# Supplementary material for: Interpretable representation learning for 3D multi-piece intracellular structures using point clouds
Source: Nat Methods. 2025 Jul 3;22(7):1531–44. doi: 10.1038/s41592-025-02729-9 (PMC12240800; doi:10.1038/s41592-025-02729-9)
Supplement: Supplementary file 3 — Statistical source data. [file 41592_2025_2729_MOESM3_ESM.xlsx]

## Sheet: classification
model	top_1_acc	top_2_acc	top_3_acc	cv
Classical_image	0.97377	0.990164	1	0
Classical_image	0.97377	0.996721	0.996721	1
Classical_image	0.960656	0.983607	1	2
Classical_image	0.970492	0.996721	1	3
Classical_image	0.960526	0.986842	0.993421	4
Rotation_invariant_image	0.806557	0.954098	0.996721	0
Rotation_invariant_image	0.84918	0.957377	0.996721	1
Rotation_invariant_image	0.822951	0.92459	0.996721	2
Rotation_invariant_image	0.855738	0.95082	0.996721	3
Rotation_invariant_image	0.838816	0.960526	0.993421	4
Classical_pointcloud	1	1	1	0
Classical_pointcloud	1	1	1	1
Classical_pointcloud	0.996721	1	1	2
Classical_pointcloud	1	1	1	3
Classical_pointcloud	0.993421	0.993421	1	4
Rotation_invariant_pointcloud	0.944262	0.993443	1	0
Rotation_invariant_pointcloud	0.947541	0.986885	0.996721	1
Rotation_invariant_pointcloud	0.927869	0.990164	0.993443	2
Rotation_invariant_pointcloud	0.944262	0.980328	0.996721	3
Rotation_invariant_pointcloud	0.963816	0.993421	1	4

## Sheet: compactness
model	compactness
Classical_image	13.727
Classical_image	13.267
Classical_image	13.0859
Classical_image	12.7883
Classical_image	12.5507
Rotation_invariant_image	10.3224
Rotation_invariant_image	9.98987
Rotation_invariant_image	9.66392
Rotation_invariant_image	9.3976
Rotation_invariant_image	9.165
Classical_pointcloud	11.8912
Classical_pointcloud	11.3815
Classical_pointcloud	10.9527
Classical_pointcloud	10.6945
Classical_pointcloud	10.4525
Rotation_invariant_pointcloud	6.73068
Rotation_invariant_pointcloud	6.6283
Rotation_invariant_pointcloud	6.57254
Rotation_invariant_pointcloud	6.49683
Rotation_invariant_pointcloud	6.42849

## Sheet: emissions
timestamp	project_name	run_id	duration	emissions	emissions_rate	cpu_power	gpu_power	ram_power	cpu_energy	gpu_energy	ram_energy	energy_consumed	country_name	country_iso_code	region	cloud_provider	cloud_region	os	python_version	codecarbon_version	cpu_count	cpu_model	gpu_count	gpu_model	longitude	latitude	ram_total_size	tracking_mode	on_cloud	pue	inference_time	model
2025-01-09T09:19:58	codecarbon	9e9b19cd-b527-4311-be63-81f8129fea8e	0.718246	9.95721e-06	1.38632e-05	112.5	295.093	188.822	2.24442e-05	5.79717e-05	3.70719e-05	0.000117488	United States	USA	washington			Linux-5.4.0-109-generic-x86_64-with-glibc2.31	3.10.15	2.6.0	256	AMD EPYC 7713 64-Core Processor	4	4 x NVIDIA A100-SXM4-80GB	-122.345	47.6348	503.524	machine	N	1	0.787229	Classical_image
2025-01-09T09:20:00	codecarbon	957763c9-879e-43d7-afa7-307cee9758de	0.0416841	2.45199e-07	5.8823e-06	112.5	0	188.822	1.30168e-06	0	1.59148e-06	2.89317e-06	United States	USA	washington			Linux-5.4.0-109-generic-x86_64-with-glibc2.31	3.10.15	2.6.0	256	AMD EPYC 7713 64-Core Processor	4	4 x NVIDIA A100-SXM4-80GB	-122.345	47.6348	503.524	machine	N	1	0.102913	Classical_image
2025-01-09T09:20:03	codecarbon	2835f61b-5168-4647-8df2-606e97c5f892	0.0490913	2.84893e-07	5.80334e-06	112.5	0	188.822	1.5331e-06	0	1.82843e-06	3.36153e-06	United States	USA	washington			Linux-5.4.0-109-generic-x86_64-with-glibc2.31	3.10.15	2.6.0	256	AMD EPYC 7713 64-Core Processor	4	4 x NVIDIA A100-SXM4-80GB	-122.345	47.6348	503.524	machine	N	1	0.106825	Classical_image
2025-01-09T09:20:05	codecarbon	8289914c-1a6a-4ffe-aff1-dab5ec5ed829	0.0418494	2.34543e-07	5.60445e-06	112.5	0	188.822	1.30689e-06	0	1.46054e-06	2.76743e-06	United States	USA	washington			Linux-5.4.0-109-generic-x86_64-with-glibc2.31	3.10.15	2.6.0	256	AMD EPYC 7713 64-Core Processor	4	4 x NVIDIA A100-SXM4-80GB	-122.345	47.6348	503.524	machine	N	1	0.102618	Classical_image
2025-01-09T09:20:08	codecarbon	a4efa55e-de5f-48f9-8fe7-a6271829f401	0.0395639	9.82638e-07	2.48368e-05	112.5	1150.98	188.822	1.23541e-06	8.91362e-06	1.44538e-06	1.15944e-05	United States	USA	washington			Linux-5.4.0-109-generic-x86_64-with-glibc2.31	3.10.15	2.6.0	256	AMD EPYC 7713 64-Core Processor	4	4 x NVIDIA A100-SXM4-80GB	-122.345	47.6348	503.524	machine	N	1	0.0978723	Classical_image
2025-01-09T09:20:10	codecarbon	389ed266-6572-45f0-bdc0-f3d3233e62fd	0.0396503	2.29301e-07	5.78308e-06	112.5	0	188.822	1.23812e-06	0	1.46746e-06	2.70558e-06	United States	USA	washington			Linux-5.4.0-109-generic-x86_64-with-glibc2.31	3.10.15	2.6.0	256	AMD EPYC 7713 64-Core Processor	4	4 x NVIDIA A100-SXM4-80GB	-122.345	47.6348	503.524	machine	N	1	0.0983703	Classical_image
2025-01-09T09:20:14	codecarbon	55eaa283-955b-4cb7-b8b7-ddeefb807a73	0.0550695	3.19114e-07	5.79476e-06	112.5	0	188.822	1.71956e-06	0	2.04575e-06	3.76532e-06	United States	USA	washington			Linux-5.4.0-109-generic-x86_64-with-glibc2.31	3.10.15	2.6.0	256	AMD EPYC 7713 64-Core Processor	4	4 x NVIDIA A100-SXM4-80GB	-122.345	47.6348	503.524	machine	N	1	0.112302	Classical_image
2025-01-09T09:20:16	codecarbon	70f516f3-2b3f-43d3-a234-b268bbf88079	0.0384642	2.22983e-07	5.79716e-06	112.5	0	188.822	1.20105e-06	0	1.42999e-06	2.63104e-06	United States	USA	washington			Linux-5.4.0-109-generic-x86_64-with-glibc2.31	3.10.15	2.6.0	256	AMD EPYC 7713 64-Core Processor	4	4 x NVIDIA A100-SXM4-80GB	-122.345	47.6348	503.524	machine	N	1	0.10488	Classical_image
2025-01-09T09:20:20	codecarbon	5e4067e7-46c0-497c-98c3-0084dada8caa	0.0404076	1.00885e-06	2.49669e-05	112.5	1102.37	188.822	1.2618e-06	9.09779e-06	1.54413e-06	1.19037e-05	United States	USA	washington			Linux-5.4.0-109-generic-x86_64-with-glibc2.31	3.10.15	2.6.0	256	AMD EPYC 7713 64-Core Processor	4	4 x NVIDIA A100-SXM4-80GB	-122.345	47.6348	503.524	machine	N	1	0.102863	Classical_image
2025-01-09T09:20:24	codecarbon	ddc60fba-12c9-4471-8a58-f0b9612de206	0.0788497	3.66901e-07	4.65316e-06	112.5	0	188.822	2.46311e-06	0	1.86605e-06	4.32916e-06	United States	USA	washington			Linux-5.4.0-109-generic-x86_64-with-glibc2.31	3.10.15	2.6.0	256	AMD EPYC 7713 64-Core Processor	4	4 x NVIDIA A100-SXM4-80GB	-122.345	47.6348	503.524	machine	N	1	0.13152	Classical_image
2025-01-09T09:20:26	codecarbon	7df72180-97b2-4d2c-b0a4-399195448159	0.0436414	2.43301e-07	5.57501e-06	112.5	0	188.822	1.36282e-06	0	1.50796e-06	2.87078e-06	United States	USA	washington			Linux-5.4.0-109-generic-x86_64-with-glibc2.31	3.10.15	2.6.0	256	AMD EPYC 7713 64-Core Processor	4	4 x NVIDIA A100-SXM4-80GB	-122.345	47.6348	503.524	machine	N	1	0.11247	Classical_image
2025-01-09T09:20:30	codecarbon	e1d510dc-387a-4a53-bde4-ad9a884b12f5	0.040174	2.30979e-07	5.74948e-06	112.5	0	188.822	1.25449e-06	0	1.4709e-06	2.72539e-06	United States	USA	washington			Linux-5.4.0-109-generic-x86_64-with-glibc2.31	3.10.15	2.6.0	256	AMD EPYC 7713 64-Core Processor	4	4 x NVIDIA A100-SXM4-80GB	-122.345	47.6348	503.524	machine	N	1	0.100045	Classical_image
2025-01-09T09:20:32	codecarbon	6c24ced4-60df-46b5-b77a-332bca5deafb	0.0417589	2.49442e-07	5.9734e-06	112.5	0	188.822	1.30403e-06	0	1.63921e-06	2.94324e-06	United States	USA	washington			Linux-5.4.0-109-generic-x86_64-with-glibc2.31	3.10.15	2.6.0	256	AMD EPYC 7713 64-Core Processor	4	4 x NVIDIA A100-SXM4-80GB	-122.345	47.6348	503.524	machine	N	1	0.0978901	Classical_image
2025-01-09T09:20:36	codecarbon	ef9d39d8-25fd-4f77-b6e1-feb0a29f10c1	0.0407047	2.31124e-07	5.67807e-06	112.5	0	188.822	1.27099e-06	0	1.45611e-06	2.7271e-06	United States	USA	washington			Linux-5.4.0-109-generic-x86_64-with-glibc2.31	3.10.15	2.6.0	256	AMD EPYC 7713 64-Core Processor	4	4 x NVIDIA A100-SXM4-80GB	-122.345	47.6348	503.524	machine	N	1	0.104605	Classical_image
2025-01-09T09:20:39	codecarbon	1e42c804-9ee9-449a-8e74-707411c095b0	0.0434808	9.89111e-07	2.27482e-05	112.5	940.913	188.822	1.3575e-06	8.61056e-06	1.70273e-06	1.16708e-05	United States	USA	washington			Linux-5.4.0-109-generic-x86_64-with-glibc2.31	3.10.15	2.6.0	256	AMD EPYC 7713 64-Core Processor	4	4 x NVIDIA A100-SXM4-80GB	-122.345	47.6348	503.524	machine	N	1	0.0986111	Classical_image
2025-01-09T09:20:42	codecarbon	f3a71709-59a2-4bc4-aebb-9e115ddab930	0.0407212	2.37169e-07	5.82422e-06	112.5	0	188.822	1.27162e-06	0	1.5268e-06	2.79843e-06	United States	USA	washington			Linux-5.4.0-109-generic-x86_64-with-glibc2.31	3.10.15	2.6.0	256	AMD EPYC 7713 64-Core Processor	4	4 x NVIDIA A100-SXM4-80GB	-122.345	47.6348	503.524	machine	N	1	0.0981438	Classical_image
2025-01-09T09:20:45	codecarbon	f3014cf7-a833-4cbe-9d36-d99369707850	0.0389211	2.27806e-07	5.85301e-06	112.5	0	188.822	1.21531e-06	0	1.47263e-06	2.68794e-06	United States	USA	washington			Linux-5.4.0-109-generic-x86_64-with-glibc2.31	3.10.15	2.6.0	256	AMD EPYC 7713 64-Core Processor	4	4 x NVIDIA A100-SXM4-80GB	-122.345	47.6348	503.524	machine	N	1	0.0978975	Classical_image
2025-01-09T09:20:48	codecarbon	afe7d9ad-6b02-4d9b-80fc-1f73b4463ea0	0.039094	7.39928e-07	1.89269e-05	112.5	750.693	188.822	1.22074e-06	6.0125e-06	1.49737e-06	8.73062e-06	United States	USA	washington			Linux-5.4.0-109-generic-x86_64-with-glibc2.31	3.10.15	2.6.0	256	AMD EPYC 7713 64-Core Processor	4	4 x NVIDIA A100-SXM4-80GB	-122.345	47.6348	503.524	machine	N	1	0.0980532	Classical_image
2025-01-09T09:20:52	codecarbon	4791c81a-1c1e-4974-977f-c9b127edcaf2	0.0420837	2.48184e-07	5.8974e-06	112.5	0	188.822	1.31411e-06	0	1.61429e-06	2.92839e-06	United States	USA	washington			Linux-5.4.0-109-generic-x86_64-with-glibc2.31	3.10.15	2.6.0	256	AMD EPYC 7713 64-Core Processor	4	4 x NVIDIA A100-SXM4-80GB	-122.345	47.6348	503.524	machine	N	1	0.0993912	Classical_image
2025-01-09T09:20:54	codecarbon	3685198d-60d2-440a-a1e6-6330c499aac9	0.038482	2.24408e-07	5.8315e-06	112.5	0	188.822	1.20163e-06	0	1.44622e-06	2.64785e-06	United States	USA	washington			Linux-5.4.0-109-generic-x86_64-with-glibc2.31	3.10.15	2.6.0	256	AMD EPYC 7713 64-Core Processor	4	4 x NVIDIA A100-SXM4-80GB	-122.345	47.6348	503.524	machine	N	1	0.10109	Classical_image
2025-01-09T09:20:57	codecarbon	008d0c56-e3aa-43ce-8938-d7429a9b4325	0.0431719	2.4565e-07	5.69005e-06	112.5	0	188.822	1.34816e-06	0	1.55034e-06	2.8985e-06	United States	USA	washington			Linux-5.4.0-109-generic-x86_64-with-glibc2.31	3.10.15	2.6.0	256	AMD EPYC 7713 64-Core Processor	4	4 x NVIDIA A100-SXM4-80GB	-122.345	47.6348	503.524	machine	N	1	0.101466	Classical_image
2025-01-09T09:20:59	codecarbon	266c5d46-8ad9-4be3-8f7b-acfc6eeb9556	0.0392904	9.61182e-07	2.44635e-05	112.5	1111.54	188.822	1.22691e-06	8.66084e-06	1.4535e-06	1.13412e-05	United States	USA	washington			Linux-5.4.0-109-generic-x86_64-with-glibc2.31	3.10.15	2.6.0	256	AMD EPYC 7713 64-Core Processor	4	4 x NVIDIA A100-SXM4-80GB	-122.345	47.6348	503.524	machine	N	1	0.104827	Classical_image
2025-01-09T09:21:03	codecarbon	eb2b58a0-2530-427c-916b-01ef901ec641	0.0429567	2.3788e-07	5.53768e-06	112.5	0	188.822	1.34138e-06	0	1.46543e-06	2.80681e-06	United States	USA	washington			Linux-5.4.0-109-generic-x86_64-with-glibc2.31	3.10.15	2.6.0	256	AMD EPYC 7713 64-Core Processor	4	4 x NVIDIA A100-SXM4-80GB	-122.345	47.6348	503.524	machine	N	1	0.117054	Classical_image
2025-01-09T09:21:05	codecarbon	76d65965-ac6f-4aae-a1b6-2c70ce800779	0.0418353	2.30523e-07	5.51024e-06	112.5	0	188.822	1.30631e-06	0	1.41369e-06	2.72e-06	United States	USA	washington			Linux-5.4.0-109-generic-x86_64-with-glibc2.31	3.10.15	2.6.0	256	AMD EPYC 7713 64-Core Processor	4	4 x NVIDIA A100-SXM4-80GB	-122.345	47.6348	503.524	machine	N	1	0.102582	Classical_image
2025-01-09T09:21:09	codecarbon	2ab19e7b-d08c-4857-b40e-48e28429f394	0.0406118	2.34029e-07	5.76258e-06	112.5	0	188.822	1.26814e-06	0	1.49324e-06	2.76137e-06	United States	USA	washington			Linux-5.4.0-109-generic-x86_64-with-glibc2.31	3.10.15	2.6.0	256	AMD EPYC 7713 64-Core Processor	4	4 x NVIDIA A100-SXM4-80GB	-122.345	47.6348	503.524	machine	N	1	0.100527	Classical_image
2025-01-09T09:21:12	codecarbon	509f193e-afd1-43e4-818c-c7e524d1ecaa	0.0440347	2.63786e-07	5.99042e-06	112.5	0	188.822	1.37509e-06	0	1.73739e-06	3.11248e-06	United States	USA	washington			Linux-5.4.0-109-generic-x86_64-with-glibc2.31	3.10.15	2.6.0	256	AMD EPYC 7713 64-Core Processor	4	4 x NVIDIA A100-SXM4-80GB	-122.345	47.6348	503.524	machine	N	1	0.112119	Classical_image
2025-01-09T09:21:14	codecarbon	dcdf8ca3-9ef1-4855-a3de-7329675e6d44	0.0420101	1.0296e-06	2.45085e-05	112.5	1063.9	188.822	1.31183e-06	9.22029e-06	1.61644e-06	1.21486e-05	United States	USA	washington			Linux-5.4.0-109-generic-x86_64-with-glibc2.31	3.10.15	2.6.0	256	AMD EPYC 7713 64-Core Processor	4	4 x NVIDIA A100-SXM4-80GB	-122.345	47.6348	503.524	machine	N	1	0.100822	Classical_image
2025-01-09T09:21:18	codecarbon	af289a53-e6c0-44fe-bab4-29b97a40cfc5	0.0435408	2.59945e-07	5.97015e-06	112.5	0	188.822	1.35963e-06	0	1.70754e-06	3.06717e-06	United States	USA	washington			Linux-5.4.0-109-generic-x86_64-with-glibc2.31	3.10.15	2.6.0	256	AMD EPYC 7713 64-Core Processor	4	4 x NVIDIA A100-SXM4-80GB	-122.345	47.6348	503.524	machine	N	1	0.0994995	Classical_image
2025-01-09T09:21:21	codecarbon	50b53916-f701-46b8-a439-55c80f10e266	0.039308	2.25846e-07	5.74557e-06	112.5	0	188.822	1.22713e-06	0	1.43769e-06	2.66482e-06	United States	USA	washington			Linux-5.4.0-109-generic-x86_64-with-glibc2.31	3.10.15	2.6.0	256	AMD EPYC 7713 64-Core Processor	4	4 x NVIDIA A100-SXM4-80GB	-122.345	47.6348	503.524	machine	N	1	0.0983884	Classical_image
2025-01-09T09:21:25	codecarbon	7f749646-aa20-4382-bb9c-5a54728efcd5	0.0407182	2.39101e-07	5.87208e-06	112.5	0	188.822	1.2715e-06	0	1.54971e-06	2.82121e-06	United States	USA	washington			Linux-5.4.0-109-generic-x86_64-with-glibc2.31	3.10.15	2.6.0	256	AMD EPYC 7713 64-Core Processor	4	4 x NVIDIA A100-SXM4-80GB	-122.345	47.6348	503.524	machine	N	1	0.10183	Classical_image
2025-01-09T09:21:28	codecarbon	7942a3e8-98a1-4f95-9be5-5d213584c71f	0.0401874	2.33408e-07	5.808e-06	112.5	0	188.822	1.25493e-06	0	1.49912e-06	2.75405e-06	United States	USA	washington			Linux-5.4.0-109-generic-x86_64-with-glibc2.31	3.10.15	2.6.0	256	AMD EPYC 7713 64-Core Processor	4	4 x NVIDIA A100-SXM4-80GB	-122.345	47.6348	503.524	machine	N	1	0.104747	Classical_image
2025-01-09T09:21:30	codecarbon	d22245ea-a952-404f-98bc-4beb8952af68	0.0398766	7.03485e-07	1.76416e-05	112.5	708.216	188.822	1.24525e-06	5.58306e-06	1.47229e-06	8.30061e-06	United States	USA	washington			Linux-5.4.0-109-generic-x86_64-with-glibc2.31	3.10.15	2.6.0	256	AMD EPYC 7713 64-Core Processor	4	4 x NVIDIA A100-SXM4-80GB	-122.345	47.6348	503.524	machine	N	1	0.100128	Classical_image
2025-01-09T09:21:34	codecarbon	f59641fa-6e72-48ff-b647-8459aa3108e8	0.0392758	2.25684e-07	5.74613e-06	112.5	0	188.822	1.22643e-06	0	1.43647e-06	2.66291e-06	United States	USA	washington			Linux-5.4.0-109-generic-x86_64-with-glibc2.31	3.10.15	2.6.0	256	AMD EPYC 7713 64-Core Processor	4	4 x NVIDIA A100-SXM4-80GB	-122.345	47.6348	503.524	machine	N	1	0.100563	Classical_image
2025-01-09T09:21:37	codecarbon	2a675118-c9ad-4068-bdf6-cc2221d4e13a	0.0432056	2.3828e-07	5.51503e-06	112.5	0	188.822	1.34919e-06	0	1.46234e-06	2.81153e-06	United States	USA	washington			Linux-5.4.0-109-generic-x86_64-with-glibc2.31	3.10.15	2.6.0	256	AMD EPYC 7713 64-Core Processor	4	4 x NVIDIA A100-SXM4-80GB	-122.345	47.6348	503.524	machine	N	1	0.113426	Classical_image
2025-01-09T09:21:41	codecarbon	259b0adb-09a4-4bec-8149-8520786b1080	0.0389904	9.36993e-07	2.40314e-05	112.5	1051.58	188.822	1.21753e-06	8.35473e-06	1.48358e-06	1.10558e-05	United States	USA	washington			Linux-5.4.0-109-generic-x86_64-with-glibc2.31	3.10.15	2.6.0	256	AMD EPYC 7713 64-Core Processor	4	4 x NVIDIA A100-SXM4-80GB	-122.345	47.6348	503.524	machine	N	1	0.0983586	Classical_image
2025-01-09T09:21:43	codecarbon	c7141a05-3599-4632-b3f2-5ce09ba1c5fe	0.0400378	9.08094e-07	2.26809e-05	112.5	992.895	188.822	1.25024e-06	7.96612e-06	1.49848e-06	1.07148e-05	United States	USA	washington			Linux-5.4.0-109-generic-x86_64-with-glibc2.31	3.10.15	2.6.0	256	AMD EPYC 7713 64-Core Processor	4	4 x NVIDIA A100-SXM4-80GB	-122.345	47.6348	503.524	machine	N	1	0.101019	Classical_image
2025-01-09T09:21:46	codecarbon	2a73e70f-0682-4c6d-ab62-ecccf481abb8	0.0395879	2.27774e-07	5.75363e-06	112.5	0	188.822	1.23619e-06	0	1.45138e-06	2.68757e-06	United States	USA	washington			Linux-5.4.0-109-generic-x86_64-with-glibc2.31	3.10.15	2.6.0	256	AMD EPYC 7713 64-Core Processor	4	4 x NVIDIA A100-SXM4-80GB	-122.345	47.6348	503.524	machine	N	1	0.102708	Classical_image
2025-01-09T09:21:48	codecarbon	98d2c977-5933-4b72-9282-e4837c8e304c	0.042584	2.46778e-07	5.79509e-06	112.5	0	188.822	1.32976e-06	0	1.58204e-06	2.9118e-06	United States	USA	washington			Linux-5.4.0-109-generic-x86_64-with-glibc2.31	3.10.15	2.6.0	256	AMD EPYC 7713 64-Core Processor	4	4 x NVIDIA A100-SXM4-80GB	-122.345	47.6348	503.524	machine	N	1	0.100843	Classical_image
2025-01-09T09:21:52	codecarbon	57b51da9-991f-48a0-89d9-e39d4f115d91	0.0409375	4.42269e-07	1.08035e-05	112.5	317.437	188.822	1.27818e-06	2.48111e-06	1.45916e-06	5.21845e-06	United States	USA	washington			Linux-5.4.0-109-generic-x86_64-with-glibc2.31	3.10.15	2.6.0	256	AMD EPYC 7713 64-Core Processor	4	4 x NVIDIA A100-SXM4-80GB	-122.345	47.6348	503.524	machine	N	1	0.101611	Classical_image
2025-01-09T09:21:54	codecarbon	c6e97538-4c60-4f79-9a56-13e56e5ab14a	0.0422242	2.49801e-07	5.91607e-06	112.5	0	188.822	1.31854e-06	0	1.62893e-06	2.94747e-06	United States	USA	washington			Linux-5.4.0-109-generic-x86_64-with-glibc2.31	3.10.15	2.6.0	256	AMD EPYC 7713 64-Core Processor	4	4 x NVIDIA A100-SXM4-80GB	-122.345	47.6348	503.524	machine	N	1	0.103443	Classical_image
2025-01-09T09:22:53	codecarbon	7196e875-4ddf-4c6b-bcca-d14a3d9afbb5	0.0989258	1.29184e-06	1.30587e-05	112.5	313.109	188.822	3.09035e-06	7.59084e-06	4.56158e-06	1.52428e-05	United States	USA	washington			Linux-5.4.0-109-generic-x86_64-with-glibc2.31	3.10.15	2.6.0	256	AMD EPYC 7713 64-Core Processor	4	4 x NVIDIA A100-SXM4-80GB	-122.345	47.6348	503.524	machine	N	1	0.161844	Rotation_invariant_image
2025-01-09T09:22:56	codecarbon	e81f3ce5-929a-4502-91f8-0c0052e010ad	0.0908059	5.93865e-07	6.53993e-06	112.5	0	188.822	2.83675e-06	0	4.17041e-06	7.00717e-06	United States	USA	washington			Linux-5.4.0-109-generic-x86_64-with-glibc2.31	3.10.15	2.6.0	256	AMD EPYC 7713 64-Core Processor	4	4 x NVIDIA A100-SXM4-80GB	-122.345	47.6348	503.524	machine	N	1	0.150905	Rotation_invariant_image
2025-01-09T09:22:58	codecarbon	caa90c27-fb4f-470d-bb83-14cc5d1e5a02	0.118776	6.56974e-07	5.53118e-06	112.5	0	188.822	3.71083e-06	0	4.04098e-06	7.75181e-06	United States	USA	washington			Linux-5.4.0-109-generic-x86_64-with-glibc2.31	3.10.15	2.6.0	256	AMD EPYC 7713 64-Core Processor	4	4 x NVIDIA A100-SXM4-80GB	-122.345	47.6348	503.524	machine	N	1	0.185697	Rotation_invariant_image
2025-01-09T09:23:02	codecarbon	1e456887-f8fa-4513-b5f1-c4756a896293	0.0941041	1.16501e-06	1.238e-05	112.5	301.092	188.822	2.93988e-06	6.65028e-06	4.15613e-06	1.37463e-05	United States	USA	washington			Linux-5.4.0-109-generic-x86_64-with-glibc2.31	3.10.15	2.6.0	256	AMD EPYC 7713 64-Core Processor	4	4 x NVIDIA A100-SXM4-80GB	-122.345	47.6348	503.524	machine	N	1	0.151747	Rotation_invariant_image
2025-01-09T09:23:05	codecarbon	d54a5c4e-4528-4b8a-b74c-b2216279c000	0.0907512	7.97083e-07	8.78317e-06	112.5	113.783	188.822	2.83503e-06	2.47722e-06	4.09274e-06	9.405e-06	United States	USA	washington			Linux-5.4.0-109-generic-x86_64-with-glibc2.31	3.10.15	2.6.0	256	AMD EPYC 7713 64-Core Processor	4	4 x NVIDIA A100-SXM4-80GB	-122.345	47.6348	503.524	machine	N	1	0.150745	Rotation_invariant_image
2025-01-09T09:23:07	codecarbon	8c41648a-96e1-4f2a-9a0c-291e4cd03c6d	0.10129	1.4341e-06	1.41584e-05	112.5	364.083	188.822	3.16325e-06	9.07529e-06	4.68285e-06	1.69214e-05	United States	USA	washington			Linux-5.4.0-109-generic-x86_64-with-glibc2.31	3.10.15	2.6.0	256	AMD EPYC 7713 64-Core Processor	4	4 x NVIDIA A100-SXM4-80GB	-122.345	47.6348	503.524	machine	N	1	0.174824	Rotation_invariant_image
2025-01-09T09:23:11	codecarbon	6f540364-51b3-4616-ba69-2a6ea8625d4a	0.0898681	5.87019e-07	6.532e-06	112.5	0	188.822	2.80744e-06	0	4.11895e-06	6.92639e-06	United States	USA	washington			Linux-5.4.0-109-generic-x86_64-with-glibc2.31	3.10.15	2.6.0	256	AMD EPYC 7713 64-Core Processor	4	4 x NVIDIA A100-SXM4-80GB	-122.345	47.6348	503.524	machine	N	1	0.14972	Rotation_invariant_image
2025-01-09T09:23:14	codecarbon	60b2bc23-b786-477b-bb62-cd534bfc38fc	0.0902227	1.31561e-06	1.45818e-05	112.5	397.608	188.822	2.81851e-06	8.62751e-06	4.07719e-06	1.55232e-05	United States	USA	washington			Linux-5.4.0-109-generic-x86_64-with-glibc2.31	3.10.15	2.6.0	256	AMD EPYC 7713 64-Core Processor	4	4 x NVIDIA A100-SXM4-80GB	-122.345	47.6348	503.524	machine	N	1	0.15189	Rotation_invariant_image
2025-01-09T09:23:18	codecarbon	10c11ecf-0aea-4eb4-ad78-6ea375a500fd	0.0919263	5.84287e-07	6.35604e-06	112.5	0	188.822	2.87127e-06	0	4.02288e-06	6.89416e-06	United States	USA	washington			Linux-5.4.0-109-generic-x86_64-with-glibc2.31	3.10.15	2.6.0	256	AMD EPYC 7713 64-Core Processor	4	4 x NVIDIA A100-SXM4-80GB	-122.345	47.6348	503.524	machine	N	1	0.151069	Rotation_invariant_image
2025-01-09T09:23:22	codecarbon	1084b2c0-d138-451f-ad9d-25877da7571e	0.0937527	1.28395e-06	1.3695e-05	112.5	366.411	188.822	2.92884e-06	8.07667e-06	4.14412e-06	1.51496e-05	United States	USA	washington			Linux-5.4.0-109-generic-x86_64-with-glibc2.31	3.10.15	2.6.0	256	AMD EPYC 7713 64-Core Processor	4	4 x NVIDIA A100-SXM4-80GB	-122.345	47.6348	503.524	machine	N	1	0.151459	Rotation_invariant_image
2025-01-09T09:23:24	codecarbon	14798ac0-fdaf-478c-b688-8089f94be639	0.0898045	5.81553e-07	6.47577e-06	112.5	0	188.822	2.80547e-06	0	4.05643e-06	6.8619e-06	United States	USA	washington			Linux-5.4.0-109-generic-x86_64-with-glibc2.31	3.10.15	2.6.0	256	AMD EPYC 7713 64-Core Processor	4	4 x NVIDIA A100-SXM4-80GB	-122.345	47.6348	503.524	machine	N	1	0.148312	Rotation_invariant_image
2025-01-09T09:23:29	codecarbon	3f84dc6a-fcb5-4efe-8619-07e3280fc87a	0.0898439	1.19296e-06	1.32781e-05	112.5	338.835	188.822	2.80665e-06	7.24612e-06	4.02324e-06	1.4076e-05	United States	USA	washington			Linux-5.4.0-109-generic-x86_64-with-glibc2.31	3.10.15	2.6.0	256	AMD EPYC 7713 64-Core Processor	4	4 x NVIDIA A100-SXM4-80GB	-122.345	47.6348	503.524	machine	N	1	0.152446	Rotation_invariant_image
2025-01-09T09:23:33	codecarbon	61715de3-c0ab-4866-a057-d872e4ead0e0	0.0917059	1.31629e-06	1.43534e-05	112.5	383.549	188.822	2.8649e-06	8.49917e-06	4.16719e-06	1.55313e-05	United States	USA	washington			Linux-5.4.0-109-generic-x86_64-with-glibc2.31	3.10.15	2.6.0	256	AMD EPYC 7713 64-Core Processor	4	4 x NVIDIA A100-SXM4-80GB	-122.345	47.6348	503.524	machine	N	1	0.150629	Rotation_invariant_image
2025-01-09T09:23:36	codecarbon	1653aab6-4d30-4c7e-a4ba-088a2ef66482	0.096892	1.30612e-06	1.34802e-05	112.5	337.994	188.822	3.0269e-06	7.95667e-06	4.42772e-06	1.54113e-05	United States	USA	washington			Linux-5.4.0-109-generic-x86_64-with-glibc2.31	3.10.15	2.6.0	256	AMD EPYC 7713 64-Core Processor	4	4 x NVIDIA A100-SXM4-80GB	-122.345	47.6348	503.524	machine	N	1	0.156618	Rotation_invariant_image
2025-01-09T09:23:40	codecarbon	ec22a8e0-91a2-4d4c-99fc-febe19927aef	0.089736	1.32679e-06	1.47855e-05	112.5	403.138	188.822	2.8033e-06	8.76417e-06	4.08767e-06	1.56551e-05	United States	USA	washington			Linux-5.4.0-109-generic-x86_64-with-glibc2.31	3.10.15	2.6.0	256	AMD EPYC 7713 64-Core Processor	4	4 x NVIDIA A100-SXM4-80GB	-122.345	47.6348	503.524	machine	N	1	0.149763	Rotation_invariant_image
2025-01-09T09:23:44	codecarbon	3968ca10-3266-4ceb-a95c-212e8b77b24a	0.0924567	5.94335e-07	6.42825e-06	112.5	0	188.822	2.88821e-06	0	4.12451e-06	7.01272e-06	United States	USA	washington			Linux-5.4.0-109-generic-x86_64-with-glibc2.31	3.10.15	2.6.0	256	AMD EPYC 7713 64-Core Processor	4	4 x NVIDIA A100-SXM4-80GB	-122.345	47.6348	503.524	machine	N	1	0.156058	Rotation_invariant_image
2025-01-09T09:23:46	codecarbon	c7de349b-b45f-421b-be39-cb41c0833312	0.0915135	1.316e-06	1.43804e-05	112.5	376.002	188.822	2.8588e-06	8.44612e-06	4.2229e-06	1.55278e-05	United States	USA	washington			Linux-5.4.0-109-generic-x86_64-with-glibc2.31	3.10.15	2.6.0	256	AMD EPYC 7713 64-Core Processor	4	4 x NVIDIA A100-SXM4-80GB	-122.345	47.6348	503.524	machine	N	1	0.154205	Rotation_invariant_image
2025-01-09T09:23:50	codecarbon	02878c60-a702-443b-8799-b875a5359059	0.0897649	7.98687e-07	8.89754e-06	112.5	111.91	188.822	2.80422e-06	2.47e-06	4.1497e-06	9.42392e-06	United States	USA	washington			Linux-5.4.0-109-generic-x86_64-with-glibc2.31	3.10.15	2.6.0	256	AMD EPYC 7713 64-Core Processor	4	4 x NVIDIA A100-SXM4-80GB	-122.345	47.6348	503.524	machine	N	1	0.151604	Rotation_invariant_image
2025-01-09T09:23:53	codecarbon	717efe11-f531-4a0a-bb18-1fcceaf07170	0.0905724	1.3305e-06	1.46899e-05	112.5	411.026	188.822	2.82937e-06	8.82945e-06	4.04013e-06	1.5699e-05	United States	USA	washington			Linux-5.4.0-109-generic-x86_64-with-glibc2.31	3.10.15	2.6.0	256	AMD EPYC 7713 64-Core Processor	4	4 x NVIDIA A100-SXM4-80GB	-122.345	47.6348	503.524	machine	N	1	0.153958	Rotation_invariant_image
2025-01-09T09:23:57	codecarbon	c7b5758e-96c1-4787-8768-3888c5189b08	0.0991834	1.10409e-06	1.11318e-05	112.5	230.361	188.822	3.09848e-06	5.46556e-06	4.46345e-06	1.30275e-05	United States	USA	washington			Linux-5.4.0-109-generic-x86_64-with-glibc2.31	3.10.15	2.6.0	256	AMD EPYC 7713 64-Core Processor	4	4 x NVIDIA A100-SXM4-80GB	-122.345	47.6348	503.524	machine	N	1	0.151185	Rotation_invariant_image
2025-01-09T09:24:02	codecarbon	294785b3-60be-4c81-b1f9-1bbc8cd74f4f	0.0935211	5.91858e-07	6.3286e-06	112.5	0	188.822	2.92149e-06	0	4.062e-06	6.98349e-06	United States	USA	washington			Linux-5.4.0-109-generic-x86_64-with-glibc2.31	3.10.15	2.6.0	256	AMD EPYC 7713 64-Core Processor	4	4 x NVIDIA A100-SXM4-80GB	-122.345	47.6348	503.524	machine	N	1	0.152062	Rotation_invariant_image
2025-01-09T09:24:04	codecarbon	78f0c792-95b3-4524-9299-c8a8443a6623	0.0955211	6.07213e-07	6.35684e-06	112.5	0	188.822	2.98403e-06	0	4.18064e-06	7.16467e-06	United States	USA	washington			Linux-5.4.0-109-generic-x86_64-with-glibc2.31	3.10.15	2.6.0	256	AMD EPYC 7713 64-Core Processor	4	4 x NVIDIA A100-SXM4-80GB	-122.345	47.6348	503.524	machine	N	1	0.154423	Rotation_invariant_image
2025-01-09T09:24:08	codecarbon	334a8ac6-2757-429f-bf58-ba403dc5e17b	0.0904498	5.87559e-07	6.49597e-06	112.5	0	188.822	2.82556e-06	0	4.10721e-06	6.93277e-06	United States	USA	washington			Linux-5.4.0-109-generic-x86_64-with-glibc2.31	3.10.15	2.6.0	256	AMD EPYC 7713 64-Core Processor	4	4 x NVIDIA A100-SXM4-80GB	-122.345	47.6348	503.524	machine	N	1	0.15501	Rotation_invariant_image
2025-01-09T09:24:10	codecarbon	2d8ad4d2-f2c6-4033-bf37-e80d56a9cc30	0.0888735	5.83215e-07	6.56231e-06	112.5	0	188.822	2.77633e-06	0	4.10518e-06	6.88151e-06	United States	USA	washington			Linux-5.4.0-109-generic-x86_64-with-glibc2.31	3.10.15	2.6.0	256	AMD EPYC 7713 64-Core Processor	4	4 x NVIDIA A100-SXM4-80GB	-122.345	47.6348	503.524	machine	N	1	0.146949	Rotation_invariant_image
2025-01-09T09:24:13	codecarbon	b700242e-4ae8-4e1b-881e-bf09cd0dc7df	0.08983	5.81633e-07	6.47481e-06	112.5	0	188.822	2.80626e-06	0	4.05658e-06	6.86284e-06	United States	USA	washington			Linux-5.4.0-109-generic-x86_64-with-glibc2.31	3.10.15	2.6.0	256	AMD EPYC 7713 64-Core Processor	4	4 x NVIDIA A100-SXM4-80GB	-122.345	47.6348	503.524	machine	N	1	0.149997	Rotation_invariant_image
2025-01-09T09:24:16	codecarbon	62bae147-9136-403f-a7c4-e81d2b55e2e1	0.0893632	1.31834e-06	1.47526e-05	112.5	402.719	188.822	2.79165e-06	8.70001e-06	4.06384e-06	1.55555e-05	United States	USA	washington			Linux-5.4.0-109-generic-x86_64-with-glibc2.31	3.10.15	2.6.0	256	AMD EPYC 7713 64-Core Processor	4	4 x NVIDIA A100-SXM4-80GB	-122.345	47.6348	503.524	machine	N	1	0.150449	Rotation_invariant_image
2025-01-09T09:24:19	codecarbon	6980c5d1-7a04-459d-bd7b-19cfa36bd043	0.0879438	7.91902e-07	9.00463e-06	112.5	118.531	188.822	2.74727e-06	2.55084e-06	4.04575e-06	9.34386e-06	United States	USA	washington			Linux-5.4.0-109-generic-x86_64-with-glibc2.31	3.10.15	2.6.0	256	AMD EPYC 7713 64-Core Processor	4	4 x NVIDIA A100-SXM4-80GB	-122.345	47.6348	503.524	machine	N	1	0.146394	Rotation_invariant_image
2025-01-09T09:24:23	codecarbon	41218623-8131-45e2-867c-63501f813567	0.0955495	1.31311e-06	1.37427e-05	112.5	344.288	188.822	2.98502e-06	8.09501e-06	4.4137e-06	1.54937e-05	United States	USA	washington			Linux-5.4.0-109-generic-x86_64-with-glibc2.31	3.10.15	2.6.0	256	AMD EPYC 7713 64-Core Processor	4	4 x NVIDIA A100-SXM4-80GB	-122.345	47.6348	503.524	machine	N	1	0.148343	Rotation_invariant_image
2025-01-09T09:24:28	codecarbon	aaaa91ce-5445-4295-b123-d3b6a257e31b	0.0921705	1.12141e-06	1.21667e-05	112.5	272.854	188.822	2.87938e-06	6.12778e-06	4.22468e-06	1.32318e-05	United States	USA	washington			Linux-5.4.0-109-generic-x86_64-with-glibc2.31	3.10.15	2.6.0	256	AMD EPYC 7713 64-Core Processor	4	4 x NVIDIA A100-SXM4-80GB	-122.345	47.6348	503.524	machine	N	1	0.147198	Rotation_invariant_image
2025-01-09T09:24:30	codecarbon	81c1e5f8-33f5-4fce-b26c-1e2bd0b2a45b	0.093393	1.35857e-06	1.45468e-05	112.5	415.036	188.822	2.91758e-06	9.02473e-06	4.08778e-06	1.60301e-05	United States	USA	washington			Linux-5.4.0-109-generic-x86_64-with-glibc2.31	3.10.15	2.6.0	256	AMD EPYC 7713 64-Core Processor	4	4 x NVIDIA A100-SXM4-80GB	-122.345	47.6348	503.524	machine	N	1	0.16056	Rotation_invariant_image
2025-01-09T09:24:34	codecarbon	e3e42aaa-7847-42e8-bc5d-ac92aa8026bd	0.0910254	1.25132e-06	1.3747e-05	112.5	348.644	188.822	2.84365e-06	7.74362e-06	4.17742e-06	1.47647e-05	United States	USA	washington			Linux-5.4.0-109-generic-x86_64-with-glibc2.31	3.10.15	2.6.0	256	AMD EPYC 7713 64-Core Processor	4	4 x NVIDIA A100-SXM4-80GB	-122.345	47.6348	503.524	machine	N	1	0.149805	Rotation_invariant_image
2025-01-09T09:24:37	codecarbon	1409a848-e632-4f64-bc19-e411f724f816	0.0888034	1.27762e-06	1.4387e-05	112.5	379.846	188.822	2.77416e-06	8.22806e-06	4.07271e-06	1.50749e-05	United States	USA	washington			Linux-5.4.0-109-generic-x86_64-with-glibc2.31	3.10.15	2.6.0	256	AMD EPYC 7713 64-Core Processor	4	4 x NVIDIA A100-SXM4-80GB	-122.345	47.6348	503.524	machine	N	1	0.149096	Rotation_invariant_image
2025-01-09T09:24:40	codecarbon	5b78d1c7-8706-461e-b2c1-4949936994de	0.0895522	1.27178e-06	1.42016e-05	112.5	373.679	188.822	2.79759e-06	8.12056e-06	4.08796e-06	1.50061e-05	United States	USA	washington			Linux-5.4.0-109-generic-x86_64-with-glibc2.31	3.10.15	2.6.0	256	AMD EPYC 7713 64-Core Processor	4	4 x NVIDIA A100-SXM4-80GB	-122.345	47.6348	503.524	machine	N	1	0.148818	Rotation_invariant_image
2025-01-09T09:24:43	codecarbon	5629ece4-e38b-4475-b330-9fa1664a6b6b	0.0897215	5.8072e-07	6.47248e-06	112.5	0	188.822	2.80289e-06	0	4.04918e-06	6.85207e-06	United States	USA	washington			Linux-5.4.0-109-generic-x86_64-with-glibc2.31	3.10.15	2.6.0	256	AMD EPYC 7713 64-Core Processor	4	4 x NVIDIA A100-SXM4-80GB	-122.345	47.6348	503.524	machine	N	1	0.149495	Rotation_invariant_image
2025-01-09T09:24:46	codecarbon	cedb44bd-8189-45c2-9b5d-b12f48bafd09	0.0910391	1.28408e-06	1.41048e-05	112.5	372.25	188.822	2.84401e-06	8.17751e-06	4.12974e-06	1.51513e-05	United States	USA	washington			Linux-5.4.0-109-generic-x86_64-with-glibc2.31	3.10.15	2.6.0	256	AMD EPYC 7713 64-Core Processor	4	4 x NVIDIA A100-SXM4-80GB	-122.345	47.6348	503.524	machine	N	1	0.150738	Rotation_invariant_image
2025-01-09T09:24:49	codecarbon	0e61a9fa-3aab-4f87-93f0-0203be6b6d4b	0.095765	1.35816e-06	1.41822e-05	112.5	370.628	188.822	2.99178e-06	8.6439e-06	4.38965e-06	1.60253e-05	United States	USA	washington			Linux-5.4.0-109-generic-x86_64-with-glibc2.31	3.10.15	2.6.0	256	AMD EPYC 7713 64-Core Processor	4	4 x NVIDIA A100-SXM4-80GB	-122.345	47.6348	503.524	machine	N	1	0.149806	Rotation_invariant_image
2025-01-09T09:24:54	codecarbon	4fa5874a-7c4d-4d0a-9b41-c20a86020526	0.090518	7.98111e-07	8.81715e-06	112.5	113.175	188.822	2.82779e-06	2.47611e-06	4.11322e-06	9.41712e-06	United States	USA	washington			Linux-5.4.0-109-generic-x86_64-with-glibc2.31	3.10.15	2.6.0	256	AMD EPYC 7713 64-Core Processor	4	4 x NVIDIA A100-SXM4-80GB	-122.345	47.6348	503.524	machine	N	1	0.148066	Rotation_invariant_image
2025-01-09T09:24:56	codecarbon	d65c4e31-b729-4c80-826e-da206caa914a	0.0913538	1.35619e-06	1.48455e-05	112.5	404.325	188.822	2.85391e-06	8.97445e-06	4.17371e-06	1.60021e-05	United States	USA	washington			Linux-5.4.0-109-generic-x86_64-with-glibc2.31	3.10.15	2.6.0	256	AMD EPYC 7713 64-Core Processor	4	4 x NVIDIA A100-SXM4-80GB	-122.345	47.6348	503.524	machine	N	1	0.146846	Rotation_invariant_image
2025-01-09T09:25:00	codecarbon	00c3021c-4d2e-4a1e-b5c6-5e1564670cb5	0.0937127	1.17316e-06	1.25186e-05	112.5	294.042	188.822	2.92717e-06	6.65945e-06	4.25577e-06	1.38424e-05	United States	USA	washington			Linux-5.4.0-109-generic-x86_64-with-glibc2.31	3.10.15	2.6.0	256	AMD EPYC 7713 64-Core Processor	4	4 x NVIDIA A100-SXM4-80GB	-122.345	47.6348	503.524	machine	N	1	0.175736	Rotation_invariant_image
2025-01-09T09:25:04	codecarbon	3bff19f1-9ecf-49de-a18c-4120bf30086b	0.0892981	1.26872e-06	1.42077e-05	112.5	373.374	188.822	2.78966e-06	8.10167e-06	4.07869e-06	1.497e-05	United States	USA	washington			Linux-5.4.0-109-generic-x86_64-with-glibc2.31	3.10.15	2.6.0	256	AMD EPYC 7713 64-Core Processor	4	4 x NVIDIA A100-SXM4-80GB	-122.345	47.6348	503.524	machine	N	1	0.155677	Rotation_invariant_image
2025-01-09T09:25:23	codecarbon	16971b0c-0587-42de-867a-097ec84d7938	0.0341063	1.8793e-07	5.51013e-06	112.5	0	188.822	1.0647e-06	0	1.15274e-06	2.21744e-06	United States	USA	washington			Linux-5.4.0-109-generic-x86_64-with-glibc2.31	3.10.15	2.6.0	256	AMD EPYC 7713 64-Core Processor	4	4 x NVIDIA A100-SXM4-80GB	-122.345	47.6348	503.524	machine	N	1	0.0552797	Classical_pointcloud
2025-01-09T09:25:25	codecarbon	462f3d8f-ce2e-4595-90a9-5ef05c8c2682	0.029078	1.52185e-07	5.23368e-06	112.5	0	188.822	9.07742e-07	0	8.87929e-07	1.79567e-06	United States	USA	washington			Linux-5.4.0-109-generic-x86_64-with-glibc2.31	3.10.15	2.6.0	256	AMD EPYC 7713 64-Core Processor	4	4 x NVIDIA A100-SXM4-80GB	-122.345	47.6348	503.524	machine	N	1	0.0486147	Classical_pointcloud
2025-01-09T09:25:28	codecarbon	676ff1d2-ace0-4860-b290-81a377442432	0.0282355	9.11146e-07	3.22695e-05	112.5	1863.12	188.822	8.8141e-07	8.97695e-06	8.92491e-07	1.07509e-05	United States	USA	washington			Linux-5.4.0-109-generic-x86_64-with-glibc2.31	3.10.15	2.6.0	256	AMD EPYC 7713 64-Core Processor	4	4 x NVIDIA A100-SXM4-80GB	-122.345	47.6348	503.524	machine	N	1	0.0472286	Classical_pointcloud
2025-01-09T09:25:30	codecarbon	dbffdb84-0b3c-47dd-97d7-ece03f36ed12	0.0293542	8.63922e-07	2.9431e-05	112.5	1711	188.822	9.1643e-07	8.37028e-06	9.06937e-07	1.01937e-05	United States	USA	washington			Linux-5.4.0-109-generic-x86_64-with-glibc2.31	3.10.15	2.6.0	256	AMD EPYC 7713 64-Core Processor	4	4 x NVIDIA A100-SXM4-80GB	-122.345	47.6348	503.524	machine	N	1	0.0479851	Classical_pointcloud
2025-01-09T09:25:34	codecarbon	96911983-0753-48b5-b0ad-f6980601f398	0.0325034	9.59101e-07	2.95077e-05	112.5	1666.13	188.822	1.01475e-06	9.26973e-06	1.0322e-06	1.13167e-05	United States	USA	washington			Linux-5.4.0-109-generic-x86_64-with-glibc2.31	3.10.15	2.6.0	256	AMD EPYC 7713 64-Core Processor	4	4 x NVIDIA A100-SXM4-80GB	-122.345	47.6348	503.524	machine	N	1	0.0492716	Classical_pointcloud
2025-01-09T09:25:37	codecarbon	c1e0fee8-d8be-4a6f-a6bc-461e04d0c40c	0.0289442	1.52123e-07	5.25574e-06	112.5	0	188.822	9.03558e-07	0	8.91386e-07	1.79494e-06	United States	USA	washington			Linux-5.4.0-109-generic-x86_64-with-glibc2.31	3.10.15	2.6.0	256	AMD EPYC 7713 64-Core Processor	4	4 x NVIDIA A100-SXM4-80GB	-122.345	47.6348	503.524	machine	N	1	0.0708086	Classical_pointcloud
2025-01-09T09:25:41	codecarbon	780b5b17-9976-48e6-af7d-87ebdf47d335	0.0274629	1.46978e-07	5.35186e-06	112.5	0	188.822	8.57208e-07	0	8.7702e-07	1.73423e-06	United States	USA	washington			Linux-5.4.0-109-generic-x86_64-with-glibc2.31	3.10.15	2.6.0	256	AMD EPYC 7713 64-Core Processor	4	4 x NVIDIA A100-SXM4-80GB	-122.345	47.6348	503.524	machine	N	1	0.0475678	Classical_pointcloud
2025-01-09T09:25:43	codecarbon	505c1f2d-3a67-4273-88a9-6af0ff4cad26	0.035707	8.84777e-07	2.47788e-05	112.5	1321.38	188.822	1.11481e-06	8.17501e-06	1.14991e-06	1.04397e-05	United States	USA	washington			Linux-5.4.0-109-generic-x86_64-with-glibc2.31	3.10.15	2.6.0	256	AMD EPYC 7713 64-Core Processor	4	4 x NVIDIA A100-SXM4-80GB	-122.345	47.6348	503.524	machine	N	1	0.0515113	Classical_pointcloud
2025-01-09T09:25:47	codecarbon	04dd3918-b540-47af-a481-880e7bc8cc06	0.0266616	1.4194e-07	5.32375e-06	112.5	0	188.822	8.3227e-07	0	8.42517e-07	1.67479e-06	United States	USA	washington			Linux-5.4.0-109-generic-x86_64-with-glibc2.31	3.10.15	2.6.0	256	AMD EPYC 7713 64-Core Processor	4	4 x NVIDIA A100-SXM4-80GB	-122.345	47.6348	503.524	machine	N	1	0.0472732	Classical_pointcloud
2025-01-09T09:25:49	codecarbon	75ba948b-6729-4f2b-81e0-e852c3f9f754	0.0289705	1.51877e-07	5.24246e-06	112.5	0	188.822	9.0431e-07	0	8.87724e-07	1.79203e-06	United States	USA	washington			Linux-5.4.0-109-generic-x86_64-with-glibc2.31	3.10.15	2.6.0	256	AMD EPYC 7713 64-Core Processor	4	4 x NVIDIA A100-SXM4-80GB	-122.345	47.6348	503.524	machine	N	1	0.0501044	Classical_pointcloud
2025-01-09T09:25:52	codecarbon	9d813eb3-1aab-4ff3-89d7-5d3dfa28d468	0.0274886	1.48153e-07	5.3896e-06	112.5	0	188.822	8.58063e-07	0	8.90031e-07	1.74809e-06	United States	USA	washington			Linux-5.4.0-109-generic-x86_64-with-glibc2.31	3.10.15	2.6.0	256	AMD EPYC 7713 64-Core Processor	4	4 x NVIDIA A100-SXM4-80GB	-122.345	47.6348	503.524	machine	N	1	0.0469422	Classical_pointcloud
2025-01-09T09:25:57	codecarbon	fa5cc884-7cf2-4531-b6bb-5abadf274d5c	0.0289469	3.28981e-07	1.1365e-05	112.5	470.45	188.822	9.03602e-07	2.13722e-06	8.40905e-07	3.88173e-06	United States	USA	washington			Linux-5.4.0-109-generic-x86_64-with-glibc2.31	3.10.15	2.6.0	256	AMD EPYC 7713 64-Core Processor	4	4 x NVIDIA A100-SXM4-80GB	-122.345	47.6348	503.524	machine	N	1	0.0496068	Classical_pointcloud
2025-01-09T09:25:59	codecarbon	ec26f52b-b287-4ef7-92d9-b716a827e4d0	0.0357959	4.12515e-07	1.15241e-05	112.5	367.288	188.822	1.11769e-06	2.48806e-06	1.26163e-06	4.86738e-06	United States	USA	washington			Linux-5.4.0-109-generic-x86_64-with-glibc2.31	3.10.15	2.6.0	256	AMD EPYC 7713 64-Core Processor	4	4 x NVIDIA A100-SXM4-80GB	-122.345	47.6348	503.524	machine	N	1	0.0505211	Classical_pointcloud
2025-01-09T09:26:03	codecarbon	e8b99056-e150-48b3-bef2-541d638df100	0.0289185	1.56181e-07	5.40072e-06	112.5	0	188.822	9.02708e-07	0	9.40109e-07	1.84282e-06	United States	USA	washington			Linux-5.4.0-109-generic-x86_64-with-glibc2.31	3.10.15	2.6.0	256	AMD EPYC 7713 64-Core Processor	4	4 x NVIDIA A100-SXM4-80GB	-122.345	47.6348	503.524	machine	N	1	0.0639205	Classical_pointcloud
2025-01-09T09:26:05	codecarbon	17647a20-d9f9-4fba-abf8-c4dc1f748f3b	0.0266045	1.43042e-07	5.37659e-06	112.5	0	188.822	8.30448e-07	0	8.57338e-07	1.68779e-06	United States	USA	washington			Linux-5.4.0-109-generic-x86_64-with-glibc2.31	3.10.15	2.6.0	256	AMD EPYC 7713 64-Core Processor	4	4 x NVIDIA A100-SXM4-80GB	-122.345	47.6348	503.524	machine	N	1	0.0460792	Classical_pointcloud
2025-01-09T09:26:09	codecarbon	701689cf-9b75-4406-af53-72046b8217d7	0.0283957	1.54711e-07	5.4484e-06	112.5	0	188.822	8.8638e-07	0	9.39101e-07	1.82548e-06	United States	USA	washington			Linux-5.4.0-109-generic-x86_64-with-glibc2.31	3.10.15	2.6.0	256	AMD EPYC 7713 64-Core Processor	4	4 x NVIDIA A100-SXM4-80GB	-122.345	47.6348	503.524	machine	N	1	0.0462773	Classical_pointcloud
2025-01-09T09:26:11	codecarbon	58cacfcd-6e2f-4e2d-967a-b4d0491e74de	0.0275103	1.46267e-07	5.31681e-06	112.5	0	188.822	8.58554e-07	0	8.67289e-07	1.72584e-06	United States	USA	washington			Linux-5.4.0-109-generic-x86_64-with-glibc2.31	3.10.15	2.6.0	256	AMD EPYC 7713 64-Core Processor	4	4 x NVIDIA A100-SXM4-80GB	-122.345	47.6348	503.524	machine	N	1	0.0473831	Classical_pointcloud
2025-01-09T09:26:14	codecarbon	96d4c626-5832-45a7-b3c0-080d2803855d	0.0469119	1.94816e-07	4.1528e-06	112.5	0	188.822	1.46484e-06	0	8.33846e-07	2.29868e-06	United States	USA	washington			Linux-5.4.0-109-generic-x86_64-with-glibc2.31	3.10.15	2.6.0	256	AMD EPYC 7713 64-Core Processor	4	4 x NVIDIA A100-SXM4-80GB	-122.345	47.6348	503.524	machine	N	1	0.0676894	Classical_pointcloud
2025-01-09T09:26:18	codecarbon	242d36b6-06dd-4670-bf00-beaeedb41b1a	0.0285631	1.47568e-07	5.1664e-06	112.5	0	188.822	8.91625e-07	0	8.49573e-07	1.7412e-06	United States	USA	washington			Linux-5.4.0-109-generic-x86_64-with-glibc2.31	3.10.15	2.6.0	256	AMD EPYC 7713 64-Core Processor	4	4 x NVIDIA A100-SXM4-80GB	-122.345	47.6348	503.524	machine	N	1	0.0485535	Classical_pointcloud
2025-01-09T09:26:21	codecarbon	12928714-07be-49a4-ae07-972e21f8ba87	0.0323697	1.6537e-07	5.10879e-06	112.5	0	188.822	1.01061e-06	0	9.40627e-07	1.95124e-06	United States	USA	washington			Linux-5.4.0-109-generic-x86_64-with-glibc2.31	3.10.15	2.6.0	256	AMD EPYC 7713 64-Core Processor	4	4 x NVIDIA A100-SXM4-80GB	-122.345	47.6348	503.524	machine	N	1	0.0519075	Classical_pointcloud
2025-01-09T09:26:24	codecarbon	6bbcb50d-2a4e-4548-b37d-96c116a44045	0.0381072	1.87623e-07	4.92355e-06	112.5	0	188.822	1.18961e-06	0	1.0242e-06	2.21381e-06	United States	USA	washington			Linux-5.4.0-109-generic-x86_64-with-glibc2.31	3.10.15	2.6.0	256	AMD EPYC 7713 64-Core Processor	4	4 x NVIDIA A100-SXM4-80GB	-122.345	47.6348	503.524	machine	N	1	0.0561197	Classical_pointcloud
2025-01-09T09:26:26	codecarbon	afbc959b-7776-4e4f-a85d-1edc60cec0e1	0.0267922	1.41135e-07	5.26777e-06	112.5	0	188.822	8.36306e-07	0	8.28986e-07	1.66529e-06	United States	USA	washington			Linux-5.4.0-109-generic-x86_64-with-glibc2.31	3.10.15	2.6.0	256	AMD EPYC 7713 64-Core Processor	4	4 x NVIDIA A100-SXM4-80GB	-122.345	47.6348	503.524	machine	N	1	0.0469093	Classical_pointcloud
2025-01-09T09:26:30	codecarbon	a5a990fe-e78d-47e6-a0c5-c800b1362cb6	0.0334382	1.65753e-07	4.957e-06	112.5	0	188.822	1.04379e-06	0	9.11978e-07	1.95576e-06	United States	USA	washington			Linux-5.4.0-109-generic-x86_64-with-glibc2.31	3.10.15	2.6.0	256	AMD EPYC 7713 64-Core Processor	4	4 x NVIDIA A100-SXM4-80GB	-122.345	47.6348	503.524	machine	N	1	0.053865	Classical_pointcloud
2025-01-09T09:26:33	codecarbon	5b7d7d89-a277-4180-9fff-71da5855d435	0.02769	1.48038e-07	5.34625e-06	112.5	0	188.822	8.64318e-07	0	8.8242e-07	1.74674e-06	United States	USA	washington			Linux-5.4.0-109-generic-x86_64-with-glibc2.31	3.10.15	2.6.0	256	AMD EPYC 7713 64-Core Processor	4	4 x NVIDIA A100-SXM4-80GB	-122.345	47.6348	503.524	machine	N	1	0.0465136	Classical_pointcloud
2025-01-09T09:26:36	codecarbon	a0ef54de-9963-44d9-b47a-0fca7c216305	0.0284475	1.52433e-07	5.35839e-06	112.5	0	188.822	8.86847e-07	0	9.1175e-07	1.7986e-06	United States	USA	washington			Linux-5.4.0-109-generic-x86_64-with-glibc2.31	3.10.15	2.6.0	256	AMD EPYC 7713 64-Core Processor	4	4 x NVIDIA A100-SXM4-80GB	-122.345	47.6348	503.524	machine	N	1	0.0494788	Classical_pointcloud
2025-01-09T09:26:40	codecarbon	effd7fb7-d188-4070-8684-8cd09e9f434e	0.0271797	1.44671e-07	5.32277e-06	112.5	0	188.822	8.48449e-07	0	8.58565e-07	1.70701e-06	United States	USA	washington			Linux-5.4.0-109-generic-x86_64-with-glibc2.31	3.10.15	2.6.0	256	AMD EPYC 7713 64-Core Processor	4	4 x NVIDIA A100-SXM4-80GB	-122.345	47.6348	503.524	machine	N	1	0.0476565	Classical_pointcloud
2025-01-09T09:26:43	codecarbon	6cbce0ef-05d3-40f6-ba4d-d5b12e0354f9	0.0272699	1.4402e-07	5.28127e-06	112.5	0	188.822	8.51205e-07	0	8.48123e-07	1.69933e-06	United States	USA	washington			Linux-5.4.0-109-generic-x86_64-with-glibc2.31	3.10.15	2.6.0	256	AMD EPYC 7713 64-Core Processor	4	4 x NVIDIA A100-SXM4-80GB	-122.345	47.6348	503.524	machine	N	1	0.0472071	Classical_pointcloud
2025-01-09T09:26:47	codecarbon	08a160e9-9b2e-4c54-9804-9093495b895c	0.0279014	1.497e-07	5.36532e-06	112.5	0	188.822	8.70959e-07	0	8.9539e-07	1.76635e-06	United States	USA	washington			Linux-5.4.0-109-generic-x86_64-with-glibc2.31	3.10.15	2.6.0	256	AMD EPYC 7713 64-Core Processor	4	4 x NVIDIA A100-SXM4-80GB	-122.345	47.6348	503.524	machine	N	1	0.0465634	Classical_pointcloud
2025-01-09T09:26:49	codecarbon	df6a3b9f-8fc8-4b7d-9085-c1a9850e9a0a	0.0288054	1.53129e-07	5.31598e-06	112.5	0	188.822	8.99168e-07	0	9.07641e-07	1.80681e-06	United States	USA	washington			Linux-5.4.0-109-generic-x86_64-with-glibc2.31	3.10.15	2.6.0	256	AMD EPYC 7713 64-Core Processor	4	4 x NVIDIA A100-SXM4-80GB	-122.345	47.6348	503.524	machine	N	1	0.0473852	Classical_pointcloud
2025-01-09T09:26:53	codecarbon	25846df6-8dde-4597-b1bc-3c7b8010d69c	0.0302348	1.57119e-07	5.19663e-06	112.5	0	188.822	9.43904e-07	0	9.09987e-07	1.85389e-06	United States	USA	washington			Linux-5.4.0-109-generic-x86_64-with-glibc2.31	3.10.15	2.6.0	256	AMD EPYC 7713 64-Core Processor	4	4 x NVIDIA A100-SXM4-80GB	-122.345	47.6348	503.524	machine	N	1	0.0505612	Classical_pointcloud
2025-01-09T09:26:55	codecarbon	5e4055a3-06fc-4092-98af-0bee13e910ef	0.0290636	8.78432e-07	3.02244e-05	112.5	1860.4	188.822	9.07301e-07	8.60001e-06	8.57545e-07	1.03649e-05	United States	USA	washington			Linux-5.4.0-109-generic-x86_64-with-glibc2.31	3.10.15	2.6.0	256	AMD EPYC 7713 64-Core Processor	4	4 x NVIDIA A100-SXM4-80GB	-122.345	47.6348	503.524	machine	N	1	0.0490959	Classical_pointcloud
2025-01-09T09:26:59	codecarbon	5f9dde36-8a45-4ba6-87a5-f2fd34f3a6cd	0.0306953	1.67693e-07	5.46314e-06	112.5	0	188.822	9.5812e-07	0	1.02053e-06	1.97865e-06	United States	USA	washington			Linux-5.4.0-109-generic-x86_64-with-glibc2.31	3.10.15	2.6.0	256	AMD EPYC 7713 64-Core Processor	4	4 x NVIDIA A100-SXM4-80GB	-122.345	47.6348	503.524	machine	N	1	0.221398	Classical_pointcloud
2025-01-09T09:27:00	codecarbon	6d07d915-694f-4fde-b388-27bb3e7d09c0	0.0272632	1.41919e-07	5.20553e-06	112.5	0	188.822	8.51018e-07	0	8.23527e-07	1.67455e-06	United States	USA	washington			Linux-5.4.0-109-generic-x86_64-with-glibc2.31	3.10.15	2.6.0	256	AMD EPYC 7713 64-Core Processor	4	4 x NVIDIA A100-SXM4-80GB	-122.345	47.6348	503.524	machine	N	1	0.0473707	Classical_pointcloud
2025-01-09T09:27:03	codecarbon	273eab66-7605-48d0-bd75-1c4669a68df8	0.0427923	9.87813e-07	2.30839e-05	112.5	989.269	188.822	1.33631e-06	8.67778e-06	1.64138e-06	1.16555e-05	United States	USA	washington			Linux-5.4.0-109-generic-x86_64-with-glibc2.31	3.10.15	2.6.0	256	AMD EPYC 7713 64-Core Processor	4	4 x NVIDIA A100-SXM4-80GB	-122.345	47.6348	503.524	machine	N	1	0.0479829	Classical_pointcloud
2025-01-09T09:27:05	codecarbon	f09e7d06-bce2-45e9-8f3f-7da8d8b5404c	0.0281301	1.50534e-07	5.35135e-06	112.5	0	188.822	8.78132e-07	0	8.98058e-07	1.77619e-06	United States	USA	washington			Linux-5.4.0-109-generic-x86_64-with-glibc2.31	3.10.15	2.6.0	256	AMD EPYC 7713 64-Core Processor	4	4 x NVIDIA A100-SXM4-80GB	-122.345	47.6348	503.524	machine	N	1	0.0560374	Classical_pointcloud
2025-01-09T09:27:08	codecarbon	d14881c0-be0f-4bb8-a6e4-d3574f7927d7	0.0276482	1.46665e-07	5.30469e-06	112.5	0	188.822	8.62403e-07	0	8.68141e-07	1.73054e-06	United States	USA	washington			Linux-5.4.0-109-generic-x86_64-with-glibc2.31	3.10.15	2.6.0	256	AMD EPYC 7713 64-Core Processor	4	4 x NVIDIA A100-SXM4-80GB	-122.345	47.6348	503.524	machine	N	1	0.0608499	Classical_pointcloud
2025-01-09T09:27:09	codecarbon	9884d4c0-4c3a-4330-a9b8-79115a0e2ae2	0.0276427	3.59141e-07	1.29923e-05	112.5	519.437	188.822	8.62911e-07	2.48584e-06	8.88854e-07	4.2376e-06	United States	USA	washington			Linux-5.4.0-109-generic-x86_64-with-glibc2.31	3.10.15	2.6.0	256	AMD EPYC 7713 64-Core Processor	4	4 x NVIDIA A100-SXM4-80GB	-122.345	47.6348	503.524	machine	N	1	0.04828	Classical_pointcloud
2025-01-09T09:27:12	codecarbon	bedd4c87-2992-4f9b-b38b-fa6d56db1075	0.0287615	1.55406e-07	5.40327e-06	112.5	0	188.822	8.97642e-07	0	9.36034e-07	1.83368e-06	United States	USA	washington			Linux-5.4.0-109-generic-x86_64-with-glibc2.31	3.10.15	2.6.0	256	AMD EPYC 7713 64-Core Processor	4	4 x NVIDIA A100-SXM4-80GB	-122.345	47.6348	503.524	machine	N	1	0.0482712	Classical_pointcloud
2025-01-09T09:27:14	codecarbon	ae7e8f27-a587-47c2-a442-a6a8640c631a	0.0309096	9.19128e-07	2.9736e-05	112.5	1846.21	188.822	9.64964e-07	8.97778e-06	9.02285e-07	1.0845e-05	United States	USA	washington			Linux-5.4.0-109-generic-x86_64-with-glibc2.31	3.10.15	2.6.0	256	AMD EPYC 7713 64-Core Processor	4	4 x NVIDIA A100-SXM4-80GB	-122.345	47.6348	503.524	machine	N	1	0.0600615	Classical_pointcloud
2025-01-09T09:27:17	codecarbon	b4fac41b-13b9-4963-bef3-694f2817cc1e	0.0296119	1.56567e-07	5.28731e-06	112.5	0	188.822	9.24181e-07	0	9.23198e-07	1.84738e-06	United States	USA	washington			Linux-5.4.0-109-generic-x86_64-with-glibc2.31	3.10.15	2.6.0	256	AMD EPYC 7713 64-Core Processor	4	4 x NVIDIA A100-SXM4-80GB	-122.345	47.6348	503.524	machine	N	1	0.0693746	Classical_pointcloud
2025-01-09T09:27:37	codecarbon	1a357aa3-44e0-4f18-ae17-afa09f58bb0d	0.029678	6.93501e-07	2.33675e-05	112.5	1225.28	188.822	9.26072e-07	6.31056e-06	9.46172e-07	8.18281e-06	United States	USA	washington			Linux-5.4.0-109-generic-x86_64-with-glibc2.31	3.10.15	2.6.0	256	AMD EPYC 7713 64-Core Processor	4	4 x NVIDIA A100-SXM4-80GB	-122.345	47.6348	503.524	machine	N	1	0.0510874	Rotation_invariant_pointcloud
2025-01-09T09:27:40	codecarbon	452d8cf7-ca59-4def-9ec0-676723386cf5	0.0311991	1.73156e-07	5.55002e-06	112.5	0	188.822	9.73718e-07	0	1.06939e-06	2.04311e-06	United States	USA	washington			Linux-5.4.0-109-generic-x86_64-with-glibc2.31	3.10.15	2.6.0	256	AMD EPYC 7713 64-Core Processor	4	4 x NVIDIA A100-SXM4-80GB	-122.345	47.6348	503.524	machine	N	1	0.0774064	Rotation_invariant_pointcloud
2025-01-09T09:27:43	codecarbon	f877eae5-bf09-4104-a06b-32d93c135500	0.0308683	1.6611e-07	5.38126e-06	112.5	0	188.822	9.63284e-07	0	9.96698e-07	1.95998e-06	United States	USA	washington			Linux-5.4.0-109-generic-x86_64-with-glibc2.31	3.10.15	2.6.0	256	AMD EPYC 7713 64-Core Processor	4	4 x NVIDIA A100-SXM4-80GB	-122.345	47.6348	503.524	machine	N	1	0.0546348	Rotation_invariant_pointcloud
2025-01-09T09:27:44	codecarbon	f6ee9320-75b0-4f19-99ed-6a16e5e593c8	0.0393177	2.27227e-07	5.77926e-06	112.5	0	188.822	1.22777e-06	0	1.45334e-06	2.68112e-06	United States	USA	washington			Linux-5.4.0-109-generic-x86_64-with-glibc2.31	3.10.15	2.6.0	256	AMD EPYC 7713 64-Core Processor	4	4 x NVIDIA A100-SXM4-80GB	-122.345	47.6348	503.524	machine	N	1	0.0507782	Rotation_invariant_pointcloud
2025-01-09T09:27:47	codecarbon	99e83d16-e410-4dda-b4fd-b41c47bd311d	0.0384049	2.17709e-07	5.66879e-06	112.5	0	188.822	1.19918e-06	0	1.36963e-06	2.56881e-06	United States	USA	washington			Linux-5.4.0-109-generic-x86_64-with-glibc2.31	3.10.15	2.6.0	256	AMD EPYC 7713 64-Core Processor	4	4 x NVIDIA A100-SXM4-80GB	-122.345	47.6348	503.524	machine	N	1	0.0506933	Rotation_invariant_pointcloud
2025-01-09T09:27:49	codecarbon	abb410b3-27e4-477c-8f3e-1503c9a149ae	0.0314332	8.14897e-07	2.59247e-05	112.5	1336.21	188.822	9.81332e-07	7.59556e-06	1.0383e-06	9.61519e-06	United States	USA	washington			Linux-5.4.0-109-generic-x86_64-with-glibc2.31	3.10.15	2.6.0	256	AMD EPYC 7713 64-Core Processor	4	4 x NVIDIA A100-SXM4-80GB	-122.345	47.6348	503.524	machine	N	1	0.0499721	Rotation_invariant_pointcloud
2025-01-09T09:27:52	codecarbon	4c233195-992e-4e23-b8ca-0d3a776e2aa9	0.043018	2.45284e-07	5.70189e-06	112.5	0	188.822	1.34322e-06	0	1.55095e-06	2.89417e-06	United States	USA	washington			Linux-5.4.0-109-generic-x86_64-with-glibc2.31	3.10.15	2.6.0	256	AMD EPYC 7713 64-Core Processor	4	4 x NVIDIA A100-SXM4-80GB	-122.345	47.6348	503.524	machine	N	1	0.0520144	Rotation_invariant_pointcloud
2025-01-09T09:27:53	codecarbon	bf34cd02-25b6-4be9-ac37-b2fe8378ff54	0.0433267	2.4437e-07	5.64018e-06	112.5	0	188.822	1.353e-06	0	1.53039e-06	2.88339e-06	United States	USA	washington			Linux-5.4.0-109-generic-x86_64-with-glibc2.31	3.10.15	2.6.0	256	AMD EPYC 7713 64-Core Processor	4	4 x NVIDIA A100-SXM4-80GB	-122.345	47.6348	503.524	machine	N	1	0.0549612	Rotation_invariant_pointcloud
2025-01-09T09:27:56	codecarbon	20d54a29-ea3a-4008-8520-bea0c67ab90f	0.030075	1.62631e-07	5.40753e-06	112.5	0	188.822	9.38935e-07	0	9.79998e-07	1.91893e-06	United States	USA	washington			Linux-5.4.0-109-generic-x86_64-with-glibc2.31	3.10.15	2.6.0	256	AMD EPYC 7713 64-Core Processor	4	4 x NVIDIA A100-SXM4-80GB	-122.345	47.6348	503.524	machine	N	1	0.0500941	Rotation_invariant_pointcloud
2025-01-09T09:27:58	codecarbon	51d1322e-cb41-40cc-9c85-604db85f1a28	0.0540516	3.03093e-07	5.60747e-06	112.5	0	188.822	1.68818e-06	0	1.8881e-06	3.57627e-06	United States	USA	washington			Linux-5.4.0-109-generic-x86_64-with-glibc2.31	3.10.15	2.6.0	256	AMD EPYC 7713 64-Core Processor	4	4 x NVIDIA A100-SXM4-80GB	-122.345	47.6348	503.524	machine	N	1	0.0688136	Rotation_invariant_pointcloud
2025-01-09T09:28:01	codecarbon	5c70a011-4a31-4cf4-9360-a4dc42581fbd	0.0321752	1.71278e-07	5.32329e-06	112.5	0	188.822	1.00453e-06	0	1.01643e-06	2.02095e-06	United States	USA	washington			Linux-5.4.0-109-generic-x86_64-with-glibc2.31	3.10.15	2.6.0	256	AMD EPYC 7713 64-Core Processor	4	4 x NVIDIA A100-SXM4-80GB	-122.345	47.6348	503.524	machine	N	1	0.0509772	Rotation_invariant_pointcloud
2025-01-09T09:28:02	codecarbon	67a00a9a-f7b8-4676-a048-2281d544d603	0.0343379	1.78807e-07	5.20728e-06	112.5	0	188.822	1.07214e-06	0	1.03765e-06	2.10979e-06	United States	USA	washington			Linux-5.4.0-109-generic-x86_64-with-glibc2.31	3.10.15	2.6.0	256	AMD EPYC 7713 64-Core Processor	4	4 x NVIDIA A100-SXM4-80GB	-122.345	47.6348	503.524	machine	N	1	0.0582185	Rotation_invariant_pointcloud
2025-01-09T09:28:04	codecarbon	f3639cfd-2eaa-40ef-9dad-d71d2b8f81db	0.0298119	1.62867e-07	5.46317e-06	112.5	0	188.822	9.30435e-07	0	9.91281e-07	1.92172e-06	United States	USA	washington			Linux-5.4.0-109-generic-x86_64-with-glibc2.31	3.10.15	2.6.0	256	AMD EPYC 7713 64-Core Processor	4	4 x NVIDIA A100-SXM4-80GB	-122.345	47.6348	503.524	machine	N	1	0.0510242	Rotation_invariant_pointcloud
2025-01-09T09:28:07	codecarbon	86ec4bbe-7dc4-4a37-9c2c-dfbe1bf1f405	0.032931	1.77321e-07	5.38464e-06	112.5	0	188.822	1.02795e-06	0	1.06432e-06	2.09226e-06	United States	USA	washington			Linux-5.4.0-109-generic-x86_64-with-glibc2.31	3.10.15	2.6.0	256	AMD EPYC 7713 64-Core Processor	4	4 x NVIDIA A100-SXM4-80GB	-122.345	47.6348	503.524	machine	N	1	0.0530076	Rotation_invariant_pointcloud
2025-01-09T09:28:09	codecarbon	1aa3c5b2-5c7a-45cd-b914-b354d03b7410	0.0307325	1.64145e-07	5.34108e-06	112.5	0	188.822	9.59448e-07	0	9.77341e-07	1.93679e-06	United States	USA	washington			Linux-5.4.0-109-generic-x86_64-with-glibc2.31	3.10.15	2.6.0	256	AMD EPYC 7713 64-Core Processor	4	4 x NVIDIA A100-SXM4-80GB	-122.345	47.6348	503.524	machine	N	1	0.0516226	Rotation_invariant_pointcloud
2025-01-09T09:28:12	codecarbon	cc5f0a7f-afd6-47aa-91fb-ff95c8a54e03	0.0371014	2.07127e-07	5.58274e-06	112.5	0	188.822	1.15807e-06	0	1.28588e-06	2.44395e-06	United States	USA	washington			Linux-5.4.0-109-generic-x86_64-with-glibc2.31	3.10.15	2.6.0	256	AMD EPYC 7713 64-Core Processor	4	4 x NVIDIA A100-SXM4-80GB	-122.345	47.6348	503.524	machine	N	1	0.0624726	Rotation_invariant_pointcloud
2025-01-09T09:28:13	codecarbon	3d347f2c-231a-48b0-ba61-7e6b7be87f53	0.0332539	1.72203e-07	5.17841e-06	112.5	0	188.822	1.03786e-06	0	9.94008e-07	2.03186e-06	United States	USA	washington			Linux-5.4.0-109-generic-x86_64-with-glibc2.31	3.10.15	2.6.0	256	AMD EPYC 7713 64-Core Processor	4	4 x NVIDIA A100-SXM4-80GB	-122.345	47.6348	503.524	machine	N	1	0.0588765	Rotation_invariant_pointcloud
2025-01-09T09:28:16	codecarbon	f93fea03-ecfd-4ece-b80f-eb9ab294d715	0.0309413	1.63158e-07	5.27314e-06	112.5	0	188.822	9.65796e-07	0	9.59346e-07	1.92514e-06	United States	USA	washington			Linux-5.4.0-109-generic-x86_64-with-glibc2.31	3.10.15	2.6.0	256	AMD EPYC 7713 64-Core Processor	4	4 x NVIDIA A100-SXM4-80GB	-122.345	47.6348	503.524	machine	N	1	0.0561693	Rotation_invariant_pointcloud
2025-01-09T09:28:18	codecarbon	aeaaf39f-aa8f-4468-aec6-15e24bc698d6	0.0367805	9.51726e-07	2.58758e-05	112.5	1425.74	188.822	1.14848e-06	8.92695e-06	1.15424e-06	1.12297e-05	United States	USA	washington			Linux-5.4.0-109-generic-x86_64-with-glibc2.31	3.10.15	2.6.0	256	AMD EPYC 7713 64-Core Processor	4	4 x NVIDIA A100-SXM4-80GB	-122.345	47.6348	503.524	machine	N	1	0.0548398	Rotation_invariant_pointcloud
2025-01-09T09:28:21	codecarbon	d0179654-e6dd-47b5-a3d5-7504a3784f78	0.0464419	2.37029e-07	5.10379e-06	112.5	0	188.822	1.45016e-06	0	1.34662e-06	2.79677e-06	United States	USA	washington			Linux-5.4.0-109-generic-x86_64-with-glibc2.31	3.10.15	2.6.0	256	AMD EPYC 7713 64-Core Processor	4	4 x NVIDIA A100-SXM4-80GB	-122.345	47.6348	503.524	machine	N	1	0.0609396	Rotation_invariant_pointcloud
2025-01-09T09:28:23	codecarbon	368a6990-d70a-4cdd-a3a2-35121605b0f3	0.0325396	1.72151e-07	5.29051e-06	112.5	0	188.822	1.01574e-06	0	1.01552e-06	2.03126e-06	United States	USA	washington			Linux-5.4.0-109-generic-x86_64-with-glibc2.31	3.10.15	2.6.0	256	AMD EPYC 7713 64-Core Processor	4	4 x NVIDIA A100-SXM4-80GB	-122.345	47.6348	503.524	machine	N	1	0.0521553	Rotation_invariant_pointcloud
2025-01-09T09:28:26	codecarbon	36af1ae2-fe04-4a83-a288-1b78875948c6	0.0377668	2.11169e-07	5.5914e-06	112.5	0	188.822	1.17881e-06	0	1.31283e-06	2.49164e-06	United States	USA	washington			Linux-5.4.0-109-generic-x86_64-with-glibc2.31	3.10.15	2.6.0	256	AMD EPYC 7713 64-Core Processor	4	4 x NVIDIA A100-SXM4-80GB	-122.345	47.6348	503.524	machine	N	1	0.0575778	Rotation_invariant_pointcloud
2025-01-09T09:28:28	codecarbon	5fb68157-157d-4fb5-9206-bf89bb07c8c5	0.0364593	2.01264e-07	5.52023e-06	112.5	0	188.822	1.13822e-06	0	1.23655e-06	2.37476e-06	United States	USA	washington			Linux-5.4.0-109-generic-x86_64-with-glibc2.31	3.10.15	2.6.0	256	AMD EPYC 7713 64-Core Processor	4	4 x NVIDIA A100-SXM4-80GB	-122.345	47.6348	503.524	machine	N	1	0.0661869	Rotation_invariant_pointcloud
2025-01-09T09:28:31	codecarbon	5cc6235b-a4b4-4668-a8c4-8011619fc8ab	0.036528	2.09236e-07	5.7281e-06	112.5	0	188.822	1.1405e-06	0	1.32833e-06	2.46883e-06	United States	USA	washington			Linux-5.4.0-109-generic-x86_64-with-glibc2.31	3.10.15	2.6.0	256	AMD EPYC 7713 64-Core Processor	4	4 x NVIDIA A100-SXM4-80GB	-122.345	47.6348	503.524	machine	N	1	0.05476	Rotation_invariant_pointcloud
2025-01-09T09:28:32	codecarbon	49122b79-189b-4c2f-8cf6-c0318ab950c5	0.0330875	1.75773e-07	5.31238e-06	112.5	0	188.822	1.03303e-06	0	1.04097e-06	2.074e-06	United States	USA	washington			Linux-5.4.0-109-generic-x86_64-with-glibc2.31	3.10.15	2.6.0	256	AMD EPYC 7713 64-Core Processor	4	4 x NVIDIA A100-SXM4-80GB	-122.345	47.6348	503.524	machine	N	1	0.0511003	Rotation_invariant_pointcloud
2025-01-09T09:28:34	codecarbon	12614dd5-27e8-42db-9645-7a2a853e22f1	0.0321921	8.9402e-07	2.77714e-05	112.5	1566.08	188.822	1.0051e-06	8.54167e-06	1.00201e-06	1.05488e-05	United States	USA	washington			Linux-5.4.0-109-generic-x86_64-with-glibc2.31	3.10.15	2.6.0	256	AMD EPYC 7713 64-Core Processor	4	4 x NVIDIA A100-SXM4-80GB	-122.345	47.6348	503.524	machine	N	1	0.0507309	Rotation_invariant_pointcloud
2025-01-09T09:28:37	codecarbon	def596b8-e86b-444b-80e7-9c2d0ec794c3	0.0287261	1.55089e-07	5.3989e-06	112.5	0	188.822	8.96454e-07	0	9.33485e-07	1.82994e-06	United States	USA	washington			Linux-5.4.0-109-generic-x86_64-with-glibc2.31	3.10.15	2.6.0	256	AMD EPYC 7713 64-Core Processor	4	4 x NVIDIA A100-SXM4-80GB	-122.345	47.6348	503.524	machine	N	1	0.0488081	Rotation_invariant_pointcloud
2025-01-09T09:28:39	codecarbon	25c6284d-956f-4413-a814-98f0e6848edf	0.0339972	8.61947e-07	2.53535e-05	112.5	1586.56	188.822	1.06151e-06	8.16251e-06	9.46324e-07	1.01703e-05	United States	USA	washington			Linux-5.4.0-109-generic-x86_64-with-glibc2.31	3.10.15	2.6.0	256	AMD EPYC 7713 64-Core Processor	4	4 x NVIDIA A100-SXM4-80GB	-122.345	47.6348	503.524	machine	N	1	0.0665681	Rotation_invariant_pointcloud
2025-01-09T09:28:42	codecarbon	ce8d6923-56fd-48a9-af2f-adee39f9bc92	0.0297912	1.62157e-07	5.44313e-06	112.5	0	188.822	9.30069e-07	0	9.8327e-07	1.91334e-06	United States	USA	washington			Linux-5.4.0-109-generic-x86_64-with-glibc2.31	3.10.15	2.6.0	256	AMD EPYC 7713 64-Core Processor	4	4 x NVIDIA A100-SXM4-80GB	-122.345	47.6348	503.524	machine	N	1	0.0499966	Rotation_invariant_pointcloud
2025-01-09T09:28:44	codecarbon	ebe96ed7-83b5-4513-bdb3-239fa4ef61e4	0.0318889	1.77408e-07	5.56333e-06	112.5	0	188.822	9.95305e-07	0	1.09798e-06	2.09329e-06	United States	USA	washington			Linux-5.4.0-109-generic-x86_64-with-glibc2.31	3.10.15	2.6.0	256	AMD EPYC 7713 64-Core Processor	4	4 x NVIDIA A100-SXM4-80GB	-122.345	47.6348	503.524	machine	N	1	0.0498173	Rotation_invariant_pointcloud
2025-01-09T09:28:47	codecarbon	94fed03f-5361-4413-a6d8-6a05430891d2	0.033167	1.74424e-07	5.25897e-06	112.5	0	188.822	1.03522e-06	0	1.02286e-06	2.05808e-06	United States	USA	washington			Linux-5.4.0-109-generic-x86_64-with-glibc2.31	3.10.15	2.6.0	256	AMD EPYC 7713 64-Core Processor	4	4 x NVIDIA A100-SXM4-80GB	-122.345	47.6348	503.524	machine	N	1	0.051698	Rotation_invariant_pointcloud
2025-01-09T09:28:48	codecarbon	555ffc8b-4f10-49b7-92be-b5f86d239599	0.0302331	1.6245e-07	5.37326e-06	112.5	0	188.822	9.43693e-07	0	9.73102e-07	1.9168e-06	United States	USA	washington			Linux-5.4.0-109-generic-x86_64-with-glibc2.31	3.10.15	2.6.0	256	AMD EPYC 7713 64-Core Processor	4	4 x NVIDIA A100-SXM4-80GB	-122.345	47.6348	503.524	machine	N	1	0.0498409	Rotation_invariant_pointcloud
2025-01-09T09:28:51	codecarbon	344c51e8-4514-4f2c-8867-34f81c734116	0.0303959	1.65398e-07	5.44148e-06	112.5	0	188.822	9.48831e-07	0	1.00275e-06	1.95158e-06	United States	USA	washington			Linux-5.4.0-109-generic-x86_64-with-glibc2.31	3.10.15	2.6.0	256	AMD EPYC 7713 64-Core Processor	4	4 x NVIDIA A100-SXM4-80GB	-122.345	47.6348	503.524	machine	N	1	0.0491235	Rotation_invariant_pointcloud
2025-01-09T09:28:53	codecarbon	5ba67f21-f050-4921-b32b-b83dd026a9a6	0.0302953	1.61945e-07	5.34556e-06	112.5	0	188.822	9.45782e-07	0	9.65052e-07	1.91083e-06	United States	USA	washington			Linux-5.4.0-109-generic-x86_64-with-glibc2.31	3.10.15	2.6.0	256	AMD EPYC 7713 64-Core Processor	4	4 x NVIDIA A100-SXM4-80GB	-122.345	47.6348	503.524	machine	N	1	0.0497653	Rotation_invariant_pointcloud
2025-01-09T09:28:55	codecarbon	f6799ffe-22a8-47a6-903d-3c5c07819925	0.0300723	1.64573e-07	5.47259e-06	112.5	0	188.822	9.38679e-07	0	1.00317e-06	1.94185e-06	United States	USA	washington			Linux-5.4.0-109-generic-x86_64-with-glibc2.31	3.10.15	2.6.0	256	AMD EPYC 7713 64-Core Processor	4	4 x NVIDIA A100-SXM4-80GB	-122.345	47.6348	503.524	machine	N	1	0.0643108	Rotation_invariant_pointcloud
2025-01-09T09:28:58	codecarbon	df51feab-26b0-4ff3-a015-cd9aa4f69b3c	0.03192	1.6641e-07	5.21336e-06	112.5	0	188.822	9.96556e-07	0	9.66964e-07	1.96352e-06	United States	USA	washington			Linux-5.4.0-109-generic-x86_64-with-glibc2.31	3.10.15	2.6.0	256	AMD EPYC 7713 64-Core Processor	4	4 x NVIDIA A100-SXM4-80GB	-122.345	47.6348	503.524	machine	N	1	0.0502472	Rotation_invariant_pointcloud
2025-01-09T09:29:00	codecarbon	a5c1713c-8249-4519-92d6-f06342053388	0.0346646	9.25791e-07	2.67071e-05	112.5	1545.96	188.822	1.08232e-06	8.79334e-06	1.04799e-06	1.09237e-05	United States	USA	washington			Linux-5.4.0-109-generic-x86_64-with-glibc2.31	3.10.15	2.6.0	256	AMD EPYC 7713 64-Core Processor	4	4 x NVIDIA A100-SXM4-80GB	-122.345	47.6348	503.524	machine	N	1	0.0523708	Rotation_invariant_pointcloud
2025-01-09T09:29:03	codecarbon	5822445f-12de-4dab-b0e9-19f7fcb5d2ad	0.0313131	1.63932e-07	5.23525e-06	112.5	0	188.822	9.77621e-07	0	9.56652e-07	1.93427e-06	United States	USA	washington			Linux-5.4.0-109-generic-x86_64-with-glibc2.31	3.10.15	2.6.0	256	AMD EPYC 7713 64-Core Processor	4	4 x NVIDIA A100-SXM4-80GB	-122.345	47.6348	503.524	machine	N	1	0.0507543	Rotation_invariant_pointcloud
2025-01-09T09:29:04	codecarbon	11a459a3-0f68-49f8-bd41-e3c1c47f8a47	0.0306387	1.66571e-07	5.43662e-06	112.5	0	188.822	9.56524e-07	0	1.00889e-06	1.96541e-06	United States	USA	washington			Linux-5.4.0-109-generic-x86_64-with-glibc2.31	3.10.15	2.6.0	256	AMD EPYC 7713 64-Core Processor	4	4 x NVIDIA A100-SXM4-80GB	-122.345	47.6348	503.524	machine	N	1	0.051204	Rotation_invariant_pointcloud
2025-01-09T09:29:07	codecarbon	1381d658-41f6-4bb5-8065-0e1c716689df	0.0369537	9.25328e-07	2.50402e-05	112.5	1209.03	188.822	1.15383e-06	8.46834e-06	1.29603e-06	1.09182e-05	United States	USA	washington			Linux-5.4.0-109-generic-x86_64-with-glibc2.31	3.10.15	2.6.0	256	AMD EPYC 7713 64-Core Processor	4	4 x NVIDIA A100-SXM4-80GB	-122.345	47.6348	503.524	machine	N	1	0.0495696	Rotation_invariant_pointcloud

## Sheet: evolution_energy
initial_ID	final_ID	fraction	energy	model	closest_embedding_distance
152af2b1-be71-4920-ba2a-b84598d70f97_0	152af2b1-be71-4920-ba2a-b84598d70f97_1	0.1	12.5739	Classical_image	1.06437
152af2b1-be71-4920-ba2a-b84598d70f97_0	152af2b1-be71-4920-ba2a-b84598d70f97_1	0.2	12.2563	Classical_image	2.12887
152af2b1-be71-4920-ba2a-b84598d70f97_0	152af2b1-be71-4920-ba2a-b84598d70f97_1	0.3	11.3973	Classical_image	3.19337
152af2b1-be71-4920-ba2a-b84598d70f97_0	152af2b1-be71-4920-ba2a-b84598d70f97_1	0.4	9.81653	Classical_image	4.25788
152af2b1-be71-4920-ba2a-b84598d70f97_0	152af2b1-be71-4920-ba2a-b84598d70f97_1	0.5	9.24267	Classical_image	5.32229
152af2b1-be71-4920-ba2a-b84598d70f97_0	152af2b1-be71-4920-ba2a-b84598d70f97_1	0.6	8.79665	Classical_image	4.25779
152af2b1-be71-4920-ba2a-b84598d70f97_0	152af2b1-be71-4920-ba2a-b84598d70f97_1	0.7	10.0105	Classical_image	3.19329
152af2b1-be71-4920-ba2a-b84598d70f97_0	152af2b1-be71-4920-ba2a-b84598d70f97_1	0.8	11.9194	Classical_image	2.12878
152af2b1-be71-4920-ba2a-b84598d70f97_0	152af2b1-be71-4920-ba2a-b84598d70f97_1	0.9	18.0545	Classical_image	1.06428
152af2b1-be71-4920-ba2a-b84598d70f97_2	152af2b1-be71-4920-ba2a-b84598d70f97_3	0.1	9.26152	Classical_image	1.06551
152af2b1-be71-4920-ba2a-b84598d70f97_2	152af2b1-be71-4920-ba2a-b84598d70f97_3	0.2	6.4343	Classical_image	2.13127
152af2b1-be71-4920-ba2a-b84598d70f97_2	152af2b1-be71-4920-ba2a-b84598d70f97_3	0.3	12.9381	Classical_image	3.19703
152af2b1-be71-4920-ba2a-b84598d70f97_2	152af2b1-be71-4920-ba2a-b84598d70f97_3	0.4	8.018	Classical_image	4.2628
152af2b1-be71-4920-ba2a-b84598d70f97_2	152af2b1-be71-4920-ba2a-b84598d70f97_3	0.5	7.20634	Classical_image	5.32856
152af2b1-be71-4920-ba2a-b84598d70f97_2	152af2b1-be71-4920-ba2a-b84598d70f97_3	0.6	7.59404	Classical_image	4.26296
152af2b1-be71-4920-ba2a-b84598d70f97_2	152af2b1-be71-4920-ba2a-b84598d70f97_3	0.7	7.38237	Classical_image	3.1972
152af2b1-be71-4920-ba2a-b84598d70f97_2	152af2b1-be71-4920-ba2a-b84598d70f97_3	0.8	6.45723	Classical_image	2.13143
152af2b1-be71-4920-ba2a-b84598d70f97_2	152af2b1-be71-4920-ba2a-b84598d70f97_3	0.9	4.85247	Classical_image	1.06567
152af2b1-be71-4920-ba2a-b84598d70f97_4	152af2b1-be71-4920-ba2a-b84598d70f97_5	0.1	6.16438	Classical_image	0.837362
152af2b1-be71-4920-ba2a-b84598d70f97_4	152af2b1-be71-4920-ba2a-b84598d70f97_5	0.2	7.8227	Classical_image	1.6748
152af2b1-be71-4920-ba2a-b84598d70f97_4	152af2b1-be71-4920-ba2a-b84598d70f97_5	0.3	13.0061	Classical_image	2.51225
152af2b1-be71-4920-ba2a-b84598d70f97_4	152af2b1-be71-4920-ba2a-b84598d70f97_5	0.4	13.9493	Classical_image	3.34969
152af2b1-be71-4920-ba2a-b84598d70f97_4	152af2b1-be71-4920-ba2a-b84598d70f97_5	0.5	15.8668	Classical_image	4.18713
152af2b1-be71-4920-ba2a-b84598d70f97_4	152af2b1-be71-4920-ba2a-b84598d70f97_5	0.6	15.5619	Classical_image	3.34998
152af2b1-be71-4920-ba2a-b84598d70f97_4	152af2b1-be71-4920-ba2a-b84598d70f97_5	0.7	16.8795	Classical_image	2.51253
152af2b1-be71-4920-ba2a-b84598d70f97_4	152af2b1-be71-4920-ba2a-b84598d70f97_5	0.8	16.6085	Classical_image	1.67509
152af2b1-be71-4920-ba2a-b84598d70f97_4	152af2b1-be71-4920-ba2a-b84598d70f97_5	0.9	17.9622	Classical_image	0.83765
a3bb817f-b84d-418c-86e6-52248b80de85_0	a3bb817f-b84d-418c-86e6-52248b80de85_1	0.1	82.2169	Classical_image	1.18134
a3bb817f-b84d-418c-86e6-52248b80de85_0	a3bb817f-b84d-418c-86e6-52248b80de85_1	0.2	81.7076	Classical_image	2.36271
a3bb817f-b84d-418c-86e6-52248b80de85_0	a3bb817f-b84d-418c-86e6-52248b80de85_1	0.3	75.9671	Classical_image	3.54408
a3bb817f-b84d-418c-86e6-52248b80de85_0	a3bb817f-b84d-418c-86e6-52248b80de85_1	0.4	72.2639	Classical_image	4.72545
a3bb817f-b84d-418c-86e6-52248b80de85_0	a3bb817f-b84d-418c-86e6-52248b80de85_1	0.5	78.3223	Classical_image	5.90682
a3bb817f-b84d-418c-86e6-52248b80de85_0	a3bb817f-b84d-418c-86e6-52248b80de85_1	0.6	76.8129	Classical_image	4.72549
a3bb817f-b84d-418c-86e6-52248b80de85_0	a3bb817f-b84d-418c-86e6-52248b80de85_1	0.7	83.4051	Classical_image	3.54412
a3bb817f-b84d-418c-86e6-52248b80de85_0	a3bb817f-b84d-418c-86e6-52248b80de85_1	0.8	75.4263	Classical_image	2.36275
a3bb817f-b84d-418c-86e6-52248b80de85_0	a3bb817f-b84d-418c-86e6-52248b80de85_1	0.9	81.1677	Classical_image	1.18138
a3bb817f-b84d-418c-86e6-52248b80de85_2	a3bb817f-b84d-418c-86e6-52248b80de85_3	0.1	46.0415	Classical_image	1.135
a3bb817f-b84d-418c-86e6-52248b80de85_2	a3bb817f-b84d-418c-86e6-52248b80de85_3	0.2	43.8413	Classical_image	2.27002
a3bb817f-b84d-418c-86e6-52248b80de85_2	a3bb817f-b84d-418c-86e6-52248b80de85_3	0.3	46.509	Classical_image	3.40504
a3bb817f-b84d-418c-86e6-52248b80de85_2	a3bb817f-b84d-418c-86e6-52248b80de85_3	0.4	42.2847	Classical_image	4.54007
a3bb817f-b84d-418c-86e6-52248b80de85_2	a3bb817f-b84d-418c-86e6-52248b80de85_3	0.5	17.8591	Classical_image	5.67509
a3bb817f-b84d-418c-86e6-52248b80de85_2	a3bb817f-b84d-418c-86e6-52248b80de85_3	0.6	17.7556	Classical_image	4.54033
a3bb817f-b84d-418c-86e6-52248b80de85_2	a3bb817f-b84d-418c-86e6-52248b80de85_3	0.7	17.5138	Classical_image	3.40531
a3bb817f-b84d-418c-86e6-52248b80de85_2	a3bb817f-b84d-418c-86e6-52248b80de85_3	0.8	17.2792	Classical_image	2.27028
a3bb817f-b84d-418c-86e6-52248b80de85_2	a3bb817f-b84d-418c-86e6-52248b80de85_3	0.9	11.3994	Classical_image	1.13526
a3bb817f-b84d-418c-86e6-52248b80de85_4	a3bb817f-b84d-418c-86e6-52248b80de85_5	0.1	6.31843	Classical_image	0.809725
a3bb817f-b84d-418c-86e6-52248b80de85_4	a3bb817f-b84d-418c-86e6-52248b80de85_5	0.2	9.61634	Classical_image	1.61936
a3bb817f-b84d-418c-86e6-52248b80de85_4	a3bb817f-b84d-418c-86e6-52248b80de85_5	0.3	12.8848	Classical_image	2.429
a3bb817f-b84d-418c-86e6-52248b80de85_4	a3bb817f-b84d-418c-86e6-52248b80de85_5	0.4	17.3907	Classical_image	3.23863
a3bb817f-b84d-418c-86e6-52248b80de85_4	a3bb817f-b84d-418c-86e6-52248b80de85_5	0.5	18.8339	Classical_image	4.04795
a3bb817f-b84d-418c-86e6-52248b80de85_4	a3bb817f-b84d-418c-86e6-52248b80de85_5	0.6	18.071	Classical_image	3.23831
a3bb817f-b84d-418c-86e6-52248b80de85_4	a3bb817f-b84d-418c-86e6-52248b80de85_5	0.7	20.5282	Classical_image	2.42868
a3bb817f-b84d-418c-86e6-52248b80de85_4	a3bb817f-b84d-418c-86e6-52248b80de85_5	0.8	22.4476	Classical_image	1.61904
a3bb817f-b84d-418c-86e6-52248b80de85_4	a3bb817f-b84d-418c-86e6-52248b80de85_5	0.9	20.3305	Classical_image	0.809406
76dcef44-f346-45b9-b482-e2e19de84d09_0	76dcef44-f346-45b9-b482-e2e19de84d09_1	0.1	11.5439	Classical_image	1.24939
76dcef44-f346-45b9-b482-e2e19de84d09_0	76dcef44-f346-45b9-b482-e2e19de84d09_1	0.2	9.09523	Classical_image	2.49856
76dcef44-f346-45b9-b482-e2e19de84d09_0	76dcef44-f346-45b9-b482-e2e19de84d09_1	0.3	9.93408	Classical_image	3.74773
76dcef44-f346-45b9-b482-e2e19de84d09_0	76dcef44-f346-45b9-b482-e2e19de84d09_1	0.4	9.27368	Classical_image	4.9969
76dcef44-f346-45b9-b482-e2e19de84d09_0	76dcef44-f346-45b9-b482-e2e19de84d09_1	0.5	8.73958	Classical_image	6.2457
76dcef44-f346-45b9-b482-e2e19de84d09_0	76dcef44-f346-45b9-b482-e2e19de84d09_1	0.6	8.72243	Classical_image	4.99653
76dcef44-f346-45b9-b482-e2e19de84d09_0	76dcef44-f346-45b9-b482-e2e19de84d09_1	0.7	11.5548	Classical_image	3.74736
76dcef44-f346-45b9-b482-e2e19de84d09_0	76dcef44-f346-45b9-b482-e2e19de84d09_1	0.8	14.099	Classical_image	2.49819
76dcef44-f346-45b9-b482-e2e19de84d09_0	76dcef44-f346-45b9-b482-e2e19de84d09_1	0.9	71.7903	Classical_image	1.24902
76dcef44-f346-45b9-b482-e2e19de84d09_2	76dcef44-f346-45b9-b482-e2e19de84d09_3	0.1	12.2224	Classical_image	1.32306
76dcef44-f346-45b9-b482-e2e19de84d09_2	76dcef44-f346-45b9-b482-e2e19de84d09_3	0.2	13.5502	Classical_image	2.64618
76dcef44-f346-45b9-b482-e2e19de84d09_2	76dcef44-f346-45b9-b482-e2e19de84d09_3	0.3	15.0122	Classical_image	3.9693
76dcef44-f346-45b9-b482-e2e19de84d09_2	76dcef44-f346-45b9-b482-e2e19de84d09_3	0.4	14.6185	Classical_image	5.29243
76dcef44-f346-45b9-b482-e2e19de84d09_2	76dcef44-f346-45b9-b482-e2e19de84d09_3	0.5	16.5392	Classical_image	6.61555
76dcef44-f346-45b9-b482-e2e19de84d09_2	76dcef44-f346-45b9-b482-e2e19de84d09_3	0.6	18.6583	Classical_image	5.29259
76dcef44-f346-45b9-b482-e2e19de84d09_2	76dcef44-f346-45b9-b482-e2e19de84d09_3	0.7	20.7759	Classical_image	3.96947
76dcef44-f346-45b9-b482-e2e19de84d09_2	76dcef44-f346-45b9-b482-e2e19de84d09_3	0.8	47.1111	Classical_image	2.64635
76dcef44-f346-45b9-b482-e2e19de84d09_2	76dcef44-f346-45b9-b482-e2e19de84d09_3	0.9	26.6448	Classical_image	1.32322
76dcef44-f346-45b9-b482-e2e19de84d09_4	76dcef44-f346-45b9-b482-e2e19de84d09_5	0.1	3.01051	Classical_image	1.16559
76dcef44-f346-45b9-b482-e2e19de84d09_4	76dcef44-f346-45b9-b482-e2e19de84d09_5	0.2	10.8252	Classical_image	2.33118
76dcef44-f346-45b9-b482-e2e19de84d09_4	76dcef44-f346-45b9-b482-e2e19de84d09_5	0.3	15.0884	Classical_image	3.49677
76dcef44-f346-45b9-b482-e2e19de84d09_4	76dcef44-f346-45b9-b482-e2e19de84d09_5	0.4	18.8788	Classical_image	4.66236
76dcef44-f346-45b9-b482-e2e19de84d09_4	76dcef44-f346-45b9-b482-e2e19de84d09_5	0.5	18.5971	Classical_image	4.8843
76dcef44-f346-45b9-b482-e2e19de84d09_4	76dcef44-f346-45b9-b482-e2e19de84d09_5	0.6	18.9939	Classical_image	4.66213
76dcef44-f346-45b9-b482-e2e19de84d09_4	76dcef44-f346-45b9-b482-e2e19de84d09_5	0.7	18.5124	Classical_image	3.49655
76dcef44-f346-45b9-b482-e2e19de84d09_4	76dcef44-f346-45b9-b482-e2e19de84d09_5	0.8	19.3661	Classical_image	2.33096
76dcef44-f346-45b9-b482-e2e19de84d09_4	76dcef44-f346-45b9-b482-e2e19de84d09_5	0.9	18.1841	Classical_image	1.16537
03eb83aa-d025-438a-b346-e741056c47b6_0	03eb83aa-d025-438a-b346-e741056c47b6_1	0.1	10.3991	Classical_image	1.24326
03eb83aa-d025-438a-b346-e741056c47b6_0	03eb83aa-d025-438a-b346-e741056c47b6_1	0.2	10.5623	Classical_image	2.48675
03eb83aa-d025-438a-b346-e741056c47b6_0	03eb83aa-d025-438a-b346-e741056c47b6_1	0.3	11.9376	Classical_image	3.73024
03eb83aa-d025-438a-b346-e741056c47b6_0	03eb83aa-d025-438a-b346-e741056c47b6_1	0.4	10.4208	Classical_image	4.97374
03eb83aa-d025-438a-b346-e741056c47b6_0	03eb83aa-d025-438a-b346-e741056c47b6_1	0.5	46.436	Classical_image	6.21723
03eb83aa-d025-438a-b346-e741056c47b6_0	03eb83aa-d025-438a-b346-e741056c47b6_1	0.6	50.6972	Classical_image	4.97409
03eb83aa-d025-438a-b346-e741056c47b6_0	03eb83aa-d025-438a-b346-e741056c47b6_1	0.7	44.6822	Classical_image	3.7306
03eb83aa-d025-438a-b346-e741056c47b6_0	03eb83aa-d025-438a-b346-e741056c47b6_1	0.8	49.8821	Classical_image	2.48711
03eb83aa-d025-438a-b346-e741056c47b6_0	03eb83aa-d025-438a-b346-e741056c47b6_1	0.9	47.1124	Classical_image	1.24361
03eb83aa-d025-438a-b346-e741056c47b6_2	03eb83aa-d025-438a-b346-e741056c47b6_3	0.1	25.3169	Classical_image	1.53316
03eb83aa-d025-438a-b346-e741056c47b6_2	03eb83aa-d025-438a-b346-e741056c47b6_3	0.2	26.0502	Classical_image	3.06623
03eb83aa-d025-438a-b346-e741056c47b6_2	03eb83aa-d025-438a-b346-e741056c47b6_3	0.3	25.4537	Classical_image	4.59929
03eb83aa-d025-438a-b346-e741056c47b6_2	03eb83aa-d025-438a-b346-e741056c47b6_3	0.4	26.4451	Classical_image	6.13235
03eb83aa-d025-438a-b346-e741056c47b6_2	03eb83aa-d025-438a-b346-e741056c47b6_3	0.5	27.18	Classical_image	7.66489
03eb83aa-d025-438a-b346-e741056c47b6_2	03eb83aa-d025-438a-b346-e741056c47b6_3	0.6	28.2889	Classical_image	6.13183
03eb83aa-d025-438a-b346-e741056c47b6_2	03eb83aa-d025-438a-b346-e741056c47b6_3	0.7	29.7003	Classical_image	4.59876
03eb83aa-d025-438a-b346-e741056c47b6_2	03eb83aa-d025-438a-b346-e741056c47b6_3	0.8	11.7113	Classical_image	3.0657
03eb83aa-d025-438a-b346-e741056c47b6_2	03eb83aa-d025-438a-b346-e741056c47b6_3	0.9	15.8273	Classical_image	1.53264
03eb83aa-d025-438a-b346-e741056c47b6_4	03eb83aa-d025-438a-b346-e741056c47b6_5	0.1	19.1256	Classical_image	0.95369
03eb83aa-d025-438a-b346-e741056c47b6_4	03eb83aa-d025-438a-b346-e741056c47b6_5	0.2	13.045	Classical_image	1.9075
03eb83aa-d025-438a-b346-e741056c47b6_4	03eb83aa-d025-438a-b346-e741056c47b6_5	0.3	17.1319	Classical_image	2.86131
03eb83aa-d025-438a-b346-e741056c47b6_4	03eb83aa-d025-438a-b346-e741056c47b6_5	0.4	17.9118	Classical_image	3.81513
03eb83aa-d025-438a-b346-e741056c47b6_4	03eb83aa-d025-438a-b346-e741056c47b6_5	0.5	17.3402	Classical_image	4.76881
03eb83aa-d025-438a-b346-e741056c47b6_4	03eb83aa-d025-438a-b346-e741056c47b6_5	0.6	16.9056	Classical_image	3.815
03eb83aa-d025-438a-b346-e741056c47b6_4	03eb83aa-d025-438a-b346-e741056c47b6_5	0.7	19.1	Classical_image	2.86119
03eb83aa-d025-438a-b346-e741056c47b6_4	03eb83aa-d025-438a-b346-e741056c47b6_5	0.8	16.7442	Classical_image	1.90738
03eb83aa-d025-438a-b346-e741056c47b6_4	03eb83aa-d025-438a-b346-e741056c47b6_5	0.9	18.1694	Classical_image	0.953565
0b248def-f777-4fcc-b5c1-6785c3ad7f7d_0	0b248def-f777-4fcc-b5c1-6785c3ad7f7d_1	0.1	14.0033	Classical_image	1.24161
0b248def-f777-4fcc-b5c1-6785c3ad7f7d_0	0b248def-f777-4fcc-b5c1-6785c3ad7f7d_1	0.2	14.117	Classical_image	2.48321
0b248def-f777-4fcc-b5c1-6785c3ad7f7d_0	0b248def-f777-4fcc-b5c1-6785c3ad7f7d_1	0.3	12.0811	Classical_image	3.72481
0b248def-f777-4fcc-b5c1-6785c3ad7f7d_0	0b248def-f777-4fcc-b5c1-6785c3ad7f7d_1	0.4	9.93284	Classical_image	4.96641
0b248def-f777-4fcc-b5c1-6785c3ad7f7d_0	0b248def-f777-4fcc-b5c1-6785c3ad7f7d_1	0.5	11.5029	Classical_image	6.20767
0b248def-f777-4fcc-b5c1-6785c3ad7f7d_0	0b248def-f777-4fcc-b5c1-6785c3ad7f7d_1	0.6	12.2934	Classical_image	4.96607
0b248def-f777-4fcc-b5c1-6785c3ad7f7d_0	0b248def-f777-4fcc-b5c1-6785c3ad7f7d_1	0.7	11.5286	Classical_image	3.72447
0b248def-f777-4fcc-b5c1-6785c3ad7f7d_0	0b248def-f777-4fcc-b5c1-6785c3ad7f7d_1	0.8	11.3394	Classical_image	2.48287
0b248def-f777-4fcc-b5c1-6785c3ad7f7d_0	0b248def-f777-4fcc-b5c1-6785c3ad7f7d_1	0.9	15.6913	Classical_image	1.24127
0b248def-f777-4fcc-b5c1-6785c3ad7f7d_2	0b248def-f777-4fcc-b5c1-6785c3ad7f7d_3	0.1	10.8183	Classical_image	1.1987
0b248def-f777-4fcc-b5c1-6785c3ad7f7d_2	0b248def-f777-4fcc-b5c1-6785c3ad7f7d_3	0.2	11.168	Classical_image	2.39758
0b248def-f777-4fcc-b5c1-6785c3ad7f7d_2	0b248def-f777-4fcc-b5c1-6785c3ad7f7d_3	0.3	11.2768	Classical_image	3.59646
0b248def-f777-4fcc-b5c1-6785c3ad7f7d_2	0b248def-f777-4fcc-b5c1-6785c3ad7f7d_3	0.4	10.2209	Classical_image	4.79534
0b248def-f777-4fcc-b5c1-6785c3ad7f7d_2	0b248def-f777-4fcc-b5c1-6785c3ad7f7d_3	0.5	10.3126	Classical_image	5.99421
0b248def-f777-4fcc-b5c1-6785c3ad7f7d_2	0b248def-f777-4fcc-b5c1-6785c3ad7f7d_3	0.6	11.2071	Classical_image	4.79574
0b248def-f777-4fcc-b5c1-6785c3ad7f7d_2	0b248def-f777-4fcc-b5c1-6785c3ad7f7d_3	0.7	11.9294	Classical_image	3.59686
0b248def-f777-4fcc-b5c1-6785c3ad7f7d_2	0b248def-f777-4fcc-b5c1-6785c3ad7f7d_3	0.8	9.22133	Classical_image	2.39798
0b248def-f777-4fcc-b5c1-6785c3ad7f7d_2	0b248def-f777-4fcc-b5c1-6785c3ad7f7d_3	0.9	20.5044	Classical_image	1.1991
0b248def-f777-4fcc-b5c1-6785c3ad7f7d_4	0b248def-f777-4fcc-b5c1-6785c3ad7f7d_5	0.1	4.93733	Classical_image	0.759968
0b248def-f777-4fcc-b5c1-6785c3ad7f7d_4	0b248def-f777-4fcc-b5c1-6785c3ad7f7d_5	0.2	9.01889	Classical_image	1.51998
0b248def-f777-4fcc-b5c1-6785c3ad7f7d_4	0b248def-f777-4fcc-b5c1-6785c3ad7f7d_5	0.3	10.9145	Classical_image	2.28
0b248def-f777-4fcc-b5c1-6785c3ad7f7d_4	0b248def-f777-4fcc-b5c1-6785c3ad7f7d_5	0.4	17.7751	Classical_image	3.04001
0b248def-f777-4fcc-b5c1-6785c3ad7f7d_4	0b248def-f777-4fcc-b5c1-6785c3ad7f7d_5	0.5	20.2867	Classical_image	3.79993
0b248def-f777-4fcc-b5c1-6785c3ad7f7d_4	0b248def-f777-4fcc-b5c1-6785c3ad7f7d_5	0.6	20.7658	Classical_image	3.03991
0b248def-f777-4fcc-b5c1-6785c3ad7f7d_4	0b248def-f777-4fcc-b5c1-6785c3ad7f7d_5	0.7	21.0862	Classical_image	2.2799
0b248def-f777-4fcc-b5c1-6785c3ad7f7d_4	0b248def-f777-4fcc-b5c1-6785c3ad7f7d_5	0.8	19.8502	Classical_image	1.51988
0b248def-f777-4fcc-b5c1-6785c3ad7f7d_4	0b248def-f777-4fcc-b5c1-6785c3ad7f7d_5	0.9	19.5971	Classical_image	0.759869
5c5447df-a456-4baf-8435-3fc8ed8a5809_0	5c5447df-a456-4baf-8435-3fc8ed8a5809_1	0.1	11.7405	Classical_image	1.10164
5c5447df-a456-4baf-8435-3fc8ed8a5809_0	5c5447df-a456-4baf-8435-3fc8ed8a5809_1	0.2	12.4804	Classical_image	2.20312
5c5447df-a456-4baf-8435-3fc8ed8a5809_0	5c5447df-a456-4baf-8435-3fc8ed8a5809_1	0.3	12.9698	Classical_image	3.3046
5c5447df-a456-4baf-8435-3fc8ed8a5809_0	5c5447df-a456-4baf-8435-3fc8ed8a5809_1	0.4	12.2613	Classical_image	4.40608
5c5447df-a456-4baf-8435-3fc8ed8a5809_0	5c5447df-a456-4baf-8435-3fc8ed8a5809_1	0.5	12.2307	Classical_image	5.50732
5c5447df-a456-4baf-8435-3fc8ed8a5809_0	5c5447df-a456-4baf-8435-3fc8ed8a5809_1	0.6	12.5758	Classical_image	4.40584
5c5447df-a456-4baf-8435-3fc8ed8a5809_0	5c5447df-a456-4baf-8435-3fc8ed8a5809_1	0.7	64.6971	Classical_image	3.30436
5c5447df-a456-4baf-8435-3fc8ed8a5809_0	5c5447df-a456-4baf-8435-3fc8ed8a5809_1	0.8	65.211	Classical_image	2.20288
5c5447df-a456-4baf-8435-3fc8ed8a5809_0	5c5447df-a456-4baf-8435-3fc8ed8a5809_1	0.9	67.896	Classical_image	1.1014
5c5447df-a456-4baf-8435-3fc8ed8a5809_2	5c5447df-a456-4baf-8435-3fc8ed8a5809_3	0.1	41.3926	Classical_image	0.986179
5c5447df-a456-4baf-8435-3fc8ed8a5809_2	5c5447df-a456-4baf-8435-3fc8ed8a5809_3	0.2	14.8553	Classical_image	1.97235
5c5447df-a456-4baf-8435-3fc8ed8a5809_2	5c5447df-a456-4baf-8435-3fc8ed8a5809_3	0.3	15.708	Classical_image	2.95852
5c5447df-a456-4baf-8435-3fc8ed8a5809_2	5c5447df-a456-4baf-8435-3fc8ed8a5809_3	0.4	41.993	Classical_image	3.94469
5c5447df-a456-4baf-8435-3fc8ed8a5809_2	5c5447df-a456-4baf-8435-3fc8ed8a5809_3	0.5	11.3761	Classical_image	4.93086
5c5447df-a456-4baf-8435-3fc8ed8a5809_2	5c5447df-a456-4baf-8435-3fc8ed8a5809_3	0.6	14.3333	Classical_image	3.94474
5c5447df-a456-4baf-8435-3fc8ed8a5809_2	5c5447df-a456-4baf-8435-3fc8ed8a5809_3	0.7	10.4676	Classical_image	2.95857
5c5447df-a456-4baf-8435-3fc8ed8a5809_2	5c5447df-a456-4baf-8435-3fc8ed8a5809_3	0.8	12.0338	Classical_image	1.9724
5c5447df-a456-4baf-8435-3fc8ed8a5809_2	5c5447df-a456-4baf-8435-3fc8ed8a5809_3	0.9	6.81582	Classical_image	0.986232
5c5447df-a456-4baf-8435-3fc8ed8a5809_4	5c5447df-a456-4baf-8435-3fc8ed8a5809_5	0.1	6.55169	Classical_image	0.841461
5c5447df-a456-4baf-8435-3fc8ed8a5809_4	5c5447df-a456-4baf-8435-3fc8ed8a5809_5	0.2	5.27431	Classical_image	1.68304
5c5447df-a456-4baf-8435-3fc8ed8a5809_4	5c5447df-a456-4baf-8435-3fc8ed8a5809_5	0.3	6.89256	Classical_image	2.52462
5c5447df-a456-4baf-8435-3fc8ed8a5809_4	5c5447df-a456-4baf-8435-3fc8ed8a5809_5	0.4	7.92403	Classical_image	3.3662
5c5447df-a456-4baf-8435-3fc8ed8a5809_4	5c5447df-a456-4baf-8435-3fc8ed8a5809_5	0.5	13.4479	Classical_image	4.20749
5c5447df-a456-4baf-8435-3fc8ed8a5809_4	5c5447df-a456-4baf-8435-3fc8ed8a5809_5	0.6	16.4986	Classical_image	3.36591
5c5447df-a456-4baf-8435-3fc8ed8a5809_4	5c5447df-a456-4baf-8435-3fc8ed8a5809_5	0.7	19.0229	Classical_image	2.52433
5c5447df-a456-4baf-8435-3fc8ed8a5809_4	5c5447df-a456-4baf-8435-3fc8ed8a5809_5	0.8	19.9454	Classical_image	1.68275
5c5447df-a456-4baf-8435-3fc8ed8a5809_4	5c5447df-a456-4baf-8435-3fc8ed8a5809_5	0.9	19.1513	Classical_image	0.841167
0b228acc-d475-432f-9b84-0cb09c429d95_0	0b228acc-d475-432f-9b84-0cb09c429d95_1	0.1	11.6007	Classical_image	1.25653
0b228acc-d475-432f-9b84-0cb09c429d95_0	0b228acc-d475-432f-9b84-0cb09c429d95_1	0.2	12.2493	Classical_image	2.51305
0b228acc-d475-432f-9b84-0cb09c429d95_0	0b228acc-d475-432f-9b84-0cb09c429d95_1	0.3	12.2307	Classical_image	3.76956
0b228acc-d475-432f-9b84-0cb09c429d95_0	0b228acc-d475-432f-9b84-0cb09c429d95_1	0.4	63.3919	Classical_image	5.02608
0b228acc-d475-432f-9b84-0cb09c429d95_0	0b228acc-d475-432f-9b84-0cb09c429d95_1	0.5	67.1921	Classical_image	6.28243
0b228acc-d475-432f-9b84-0cb09c429d95_0	0b228acc-d475-432f-9b84-0cb09c429d95_1	0.6	68.8255	Classical_image	5.02592
0b228acc-d475-432f-9b84-0cb09c429d95_0	0b228acc-d475-432f-9b84-0cb09c429d95_1	0.7	64.2818	Classical_image	3.7694
0b228acc-d475-432f-9b84-0cb09c429d95_0	0b228acc-d475-432f-9b84-0cb09c429d95_1	0.8	10.0303	Classical_image	2.51289
0b228acc-d475-432f-9b84-0cb09c429d95_0	0b228acc-d475-432f-9b84-0cb09c429d95_1	0.9	10.6718	Classical_image	1.25637
0b228acc-d475-432f-9b84-0cb09c429d95_2	0b228acc-d475-432f-9b84-0cb09c429d95_3	0.1	13.8978	Classical_image	1.12357
0b228acc-d475-432f-9b84-0cb09c429d95_2	0b228acc-d475-432f-9b84-0cb09c429d95_3	0.2	13.4766	Classical_image	2.24701
0b228acc-d475-432f-9b84-0cb09c429d95_2	0b228acc-d475-432f-9b84-0cb09c429d95_3	0.3	13.2329	Classical_image	3.37045
0b228acc-d475-432f-9b84-0cb09c429d95_2	0b228acc-d475-432f-9b84-0cb09c429d95_3	0.4	11.8485	Classical_image	4.49389
0b228acc-d475-432f-9b84-0cb09c429d95_2	0b228acc-d475-432f-9b84-0cb09c429d95_3	0.5	11.0644	Classical_image	5.61733
0b228acc-d475-432f-9b84-0cb09c429d95_2	0b228acc-d475-432f-9b84-0cb09c429d95_3	0.6	11.2185	Classical_image	4.4939
0b228acc-d475-432f-9b84-0cb09c429d95_2	0b228acc-d475-432f-9b84-0cb09c429d95_3	0.7	12.982	Classical_image	3.37046
0b228acc-d475-432f-9b84-0cb09c429d95_2	0b228acc-d475-432f-9b84-0cb09c429d95_3	0.8	12.4846	Classical_image	2.24702
0b228acc-d475-432f-9b84-0cb09c429d95_2	0b228acc-d475-432f-9b84-0cb09c429d95_3	0.9	13.4855	Classical_image	1.12358
0b228acc-d475-432f-9b84-0cb09c429d95_4	0b228acc-d475-432f-9b84-0cb09c429d95_5	0.1	12.7775	Classical_image	0.883022
0b228acc-d475-432f-9b84-0cb09c429d95_4	0b228acc-d475-432f-9b84-0cb09c429d95_5	0.2	9.85297	Classical_image	1.76581
0b228acc-d475-432f-9b84-0cb09c429d95_4	0b228acc-d475-432f-9b84-0cb09c429d95_5	0.3	10.6876	Classical_image	2.6486
0b228acc-d475-432f-9b84-0cb09c429d95_4	0b228acc-d475-432f-9b84-0cb09c429d95_5	0.4	12.7317	Classical_image	3.53139
0b228acc-d475-432f-9b84-0cb09c429d95_4	0b228acc-d475-432f-9b84-0cb09c429d95_5	0.5	21.3248	Classical_image	4.11452
0b228acc-d475-432f-9b84-0cb09c429d95_4	0b228acc-d475-432f-9b84-0cb09c429d95_5	0.6	24.2066	Classical_image	3.53128
0b228acc-d475-432f-9b84-0cb09c429d95_4	0b228acc-d475-432f-9b84-0cb09c429d95_5	0.7	25.5328	Classical_image	2.64849
0b228acc-d475-432f-9b84-0cb09c429d95_4	0b228acc-d475-432f-9b84-0cb09c429d95_5	0.8	24.7938	Classical_image	1.7657
0b228acc-d475-432f-9b84-0cb09c429d95_4	0b228acc-d475-432f-9b84-0cb09c429d95_5	0.9	24.63	Classical_image	0.882909
24dd41f1-d6f6-4558-9dc2-7bfe9a57c76e_0	24dd41f1-d6f6-4558-9dc2-7bfe9a57c76e_1	0.1	15.9071	Classical_image	1.22327
24dd41f1-d6f6-4558-9dc2-7bfe9a57c76e_0	24dd41f1-d6f6-4558-9dc2-7bfe9a57c76e_1	0.2	78.2202	Classical_image	2.44667
24dd41f1-d6f6-4558-9dc2-7bfe9a57c76e_0	24dd41f1-d6f6-4558-9dc2-7bfe9a57c76e_1	0.3	79.8288	Classical_image	3.67007
24dd41f1-d6f6-4558-9dc2-7bfe9a57c76e_0	24dd41f1-d6f6-4558-9dc2-7bfe9a57c76e_1	0.4	83.8883	Classical_image	4.89347
24dd41f1-d6f6-4558-9dc2-7bfe9a57c76e_0	24dd41f1-d6f6-4558-9dc2-7bfe9a57c76e_1	0.5	81.1158	Classical_image	6.11666
24dd41f1-d6f6-4558-9dc2-7bfe9a57c76e_0	24dd41f1-d6f6-4558-9dc2-7bfe9a57c76e_1	0.6	75.8767	Classical_image	4.89326
24dd41f1-d6f6-4558-9dc2-7bfe9a57c76e_0	24dd41f1-d6f6-4558-9dc2-7bfe9a57c76e_1	0.7	75.4775	Classical_image	3.66986
24dd41f1-d6f6-4558-9dc2-7bfe9a57c76e_0	24dd41f1-d6f6-4558-9dc2-7bfe9a57c76e_1	0.8	76.2778	Classical_image	2.44646
24dd41f1-d6f6-4558-9dc2-7bfe9a57c76e_0	24dd41f1-d6f6-4558-9dc2-7bfe9a57c76e_1	0.9	15.0277	Classical_image	1.22307
24dd41f1-d6f6-4558-9dc2-7bfe9a57c76e_2	24dd41f1-d6f6-4558-9dc2-7bfe9a57c76e_3	0.1	10.6897	Classical_image	1.46339
24dd41f1-d6f6-4558-9dc2-7bfe9a57c76e_2	24dd41f1-d6f6-4558-9dc2-7bfe9a57c76e_3	0.2	10.9236	Classical_image	2.92718
24dd41f1-d6f6-4558-9dc2-7bfe9a57c76e_2	24dd41f1-d6f6-4558-9dc2-7bfe9a57c76e_3	0.3	10.5272	Classical_image	4.39096
24dd41f1-d6f6-4558-9dc2-7bfe9a57c76e_2	24dd41f1-d6f6-4558-9dc2-7bfe9a57c76e_3	0.4	11.1121	Classical_image	5.85475
24dd41f1-d6f6-4558-9dc2-7bfe9a57c76e_2	24dd41f1-d6f6-4558-9dc2-7bfe9a57c76e_3	0.5	12.5133	Classical_image	6.95539
24dd41f1-d6f6-4558-9dc2-7bfe9a57c76e_2	24dd41f1-d6f6-4558-9dc2-7bfe9a57c76e_3	0.6	32.0295	Classical_image	5.85536
24dd41f1-d6f6-4558-9dc2-7bfe9a57c76e_2	24dd41f1-d6f6-4558-9dc2-7bfe9a57c76e_3	0.7	21.715	Classical_image	4.39158
24dd41f1-d6f6-4558-9dc2-7bfe9a57c76e_2	24dd41f1-d6f6-4558-9dc2-7bfe9a57c76e_3	0.8	13.9469	Classical_image	2.92779
24dd41f1-d6f6-4558-9dc2-7bfe9a57c76e_2	24dd41f1-d6f6-4558-9dc2-7bfe9a57c76e_3	0.9	49.4578	Classical_image	1.46401
24dd41f1-d6f6-4558-9dc2-7bfe9a57c76e_4	24dd41f1-d6f6-4558-9dc2-7bfe9a57c76e_5	0.1	6.62211	Classical_image	0.782334
24dd41f1-d6f6-4558-9dc2-7bfe9a57c76e_4	24dd41f1-d6f6-4558-9dc2-7bfe9a57c76e_5	0.2	7.3942	Classical_image	1.56464
24dd41f1-d6f6-4558-9dc2-7bfe9a57c76e_4	24dd41f1-d6f6-4558-9dc2-7bfe9a57c76e_5	0.3	10.3101	Classical_image	2.34694
24dd41f1-d6f6-4558-9dc2-7bfe9a57c76e_4	24dd41f1-d6f6-4558-9dc2-7bfe9a57c76e_5	0.4	13.8325	Classical_image	3.12925
24dd41f1-d6f6-4558-9dc2-7bfe9a57c76e_4	24dd41f1-d6f6-4558-9dc2-7bfe9a57c76e_5	0.5	16.0559	Classical_image	3.91142
24dd41f1-d6f6-4558-9dc2-7bfe9a57c76e_4	24dd41f1-d6f6-4558-9dc2-7bfe9a57c76e_5	0.6	17.7417	Classical_image	3.12911
24dd41f1-d6f6-4558-9dc2-7bfe9a57c76e_4	24dd41f1-d6f6-4558-9dc2-7bfe9a57c76e_5	0.7	18.4371	Classical_image	2.34681
24dd41f1-d6f6-4558-9dc2-7bfe9a57c76e_4	24dd41f1-d6f6-4558-9dc2-7bfe9a57c76e_5	0.8	18.0931	Classical_image	1.5645
24dd41f1-d6f6-4558-9dc2-7bfe9a57c76e_4	24dd41f1-d6f6-4558-9dc2-7bfe9a57c76e_5	0.9	17.0594	Classical_image	0.782199
6b950a1a-39d4-455c-bebe-69d2dfab1d41_0	6b950a1a-39d4-455c-bebe-69d2dfab1d41_1	0.1	79.1972	Classical_image	1.33985
6b950a1a-39d4-455c-bebe-69d2dfab1d41_0	6b950a1a-39d4-455c-bebe-69d2dfab1d41_1	0.2	71.8166	Classical_image	2.67973
6b950a1a-39d4-455c-bebe-69d2dfab1d41_0	6b950a1a-39d4-455c-bebe-69d2dfab1d41_1	0.3	77.7908	Classical_image	4.01962
6b950a1a-39d4-455c-bebe-69d2dfab1d41_0	6b950a1a-39d4-455c-bebe-69d2dfab1d41_1	0.4	74.2244	Classical_image	5.3595
6b950a1a-39d4-455c-bebe-69d2dfab1d41_0	6b950a1a-39d4-455c-bebe-69d2dfab1d41_1	0.5	8.64005	Classical_image	6.69938
6b950a1a-39d4-455c-bebe-69d2dfab1d41_0	6b950a1a-39d4-455c-bebe-69d2dfab1d41_1	0.6	7.39311	Classical_image	5.35955
6b950a1a-39d4-455c-bebe-69d2dfab1d41_0	6b950a1a-39d4-455c-bebe-69d2dfab1d41_1	0.7	7.3178	Classical_image	4.01967
6b950a1a-39d4-455c-bebe-69d2dfab1d41_0	6b950a1a-39d4-455c-bebe-69d2dfab1d41_1	0.8	56.4483	Classical_image	2.67978
6b950a1a-39d4-455c-bebe-69d2dfab1d41_0	6b950a1a-39d4-455c-bebe-69d2dfab1d41_1	0.9	9.32757	Classical_image	1.3399
6b950a1a-39d4-455c-bebe-69d2dfab1d41_2	6b950a1a-39d4-455c-bebe-69d2dfab1d41_3	0.1	11.9332	Classical_image	0.967076
6b950a1a-39d4-455c-bebe-69d2dfab1d41_2	6b950a1a-39d4-455c-bebe-69d2dfab1d41_3	0.2	10.8948	Classical_image	1.93433
6b950a1a-39d4-455c-bebe-69d2dfab1d41_2	6b950a1a-39d4-455c-bebe-69d2dfab1d41_3	0.3	11.8843	Classical_image	2.90158
6b950a1a-39d4-455c-bebe-69d2dfab1d41_2	6b950a1a-39d4-455c-bebe-69d2dfab1d41_3	0.4	10.5427	Classical_image	3.86883
6b950a1a-39d4-455c-bebe-69d2dfab1d41_2	6b950a1a-39d4-455c-bebe-69d2dfab1d41_3	0.5	8.76734	Classical_image	4.83608
6b950a1a-39d4-455c-bebe-69d2dfab1d41_2	6b950a1a-39d4-455c-bebe-69d2dfab1d41_3	0.6	8.11784	Classical_image	3.86907
6b950a1a-39d4-455c-bebe-69d2dfab1d41_2	6b950a1a-39d4-455c-bebe-69d2dfab1d41_3	0.7	6.63962	Classical_image	2.90182
6b950a1a-39d4-455c-bebe-69d2dfab1d41_2	6b950a1a-39d4-455c-bebe-69d2dfab1d41_3	0.8	4.61909	Classical_image	1.93457
6b950a1a-39d4-455c-bebe-69d2dfab1d41_2	6b950a1a-39d4-455c-bebe-69d2dfab1d41_3	0.9	3.04382	Classical_image	0.967324
6b950a1a-39d4-455c-bebe-69d2dfab1d41_4	6b950a1a-39d4-455c-bebe-69d2dfab1d41_5	0.1	5.36526	Classical_image	0.825806
6b950a1a-39d4-455c-bebe-69d2dfab1d41_4	6b950a1a-39d4-455c-bebe-69d2dfab1d41_5	0.2	3.75488	Classical_image	1.65146
6b950a1a-39d4-455c-bebe-69d2dfab1d41_4	6b950a1a-39d4-455c-bebe-69d2dfab1d41_5	0.3	10.3674	Classical_image	2.47712
6b950a1a-39d4-455c-bebe-69d2dfab1d41_4	6b950a1a-39d4-455c-bebe-69d2dfab1d41_5	0.4	13.8937	Classical_image	3.30278
6b950a1a-39d4-455c-bebe-69d2dfab1d41_4	6b950a1a-39d4-455c-bebe-69d2dfab1d41_5	0.5	15.5044	Classical_image	4.12836
6b950a1a-39d4-455c-bebe-69d2dfab1d41_4	6b950a1a-39d4-455c-bebe-69d2dfab1d41_5	0.6	17.5321	Classical_image	3.3027
6b950a1a-39d4-455c-bebe-69d2dfab1d41_4	6b950a1a-39d4-455c-bebe-69d2dfab1d41_5	0.7	16.9779	Classical_image	2.47704
6b950a1a-39d4-455c-bebe-69d2dfab1d41_4	6b950a1a-39d4-455c-bebe-69d2dfab1d41_5	0.8	17.5008	Classical_image	1.65139
6b950a1a-39d4-455c-bebe-69d2dfab1d41_4	6b950a1a-39d4-455c-bebe-69d2dfab1d41_5	0.9	18.1223	Classical_image	0.825727
80a13fdb-8fcf-4b02-815c-947fb87a2269_0	80a13fdb-8fcf-4b02-815c-947fb87a2269_1	0.1	113.062	Classical_image	1.45114
80a13fdb-8fcf-4b02-815c-947fb87a2269_0	80a13fdb-8fcf-4b02-815c-947fb87a2269_1	0.2	117.571	Classical_image	2.9024
80a13fdb-8fcf-4b02-815c-947fb87a2269_0	80a13fdb-8fcf-4b02-815c-947fb87a2269_1	0.3	117.271	Classical_image	4.35367
80a13fdb-8fcf-4b02-815c-947fb87a2269_0	80a13fdb-8fcf-4b02-815c-947fb87a2269_1	0.4	117.335	Classical_image	5.80494
80a13fdb-8fcf-4b02-815c-947fb87a2269_0	80a13fdb-8fcf-4b02-815c-947fb87a2269_1	0.5	109.463	Classical_image	7.256
80a13fdb-8fcf-4b02-815c-947fb87a2269_0	80a13fdb-8fcf-4b02-815c-947fb87a2269_1	0.6	121.243	Classical_image	5.80473
80a13fdb-8fcf-4b02-815c-947fb87a2269_0	80a13fdb-8fcf-4b02-815c-947fb87a2269_1	0.7	119.046	Classical_image	4.35347
80a13fdb-8fcf-4b02-815c-947fb87a2269_0	80a13fdb-8fcf-4b02-815c-947fb87a2269_1	0.8	110.526	Classical_image	2.9022
80a13fdb-8fcf-4b02-815c-947fb87a2269_0	80a13fdb-8fcf-4b02-815c-947fb87a2269_1	0.9	108.578	Classical_image	1.45093
80a13fdb-8fcf-4b02-815c-947fb87a2269_2	80a13fdb-8fcf-4b02-815c-947fb87a2269_3	0.1	8.0556	Classical_image	1.23393
80a13fdb-8fcf-4b02-815c-947fb87a2269_2	80a13fdb-8fcf-4b02-815c-947fb87a2269_3	0.2	9.10572	Classical_image	2.46768
80a13fdb-8fcf-4b02-815c-947fb87a2269_2	80a13fdb-8fcf-4b02-815c-947fb87a2269_3	0.3	9.09515	Classical_image	3.70144
80a13fdb-8fcf-4b02-815c-947fb87a2269_2	80a13fdb-8fcf-4b02-815c-947fb87a2269_3	0.4	10.3488	Classical_image	4.9352
80a13fdb-8fcf-4b02-815c-947fb87a2269_2	80a13fdb-8fcf-4b02-815c-947fb87a2269_3	0.5	11.912	Classical_image	6.16877
80a13fdb-8fcf-4b02-815c-947fb87a2269_2	80a13fdb-8fcf-4b02-815c-947fb87a2269_3	0.6	34.0852	Classical_image	4.93501
80a13fdb-8fcf-4b02-815c-947fb87a2269_2	80a13fdb-8fcf-4b02-815c-947fb87a2269_3	0.7	33.1089	Classical_image	3.70125
80a13fdb-8fcf-4b02-815c-947fb87a2269_2	80a13fdb-8fcf-4b02-815c-947fb87a2269_3	0.8	34.0391	Classical_image	2.46749
80a13fdb-8fcf-4b02-815c-947fb87a2269_2	80a13fdb-8fcf-4b02-815c-947fb87a2269_3	0.9	35.624	Classical_image	1.23374
80a13fdb-8fcf-4b02-815c-947fb87a2269_4	80a13fdb-8fcf-4b02-815c-947fb87a2269_5	0.1	6.25823	Classical_image	0.829126
80a13fdb-8fcf-4b02-815c-947fb87a2269_4	80a13fdb-8fcf-4b02-815c-947fb87a2269_5	0.2	4.54837	Classical_image	1.65842
80a13fdb-8fcf-4b02-815c-947fb87a2269_4	80a13fdb-8fcf-4b02-815c-947fb87a2269_5	0.3	5.37535	Classical_image	2.48771
80a13fdb-8fcf-4b02-815c-947fb87a2269_4	80a13fdb-8fcf-4b02-815c-947fb87a2269_5	0.4	6.07181	Classical_image	3.317
80a13fdb-8fcf-4b02-815c-947fb87a2269_4	80a13fdb-8fcf-4b02-815c-947fb87a2269_5	0.5	8.71065	Classical_image	4.14629
80a13fdb-8fcf-4b02-815c-947fb87a2269_4	80a13fdb-8fcf-4b02-815c-947fb87a2269_5	0.6	18.6312	Classical_image	3.31732
80a13fdb-8fcf-4b02-815c-947fb87a2269_4	80a13fdb-8fcf-4b02-815c-947fb87a2269_5	0.7	19.983	Classical_image	2.48802
80a13fdb-8fcf-4b02-815c-947fb87a2269_4	80a13fdb-8fcf-4b02-815c-947fb87a2269_5	0.8	21.3892	Classical_image	1.65873
80a13fdb-8fcf-4b02-815c-947fb87a2269_4	80a13fdb-8fcf-4b02-815c-947fb87a2269_5	0.9	21.1874	Classical_image	0.829444
6762b15e-d9f1-40bf-b847-051e7b713306_0	6762b15e-d9f1-40bf-b847-051e7b713306_1	0.1	79.5208	Classical_image	1.60174
6762b15e-d9f1-40bf-b847-051e7b713306_0	6762b15e-d9f1-40bf-b847-051e7b713306_1	0.2	74.1029	Classical_image	3.20341
6762b15e-d9f1-40bf-b847-051e7b713306_0	6762b15e-d9f1-40bf-b847-051e7b713306_1	0.3	73.6141	Classical_image	4.80509
6762b15e-d9f1-40bf-b847-051e7b713306_0	6762b15e-d9f1-40bf-b847-051e7b713306_1	0.4	76.5191	Classical_image	6.40676
6762b15e-d9f1-40bf-b847-051e7b713306_0	6762b15e-d9f1-40bf-b847-051e7b713306_1	0.5	74.7904	Classical_image	7.56866
6762b15e-d9f1-40bf-b847-051e7b713306_0	6762b15e-d9f1-40bf-b847-051e7b713306_1	0.6	81.5112	Classical_image	6.40639
6762b15e-d9f1-40bf-b847-051e7b713306_0	6762b15e-d9f1-40bf-b847-051e7b713306_1	0.7	80.1059	Classical_image	4.80472
6762b15e-d9f1-40bf-b847-051e7b713306_0	6762b15e-d9f1-40bf-b847-051e7b713306_1	0.8	81.1099	Classical_image	3.20304
6762b15e-d9f1-40bf-b847-051e7b713306_0	6762b15e-d9f1-40bf-b847-051e7b713306_1	0.9	10.034	Classical_image	1.60137
6762b15e-d9f1-40bf-b847-051e7b713306_2	6762b15e-d9f1-40bf-b847-051e7b713306_3	0.1	16.6493	Classical_image	1.44116
6762b15e-d9f1-40bf-b847-051e7b713306_2	6762b15e-d9f1-40bf-b847-051e7b713306_3	0.2	17.3916	Classical_image	2.88233
6762b15e-d9f1-40bf-b847-051e7b713306_2	6762b15e-d9f1-40bf-b847-051e7b713306_3	0.3	16.3351	Classical_image	4.32349
6762b15e-d9f1-40bf-b847-051e7b713306_2	6762b15e-d9f1-40bf-b847-051e7b713306_3	0.4	15.9036	Classical_image	5.76466
6762b15e-d9f1-40bf-b847-051e7b713306_2	6762b15e-d9f1-40bf-b847-051e7b713306_3	0.5	16.0983	Classical_image	7.20582
6762b15e-d9f1-40bf-b847-051e7b713306_2	6762b15e-d9f1-40bf-b847-051e7b713306_3	0.6	16.1907	Classical_image	5.76502
6762b15e-d9f1-40bf-b847-051e7b713306_2	6762b15e-d9f1-40bf-b847-051e7b713306_3	0.7	15.8445	Classical_image	4.32386
6762b15e-d9f1-40bf-b847-051e7b713306_2	6762b15e-d9f1-40bf-b847-051e7b713306_3	0.8	15.8664	Classical_image	2.88269
6762b15e-d9f1-40bf-b847-051e7b713306_2	6762b15e-d9f1-40bf-b847-051e7b713306_3	0.9	24.3101	Classical_image	1.44153
6762b15e-d9f1-40bf-b847-051e7b713306_4	6762b15e-d9f1-40bf-b847-051e7b713306_5	0.1	4.20475	Classical_image	0.823928
6762b15e-d9f1-40bf-b847-051e7b713306_4	6762b15e-d9f1-40bf-b847-051e7b713306_5	0.2	4.27381	Classical_image	1.64761
6762b15e-d9f1-40bf-b847-051e7b713306_4	6762b15e-d9f1-40bf-b847-051e7b713306_5	0.3	9.52762	Classical_image	2.47129
6762b15e-d9f1-40bf-b847-051e7b713306_4	6762b15e-d9f1-40bf-b847-051e7b713306_5	0.4	23.3641	Classical_image	3.29497
6762b15e-d9f1-40bf-b847-051e7b713306_4	6762b15e-d9f1-40bf-b847-051e7b713306_5	0.5	24.3992	Classical_image	4.11848
6762b15e-d9f1-40bf-b847-051e7b713306_4	6762b15e-d9f1-40bf-b847-051e7b713306_5	0.6	26.3148	Classical_image	3.2948
6762b15e-d9f1-40bf-b847-051e7b713306_4	6762b15e-d9f1-40bf-b847-051e7b713306_5	0.7	28.4978	Classical_image	2.47112
6762b15e-d9f1-40bf-b847-051e7b713306_4	6762b15e-d9f1-40bf-b847-051e7b713306_5	0.8	26.8149	Classical_image	1.64744
6762b15e-d9f1-40bf-b847-051e7b713306_4	6762b15e-d9f1-40bf-b847-051e7b713306_5	0.9	25.3605	Classical_image	0.823757
bad461d1-fc3c-4af0-b3fe-ef85638fd75d_0	bad461d1-fc3c-4af0-b3fe-ef85638fd75d_1	0.1	100.822	Classical_image	1.19944
bad461d1-fc3c-4af0-b3fe-ef85638fd75d_0	bad461d1-fc3c-4af0-b3fe-ef85638fd75d_1	0.2	97.5805	Classical_image	2.399
bad461d1-fc3c-4af0-b3fe-ef85638fd75d_0	bad461d1-fc3c-4af0-b3fe-ef85638fd75d_1	0.3	99.065	Classical_image	3.59856
bad461d1-fc3c-4af0-b3fe-ef85638fd75d_0	bad461d1-fc3c-4af0-b3fe-ef85638fd75d_1	0.4	104.706	Classical_image	4.79811
bad461d1-fc3c-4af0-b3fe-ef85638fd75d_0	bad461d1-fc3c-4af0-b3fe-ef85638fd75d_1	0.5	97.981	Classical_image	5.99767
bad461d1-fc3c-4af0-b3fe-ef85638fd75d_0	bad461d1-fc3c-4af0-b3fe-ef85638fd75d_1	0.6	96.6175	Classical_image	4.79812
bad461d1-fc3c-4af0-b3fe-ef85638fd75d_0	bad461d1-fc3c-4af0-b3fe-ef85638fd75d_1	0.7	94.7675	Classical_image	3.59857
bad461d1-fc3c-4af0-b3fe-ef85638fd75d_0	bad461d1-fc3c-4af0-b3fe-ef85638fd75d_1	0.8	93.5342	Classical_image	2.39901
bad461d1-fc3c-4af0-b3fe-ef85638fd75d_0	bad461d1-fc3c-4af0-b3fe-ef85638fd75d_1	0.9	94.942	Classical_image	1.19945
bad461d1-fc3c-4af0-b3fe-ef85638fd75d_2	bad461d1-fc3c-4af0-b3fe-ef85638fd75d_3	0.1	41.0033	Classical_image	1.17559
bad461d1-fc3c-4af0-b3fe-ef85638fd75d_2	bad461d1-fc3c-4af0-b3fe-ef85638fd75d_3	0.2	41.0394	Classical_image	2.35137
bad461d1-fc3c-4af0-b3fe-ef85638fd75d_2	bad461d1-fc3c-4af0-b3fe-ef85638fd75d_3	0.3	40.4157	Classical_image	3.52714
bad461d1-fc3c-4af0-b3fe-ef85638fd75d_2	bad461d1-fc3c-4af0-b3fe-ef85638fd75d_3	0.4	41.5962	Classical_image	4.70292
bad461d1-fc3c-4af0-b3fe-ef85638fd75d_2	bad461d1-fc3c-4af0-b3fe-ef85638fd75d_3	0.5	42.0853	Classical_image	5.87869
bad461d1-fc3c-4af0-b3fe-ef85638fd75d_2	bad461d1-fc3c-4af0-b3fe-ef85638fd75d_3	0.6	24.5346	Classical_image	4.70316
bad461d1-fc3c-4af0-b3fe-ef85638fd75d_2	bad461d1-fc3c-4af0-b3fe-ef85638fd75d_3	0.7	22.7297	Classical_image	3.52738
bad461d1-fc3c-4af0-b3fe-ef85638fd75d_2	bad461d1-fc3c-4af0-b3fe-ef85638fd75d_3	0.8	19.8789	Classical_image	2.35161
bad461d1-fc3c-4af0-b3fe-ef85638fd75d_2	bad461d1-fc3c-4af0-b3fe-ef85638fd75d_3	0.9	9.94228	Classical_image	1.17583
bad461d1-fc3c-4af0-b3fe-ef85638fd75d_4	bad461d1-fc3c-4af0-b3fe-ef85638fd75d_5	0.1	3.84643	Classical_image	0.768791
bad461d1-fc3c-4af0-b3fe-ef85638fd75d_4	bad461d1-fc3c-4af0-b3fe-ef85638fd75d_5	0.2	3.21917	Classical_image	1.53764
bad461d1-fc3c-4af0-b3fe-ef85638fd75d_4	bad461d1-fc3c-4af0-b3fe-ef85638fd75d_5	0.3	3.88137	Classical_image	2.3065
bad461d1-fc3c-4af0-b3fe-ef85638fd75d_4	bad461d1-fc3c-4af0-b3fe-ef85638fd75d_5	0.4	10.0957	Classical_image	3.07535
bad461d1-fc3c-4af0-b3fe-ef85638fd75d_4	bad461d1-fc3c-4af0-b3fe-ef85638fd75d_5	0.5	11.6263	Classical_image	3.84405
bad461d1-fc3c-4af0-b3fe-ef85638fd75d_4	bad461d1-fc3c-4af0-b3fe-ef85638fd75d_5	0.6	15.4719	Classical_image	3.0752
bad461d1-fc3c-4af0-b3fe-ef85638fd75d_4	bad461d1-fc3c-4af0-b3fe-ef85638fd75d_5	0.7	15.1704	Classical_image	2.30634
bad461d1-fc3c-4af0-b3fe-ef85638fd75d_4	bad461d1-fc3c-4af0-b3fe-ef85638fd75d_5	0.8	15.9059	Classical_image	1.53749
bad461d1-fc3c-4af0-b3fe-ef85638fd75d_4	bad461d1-fc3c-4af0-b3fe-ef85638fd75d_5	0.9	16.438	Classical_image	0.768639
c20d627d-aa64-44e1-beb3-c6422662332b_0	c20d627d-aa64-44e1-beb3-c6422662332b_1	0.1	74.5223	Classical_image	1.66806
c20d627d-aa64-44e1-beb3-c6422662332b_0	c20d627d-aa64-44e1-beb3-c6422662332b_1	0.2	67.6318	Classical_image	3.33599
c20d627d-aa64-44e1-beb3-c6422662332b_0	c20d627d-aa64-44e1-beb3-c6422662332b_1	0.3	68.9952	Classical_image	5.00391
c20d627d-aa64-44e1-beb3-c6422662332b_0	c20d627d-aa64-44e1-beb3-c6422662332b_1	0.4	72.2677	Classical_image	6.67184
c20d627d-aa64-44e1-beb3-c6422662332b_0	c20d627d-aa64-44e1-beb3-c6422662332b_1	0.5	70.9682	Classical_image	8.33977
c20d627d-aa64-44e1-beb3-c6422662332b_0	c20d627d-aa64-44e1-beb3-c6422662332b_1	0.6	6.06097	Classical_image	6.67184
c20d627d-aa64-44e1-beb3-c6422662332b_0	c20d627d-aa64-44e1-beb3-c6422662332b_1	0.7	77.7792	Classical_image	5.00392
c20d627d-aa64-44e1-beb3-c6422662332b_0	c20d627d-aa64-44e1-beb3-c6422662332b_1	0.8	73.0218	Classical_image	3.33599
c20d627d-aa64-44e1-beb3-c6422662332b_0	c20d627d-aa64-44e1-beb3-c6422662332b_1	0.9	74.1276	Classical_image	1.66806
c20d627d-aa64-44e1-beb3-c6422662332b_2	c20d627d-aa64-44e1-beb3-c6422662332b_3	0.1	29.0141	Classical_image	1.52635
c20d627d-aa64-44e1-beb3-c6422662332b_2	c20d627d-aa64-44e1-beb3-c6422662332b_3	0.2	29.0806	Classical_image	3.05234
c20d627d-aa64-44e1-beb3-c6422662332b_2	c20d627d-aa64-44e1-beb3-c6422662332b_3	0.3	26.8471	Classical_image	4.57832
c20d627d-aa64-44e1-beb3-c6422662332b_2	c20d627d-aa64-44e1-beb3-c6422662332b_3	0.4	27.9363	Classical_image	6.10431
c20d627d-aa64-44e1-beb3-c6422662332b_2	c20d627d-aa64-44e1-beb3-c6422662332b_3	0.5	24.3871	Classical_image	7.54529
c20d627d-aa64-44e1-beb3-c6422662332b_2	c20d627d-aa64-44e1-beb3-c6422662332b_3	0.6	20.7854	Classical_image	6.10391
c20d627d-aa64-44e1-beb3-c6422662332b_2	c20d627d-aa64-44e1-beb3-c6422662332b_3	0.7	5.52205	Classical_image	4.57792
c20d627d-aa64-44e1-beb3-c6422662332b_2	c20d627d-aa64-44e1-beb3-c6422662332b_3	0.8	8.97981	Classical_image	3.05193
c20d627d-aa64-44e1-beb3-c6422662332b_2	c20d627d-aa64-44e1-beb3-c6422662332b_3	0.9	13.9053	Classical_image	1.52595
c20d627d-aa64-44e1-beb3-c6422662332b_4	c20d627d-aa64-44e1-beb3-c6422662332b_5	0.1	3.7659	Classical_image	0.944438
c20d627d-aa64-44e1-beb3-c6422662332b_4	c20d627d-aa64-44e1-beb3-c6422662332b_5	0.2	4.75318	Classical_image	1.88876
c20d627d-aa64-44e1-beb3-c6422662332b_4	c20d627d-aa64-44e1-beb3-c6422662332b_5	0.3	5.03103	Classical_image	2.83308
c20d627d-aa64-44e1-beb3-c6422662332b_4	c20d627d-aa64-44e1-beb3-c6422662332b_5	0.4	9.70205	Classical_image	3.7774
c20d627d-aa64-44e1-beb3-c6422662332b_4	c20d627d-aa64-44e1-beb3-c6422662332b_5	0.5	15.1607	Classical_image	4.72172
c20d627d-aa64-44e1-beb3-c6422662332b_4	c20d627d-aa64-44e1-beb3-c6422662332b_5	0.6	15.9686	Classical_image	3.77751
c20d627d-aa64-44e1-beb3-c6422662332b_4	c20d627d-aa64-44e1-beb3-c6422662332b_5	0.7	17.0466	Classical_image	2.83319
c20d627d-aa64-44e1-beb3-c6422662332b_4	c20d627d-aa64-44e1-beb3-c6422662332b_5	0.8	17.5501	Classical_image	1.88887
c20d627d-aa64-44e1-beb3-c6422662332b_4	c20d627d-aa64-44e1-beb3-c6422662332b_5	0.9	17.4318	Classical_image	0.94455
3b13ef05-335c-460a-af10-45d90be1fa72_0	3b13ef05-335c-460a-af10-45d90be1fa72_1	0.1	15.0863	Classical_image	1.21571
3b13ef05-335c-460a-af10-45d90be1fa72_0	3b13ef05-335c-460a-af10-45d90be1fa72_1	0.2	16.4919	Classical_image	2.43151
3b13ef05-335c-460a-af10-45d90be1fa72_0	3b13ef05-335c-460a-af10-45d90be1fa72_1	0.3	15.9228	Classical_image	3.6473
3b13ef05-335c-460a-af10-45d90be1fa72_0	3b13ef05-335c-460a-af10-45d90be1fa72_1	0.4	66.5814	Classical_image	4.86309
3b13ef05-335c-460a-af10-45d90be1fa72_0	3b13ef05-335c-460a-af10-45d90be1fa72_1	0.5	18.4701	Classical_image	6.07888
3b13ef05-335c-460a-af10-45d90be1fa72_0	3b13ef05-335c-460a-af10-45d90be1fa72_1	0.6	69.2566	Classical_image	4.8634
3b13ef05-335c-460a-af10-45d90be1fa72_0	3b13ef05-335c-460a-af10-45d90be1fa72_1	0.7	72.5358	Classical_image	3.6476
3b13ef05-335c-460a-af10-45d90be1fa72_0	3b13ef05-335c-460a-af10-45d90be1fa72_1	0.8	68.5813	Classical_image	2.43181
3b13ef05-335c-460a-af10-45d90be1fa72_0	3b13ef05-335c-460a-af10-45d90be1fa72_1	0.9	71.4538	Classical_image	1.21602
3b13ef05-335c-460a-af10-45d90be1fa72_2	3b13ef05-335c-460a-af10-45d90be1fa72_3	0.1	9.17468	Classical_image	1.23975
3b13ef05-335c-460a-af10-45d90be1fa72_2	3b13ef05-335c-460a-af10-45d90be1fa72_3	0.2	8.96754	Classical_image	2.47948
3b13ef05-335c-460a-af10-45d90be1fa72_2	3b13ef05-335c-460a-af10-45d90be1fa72_3	0.3	8.28125	Classical_image	3.71921
3b13ef05-335c-460a-af10-45d90be1fa72_2	3b13ef05-335c-460a-af10-45d90be1fa72_3	0.4	8.73609	Classical_image	4.95894
3b13ef05-335c-460a-af10-45d90be1fa72_2	3b13ef05-335c-460a-af10-45d90be1fa72_3	0.5	9.68866	Classical_image	6.19843
3b13ef05-335c-460a-af10-45d90be1fa72_2	3b13ef05-335c-460a-af10-45d90be1fa72_3	0.6	8.59061	Classical_image	4.95869
3b13ef05-335c-460a-af10-45d90be1fa72_2	3b13ef05-335c-460a-af10-45d90be1fa72_3	0.7	6.46065	Classical_image	3.71897
3b13ef05-335c-460a-af10-45d90be1fa72_2	3b13ef05-335c-460a-af10-45d90be1fa72_3	0.8	4.79632	Classical_image	2.47923
3b13ef05-335c-460a-af10-45d90be1fa72_2	3b13ef05-335c-460a-af10-45d90be1fa72_3	0.9	16.7008	Classical_image	1.23951
3b13ef05-335c-460a-af10-45d90be1fa72_4	3b13ef05-335c-460a-af10-45d90be1fa72_5	0.1	4.05691	Classical_image	0.698064
3b13ef05-335c-460a-af10-45d90be1fa72_4	3b13ef05-335c-460a-af10-45d90be1fa72_5	0.2	6.02323	Classical_image	1.39648
3b13ef05-335c-460a-af10-45d90be1fa72_4	3b13ef05-335c-460a-af10-45d90be1fa72_5	0.3	9.03592	Classical_image	2.09489
3b13ef05-335c-460a-af10-45d90be1fa72_4	3b13ef05-335c-460a-af10-45d90be1fa72_5	0.4	9.96093	Classical_image	2.7933
3b13ef05-335c-460a-af10-45d90be1fa72_4	3b13ef05-335c-460a-af10-45d90be1fa72_5	0.5	13.5448	Classical_image	3.49171
3b13ef05-335c-460a-af10-45d90be1fa72_4	3b13ef05-335c-460a-af10-45d90be1fa72_5	0.6	11.8678	Classical_image	2.79349
3b13ef05-335c-460a-af10-45d90be1fa72_4	3b13ef05-335c-460a-af10-45d90be1fa72_5	0.7	12.2423	Classical_image	2.09508
3b13ef05-335c-460a-af10-45d90be1fa72_4	3b13ef05-335c-460a-af10-45d90be1fa72_5	0.8	12.8566	Classical_image	1.39666
3b13ef05-335c-460a-af10-45d90be1fa72_4	3b13ef05-335c-460a-af10-45d90be1fa72_5	0.9	12.7477	Classical_image	0.698252
0eb31c09-0107-4e81-8e88-dd4ee0416302_0	0eb31c09-0107-4e81-8e88-dd4ee0416302_1	0.1	45.8462	Classical_image	1.16936
0eb31c09-0107-4e81-8e88-dd4ee0416302_0	0eb31c09-0107-4e81-8e88-dd4ee0416302_1	0.2	47.895	Classical_image	2.33842
0eb31c09-0107-4e81-8e88-dd4ee0416302_0	0eb31c09-0107-4e81-8e88-dd4ee0416302_1	0.3	45.5864	Classical_image	3.50749
0eb31c09-0107-4e81-8e88-dd4ee0416302_0	0eb31c09-0107-4e81-8e88-dd4ee0416302_1	0.4	42.4568	Classical_image	4.67656
0eb31c09-0107-4e81-8e88-dd4ee0416302_0	0eb31c09-0107-4e81-8e88-dd4ee0416302_1	0.5	43.4337	Classical_image	5.84544
0eb31c09-0107-4e81-8e88-dd4ee0416302_0	0eb31c09-0107-4e81-8e88-dd4ee0416302_1	0.6	42.8958	Classical_image	4.67637
0eb31c09-0107-4e81-8e88-dd4ee0416302_0	0eb31c09-0107-4e81-8e88-dd4ee0416302_1	0.7	6.18017	Classical_image	3.5073
0eb31c09-0107-4e81-8e88-dd4ee0416302_0	0eb31c09-0107-4e81-8e88-dd4ee0416302_1	0.8	8.55317	Classical_image	2.33823
0eb31c09-0107-4e81-8e88-dd4ee0416302_0	0eb31c09-0107-4e81-8e88-dd4ee0416302_1	0.9	10.105	Classical_image	1.16917
0eb31c09-0107-4e81-8e88-dd4ee0416302_2	0eb31c09-0107-4e81-8e88-dd4ee0416302_3	0.1	11.8418	Classical_image	1.09479
0eb31c09-0107-4e81-8e88-dd4ee0416302_2	0eb31c09-0107-4e81-8e88-dd4ee0416302_3	0.2	12.3307	Classical_image	2.18944
0eb31c09-0107-4e81-8e88-dd4ee0416302_2	0eb31c09-0107-4e81-8e88-dd4ee0416302_3	0.3	41.5394	Classical_image	3.28409
0eb31c09-0107-4e81-8e88-dd4ee0416302_2	0eb31c09-0107-4e81-8e88-dd4ee0416302_3	0.4	41.6578	Classical_image	4.37874
0eb31c09-0107-4e81-8e88-dd4ee0416302_2	0eb31c09-0107-4e81-8e88-dd4ee0416302_3	0.5	41.3025	Classical_image	5.47339
0eb31c09-0107-4e81-8e88-dd4ee0416302_2	0eb31c09-0107-4e81-8e88-dd4ee0416302_3	0.6	43.0308	Classical_image	4.37884
0eb31c09-0107-4e81-8e88-dd4ee0416302_2	0eb31c09-0107-4e81-8e88-dd4ee0416302_3	0.7	43.3352	Classical_image	3.28419
0eb31c09-0107-4e81-8e88-dd4ee0416302_2	0eb31c09-0107-4e81-8e88-dd4ee0416302_3	0.8	14.7889	Classical_image	2.18954
0eb31c09-0107-4e81-8e88-dd4ee0416302_2	0eb31c09-0107-4e81-8e88-dd4ee0416302_3	0.9	8.19718	Classical_image	1.09489
0eb31c09-0107-4e81-8e88-dd4ee0416302_4	0eb31c09-0107-4e81-8e88-dd4ee0416302_5	0.1	2.181	Classical_image	0.866941
0eb31c09-0107-4e81-8e88-dd4ee0416302_4	0eb31c09-0107-4e81-8e88-dd4ee0416302_5	0.2	4.18511	Classical_image	1.73386
0eb31c09-0107-4e81-8e88-dd4ee0416302_4	0eb31c09-0107-4e81-8e88-dd4ee0416302_5	0.3	7.12851	Classical_image	2.60079
0eb31c09-0107-4e81-8e88-dd4ee0416302_4	0eb31c09-0107-4e81-8e88-dd4ee0416302_5	0.4	8.24249	Classical_image	3.46771
0eb31c09-0107-4e81-8e88-dd4ee0416302_4	0eb31c09-0107-4e81-8e88-dd4ee0416302_5	0.5	11.9542	Classical_image	4.33463
0eb31c09-0107-4e81-8e88-dd4ee0416302_4	0eb31c09-0107-4e81-8e88-dd4ee0416302_5	0.6	13.8899	Classical_image	3.46784
0eb31c09-0107-4e81-8e88-dd4ee0416302_4	0eb31c09-0107-4e81-8e88-dd4ee0416302_5	0.7	17.0627	Classical_image	2.60092
0eb31c09-0107-4e81-8e88-dd4ee0416302_4	0eb31c09-0107-4e81-8e88-dd4ee0416302_5	0.8	18.4013	Classical_image	1.73399
0eb31c09-0107-4e81-8e88-dd4ee0416302_4	0eb31c09-0107-4e81-8e88-dd4ee0416302_5	0.9	17.7376	Classical_image	0.867071
e8284025-ca56-46d4-8241-4273660632e9_0	e8284025-ca56-46d4-8241-4273660632e9_1	0.1	80.993	Classical_image	1.30471
e8284025-ca56-46d4-8241-4273660632e9_0	e8284025-ca56-46d4-8241-4273660632e9_1	0.2	82.3999	Classical_image	2.6096
e8284025-ca56-46d4-8241-4273660632e9_0	e8284025-ca56-46d4-8241-4273660632e9_1	0.3	77.9613	Classical_image	3.9145
e8284025-ca56-46d4-8241-4273660632e9_0	e8284025-ca56-46d4-8241-4273660632e9_1	0.4	78.8657	Classical_image	5.2194
e8284025-ca56-46d4-8241-4273660632e9_0	e8284025-ca56-46d4-8241-4273660632e9_1	0.5	77.2589	Classical_image	6.5243
e8284025-ca56-46d4-8241-4273660632e9_0	e8284025-ca56-46d4-8241-4273660632e9_1	0.6	75.4487	Classical_image	5.2198
e8284025-ca56-46d4-8241-4273660632e9_0	e8284025-ca56-46d4-8241-4273660632e9_1	0.7	72.1246	Classical_image	3.9149
e8284025-ca56-46d4-8241-4273660632e9_0	e8284025-ca56-46d4-8241-4273660632e9_1	0.8	66.7	Classical_image	2.61
e8284025-ca56-46d4-8241-4273660632e9_0	e8284025-ca56-46d4-8241-4273660632e9_1	0.9	60.2958	Classical_image	1.30511
e8284025-ca56-46d4-8241-4273660632e9_2	e8284025-ca56-46d4-8241-4273660632e9_3	0.1	12.3257	Classical_image	1.60981
e8284025-ca56-46d4-8241-4273660632e9_2	e8284025-ca56-46d4-8241-4273660632e9_3	0.2	12.4783	Classical_image	3.2196
e8284025-ca56-46d4-8241-4273660632e9_2	e8284025-ca56-46d4-8241-4273660632e9_3	0.3	12.3152	Classical_image	4.82939
e8284025-ca56-46d4-8241-4273660632e9_2	e8284025-ca56-46d4-8241-4273660632e9_3	0.4	11.9186	Classical_image	6.43919
e8284025-ca56-46d4-8241-4273660632e9_2	e8284025-ca56-46d4-8241-4273660632e9_3	0.5	12.9292	Classical_image	7.33603
e8284025-ca56-46d4-8241-4273660632e9_2	e8284025-ca56-46d4-8241-4273660632e9_3	0.6	12.1984	Classical_image	6.43965
e8284025-ca56-46d4-8241-4273660632e9_2	e8284025-ca56-46d4-8241-4273660632e9_3	0.7	14.9538	Classical_image	4.82986
e8284025-ca56-46d4-8241-4273660632e9_2	e8284025-ca56-46d4-8241-4273660632e9_3	0.8	7.99193	Classical_image	3.22007
e8284025-ca56-46d4-8241-4273660632e9_2	e8284025-ca56-46d4-8241-4273660632e9_3	0.9	21.0153	Classical_image	1.61027
e8284025-ca56-46d4-8241-4273660632e9_4	e8284025-ca56-46d4-8241-4273660632e9_5	0.1	8.19951	Classical_image	0.831264
e8284025-ca56-46d4-8241-4273660632e9_4	e8284025-ca56-46d4-8241-4273660632e9_5	0.2	12.7299	Classical_image	1.66249
e8284025-ca56-46d4-8241-4273660632e9_4	e8284025-ca56-46d4-8241-4273660632e9_5	0.3	14.9577	Classical_image	2.49371
e8284025-ca56-46d4-8241-4273660632e9_4	e8284025-ca56-46d4-8241-4273660632e9_5	0.4	23.8712	Classical_image	3.32494
e8284025-ca56-46d4-8241-4273660632e9_4	e8284025-ca56-46d4-8241-4273660632e9_5	0.5	25.2571	Classical_image	4.15611
e8284025-ca56-46d4-8241-4273660632e9_4	e8284025-ca56-46d4-8241-4273660632e9_5	0.6	25.6052	Classical_image	3.32489
e8284025-ca56-46d4-8241-4273660632e9_4	e8284025-ca56-46d4-8241-4273660632e9_5	0.7	24.6063	Classical_image	2.49366
e8284025-ca56-46d4-8241-4273660632e9_4	e8284025-ca56-46d4-8241-4273660632e9_5	0.8	24.6952	Classical_image	1.66244
e8284025-ca56-46d4-8241-4273660632e9_4	e8284025-ca56-46d4-8241-4273660632e9_5	0.9	25.2024	Classical_image	0.831216
2cdef9a0-08d9-4e97-a3e6-5b325c8afe83_0	2cdef9a0-08d9-4e97-a3e6-5b325c8afe83_1	0.1	89.7829	Classical_image	1.24998
2cdef9a0-08d9-4e97-a3e6-5b325c8afe83_0	2cdef9a0-08d9-4e97-a3e6-5b325c8afe83_1	0.2	20.1443	Classical_image	2.49993
2cdef9a0-08d9-4e97-a3e6-5b325c8afe83_0	2cdef9a0-08d9-4e97-a3e6-5b325c8afe83_1	0.3	91.6602	Classical_image	3.74988
2cdef9a0-08d9-4e97-a3e6-5b325c8afe83_0	2cdef9a0-08d9-4e97-a3e6-5b325c8afe83_1	0.4	93.3213	Classical_image	4.99984
2cdef9a0-08d9-4e97-a3e6-5b325c8afe83_0	2cdef9a0-08d9-4e97-a3e6-5b325c8afe83_1	0.5	87.3528	Classical_image	6.24979
2cdef9a0-08d9-4e97-a3e6-5b325c8afe83_0	2cdef9a0-08d9-4e97-a3e6-5b325c8afe83_1	0.6	85.8588	Classical_image	4.99993
2cdef9a0-08d9-4e97-a3e6-5b325c8afe83_0	2cdef9a0-08d9-4e97-a3e6-5b325c8afe83_1	0.7	91.5591	Classical_image	3.74997
2cdef9a0-08d9-4e97-a3e6-5b325c8afe83_0	2cdef9a0-08d9-4e97-a3e6-5b325c8afe83_1	0.8	16.8943	Classical_image	2.50002
2cdef9a0-08d9-4e97-a3e6-5b325c8afe83_0	2cdef9a0-08d9-4e97-a3e6-5b325c8afe83_1	0.9	14.8536	Classical_image	1.25007
2cdef9a0-08d9-4e97-a3e6-5b325c8afe83_2	2cdef9a0-08d9-4e97-a3e6-5b325c8afe83_3	0.1	12.0907	Classical_image	1.29395
2cdef9a0-08d9-4e97-a3e6-5b325c8afe83_2	2cdef9a0-08d9-4e97-a3e6-5b325c8afe83_3	0.2	12.8841	Classical_image	2.58795
2cdef9a0-08d9-4e97-a3e6-5b325c8afe83_2	2cdef9a0-08d9-4e97-a3e6-5b325c8afe83_3	0.3	12.024	Classical_image	3.88195
2cdef9a0-08d9-4e97-a3e6-5b325c8afe83_2	2cdef9a0-08d9-4e97-a3e6-5b325c8afe83_3	0.4	11.8442	Classical_image	5.17594
2cdef9a0-08d9-4e97-a3e6-5b325c8afe83_2	2cdef9a0-08d9-4e97-a3e6-5b325c8afe83_3	0.5	13.3681	Classical_image	6.46983
2cdef9a0-08d9-4e97-a3e6-5b325c8afe83_2	2cdef9a0-08d9-4e97-a3e6-5b325c8afe83_3	0.6	13.8799	Classical_image	5.17583
2cdef9a0-08d9-4e97-a3e6-5b325c8afe83_2	2cdef9a0-08d9-4e97-a3e6-5b325c8afe83_3	0.7	13.2784	Classical_image	3.88183
2cdef9a0-08d9-4e97-a3e6-5b325c8afe83_2	2cdef9a0-08d9-4e97-a3e6-5b325c8afe83_3	0.8	14.1959	Classical_image	2.58784
2cdef9a0-08d9-4e97-a3e6-5b325c8afe83_2	2cdef9a0-08d9-4e97-a3e6-5b325c8afe83_3	0.9	14.6345	Classical_image	1.29384
2cdef9a0-08d9-4e97-a3e6-5b325c8afe83_4	2cdef9a0-08d9-4e97-a3e6-5b325c8afe83_5	0.1	8.5542	Classical_image	0.821034
2cdef9a0-08d9-4e97-a3e6-5b325c8afe83_4	2cdef9a0-08d9-4e97-a3e6-5b325c8afe83_5	0.2	9.70029	Classical_image	1.6419
2cdef9a0-08d9-4e97-a3e6-5b325c8afe83_4	2cdef9a0-08d9-4e97-a3e6-5b325c8afe83_5	0.3	12.4045	Classical_image	2.46277
2cdef9a0-08d9-4e97-a3e6-5b325c8afe83_4	2cdef9a0-08d9-4e97-a3e6-5b325c8afe83_5	0.4	16.8953	Classical_image	3.28363
2cdef9a0-08d9-4e97-a3e6-5b325c8afe83_4	2cdef9a0-08d9-4e97-a3e6-5b325c8afe83_5	0.5	19.0068	Classical_image	4.1045
2cdef9a0-08d9-4e97-a3e6-5b325c8afe83_4	2cdef9a0-08d9-4e97-a3e6-5b325c8afe83_5	0.6	21.2653	Classical_image	3.28374
2cdef9a0-08d9-4e97-a3e6-5b325c8afe83_4	2cdef9a0-08d9-4e97-a3e6-5b325c8afe83_5	0.7	20.5623	Classical_image	2.46288
2cdef9a0-08d9-4e97-a3e6-5b325c8afe83_4	2cdef9a0-08d9-4e97-a3e6-5b325c8afe83_5	0.8	20.5342	Classical_image	1.64201
2cdef9a0-08d9-4e97-a3e6-5b325c8afe83_4	2cdef9a0-08d9-4e97-a3e6-5b325c8afe83_5	0.9	20.1875	Classical_image	0.821145
66bd5ff9-53b0-41cb-abc7-69cd57ec513a_0	66bd5ff9-53b0-41cb-abc7-69cd57ec513a_1	0.1	163.753	Classical_image	1.47133
66bd5ff9-53b0-41cb-abc7-69cd57ec513a_0	66bd5ff9-53b0-41cb-abc7-69cd57ec513a_1	0.2	162.497	Classical_image	2.9428
66bd5ff9-53b0-41cb-abc7-69cd57ec513a_0	66bd5ff9-53b0-41cb-abc7-69cd57ec513a_1	0.3	180.813	Classical_image	4.41427
66bd5ff9-53b0-41cb-abc7-69cd57ec513a_0	66bd5ff9-53b0-41cb-abc7-69cd57ec513a_1	0.4	159.529	Classical_image	5.62666
66bd5ff9-53b0-41cb-abc7-69cd57ec513a_0	66bd5ff9-53b0-41cb-abc7-69cd57ec513a_1	0.5	178.738	Classical_image	5.54426
66bd5ff9-53b0-41cb-abc7-69cd57ec513a_0	66bd5ff9-53b0-41cb-abc7-69cd57ec513a_1	0.6	165.068	Classical_image	5.84369
66bd5ff9-53b0-41cb-abc7-69cd57ec513a_0	66bd5ff9-53b0-41cb-abc7-69cd57ec513a_1	0.7	161.204	Classical_image	4.41441
66bd5ff9-53b0-41cb-abc7-69cd57ec513a_0	66bd5ff9-53b0-41cb-abc7-69cd57ec513a_1	0.8	157.255	Classical_image	2.94294
66bd5ff9-53b0-41cb-abc7-69cd57ec513a_0	66bd5ff9-53b0-41cb-abc7-69cd57ec513a_1	0.9	15.1454	Classical_image	1.47147
66bd5ff9-53b0-41cb-abc7-69cd57ec513a_2	66bd5ff9-53b0-41cb-abc7-69cd57ec513a_3	0.1	37.8572	Classical_image	1.22757
66bd5ff9-53b0-41cb-abc7-69cd57ec513a_2	66bd5ff9-53b0-41cb-abc7-69cd57ec513a_3	0.2	39.5156	Classical_image	2.45512
66bd5ff9-53b0-41cb-abc7-69cd57ec513a_2	66bd5ff9-53b0-41cb-abc7-69cd57ec513a_3	0.3	36.4779	Classical_image	3.68266
66bd5ff9-53b0-41cb-abc7-69cd57ec513a_2	66bd5ff9-53b0-41cb-abc7-69cd57ec513a_3	0.4	38.3052	Classical_image	4.91021
66bd5ff9-53b0-41cb-abc7-69cd57ec513a_2	66bd5ff9-53b0-41cb-abc7-69cd57ec513a_3	0.5	46.5099	Classical_image	6.13767
66bd5ff9-53b0-41cb-abc7-69cd57ec513a_2	66bd5ff9-53b0-41cb-abc7-69cd57ec513a_3	0.6	44.0045	Classical_image	4.91012
66bd5ff9-53b0-41cb-abc7-69cd57ec513a_2	66bd5ff9-53b0-41cb-abc7-69cd57ec513a_3	0.7	47.3137	Classical_image	3.68257
66bd5ff9-53b0-41cb-abc7-69cd57ec513a_2	66bd5ff9-53b0-41cb-abc7-69cd57ec513a_3	0.8	16.3118	Classical_image	2.45502
66bd5ff9-53b0-41cb-abc7-69cd57ec513a_2	66bd5ff9-53b0-41cb-abc7-69cd57ec513a_3	0.9	9.75296	Classical_image	1.22747
66bd5ff9-53b0-41cb-abc7-69cd57ec513a_4	66bd5ff9-53b0-41cb-abc7-69cd57ec513a_5	0.1	12.2195	Classical_image	0.992779
66bd5ff9-53b0-41cb-abc7-69cd57ec513a_4	66bd5ff9-53b0-41cb-abc7-69cd57ec513a_5	0.2	20.2679	Classical_image	1.98539
66bd5ff9-53b0-41cb-abc7-69cd57ec513a_4	66bd5ff9-53b0-41cb-abc7-69cd57ec513a_5	0.3	21.3119	Classical_image	2.978
66bd5ff9-53b0-41cb-abc7-69cd57ec513a_4	66bd5ff9-53b0-41cb-abc7-69cd57ec513a_5	0.4	21.5021	Classical_image	3.97061
66bd5ff9-53b0-41cb-abc7-69cd57ec513a_4	66bd5ff9-53b0-41cb-abc7-69cd57ec513a_5	0.5	19.881	Classical_image	4.96309
66bd5ff9-53b0-41cb-abc7-69cd57ec513a_4	66bd5ff9-53b0-41cb-abc7-69cd57ec513a_5	0.6	18.6302	Classical_image	3.97048
66bd5ff9-53b0-41cb-abc7-69cd57ec513a_4	66bd5ff9-53b0-41cb-abc7-69cd57ec513a_5	0.7	16.5138	Classical_image	2.97787
66bd5ff9-53b0-41cb-abc7-69cd57ec513a_4	66bd5ff9-53b0-41cb-abc7-69cd57ec513a_5	0.8	18.8152	Classical_image	1.98526
66bd5ff9-53b0-41cb-abc7-69cd57ec513a_4	66bd5ff9-53b0-41cb-abc7-69cd57ec513a_5	0.9	18.8356	Classical_image	0.992648
1e6cb974-5632-417c-9fc4-35b701c17cd3_0	1e6cb974-5632-417c-9fc4-35b701c17cd3_1	0.1	11.1042	Classical_image	1.36205
1e6cb974-5632-417c-9fc4-35b701c17cd3_0	1e6cb974-5632-417c-9fc4-35b701c17cd3_1	0.2	11.478	Classical_image	2.72414
1e6cb974-5632-417c-9fc4-35b701c17cd3_0	1e6cb974-5632-417c-9fc4-35b701c17cd3_1	0.3	11.3912	Classical_image	4.08624
1e6cb974-5632-417c-9fc4-35b701c17cd3_0	1e6cb974-5632-417c-9fc4-35b701c17cd3_1	0.4	61.2246	Classical_image	5.44834
1e6cb974-5632-417c-9fc4-35b701c17cd3_0	1e6cb974-5632-417c-9fc4-35b701c17cd3_1	0.5	59.85	Classical_image	6.5205
1e6cb974-5632-417c-9fc4-35b701c17cd3_0	1e6cb974-5632-417c-9fc4-35b701c17cd3_1	0.6	57.0889	Classical_image	5.44863
1e6cb974-5632-417c-9fc4-35b701c17cd3_0	1e6cb974-5632-417c-9fc4-35b701c17cd3_1	0.7	58.8829	Classical_image	4.08653
1e6cb974-5632-417c-9fc4-35b701c17cd3_0	1e6cb974-5632-417c-9fc4-35b701c17cd3_1	0.8	56.9116	Classical_image	2.72444
1e6cb974-5632-417c-9fc4-35b701c17cd3_0	1e6cb974-5632-417c-9fc4-35b701c17cd3_1	0.9	47.1396	Classical_image	1.36234
1e6cb974-5632-417c-9fc4-35b701c17cd3_2	1e6cb974-5632-417c-9fc4-35b701c17cd3_3	0.1	10.1973	Classical_image	1.18537
1e6cb974-5632-417c-9fc4-35b701c17cd3_2	1e6cb974-5632-417c-9fc4-35b701c17cd3_3	0.2	11.2732	Classical_image	2.3705
1e6cb974-5632-417c-9fc4-35b701c17cd3_2	1e6cb974-5632-417c-9fc4-35b701c17cd3_3	0.3	15.2505	Classical_image	3.55564
1e6cb974-5632-417c-9fc4-35b701c17cd3_2	1e6cb974-5632-417c-9fc4-35b701c17cd3_3	0.4	23.4203	Classical_image	4.74078
1e6cb974-5632-417c-9fc4-35b701c17cd3_2	1e6cb974-5632-417c-9fc4-35b701c17cd3_3	0.5	21.9196	Classical_image	5.92549
1e6cb974-5632-417c-9fc4-35b701c17cd3_2	1e6cb974-5632-417c-9fc4-35b701c17cd3_3	0.6	16.5576	Classical_image	4.74036
1e6cb974-5632-417c-9fc4-35b701c17cd3_2	1e6cb974-5632-417c-9fc4-35b701c17cd3_3	0.7	15.3405	Classical_image	3.55522
1e6cb974-5632-417c-9fc4-35b701c17cd3_2	1e6cb974-5632-417c-9fc4-35b701c17cd3_3	0.8	8.40634	Classical_image	2.37009
1e6cb974-5632-417c-9fc4-35b701c17cd3_2	1e6cb974-5632-417c-9fc4-35b701c17cd3_3	0.9	12.9287	Classical_image	1.18495
1e6cb974-5632-417c-9fc4-35b701c17cd3_4	1e6cb974-5632-417c-9fc4-35b701c17cd3_5	0.1	7.39312	Classical_image	0.98545
1e6cb974-5632-417c-9fc4-35b701c17cd3_4	1e6cb974-5632-417c-9fc4-35b701c17cd3_5	0.2	6.14145	Classical_image	1.97087
1e6cb974-5632-417c-9fc4-35b701c17cd3_4	1e6cb974-5632-417c-9fc4-35b701c17cd3_5	0.3	9.42329	Classical_image	2.95628
1e6cb974-5632-417c-9fc4-35b701c17cd3_4	1e6cb974-5632-417c-9fc4-35b701c17cd3_5	0.4	14.0505	Classical_image	3.9417
1e6cb974-5632-417c-9fc4-35b701c17cd3_4	1e6cb974-5632-417c-9fc4-35b701c17cd3_5	0.5	17.6826	Classical_image	4.92702
1e6cb974-5632-417c-9fc4-35b701c17cd3_4	1e6cb974-5632-417c-9fc4-35b701c17cd3_5	0.6	19.2564	Classical_image	3.9416
1e6cb974-5632-417c-9fc4-35b701c17cd3_4	1e6cb974-5632-417c-9fc4-35b701c17cd3_5	0.7	18.7166	Classical_image	2.95619
1e6cb974-5632-417c-9fc4-35b701c17cd3_4	1e6cb974-5632-417c-9fc4-35b701c17cd3_5	0.8	18.4318	Classical_image	1.97077
1e6cb974-5632-417c-9fc4-35b701c17cd3_4	1e6cb974-5632-417c-9fc4-35b701c17cd3_5	0.9	19.184	Classical_image	0.985354
bf2f06c8-b73a-49b9-a978-7c9efae3769a_0	bf2f06c8-b73a-49b9-a978-7c9efae3769a_1	0.1	12.1474	Classical_image	1.07815
bf2f06c8-b73a-49b9-a978-7c9efae3769a_0	bf2f06c8-b73a-49b9-a978-7c9efae3769a_1	0.2	14.1745	Classical_image	2.15636
bf2f06c8-b73a-49b9-a978-7c9efae3769a_0	bf2f06c8-b73a-49b9-a978-7c9efae3769a_1	0.3	82.7937	Classical_image	3.23457
bf2f06c8-b73a-49b9-a978-7c9efae3769a_0	bf2f06c8-b73a-49b9-a978-7c9efae3769a_1	0.4	85.2024	Classical_image	4.31278
bf2f06c8-b73a-49b9-a978-7c9efae3769a_0	bf2f06c8-b73a-49b9-a978-7c9efae3769a_1	0.5	82.3566	Classical_image	5.391
bf2f06c8-b73a-49b9-a978-7c9efae3769a_0	bf2f06c8-b73a-49b9-a978-7c9efae3769a_1	0.6	92.364	Classical_image	4.31304
bf2f06c8-b73a-49b9-a978-7c9efae3769a_0	bf2f06c8-b73a-49b9-a978-7c9efae3769a_1	0.7	86.28	Classical_image	3.23483
bf2f06c8-b73a-49b9-a978-7c9efae3769a_0	bf2f06c8-b73a-49b9-a978-7c9efae3769a_1	0.8	86.7701	Classical_image	2.15662
bf2f06c8-b73a-49b9-a978-7c9efae3769a_0	bf2f06c8-b73a-49b9-a978-7c9efae3769a_1	0.9	85.0151	Classical_image	1.07841
bf2f06c8-b73a-49b9-a978-7c9efae3769a_2	bf2f06c8-b73a-49b9-a978-7c9efae3769a_3	0.1	33.6813	Classical_image	1.05639
bf2f06c8-b73a-49b9-a978-7c9efae3769a_2	bf2f06c8-b73a-49b9-a978-7c9efae3769a_3	0.2	33.917	Classical_image	2.11295
bf2f06c8-b73a-49b9-a978-7c9efae3769a_2	bf2f06c8-b73a-49b9-a978-7c9efae3769a_3	0.3	32.267	Classical_image	3.16951
bf2f06c8-b73a-49b9-a978-7c9efae3769a_2	bf2f06c8-b73a-49b9-a978-7c9efae3769a_3	0.4	33.9123	Classical_image	4.22608
bf2f06c8-b73a-49b9-a978-7c9efae3769a_2	bf2f06c8-b73a-49b9-a978-7c9efae3769a_3	0.5	33.5566	Classical_image	5.28258
bf2f06c8-b73a-49b9-a978-7c9efae3769a_2	bf2f06c8-b73a-49b9-a978-7c9efae3769a_3	0.6	20.3625	Classical_image	4.22601
bf2f06c8-b73a-49b9-a978-7c9efae3769a_2	bf2f06c8-b73a-49b9-a978-7c9efae3769a_3	0.7	21.4409	Classical_image	3.16945
bf2f06c8-b73a-49b9-a978-7c9efae3769a_2	bf2f06c8-b73a-49b9-a978-7c9efae3769a_3	0.8	62.2447	Classical_image	2.11288
bf2f06c8-b73a-49b9-a978-7c9efae3769a_2	bf2f06c8-b73a-49b9-a978-7c9efae3769a_3	0.9	61.4705	Classical_image	1.05632
bf2f06c8-b73a-49b9-a978-7c9efae3769a_4	bf2f06c8-b73a-49b9-a978-7c9efae3769a_5	0.1	4.294	Classical_image	0.809544
bf2f06c8-b73a-49b9-a978-7c9efae3769a_4	bf2f06c8-b73a-49b9-a978-7c9efae3769a_5	0.2	5.82568	Classical_image	1.61903
bf2f06c8-b73a-49b9-a978-7c9efae3769a_4	bf2f06c8-b73a-49b9-a978-7c9efae3769a_5	0.3	8.5803	Classical_image	2.42852
bf2f06c8-b73a-49b9-a978-7c9efae3769a_4	bf2f06c8-b73a-49b9-a978-7c9efae3769a_5	0.4	9.74867	Classical_image	3.23801
bf2f06c8-b73a-49b9-a978-7c9efae3769a_4	bf2f06c8-b73a-49b9-a978-7c9efae3769a_5	0.5	11.5374	Classical_image	4.0475
bf2f06c8-b73a-49b9-a978-7c9efae3769a_4	bf2f06c8-b73a-49b9-a978-7c9efae3769a_5	0.6	13.1369	Classical_image	3.23806
bf2f06c8-b73a-49b9-a978-7c9efae3769a_4	bf2f06c8-b73a-49b9-a978-7c9efae3769a_5	0.7	14.3983	Classical_image	2.42857
bf2f06c8-b73a-49b9-a978-7c9efae3769a_4	bf2f06c8-b73a-49b9-a978-7c9efae3769a_5	0.8	16.0069	Classical_image	1.61908
bf2f06c8-b73a-49b9-a978-7c9efae3769a_4	bf2f06c8-b73a-49b9-a978-7c9efae3769a_5	0.9	16.2751	Classical_image	0.809594
918cf919-315f-46f8-8186-51263e5efaf0_0	918cf919-315f-46f8-8186-51263e5efaf0_1	0.1	76.0032	Classical_image	1.1623
918cf919-315f-46f8-8186-51263e5efaf0_0	918cf919-315f-46f8-8186-51263e5efaf0_1	0.2	72.5703	Classical_image	2.3248
918cf919-315f-46f8-8186-51263e5efaf0_0	918cf919-315f-46f8-8186-51263e5efaf0_1	0.3	71.3172	Classical_image	3.4873
918cf919-315f-46f8-8186-51263e5efaf0_0	918cf919-315f-46f8-8186-51263e5efaf0_1	0.4	75.6633	Classical_image	4.64981
918cf919-315f-46f8-8186-51263e5efaf0_0	918cf919-315f-46f8-8186-51263e5efaf0_1	0.5	73.7678	Classical_image	5.81231
918cf919-315f-46f8-8186-51263e5efaf0_0	918cf919-315f-46f8-8186-51263e5efaf0_1	0.6	74.8184	Classical_image	4.65042
918cf919-315f-46f8-8186-51263e5efaf0_0	918cf919-315f-46f8-8186-51263e5efaf0_1	0.7	67.8491	Classical_image	3.48792
918cf919-315f-46f8-8186-51263e5efaf0_0	918cf919-315f-46f8-8186-51263e5efaf0_1	0.8	70.135	Classical_image	2.32542
918cf919-315f-46f8-8186-51263e5efaf0_0	918cf919-315f-46f8-8186-51263e5efaf0_1	0.9	11.0409	Classical_image	1.16292
918cf919-315f-46f8-8186-51263e5efaf0_2	918cf919-315f-46f8-8186-51263e5efaf0_3	0.1	35.5572	Classical_image	1.39586
918cf919-315f-46f8-8186-51263e5efaf0_2	918cf919-315f-46f8-8186-51263e5efaf0_3	0.2	13.8414	Classical_image	2.79164
918cf919-315f-46f8-8186-51263e5efaf0_2	918cf919-315f-46f8-8186-51263e5efaf0_3	0.3	36.8192	Classical_image	4.18742
918cf919-315f-46f8-8186-51263e5efaf0_2	918cf919-315f-46f8-8186-51263e5efaf0_3	0.4	35.4907	Classical_image	5.5832
918cf919-315f-46f8-8186-51263e5efaf0_2	918cf919-315f-46f8-8186-51263e5efaf0_3	0.5	33.9217	Classical_image	6.97891
918cf919-315f-46f8-8186-51263e5efaf0_2	918cf919-315f-46f8-8186-51263e5efaf0_3	0.6	34.8847	Classical_image	5.58313
918cf919-315f-46f8-8186-51263e5efaf0_2	918cf919-315f-46f8-8186-51263e5efaf0_3	0.7	35.9788	Classical_image	4.18735
918cf919-315f-46f8-8186-51263e5efaf0_2	918cf919-315f-46f8-8186-51263e5efaf0_3	0.8	32.7589	Classical_image	2.79157
918cf919-315f-46f8-8186-51263e5efaf0_2	918cf919-315f-46f8-8186-51263e5efaf0_3	0.9	4.96715	Classical_image	1.3958
918cf919-315f-46f8-8186-51263e5efaf0_4	918cf919-315f-46f8-8186-51263e5efaf0_5	0.1	5.76086	Classical_image	1.00641
918cf919-315f-46f8-8186-51263e5efaf0_4	918cf919-315f-46f8-8186-51263e5efaf0_5	0.2	10.4126	Classical_image	2.01271
918cf919-315f-46f8-8186-51263e5efaf0_4	918cf919-315f-46f8-8186-51263e5efaf0_5	0.3	19.7182	Classical_image	3.019
918cf919-315f-46f8-8186-51263e5efaf0_4	918cf919-315f-46f8-8186-51263e5efaf0_5	0.4	22.4905	Classical_image	4.0253
918cf919-315f-46f8-8186-51263e5efaf0_4	918cf919-315f-46f8-8186-51263e5efaf0_5	0.5	20.5429	Classical_image	4.39425
918cf919-315f-46f8-8186-51263e5efaf0_4	918cf919-315f-46f8-8186-51263e5efaf0_5	0.6	21.4892	Classical_image	4.02516
918cf919-315f-46f8-8186-51263e5efaf0_4	918cf919-315f-46f8-8186-51263e5efaf0_5	0.7	21.3267	Classical_image	3.01886
918cf919-315f-46f8-8186-51263e5efaf0_4	918cf919-315f-46f8-8186-51263e5efaf0_5	0.8	20.8122	Classical_image	2.01256
918cf919-315f-46f8-8186-51263e5efaf0_4	918cf919-315f-46f8-8186-51263e5efaf0_5	0.9	20.7274	Classical_image	1.00627
b961adbe-a843-4508-ba4d-f07e1638cf14_0	b961adbe-a843-4508-ba4d-f07e1638cf14_1	0.1	11.6067	Classical_image	0.962061
b961adbe-a843-4508-ba4d-f07e1638cf14_0	b961adbe-a843-4508-ba4d-f07e1638cf14_1	0.2	12.7026	Classical_image	1.92409
b961adbe-a843-4508-ba4d-f07e1638cf14_0	b961adbe-a843-4508-ba4d-f07e1638cf14_1	0.3	9.77141	Classical_image	2.88611
b961adbe-a843-4508-ba4d-f07e1638cf14_0	b961adbe-a843-4508-ba4d-f07e1638cf14_1	0.4	9.9037	Classical_image	3.84814
b961adbe-a843-4508-ba4d-f07e1638cf14_0	b961adbe-a843-4508-ba4d-f07e1638cf14_1	0.5	9.78608	Classical_image	4.81017
b961adbe-a843-4508-ba4d-f07e1638cf14_0	b961adbe-a843-4508-ba4d-f07e1638cf14_1	0.6	9.5451	Classical_image	3.84835
b961adbe-a843-4508-ba4d-f07e1638cf14_0	b961adbe-a843-4508-ba4d-f07e1638cf14_1	0.7	10.3265	Classical_image	2.88632
b961adbe-a843-4508-ba4d-f07e1638cf14_0	b961adbe-a843-4508-ba4d-f07e1638cf14_1	0.8	52.5489	Classical_image	1.92429
b961adbe-a843-4508-ba4d-f07e1638cf14_0	b961adbe-a843-4508-ba4d-f07e1638cf14_1	0.9	53.4682	Classical_image	0.962269
b961adbe-a843-4508-ba4d-f07e1638cf14_2	b961adbe-a843-4508-ba4d-f07e1638cf14_3	0.1	40.5919	Classical_image	1.2094
b961adbe-a843-4508-ba4d-f07e1638cf14_2	b961adbe-a843-4508-ba4d-f07e1638cf14_3	0.2	12.6339	Classical_image	2.41893
b961adbe-a843-4508-ba4d-f07e1638cf14_2	b961adbe-a843-4508-ba4d-f07e1638cf14_3	0.3	37.4861	Classical_image	3.62847
b961adbe-a843-4508-ba4d-f07e1638cf14_2	b961adbe-a843-4508-ba4d-f07e1638cf14_3	0.4	36.0311	Classical_image	4.83801
b961adbe-a843-4508-ba4d-f07e1638cf14_2	b961adbe-a843-4508-ba4d-f07e1638cf14_3	0.5	36.0958	Classical_image	6.04754
b961adbe-a843-4508-ba4d-f07e1638cf14_2	b961adbe-a843-4508-ba4d-f07e1638cf14_3	0.6	30.9135	Classical_image	4.83831
b961adbe-a843-4508-ba4d-f07e1638cf14_2	b961adbe-a843-4508-ba4d-f07e1638cf14_3	0.7	20.7029	Classical_image	3.62877
b961adbe-a843-4508-ba4d-f07e1638cf14_2	b961adbe-a843-4508-ba4d-f07e1638cf14_3	0.8	21.011	Classical_image	2.41924
b961adbe-a843-4508-ba4d-f07e1638cf14_2	b961adbe-a843-4508-ba4d-f07e1638cf14_3	0.9	25.3512	Classical_image	1.2097
b961adbe-a843-4508-ba4d-f07e1638cf14_4	b961adbe-a843-4508-ba4d-f07e1638cf14_5	0.1	4.55043	Classical_image	0.71472
b961adbe-a843-4508-ba4d-f07e1638cf14_4	b961adbe-a843-4508-ba4d-f07e1638cf14_5	0.2	5.77087	Classical_image	1.42921
b961adbe-a843-4508-ba4d-f07e1638cf14_4	b961adbe-a843-4508-ba4d-f07e1638cf14_5	0.3	7.2444	Classical_image	2.14371
b961adbe-a843-4508-ba4d-f07e1638cf14_4	b961adbe-a843-4508-ba4d-f07e1638cf14_5	0.4	9.03486	Classical_image	2.8582
b961adbe-a843-4508-ba4d-f07e1638cf14_4	b961adbe-a843-4508-ba4d-f07e1638cf14_5	0.5	12.6198	Classical_image	3.57254
b961adbe-a843-4508-ba4d-f07e1638cf14_4	b961adbe-a843-4508-ba4d-f07e1638cf14_5	0.6	13.6011	Classical_image	2.85804
b961adbe-a843-4508-ba4d-f07e1638cf14_4	b961adbe-a843-4508-ba4d-f07e1638cf14_5	0.7	20.1638	Classical_image	2.14355
b961adbe-a843-4508-ba4d-f07e1638cf14_4	b961adbe-a843-4508-ba4d-f07e1638cf14_5	0.8	21.8969	Classical_image	1.42905
b961adbe-a843-4508-ba4d-f07e1638cf14_4	b961adbe-a843-4508-ba4d-f07e1638cf14_5	0.9	22.1321	Classical_image	0.714559
bb053ccf-e51c-4733-9547-339cab657733_0	bb053ccf-e51c-4733-9547-339cab657733_1	0.1	126.586	Classical_image	1.04967
bb053ccf-e51c-4733-9547-339cab657733_0	bb053ccf-e51c-4733-9547-339cab657733_1	0.2	128.833	Classical_image	2.09939
bb053ccf-e51c-4733-9547-339cab657733_0	bb053ccf-e51c-4733-9547-339cab657733_1	0.3	127.532	Classical_image	3.14911
bb053ccf-e51c-4733-9547-339cab657733_0	bb053ccf-e51c-4733-9547-339cab657733_1	0.4	113.379	Classical_image	4.19883
bb053ccf-e51c-4733-9547-339cab657733_0	bb053ccf-e51c-4733-9547-339cab657733_1	0.5	129.265	Classical_image	5.24849
bb053ccf-e51c-4733-9547-339cab657733_0	bb053ccf-e51c-4733-9547-339cab657733_1	0.6	116.523	Classical_image	4.19877
bb053ccf-e51c-4733-9547-339cab657733_0	bb053ccf-e51c-4733-9547-339cab657733_1	0.7	120.233	Classical_image	3.14905
bb053ccf-e51c-4733-9547-339cab657733_0	bb053ccf-e51c-4733-9547-339cab657733_1	0.8	123.867	Classical_image	2.09932
bb053ccf-e51c-4733-9547-339cab657733_0	bb053ccf-e51c-4733-9547-339cab657733_1	0.9	109.672	Classical_image	1.0496
bb053ccf-e51c-4733-9547-339cab657733_2	bb053ccf-e51c-4733-9547-339cab657733_3	0.1	15.2559	Classical_image	1.27208
bb053ccf-e51c-4733-9547-339cab657733_2	bb053ccf-e51c-4733-9547-339cab657733_3	0.2	16.6744	Classical_image	2.54416
bb053ccf-e51c-4733-9547-339cab657733_2	bb053ccf-e51c-4733-9547-339cab657733_3	0.3	17.6582	Classical_image	3.81625
bb053ccf-e51c-4733-9547-339cab657733_2	bb053ccf-e51c-4733-9547-339cab657733_3	0.4	18.2891	Classical_image	5.08833
bb053ccf-e51c-4733-9547-339cab657733_2	bb053ccf-e51c-4733-9547-339cab657733_3	0.5	37.5961	Classical_image	6.36042
bb053ccf-e51c-4733-9547-339cab657733_2	bb053ccf-e51c-4733-9547-339cab657733_3	0.6	40.8883	Classical_image	5.08842
bb053ccf-e51c-4733-9547-339cab657733_2	bb053ccf-e51c-4733-9547-339cab657733_3	0.7	13.4327	Classical_image	3.81633
bb053ccf-e51c-4733-9547-339cab657733_2	bb053ccf-e51c-4733-9547-339cab657733_3	0.8	11.3464	Classical_image	2.54425
bb053ccf-e51c-4733-9547-339cab657733_2	bb053ccf-e51c-4733-9547-339cab657733_3	0.9	19.2571	Classical_image	1.27216
bb053ccf-e51c-4733-9547-339cab657733_4	bb053ccf-e51c-4733-9547-339cab657733_5	0.1	81.5152	Classical_image	0.976954
bb053ccf-e51c-4733-9547-339cab657733_4	bb053ccf-e51c-4733-9547-339cab657733_5	0.2	71.3463	Classical_image	1.95387
bb053ccf-e51c-4733-9547-339cab657733_4	bb053ccf-e51c-4733-9547-339cab657733_5	0.3	5.74994	Classical_image	2.93079
bb053ccf-e51c-4733-9547-339cab657733_4	bb053ccf-e51c-4733-9547-339cab657733_5	0.4	14.9787	Classical_image	3.90771
bb053ccf-e51c-4733-9547-339cab657733_4	bb053ccf-e51c-4733-9547-339cab657733_5	0.5	18.9511	Classical_image	4.88463
bb053ccf-e51c-4733-9547-339cab657733_4	bb053ccf-e51c-4733-9547-339cab657733_5	0.6	18.7979	Classical_image	3.90777
bb053ccf-e51c-4733-9547-339cab657733_4	bb053ccf-e51c-4733-9547-339cab657733_5	0.7	19.5373	Classical_image	2.93085
bb053ccf-e51c-4733-9547-339cab657733_4	bb053ccf-e51c-4733-9547-339cab657733_5	0.8	19.2227	Classical_image	1.95393
bb053ccf-e51c-4733-9547-339cab657733_4	bb053ccf-e51c-4733-9547-339cab657733_5	0.9	19.3769	Classical_image	0.977011
86957969-70f2-45bf-9a1e-b75ef5aeeb6a_0	86957969-70f2-45bf-9a1e-b75ef5aeeb6a_1	0.1	14.9422	Classical_image	1.27681
86957969-70f2-45bf-9a1e-b75ef5aeeb6a_0	86957969-70f2-45bf-9a1e-b75ef5aeeb6a_1	0.2	13.7313	Classical_image	2.55335
86957969-70f2-45bf-9a1e-b75ef5aeeb6a_0	86957969-70f2-45bf-9a1e-b75ef5aeeb6a_1	0.3	134.161	Classical_image	3.8299
86957969-70f2-45bf-9a1e-b75ef5aeeb6a_0	86957969-70f2-45bf-9a1e-b75ef5aeeb6a_1	0.4	133.333	Classical_image	5.10644
86957969-70f2-45bf-9a1e-b75ef5aeeb6a_0	86957969-70f2-45bf-9a1e-b75ef5aeeb6a_1	0.5	129.354	Classical_image	6.38299
86957969-70f2-45bf-9a1e-b75ef5aeeb6a_0	86957969-70f2-45bf-9a1e-b75ef5aeeb6a_1	0.6	137.553	Classical_image	5.10645
86957969-70f2-45bf-9a1e-b75ef5aeeb6a_0	86957969-70f2-45bf-9a1e-b75ef5aeeb6a_1	0.7	130.21	Classical_image	3.82991
86957969-70f2-45bf-9a1e-b75ef5aeeb6a_0	86957969-70f2-45bf-9a1e-b75ef5aeeb6a_1	0.8	132.503	Classical_image	2.55336
86957969-70f2-45bf-9a1e-b75ef5aeeb6a_0	86957969-70f2-45bf-9a1e-b75ef5aeeb6a_1	0.9	120.015	Classical_image	1.27682
86957969-70f2-45bf-9a1e-b75ef5aeeb6a_2	86957969-70f2-45bf-9a1e-b75ef5aeeb6a_3	0.1	38.8064	Classical_image	1.23886
86957969-70f2-45bf-9a1e-b75ef5aeeb6a_2	86957969-70f2-45bf-9a1e-b75ef5aeeb6a_3	0.2	38.6475	Classical_image	2.47788
86957969-70f2-45bf-9a1e-b75ef5aeeb6a_2	86957969-70f2-45bf-9a1e-b75ef5aeeb6a_3	0.3	38.5587	Classical_image	3.71691
86957969-70f2-45bf-9a1e-b75ef5aeeb6a_2	86957969-70f2-45bf-9a1e-b75ef5aeeb6a_3	0.4	38.2703	Classical_image	4.95593
86957969-70f2-45bf-9a1e-b75ef5aeeb6a_2	86957969-70f2-45bf-9a1e-b75ef5aeeb6a_3	0.5	22.335	Classical_image	6.19495
86957969-70f2-45bf-9a1e-b75ef5aeeb6a_2	86957969-70f2-45bf-9a1e-b75ef5aeeb6a_3	0.6	21.5277	Classical_image	4.95604
86957969-70f2-45bf-9a1e-b75ef5aeeb6a_2	86957969-70f2-45bf-9a1e-b75ef5aeeb6a_3	0.7	19.152	Classical_image	3.71701
86957969-70f2-45bf-9a1e-b75ef5aeeb6a_2	86957969-70f2-45bf-9a1e-b75ef5aeeb6a_3	0.8	24.6881	Classical_image	2.47799
86957969-70f2-45bf-9a1e-b75ef5aeeb6a_2	86957969-70f2-45bf-9a1e-b75ef5aeeb6a_3	0.9	30.8599	Classical_image	1.23897
86957969-70f2-45bf-9a1e-b75ef5aeeb6a_4	86957969-70f2-45bf-9a1e-b75ef5aeeb6a_5	0.1	9.6943	Classical_image	0.829285
86957969-70f2-45bf-9a1e-b75ef5aeeb6a_4	86957969-70f2-45bf-9a1e-b75ef5aeeb6a_5	0.2	4.05313	Classical_image	1.65851
86957969-70f2-45bf-9a1e-b75ef5aeeb6a_4	86957969-70f2-45bf-9a1e-b75ef5aeeb6a_5	0.3	6.21987	Classical_image	2.48774
86957969-70f2-45bf-9a1e-b75ef5aeeb6a_4	86957969-70f2-45bf-9a1e-b75ef5aeeb6a_5	0.4	13.6508	Classical_image	3.31696
86957969-70f2-45bf-9a1e-b75ef5aeeb6a_4	86957969-70f2-45bf-9a1e-b75ef5aeeb6a_5	0.5	16.9534	Classical_image	4.14619
86957969-70f2-45bf-9a1e-b75ef5aeeb6a_4	86957969-70f2-45bf-9a1e-b75ef5aeeb6a_5	0.6	19.235	Classical_image	3.31729
86957969-70f2-45bf-9a1e-b75ef5aeeb6a_4	86957969-70f2-45bf-9a1e-b75ef5aeeb6a_5	0.7	19.5199	Classical_image	2.48807
86957969-70f2-45bf-9a1e-b75ef5aeeb6a_4	86957969-70f2-45bf-9a1e-b75ef5aeeb6a_5	0.8	19.8397	Classical_image	1.65884
86957969-70f2-45bf-9a1e-b75ef5aeeb6a_4	86957969-70f2-45bf-9a1e-b75ef5aeeb6a_5	0.9	20.4457	Classical_image	0.82962
f484bdd2-e63d-4e86-bc3b-a4cc568f0898_0	f484bdd2-e63d-4e86-bc3b-a4cc568f0898_1	0.1	10.3953	Classical_image	1.1059
f484bdd2-e63d-4e86-bc3b-a4cc568f0898_0	f484bdd2-e63d-4e86-bc3b-a4cc568f0898_1	0.2	11.9324	Classical_image	2.21251
f484bdd2-e63d-4e86-bc3b-a4cc568f0898_0	f484bdd2-e63d-4e86-bc3b-a4cc568f0898_1	0.3	10.9989	Classical_image	3.31912
f484bdd2-e63d-4e86-bc3b-a4cc568f0898_0	f484bdd2-e63d-4e86-bc3b-a4cc568f0898_1	0.4	10.3293	Classical_image	4.42573
f484bdd2-e63d-4e86-bc3b-a4cc568f0898_0	f484bdd2-e63d-4e86-bc3b-a4cc568f0898_1	0.5	8.72812	Classical_image	5.53233
f484bdd2-e63d-4e86-bc3b-a4cc568f0898_0	f484bdd2-e63d-4e86-bc3b-a4cc568f0898_1	0.6	8.84266	Classical_image	4.42667
f484bdd2-e63d-4e86-bc3b-a4cc568f0898_0	f484bdd2-e63d-4e86-bc3b-a4cc568f0898_1	0.7	10.1241	Classical_image	3.32006
f484bdd2-e63d-4e86-bc3b-a4cc568f0898_0	f484bdd2-e63d-4e86-bc3b-a4cc568f0898_1	0.8	11.3335	Classical_image	2.21346
f484bdd2-e63d-4e86-bc3b-a4cc568f0898_0	f484bdd2-e63d-4e86-bc3b-a4cc568f0898_1	0.9	65.0784	Classical_image	1.10685
f484bdd2-e63d-4e86-bc3b-a4cc568f0898_2	f484bdd2-e63d-4e86-bc3b-a4cc568f0898_3	0.1	14.9357	Classical_image	0.97239
f484bdd2-e63d-4e86-bc3b-a4cc568f0898_2	f484bdd2-e63d-4e86-bc3b-a4cc568f0898_3	0.2	15.2271	Classical_image	1.94486
f484bdd2-e63d-4e86-bc3b-a4cc568f0898_2	f484bdd2-e63d-4e86-bc3b-a4cc568f0898_3	0.3	13.9703	Classical_image	2.91732
f484bdd2-e63d-4e86-bc3b-a4cc568f0898_2	f484bdd2-e63d-4e86-bc3b-a4cc568f0898_3	0.4	13.2045	Classical_image	3.88979
f484bdd2-e63d-4e86-bc3b-a4cc568f0898_2	f484bdd2-e63d-4e86-bc3b-a4cc568f0898_3	0.5	15.0421	Classical_image	4.86209
f484bdd2-e63d-4e86-bc3b-a4cc568f0898_2	f484bdd2-e63d-4e86-bc3b-a4cc568f0898_3	0.6	13.5743	Classical_image	3.88963
f484bdd2-e63d-4e86-bc3b-a4cc568f0898_2	f484bdd2-e63d-4e86-bc3b-a4cc568f0898_3	0.7	13.9178	Classical_image	2.91716
f484bdd2-e63d-4e86-bc3b-a4cc568f0898_2	f484bdd2-e63d-4e86-bc3b-a4cc568f0898_3	0.8	8.69721	Classical_image	1.94469
f484bdd2-e63d-4e86-bc3b-a4cc568f0898_2	f484bdd2-e63d-4e86-bc3b-a4cc568f0898_3	0.9	7.59395	Classical_image	0.972226
f484bdd2-e63d-4e86-bc3b-a4cc568f0898_4	f484bdd2-e63d-4e86-bc3b-a4cc568f0898_5	0.1	4.2892	Classical_image	0.866243
f484bdd2-e63d-4e86-bc3b-a4cc568f0898_4	f484bdd2-e63d-4e86-bc3b-a4cc568f0898_5	0.2	4.88082	Classical_image	1.73246
f484bdd2-e63d-4e86-bc3b-a4cc568f0898_4	f484bdd2-e63d-4e86-bc3b-a4cc568f0898_5	0.3	6.25546	Classical_image	2.59867
f484bdd2-e63d-4e86-bc3b-a4cc568f0898_4	f484bdd2-e63d-4e86-bc3b-a4cc568f0898_5	0.4	10.6648	Classical_image	3.46489
f484bdd2-e63d-4e86-bc3b-a4cc568f0898_4	f484bdd2-e63d-4e86-bc3b-a4cc568f0898_5	0.5	13.8601	Classical_image	4.33111
f484bdd2-e63d-4e86-bc3b-a4cc568f0898_4	f484bdd2-e63d-4e86-bc3b-a4cc568f0898_5	0.6	18.4708	Classical_image	3.46503
f484bdd2-e63d-4e86-bc3b-a4cc568f0898_4	f484bdd2-e63d-4e86-bc3b-a4cc568f0898_5	0.7	17.6404	Classical_image	2.59881
f484bdd2-e63d-4e86-bc3b-a4cc568f0898_4	f484bdd2-e63d-4e86-bc3b-a4cc568f0898_5	0.8	18.8516	Classical_image	1.7326
f484bdd2-e63d-4e86-bc3b-a4cc568f0898_4	f484bdd2-e63d-4e86-bc3b-a4cc568f0898_5	0.9	18.0051	Classical_image	0.866383
c827e9a8-f708-4b9e-80d3-cc10e201a007_0	c827e9a8-f708-4b9e-80d3-cc10e201a007_1	0.1	82.7278	Classical_image	1.38825
c827e9a8-f708-4b9e-80d3-cc10e201a007_0	c827e9a8-f708-4b9e-80d3-cc10e201a007_1	0.2	102.323	Classical_image	2.77651
c827e9a8-f708-4b9e-80d3-cc10e201a007_0	c827e9a8-f708-4b9e-80d3-cc10e201a007_1	0.3	106.419	Classical_image	4.16477
c827e9a8-f708-4b9e-80d3-cc10e201a007_0	c827e9a8-f708-4b9e-80d3-cc10e201a007_1	0.4	12.3495	Classical_image	5.55303
c827e9a8-f708-4b9e-80d3-cc10e201a007_0	c827e9a8-f708-4b9e-80d3-cc10e201a007_1	0.5	9.96267	Classical_image	6.36
c827e9a8-f708-4b9e-80d3-cc10e201a007_0	c827e9a8-f708-4b9e-80d3-cc10e201a007_1	0.6	6.40541	Classical_image	5.5531
c827e9a8-f708-4b9e-80d3-cc10e201a007_0	c827e9a8-f708-4b9e-80d3-cc10e201a007_1	0.7	10.0914	Classical_image	4.16484
c827e9a8-f708-4b9e-80d3-cc10e201a007_0	c827e9a8-f708-4b9e-80d3-cc10e201a007_1	0.8	10.5129	Classical_image	2.77658
c827e9a8-f708-4b9e-80d3-cc10e201a007_0	c827e9a8-f708-4b9e-80d3-cc10e201a007_1	0.9	10.9251	Classical_image	1.38832
c827e9a8-f708-4b9e-80d3-cc10e201a007_2	c827e9a8-f708-4b9e-80d3-cc10e201a007_3	0.1	38.9475	Classical_image	1.5743
c827e9a8-f708-4b9e-80d3-cc10e201a007_2	c827e9a8-f708-4b9e-80d3-cc10e201a007_3	0.2	36.2964	Classical_image	3.14865
c827e9a8-f708-4b9e-80d3-cc10e201a007_2	c827e9a8-f708-4b9e-80d3-cc10e201a007_3	0.3	38.9735	Classical_image	4.723
c827e9a8-f708-4b9e-80d3-cc10e201a007_2	c827e9a8-f708-4b9e-80d3-cc10e201a007_3	0.4	36.3048	Classical_image	6.29735
c827e9a8-f708-4b9e-80d3-cc10e201a007_2	c827e9a8-f708-4b9e-80d3-cc10e201a007_3	0.5	37.1802	Classical_image	6.74339
c827e9a8-f708-4b9e-80d3-cc10e201a007_2	c827e9a8-f708-4b9e-80d3-cc10e201a007_3	0.6	36.8755	Classical_image	6.11874
c827e9a8-f708-4b9e-80d3-cc10e201a007_2	c827e9a8-f708-4b9e-80d3-cc10e201a007_3	0.7	9.87138	Classical_image	4.72299
c827e9a8-f708-4b9e-80d3-cc10e201a007_2	c827e9a8-f708-4b9e-80d3-cc10e201a007_3	0.8	9.25895	Classical_image	3.14864
c827e9a8-f708-4b9e-80d3-cc10e201a007_2	c827e9a8-f708-4b9e-80d3-cc10e201a007_3	0.9	14.2171	Classical_image	1.57429
c827e9a8-f708-4b9e-80d3-cc10e201a007_4	c827e9a8-f708-4b9e-80d3-cc10e201a007_5	0.1	22.1331	Classical_image	0.841124
c827e9a8-f708-4b9e-80d3-cc10e201a007_4	c827e9a8-f708-4b9e-80d3-cc10e201a007_5	0.2	6.92553	Classical_image	1.68224
c827e9a8-f708-4b9e-80d3-cc10e201a007_4	c827e9a8-f708-4b9e-80d3-cc10e201a007_5	0.3	8.55583	Classical_image	2.52337
c827e9a8-f708-4b9e-80d3-cc10e201a007_4	c827e9a8-f708-4b9e-80d3-cc10e201a007_5	0.4	15.2279	Classical_image	3.36449
c827e9a8-f708-4b9e-80d3-cc10e201a007_4	c827e9a8-f708-4b9e-80d3-cc10e201a007_5	0.5	16.935	Classical_image	4.20534
c827e9a8-f708-4b9e-80d3-cc10e201a007_4	c827e9a8-f708-4b9e-80d3-cc10e201a007_5	0.6	17.6425	Classical_image	3.36422
c827e9a8-f708-4b9e-80d3-cc10e201a007_4	c827e9a8-f708-4b9e-80d3-cc10e201a007_5	0.7	19.0533	Classical_image	2.5231
c827e9a8-f708-4b9e-80d3-cc10e201a007_4	c827e9a8-f708-4b9e-80d3-cc10e201a007_5	0.8	18.659	Classical_image	1.68198
c827e9a8-f708-4b9e-80d3-cc10e201a007_4	c827e9a8-f708-4b9e-80d3-cc10e201a007_5	0.9	18.4294	Classical_image	0.840857
690a0d81-d535-4b24-8ddc-aa2f6ae00974_0	690a0d81-d535-4b24-8ddc-aa2f6ae00974_1	0.1	10.5621	Classical_image	1.24158
690a0d81-d535-4b24-8ddc-aa2f6ae00974_0	690a0d81-d535-4b24-8ddc-aa2f6ae00974_1	0.2	9.90311	Classical_image	2.48333
690a0d81-d535-4b24-8ddc-aa2f6ae00974_0	690a0d81-d535-4b24-8ddc-aa2f6ae00974_1	0.3	8.82676	Classical_image	3.72508
690a0d81-d535-4b24-8ddc-aa2f6ae00974_0	690a0d81-d535-4b24-8ddc-aa2f6ae00974_1	0.4	8.40013	Classical_image	4.96683
690a0d81-d535-4b24-8ddc-aa2f6ae00974_0	690a0d81-d535-4b24-8ddc-aa2f6ae00974_1	0.5	7.69007	Classical_image	6.20824
690a0d81-d535-4b24-8ddc-aa2f6ae00974_0	690a0d81-d535-4b24-8ddc-aa2f6ae00974_1	0.6	10.6965	Classical_image	4.96649
690a0d81-d535-4b24-8ddc-aa2f6ae00974_0	690a0d81-d535-4b24-8ddc-aa2f6ae00974_1	0.7	10.4312	Classical_image	3.72474
690a0d81-d535-4b24-8ddc-aa2f6ae00974_0	690a0d81-d535-4b24-8ddc-aa2f6ae00974_1	0.8	70.7661	Classical_image	2.48299
690a0d81-d535-4b24-8ddc-aa2f6ae00974_0	690a0d81-d535-4b24-8ddc-aa2f6ae00974_1	0.9	13.1276	Classical_image	1.24123
690a0d81-d535-4b24-8ddc-aa2f6ae00974_2	690a0d81-d535-4b24-8ddc-aa2f6ae00974_3	0.1	15.7808	Classical_image	1.45452
690a0d81-d535-4b24-8ddc-aa2f6ae00974_2	690a0d81-d535-4b24-8ddc-aa2f6ae00974_3	0.2	14.2482	Classical_image	2.90907
690a0d81-d535-4b24-8ddc-aa2f6ae00974_2	690a0d81-d535-4b24-8ddc-aa2f6ae00974_3	0.3	16.8246	Classical_image	4.36362
690a0d81-d535-4b24-8ddc-aa2f6ae00974_2	690a0d81-d535-4b24-8ddc-aa2f6ae00974_3	0.4	17.2097	Classical_image	5.81817
690a0d81-d535-4b24-8ddc-aa2f6ae00974_2	690a0d81-d535-4b24-8ddc-aa2f6ae00974_3	0.5	15.2976	Classical_image	7.27272
690a0d81-d535-4b24-8ddc-aa2f6ae00974_2	690a0d81-d535-4b24-8ddc-aa2f6ae00974_3	0.6	17.8747	Classical_image	5.8183
690a0d81-d535-4b24-8ddc-aa2f6ae00974_2	690a0d81-d535-4b24-8ddc-aa2f6ae00974_3	0.7	17.1403	Classical_image	4.36375
690a0d81-d535-4b24-8ddc-aa2f6ae00974_2	690a0d81-d535-4b24-8ddc-aa2f6ae00974_3	0.8	12.3736	Classical_image	2.9092
690a0d81-d535-4b24-8ddc-aa2f6ae00974_2	690a0d81-d535-4b24-8ddc-aa2f6ae00974_3	0.9	13.8791	Classical_image	1.45465
690a0d81-d535-4b24-8ddc-aa2f6ae00974_4	690a0d81-d535-4b24-8ddc-aa2f6ae00974_5	0.1	6.87798	Classical_image	0.927333
690a0d81-d535-4b24-8ddc-aa2f6ae00974_4	690a0d81-d535-4b24-8ddc-aa2f6ae00974_5	0.2	10.4221	Classical_image	1.8549
690a0d81-d535-4b24-8ddc-aa2f6ae00974_4	690a0d81-d535-4b24-8ddc-aa2f6ae00974_5	0.3	15.2314	Classical_image	2.78247
690a0d81-d535-4b24-8ddc-aa2f6ae00974_4	690a0d81-d535-4b24-8ddc-aa2f6ae00974_5	0.4	19.2032	Classical_image	3.71004
690a0d81-d535-4b24-8ddc-aa2f6ae00974_4	690a0d81-d535-4b24-8ddc-aa2f6ae00974_5	0.5	21.0084	Classical_image	4.63761
690a0d81-d535-4b24-8ddc-aa2f6ae00974_4	690a0d81-d535-4b24-8ddc-aa2f6ae00974_5	0.6	22.6746	Classical_image	3.7104
690a0d81-d535-4b24-8ddc-aa2f6ae00974_4	690a0d81-d535-4b24-8ddc-aa2f6ae00974_5	0.7	21.6249	Classical_image	2.78283
690a0d81-d535-4b24-8ddc-aa2f6ae00974_4	690a0d81-d535-4b24-8ddc-aa2f6ae00974_5	0.8	22.1291	Classical_image	1.85527
690a0d81-d535-4b24-8ddc-aa2f6ae00974_4	690a0d81-d535-4b24-8ddc-aa2f6ae00974_5	0.9	21.0503	Classical_image	0.927698
a2d134aa-ab4c-4652-b2dd-cfe6bbddf2c4_0	a2d134aa-ab4c-4652-b2dd-cfe6bbddf2c4_1	0.1	9.89073	Classical_image	1.22839
a2d134aa-ab4c-4652-b2dd-cfe6bbddf2c4_0	a2d134aa-ab4c-4652-b2dd-cfe6bbddf2c4_1	0.2	78.3054	Classical_image	2.45666
a2d134aa-ab4c-4652-b2dd-cfe6bbddf2c4_0	a2d134aa-ab4c-4652-b2dd-cfe6bbddf2c4_1	0.3	72.5837	Classical_image	3.68493
a2d134aa-ab4c-4652-b2dd-cfe6bbddf2c4_0	a2d134aa-ab4c-4652-b2dd-cfe6bbddf2c4_1	0.4	74.5755	Classical_image	4.9132
a2d134aa-ab4c-4652-b2dd-cfe6bbddf2c4_0	a2d134aa-ab4c-4652-b2dd-cfe6bbddf2c4_1	0.5	81.7819	Classical_image	6.11919
a2d134aa-ab4c-4652-b2dd-cfe6bbddf2c4_0	a2d134aa-ab4c-4652-b2dd-cfe6bbddf2c4_1	0.6	72.8568	Classical_image	4.91333
a2d134aa-ab4c-4652-b2dd-cfe6bbddf2c4_0	a2d134aa-ab4c-4652-b2dd-cfe6bbddf2c4_1	0.7	73.4339	Classical_image	3.68506
a2d134aa-ab4c-4652-b2dd-cfe6bbddf2c4_0	a2d134aa-ab4c-4652-b2dd-cfe6bbddf2c4_1	0.8	72.889	Classical_image	2.45679
a2d134aa-ab4c-4652-b2dd-cfe6bbddf2c4_0	a2d134aa-ab4c-4652-b2dd-cfe6bbddf2c4_1	0.9	70.8212	Classical_image	1.22852
a2d134aa-ab4c-4652-b2dd-cfe6bbddf2c4_2	a2d134aa-ab4c-4652-b2dd-cfe6bbddf2c4_3	0.1	42.6849	Classical_image	1.18238
a2d134aa-ab4c-4652-b2dd-cfe6bbddf2c4_2	a2d134aa-ab4c-4652-b2dd-cfe6bbddf2c4_3	0.2	42.7408	Classical_image	2.36483
a2d134aa-ab4c-4652-b2dd-cfe6bbddf2c4_2	a2d134aa-ab4c-4652-b2dd-cfe6bbddf2c4_3	0.3	41.1251	Classical_image	3.54728
a2d134aa-ab4c-4652-b2dd-cfe6bbddf2c4_2	a2d134aa-ab4c-4652-b2dd-cfe6bbddf2c4_3	0.4	40.1669	Classical_image	4.72973
a2d134aa-ab4c-4652-b2dd-cfe6bbddf2c4_2	a2d134aa-ab4c-4652-b2dd-cfe6bbddf2c4_3	0.5	34.5664	Classical_image	5.91214
a2d134aa-ab4c-4652-b2dd-cfe6bbddf2c4_2	a2d134aa-ab4c-4652-b2dd-cfe6bbddf2c4_3	0.6	22.7104	Classical_image	4.72968
a2d134aa-ab4c-4652-b2dd-cfe6bbddf2c4_2	a2d134aa-ab4c-4652-b2dd-cfe6bbddf2c4_3	0.7	9.68122	Classical_image	3.54723
a2d134aa-ab4c-4652-b2dd-cfe6bbddf2c4_2	a2d134aa-ab4c-4652-b2dd-cfe6bbddf2c4_3	0.8	7.67185	Classical_image	2.36478
a2d134aa-ab4c-4652-b2dd-cfe6bbddf2c4_2	a2d134aa-ab4c-4652-b2dd-cfe6bbddf2c4_3	0.9	9.01697	Classical_image	1.18233
a2d134aa-ab4c-4652-b2dd-cfe6bbddf2c4_4	a2d134aa-ab4c-4652-b2dd-cfe6bbddf2c4_5	0.1	12.0893	Classical_image	0.917559
a2d134aa-ab4c-4652-b2dd-cfe6bbddf2c4_4	a2d134aa-ab4c-4652-b2dd-cfe6bbddf2c4_5	0.2	7.08053	Classical_image	1.83515
a2d134aa-ab4c-4652-b2dd-cfe6bbddf2c4_4	a2d134aa-ab4c-4652-b2dd-cfe6bbddf2c4_5	0.3	5.25493	Classical_image	2.75273
a2d134aa-ab4c-4652-b2dd-cfe6bbddf2c4_4	a2d134aa-ab4c-4652-b2dd-cfe6bbddf2c4_5	0.4	4.55999	Classical_image	3.67032
a2d134aa-ab4c-4652-b2dd-cfe6bbddf2c4_4	a2d134aa-ab4c-4652-b2dd-cfe6bbddf2c4_5	0.5	9.90321	Classical_image	4.58791
a2d134aa-ab4c-4652-b2dd-cfe6bbddf2c4_4	a2d134aa-ab4c-4652-b2dd-cfe6bbddf2c4_5	0.6	16.0305	Classical_image	3.67037
a2d134aa-ab4c-4652-b2dd-cfe6bbddf2c4_4	a2d134aa-ab4c-4652-b2dd-cfe6bbddf2c4_5	0.7	17.2433	Classical_image	2.75278
a2d134aa-ab4c-4652-b2dd-cfe6bbddf2c4_4	a2d134aa-ab4c-4652-b2dd-cfe6bbddf2c4_5	0.8	17.0664	Classical_image	1.8352
a2d134aa-ab4c-4652-b2dd-cfe6bbddf2c4_4	a2d134aa-ab4c-4652-b2dd-cfe6bbddf2c4_5	0.9	18.6105	Classical_image	0.917612
fdbbdcd9-288a-4a36-879a-a32d1b353c70_0	fdbbdcd9-288a-4a36-879a-a32d1b353c70_1	0.1	15.4549	Classical_image	1.31499
fdbbdcd9-288a-4a36-879a-a32d1b353c70_0	fdbbdcd9-288a-4a36-879a-a32d1b353c70_1	0.2	16.4055	Classical_image	2.63072
fdbbdcd9-288a-4a36-879a-a32d1b353c70_0	fdbbdcd9-288a-4a36-879a-a32d1b353c70_1	0.3	14.4001	Classical_image	3.94645
fdbbdcd9-288a-4a36-879a-a32d1b353c70_0	fdbbdcd9-288a-4a36-879a-a32d1b353c70_1	0.4	111.452	Classical_image	5.26218
fdbbdcd9-288a-4a36-879a-a32d1b353c70_0	fdbbdcd9-288a-4a36-879a-a32d1b353c70_1	0.5	103.669	Classical_image	6.5779
fdbbdcd9-288a-4a36-879a-a32d1b353c70_0	fdbbdcd9-288a-4a36-879a-a32d1b353c70_1	0.6	106.811	Classical_image	5.263
fdbbdcd9-288a-4a36-879a-a32d1b353c70_0	fdbbdcd9-288a-4a36-879a-a32d1b353c70_1	0.7	92.6369	Classical_image	3.94728
fdbbdcd9-288a-4a36-879a-a32d1b353c70_0	fdbbdcd9-288a-4a36-879a-a32d1b353c70_1	0.8	95.5432	Classical_image	2.63155
fdbbdcd9-288a-4a36-879a-a32d1b353c70_0	fdbbdcd9-288a-4a36-879a-a32d1b353c70_1	0.9	92.3081	Classical_image	1.31582
fdbbdcd9-288a-4a36-879a-a32d1b353c70_2	fdbbdcd9-288a-4a36-879a-a32d1b353c70_3	0.1	14.5842	Classical_image	1.03834
fdbbdcd9-288a-4a36-879a-a32d1b353c70_2	fdbbdcd9-288a-4a36-879a-a32d1b353c70_3	0.2	13.4641	Classical_image	2.07662
fdbbdcd9-288a-4a36-879a-a32d1b353c70_2	fdbbdcd9-288a-4a36-879a-a32d1b353c70_3	0.3	11.8731	Classical_image	3.1149
fdbbdcd9-288a-4a36-879a-a32d1b353c70_2	fdbbdcd9-288a-4a36-879a-a32d1b353c70_3	0.4	8.90125	Classical_image	4.15318
fdbbdcd9-288a-4a36-879a-a32d1b353c70_2	fdbbdcd9-288a-4a36-879a-a32d1b353c70_3	0.5	5.49375	Classical_image	5.19104
fdbbdcd9-288a-4a36-879a-a32d1b353c70_2	fdbbdcd9-288a-4a36-879a-a32d1b353c70_3	0.6	5.81893	Classical_image	4.15276
fdbbdcd9-288a-4a36-879a-a32d1b353c70_2	fdbbdcd9-288a-4a36-879a-a32d1b353c70_3	0.7	5.61212	Classical_image	3.11448
fdbbdcd9-288a-4a36-879a-a32d1b353c70_2	fdbbdcd9-288a-4a36-879a-a32d1b353c70_3	0.8	7.67573	Classical_image	2.0762
fdbbdcd9-288a-4a36-879a-a32d1b353c70_2	fdbbdcd9-288a-4a36-879a-a32d1b353c70_3	0.9	15.0814	Classical_image	1.03792
fdbbdcd9-288a-4a36-879a-a32d1b353c70_4	fdbbdcd9-288a-4a36-879a-a32d1b353c70_5	0.1	33.2351	Classical_image	0.891621
fdbbdcd9-288a-4a36-879a-a32d1b353c70_4	fdbbdcd9-288a-4a36-879a-a32d1b353c70_5	0.2	12.6487	Classical_image	1.78354
fdbbdcd9-288a-4a36-879a-a32d1b353c70_4	fdbbdcd9-288a-4a36-879a-a32d1b353c70_5	0.3	12.3757	Classical_image	2.67545
fdbbdcd9-288a-4a36-879a-a32d1b353c70_4	fdbbdcd9-288a-4a36-879a-a32d1b353c70_5	0.4	12.2761	Classical_image	3.56737
fdbbdcd9-288a-4a36-879a-a32d1b353c70_4	fdbbdcd9-288a-4a36-879a-a32d1b353c70_5	0.5	12.3939	Classical_image	4.45928
fdbbdcd9-288a-4a36-879a-a32d1b353c70_4	fdbbdcd9-288a-4a36-879a-a32d1b353c70_5	0.6	16.1525	Classical_image	3.56777
fdbbdcd9-288a-4a36-879a-a32d1b353c70_4	fdbbdcd9-288a-4a36-879a-a32d1b353c70_5	0.7	18.9296	Classical_image	2.67585
fdbbdcd9-288a-4a36-879a-a32d1b353c70_4	fdbbdcd9-288a-4a36-879a-a32d1b353c70_5	0.8	17.6349	Classical_image	1.78394
fdbbdcd9-288a-4a36-879a-a32d1b353c70_4	fdbbdcd9-288a-4a36-879a-a32d1b353c70_5	0.9	18.0554	Classical_image	0.892021
448f0819-0472-4d64-b1c6-33d442b705d3_0	448f0819-0472-4d64-b1c6-33d442b705d3_1	0.1	131.577	Classical_image	0.988653
448f0819-0472-4d64-b1c6-33d442b705d3_0	448f0819-0472-4d64-b1c6-33d442b705d3_1	0.2	125.756	Classical_image	1.97703
448f0819-0472-4d64-b1c6-33d442b705d3_0	448f0819-0472-4d64-b1c6-33d442b705d3_1	0.3	125.154	Classical_image	2.96541
448f0819-0472-4d64-b1c6-33d442b705d3_0	448f0819-0472-4d64-b1c6-33d442b705d3_1	0.4	123.454	Classical_image	3.95379
448f0819-0472-4d64-b1c6-33d442b705d3_0	448f0819-0472-4d64-b1c6-33d442b705d3_1	0.5	123.593	Classical_image	4.94178
448f0819-0472-4d64-b1c6-33d442b705d3_0	448f0819-0472-4d64-b1c6-33d442b705d3_1	0.6	128.359	Classical_image	3.9534
448f0819-0472-4d64-b1c6-33d442b705d3_0	448f0819-0472-4d64-b1c6-33d442b705d3_1	0.7	115.228	Classical_image	2.96502
448f0819-0472-4d64-b1c6-33d442b705d3_0	448f0819-0472-4d64-b1c6-33d442b705d3_1	0.8	116.944	Classical_image	1.97664
448f0819-0472-4d64-b1c6-33d442b705d3_0	448f0819-0472-4d64-b1c6-33d442b705d3_1	0.9	128.546	Classical_image	0.988266
448f0819-0472-4d64-b1c6-33d442b705d3_2	448f0819-0472-4d64-b1c6-33d442b705d3_3	0.1	17.6191	Classical_image	1.20191
448f0819-0472-4d64-b1c6-33d442b705d3_2	448f0819-0472-4d64-b1c6-33d442b705d3_3	0.2	35.962	Classical_image	2.40399
448f0819-0472-4d64-b1c6-33d442b705d3_2	448f0819-0472-4d64-b1c6-33d442b705d3_3	0.3	37.1827	Classical_image	3.60607
448f0819-0472-4d64-b1c6-33d442b705d3_2	448f0819-0472-4d64-b1c6-33d442b705d3_3	0.4	37.9964	Classical_image	4.80815
448f0819-0472-4d64-b1c6-33d442b705d3_2	448f0819-0472-4d64-b1c6-33d442b705d3_3	0.5	36.383	Classical_image	6.01015
448f0819-0472-4d64-b1c6-33d442b705d3_2	448f0819-0472-4d64-b1c6-33d442b705d3_3	0.6	36.6519	Classical_image	4.80807
448f0819-0472-4d64-b1c6-33d442b705d3_2	448f0819-0472-4d64-b1c6-33d442b705d3_3	0.7	36.0931	Classical_image	3.60599
448f0819-0472-4d64-b1c6-33d442b705d3_2	448f0819-0472-4d64-b1c6-33d442b705d3_3	0.8	24.5001	Classical_image	2.40391
448f0819-0472-4d64-b1c6-33d442b705d3_2	448f0819-0472-4d64-b1c6-33d442b705d3_3	0.9	30.3699	Classical_image	1.20183
448f0819-0472-4d64-b1c6-33d442b705d3_4	448f0819-0472-4d64-b1c6-33d442b705d3_5	0.1	8.84467	Classical_image	0.89851
448f0819-0472-4d64-b1c6-33d442b705d3_4	448f0819-0472-4d64-b1c6-33d442b705d3_5	0.2	6.67934	Classical_image	1.79699
448f0819-0472-4d64-b1c6-33d442b705d3_4	448f0819-0472-4d64-b1c6-33d442b705d3_5	0.3	11.6749	Classical_image	2.69547
448f0819-0472-4d64-b1c6-33d442b705d3_4	448f0819-0472-4d64-b1c6-33d442b705d3_5	0.4	16.1805	Classical_image	3.59394
448f0819-0472-4d64-b1c6-33d442b705d3_4	448f0819-0472-4d64-b1c6-33d442b705d3_5	0.5	17.0337	Classical_image	4.49242
448f0819-0472-4d64-b1c6-33d442b705d3_4	448f0819-0472-4d64-b1c6-33d442b705d3_5	0.6	17.1379	Classical_image	3.59403
448f0819-0472-4d64-b1c6-33d442b705d3_4	448f0819-0472-4d64-b1c6-33d442b705d3_5	0.7	18.3024	Classical_image	2.69555
448f0819-0472-4d64-b1c6-33d442b705d3_4	448f0819-0472-4d64-b1c6-33d442b705d3_5	0.8	17.2363	Classical_image	1.79707
448f0819-0472-4d64-b1c6-33d442b705d3_4	448f0819-0472-4d64-b1c6-33d442b705d3_5	0.9	17.5365	Classical_image	0.898596
6e7094ac-1aa5-4df6-b943-c8e4cdb4c8f7_0	6e7094ac-1aa5-4df6-b943-c8e4cdb4c8f7_1	0.1	9.50578	Classical_image	0.935856
6e7094ac-1aa5-4df6-b943-c8e4cdb4c8f7_0	6e7094ac-1aa5-4df6-b943-c8e4cdb4c8f7_1	0.2	9.64491	Classical_image	1.87165
6e7094ac-1aa5-4df6-b943-c8e4cdb4c8f7_0	6e7094ac-1aa5-4df6-b943-c8e4cdb4c8f7_1	0.3	9.18433	Classical_image	2.80744
6e7094ac-1aa5-4df6-b943-c8e4cdb4c8f7_0	6e7094ac-1aa5-4df6-b943-c8e4cdb4c8f7_1	0.4	9.09822	Classical_image	3.74324
6e7094ac-1aa5-4df6-b943-c8e4cdb4c8f7_0	6e7094ac-1aa5-4df6-b943-c8e4cdb4c8f7_1	0.5	11.9803	Classical_image	4.67903
6e7094ac-1aa5-4df6-b943-c8e4cdb4c8f7_0	6e7094ac-1aa5-4df6-b943-c8e4cdb4c8f7_1	0.6	11.3329	Classical_image	3.74331
6e7094ac-1aa5-4df6-b943-c8e4cdb4c8f7_0	6e7094ac-1aa5-4df6-b943-c8e4cdb4c8f7_1	0.7	11.0364	Classical_image	2.80752
6e7094ac-1aa5-4df6-b943-c8e4cdb4c8f7_0	6e7094ac-1aa5-4df6-b943-c8e4cdb4c8f7_1	0.8	10.1679	Classical_image	1.87172
6e7094ac-1aa5-4df6-b943-c8e4cdb4c8f7_0	6e7094ac-1aa5-4df6-b943-c8e4cdb4c8f7_1	0.9	10.1443	Classical_image	0.935931
6e7094ac-1aa5-4df6-b943-c8e4cdb4c8f7_2	6e7094ac-1aa5-4df6-b943-c8e4cdb4c8f7_3	0.1	35.0465	Classical_image	0.880467
6e7094ac-1aa5-4df6-b943-c8e4cdb4c8f7_2	6e7094ac-1aa5-4df6-b943-c8e4cdb4c8f7_3	0.2	36.5748	Classical_image	1.76093
6e7094ac-1aa5-4df6-b943-c8e4cdb4c8f7_2	6e7094ac-1aa5-4df6-b943-c8e4cdb4c8f7_3	0.3	34.4879	Classical_image	2.64139
6e7094ac-1aa5-4df6-b943-c8e4cdb4c8f7_2	6e7094ac-1aa5-4df6-b943-c8e4cdb4c8f7_3	0.4	34.8206	Classical_image	3.52186
6e7094ac-1aa5-4df6-b943-c8e4cdb4c8f7_2	6e7094ac-1aa5-4df6-b943-c8e4cdb4c8f7_3	0.5	34.5795	Classical_image	4.40212
6e7094ac-1aa5-4df6-b943-c8e4cdb4c8f7_2	6e7094ac-1aa5-4df6-b943-c8e4cdb4c8f7_3	0.6	22.8233	Classical_image	3.52165
6e7094ac-1aa5-4df6-b943-c8e4cdb4c8f7_2	6e7094ac-1aa5-4df6-b943-c8e4cdb4c8f7_3	0.7	16.855	Classical_image	2.64119
6e7094ac-1aa5-4df6-b943-c8e4cdb4c8f7_2	6e7094ac-1aa5-4df6-b943-c8e4cdb4c8f7_3	0.8	8.77411	Classical_image	1.76072
6e7094ac-1aa5-4df6-b943-c8e4cdb4c8f7_2	6e7094ac-1aa5-4df6-b943-c8e4cdb4c8f7_3	0.9	6.43058	Classical_image	0.880261
6e7094ac-1aa5-4df6-b943-c8e4cdb4c8f7_4	6e7094ac-1aa5-4df6-b943-c8e4cdb4c8f7_5	0.1	3.36848	Classical_image	0.837769
6e7094ac-1aa5-4df6-b943-c8e4cdb4c8f7_4	6e7094ac-1aa5-4df6-b943-c8e4cdb4c8f7_5	0.2	4.24175	Classical_image	1.67566
6e7094ac-1aa5-4df6-b943-c8e4cdb4c8f7_4	6e7094ac-1aa5-4df6-b943-c8e4cdb4c8f7_5	0.3	5.97162	Classical_image	2.51356
6e7094ac-1aa5-4df6-b943-c8e4cdb4c8f7_4	6e7094ac-1aa5-4df6-b943-c8e4cdb4c8f7_5	0.4	8.11568	Classical_image	3.35145
6e7094ac-1aa5-4df6-b943-c8e4cdb4c8f7_4	6e7094ac-1aa5-4df6-b943-c8e4cdb4c8f7_5	0.5	10.1726	Classical_image	4.18935
6e7094ac-1aa5-4df6-b943-c8e4cdb4c8f7_4	6e7094ac-1aa5-4df6-b943-c8e4cdb4c8f7_5	0.6	12.4149	Classical_image	3.35148
6e7094ac-1aa5-4df6-b943-c8e4cdb4c8f7_4	6e7094ac-1aa5-4df6-b943-c8e4cdb4c8f7_5	0.7	13.7485	Classical_image	2.51358
6e7094ac-1aa5-4df6-b943-c8e4cdb4c8f7_4	6e7094ac-1aa5-4df6-b943-c8e4cdb4c8f7_5	0.8	15.21	Classical_image	1.67569
6e7094ac-1aa5-4df6-b943-c8e4cdb4c8f7_4	6e7094ac-1aa5-4df6-b943-c8e4cdb4c8f7_5	0.9	14.9033	Classical_image	0.837793
ad843b3a-b0de-4de1-94e5-3b2b79498303_0	ad843b3a-b0de-4de1-94e5-3b2b79498303_1	0.1	10.5567	Classical_image	1.02078
ad843b3a-b0de-4de1-94e5-3b2b79498303_0	ad843b3a-b0de-4de1-94e5-3b2b79498303_1	0.2	10.3675	Classical_image	2.04151
ad843b3a-b0de-4de1-94e5-3b2b79498303_0	ad843b3a-b0de-4de1-94e5-3b2b79498303_1	0.3	9.57106	Classical_image	3.06224
ad843b3a-b0de-4de1-94e5-3b2b79498303_0	ad843b3a-b0de-4de1-94e5-3b2b79498303_1	0.4	8.8357	Classical_image	4.08297
ad843b3a-b0de-4de1-94e5-3b2b79498303_0	ad843b3a-b0de-4de1-94e5-3b2b79498303_1	0.5	7.73825	Classical_image	5.10366
ad843b3a-b0de-4de1-94e5-3b2b79498303_0	ad843b3a-b0de-4de1-94e5-3b2b79498303_1	0.6	7.62621	Classical_image	4.08293
ad843b3a-b0de-4de1-94e5-3b2b79498303_0	ad843b3a-b0de-4de1-94e5-3b2b79498303_1	0.7	7.44974	Classical_image	3.0622
ad843b3a-b0de-4de1-94e5-3b2b79498303_0	ad843b3a-b0de-4de1-94e5-3b2b79498303_1	0.8	7.71374	Classical_image	2.04147
ad843b3a-b0de-4de1-94e5-3b2b79498303_0	ad843b3a-b0de-4de1-94e5-3b2b79498303_1	0.9	8.04726	Classical_image	1.02074
ad843b3a-b0de-4de1-94e5-3b2b79498303_2	ad843b3a-b0de-4de1-94e5-3b2b79498303_3	0.1	10.1594	Classical_image	1.22088
ad843b3a-b0de-4de1-94e5-3b2b79498303_2	ad843b3a-b0de-4de1-94e5-3b2b79498303_3	0.2	10.0337	Classical_image	2.44181
ad843b3a-b0de-4de1-94e5-3b2b79498303_2	ad843b3a-b0de-4de1-94e5-3b2b79498303_3	0.3	9.74475	Classical_image	3.66275
ad843b3a-b0de-4de1-94e5-3b2b79498303_2	ad843b3a-b0de-4de1-94e5-3b2b79498303_3	0.4	9.95405	Classical_image	4.88368
ad843b3a-b0de-4de1-94e5-3b2b79498303_2	ad843b3a-b0de-4de1-94e5-3b2b79498303_3	0.5	10.4725	Classical_image	6.10461
ad843b3a-b0de-4de1-94e5-3b2b79498303_2	ad843b3a-b0de-4de1-94e5-3b2b79498303_3	0.6	10.0075	Classical_image	4.88385
ad843b3a-b0de-4de1-94e5-3b2b79498303_2	ad843b3a-b0de-4de1-94e5-3b2b79498303_3	0.7	11.2651	Classical_image	3.66292
ad843b3a-b0de-4de1-94e5-3b2b79498303_2	ad843b3a-b0de-4de1-94e5-3b2b79498303_3	0.8	10.8985	Classical_image	2.44199
ad843b3a-b0de-4de1-94e5-3b2b79498303_2	ad843b3a-b0de-4de1-94e5-3b2b79498303_3	0.9	7.57926	Classical_image	1.22105
ad843b3a-b0de-4de1-94e5-3b2b79498303_4	ad843b3a-b0de-4de1-94e5-3b2b79498303_5	0.1	2.58821	Classical_image	0.73997
ad843b3a-b0de-4de1-94e5-3b2b79498303_4	ad843b3a-b0de-4de1-94e5-3b2b79498303_5	0.2	5.0608	Classical_image	1.47984
ad843b3a-b0de-4de1-94e5-3b2b79498303_4	ad843b3a-b0de-4de1-94e5-3b2b79498303_5	0.3	9.43333	Classical_image	2.21971
ad843b3a-b0de-4de1-94e5-3b2b79498303_4	ad843b3a-b0de-4de1-94e5-3b2b79498303_5	0.4	12.3611	Classical_image	2.95958
ad843b3a-b0de-4de1-94e5-3b2b79498303_4	ad843b3a-b0de-4de1-94e5-3b2b79498303_5	0.5	14.8048	Classical_image	3.69929
ad843b3a-b0de-4de1-94e5-3b2b79498303_4	ad843b3a-b0de-4de1-94e5-3b2b79498303_5	0.6	17.4157	Classical_image	2.95942
ad843b3a-b0de-4de1-94e5-3b2b79498303_4	ad843b3a-b0de-4de1-94e5-3b2b79498303_5	0.7	16.9308	Classical_image	2.21955
ad843b3a-b0de-4de1-94e5-3b2b79498303_4	ad843b3a-b0de-4de1-94e5-3b2b79498303_5	0.8	18.0901	Classical_image	1.47968
ad843b3a-b0de-4de1-94e5-3b2b79498303_4	ad843b3a-b0de-4de1-94e5-3b2b79498303_5	0.9	18.7299	Classical_image	0.739811
afc66093-26ec-4e9f-ada1-f1d09b6cc939_0	afc66093-26ec-4e9f-ada1-f1d09b6cc939_1	0.1	14.0652	Classical_image	0.880568
afc66093-26ec-4e9f-ada1-f1d09b6cc939_0	afc66093-26ec-4e9f-ada1-f1d09b6cc939_1	0.2	14.9947	Classical_image	1.76102
afc66093-26ec-4e9f-ada1-f1d09b6cc939_0	afc66093-26ec-4e9f-ada1-f1d09b6cc939_1	0.3	14.872	Classical_image	2.64148
afc66093-26ec-4e9f-ada1-f1d09b6cc939_0	afc66093-26ec-4e9f-ada1-f1d09b6cc939_1	0.4	15.2493	Classical_image	3.52193
afc66093-26ec-4e9f-ada1-f1d09b6cc939_0	afc66093-26ec-4e9f-ada1-f1d09b6cc939_1	0.5	12.9852	Classical_image	4.40236
afc66093-26ec-4e9f-ada1-f1d09b6cc939_0	afc66093-26ec-4e9f-ada1-f1d09b6cc939_1	0.6	13.3415	Classical_image	3.52191
afc66093-26ec-4e9f-ada1-f1d09b6cc939_0	afc66093-26ec-4e9f-ada1-f1d09b6cc939_1	0.7	13.2299	Classical_image	2.64145
afc66093-26ec-4e9f-ada1-f1d09b6cc939_0	afc66093-26ec-4e9f-ada1-f1d09b6cc939_1	0.8	11.5641	Classical_image	1.761
afc66093-26ec-4e9f-ada1-f1d09b6cc939_0	afc66093-26ec-4e9f-ada1-f1d09b6cc939_1	0.9	11.0916	Classical_image	0.880543
afc66093-26ec-4e9f-ada1-f1d09b6cc939_2	afc66093-26ec-4e9f-ada1-f1d09b6cc939_3	0.1	8.55187	Classical_image	1.27658
afc66093-26ec-4e9f-ada1-f1d09b6cc939_2	afc66093-26ec-4e9f-ada1-f1d09b6cc939_3	0.2	8.27573	Classical_image	2.55322
afc66093-26ec-4e9f-ada1-f1d09b6cc939_2	afc66093-26ec-4e9f-ada1-f1d09b6cc939_3	0.3	7.7033	Classical_image	3.82986
afc66093-26ec-4e9f-ada1-f1d09b6cc939_2	afc66093-26ec-4e9f-ada1-f1d09b6cc939_3	0.4	8.14186	Classical_image	5.1065
afc66093-26ec-4e9f-ada1-f1d09b6cc939_2	afc66093-26ec-4e9f-ada1-f1d09b6cc939_3	0.5	9.11231	Classical_image	6.38314
afc66093-26ec-4e9f-ada1-f1d09b6cc939_2	afc66093-26ec-4e9f-ada1-f1d09b6cc939_3	0.6	9.02648	Classical_image	5.1066
afc66093-26ec-4e9f-ada1-f1d09b6cc939_2	afc66093-26ec-4e9f-ada1-f1d09b6cc939_3	0.7	9.96188	Classical_image	3.82996
afc66093-26ec-4e9f-ada1-f1d09b6cc939_2	afc66093-26ec-4e9f-ada1-f1d09b6cc939_3	0.8	12.3121	Classical_image	2.55332
afc66093-26ec-4e9f-ada1-f1d09b6cc939_2	afc66093-26ec-4e9f-ada1-f1d09b6cc939_3	0.9	13.872	Classical_image	1.27668
afc66093-26ec-4e9f-ada1-f1d09b6cc939_4	afc66093-26ec-4e9f-ada1-f1d09b6cc939_5	0.1	50.3609	Classical_image	1.02856
afc66093-26ec-4e9f-ada1-f1d09b6cc939_4	afc66093-26ec-4e9f-ada1-f1d09b6cc939_5	0.2	8.60607	Classical_image	2.05673
afc66093-26ec-4e9f-ada1-f1d09b6cc939_4	afc66093-26ec-4e9f-ada1-f1d09b6cc939_5	0.3	8.16975	Classical_image	3.0849
afc66093-26ec-4e9f-ada1-f1d09b6cc939_4	afc66093-26ec-4e9f-ada1-f1d09b6cc939_5	0.4	14.7868	Classical_image	4.11307
afc66093-26ec-4e9f-ada1-f1d09b6cc939_4	afc66093-26ec-4e9f-ada1-f1d09b6cc939_5	0.5	16.8986	Classical_image	5.14082
afc66093-26ec-4e9f-ada1-f1d09b6cc939_4	afc66093-26ec-4e9f-ada1-f1d09b6cc939_5	0.6	19.7803	Classical_image	4.11265
afc66093-26ec-4e9f-ada1-f1d09b6cc939_4	afc66093-26ec-4e9f-ada1-f1d09b6cc939_5	0.7	20.3539	Classical_image	3.08448
afc66093-26ec-4e9f-ada1-f1d09b6cc939_4	afc66093-26ec-4e9f-ada1-f1d09b6cc939_5	0.8	20.8813	Classical_image	2.05631
afc66093-26ec-4e9f-ada1-f1d09b6cc939_4	afc66093-26ec-4e9f-ada1-f1d09b6cc939_5	0.9	21.3522	Classical_image	1.02815
d5ee3534-fa30-4337-93a9-6c0a9c5213f7_0	d5ee3534-fa30-4337-93a9-6c0a9c5213f7_1	0.1	173.625	Classical_image	1.15124
d5ee3534-fa30-4337-93a9-6c0a9c5213f7_0	d5ee3534-fa30-4337-93a9-6c0a9c5213f7_1	0.2	148.596	Classical_image	2.30257
d5ee3534-fa30-4337-93a9-6c0a9c5213f7_0	d5ee3534-fa30-4337-93a9-6c0a9c5213f7_1	0.3	157.385	Classical_image	3.4539
d5ee3534-fa30-4337-93a9-6c0a9c5213f7_0	d5ee3534-fa30-4337-93a9-6c0a9c5213f7_1	0.4	161.143	Classical_image	4.60523
d5ee3534-fa30-4337-93a9-6c0a9c5213f7_0	d5ee3534-fa30-4337-93a9-6c0a9c5213f7_1	0.5	159.497	Classical_image	5.75645
d5ee3534-fa30-4337-93a9-6c0a9c5213f7_0	d5ee3534-fa30-4337-93a9-6c0a9c5213f7_1	0.6	161.432	Classical_image	4.60512
d5ee3534-fa30-4337-93a9-6c0a9c5213f7_0	d5ee3534-fa30-4337-93a9-6c0a9c5213f7_1	0.7	166.038	Classical_image	3.45379
d5ee3534-fa30-4337-93a9-6c0a9c5213f7_0	d5ee3534-fa30-4337-93a9-6c0a9c5213f7_1	0.8	13.3276	Classical_image	2.30246
d5ee3534-fa30-4337-93a9-6c0a9c5213f7_0	d5ee3534-fa30-4337-93a9-6c0a9c5213f7_1	0.9	11.5062	Classical_image	1.15113
d5ee3534-fa30-4337-93a9-6c0a9c5213f7_2	d5ee3534-fa30-4337-93a9-6c0a9c5213f7_3	0.1	41.0597	Classical_image	1.267
d5ee3534-fa30-4337-93a9-6c0a9c5213f7_2	d5ee3534-fa30-4337-93a9-6c0a9c5213f7_3	0.2	43.31	Classical_image	2.53437
d5ee3534-fa30-4337-93a9-6c0a9c5213f7_2	d5ee3534-fa30-4337-93a9-6c0a9c5213f7_3	0.3	22.475	Classical_image	3.80174
d5ee3534-fa30-4337-93a9-6c0a9c5213f7_2	d5ee3534-fa30-4337-93a9-6c0a9c5213f7_3	0.4	22.294	Classical_image	5.0691
d5ee3534-fa30-4337-93a9-6c0a9c5213f7_2	d5ee3534-fa30-4337-93a9-6c0a9c5213f7_3	0.5	21.2784	Classical_image	6.33647
d5ee3534-fa30-4337-93a9-6c0a9c5213f7_2	d5ee3534-fa30-4337-93a9-6c0a9c5213f7_3	0.6	18.949	Classical_image	5.06945
d5ee3534-fa30-4337-93a9-6c0a9c5213f7_2	d5ee3534-fa30-4337-93a9-6c0a9c5213f7_3	0.7	17.6055	Classical_image	3.80208
d5ee3534-fa30-4337-93a9-6c0a9c5213f7_2	d5ee3534-fa30-4337-93a9-6c0a9c5213f7_3	0.8	13.2911	Classical_image	2.53472
d5ee3534-fa30-4337-93a9-6c0a9c5213f7_2	d5ee3534-fa30-4337-93a9-6c0a9c5213f7_3	0.9	8.88211	Classical_image	1.26735
d5ee3534-fa30-4337-93a9-6c0a9c5213f7_4	d5ee3534-fa30-4337-93a9-6c0a9c5213f7_5	0.1	9.79997	Classical_image	0.916433
d5ee3534-fa30-4337-93a9-6c0a9c5213f7_4	d5ee3534-fa30-4337-93a9-6c0a9c5213f7_5	0.2	7.47491	Classical_image	1.83294
d5ee3534-fa30-4337-93a9-6c0a9c5213f7_4	d5ee3534-fa30-4337-93a9-6c0a9c5213f7_5	0.3	17.6895	Classical_image	2.74944
d5ee3534-fa30-4337-93a9-6c0a9c5213f7_4	d5ee3534-fa30-4337-93a9-6c0a9c5213f7_5	0.4	22.2347	Classical_image	3.66594
d5ee3534-fa30-4337-93a9-6c0a9c5213f7_4	d5ee3534-fa30-4337-93a9-6c0a9c5213f7_5	0.5	22.5652	Classical_image	4.58245
d5ee3534-fa30-4337-93a9-6c0a9c5213f7_4	d5ee3534-fa30-4337-93a9-6c0a9c5213f7_5	0.6	24.1556	Classical_image	3.66602
d5ee3534-fa30-4337-93a9-6c0a9c5213f7_4	d5ee3534-fa30-4337-93a9-6c0a9c5213f7_5	0.7	22.4768	Classical_image	2.74952
d5ee3534-fa30-4337-93a9-6c0a9c5213f7_4	d5ee3534-fa30-4337-93a9-6c0a9c5213f7_5	0.8	23.4589	Classical_image	1.83301
d5ee3534-fa30-4337-93a9-6c0a9c5213f7_4	d5ee3534-fa30-4337-93a9-6c0a9c5213f7_5	0.9	23.8395	Classical_image	0.916511
28994e0b-c659-4133-b980-4d0a04733504_0	28994e0b-c659-4133-b980-4d0a04733504_1	0.1	19.2825	Classical_image	1.20334
28994e0b-c659-4133-b980-4d0a04733504_0	28994e0b-c659-4133-b980-4d0a04733504_1	0.2	16.2428	Classical_image	2.40672
28994e0b-c659-4133-b980-4d0a04733504_0	28994e0b-c659-4133-b980-4d0a04733504_1	0.3	16.0465	Classical_image	3.6101
28994e0b-c659-4133-b980-4d0a04733504_0	28994e0b-c659-4133-b980-4d0a04733504_1	0.4	16.3453	Classical_image	4.81349
28994e0b-c659-4133-b980-4d0a04733504_0	28994e0b-c659-4133-b980-4d0a04733504_1	0.5	15.1131	Classical_image	6.01687
28994e0b-c659-4133-b980-4d0a04733504_0	28994e0b-c659-4133-b980-4d0a04733504_1	0.6	14.0919	Classical_image	4.81367
28994e0b-c659-4133-b980-4d0a04733504_0	28994e0b-c659-4133-b980-4d0a04733504_1	0.7	16.1603	Classical_image	3.61029
28994e0b-c659-4133-b980-4d0a04733504_0	28994e0b-c659-4133-b980-4d0a04733504_1	0.8	78.0581	Classical_image	2.4069
28994e0b-c659-4133-b980-4d0a04733504_0	28994e0b-c659-4133-b980-4d0a04733504_1	0.9	83.0692	Classical_image	1.20352
28994e0b-c659-4133-b980-4d0a04733504_2	28994e0b-c659-4133-b980-4d0a04733504_3	0.1	54.7649	Classical_image	1.4653
28994e0b-c659-4133-b980-4d0a04733504_2	28994e0b-c659-4133-b980-4d0a04733504_3	0.2	54.5942	Classical_image	2.93028
28994e0b-c659-4133-b980-4d0a04733504_2	28994e0b-c659-4133-b980-4d0a04733504_3	0.3	53.6946	Classical_image	4.39525
28994e0b-c659-4133-b980-4d0a04733504_2	28994e0b-c659-4133-b980-4d0a04733504_3	0.4	54.1805	Classical_image	5.86022
28994e0b-c659-4133-b980-4d0a04733504_2	28994e0b-c659-4133-b980-4d0a04733504_3	0.5	50.1987	Classical_image	7.32489
28994e0b-c659-4133-b980-4d0a04733504_2	28994e0b-c659-4133-b980-4d0a04733504_3	0.6	53.1712	Classical_image	5.85991
28994e0b-c659-4133-b980-4d0a04733504_2	28994e0b-c659-4133-b980-4d0a04733504_3	0.7	56.7978	Classical_image	4.39494
28994e0b-c659-4133-b980-4d0a04733504_2	28994e0b-c659-4133-b980-4d0a04733504_3	0.8	54.6819	Classical_image	2.92997
28994e0b-c659-4133-b980-4d0a04733504_2	28994e0b-c659-4133-b980-4d0a04733504_3	0.9	32.2643	Classical_image	1.46499
28994e0b-c659-4133-b980-4d0a04733504_4	28994e0b-c659-4133-b980-4d0a04733504_5	0.1	6.09845	Classical_image	0.709066
28994e0b-c659-4133-b980-4d0a04733504_4	28994e0b-c659-4133-b980-4d0a04733504_5	0.2	10.5991	Classical_image	1.41806
28994e0b-c659-4133-b980-4d0a04733504_4	28994e0b-c659-4133-b980-4d0a04733504_5	0.3	15.9676	Classical_image	2.12705
28994e0b-c659-4133-b980-4d0a04733504_4	28994e0b-c659-4133-b980-4d0a04733504_5	0.4	19.5806	Classical_image	2.83603
28994e0b-c659-4133-b980-4d0a04733504_4	28994e0b-c659-4133-b980-4d0a04733504_5	0.5	21.194	Classical_image	3.54489
28994e0b-c659-4133-b980-4d0a04733504_4	28994e0b-c659-4133-b980-4d0a04733504_5	0.6	19.7804	Classical_image	2.8359
28994e0b-c659-4133-b980-4d0a04733504_4	28994e0b-c659-4133-b980-4d0a04733504_5	0.7	20.5569	Classical_image	2.12691
28994e0b-c659-4133-b980-4d0a04733504_4	28994e0b-c659-4133-b980-4d0a04733504_5	0.8	19.6279	Classical_image	1.41792
28994e0b-c659-4133-b980-4d0a04733504_4	28994e0b-c659-4133-b980-4d0a04733504_5	0.9	20.9851	Classical_image	0.708936
a185787f-d326-4da9-84ae-18a8cd3ff6df_0	a185787f-d326-4da9-84ae-18a8cd3ff6df_1	0.1	72.2631	Classical_image	1.22435
a185787f-d326-4da9-84ae-18a8cd3ff6df_0	a185787f-d326-4da9-84ae-18a8cd3ff6df_1	0.2	76.8727	Classical_image	2.44842
a185787f-d326-4da9-84ae-18a8cd3ff6df_0	a185787f-d326-4da9-84ae-18a8cd3ff6df_1	0.3	77.2513	Classical_image	3.67249
a185787f-d326-4da9-84ae-18a8cd3ff6df_0	a185787f-d326-4da9-84ae-18a8cd3ff6df_1	0.4	70.7431	Classical_image	4.89657
a185787f-d326-4da9-84ae-18a8cd3ff6df_0	a185787f-d326-4da9-84ae-18a8cd3ff6df_1	0.5	74.7335	Classical_image	6.12043
a185787f-d326-4da9-84ae-18a8cd3ff6df_0	a185787f-d326-4da9-84ae-18a8cd3ff6df_1	0.6	72.4587	Classical_image	4.89635
a185787f-d326-4da9-84ae-18a8cd3ff6df_0	a185787f-d326-4da9-84ae-18a8cd3ff6df_1	0.7	75.712	Classical_image	3.67228
a185787f-d326-4da9-84ae-18a8cd3ff6df_0	a185787f-d326-4da9-84ae-18a8cd3ff6df_1	0.8	76.46	Classical_image	2.44821
a185787f-d326-4da9-84ae-18a8cd3ff6df_0	a185787f-d326-4da9-84ae-18a8cd3ff6df_1	0.9	68.367	Classical_image	1.22414
a185787f-d326-4da9-84ae-18a8cd3ff6df_2	a185787f-d326-4da9-84ae-18a8cd3ff6df_3	0.1	17.9096	Classical_image	1.82572
a185787f-d326-4da9-84ae-18a8cd3ff6df_2	a185787f-d326-4da9-84ae-18a8cd3ff6df_3	0.2	17.8102	Classical_image	3.65155
a185787f-d326-4da9-84ae-18a8cd3ff6df_2	a185787f-d326-4da9-84ae-18a8cd3ff6df_3	0.3	47.4979	Classical_image	5.47738
a185787f-d326-4da9-84ae-18a8cd3ff6df_2	a185787f-d326-4da9-84ae-18a8cd3ff6df_3	0.4	48.7751	Classical_image	7.30322
a185787f-d326-4da9-84ae-18a8cd3ff6df_2	a185787f-d326-4da9-84ae-18a8cd3ff6df_3	0.5	46.5659	Classical_image	7.99246
a185787f-d326-4da9-84ae-18a8cd3ff6df_2	a185787f-d326-4da9-84ae-18a8cd3ff6df_3	0.6	45.209	Classical_image	7.30331
a185787f-d326-4da9-84ae-18a8cd3ff6df_2	a185787f-d326-4da9-84ae-18a8cd3ff6df_3	0.7	40.5993	Classical_image	5.47748
a185787f-d326-4da9-84ae-18a8cd3ff6df_2	a185787f-d326-4da9-84ae-18a8cd3ff6df_3	0.8	15.5924	Classical_image	3.65164
a185787f-d326-4da9-84ae-18a8cd3ff6df_2	a185787f-d326-4da9-84ae-18a8cd3ff6df_3	0.9	11.2553	Classical_image	1.82581
a185787f-d326-4da9-84ae-18a8cd3ff6df_4	a185787f-d326-4da9-84ae-18a8cd3ff6df_5	0.1	54.436	Classical_image	0.99259
a185787f-d326-4da9-84ae-18a8cd3ff6df_4	a185787f-d326-4da9-84ae-18a8cd3ff6df_5	0.2	54.3491	Classical_image	1.98517
a185787f-d326-4da9-84ae-18a8cd3ff6df_4	a185787f-d326-4da9-84ae-18a8cd3ff6df_5	0.3	7.74152	Classical_image	2.97774
a185787f-d326-4da9-84ae-18a8cd3ff6df_4	a185787f-d326-4da9-84ae-18a8cd3ff6df_5	0.4	12.873	Classical_image	3.97032
a185787f-d326-4da9-84ae-18a8cd3ff6df_4	a185787f-d326-4da9-84ae-18a8cd3ff6df_5	0.5	13.6301	Classical_image	4.96277
a185787f-d326-4da9-84ae-18a8cd3ff6df_4	a185787f-d326-4da9-84ae-18a8cd3ff6df_5	0.6	14.6438	Classical_image	3.97019
a185787f-d326-4da9-84ae-18a8cd3ff6df_4	a185787f-d326-4da9-84ae-18a8cd3ff6df_5	0.7	14.377	Classical_image	2.97761
a185787f-d326-4da9-84ae-18a8cd3ff6df_4	a185787f-d326-4da9-84ae-18a8cd3ff6df_5	0.8	14.3905	Classical_image	1.98504
a185787f-d326-4da9-84ae-18a8cd3ff6df_4	a185787f-d326-4da9-84ae-18a8cd3ff6df_5	0.9	15.1343	Classical_image	0.992462
2fd3d1e9-bd41-48e7-93aa-3c876c17d12a_0	2fd3d1e9-bd41-48e7-93aa-3c876c17d12a_1	0.1	13.8224	Classical_image	1.12346
2fd3d1e9-bd41-48e7-93aa-3c876c17d12a_0	2fd3d1e9-bd41-48e7-93aa-3c876c17d12a_1	0.2	13.3331	Classical_image	2.2471
2fd3d1e9-bd41-48e7-93aa-3c876c17d12a_0	2fd3d1e9-bd41-48e7-93aa-3c876c17d12a_1	0.3	12.4474	Classical_image	3.37073
2fd3d1e9-bd41-48e7-93aa-3c876c17d12a_0	2fd3d1e9-bd41-48e7-93aa-3c876c17d12a_1	0.4	8.82899	Classical_image	4.49436
2fd3d1e9-bd41-48e7-93aa-3c876c17d12a_0	2fd3d1e9-bd41-48e7-93aa-3c876c17d12a_1	0.5	7.66467	Classical_image	5.618
2fd3d1e9-bd41-48e7-93aa-3c876c17d12a_0	2fd3d1e9-bd41-48e7-93aa-3c876c17d12a_1	0.6	40.173	Classical_image	4.4944
2fd3d1e9-bd41-48e7-93aa-3c876c17d12a_0	2fd3d1e9-bd41-48e7-93aa-3c876c17d12a_1	0.7	41.4381	Classical_image	3.37077
2fd3d1e9-bd41-48e7-93aa-3c876c17d12a_0	2fd3d1e9-bd41-48e7-93aa-3c876c17d12a_1	0.8	21.5693	Classical_image	2.24714
2fd3d1e9-bd41-48e7-93aa-3c876c17d12a_0	2fd3d1e9-bd41-48e7-93aa-3c876c17d12a_1	0.9	16.778	Classical_image	1.12351
2fd3d1e9-bd41-48e7-93aa-3c876c17d12a_2	2fd3d1e9-bd41-48e7-93aa-3c876c17d12a_3	0.1	37.4955	Classical_image	1.1308
2fd3d1e9-bd41-48e7-93aa-3c876c17d12a_2	2fd3d1e9-bd41-48e7-93aa-3c876c17d12a_3	0.2	38.1967	Classical_image	2.26162
2fd3d1e9-bd41-48e7-93aa-3c876c17d12a_2	2fd3d1e9-bd41-48e7-93aa-3c876c17d12a_3	0.3	11.6582	Classical_image	3.39243
2fd3d1e9-bd41-48e7-93aa-3c876c17d12a_2	2fd3d1e9-bd41-48e7-93aa-3c876c17d12a_3	0.4	10.8879	Classical_image	4.52324
2fd3d1e9-bd41-48e7-93aa-3c876c17d12a_2	2fd3d1e9-bd41-48e7-93aa-3c876c17d12a_3	0.5	8.5053	Classical_image	5.65406
2fd3d1e9-bd41-48e7-93aa-3c876c17d12a_2	2fd3d1e9-bd41-48e7-93aa-3c876c17d12a_3	0.6	7.25771	Classical_image	4.52333
2fd3d1e9-bd41-48e7-93aa-3c876c17d12a_2	2fd3d1e9-bd41-48e7-93aa-3c876c17d12a_3	0.7	8.06726	Classical_image	3.39251
2fd3d1e9-bd41-48e7-93aa-3c876c17d12a_2	2fd3d1e9-bd41-48e7-93aa-3c876c17d12a_3	0.8	12.093	Classical_image	2.2617
2fd3d1e9-bd41-48e7-93aa-3c876c17d12a_2	2fd3d1e9-bd41-48e7-93aa-3c876c17d12a_3	0.9	9.34069	Classical_image	1.13089
2fd3d1e9-bd41-48e7-93aa-3c876c17d12a_4	2fd3d1e9-bd41-48e7-93aa-3c876c17d12a_5	0.1	6.48593	Classical_image	0.743046
2fd3d1e9-bd41-48e7-93aa-3c876c17d12a_4	2fd3d1e9-bd41-48e7-93aa-3c876c17d12a_5	0.2	4.63968	Classical_image	1.4859
2fd3d1e9-bd41-48e7-93aa-3c876c17d12a_4	2fd3d1e9-bd41-48e7-93aa-3c876c17d12a_5	0.3	4.49979	Classical_image	2.22875
2fd3d1e9-bd41-48e7-93aa-3c876c17d12a_4	2fd3d1e9-bd41-48e7-93aa-3c876c17d12a_5	0.4	4.78712	Classical_image	2.9716
2fd3d1e9-bd41-48e7-93aa-3c876c17d12a_4	2fd3d1e9-bd41-48e7-93aa-3c876c17d12a_5	0.5	5.19845	Classical_image	3.71391
2fd3d1e9-bd41-48e7-93aa-3c876c17d12a_4	2fd3d1e9-bd41-48e7-93aa-3c876c17d12a_5	0.6	7.75607	Classical_image	2.97105
2fd3d1e9-bd41-48e7-93aa-3c876c17d12a_4	2fd3d1e9-bd41-48e7-93aa-3c876c17d12a_5	0.7	15.6954	Classical_image	2.2282
2fd3d1e9-bd41-48e7-93aa-3c876c17d12a_4	2fd3d1e9-bd41-48e7-93aa-3c876c17d12a_5	0.8	18.6675	Classical_image	1.48535
2fd3d1e9-bd41-48e7-93aa-3c876c17d12a_4	2fd3d1e9-bd41-48e7-93aa-3c876c17d12a_5	0.9	20.6035	Classical_image	0.742497
6c93ac33-eae4-4d3e-a301-ba75dedec10b_0	6c93ac33-eae4-4d3e-a301-ba75dedec10b_1	0.1	139.156	Classical_image	1.32517
6c93ac33-eae4-4d3e-a301-ba75dedec10b_0	6c93ac33-eae4-4d3e-a301-ba75dedec10b_1	0.2	146.295	Classical_image	2.65041
6c93ac33-eae4-4d3e-a301-ba75dedec10b_0	6c93ac33-eae4-4d3e-a301-ba75dedec10b_1	0.3	132.512	Classical_image	3.97566
6c93ac33-eae4-4d3e-a301-ba75dedec10b_0	6c93ac33-eae4-4d3e-a301-ba75dedec10b_1	0.4	127.715	Classical_image	5.30091
6c93ac33-eae4-4d3e-a301-ba75dedec10b_0	6c93ac33-eae4-4d3e-a301-ba75dedec10b_1	0.5	123.794	Classical_image	6.62615
6c93ac33-eae4-4d3e-a301-ba75dedec10b_0	6c93ac33-eae4-4d3e-a301-ba75dedec10b_1	0.6	136.73	Classical_image	5.30126
6c93ac33-eae4-4d3e-a301-ba75dedec10b_0	6c93ac33-eae4-4d3e-a301-ba75dedec10b_1	0.7	123.164	Classical_image	3.97602
6c93ac33-eae4-4d3e-a301-ba75dedec10b_0	6c93ac33-eae4-4d3e-a301-ba75dedec10b_1	0.8	112.737	Classical_image	2.65077
6c93ac33-eae4-4d3e-a301-ba75dedec10b_0	6c93ac33-eae4-4d3e-a301-ba75dedec10b_1	0.9	11.0475	Classical_image	1.32552
6c93ac33-eae4-4d3e-a301-ba75dedec10b_2	6c93ac33-eae4-4d3e-a301-ba75dedec10b_3	0.1	47.1548	Classical_image	1.51028
6c93ac33-eae4-4d3e-a301-ba75dedec10b_2	6c93ac33-eae4-4d3e-a301-ba75dedec10b_3	0.2	47.3646	Classical_image	3.02048
6c93ac33-eae4-4d3e-a301-ba75dedec10b_2	6c93ac33-eae4-4d3e-a301-ba75dedec10b_3	0.3	47.0111	Classical_image	4.53067
6c93ac33-eae4-4d3e-a301-ba75dedec10b_2	6c93ac33-eae4-4d3e-a301-ba75dedec10b_3	0.4	48.0413	Classical_image	6.04087
6c93ac33-eae4-4d3e-a301-ba75dedec10b_2	6c93ac33-eae4-4d3e-a301-ba75dedec10b_3	0.5	46.5998	Classical_image	7.38203
6c93ac33-eae4-4d3e-a301-ba75dedec10b_2	6c93ac33-eae4-4d3e-a301-ba75dedec10b_3	0.6	45.3788	Classical_image	6.0408
6c93ac33-eae4-4d3e-a301-ba75dedec10b_2	6c93ac33-eae4-4d3e-a301-ba75dedec10b_3	0.7	45.6081	Classical_image	4.53061
6c93ac33-eae4-4d3e-a301-ba75dedec10b_2	6c93ac33-eae4-4d3e-a301-ba75dedec10b_3	0.8	46.442	Classical_image	3.02041
6c93ac33-eae4-4d3e-a301-ba75dedec10b_2	6c93ac33-eae4-4d3e-a301-ba75dedec10b_3	0.9	9.40526	Classical_image	1.51022
6c93ac33-eae4-4d3e-a301-ba75dedec10b_4	6c93ac33-eae4-4d3e-a301-ba75dedec10b_5	0.1	2.48157	Classical_image	1.17465
6c93ac33-eae4-4d3e-a301-ba75dedec10b_4	6c93ac33-eae4-4d3e-a301-ba75dedec10b_5	0.2	2.73549	Classical_image	2.34947
6c93ac33-eae4-4d3e-a301-ba75dedec10b_4	6c93ac33-eae4-4d3e-a301-ba75dedec10b_5	0.3	3.8839	Classical_image	3.52429
6c93ac33-eae4-4d3e-a301-ba75dedec10b_4	6c93ac33-eae4-4d3e-a301-ba75dedec10b_5	0.4	12.0268	Classical_image	4.69911
6c93ac33-eae4-4d3e-a301-ba75dedec10b_4	6c93ac33-eae4-4d3e-a301-ba75dedec10b_5	0.5	14.7158	Classical_image	5.87392
6c93ac33-eae4-4d3e-a301-ba75dedec10b_4	6c93ac33-eae4-4d3e-a301-ba75dedec10b_5	0.6	16.6423	Classical_image	4.69936
6c93ac33-eae4-4d3e-a301-ba75dedec10b_4	6c93ac33-eae4-4d3e-a301-ba75dedec10b_5	0.7	16.839	Classical_image	3.52454
6c93ac33-eae4-4d3e-a301-ba75dedec10b_4	6c93ac33-eae4-4d3e-a301-ba75dedec10b_5	0.8	15.9623	Classical_image	2.34972
6c93ac33-eae4-4d3e-a301-ba75dedec10b_4	6c93ac33-eae4-4d3e-a301-ba75dedec10b_5	0.9	15.9131	Classical_image	1.1749
5d8fa2b6-9e9b-4517-a805-b074b50de03c_0	5d8fa2b6-9e9b-4517-a805-b074b50de03c_1	0.1	12.8789	Classical_image	1.42029
5d8fa2b6-9e9b-4517-a805-b074b50de03c_0	5d8fa2b6-9e9b-4517-a805-b074b50de03c_1	0.2	13.5172	Classical_image	2.84112
5d8fa2b6-9e9b-4517-a805-b074b50de03c_0	5d8fa2b6-9e9b-4517-a805-b074b50de03c_1	0.3	11.3037	Classical_image	4.26194
5d8fa2b6-9e9b-4517-a805-b074b50de03c_0	5d8fa2b6-9e9b-4517-a805-b074b50de03c_1	0.4	10.1568	Classical_image	5.68276
5d8fa2b6-9e9b-4517-a805-b074b50de03c_0	5d8fa2b6-9e9b-4517-a805-b074b50de03c_1	0.5	10.9579	Classical_image	7.10358
5d8fa2b6-9e9b-4517-a805-b074b50de03c_0	5d8fa2b6-9e9b-4517-a805-b074b50de03c_1	0.6	10.6467	Classical_image	5.6831
5d8fa2b6-9e9b-4517-a805-b074b50de03c_0	5d8fa2b6-9e9b-4517-a805-b074b50de03c_1	0.7	9.1108	Classical_image	4.26228
5d8fa2b6-9e9b-4517-a805-b074b50de03c_0	5d8fa2b6-9e9b-4517-a805-b074b50de03c_1	0.8	9.3677	Classical_image	2.84145
5d8fa2b6-9e9b-4517-a805-b074b50de03c_0	5d8fa2b6-9e9b-4517-a805-b074b50de03c_1	0.9	9.08308	Classical_image	1.42063
5d8fa2b6-9e9b-4517-a805-b074b50de03c_2	5d8fa2b6-9e9b-4517-a805-b074b50de03c_3	0.1	9.28606	Classical_image	1.49252
5d8fa2b6-9e9b-4517-a805-b074b50de03c_2	5d8fa2b6-9e9b-4517-a805-b074b50de03c_3	0.2	9.23707	Classical_image	2.98481
5d8fa2b6-9e9b-4517-a805-b074b50de03c_2	5d8fa2b6-9e9b-4517-a805-b074b50de03c_3	0.3	10.1201	Classical_image	4.47711
5d8fa2b6-9e9b-4517-a805-b074b50de03c_2	5d8fa2b6-9e9b-4517-a805-b074b50de03c_3	0.4	11.8522	Classical_image	5.9694
5d8fa2b6-9e9b-4517-a805-b074b50de03c_2	5d8fa2b6-9e9b-4517-a805-b074b50de03c_3	0.5	13.5015	Classical_image	7.44177
5d8fa2b6-9e9b-4517-a805-b074b50de03c_2	5d8fa2b6-9e9b-4517-a805-b074b50de03c_3	0.6	15.955	Classical_image	5.96903
5d8fa2b6-9e9b-4517-a805-b074b50de03c_2	5d8fa2b6-9e9b-4517-a805-b074b50de03c_3	0.7	45.4952	Classical_image	4.47674
5d8fa2b6-9e9b-4517-a805-b074b50de03c_2	5d8fa2b6-9e9b-4517-a805-b074b50de03c_3	0.8	45.8347	Classical_image	2.98445
5d8fa2b6-9e9b-4517-a805-b074b50de03c_2	5d8fa2b6-9e9b-4517-a805-b074b50de03c_3	0.9	15.7303	Classical_image	1.49215
5d8fa2b6-9e9b-4517-a805-b074b50de03c_4	5d8fa2b6-9e9b-4517-a805-b074b50de03c_5	0.1	18.1769	Classical_image	0.920411
5d8fa2b6-9e9b-4517-a805-b074b50de03c_4	5d8fa2b6-9e9b-4517-a805-b074b50de03c_5	0.2	7.44854	Classical_image	1.84106
5d8fa2b6-9e9b-4517-a805-b074b50de03c_4	5d8fa2b6-9e9b-4517-a805-b074b50de03c_5	0.3	8.02466	Classical_image	2.7617
5d8fa2b6-9e9b-4517-a805-b074b50de03c_4	5d8fa2b6-9e9b-4517-a805-b074b50de03c_5	0.4	16.6425	Classical_image	3.68235
5d8fa2b6-9e9b-4517-a805-b074b50de03c_4	5d8fa2b6-9e9b-4517-a805-b074b50de03c_5	0.5	21.1221	Classical_image	4.603
5d8fa2b6-9e9b-4517-a805-b074b50de03c_4	5d8fa2b6-9e9b-4517-a805-b074b50de03c_5	0.6	21.0273	Classical_image	3.68256
5d8fa2b6-9e9b-4517-a805-b074b50de03c_4	5d8fa2b6-9e9b-4517-a805-b074b50de03c_5	0.7	19.9962	Classical_image	2.76191
5d8fa2b6-9e9b-4517-a805-b074b50de03c_4	5d8fa2b6-9e9b-4517-a805-b074b50de03c_5	0.8	21.4532	Classical_image	1.84127
5d8fa2b6-9e9b-4517-a805-b074b50de03c_4	5d8fa2b6-9e9b-4517-a805-b074b50de03c_5	0.9	20.067	Classical_image	0.920622
152af2b1-be71-4920-ba2a-b84598d70f97_0	152af2b1-be71-4920-ba2a-b84598d70f97_1	0.1	1236.03	Rotation_invariant_image	0.602922
152af2b1-be71-4920-ba2a-b84598d70f97_0	152af2b1-be71-4920-ba2a-b84598d70f97_1	0.2	1297.88	Rotation_invariant_image	1.20554
152af2b1-be71-4920-ba2a-b84598d70f97_0	152af2b1-be71-4920-ba2a-b84598d70f97_1	0.3	1338.05	Rotation_invariant_image	1.80817
152af2b1-be71-4920-ba2a-b84598d70f97_0	152af2b1-be71-4920-ba2a-b84598d70f97_1	0.4	1375.99	Rotation_invariant_image	2.41081
152af2b1-be71-4920-ba2a-b84598d70f97_0	152af2b1-be71-4920-ba2a-b84598d70f97_1	0.5	1403.27	Rotation_invariant_image	3.01226
152af2b1-be71-4920-ba2a-b84598d70f97_0	152af2b1-be71-4920-ba2a-b84598d70f97_1	0.6	1295.68	Rotation_invariant_image	2.40963
152af2b1-be71-4920-ba2a-b84598d70f97_0	152af2b1-be71-4920-ba2a-b84598d70f97_1	0.7	1344.16	Rotation_invariant_image	1.80699
152af2b1-be71-4920-ba2a-b84598d70f97_0	152af2b1-be71-4920-ba2a-b84598d70f97_1	0.8	1349.48	Rotation_invariant_image	1.20436
152af2b1-be71-4920-ba2a-b84598d70f97_0	152af2b1-be71-4920-ba2a-b84598d70f97_1	0.9	1346.36	Rotation_invariant_image	0.601745
152af2b1-be71-4920-ba2a-b84598d70f97_2	152af2b1-be71-4920-ba2a-b84598d70f97_3	0.1	957.672	Rotation_invariant_image	1.06199
152af2b1-be71-4920-ba2a-b84598d70f97_2	152af2b1-be71-4920-ba2a-b84598d70f97_3	0.2	947.196	Rotation_invariant_image	2.12356
152af2b1-be71-4920-ba2a-b84598d70f97_2	152af2b1-be71-4920-ba2a-b84598d70f97_3	0.3	958.965	Rotation_invariant_image	3.18514
152af2b1-be71-4920-ba2a-b84598d70f97_2	152af2b1-be71-4920-ba2a-b84598d70f97_3	0.4	916.85	Rotation_invariant_image	3.86018
152af2b1-be71-4920-ba2a-b84598d70f97_2	152af2b1-be71-4920-ba2a-b84598d70f97_3	0.5	937.976	Rotation_invariant_image	3.85867
152af2b1-be71-4920-ba2a-b84598d70f97_2	152af2b1-be71-4920-ba2a-b84598d70f97_3	0.6	975.1	Rotation_invariant_image	3.7699
152af2b1-be71-4920-ba2a-b84598d70f97_2	152af2b1-be71-4920-ba2a-b84598d70f97_3	0.7	891.777	Rotation_invariant_image	3.18417
152af2b1-be71-4920-ba2a-b84598d70f97_2	152af2b1-be71-4920-ba2a-b84598d70f97_3	0.8	917.755	Rotation_invariant_image	2.12258
152af2b1-be71-4920-ba2a-b84598d70f97_2	152af2b1-be71-4920-ba2a-b84598d70f97_3	0.9	930.349	Rotation_invariant_image	1.06101
152af2b1-be71-4920-ba2a-b84598d70f97_4	152af2b1-be71-4920-ba2a-b84598d70f97_5	0.1	1357.49	Rotation_invariant_image	0.898595
152af2b1-be71-4920-ba2a-b84598d70f97_4	152af2b1-be71-4920-ba2a-b84598d70f97_5	0.2	1310	Rotation_invariant_image	1.79749
152af2b1-be71-4920-ba2a-b84598d70f97_4	152af2b1-be71-4920-ba2a-b84598d70f97_5	0.3	1339.82	Rotation_invariant_image	2.69641
152af2b1-be71-4920-ba2a-b84598d70f97_4	152af2b1-be71-4920-ba2a-b84598d70f97_5	0.4	1312.65	Rotation_invariant_image	3.47532
152af2b1-be71-4920-ba2a-b84598d70f97_4	152af2b1-be71-4920-ba2a-b84598d70f97_5	0.5	1345.96	Rotation_invariant_image	3.38194
152af2b1-be71-4920-ba2a-b84598d70f97_4	152af2b1-be71-4920-ba2a-b84598d70f97_5	0.6	1338.03	Rotation_invariant_image	3.52326
152af2b1-be71-4920-ba2a-b84598d70f97_4	152af2b1-be71-4920-ba2a-b84598d70f97_5	0.7	1391.33	Rotation_invariant_image	2.6966
152af2b1-be71-4920-ba2a-b84598d70f97_4	152af2b1-be71-4920-ba2a-b84598d70f97_5	0.8	1351.1	Rotation_invariant_image	1.79767
152af2b1-be71-4920-ba2a-b84598d70f97_4	152af2b1-be71-4920-ba2a-b84598d70f97_5	0.9	1371.61	Rotation_invariant_image	0.898766
a3bb817f-b84d-418c-86e6-52248b80de85_0	a3bb817f-b84d-418c-86e6-52248b80de85_1	0.1	648.658	Rotation_invariant_image	0.4868
a3bb817f-b84d-418c-86e6-52248b80de85_0	a3bb817f-b84d-418c-86e6-52248b80de85_1	0.2	629.407	Rotation_invariant_image	0.972674
a3bb817f-b84d-418c-86e6-52248b80de85_0	a3bb817f-b84d-418c-86e6-52248b80de85_1	0.3	646.053	Rotation_invariant_image	1.45858
a3bb817f-b84d-418c-86e6-52248b80de85_0	a3bb817f-b84d-418c-86e6-52248b80de85_1	0.4	555.996	Rotation_invariant_image	1.94449
a3bb817f-b84d-418c-86e6-52248b80de85_0	a3bb817f-b84d-418c-86e6-52248b80de85_1	0.5	661.118	Rotation_invariant_image	2.42889
a3bb817f-b84d-418c-86e6-52248b80de85_0	a3bb817f-b84d-418c-86e6-52248b80de85_1	0.6	680.651	Rotation_invariant_image	1.94297
a3bb817f-b84d-418c-86e6-52248b80de85_0	a3bb817f-b84d-418c-86e6-52248b80de85_1	0.7	674.386	Rotation_invariant_image	1.45705
a3bb817f-b84d-418c-86e6-52248b80de85_0	a3bb817f-b84d-418c-86e6-52248b80de85_1	0.8	651.315	Rotation_invariant_image	0.971137
a3bb817f-b84d-418c-86e6-52248b80de85_0	a3bb817f-b84d-418c-86e6-52248b80de85_1	0.9	668.276	Rotation_invariant_image	0.485231
a3bb817f-b84d-418c-86e6-52248b80de85_2	a3bb817f-b84d-418c-86e6-52248b80de85_3	0.1	433.042	Rotation_invariant_image	1.37018
a3bb817f-b84d-418c-86e6-52248b80de85_2	a3bb817f-b84d-418c-86e6-52248b80de85_3	0.2	431.892	Rotation_invariant_image	2.74065
a3bb817f-b84d-418c-86e6-52248b80de85_2	a3bb817f-b84d-418c-86e6-52248b80de85_3	0.3	424.725	Rotation_invariant_image	4.11113
a3bb817f-b84d-418c-86e6-52248b80de85_2	a3bb817f-b84d-418c-86e6-52248b80de85_3	0.4	417.178	Rotation_invariant_image	4.29722
a3bb817f-b84d-418c-86e6-52248b80de85_2	a3bb817f-b84d-418c-86e6-52248b80de85_3	0.5	423.227	Rotation_invariant_image	4.41678
a3bb817f-b84d-418c-86e6-52248b80de85_2	a3bb817f-b84d-418c-86e6-52248b80de85_3	0.6	434.111	Rotation_invariant_image	3.83598
a3bb817f-b84d-418c-86e6-52248b80de85_2	a3bb817f-b84d-418c-86e6-52248b80de85_3	0.7	438.908	Rotation_invariant_image	3.69838
a3bb817f-b84d-418c-86e6-52248b80de85_2	a3bb817f-b84d-418c-86e6-52248b80de85_3	0.8	420.986	Rotation_invariant_image	2.74055
a3bb817f-b84d-418c-86e6-52248b80de85_2	a3bb817f-b84d-418c-86e6-52248b80de85_3	0.9	418.917	Rotation_invariant_image	1.37009
a3bb817f-b84d-418c-86e6-52248b80de85_4	a3bb817f-b84d-418c-86e6-52248b80de85_5	0.1	773.067	Rotation_invariant_image	1.01541
a3bb817f-b84d-418c-86e6-52248b80de85_4	a3bb817f-b84d-418c-86e6-52248b80de85_5	0.2	754.321	Rotation_invariant_image	2.03043
a3bb817f-b84d-418c-86e6-52248b80de85_4	a3bb817f-b84d-418c-86e6-52248b80de85_5	0.3	739.608	Rotation_invariant_image	2.86266
a3bb817f-b84d-418c-86e6-52248b80de85_4	a3bb817f-b84d-418c-86e6-52248b80de85_5	0.4	769.991	Rotation_invariant_image	3.05935
a3bb817f-b84d-418c-86e6-52248b80de85_4	a3bb817f-b84d-418c-86e6-52248b80de85_5	0.5	724.188	Rotation_invariant_image	3.18634
a3bb817f-b84d-418c-86e6-52248b80de85_4	a3bb817f-b84d-418c-86e6-52248b80de85_5	0.6	749.021	Rotation_invariant_image	3.52063
a3bb817f-b84d-418c-86e6-52248b80de85_4	a3bb817f-b84d-418c-86e6-52248b80de85_5	0.7	725.829	Rotation_invariant_image	3.04467
a3bb817f-b84d-418c-86e6-52248b80de85_4	a3bb817f-b84d-418c-86e6-52248b80de85_5	0.8	731.353	Rotation_invariant_image	2.02964
a3bb817f-b84d-418c-86e6-52248b80de85_4	a3bb817f-b84d-418c-86e6-52248b80de85_5	0.9	747.291	Rotation_invariant_image	1.01463
76dcef44-f346-45b9-b482-e2e19de84d09_0	76dcef44-f346-45b9-b482-e2e19de84d09_1	0.1	1035.19	Rotation_invariant_image	0.2519
76dcef44-f346-45b9-b482-e2e19de84d09_0	76dcef44-f346-45b9-b482-e2e19de84d09_1	0.2	1014.91	Rotation_invariant_image	0.504284
76dcef44-f346-45b9-b482-e2e19de84d09_0	76dcef44-f346-45b9-b482-e2e19de84d09_1	0.3	1042.94	Rotation_invariant_image	0.756692
76dcef44-f346-45b9-b482-e2e19de84d09_0	76dcef44-f346-45b9-b482-e2e19de84d09_1	0.4	1103.04	Rotation_invariant_image	1.00911
76dcef44-f346-45b9-b482-e2e19de84d09_0	76dcef44-f346-45b9-b482-e2e19de84d09_1	0.5	1075.5	Rotation_invariant_image	1.26152
76dcef44-f346-45b9-b482-e2e19de84d09_0	76dcef44-f346-45b9-b482-e2e19de84d09_1	0.6	1001.78	Rotation_invariant_image	1.01016
76dcef44-f346-45b9-b482-e2e19de84d09_0	76dcef44-f346-45b9-b482-e2e19de84d09_1	0.7	1101.45	Rotation_invariant_image	0.757753
76dcef44-f346-45b9-b482-e2e19de84d09_0	76dcef44-f346-45b9-b482-e2e19de84d09_1	0.8	1106.43	Rotation_invariant_image	0.505349
76dcef44-f346-45b9-b482-e2e19de84d09_0	76dcef44-f346-45b9-b482-e2e19de84d09_1	0.9	1071.92	Rotation_invariant_image	0.252977
76dcef44-f346-45b9-b482-e2e19de84d09_2	76dcef44-f346-45b9-b482-e2e19de84d09_3	0.1	667.716	Rotation_invariant_image	1.39036
76dcef44-f346-45b9-b482-e2e19de84d09_2	76dcef44-f346-45b9-b482-e2e19de84d09_3	0.2	701.384	Rotation_invariant_image	2.78079
76dcef44-f346-45b9-b482-e2e19de84d09_2	76dcef44-f346-45b9-b482-e2e19de84d09_3	0.3	712.221	Rotation_invariant_image	3.75386
76dcef44-f346-45b9-b482-e2e19de84d09_2	76dcef44-f346-45b9-b482-e2e19de84d09_3	0.4	702.615	Rotation_invariant_image	3.02305
76dcef44-f346-45b9-b482-e2e19de84d09_2	76dcef44-f346-45b9-b482-e2e19de84d09_3	0.5	654.876	Rotation_invariant_image	2.7988
76dcef44-f346-45b9-b482-e2e19de84d09_2	76dcef44-f346-45b9-b482-e2e19de84d09_3	0.6	683.977	Rotation_invariant_image	3.22404
76dcef44-f346-45b9-b482-e2e19de84d09_2	76dcef44-f346-45b9-b482-e2e19de84d09_3	0.7	675.195	Rotation_invariant_image	3.36134
76dcef44-f346-45b9-b482-e2e19de84d09_2	76dcef44-f346-45b9-b482-e2e19de84d09_3	0.8	690.072	Rotation_invariant_image	2.78042
76dcef44-f346-45b9-b482-e2e19de84d09_2	76dcef44-f346-45b9-b482-e2e19de84d09_3	0.9	671.587	Rotation_invariant_image	1.38998
76dcef44-f346-45b9-b482-e2e19de84d09_4	76dcef44-f346-45b9-b482-e2e19de84d09_5	0.1	1123.9	Rotation_invariant_image	1.56637
76dcef44-f346-45b9-b482-e2e19de84d09_4	76dcef44-f346-45b9-b482-e2e19de84d09_5	0.2	1115.56	Rotation_invariant_image	3.10092
76dcef44-f346-45b9-b482-e2e19de84d09_4	76dcef44-f346-45b9-b482-e2e19de84d09_5	0.3	1139.28	Rotation_invariant_image	2.85548
76dcef44-f346-45b9-b482-e2e19de84d09_4	76dcef44-f346-45b9-b482-e2e19de84d09_5	0.4	1049.79	Rotation_invariant_image	2.71117
76dcef44-f346-45b9-b482-e2e19de84d09_4	76dcef44-f346-45b9-b482-e2e19de84d09_5	0.5	1072.85	Rotation_invariant_image	3.15564
76dcef44-f346-45b9-b482-e2e19de84d09_4	76dcef44-f346-45b9-b482-e2e19de84d09_5	0.6	1146.28	Rotation_invariant_image	3.52435
76dcef44-f346-45b9-b482-e2e19de84d09_4	76dcef44-f346-45b9-b482-e2e19de84d09_5	0.7	1115.96	Rotation_invariant_image	3.71804
76dcef44-f346-45b9-b482-e2e19de84d09_4	76dcef44-f346-45b9-b482-e2e19de84d09_5	0.8	1118.71	Rotation_invariant_image	3.13361
76dcef44-f346-45b9-b482-e2e19de84d09_4	76dcef44-f346-45b9-b482-e2e19de84d09_5	0.9	1016.21	Rotation_invariant_image	1.56676
03eb83aa-d025-438a-b346-e741056c47b6_0	03eb83aa-d025-438a-b346-e741056c47b6_1	0.1	978.286	Rotation_invariant_image	0.395999
03eb83aa-d025-438a-b346-e741056c47b6_0	03eb83aa-d025-438a-b346-e741056c47b6_1	0.2	915.89	Rotation_invariant_image	0.791327
03eb83aa-d025-438a-b346-e741056c47b6_0	03eb83aa-d025-438a-b346-e741056c47b6_1	0.3	860.665	Rotation_invariant_image	1.18667
03eb83aa-d025-438a-b346-e741056c47b6_0	03eb83aa-d025-438a-b346-e741056c47b6_1	0.4	925.136	Rotation_invariant_image	1.58202
03eb83aa-d025-438a-b346-e741056c47b6_0	03eb83aa-d025-438a-b346-e741056c47b6_1	0.5	948.404	Rotation_invariant_image	1.97678
03eb83aa-d025-438a-b346-e741056c47b6_0	03eb83aa-d025-438a-b346-e741056c47b6_1	0.6	844.501	Rotation_invariant_image	1.58143
03eb83aa-d025-438a-b346-e741056c47b6_0	03eb83aa-d025-438a-b346-e741056c47b6_1	0.7	927.862	Rotation_invariant_image	1.18608
03eb83aa-d025-438a-b346-e741056c47b6_0	03eb83aa-d025-438a-b346-e741056c47b6_1	0.8	907.903	Rotation_invariant_image	0.790743
03eb83aa-d025-438a-b346-e741056c47b6_0	03eb83aa-d025-438a-b346-e741056c47b6_1	0.9	883.734	Rotation_invariant_image	0.395429
03eb83aa-d025-438a-b346-e741056c47b6_2	03eb83aa-d025-438a-b346-e741056c47b6_3	0.1	576.428	Rotation_invariant_image	0.789856
03eb83aa-d025-438a-b346-e741056c47b6_2	03eb83aa-d025-438a-b346-e741056c47b6_3	0.2	565.471	Rotation_invariant_image	1.57954
03eb83aa-d025-438a-b346-e741056c47b6_2	03eb83aa-d025-438a-b346-e741056c47b6_3	0.3	569.951	Rotation_invariant_image	2.36923
03eb83aa-d025-438a-b346-e741056c47b6_2	03eb83aa-d025-438a-b346-e741056c47b6_3	0.4	584.028	Rotation_invariant_image	3.15892
03eb83aa-d025-438a-b346-e741056c47b6_2	03eb83aa-d025-438a-b346-e741056c47b6_3	0.5	592.507	Rotation_invariant_image	3.30139
03eb83aa-d025-438a-b346-e741056c47b6_2	03eb83aa-d025-438a-b346-e741056c47b6_3	0.6	599.296	Rotation_invariant_image	3.15841
03eb83aa-d025-438a-b346-e741056c47b6_2	03eb83aa-d025-438a-b346-e741056c47b6_3	0.7	573.723	Rotation_invariant_image	2.36872
03eb83aa-d025-438a-b346-e741056c47b6_2	03eb83aa-d025-438a-b346-e741056c47b6_3	0.8	570.193	Rotation_invariant_image	1.57903
03eb83aa-d025-438a-b346-e741056c47b6_2	03eb83aa-d025-438a-b346-e741056c47b6_3	0.9	567.138	Rotation_invariant_image	0.789341
03eb83aa-d025-438a-b346-e741056c47b6_4	03eb83aa-d025-438a-b346-e741056c47b6_5	0.1	1289.69	Rotation_invariant_image	0.822213
03eb83aa-d025-438a-b346-e741056c47b6_4	03eb83aa-d025-438a-b346-e741056c47b6_5	0.2	1288.22	Rotation_invariant_image	1.64438
03eb83aa-d025-438a-b346-e741056c47b6_4	03eb83aa-d025-438a-b346-e741056c47b6_5	0.3	1240.68	Rotation_invariant_image	2.46655
03eb83aa-d025-438a-b346-e741056c47b6_4	03eb83aa-d025-438a-b346-e741056c47b6_5	0.4	1308.68	Rotation_invariant_image	3.28872
03eb83aa-d025-438a-b346-e741056c47b6_4	03eb83aa-d025-438a-b346-e741056c47b6_5	0.5	1319.96	Rotation_invariant_image	3.39875
03eb83aa-d025-438a-b346-e741056c47b6_4	03eb83aa-d025-438a-b346-e741056c47b6_5	0.6	1272.33	Rotation_invariant_image	3.28964
03eb83aa-d025-438a-b346-e741056c47b6_4	03eb83aa-d025-438a-b346-e741056c47b6_5	0.7	1345.46	Rotation_invariant_image	2.46747
03eb83aa-d025-438a-b346-e741056c47b6_4	03eb83aa-d025-438a-b346-e741056c47b6_5	0.8	1262.07	Rotation_invariant_image	1.64531
03eb83aa-d025-438a-b346-e741056c47b6_4	03eb83aa-d025-438a-b346-e741056c47b6_5	0.9	1305.91	Rotation_invariant_image	0.823165
0b248def-f777-4fcc-b5c1-6785c3ad7f7d_0	0b248def-f777-4fcc-b5c1-6785c3ad7f7d_1	0.1	426.526	Rotation_invariant_image	0.946734
0b248def-f777-4fcc-b5c1-6785c3ad7f7d_0	0b248def-f777-4fcc-b5c1-6785c3ad7f7d_1	0.2	467.678	Rotation_invariant_image	1.89497
0b248def-f777-4fcc-b5c1-6785c3ad7f7d_0	0b248def-f777-4fcc-b5c1-6785c3ad7f7d_1	0.3	467.559	Rotation_invariant_image	2.84323
0b248def-f777-4fcc-b5c1-6785c3ad7f7d_0	0b248def-f777-4fcc-b5c1-6785c3ad7f7d_1	0.4	493.586	Rotation_invariant_image	3.79149
0b248def-f777-4fcc-b5c1-6785c3ad7f7d_0	0b248def-f777-4fcc-b5c1-6785c3ad7f7d_1	0.5	489.475	Rotation_invariant_image	3.39262
0b248def-f777-4fcc-b5c1-6785c3ad7f7d_0	0b248def-f777-4fcc-b5c1-6785c3ad7f7d_1	0.6	507.613	Rotation_invariant_image	3.1426
0b248def-f777-4fcc-b5c1-6785c3ad7f7d_0	0b248def-f777-4fcc-b5c1-6785c3ad7f7d_1	0.7	487.593	Rotation_invariant_image	2.84426
0b248def-f777-4fcc-b5c1-6785c3ad7f7d_0	0b248def-f777-4fcc-b5c1-6785c3ad7f7d_1	0.8	508.776	Rotation_invariant_image	1.89599
0b248def-f777-4fcc-b5c1-6785c3ad7f7d_0	0b248def-f777-4fcc-b5c1-6785c3ad7f7d_1	0.9	482.217	Rotation_invariant_image	0.947738
0b248def-f777-4fcc-b5c1-6785c3ad7f7d_2	0b248def-f777-4fcc-b5c1-6785c3ad7f7d_3	0.1	454.968	Rotation_invariant_image	1.12598
0b248def-f777-4fcc-b5c1-6785c3ad7f7d_2	0b248def-f777-4fcc-b5c1-6785c3ad7f7d_3	0.2	444.271	Rotation_invariant_image	2.25181
0b248def-f777-4fcc-b5c1-6785c3ad7f7d_2	0b248def-f777-4fcc-b5c1-6785c3ad7f7d_3	0.3	442.364	Rotation_invariant_image	2.84359
0b248def-f777-4fcc-b5c1-6785c3ad7f7d_2	0b248def-f777-4fcc-b5c1-6785c3ad7f7d_3	0.4	460.32	Rotation_invariant_image	3.35343
0b248def-f777-4fcc-b5c1-6785c3ad7f7d_2	0b248def-f777-4fcc-b5c1-6785c3ad7f7d_3	0.5	447.73	Rotation_invariant_image	3.37907
0b248def-f777-4fcc-b5c1-6785c3ad7f7d_2	0b248def-f777-4fcc-b5c1-6785c3ad7f7d_3	0.6	463.483	Rotation_invariant_image	3.68174
0b248def-f777-4fcc-b5c1-6785c3ad7f7d_2	0b248def-f777-4fcc-b5c1-6785c3ad7f7d_3	0.7	447.729	Rotation_invariant_image	3.37726
0b248def-f777-4fcc-b5c1-6785c3ad7f7d_2	0b248def-f777-4fcc-b5c1-6785c3ad7f7d_3	0.8	436.309	Rotation_invariant_image	2.25143
0b248def-f777-4fcc-b5c1-6785c3ad7f7d_2	0b248def-f777-4fcc-b5c1-6785c3ad7f7d_3	0.9	457.075	Rotation_invariant_image	1.12561
0b248def-f777-4fcc-b5c1-6785c3ad7f7d_4	0b248def-f777-4fcc-b5c1-6785c3ad7f7d_5	0.1	640.209	Rotation_invariant_image	0.985913
0b248def-f777-4fcc-b5c1-6785c3ad7f7d_4	0b248def-f777-4fcc-b5c1-6785c3ad7f7d_5	0.2	618.456	Rotation_invariant_image	1.97106
0b248def-f777-4fcc-b5c1-6785c3ad7f7d_4	0b248def-f777-4fcc-b5c1-6785c3ad7f7d_5	0.3	641.868	Rotation_invariant_image	2.95622
0b248def-f777-4fcc-b5c1-6785c3ad7f7d_4	0b248def-f777-4fcc-b5c1-6785c3ad7f7d_5	0.4	647.011	Rotation_invariant_image	3.11468
0b248def-f777-4fcc-b5c1-6785c3ad7f7d_4	0b248def-f777-4fcc-b5c1-6785c3ad7f7d_5	0.5	656.602	Rotation_invariant_image	2.74378
0b248def-f777-4fcc-b5c1-6785c3ad7f7d_4	0b248def-f777-4fcc-b5c1-6785c3ad7f7d_5	0.6	651.224	Rotation_invariant_image	2.70121
0b248def-f777-4fcc-b5c1-6785c3ad7f7d_4	0b248def-f777-4fcc-b5c1-6785c3ad7f7d_5	0.7	632.934	Rotation_invariant_image	2.88689
0b248def-f777-4fcc-b5c1-6785c3ad7f7d_4	0b248def-f777-4fcc-b5c1-6785c3ad7f7d_5	0.8	654.587	Rotation_invariant_image	1.9697
0b248def-f777-4fcc-b5c1-6785c3ad7f7d_4	0b248def-f777-4fcc-b5c1-6785c3ad7f7d_5	0.9	652.692	Rotation_invariant_image	0.984564
5c5447df-a456-4baf-8435-3fc8ed8a5809_0	5c5447df-a456-4baf-8435-3fc8ed8a5809_1	0.1	285.583	Rotation_invariant_image	1.71148
5c5447df-a456-4baf-8435-3fc8ed8a5809_0	5c5447df-a456-4baf-8435-3fc8ed8a5809_1	0.2	293.815	Rotation_invariant_image	3.42368
5c5447df-a456-4baf-8435-3fc8ed8a5809_0	5c5447df-a456-4baf-8435-3fc8ed8a5809_1	0.3	316.2	Rotation_invariant_image	3.80875
5c5447df-a456-4baf-8435-3fc8ed8a5809_0	5c5447df-a456-4baf-8435-3fc8ed8a5809_1	0.4	311.886	Rotation_invariant_image	4.01189
5c5447df-a456-4baf-8435-3fc8ed8a5809_0	5c5447df-a456-4baf-8435-3fc8ed8a5809_1	0.5	283.615	Rotation_invariant_image	3.58003
5c5447df-a456-4baf-8435-3fc8ed8a5809_0	5c5447df-a456-4baf-8435-3fc8ed8a5809_1	0.6	303.794	Rotation_invariant_image	3.25348
5c5447df-a456-4baf-8435-3fc8ed8a5809_0	5c5447df-a456-4baf-8435-3fc8ed8a5809_1	0.7	330.617	Rotation_invariant_image	3.13765
5c5447df-a456-4baf-8435-3fc8ed8a5809_0	5c5447df-a456-4baf-8435-3fc8ed8a5809_1	0.8	317.251	Rotation_invariant_image	3.3373
5c5447df-a456-4baf-8435-3fc8ed8a5809_0	5c5447df-a456-4baf-8435-3fc8ed8a5809_1	0.9	321.575	Rotation_invariant_image	1.71204
5c5447df-a456-4baf-8435-3fc8ed8a5809_2	5c5447df-a456-4baf-8435-3fc8ed8a5809_3	0.1	328.261	Rotation_invariant_image	1.17313
5c5447df-a456-4baf-8435-3fc8ed8a5809_2	5c5447df-a456-4baf-8435-3fc8ed8a5809_3	0.2	335.528	Rotation_invariant_image	2.34614
5c5447df-a456-4baf-8435-3fc8ed8a5809_2	5c5447df-a456-4baf-8435-3fc8ed8a5809_3	0.3	323.026	Rotation_invariant_image	3.51915
5c5447df-a456-4baf-8435-3fc8ed8a5809_2	5c5447df-a456-4baf-8435-3fc8ed8a5809_3	0.4	347.074	Rotation_invariant_image	4.30546
5c5447df-a456-4baf-8435-3fc8ed8a5809_2	5c5447df-a456-4baf-8435-3fc8ed8a5809_3	0.5	337.249	Rotation_invariant_image	4.68348
5c5447df-a456-4baf-8435-3fc8ed8a5809_2	5c5447df-a456-4baf-8435-3fc8ed8a5809_3	0.6	331.784	Rotation_invariant_image	4.69129
5c5447df-a456-4baf-8435-3fc8ed8a5809_2	5c5447df-a456-4baf-8435-3fc8ed8a5809_3	0.7	325.268	Rotation_invariant_image	3.51827
5c5447df-a456-4baf-8435-3fc8ed8a5809_2	5c5447df-a456-4baf-8435-3fc8ed8a5809_3	0.8	338.142	Rotation_invariant_image	2.34525
5c5447df-a456-4baf-8435-3fc8ed8a5809_2	5c5447df-a456-4baf-8435-3fc8ed8a5809_3	0.9	331.875	Rotation_invariant_image	1.17224
5c5447df-a456-4baf-8435-3fc8ed8a5809_4	5c5447df-a456-4baf-8435-3fc8ed8a5809_5	0.1	489.91	Rotation_invariant_image	1.16756
5c5447df-a456-4baf-8435-3fc8ed8a5809_4	5c5447df-a456-4baf-8435-3fc8ed8a5809_5	0.2	493.15	Rotation_invariant_image	2.33537
5c5447df-a456-4baf-8435-3fc8ed8a5809_4	5c5447df-a456-4baf-8435-3fc8ed8a5809_5	0.3	491.815	Rotation_invariant_image	2.79731
5c5447df-a456-4baf-8435-3fc8ed8a5809_4	5c5447df-a456-4baf-8435-3fc8ed8a5809_5	0.4	498.782	Rotation_invariant_image	2.78993
5c5447df-a456-4baf-8435-3fc8ed8a5809_4	5c5447df-a456-4baf-8435-3fc8ed8a5809_5	0.5	502.064	Rotation_invariant_image	3.09117
5c5447df-a456-4baf-8435-3fc8ed8a5809_4	5c5447df-a456-4baf-8435-3fc8ed8a5809_5	0.6	508.004	Rotation_invariant_image	3.22869
5c5447df-a456-4baf-8435-3fc8ed8a5809_4	5c5447df-a456-4baf-8435-3fc8ed8a5809_5	0.7	509.753	Rotation_invariant_image	3.2209
5c5447df-a456-4baf-8435-3fc8ed8a5809_4	5c5447df-a456-4baf-8435-3fc8ed8a5809_5	0.8	496.055	Rotation_invariant_image	2.33532
5c5447df-a456-4baf-8435-3fc8ed8a5809_4	5c5447df-a456-4baf-8435-3fc8ed8a5809_5	0.9	498.24	Rotation_invariant_image	1.16753
0b228acc-d475-432f-9b84-0cb09c429d95_0	0b228acc-d475-432f-9b84-0cb09c429d95_1	0.1	579.879	Rotation_invariant_image	0.592963
0b228acc-d475-432f-9b84-0cb09c429d95_0	0b228acc-d475-432f-9b84-0cb09c429d95_1	0.2	558.475	Rotation_invariant_image	1.18489
0b228acc-d475-432f-9b84-0cb09c429d95_0	0b228acc-d475-432f-9b84-0cb09c429d95_1	0.3	605.291	Rotation_invariant_image	1.77683
0b228acc-d475-432f-9b84-0cb09c429d95_0	0b228acc-d475-432f-9b84-0cb09c429d95_1	0.4	576.102	Rotation_invariant_image	2.36878
0b228acc-d475-432f-9b84-0cb09c429d95_0	0b228acc-d475-432f-9b84-0cb09c429d95_1	0.5	591.158	Rotation_invariant_image	2.95928
0b228acc-d475-432f-9b84-0cb09c429d95_0	0b228acc-d475-432f-9b84-0cb09c429d95_1	0.6	587.909	Rotation_invariant_image	2.36733
0b228acc-d475-432f-9b84-0cb09c429d95_0	0b228acc-d475-432f-9b84-0cb09c429d95_1	0.7	617.983	Rotation_invariant_image	1.77538
0b228acc-d475-432f-9b84-0cb09c429d95_0	0b228acc-d475-432f-9b84-0cb09c429d95_1	0.8	604.458	Rotation_invariant_image	1.18343
0b228acc-d475-432f-9b84-0cb09c429d95_0	0b228acc-d475-432f-9b84-0cb09c429d95_1	0.9	591.157	Rotation_invariant_image	0.591499
0b228acc-d475-432f-9b84-0cb09c429d95_2	0b228acc-d475-432f-9b84-0cb09c429d95_3	0.1	546.265	Rotation_invariant_image	1.32192
0b228acc-d475-432f-9b84-0cb09c429d95_2	0b228acc-d475-432f-9b84-0cb09c429d95_3	0.2	542.696	Rotation_invariant_image	2.64419
0b228acc-d475-432f-9b84-0cb09c429d95_2	0b228acc-d475-432f-9b84-0cb09c429d95_3	0.3	504.602	Rotation_invariant_image	3.73665
0b228acc-d475-432f-9b84-0cb09c429d95_2	0b228acc-d475-432f-9b84-0cb09c429d95_3	0.4	540.88	Rotation_invariant_image	3.71863
0b228acc-d475-432f-9b84-0cb09c429d95_2	0b228acc-d475-432f-9b84-0cb09c429d95_3	0.5	544.749	Rotation_invariant_image	3.75965
0b228acc-d475-432f-9b84-0cb09c429d95_2	0b228acc-d475-432f-9b84-0cb09c429d95_3	0.6	521.308	Rotation_invariant_image	4.23388
0b228acc-d475-432f-9b84-0cb09c429d95_2	0b228acc-d475-432f-9b84-0cb09c429d95_3	0.7	571.74	Rotation_invariant_image	3.96657
0b228acc-d475-432f-9b84-0cb09c429d95_2	0b228acc-d475-432f-9b84-0cb09c429d95_3	0.8	564.345	Rotation_invariant_image	2.64429
0b228acc-d475-432f-9b84-0cb09c429d95_2	0b228acc-d475-432f-9b84-0cb09c429d95_3	0.9	561.669	Rotation_invariant_image	1.32202
0b228acc-d475-432f-9b84-0cb09c429d95_4	0b228acc-d475-432f-9b84-0cb09c429d95_5	0.1	949.55	Rotation_invariant_image	1.20811
0b228acc-d475-432f-9b84-0cb09c429d95_4	0b228acc-d475-432f-9b84-0cb09c429d95_5	0.2	950.444	Rotation_invariant_image	2.41723
0b228acc-d475-432f-9b84-0cb09c429d95_4	0b228acc-d475-432f-9b84-0cb09c429d95_5	0.3	926.954	Rotation_invariant_image	3.08123
0b228acc-d475-432f-9b84-0cb09c429d95_4	0b228acc-d475-432f-9b84-0cb09c429d95_5	0.4	940.355	Rotation_invariant_image	3.27159
0b228acc-d475-432f-9b84-0cb09c429d95_4	0b228acc-d475-432f-9b84-0cb09c429d95_5	0.5	984.009	Rotation_invariant_image	3.17549
0b228acc-d475-432f-9b84-0cb09c429d95_4	0b228acc-d475-432f-9b84-0cb09c429d95_5	0.6	940.521	Rotation_invariant_image	2.98971
0b228acc-d475-432f-9b84-0cb09c429d95_4	0b228acc-d475-432f-9b84-0cb09c429d95_5	0.7	942.968	Rotation_invariant_image	3.09187
0b228acc-d475-432f-9b84-0cb09c429d95_4	0b228acc-d475-432f-9b84-0cb09c429d95_5	0.8	931.454	Rotation_invariant_image	2.41823
0b228acc-d475-432f-9b84-0cb09c429d95_4	0b228acc-d475-432f-9b84-0cb09c429d95_5	0.9	961.451	Rotation_invariant_image	1.20913
24dd41f1-d6f6-4558-9dc2-7bfe9a57c76e_0	24dd41f1-d6f6-4558-9dc2-7bfe9a57c76e_1	0.1	488.297	Rotation_invariant_image	0.677997
24dd41f1-d6f6-4558-9dc2-7bfe9a57c76e_0	24dd41f1-d6f6-4558-9dc2-7bfe9a57c76e_1	0.2	548.831	Rotation_invariant_image	1.35546
24dd41f1-d6f6-4558-9dc2-7bfe9a57c76e_0	24dd41f1-d6f6-4558-9dc2-7bfe9a57c76e_1	0.3	555.032	Rotation_invariant_image	2.03294
24dd41f1-d6f6-4558-9dc2-7bfe9a57c76e_0	24dd41f1-d6f6-4558-9dc2-7bfe9a57c76e_1	0.4	526.026	Rotation_invariant_image	2.6953
24dd41f1-d6f6-4558-9dc2-7bfe9a57c76e_0	24dd41f1-d6f6-4558-9dc2-7bfe9a57c76e_1	0.5	515.692	Rotation_invariant_image	2.58499
24dd41f1-d6f6-4558-9dc2-7bfe9a57c76e_0	24dd41f1-d6f6-4558-9dc2-7bfe9a57c76e_1	0.6	542.369	Rotation_invariant_image	2.64908
24dd41f1-d6f6-4558-9dc2-7bfe9a57c76e_0	24dd41f1-d6f6-4558-9dc2-7bfe9a57c76e_1	0.7	542.506	Rotation_invariant_image	2.03295
24dd41f1-d6f6-4558-9dc2-7bfe9a57c76e_0	24dd41f1-d6f6-4558-9dc2-7bfe9a57c76e_1	0.8	530.725	Rotation_invariant_image	1.35547
24dd41f1-d6f6-4558-9dc2-7bfe9a57c76e_0	24dd41f1-d6f6-4558-9dc2-7bfe9a57c76e_1	0.9	531.725	Rotation_invariant_image	0.677994
24dd41f1-d6f6-4558-9dc2-7bfe9a57c76e_2	24dd41f1-d6f6-4558-9dc2-7bfe9a57c76e_3	0.1	417.903	Rotation_invariant_image	1.519
24dd41f1-d6f6-4558-9dc2-7bfe9a57c76e_2	24dd41f1-d6f6-4558-9dc2-7bfe9a57c76e_3	0.2	430.483	Rotation_invariant_image	3.03706
24dd41f1-d6f6-4558-9dc2-7bfe9a57c76e_2	24dd41f1-d6f6-4558-9dc2-7bfe9a57c76e_3	0.3	410.096	Rotation_invariant_image	4.05121
24dd41f1-d6f6-4558-9dc2-7bfe9a57c76e_2	24dd41f1-d6f6-4558-9dc2-7bfe9a57c76e_3	0.4	411.718	Rotation_invariant_image	3.80754
24dd41f1-d6f6-4558-9dc2-7bfe9a57c76e_2	24dd41f1-d6f6-4558-9dc2-7bfe9a57c76e_3	0.5	407.822	Rotation_invariant_image	4.08341
24dd41f1-d6f6-4558-9dc2-7bfe9a57c76e_2	24dd41f1-d6f6-4558-9dc2-7bfe9a57c76e_3	0.6	418.692	Rotation_invariant_image	3.80571
24dd41f1-d6f6-4558-9dc2-7bfe9a57c76e_2	24dd41f1-d6f6-4558-9dc2-7bfe9a57c76e_3	0.7	407.307	Rotation_invariant_image	3.74935
24dd41f1-d6f6-4558-9dc2-7bfe9a57c76e_2	24dd41f1-d6f6-4558-9dc2-7bfe9a57c76e_3	0.8	422.468	Rotation_invariant_image	3.03558
24dd41f1-d6f6-4558-9dc2-7bfe9a57c76e_2	24dd41f1-d6f6-4558-9dc2-7bfe9a57c76e_3	0.9	407.6	Rotation_invariant_image	1.51752
24dd41f1-d6f6-4558-9dc2-7bfe9a57c76e_4	24dd41f1-d6f6-4558-9dc2-7bfe9a57c76e_5	0.1	676.775	Rotation_invariant_image	1.04892
24dd41f1-d6f6-4558-9dc2-7bfe9a57c76e_4	24dd41f1-d6f6-4558-9dc2-7bfe9a57c76e_5	0.2	682.138	Rotation_invariant_image	2.09876
24dd41f1-d6f6-4558-9dc2-7bfe9a57c76e_4	24dd41f1-d6f6-4558-9dc2-7bfe9a57c76e_5	0.3	672.973	Rotation_invariant_image	3.14861
24dd41f1-d6f6-4558-9dc2-7bfe9a57c76e_4	24dd41f1-d6f6-4558-9dc2-7bfe9a57c76e_5	0.4	679.905	Rotation_invariant_image	3.51581
24dd41f1-d6f6-4558-9dc2-7bfe9a57c76e_4	24dd41f1-d6f6-4558-9dc2-7bfe9a57c76e_5	0.5	665.901	Rotation_invariant_image	3.36185
24dd41f1-d6f6-4558-9dc2-7bfe9a57c76e_4	24dd41f1-d6f6-4558-9dc2-7bfe9a57c76e_5	0.6	643.987	Rotation_invariant_image	3.30015
24dd41f1-d6f6-4558-9dc2-7bfe9a57c76e_4	24dd41f1-d6f6-4558-9dc2-7bfe9a57c76e_5	0.7	640.052	Rotation_invariant_image	3.14887
24dd41f1-d6f6-4558-9dc2-7bfe9a57c76e_4	24dd41f1-d6f6-4558-9dc2-7bfe9a57c76e_5	0.8	650.531	Rotation_invariant_image	2.09903
24dd41f1-d6f6-4558-9dc2-7bfe9a57c76e_4	24dd41f1-d6f6-4558-9dc2-7bfe9a57c76e_5	0.9	627.876	Rotation_invariant_image	1.0492
6b950a1a-39d4-455c-bebe-69d2dfab1d41_0	6b950a1a-39d4-455c-bebe-69d2dfab1d41_1	0.1	217.301	Rotation_invariant_image	1.66837
6b950a1a-39d4-455c-bebe-69d2dfab1d41_0	6b950a1a-39d4-455c-bebe-69d2dfab1d41_1	0.2	211.608	Rotation_invariant_image	3.33689
6b950a1a-39d4-455c-bebe-69d2dfab1d41_0	6b950a1a-39d4-455c-bebe-69d2dfab1d41_1	0.3	214.94	Rotation_invariant_image	4.91539
6b950a1a-39d4-455c-bebe-69d2dfab1d41_0	6b950a1a-39d4-455c-bebe-69d2dfab1d41_1	0.4	219.095	Rotation_invariant_image	4.15562
6b950a1a-39d4-455c-bebe-69d2dfab1d41_0	6b950a1a-39d4-455c-bebe-69d2dfab1d41_1	0.5	207.728	Rotation_invariant_image	3.51555
6b950a1a-39d4-455c-bebe-69d2dfab1d41_0	6b950a1a-39d4-455c-bebe-69d2dfab1d41_1	0.6	210.858	Rotation_invariant_image	3.60791
6b950a1a-39d4-455c-bebe-69d2dfab1d41_0	6b950a1a-39d4-455c-bebe-69d2dfab1d41_1	0.7	218.519	Rotation_invariant_image	3.7198
6b950a1a-39d4-455c-bebe-69d2dfab1d41_0	6b950a1a-39d4-455c-bebe-69d2dfab1d41_1	0.8	212.539	Rotation_invariant_image	3.13535
6b950a1a-39d4-455c-bebe-69d2dfab1d41_0	6b950a1a-39d4-455c-bebe-69d2dfab1d41_1	0.9	221.899	Rotation_invariant_image	1.66943
6b950a1a-39d4-455c-bebe-69d2dfab1d41_2	6b950a1a-39d4-455c-bebe-69d2dfab1d41_3	0.1	216.159	Rotation_invariant_image	1.41674
6b950a1a-39d4-455c-bebe-69d2dfab1d41_2	6b950a1a-39d4-455c-bebe-69d2dfab1d41_3	0.2	200.091	Rotation_invariant_image	2.83293
6b950a1a-39d4-455c-bebe-69d2dfab1d41_2	6b950a1a-39d4-455c-bebe-69d2dfab1d41_3	0.3	193.007	Rotation_invariant_image	4.24913
6b950a1a-39d4-455c-bebe-69d2dfab1d41_2	6b950a1a-39d4-455c-bebe-69d2dfab1d41_3	0.4	210.553	Rotation_invariant_image	4.36088
6b950a1a-39d4-455c-bebe-69d2dfab1d41_2	6b950a1a-39d4-455c-bebe-69d2dfab1d41_3	0.5	199.801	Rotation_invariant_image	3.7314
6b950a1a-39d4-455c-bebe-69d2dfab1d41_2	6b950a1a-39d4-455c-bebe-69d2dfab1d41_3	0.6	213.374	Rotation_invariant_image	3.58338
6b950a1a-39d4-455c-bebe-69d2dfab1d41_2	6b950a1a-39d4-455c-bebe-69d2dfab1d41_3	0.7	203.322	Rotation_invariant_image	3.97104
6b950a1a-39d4-455c-bebe-69d2dfab1d41_2	6b950a1a-39d4-455c-bebe-69d2dfab1d41_3	0.8	184.192	Rotation_invariant_image	2.8318
6b950a1a-39d4-455c-bebe-69d2dfab1d41_2	6b950a1a-39d4-455c-bebe-69d2dfab1d41_3	0.9	205.655	Rotation_invariant_image	1.41561
6b950a1a-39d4-455c-bebe-69d2dfab1d41_4	6b950a1a-39d4-455c-bebe-69d2dfab1d41_5	0.1	351.636	Rotation_invariant_image	1.28335
6b950a1a-39d4-455c-bebe-69d2dfab1d41_4	6b950a1a-39d4-455c-bebe-69d2dfab1d41_5	0.2	378.671	Rotation_invariant_image	2.56719
6b950a1a-39d4-455c-bebe-69d2dfab1d41_4	6b950a1a-39d4-455c-bebe-69d2dfab1d41_5	0.3	366.135	Rotation_invariant_image	3.43539
6b950a1a-39d4-455c-bebe-69d2dfab1d41_4	6b950a1a-39d4-455c-bebe-69d2dfab1d41_5	0.4	355.579	Rotation_invariant_image	3.81775
6b950a1a-39d4-455c-bebe-69d2dfab1d41_4	6b950a1a-39d4-455c-bebe-69d2dfab1d41_5	0.5	369.153	Rotation_invariant_image	3.57407
6b950a1a-39d4-455c-bebe-69d2dfab1d41_4	6b950a1a-39d4-455c-bebe-69d2dfab1d41_5	0.6	365.044	Rotation_invariant_image	3.29539
6b950a1a-39d4-455c-bebe-69d2dfab1d41_4	6b950a1a-39d4-455c-bebe-69d2dfab1d41_5	0.7	372.604	Rotation_invariant_image	3.37349
6b950a1a-39d4-455c-bebe-69d2dfab1d41_4	6b950a1a-39d4-455c-bebe-69d2dfab1d41_5	0.8	369.954	Rotation_invariant_image	2.56784
6b950a1a-39d4-455c-bebe-69d2dfab1d41_4	6b950a1a-39d4-455c-bebe-69d2dfab1d41_5	0.9	369.909	Rotation_invariant_image	1.28401
80a13fdb-8fcf-4b02-815c-947fb87a2269_0	80a13fdb-8fcf-4b02-815c-947fb87a2269_1	0.1	330.717	Rotation_invariant_image	2.20674
80a13fdb-8fcf-4b02-815c-947fb87a2269_0	80a13fdb-8fcf-4b02-815c-947fb87a2269_1	0.2	364.077	Rotation_invariant_image	4.41447
80a13fdb-8fcf-4b02-815c-947fb87a2269_0	80a13fdb-8fcf-4b02-815c-947fb87a2269_1	0.3	340.182	Rotation_invariant_image	6.62221
80a13fdb-8fcf-4b02-815c-947fb87a2269_0	80a13fdb-8fcf-4b02-815c-947fb87a2269_1	0.4	365.28	Rotation_invariant_image	8.82995
80a13fdb-8fcf-4b02-815c-947fb87a2269_0	80a13fdb-8fcf-4b02-815c-947fb87a2269_1	0.5	356.035	Rotation_invariant_image	8.34809
80a13fdb-8fcf-4b02-815c-947fb87a2269_0	80a13fdb-8fcf-4b02-815c-947fb87a2269_1	0.6	347.731	Rotation_invariant_image	8.08074
80a13fdb-8fcf-4b02-815c-947fb87a2269_0	80a13fdb-8fcf-4b02-815c-947fb87a2269_1	0.7	350.203	Rotation_invariant_image	6.62309
80a13fdb-8fcf-4b02-815c-947fb87a2269_0	80a13fdb-8fcf-4b02-815c-947fb87a2269_1	0.8	390.389	Rotation_invariant_image	4.41536
80a13fdb-8fcf-4b02-815c-947fb87a2269_0	80a13fdb-8fcf-4b02-815c-947fb87a2269_1	0.9	342.294	Rotation_invariant_image	2.20762
80a13fdb-8fcf-4b02-815c-947fb87a2269_2	80a13fdb-8fcf-4b02-815c-947fb87a2269_3	0.1	236.917	Rotation_invariant_image	1.54859
80a13fdb-8fcf-4b02-815c-947fb87a2269_2	80a13fdb-8fcf-4b02-815c-947fb87a2269_3	0.2	232.955	Rotation_invariant_image	3.09686
80a13fdb-8fcf-4b02-815c-947fb87a2269_2	80a13fdb-8fcf-4b02-815c-947fb87a2269_3	0.3	228.783	Rotation_invariant_image	3.98007
80a13fdb-8fcf-4b02-815c-947fb87a2269_2	80a13fdb-8fcf-4b02-815c-947fb87a2269_3	0.4	219.362	Rotation_invariant_image	4.1179
80a13fdb-8fcf-4b02-815c-947fb87a2269_2	80a13fdb-8fcf-4b02-815c-947fb87a2269_3	0.5	228.028	Rotation_invariant_image	4.50536
80a13fdb-8fcf-4b02-815c-947fb87a2269_2	80a13fdb-8fcf-4b02-815c-947fb87a2269_3	0.6	239.733	Rotation_invariant_image	4.68012
80a13fdb-8fcf-4b02-815c-947fb87a2269_2	80a13fdb-8fcf-4b02-815c-947fb87a2269_3	0.7	232.653	Rotation_invariant_image	4.16518
80a13fdb-8fcf-4b02-815c-947fb87a2269_2	80a13fdb-8fcf-4b02-815c-947fb87a2269_3	0.8	204.439	Rotation_invariant_image	3.096
80a13fdb-8fcf-4b02-815c-947fb87a2269_2	80a13fdb-8fcf-4b02-815c-947fb87a2269_3	0.9	219.918	Rotation_invariant_image	1.54772
80a13fdb-8fcf-4b02-815c-947fb87a2269_4	80a13fdb-8fcf-4b02-815c-947fb87a2269_5	0.1	476.289	Rotation_invariant_image	1.23247
80a13fdb-8fcf-4b02-815c-947fb87a2269_4	80a13fdb-8fcf-4b02-815c-947fb87a2269_5	0.2	494.145	Rotation_invariant_image	2.46554
80a13fdb-8fcf-4b02-815c-947fb87a2269_4	80a13fdb-8fcf-4b02-815c-947fb87a2269_5	0.3	491.489	Rotation_invariant_image	3.10106
80a13fdb-8fcf-4b02-815c-947fb87a2269_4	80a13fdb-8fcf-4b02-815c-947fb87a2269_5	0.4	486.172	Rotation_invariant_image	2.95086
80a13fdb-8fcf-4b02-815c-947fb87a2269_4	80a13fdb-8fcf-4b02-815c-947fb87a2269_5	0.5	493.741	Rotation_invariant_image	3.23726
80a13fdb-8fcf-4b02-815c-947fb87a2269_4	80a13fdb-8fcf-4b02-815c-947fb87a2269_5	0.6	491.238	Rotation_invariant_image	2.799
80a13fdb-8fcf-4b02-815c-947fb87a2269_4	80a13fdb-8fcf-4b02-815c-947fb87a2269_5	0.7	484.989	Rotation_invariant_image	2.86878
80a13fdb-8fcf-4b02-815c-947fb87a2269_4	80a13fdb-8fcf-4b02-815c-947fb87a2269_5	0.8	473.435	Rotation_invariant_image	2.46583
80a13fdb-8fcf-4b02-815c-947fb87a2269_4	80a13fdb-8fcf-4b02-815c-947fb87a2269_5	0.9	477.304	Rotation_invariant_image	1.23278
6762b15e-d9f1-40bf-b847-051e7b713306_0	6762b15e-d9f1-40bf-b847-051e7b713306_1	0.1	531.654	Rotation_invariant_image	0.534165
6762b15e-d9f1-40bf-b847-051e7b713306_0	6762b15e-d9f1-40bf-b847-051e7b713306_1	0.2	563.109	Rotation_invariant_image	1.06694
6762b15e-d9f1-40bf-b847-051e7b713306_0	6762b15e-d9f1-40bf-b847-051e7b713306_1	0.3	531.207	Rotation_invariant_image	1.59972
6762b15e-d9f1-40bf-b847-051e7b713306_0	6762b15e-d9f1-40bf-b847-051e7b713306_1	0.4	562.482	Rotation_invariant_image	2.13252
6762b15e-d9f1-40bf-b847-051e7b713306_0	6762b15e-d9f1-40bf-b847-051e7b713306_1	0.5	557.407	Rotation_invariant_image	2.66379
6762b15e-d9f1-40bf-b847-051e7b713306_0	6762b15e-d9f1-40bf-b847-051e7b713306_1	0.6	532.554	Rotation_invariant_image	2.13099
6762b15e-d9f1-40bf-b847-051e7b713306_0	6762b15e-d9f1-40bf-b847-051e7b713306_1	0.7	574.949	Rotation_invariant_image	1.5982
6762b15e-d9f1-40bf-b847-051e7b713306_0	6762b15e-d9f1-40bf-b847-051e7b713306_1	0.8	590.545	Rotation_invariant_image	1.06541
6762b15e-d9f1-40bf-b847-051e7b713306_0	6762b15e-d9f1-40bf-b847-051e7b713306_1	0.9	577.911	Rotation_invariant_image	0.532641
6762b15e-d9f1-40bf-b847-051e7b713306_2	6762b15e-d9f1-40bf-b847-051e7b713306_3	0.1	547.856	Rotation_invariant_image	1.32026
6762b15e-d9f1-40bf-b847-051e7b713306_2	6762b15e-d9f1-40bf-b847-051e7b713306_3	0.2	539.412	Rotation_invariant_image	2.64066
6762b15e-d9f1-40bf-b847-051e7b713306_2	6762b15e-d9f1-40bf-b847-051e7b713306_3	0.3	556.161	Rotation_invariant_image	3.72156
6762b15e-d9f1-40bf-b847-051e7b713306_2	6762b15e-d9f1-40bf-b847-051e7b713306_3	0.4	535.14	Rotation_invariant_image	3.94909
6762b15e-d9f1-40bf-b847-051e7b713306_2	6762b15e-d9f1-40bf-b847-051e7b713306_3	0.5	563.704	Rotation_invariant_image	3.86268
6762b15e-d9f1-40bf-b847-051e7b713306_2	6762b15e-d9f1-40bf-b847-051e7b713306_3	0.6	535.53	Rotation_invariant_image	3.95711
6762b15e-d9f1-40bf-b847-051e7b713306_2	6762b15e-d9f1-40bf-b847-051e7b713306_3	0.7	568.558	Rotation_invariant_image	3.9602
6762b15e-d9f1-40bf-b847-051e7b713306_2	6762b15e-d9f1-40bf-b847-051e7b713306_3	0.8	547.664	Rotation_invariant_image	2.63979
6762b15e-d9f1-40bf-b847-051e7b713306_2	6762b15e-d9f1-40bf-b847-051e7b713306_3	0.9	550.887	Rotation_invariant_image	1.31939
6762b15e-d9f1-40bf-b847-051e7b713306_4	6762b15e-d9f1-40bf-b847-051e7b713306_5	0.1	897.615	Rotation_invariant_image	0.714338
6762b15e-d9f1-40bf-b847-051e7b713306_4	6762b15e-d9f1-40bf-b847-051e7b713306_5	0.2	818.3	Rotation_invariant_image	1.42806
6762b15e-d9f1-40bf-b847-051e7b713306_4	6762b15e-d9f1-40bf-b847-051e7b713306_5	0.3	880.906	Rotation_invariant_image	2.14178
6762b15e-d9f1-40bf-b847-051e7b713306_4	6762b15e-d9f1-40bf-b847-051e7b713306_5	0.4	906.063	Rotation_invariant_image	2.8555
6762b15e-d9f1-40bf-b847-051e7b713306_4	6762b15e-d9f1-40bf-b847-051e7b713306_5	0.5	874.206	Rotation_invariant_image	3.29144
6762b15e-d9f1-40bf-b847-051e7b713306_4	6762b15e-d9f1-40bf-b847-051e7b713306_5	0.6	861.806	Rotation_invariant_image	2.85386
6762b15e-d9f1-40bf-b847-051e7b713306_4	6762b15e-d9f1-40bf-b847-051e7b713306_5	0.7	871.993	Rotation_invariant_image	2.14014
6762b15e-d9f1-40bf-b847-051e7b713306_4	6762b15e-d9f1-40bf-b847-051e7b713306_5	0.8	888.608	Rotation_invariant_image	1.42642
6762b15e-d9f1-40bf-b847-051e7b713306_4	6762b15e-d9f1-40bf-b847-051e7b713306_5	0.9	887.019	Rotation_invariant_image	0.71272
bad461d1-fc3c-4af0-b3fe-ef85638fd75d_0	bad461d1-fc3c-4af0-b3fe-ef85638fd75d_1	0.1	314.08	Rotation_invariant_image	1.07546
bad461d1-fc3c-4af0-b3fe-ef85638fd75d_0	bad461d1-fc3c-4af0-b3fe-ef85638fd75d_1	0.2	282.704	Rotation_invariant_image	2.15159
bad461d1-fc3c-4af0-b3fe-ef85638fd75d_0	bad461d1-fc3c-4af0-b3fe-ef85638fd75d_1	0.3	306.946	Rotation_invariant_image	3.22773
bad461d1-fc3c-4af0-b3fe-ef85638fd75d_0	bad461d1-fc3c-4af0-b3fe-ef85638fd75d_1	0.4	293.612	Rotation_invariant_image	4.18966
bad461d1-fc3c-4af0-b3fe-ef85638fd75d_0	bad461d1-fc3c-4af0-b3fe-ef85638fd75d_1	0.5	302.881	Rotation_invariant_image	4.71701
bad461d1-fc3c-4af0-b3fe-ef85638fd75d_0	bad461d1-fc3c-4af0-b3fe-ef85638fd75d_1	0.6	291.1	Rotation_invariant_image	4.3055
bad461d1-fc3c-4af0-b3fe-ef85638fd75d_0	bad461d1-fc3c-4af0-b3fe-ef85638fd75d_1	0.7	296.978	Rotation_invariant_image	3.22936
bad461d1-fc3c-4af0-b3fe-ef85638fd75d_0	bad461d1-fc3c-4af0-b3fe-ef85638fd75d_1	0.8	304.841	Rotation_invariant_image	2.15322
bad461d1-fc3c-4af0-b3fe-ef85638fd75d_0	bad461d1-fc3c-4af0-b3fe-ef85638fd75d_1	0.9	304.739	Rotation_invariant_image	1.07709
bad461d1-fc3c-4af0-b3fe-ef85638fd75d_2	bad461d1-fc3c-4af0-b3fe-ef85638fd75d_3	0.1	280.29	Rotation_invariant_image	1.85224
bad461d1-fc3c-4af0-b3fe-ef85638fd75d_2	bad461d1-fc3c-4af0-b3fe-ef85638fd75d_3	0.2	253.939	Rotation_invariant_image	3.70424
bad461d1-fc3c-4af0-b3fe-ef85638fd75d_2	bad461d1-fc3c-4af0-b3fe-ef85638fd75d_3	0.3	276.705	Rotation_invariant_image	4.1445
bad461d1-fc3c-4af0-b3fe-ef85638fd75d_2	bad461d1-fc3c-4af0-b3fe-ef85638fd75d_3	0.4	263.593	Rotation_invariant_image	4.57284
bad461d1-fc3c-4af0-b3fe-ef85638fd75d_2	bad461d1-fc3c-4af0-b3fe-ef85638fd75d_3	0.5	271.067	Rotation_invariant_image	4.27897
bad461d1-fc3c-4af0-b3fe-ef85638fd75d_2	bad461d1-fc3c-4af0-b3fe-ef85638fd75d_3	0.6	257.351	Rotation_invariant_image	4.12289
bad461d1-fc3c-4af0-b3fe-ef85638fd75d_2	bad461d1-fc3c-4af0-b3fe-ef85638fd75d_3	0.7	251.841	Rotation_invariant_image	4.31213
bad461d1-fc3c-4af0-b3fe-ef85638fd75d_2	bad461d1-fc3c-4af0-b3fe-ef85638fd75d_3	0.8	256.233	Rotation_invariant_image	3.7025
bad461d1-fc3c-4af0-b3fe-ef85638fd75d_2	bad461d1-fc3c-4af0-b3fe-ef85638fd75d_3	0.9	243.842	Rotation_invariant_image	1.8505
bad461d1-fc3c-4af0-b3fe-ef85638fd75d_4	bad461d1-fc3c-4af0-b3fe-ef85638fd75d_5	0.1	379.556	Rotation_invariant_image	1.20533
bad461d1-fc3c-4af0-b3fe-ef85638fd75d_4	bad461d1-fc3c-4af0-b3fe-ef85638fd75d_5	0.2	364.405	Rotation_invariant_image	2.41133
bad461d1-fc3c-4af0-b3fe-ef85638fd75d_4	bad461d1-fc3c-4af0-b3fe-ef85638fd75d_5	0.3	387.44	Rotation_invariant_image	3.5237
bad461d1-fc3c-4af0-b3fe-ef85638fd75d_4	bad461d1-fc3c-4af0-b3fe-ef85638fd75d_5	0.4	408.23	Rotation_invariant_image	3.24781
bad461d1-fc3c-4af0-b3fe-ef85638fd75d_4	bad461d1-fc3c-4af0-b3fe-ef85638fd75d_5	0.5	406.981	Rotation_invariant_image	3.40426
bad461d1-fc3c-4af0-b3fe-ef85638fd75d_4	bad461d1-fc3c-4af0-b3fe-ef85638fd75d_5	0.6	408.282	Rotation_invariant_image	3.65326
bad461d1-fc3c-4af0-b3fe-ef85638fd75d_4	bad461d1-fc3c-4af0-b3fe-ef85638fd75d_5	0.7	386.314	Rotation_invariant_image	3.61912
bad461d1-fc3c-4af0-b3fe-ef85638fd75d_4	bad461d1-fc3c-4af0-b3fe-ef85638fd75d_5	0.8	386.427	Rotation_invariant_image	2.41312
bad461d1-fc3c-4af0-b3fe-ef85638fd75d_4	bad461d1-fc3c-4af0-b3fe-ef85638fd75d_5	0.9	402.251	Rotation_invariant_image	1.20714
c20d627d-aa64-44e1-beb3-c6422662332b_0	c20d627d-aa64-44e1-beb3-c6422662332b_1	0.1	133.334	Rotation_invariant_image	0.942677
c20d627d-aa64-44e1-beb3-c6422662332b_0	c20d627d-aa64-44e1-beb3-c6422662332b_1	0.2	128.197	Rotation_invariant_image	1.8859
c20d627d-aa64-44e1-beb3-c6422662332b_0	c20d627d-aa64-44e1-beb3-c6422662332b_1	0.3	136.56	Rotation_invariant_image	2.82913
c20d627d-aa64-44e1-beb3-c6422662332b_0	c20d627d-aa64-44e1-beb3-c6422662332b_1	0.4	127.571	Rotation_invariant_image	3.77236
c20d627d-aa64-44e1-beb3-c6422662332b_0	c20d627d-aa64-44e1-beb3-c6422662332b_1	0.5	139.031	Rotation_invariant_image	4.7156
c20d627d-aa64-44e1-beb3-c6422662332b_0	c20d627d-aa64-44e1-beb3-c6422662332b_1	0.6	132.21	Rotation_invariant_image	3.77371
c20d627d-aa64-44e1-beb3-c6422662332b_0	c20d627d-aa64-44e1-beb3-c6422662332b_1	0.7	126.577	Rotation_invariant_image	2.83048
c20d627d-aa64-44e1-beb3-c6422662332b_0	c20d627d-aa64-44e1-beb3-c6422662332b_1	0.8	138.152	Rotation_invariant_image	1.88725
c20d627d-aa64-44e1-beb3-c6422662332b_0	c20d627d-aa64-44e1-beb3-c6422662332b_1	0.9	126.502	Rotation_invariant_image	0.944022
c20d627d-aa64-44e1-beb3-c6422662332b_2	c20d627d-aa64-44e1-beb3-c6422662332b_3	0.1	270.829	Rotation_invariant_image	2.08799
c20d627d-aa64-44e1-beb3-c6422662332b_2	c20d627d-aa64-44e1-beb3-c6422662332b_3	0.2	281.407	Rotation_invariant_image	4.17557
c20d627d-aa64-44e1-beb3-c6422662332b_2	c20d627d-aa64-44e1-beb3-c6422662332b_3	0.3	265.905	Rotation_invariant_image	5.04836
c20d627d-aa64-44e1-beb3-c6422662332b_2	c20d627d-aa64-44e1-beb3-c6422662332b_3	0.4	274.632	Rotation_invariant_image	5.18607
c20d627d-aa64-44e1-beb3-c6422662332b_2	c20d627d-aa64-44e1-beb3-c6422662332b_3	0.5	275.984	Rotation_invariant_image	5.17492
c20d627d-aa64-44e1-beb3-c6422662332b_2	c20d627d-aa64-44e1-beb3-c6422662332b_3	0.6	285.337	Rotation_invariant_image	5.44325
c20d627d-aa64-44e1-beb3-c6422662332b_2	c20d627d-aa64-44e1-beb3-c6422662332b_3	0.7	292.263	Rotation_invariant_image	5.3588
c20d627d-aa64-44e1-beb3-c6422662332b_2	c20d627d-aa64-44e1-beb3-c6422662332b_3	0.8	273.909	Rotation_invariant_image	4.17412
c20d627d-aa64-44e1-beb3-c6422662332b_2	c20d627d-aa64-44e1-beb3-c6422662332b_3	0.9	281.297	Rotation_invariant_image	2.08654
c20d627d-aa64-44e1-beb3-c6422662332b_4	c20d627d-aa64-44e1-beb3-c6422662332b_5	0.1	249.237	Rotation_invariant_image	1.95344
c20d627d-aa64-44e1-beb3-c6422662332b_4	c20d627d-aa64-44e1-beb3-c6422662332b_5	0.2	266.06	Rotation_invariant_image	3.80302
c20d627d-aa64-44e1-beb3-c6422662332b_4	c20d627d-aa64-44e1-beb3-c6422662332b_5	0.3	266.575	Rotation_invariant_image	4.44227
c20d627d-aa64-44e1-beb3-c6422662332b_4	c20d627d-aa64-44e1-beb3-c6422662332b_5	0.4	247.813	Rotation_invariant_image	4.01481
c20d627d-aa64-44e1-beb3-c6422662332b_4	c20d627d-aa64-44e1-beb3-c6422662332b_5	0.5	272.157	Rotation_invariant_image	3.94825
c20d627d-aa64-44e1-beb3-c6422662332b_4	c20d627d-aa64-44e1-beb3-c6422662332b_5	0.6	250.191	Rotation_invariant_image	4.41025
c20d627d-aa64-44e1-beb3-c6422662332b_4	c20d627d-aa64-44e1-beb3-c6422662332b_5	0.7	276.839	Rotation_invariant_image	3.60848
c20d627d-aa64-44e1-beb3-c6422662332b_4	c20d627d-aa64-44e1-beb3-c6422662332b_5	0.8	291.454	Rotation_invariant_image	3.3851
c20d627d-aa64-44e1-beb3-c6422662332b_4	c20d627d-aa64-44e1-beb3-c6422662332b_5	0.9	269.358	Rotation_invariant_image	1.95458
3b13ef05-335c-460a-af10-45d90be1fa72_0	3b13ef05-335c-460a-af10-45d90be1fa72_1	0.1	1222.07	Rotation_invariant_image	0.550084
3b13ef05-335c-460a-af10-45d90be1fa72_0	3b13ef05-335c-460a-af10-45d90be1fa72_1	0.2	1262.58	Rotation_invariant_image	1.10108
3b13ef05-335c-460a-af10-45d90be1fa72_0	3b13ef05-335c-460a-af10-45d90be1fa72_1	0.3	1217.5	Rotation_invariant_image	1.65211
3b13ef05-335c-460a-af10-45d90be1fa72_0	3b13ef05-335c-460a-af10-45d90be1fa72_1	0.4	1218.57	Rotation_invariant_image	2.20313
3b13ef05-335c-460a-af10-45d90be1fa72_0	3b13ef05-335c-460a-af10-45d90be1fa72_1	0.5	1168.38	Rotation_invariant_image	2.75416
3b13ef05-335c-460a-af10-45d90be1fa72_0	3b13ef05-335c-460a-af10-45d90be1fa72_1	0.6	1201.33	Rotation_invariant_image	2.20394
3b13ef05-335c-460a-af10-45d90be1fa72_0	3b13ef05-335c-460a-af10-45d90be1fa72_1	0.7	1175.58	Rotation_invariant_image	1.65291
3b13ef05-335c-460a-af10-45d90be1fa72_0	3b13ef05-335c-460a-af10-45d90be1fa72_1	0.8	1207.19	Rotation_invariant_image	1.10189
3b13ef05-335c-460a-af10-45d90be1fa72_0	3b13ef05-335c-460a-af10-45d90be1fa72_1	0.9	1208.53	Rotation_invariant_image	0.550882
3b13ef05-335c-460a-af10-45d90be1fa72_2	3b13ef05-335c-460a-af10-45d90be1fa72_3	0.1	868.663	Rotation_invariant_image	1.06444
3b13ef05-335c-460a-af10-45d90be1fa72_2	3b13ef05-335c-460a-af10-45d90be1fa72_3	0.2	839.542	Rotation_invariant_image	2.12841
3b13ef05-335c-460a-af10-45d90be1fa72_2	3b13ef05-335c-460a-af10-45d90be1fa72_3	0.3	911.83	Rotation_invariant_image	3.14101
3b13ef05-335c-460a-af10-45d90be1fa72_2	3b13ef05-335c-460a-af10-45d90be1fa72_3	0.4	870.183	Rotation_invariant_image	3.03128
3b13ef05-335c-460a-af10-45d90be1fa72_2	3b13ef05-335c-460a-af10-45d90be1fa72_3	0.5	850.912	Rotation_invariant_image	3.1089
3b13ef05-335c-460a-af10-45d90be1fa72_2	3b13ef05-335c-460a-af10-45d90be1fa72_3	0.6	857.696	Rotation_invariant_image	3.33702
3b13ef05-335c-460a-af10-45d90be1fa72_2	3b13ef05-335c-460a-af10-45d90be1fa72_3	0.7	868.04	Rotation_invariant_image	3.1909
3b13ef05-335c-460a-af10-45d90be1fa72_2	3b13ef05-335c-460a-af10-45d90be1fa72_3	0.8	831.793	Rotation_invariant_image	2.12691
3b13ef05-335c-460a-af10-45d90be1fa72_2	3b13ef05-335c-460a-af10-45d90be1fa72_3	0.9	869.673	Rotation_invariant_image	1.06294
3b13ef05-335c-460a-af10-45d90be1fa72_4	3b13ef05-335c-460a-af10-45d90be1fa72_5	0.1	1177.5	Rotation_invariant_image	1.05219
3b13ef05-335c-460a-af10-45d90be1fa72_4	3b13ef05-335c-460a-af10-45d90be1fa72_5	0.2	1210.13	Rotation_invariant_image	2.10408
3b13ef05-335c-460a-af10-45d90be1fa72_4	3b13ef05-335c-460a-af10-45d90be1fa72_5	0.3	1239.51	Rotation_invariant_image	3.15599
3b13ef05-335c-460a-af10-45d90be1fa72_4	3b13ef05-335c-460a-af10-45d90be1fa72_5	0.4	1213	Rotation_invariant_image	3.99715
3b13ef05-335c-460a-af10-45d90be1fa72_4	3b13ef05-335c-460a-af10-45d90be1fa72_5	0.5	1198.28	Rotation_invariant_image	3.69645
3b13ef05-335c-460a-af10-45d90be1fa72_4	3b13ef05-335c-460a-af10-45d90be1fa72_5	0.6	1261.34	Rotation_invariant_image	3.67587
3b13ef05-335c-460a-af10-45d90be1fa72_4	3b13ef05-335c-460a-af10-45d90be1fa72_5	0.7	1245.88	Rotation_invariant_image	3.1542
3b13ef05-335c-460a-af10-45d90be1fa72_4	3b13ef05-335c-460a-af10-45d90be1fa72_5	0.8	1194.66	Rotation_invariant_image	2.1023
3b13ef05-335c-460a-af10-45d90be1fa72_4	3b13ef05-335c-460a-af10-45d90be1fa72_5	0.9	1236.66	Rotation_invariant_image	1.05042
0eb31c09-0107-4e81-8e88-dd4ee0416302_0	0eb31c09-0107-4e81-8e88-dd4ee0416302_1	0.1	289.913	Rotation_invariant_image	0.980597
0eb31c09-0107-4e81-8e88-dd4ee0416302_0	0eb31c09-0107-4e81-8e88-dd4ee0416302_1	0.2	266.081	Rotation_invariant_image	1.96066
0eb31c09-0107-4e81-8e88-dd4ee0416302_0	0eb31c09-0107-4e81-8e88-dd4ee0416302_1	0.3	273.747	Rotation_invariant_image	2.94072
0eb31c09-0107-4e81-8e88-dd4ee0416302_0	0eb31c09-0107-4e81-8e88-dd4ee0416302_1	0.4	273.732	Rotation_invariant_image	2.65453
0eb31c09-0107-4e81-8e88-dd4ee0416302_0	0eb31c09-0107-4e81-8e88-dd4ee0416302_1	0.5	270.373	Rotation_invariant_image	2.43955
0eb31c09-0107-4e81-8e88-dd4ee0416302_0	0eb31c09-0107-4e81-8e88-dd4ee0416302_1	0.6	286.352	Rotation_invariant_image	2.60334
0eb31c09-0107-4e81-8e88-dd4ee0416302_0	0eb31c09-0107-4e81-8e88-dd4ee0416302_1	0.7	279.474	Rotation_invariant_image	2.83134
0eb31c09-0107-4e81-8e88-dd4ee0416302_0	0eb31c09-0107-4e81-8e88-dd4ee0416302_1	0.8	282.892	Rotation_invariant_image	1.95946
0eb31c09-0107-4e81-8e88-dd4ee0416302_0	0eb31c09-0107-4e81-8e88-dd4ee0416302_1	0.9	280.308	Rotation_invariant_image	0.979395
0eb31c09-0107-4e81-8e88-dd4ee0416302_2	0eb31c09-0107-4e81-8e88-dd4ee0416302_3	0.1	248.606	Rotation_invariant_image	1.29224
0eb31c09-0107-4e81-8e88-dd4ee0416302_2	0eb31c09-0107-4e81-8e88-dd4ee0416302_3	0.2	252.577	Rotation_invariant_image	2.58396
0eb31c09-0107-4e81-8e88-dd4ee0416302_2	0eb31c09-0107-4e81-8e88-dd4ee0416302_3	0.3	256.455	Rotation_invariant_image	2.91031
0eb31c09-0107-4e81-8e88-dd4ee0416302_2	0eb31c09-0107-4e81-8e88-dd4ee0416302_3	0.4	250.428	Rotation_invariant_image	2.95059
0eb31c09-0107-4e81-8e88-dd4ee0416302_2	0eb31c09-0107-4e81-8e88-dd4ee0416302_3	0.5	259.995	Rotation_invariant_image	3.50418
0eb31c09-0107-4e81-8e88-dd4ee0416302_2	0eb31c09-0107-4e81-8e88-dd4ee0416302_3	0.6	257.153	Rotation_invariant_image	4.1424
0eb31c09-0107-4e81-8e88-dd4ee0416302_2	0eb31c09-0107-4e81-8e88-dd4ee0416302_3	0.7	237.408	Rotation_invariant_image	3.84058
0eb31c09-0107-4e81-8e88-dd4ee0416302_2	0eb31c09-0107-4e81-8e88-dd4ee0416302_3	0.8	243.847	Rotation_invariant_image	2.58397
0eb31c09-0107-4e81-8e88-dd4ee0416302_2	0eb31c09-0107-4e81-8e88-dd4ee0416302_3	0.9	256.396	Rotation_invariant_image	1.29224
0eb31c09-0107-4e81-8e88-dd4ee0416302_4	0eb31c09-0107-4e81-8e88-dd4ee0416302_5	0.1	569.687	Rotation_invariant_image	1.31336
0eb31c09-0107-4e81-8e88-dd4ee0416302_4	0eb31c09-0107-4e81-8e88-dd4ee0416302_5	0.2	555.564	Rotation_invariant_image	2.62738
0eb31c09-0107-4e81-8e88-dd4ee0416302_4	0eb31c09-0107-4e81-8e88-dd4ee0416302_5	0.3	589.832	Rotation_invariant_image	3.13834
0eb31c09-0107-4e81-8e88-dd4ee0416302_4	0eb31c09-0107-4e81-8e88-dd4ee0416302_5	0.4	561.285	Rotation_invariant_image	3.50886
0eb31c09-0107-4e81-8e88-dd4ee0416302_4	0eb31c09-0107-4e81-8e88-dd4ee0416302_5	0.5	554.308	Rotation_invariant_image	3.21421
0eb31c09-0107-4e81-8e88-dd4ee0416302_4	0eb31c09-0107-4e81-8e88-dd4ee0416302_5	0.6	562.949	Rotation_invariant_image	3.28112
0eb31c09-0107-4e81-8e88-dd4ee0416302_4	0eb31c09-0107-4e81-8e88-dd4ee0416302_5	0.7	571.01	Rotation_invariant_image	3.82802
0eb31c09-0107-4e81-8e88-dd4ee0416302_4	0eb31c09-0107-4e81-8e88-dd4ee0416302_5	0.8	566.26	Rotation_invariant_image	2.62808
0eb31c09-0107-4e81-8e88-dd4ee0416302_4	0eb31c09-0107-4e81-8e88-dd4ee0416302_5	0.9	572.837	Rotation_invariant_image	1.31408
e8284025-ca56-46d4-8241-4273660632e9_0	e8284025-ca56-46d4-8241-4273660632e9_1	0.1	506.491	Rotation_invariant_image	1.52633
e8284025-ca56-46d4-8241-4273660632e9_0	e8284025-ca56-46d4-8241-4273660632e9_1	0.2	519.55	Rotation_invariant_image	3.05277
e8284025-ca56-46d4-8241-4273660632e9_0	e8284025-ca56-46d4-8241-4273660632e9_1	0.3	438.326	Rotation_invariant_image	3.84048
e8284025-ca56-46d4-8241-4273660632e9_0	e8284025-ca56-46d4-8241-4273660632e9_1	0.4	443.98	Rotation_invariant_image	3.56182
e8284025-ca56-46d4-8241-4273660632e9_0	e8284025-ca56-46d4-8241-4273660632e9_1	0.5	456.662	Rotation_invariant_image	3.606
e8284025-ca56-46d4-8241-4273660632e9_0	e8284025-ca56-46d4-8241-4273660632e9_1	0.6	521.932	Rotation_invariant_image	3.93071
e8284025-ca56-46d4-8241-4273660632e9_0	e8284025-ca56-46d4-8241-4273660632e9_1	0.7	506.197	Rotation_invariant_image	3.81852
e8284025-ca56-46d4-8241-4273660632e9_0	e8284025-ca56-46d4-8241-4273660632e9_1	0.8	503.772	Rotation_invariant_image	3.0521
e8284025-ca56-46d4-8241-4273660632e9_0	e8284025-ca56-46d4-8241-4273660632e9_1	0.9	502.889	Rotation_invariant_image	1.52566
e8284025-ca56-46d4-8241-4273660632e9_2	e8284025-ca56-46d4-8241-4273660632e9_3	0.1	401.498	Rotation_invariant_image	1.53334
e8284025-ca56-46d4-8241-4273660632e9_2	e8284025-ca56-46d4-8241-4273660632e9_3	0.2	403.128	Rotation_invariant_image	3.06673
e8284025-ca56-46d4-8241-4273660632e9_2	e8284025-ca56-46d4-8241-4273660632e9_3	0.3	411.466	Rotation_invariant_image	3.45707
e8284025-ca56-46d4-8241-4273660632e9_2	e8284025-ca56-46d4-8241-4273660632e9_3	0.4	397.887	Rotation_invariant_image	3.6235
e8284025-ca56-46d4-8241-4273660632e9_2	e8284025-ca56-46d4-8241-4273660632e9_3	0.5	404.527	Rotation_invariant_image	3.86512
e8284025-ca56-46d4-8241-4273660632e9_2	e8284025-ca56-46d4-8241-4273660632e9_3	0.6	414.284	Rotation_invariant_image	3.82691
e8284025-ca56-46d4-8241-4273660632e9_2	e8284025-ca56-46d4-8241-4273660632e9_3	0.7	396.732	Rotation_invariant_image	3.92446
e8284025-ca56-46d4-8241-4273660632e9_2	e8284025-ca56-46d4-8241-4273660632e9_3	0.8	393.942	Rotation_invariant_image	3.06584
e8284025-ca56-46d4-8241-4273660632e9_2	e8284025-ca56-46d4-8241-4273660632e9_3	0.9	392.952	Rotation_invariant_image	1.53246
e8284025-ca56-46d4-8241-4273660632e9_4	e8284025-ca56-46d4-8241-4273660632e9_5	0.1	796.036	Rotation_invariant_image	1.29591
e8284025-ca56-46d4-8241-4273660632e9_4	e8284025-ca56-46d4-8241-4273660632e9_5	0.2	791.242	Rotation_invariant_image	2.59237
e8284025-ca56-46d4-8241-4273660632e9_4	e8284025-ca56-46d4-8241-4273660632e9_5	0.3	776.878	Rotation_invariant_image	3.13719
e8284025-ca56-46d4-8241-4273660632e9_4	e8284025-ca56-46d4-8241-4273660632e9_5	0.4	769.973	Rotation_invariant_image	3.255
e8284025-ca56-46d4-8241-4273660632e9_4	e8284025-ca56-46d4-8241-4273660632e9_5	0.5	793.04	Rotation_invariant_image	3.43036
e8284025-ca56-46d4-8241-4273660632e9_4	e8284025-ca56-46d4-8241-4273660632e9_5	0.6	749.663	Rotation_invariant_image	3.11961
e8284025-ca56-46d4-8241-4273660632e9_4	e8284025-ca56-46d4-8241-4273660632e9_5	0.7	794.398	Rotation_invariant_image	2.80454
e8284025-ca56-46d4-8241-4273660632e9_4	e8284025-ca56-46d4-8241-4273660632e9_5	0.8	754.83	Rotation_invariant_image	2.59324
e8284025-ca56-46d4-8241-4273660632e9_4	e8284025-ca56-46d4-8241-4273660632e9_5	0.9	782.482	Rotation_invariant_image	1.29678
2cdef9a0-08d9-4e97-a3e6-5b325c8afe83_0	2cdef9a0-08d9-4e97-a3e6-5b325c8afe83_1	0.1	693.076	Rotation_invariant_image	0.656429
2cdef9a0-08d9-4e97-a3e6-5b325c8afe83_0	2cdef9a0-08d9-4e97-a3e6-5b325c8afe83_1	0.2	719.045	Rotation_invariant_image	1.31352
2cdef9a0-08d9-4e97-a3e6-5b325c8afe83_0	2cdef9a0-08d9-4e97-a3e6-5b325c8afe83_1	0.3	724.151	Rotation_invariant_image	1.97062
2cdef9a0-08d9-4e97-a3e6-5b325c8afe83_0	2cdef9a0-08d9-4e97-a3e6-5b325c8afe83_1	0.4	708.878	Rotation_invariant_image	2.62773
2cdef9a0-08d9-4e97-a3e6-5b325c8afe83_0	2cdef9a0-08d9-4e97-a3e6-5b325c8afe83_1	0.5	741.607	Rotation_invariant_image	2.79313
2cdef9a0-08d9-4e97-a3e6-5b325c8afe83_0	2cdef9a0-08d9-4e97-a3e6-5b325c8afe83_1	0.6	679.138	Rotation_invariant_image	2.62777
2cdef9a0-08d9-4e97-a3e6-5b325c8afe83_0	2cdef9a0-08d9-4e97-a3e6-5b325c8afe83_1	0.7	695.381	Rotation_invariant_image	1.97066
2cdef9a0-08d9-4e97-a3e6-5b325c8afe83_0	2cdef9a0-08d9-4e97-a3e6-5b325c8afe83_1	0.8	694.381	Rotation_invariant_image	1.31355
2cdef9a0-08d9-4e97-a3e6-5b325c8afe83_0	2cdef9a0-08d9-4e97-a3e6-5b325c8afe83_1	0.9	718.271	Rotation_invariant_image	0.656443
2cdef9a0-08d9-4e97-a3e6-5b325c8afe83_2	2cdef9a0-08d9-4e97-a3e6-5b325c8afe83_3	0.1	460.086	Rotation_invariant_image	1.41878
2cdef9a0-08d9-4e97-a3e6-5b325c8afe83_2	2cdef9a0-08d9-4e97-a3e6-5b325c8afe83_3	0.2	493.912	Rotation_invariant_image	2.83804
2cdef9a0-08d9-4e97-a3e6-5b325c8afe83_2	2cdef9a0-08d9-4e97-a3e6-5b325c8afe83_3	0.3	439.935	Rotation_invariant_image	3.33823
2cdef9a0-08d9-4e97-a3e6-5b325c8afe83_2	2cdef9a0-08d9-4e97-a3e6-5b325c8afe83_3	0.4	480.42	Rotation_invariant_image	3.01388
2cdef9a0-08d9-4e97-a3e6-5b325c8afe83_2	2cdef9a0-08d9-4e97-a3e6-5b325c8afe83_3	0.5	465.203	Rotation_invariant_image	3.24149
2cdef9a0-08d9-4e97-a3e6-5b325c8afe83_2	2cdef9a0-08d9-4e97-a3e6-5b325c8afe83_3	0.6	473.204	Rotation_invariant_image	3.69639
2cdef9a0-08d9-4e97-a3e6-5b325c8afe83_2	2cdef9a0-08d9-4e97-a3e6-5b325c8afe83_3	0.7	445.2	Rotation_invariant_image	3.5678
2cdef9a0-08d9-4e97-a3e6-5b325c8afe83_2	2cdef9a0-08d9-4e97-a3e6-5b325c8afe83_3	0.8	463.731	Rotation_invariant_image	2.83787
2cdef9a0-08d9-4e97-a3e6-5b325c8afe83_2	2cdef9a0-08d9-4e97-a3e6-5b325c8afe83_3	0.9	448.035	Rotation_invariant_image	1.41861
2cdef9a0-08d9-4e97-a3e6-5b325c8afe83_4	2cdef9a0-08d9-4e97-a3e6-5b325c8afe83_5	0.1	669.026	Rotation_invariant_image	0.639505
2cdef9a0-08d9-4e97-a3e6-5b325c8afe83_4	2cdef9a0-08d9-4e97-a3e6-5b325c8afe83_5	0.2	693.742	Rotation_invariant_image	1.27919
2cdef9a0-08d9-4e97-a3e6-5b325c8afe83_4	2cdef9a0-08d9-4e97-a3e6-5b325c8afe83_5	0.3	683.547	Rotation_invariant_image	1.91889
2cdef9a0-08d9-4e97-a3e6-5b325c8afe83_4	2cdef9a0-08d9-4e97-a3e6-5b325c8afe83_5	0.4	676.641	Rotation_invariant_image	2.55859
2cdef9a0-08d9-4e97-a3e6-5b325c8afe83_4	2cdef9a0-08d9-4e97-a3e6-5b325c8afe83_5	0.5	694.932	Rotation_invariant_image	3.10666
2cdef9a0-08d9-4e97-a3e6-5b325c8afe83_4	2cdef9a0-08d9-4e97-a3e6-5b325c8afe83_5	0.6	692.969	Rotation_invariant_image	2.55809
2cdef9a0-08d9-4e97-a3e6-5b325c8afe83_4	2cdef9a0-08d9-4e97-a3e6-5b325c8afe83_5	0.7	711.325	Rotation_invariant_image	1.91839
2cdef9a0-08d9-4e97-a3e6-5b325c8afe83_4	2cdef9a0-08d9-4e97-a3e6-5b325c8afe83_5	0.8	683.423	Rotation_invariant_image	1.27869
2cdef9a0-08d9-4e97-a3e6-5b325c8afe83_4	2cdef9a0-08d9-4e97-a3e6-5b325c8afe83_5	0.9	667.602	Rotation_invariant_image	0.639
66bd5ff9-53b0-41cb-abc7-69cd57ec513a_0	66bd5ff9-53b0-41cb-abc7-69cd57ec513a_1	0.1	897.378	Rotation_invariant_image	1.04679
66bd5ff9-53b0-41cb-abc7-69cd57ec513a_0	66bd5ff9-53b0-41cb-abc7-69cd57ec513a_1	0.2	918.188	Rotation_invariant_image	2.09392
66bd5ff9-53b0-41cb-abc7-69cd57ec513a_0	66bd5ff9-53b0-41cb-abc7-69cd57ec513a_1	0.3	959.545	Rotation_invariant_image	3.14105
66bd5ff9-53b0-41cb-abc7-69cd57ec513a_0	66bd5ff9-53b0-41cb-abc7-69cd57ec513a_1	0.4	915.476	Rotation_invariant_image	3.59973
66bd5ff9-53b0-41cb-abc7-69cd57ec513a_0	66bd5ff9-53b0-41cb-abc7-69cd57ec513a_1	0.5	777.849	Rotation_invariant_image	3.38752
66bd5ff9-53b0-41cb-abc7-69cd57ec513a_0	66bd5ff9-53b0-41cb-abc7-69cd57ec513a_1	0.6	884.469	Rotation_invariant_image	3.47076
66bd5ff9-53b0-41cb-abc7-69cd57ec513a_0	66bd5ff9-53b0-41cb-abc7-69cd57ec513a_1	0.7	899.946	Rotation_invariant_image	3.14181
66bd5ff9-53b0-41cb-abc7-69cd57ec513a_0	66bd5ff9-53b0-41cb-abc7-69cd57ec513a_1	0.8	827.553	Rotation_invariant_image	2.09468
66bd5ff9-53b0-41cb-abc7-69cd57ec513a_0	66bd5ff9-53b0-41cb-abc7-69cd57ec513a_1	0.9	873.767	Rotation_invariant_image	1.04755
66bd5ff9-53b0-41cb-abc7-69cd57ec513a_2	66bd5ff9-53b0-41cb-abc7-69cd57ec513a_3	0.1	575.003	Rotation_invariant_image	1.44934
66bd5ff9-53b0-41cb-abc7-69cd57ec513a_2	66bd5ff9-53b0-41cb-abc7-69cd57ec513a_3	0.2	569.742	Rotation_invariant_image	2.89848
66bd5ff9-53b0-41cb-abc7-69cd57ec513a_2	66bd5ff9-53b0-41cb-abc7-69cd57ec513a_3	0.3	567.995	Rotation_invariant_image	3.4971
66bd5ff9-53b0-41cb-abc7-69cd57ec513a_2	66bd5ff9-53b0-41cb-abc7-69cd57ec513a_3	0.4	549.87	Rotation_invariant_image	3.67988
66bd5ff9-53b0-41cb-abc7-69cd57ec513a_2	66bd5ff9-53b0-41cb-abc7-69cd57ec513a_3	0.5	555.55	Rotation_invariant_image	3.57993
66bd5ff9-53b0-41cb-abc7-69cd57ec513a_2	66bd5ff9-53b0-41cb-abc7-69cd57ec513a_3	0.6	574.304	Rotation_invariant_image	2.88693
66bd5ff9-53b0-41cb-abc7-69cd57ec513a_2	66bd5ff9-53b0-41cb-abc7-69cd57ec513a_3	0.7	583.155	Rotation_invariant_image	2.80874
66bd5ff9-53b0-41cb-abc7-69cd57ec513a_2	66bd5ff9-53b0-41cb-abc7-69cd57ec513a_3	0.8	569.376	Rotation_invariant_image	2.89778
66bd5ff9-53b0-41cb-abc7-69cd57ec513a_2	66bd5ff9-53b0-41cb-abc7-69cd57ec513a_3	0.9	608.831	Rotation_invariant_image	1.44863
66bd5ff9-53b0-41cb-abc7-69cd57ec513a_4	66bd5ff9-53b0-41cb-abc7-69cd57ec513a_5	0.1	696.774	Rotation_invariant_image	1.16728
66bd5ff9-53b0-41cb-abc7-69cd57ec513a_4	66bd5ff9-53b0-41cb-abc7-69cd57ec513a_5	0.2	685.886	Rotation_invariant_image	2.33592
66bd5ff9-53b0-41cb-abc7-69cd57ec513a_4	66bd5ff9-53b0-41cb-abc7-69cd57ec513a_5	0.3	669.851	Rotation_invariant_image	3.29768
66bd5ff9-53b0-41cb-abc7-69cd57ec513a_4	66bd5ff9-53b0-41cb-abc7-69cd57ec513a_5	0.4	696.894	Rotation_invariant_image	3.05041
66bd5ff9-53b0-41cb-abc7-69cd57ec513a_4	66bd5ff9-53b0-41cb-abc7-69cd57ec513a_5	0.5	623.606	Rotation_invariant_image	2.73783
66bd5ff9-53b0-41cb-abc7-69cd57ec513a_4	66bd5ff9-53b0-41cb-abc7-69cd57ec513a_5	0.6	679.847	Rotation_invariant_image	2.90137
66bd5ff9-53b0-41cb-abc7-69cd57ec513a_4	66bd5ff9-53b0-41cb-abc7-69cd57ec513a_5	0.7	702.61	Rotation_invariant_image	3.01909
66bd5ff9-53b0-41cb-abc7-69cd57ec513a_4	66bd5ff9-53b0-41cb-abc7-69cd57ec513a_5	0.8	673.95	Rotation_invariant_image	2.33704
66bd5ff9-53b0-41cb-abc7-69cd57ec513a_4	66bd5ff9-53b0-41cb-abc7-69cd57ec513a_5	0.9	693.249	Rotation_invariant_image	1.16841
1e6cb974-5632-417c-9fc4-35b701c17cd3_0	1e6cb974-5632-417c-9fc4-35b701c17cd3_1	0.1	208.017	Rotation_invariant_image	1.288
1e6cb974-5632-417c-9fc4-35b701c17cd3_0	1e6cb974-5632-417c-9fc4-35b701c17cd3_1	0.2	208.566	Rotation_invariant_image	2.57811
1e6cb974-5632-417c-9fc4-35b701c17cd3_0	1e6cb974-5632-417c-9fc4-35b701c17cd3_1	0.3	211.802	Rotation_invariant_image	3.86823
1e6cb974-5632-417c-9fc4-35b701c17cd3_0	1e6cb974-5632-417c-9fc4-35b701c17cd3_1	0.4	208.257	Rotation_invariant_image	3.79516
1e6cb974-5632-417c-9fc4-35b701c17cd3_0	1e6cb974-5632-417c-9fc4-35b701c17cd3_1	0.5	203.606	Rotation_invariant_image	3.78244
1e6cb974-5632-417c-9fc4-35b701c17cd3_0	1e6cb974-5632-417c-9fc4-35b701c17cd3_1	0.6	206.713	Rotation_invariant_image	4.13295
1e6cb974-5632-417c-9fc4-35b701c17cd3_0	1e6cb974-5632-417c-9fc4-35b701c17cd3_1	0.7	217.445	Rotation_invariant_image	3.61667
1e6cb974-5632-417c-9fc4-35b701c17cd3_0	1e6cb974-5632-417c-9fc4-35b701c17cd3_1	0.8	233.869	Rotation_invariant_image	2.58038
1e6cb974-5632-417c-9fc4-35b701c17cd3_0	1e6cb974-5632-417c-9fc4-35b701c17cd3_1	0.9	225.149	Rotation_invariant_image	1.29026
1e6cb974-5632-417c-9fc4-35b701c17cd3_2	1e6cb974-5632-417c-9fc4-35b701c17cd3_3	0.1	224.548	Rotation_invariant_image	1.67365
1e6cb974-5632-417c-9fc4-35b701c17cd3_2	1e6cb974-5632-417c-9fc4-35b701c17cd3_3	0.2	217.871	Rotation_invariant_image	3.347
1e6cb974-5632-417c-9fc4-35b701c17cd3_2	1e6cb974-5632-417c-9fc4-35b701c17cd3_3	0.3	205.615	Rotation_invariant_image	4.3172
1e6cb974-5632-417c-9fc4-35b701c17cd3_2	1e6cb974-5632-417c-9fc4-35b701c17cd3_3	0.4	218.384	Rotation_invariant_image	4.81588
1e6cb974-5632-417c-9fc4-35b701c17cd3_2	1e6cb974-5632-417c-9fc4-35b701c17cd3_3	0.5	233.699	Rotation_invariant_image	4.49933
1e6cb974-5632-417c-9fc4-35b701c17cd3_2	1e6cb974-5632-417c-9fc4-35b701c17cd3_3	0.6	208.89	Rotation_invariant_image	4.59841
1e6cb974-5632-417c-9fc4-35b701c17cd3_2	1e6cb974-5632-417c-9fc4-35b701c17cd3_3	0.7	212.032	Rotation_invariant_image	4.52727
1e6cb974-5632-417c-9fc4-35b701c17cd3_2	1e6cb974-5632-417c-9fc4-35b701c17cd3_3	0.8	210.885	Rotation_invariant_image	3.34626
1e6cb974-5632-417c-9fc4-35b701c17cd3_2	1e6cb974-5632-417c-9fc4-35b701c17cd3_3	0.9	203.045	Rotation_invariant_image	1.6729
1e6cb974-5632-417c-9fc4-35b701c17cd3_4	1e6cb974-5632-417c-9fc4-35b701c17cd3_5	0.1	418.499	Rotation_invariant_image	1.33643
1e6cb974-5632-417c-9fc4-35b701c17cd3_4	1e6cb974-5632-417c-9fc4-35b701c17cd3_5	0.2	431.343	Rotation_invariant_image	2.67432
1e6cb974-5632-417c-9fc4-35b701c17cd3_4	1e6cb974-5632-417c-9fc4-35b701c17cd3_5	0.3	445.807	Rotation_invariant_image	3.13475
1e6cb974-5632-417c-9fc4-35b701c17cd3_4	1e6cb974-5632-417c-9fc4-35b701c17cd3_5	0.4	416.051	Rotation_invariant_image	2.79453
1e6cb974-5632-417c-9fc4-35b701c17cd3_4	1e6cb974-5632-417c-9fc4-35b701c17cd3_5	0.5	408.137	Rotation_invariant_image	2.79247
1e6cb974-5632-417c-9fc4-35b701c17cd3_4	1e6cb974-5632-417c-9fc4-35b701c17cd3_5	0.6	435.481	Rotation_invariant_image	3.04077
1e6cb974-5632-417c-9fc4-35b701c17cd3_4	1e6cb974-5632-417c-9fc4-35b701c17cd3_5	0.7	454.25	Rotation_invariant_image	3.24607
1e6cb974-5632-417c-9fc4-35b701c17cd3_4	1e6cb974-5632-417c-9fc4-35b701c17cd3_5	0.8	441.27	Rotation_invariant_image	2.67556
1e6cb974-5632-417c-9fc4-35b701c17cd3_4	1e6cb974-5632-417c-9fc4-35b701c17cd3_5	0.9	467.358	Rotation_invariant_image	1.33768
bf2f06c8-b73a-49b9-a978-7c9efae3769a_0	bf2f06c8-b73a-49b9-a978-7c9efae3769a_1	0.1	307.91	Rotation_invariant_image	0.87095
bf2f06c8-b73a-49b9-a978-7c9efae3769a_0	bf2f06c8-b73a-49b9-a978-7c9efae3769a_1	0.2	306.747	Rotation_invariant_image	1.74292
bf2f06c8-b73a-49b9-a978-7c9efae3769a_0	bf2f06c8-b73a-49b9-a978-7c9efae3769a_1	0.3	331.393	Rotation_invariant_image	2.61489
bf2f06c8-b73a-49b9-a978-7c9efae3769a_0	bf2f06c8-b73a-49b9-a978-7c9efae3769a_1	0.4	317.938	Rotation_invariant_image	3.48688
bf2f06c8-b73a-49b9-a978-7c9efae3769a_0	bf2f06c8-b73a-49b9-a978-7c9efae3769a_1	0.5	303.943	Rotation_invariant_image	4.0685
bf2f06c8-b73a-49b9-a978-7c9efae3769a_0	bf2f06c8-b73a-49b9-a978-7c9efae3769a_1	0.6	302.017	Rotation_invariant_image	3.48944
bf2f06c8-b73a-49b9-a978-7c9efae3769a_0	bf2f06c8-b73a-49b9-a978-7c9efae3769a_1	0.7	312.552	Rotation_invariant_image	2.61746
bf2f06c8-b73a-49b9-a978-7c9efae3769a_0	bf2f06c8-b73a-49b9-a978-7c9efae3769a_1	0.8	296.204	Rotation_invariant_image	1.74548
bf2f06c8-b73a-49b9-a978-7c9efae3769a_0	bf2f06c8-b73a-49b9-a978-7c9efae3769a_1	0.9	339.005	Rotation_invariant_image	0.873509
bf2f06c8-b73a-49b9-a978-7c9efae3769a_2	bf2f06c8-b73a-49b9-a978-7c9efae3769a_3	0.1	268.023	Rotation_invariant_image	1.23926
bf2f06c8-b73a-49b9-a978-7c9efae3769a_2	bf2f06c8-b73a-49b9-a978-7c9efae3769a_3	0.2	261.357	Rotation_invariant_image	2.47793
bf2f06c8-b73a-49b9-a978-7c9efae3769a_2	bf2f06c8-b73a-49b9-a978-7c9efae3769a_3	0.3	274.124	Rotation_invariant_image	3.3567
bf2f06c8-b73a-49b9-a978-7c9efae3769a_2	bf2f06c8-b73a-49b9-a978-7c9efae3769a_3	0.4	274.732	Rotation_invariant_image	3.67047
bf2f06c8-b73a-49b9-a978-7c9efae3769a_2	bf2f06c8-b73a-49b9-a978-7c9efae3769a_3	0.5	275.059	Rotation_invariant_image	3.91738
bf2f06c8-b73a-49b9-a978-7c9efae3769a_2	bf2f06c8-b73a-49b9-a978-7c9efae3769a_3	0.6	258.354	Rotation_invariant_image	3.91873
bf2f06c8-b73a-49b9-a978-7c9efae3769a_2	bf2f06c8-b73a-49b9-a978-7c9efae3769a_3	0.7	249.821	Rotation_invariant_image	3.71484
bf2f06c8-b73a-49b9-a978-7c9efae3769a_2	bf2f06c8-b73a-49b9-a978-7c9efae3769a_3	0.8	248.454	Rotation_invariant_image	2.47618
bf2f06c8-b73a-49b9-a978-7c9efae3769a_2	bf2f06c8-b73a-49b9-a978-7c9efae3769a_3	0.9	251.603	Rotation_invariant_image	1.23751
bf2f06c8-b73a-49b9-a978-7c9efae3769a_4	bf2f06c8-b73a-49b9-a978-7c9efae3769a_5	0.1	418.348	Rotation_invariant_image	0.629901
bf2f06c8-b73a-49b9-a978-7c9efae3769a_4	bf2f06c8-b73a-49b9-a978-7c9efae3769a_5	0.2	411.154	Rotation_invariant_image	1.26094
bf2f06c8-b73a-49b9-a978-7c9efae3769a_4	bf2f06c8-b73a-49b9-a978-7c9efae3769a_5	0.3	431.428	Rotation_invariant_image	1.89198
bf2f06c8-b73a-49b9-a978-7c9efae3769a_4	bf2f06c8-b73a-49b9-a978-7c9efae3769a_5	0.4	414.165	Rotation_invariant_image	2.52303
bf2f06c8-b73a-49b9-a978-7c9efae3769a_4	bf2f06c8-b73a-49b9-a978-7c9efae3769a_5	0.5	426.068	Rotation_invariant_image	3.15408
bf2f06c8-b73a-49b9-a978-7c9efae3769a_4	bf2f06c8-b73a-49b9-a978-7c9efae3769a_5	0.6	414.557	Rotation_invariant_image	2.5245
bf2f06c8-b73a-49b9-a978-7c9efae3769a_4	bf2f06c8-b73a-49b9-a978-7c9efae3769a_5	0.7	397.902	Rotation_invariant_image	1.89345
bf2f06c8-b73a-49b9-a978-7c9efae3769a_4	bf2f06c8-b73a-49b9-a978-7c9efae3769a_5	0.8	410.962	Rotation_invariant_image	1.26241
bf2f06c8-b73a-49b9-a978-7c9efae3769a_4	bf2f06c8-b73a-49b9-a978-7c9efae3769a_5	0.9	402.161	Rotation_invariant_image	0.63139
918cf919-315f-46f8-8186-51263e5efaf0_0	918cf919-315f-46f8-8186-51263e5efaf0_1	0.1	729.483	Rotation_invariant_image	0.709079
918cf919-315f-46f8-8186-51263e5efaf0_0	918cf919-315f-46f8-8186-51263e5efaf0_1	0.2	750.943	Rotation_invariant_image	1.41694
918cf919-315f-46f8-8186-51263e5efaf0_0	918cf919-315f-46f8-8186-51263e5efaf0_1	0.3	704.979	Rotation_invariant_image	2.12483
918cf919-315f-46f8-8186-51263e5efaf0_0	918cf919-315f-46f8-8186-51263e5efaf0_1	0.4	738.858	Rotation_invariant_image	2.83272
918cf919-315f-46f8-8186-51263e5efaf0_0	918cf919-315f-46f8-8186-51263e5efaf0_1	0.5	691.853	Rotation_invariant_image	3.03829
918cf919-315f-46f8-8186-51263e5efaf0_0	918cf919-315f-46f8-8186-51263e5efaf0_1	0.6	717.521	Rotation_invariant_image	2.83104
918cf919-315f-46f8-8186-51263e5efaf0_0	918cf919-315f-46f8-8186-51263e5efaf0_1	0.7	742.458	Rotation_invariant_image	2.12314
918cf919-315f-46f8-8186-51263e5efaf0_0	918cf919-315f-46f8-8186-51263e5efaf0_1	0.8	690.068	Rotation_invariant_image	1.41525
918cf919-315f-46f8-8186-51263e5efaf0_0	918cf919-315f-46f8-8186-51263e5efaf0_1	0.9	755.757	Rotation_invariant_image	0.707358
918cf919-315f-46f8-8186-51263e5efaf0_2	918cf919-315f-46f8-8186-51263e5efaf0_3	0.1	493.924	Rotation_invariant_image	1.69695
918cf919-315f-46f8-8186-51263e5efaf0_2	918cf919-315f-46f8-8186-51263e5efaf0_3	0.2	489.665	Rotation_invariant_image	3.39285
918cf919-315f-46f8-8186-51263e5efaf0_2	918cf919-315f-46f8-8186-51263e5efaf0_3	0.3	474.158	Rotation_invariant_image	3.30463
918cf919-315f-46f8-8186-51263e5efaf0_2	918cf919-315f-46f8-8186-51263e5efaf0_3	0.4	491.957	Rotation_invariant_image	3.14132
918cf919-315f-46f8-8186-51263e5efaf0_2	918cf919-315f-46f8-8186-51263e5efaf0_3	0.5	498.36	Rotation_invariant_image	3.41395
918cf919-315f-46f8-8186-51263e5efaf0_2	918cf919-315f-46f8-8186-51263e5efaf0_3	0.6	507.336	Rotation_invariant_image	3.05614
918cf919-315f-46f8-8186-51263e5efaf0_2	918cf919-315f-46f8-8186-51263e5efaf0_3	0.7	480.898	Rotation_invariant_image	2.97177
918cf919-315f-46f8-8186-51263e5efaf0_2	918cf919-315f-46f8-8186-51263e5efaf0_3	0.8	491.62	Rotation_invariant_image	3.19825
918cf919-315f-46f8-8186-51263e5efaf0_2	918cf919-315f-46f8-8186-51263e5efaf0_3	0.9	480.292	Rotation_invariant_image	1.69547
918cf919-315f-46f8-8186-51263e5efaf0_4	918cf919-315f-46f8-8186-51263e5efaf0_5	0.1	972.219	Rotation_invariant_image	1.23074
918cf919-315f-46f8-8186-51263e5efaf0_4	918cf919-315f-46f8-8186-51263e5efaf0_5	0.2	958.47	Rotation_invariant_image	2.46077
918cf919-315f-46f8-8186-51263e5efaf0_4	918cf919-315f-46f8-8186-51263e5efaf0_5	0.3	985.255	Rotation_invariant_image	2.80641
918cf919-315f-46f8-8186-51263e5efaf0_4	918cf919-315f-46f8-8186-51263e5efaf0_5	0.4	958.609	Rotation_invariant_image	2.62514
918cf919-315f-46f8-8186-51263e5efaf0_4	918cf919-315f-46f8-8186-51263e5efaf0_5	0.5	931.831	Rotation_invariant_image	2.98878
918cf919-315f-46f8-8186-51263e5efaf0_4	918cf919-315f-46f8-8186-51263e5efaf0_5	0.6	980.999	Rotation_invariant_image	3.28213
918cf919-315f-46f8-8186-51263e5efaf0_4	918cf919-315f-46f8-8186-51263e5efaf0_5	0.7	968.546	Rotation_invariant_image	3.53602
918cf919-315f-46f8-8186-51263e5efaf0_4	918cf919-315f-46f8-8186-51263e5efaf0_5	0.8	983.278	Rotation_invariant_image	2.46139
918cf919-315f-46f8-8186-51263e5efaf0_4	918cf919-315f-46f8-8186-51263e5efaf0_5	0.9	996.502	Rotation_invariant_image	1.23138
b961adbe-a843-4508-ba4d-f07e1638cf14_0	b961adbe-a843-4508-ba4d-f07e1638cf14_1	0.1	211.224	Rotation_invariant_image	0.936135
b961adbe-a843-4508-ba4d-f07e1638cf14_0	b961adbe-a843-4508-ba4d-f07e1638cf14_1	0.2	261.17	Rotation_invariant_image	1.87227
b961adbe-a843-4508-ba4d-f07e1638cf14_0	b961adbe-a843-4508-ba4d-f07e1638cf14_1	0.3	253.473	Rotation_invariant_image	2.80843
b961adbe-a843-4508-ba4d-f07e1638cf14_0	b961adbe-a843-4508-ba4d-f07e1638cf14_1	0.4	250.104	Rotation_invariant_image	3.31138
b961adbe-a843-4508-ba4d-f07e1638cf14_0	b961adbe-a843-4508-ba4d-f07e1638cf14_1	0.5	237.838	Rotation_invariant_image	3.16052
b961adbe-a843-4508-ba4d-f07e1638cf14_0	b961adbe-a843-4508-ba4d-f07e1638cf14_1	0.6	249.51	Rotation_invariant_image	3.06408
b961adbe-a843-4508-ba4d-f07e1638cf14_0	b961adbe-a843-4508-ba4d-f07e1638cf14_1	0.7	253.511	Rotation_invariant_image	2.80771
b961adbe-a843-4508-ba4d-f07e1638cf14_0	b961adbe-a843-4508-ba4d-f07e1638cf14_1	0.8	237.754	Rotation_invariant_image	1.87154
b961adbe-a843-4508-ba4d-f07e1638cf14_0	b961adbe-a843-4508-ba4d-f07e1638cf14_1	0.9	218.306	Rotation_invariant_image	0.935369
b961adbe-a843-4508-ba4d-f07e1638cf14_2	b961adbe-a843-4508-ba4d-f07e1638cf14_3	0.1	199.837	Rotation_invariant_image	1.5667
b961adbe-a843-4508-ba4d-f07e1638cf14_2	b961adbe-a843-4508-ba4d-f07e1638cf14_3	0.2	210.812	Rotation_invariant_image	3.13314
b961adbe-a843-4508-ba4d-f07e1638cf14_2	b961adbe-a843-4508-ba4d-f07e1638cf14_3	0.3	208.016	Rotation_invariant_image	3.46826
b961adbe-a843-4508-ba4d-f07e1638cf14_2	b961adbe-a843-4508-ba4d-f07e1638cf14_3	0.4	210.361	Rotation_invariant_image	3.06298
b961adbe-a843-4508-ba4d-f07e1638cf14_2	b961adbe-a843-4508-ba4d-f07e1638cf14_3	0.5	209.619	Rotation_invariant_image	3.41209
b961adbe-a843-4508-ba4d-f07e1638cf14_2	b961adbe-a843-4508-ba4d-f07e1638cf14_3	0.6	191.357	Rotation_invariant_image	3.54207
b961adbe-a843-4508-ba4d-f07e1638cf14_2	b961adbe-a843-4508-ba4d-f07e1638cf14_3	0.7	208.581	Rotation_invariant_image	3.45572
b961adbe-a843-4508-ba4d-f07e1638cf14_2	b961adbe-a843-4508-ba4d-f07e1638cf14_3	0.8	212.453	Rotation_invariant_image	3.13196
b961adbe-a843-4508-ba4d-f07e1638cf14_2	b961adbe-a843-4508-ba4d-f07e1638cf14_3	0.9	213.352	Rotation_invariant_image	1.56552
b961adbe-a843-4508-ba4d-f07e1638cf14_4	b961adbe-a843-4508-ba4d-f07e1638cf14_5	0.1	448.479	Rotation_invariant_image	1.26516
b961adbe-a843-4508-ba4d-f07e1638cf14_4	b961adbe-a843-4508-ba4d-f07e1638cf14_5	0.2	456.048	Rotation_invariant_image	2.52991
b961adbe-a843-4508-ba4d-f07e1638cf14_4	b961adbe-a843-4508-ba4d-f07e1638cf14_5	0.3	458.534	Rotation_invariant_image	3.13855
b961adbe-a843-4508-ba4d-f07e1638cf14_4	b961adbe-a843-4508-ba4d-f07e1638cf14_5	0.4	458.335	Rotation_invariant_image	3.25526
b961adbe-a843-4508-ba4d-f07e1638cf14_4	b961adbe-a843-4508-ba4d-f07e1638cf14_5	0.5	457.422	Rotation_invariant_image	2.96898
b961adbe-a843-4508-ba4d-f07e1638cf14_4	b961adbe-a843-4508-ba4d-f07e1638cf14_5	0.6	467.835	Rotation_invariant_image	2.84392
b961adbe-a843-4508-ba4d-f07e1638cf14_4	b961adbe-a843-4508-ba4d-f07e1638cf14_5	0.7	471.946	Rotation_invariant_image	2.75103
b961adbe-a843-4508-ba4d-f07e1638cf14_4	b961adbe-a843-4508-ba4d-f07e1638cf14_5	0.8	472.052	Rotation_invariant_image	2.52865
b961adbe-a843-4508-ba4d-f07e1638cf14_4	b961adbe-a843-4508-ba4d-f07e1638cf14_5	0.9	435.29	Rotation_invariant_image	1.26392
bb053ccf-e51c-4733-9547-339cab657733_0	bb053ccf-e51c-4733-9547-339cab657733_1	0.1	415.029	Rotation_invariant_image	1.20666
bb053ccf-e51c-4733-9547-339cab657733_0	bb053ccf-e51c-4733-9547-339cab657733_1	0.2	397.515	Rotation_invariant_image	2.4143
bb053ccf-e51c-4733-9547-339cab657733_0	bb053ccf-e51c-4733-9547-339cab657733_1	0.3	409.542	Rotation_invariant_image	3.39381
bb053ccf-e51c-4733-9547-339cab657733_0	bb053ccf-e51c-4733-9547-339cab657733_1	0.4	403.016	Rotation_invariant_image	3.51763
bb053ccf-e51c-4733-9547-339cab657733_0	bb053ccf-e51c-4733-9547-339cab657733_1	0.5	392.084	Rotation_invariant_image	4.01827
bb053ccf-e51c-4733-9547-339cab657733_0	bb053ccf-e51c-4733-9547-339cab657733_1	0.6	426.243	Rotation_invariant_image	4.42163
bb053ccf-e51c-4733-9547-339cab657733_0	bb053ccf-e51c-4733-9547-339cab657733_1	0.7	382.235	Rotation_invariant_image	3.62205
bb053ccf-e51c-4733-9547-339cab657733_0	bb053ccf-e51c-4733-9547-339cab657733_1	0.8	386.22	Rotation_invariant_image	2.41438
bb053ccf-e51c-4733-9547-339cab657733_0	bb053ccf-e51c-4733-9547-339cab657733_1	0.9	405.114	Rotation_invariant_image	1.20672
bb053ccf-e51c-4733-9547-339cab657733_2	bb053ccf-e51c-4733-9547-339cab657733_3	0.1	386.556	Rotation_invariant_image	1.59585
bb053ccf-e51c-4733-9547-339cab657733_2	bb053ccf-e51c-4733-9547-339cab657733_3	0.2	403.77	Rotation_invariant_image	3.19124
bb053ccf-e51c-4733-9547-339cab657733_2	bb053ccf-e51c-4733-9547-339cab657733_3	0.3	399.954	Rotation_invariant_image	3.30666
bb053ccf-e51c-4733-9547-339cab657733_2	bb053ccf-e51c-4733-9547-339cab657733_3	0.4	373.026	Rotation_invariant_image	3.30816
bb053ccf-e51c-4733-9547-339cab657733_2	bb053ccf-e51c-4733-9547-339cab657733_3	0.5	370.749	Rotation_invariant_image	4.00556
bb053ccf-e51c-4733-9547-339cab657733_2	bb053ccf-e51c-4733-9547-339cab657733_3	0.6	367.504	Rotation_invariant_image	4.40933
bb053ccf-e51c-4733-9547-339cab657733_2	bb053ccf-e51c-4733-9547-339cab657733_3	0.7	414.513	Rotation_invariant_image	4.29973
bb053ccf-e51c-4733-9547-339cab657733_2	bb053ccf-e51c-4733-9547-339cab657733_3	0.8	350.752	Rotation_invariant_image	3.18995
bb053ccf-e51c-4733-9547-339cab657733_2	bb053ccf-e51c-4733-9547-339cab657733_3	0.9	366.751	Rotation_invariant_image	1.59455
bb053ccf-e51c-4733-9547-339cab657733_4	bb053ccf-e51c-4733-9547-339cab657733_5	0.1	405.675	Rotation_invariant_image	1.42672
bb053ccf-e51c-4733-9547-339cab657733_4	bb053ccf-e51c-4733-9547-339cab657733_5	0.2	437.574	Rotation_invariant_image	2.85449
bb053ccf-e51c-4733-9547-339cab657733_4	bb053ccf-e51c-4733-9547-339cab657733_5	0.3	437.729	Rotation_invariant_image	4.28227
bb053ccf-e51c-4733-9547-339cab657733_4	bb053ccf-e51c-4733-9547-339cab657733_5	0.4	434.108	Rotation_invariant_image	4.83946
bb053ccf-e51c-4733-9547-339cab657733_4	bb053ccf-e51c-4733-9547-339cab657733_5	0.5	455.479	Rotation_invariant_image	4.35664
bb053ccf-e51c-4733-9547-339cab657733_4	bb053ccf-e51c-4733-9547-339cab657733_5	0.6	390.093	Rotation_invariant_image	3.94119
bb053ccf-e51c-4733-9547-339cab657733_4	bb053ccf-e51c-4733-9547-339cab657733_5	0.7	439.081	Rotation_invariant_image	3.70482
bb053ccf-e51c-4733-9547-339cab657733_4	bb053ccf-e51c-4733-9547-339cab657733_5	0.8	429.166	Rotation_invariant_image	2.85605
bb053ccf-e51c-4733-9547-339cab657733_4	bb053ccf-e51c-4733-9547-339cab657733_5	0.9	413.971	Rotation_invariant_image	1.4283
86957969-70f2-45bf-9a1e-b75ef5aeeb6a_0	86957969-70f2-45bf-9a1e-b75ef5aeeb6a_1	0.1	357.093	Rotation_invariant_image	1.14728
86957969-70f2-45bf-9a1e-b75ef5aeeb6a_0	86957969-70f2-45bf-9a1e-b75ef5aeeb6a_1	0.2	345.661	Rotation_invariant_image	2.29674
86957969-70f2-45bf-9a1e-b75ef5aeeb6a_0	86957969-70f2-45bf-9a1e-b75ef5aeeb6a_1	0.3	363.086	Rotation_invariant_image	3.44622
86957969-70f2-45bf-9a1e-b75ef5aeeb6a_0	86957969-70f2-45bf-9a1e-b75ef5aeeb6a_1	0.4	365.23	Rotation_invariant_image	4.38594
86957969-70f2-45bf-9a1e-b75ef5aeeb6a_0	86957969-70f2-45bf-9a1e-b75ef5aeeb6a_1	0.5	363.347	Rotation_invariant_image	4.28906
86957969-70f2-45bf-9a1e-b75ef5aeeb6a_0	86957969-70f2-45bf-9a1e-b75ef5aeeb6a_1	0.6	371.441	Rotation_invariant_image	4.07678
86957969-70f2-45bf-9a1e-b75ef5aeeb6a_0	86957969-70f2-45bf-9a1e-b75ef5aeeb6a_1	0.7	365.997	Rotation_invariant_image	3.44854
86957969-70f2-45bf-9a1e-b75ef5aeeb6a_0	86957969-70f2-45bf-9a1e-b75ef5aeeb6a_1	0.8	357.693	Rotation_invariant_image	2.29906
86957969-70f2-45bf-9a1e-b75ef5aeeb6a_0	86957969-70f2-45bf-9a1e-b75ef5aeeb6a_1	0.9	362.102	Rotation_invariant_image	1.14959
86957969-70f2-45bf-9a1e-b75ef5aeeb6a_2	86957969-70f2-45bf-9a1e-b75ef5aeeb6a_3	0.1	298.22	Rotation_invariant_image	1.49229
86957969-70f2-45bf-9a1e-b75ef5aeeb6a_2	86957969-70f2-45bf-9a1e-b75ef5aeeb6a_3	0.2	296.012	Rotation_invariant_image	2.98475
86957969-70f2-45bf-9a1e-b75ef5aeeb6a_2	86957969-70f2-45bf-9a1e-b75ef5aeeb6a_3	0.3	265.498	Rotation_invariant_image	4.47722
86957969-70f2-45bf-9a1e-b75ef5aeeb6a_2	86957969-70f2-45bf-9a1e-b75ef5aeeb6a_3	0.4	259.911	Rotation_invariant_image	4.85432
86957969-70f2-45bf-9a1e-b75ef5aeeb6a_2	86957969-70f2-45bf-9a1e-b75ef5aeeb6a_3	0.5	293.261	Rotation_invariant_image	4.79143
86957969-70f2-45bf-9a1e-b75ef5aeeb6a_2	86957969-70f2-45bf-9a1e-b75ef5aeeb6a_3	0.6	303.254	Rotation_invariant_image	4.98172
86957969-70f2-45bf-9a1e-b75ef5aeeb6a_2	86957969-70f2-45bf-9a1e-b75ef5aeeb6a_3	0.7	268.694	Rotation_invariant_image	4.06267
86957969-70f2-45bf-9a1e-b75ef5aeeb6a_2	86957969-70f2-45bf-9a1e-b75ef5aeeb6a_3	0.8	264.359	Rotation_invariant_image	2.98519
86957969-70f2-45bf-9a1e-b75ef5aeeb6a_2	86957969-70f2-45bf-9a1e-b75ef5aeeb6a_3	0.9	264.806	Rotation_invariant_image	1.49273
86957969-70f2-45bf-9a1e-b75ef5aeeb6a_4	86957969-70f2-45bf-9a1e-b75ef5aeeb6a_5	0.1	436.259	Rotation_invariant_image	1.26669
86957969-70f2-45bf-9a1e-b75ef5aeeb6a_4	86957969-70f2-45bf-9a1e-b75ef5aeeb6a_5	0.2	440.198	Rotation_invariant_image	2.53415
86957969-70f2-45bf-9a1e-b75ef5aeeb6a_4	86957969-70f2-45bf-9a1e-b75ef5aeeb6a_5	0.3	424.28	Rotation_invariant_image	3.2198
86957969-70f2-45bf-9a1e-b75ef5aeeb6a_4	86957969-70f2-45bf-9a1e-b75ef5aeeb6a_5	0.4	465.753	Rotation_invariant_image	2.95692
86957969-70f2-45bf-9a1e-b75ef5aeeb6a_4	86957969-70f2-45bf-9a1e-b75ef5aeeb6a_5	0.5	470.235	Rotation_invariant_image	3.21443
86957969-70f2-45bf-9a1e-b75ef5aeeb6a_4	86957969-70f2-45bf-9a1e-b75ef5aeeb6a_5	0.6	467.207	Rotation_invariant_image	3.1524
86957969-70f2-45bf-9a1e-b75ef5aeeb6a_4	86957969-70f2-45bf-9a1e-b75ef5aeeb6a_5	0.7	450.08	Rotation_invariant_image	3.21114
86957969-70f2-45bf-9a1e-b75ef5aeeb6a_4	86957969-70f2-45bf-9a1e-b75ef5aeeb6a_5	0.8	458.524	Rotation_invariant_image	2.53433
86957969-70f2-45bf-9a1e-b75ef5aeeb6a_4	86957969-70f2-45bf-9a1e-b75ef5aeeb6a_5	0.9	453.826	Rotation_invariant_image	1.26687
f484bdd2-e63d-4e86-bc3b-a4cc568f0898_0	f484bdd2-e63d-4e86-bc3b-a4cc568f0898_1	0.1	479.532	Rotation_invariant_image	1.48865
f484bdd2-e63d-4e86-bc3b-a4cc568f0898_0	f484bdd2-e63d-4e86-bc3b-a4cc568f0898_1	0.2	458.663	Rotation_invariant_image	2.97641
f484bdd2-e63d-4e86-bc3b-a4cc568f0898_0	f484bdd2-e63d-4e86-bc3b-a4cc568f0898_1	0.3	469.972	Rotation_invariant_image	3.93518
f484bdd2-e63d-4e86-bc3b-a4cc568f0898_0	f484bdd2-e63d-4e86-bc3b-a4cc568f0898_1	0.4	487.55	Rotation_invariant_image	3.62183
f484bdd2-e63d-4e86-bc3b-a4cc568f0898_0	f484bdd2-e63d-4e86-bc3b-a4cc568f0898_1	0.5	500.476	Rotation_invariant_image	3.88494
f484bdd2-e63d-4e86-bc3b-a4cc568f0898_0	f484bdd2-e63d-4e86-bc3b-a4cc568f0898_1	0.6	473.995	Rotation_invariant_image	3.23791
f484bdd2-e63d-4e86-bc3b-a4cc568f0898_0	f484bdd2-e63d-4e86-bc3b-a4cc568f0898_1	0.7	487.692	Rotation_invariant_image	2.84872
f484bdd2-e63d-4e86-bc3b-a4cc568f0898_0	f484bdd2-e63d-4e86-bc3b-a4cc568f0898_1	0.8	430.932	Rotation_invariant_image	2.97482
f484bdd2-e63d-4e86-bc3b-a4cc568f0898_0	f484bdd2-e63d-4e86-bc3b-a4cc568f0898_1	0.9	480.705	Rotation_invariant_image	1.48705
f484bdd2-e63d-4e86-bc3b-a4cc568f0898_2	f484bdd2-e63d-4e86-bc3b-a4cc568f0898_3	0.1	398.764	Rotation_invariant_image	1.05626
f484bdd2-e63d-4e86-bc3b-a4cc568f0898_2	f484bdd2-e63d-4e86-bc3b-a4cc568f0898_3	0.2	359.474	Rotation_invariant_image	2.11265
f484bdd2-e63d-4e86-bc3b-a4cc568f0898_2	f484bdd2-e63d-4e86-bc3b-a4cc568f0898_3	0.3	368.755	Rotation_invariant_image	2.8098
f484bdd2-e63d-4e86-bc3b-a4cc568f0898_2	f484bdd2-e63d-4e86-bc3b-a4cc568f0898_3	0.4	365.334	Rotation_invariant_image	3.11392
f484bdd2-e63d-4e86-bc3b-a4cc568f0898_2	f484bdd2-e63d-4e86-bc3b-a4cc568f0898_3	0.5	359.749	Rotation_invariant_image	3.29851
f484bdd2-e63d-4e86-bc3b-a4cc568f0898_2	f484bdd2-e63d-4e86-bc3b-a4cc568f0898_3	0.6	378.503	Rotation_invariant_image	3.42224
f484bdd2-e63d-4e86-bc3b-a4cc568f0898_2	f484bdd2-e63d-4e86-bc3b-a4cc568f0898_3	0.7	361.436	Rotation_invariant_image	3.16915
f484bdd2-e63d-4e86-bc3b-a4cc568f0898_2	f484bdd2-e63d-4e86-bc3b-a4cc568f0898_3	0.8	373.926	Rotation_invariant_image	2.11275
f484bdd2-e63d-4e86-bc3b-a4cc568f0898_2	f484bdd2-e63d-4e86-bc3b-a4cc568f0898_3	0.9	381.121	Rotation_invariant_image	1.05636
f484bdd2-e63d-4e86-bc3b-a4cc568f0898_4	f484bdd2-e63d-4e86-bc3b-a4cc568f0898_5	0.1	530.942	Rotation_invariant_image	1.18811
f484bdd2-e63d-4e86-bc3b-a4cc568f0898_4	f484bdd2-e63d-4e86-bc3b-a4cc568f0898_5	0.2	556.412	Rotation_invariant_image	2.37559
f484bdd2-e63d-4e86-bc3b-a4cc568f0898_4	f484bdd2-e63d-4e86-bc3b-a4cc568f0898_5	0.3	530.7	Rotation_invariant_image	3.56307
f484bdd2-e63d-4e86-bc3b-a4cc568f0898_4	f484bdd2-e63d-4e86-bc3b-a4cc568f0898_5	0.4	536.713	Rotation_invariant_image	3.37534
f484bdd2-e63d-4e86-bc3b-a4cc568f0898_4	f484bdd2-e63d-4e86-bc3b-a4cc568f0898_5	0.5	556.166	Rotation_invariant_image	3.32226
f484bdd2-e63d-4e86-bc3b-a4cc568f0898_4	f484bdd2-e63d-4e86-bc3b-a4cc568f0898_5	0.6	525.871	Rotation_invariant_image	2.99304
f484bdd2-e63d-4e86-bc3b-a4cc568f0898_4	f484bdd2-e63d-4e86-bc3b-a4cc568f0898_5	0.7	534.826	Rotation_invariant_image	3.06908
f484bdd2-e63d-4e86-bc3b-a4cc568f0898_4	f484bdd2-e63d-4e86-bc3b-a4cc568f0898_5	0.8	543.659	Rotation_invariant_image	2.37371
f484bdd2-e63d-4e86-bc3b-a4cc568f0898_4	f484bdd2-e63d-4e86-bc3b-a4cc568f0898_5	0.9	490.355	Rotation_invariant_image	1.18623
c827e9a8-f708-4b9e-80d3-cc10e201a007_0	c827e9a8-f708-4b9e-80d3-cc10e201a007_1	0.1	277.691	Rotation_invariant_image	0.879047
c827e9a8-f708-4b9e-80d3-cc10e201a007_0	c827e9a8-f708-4b9e-80d3-cc10e201a007_1	0.2	308.381	Rotation_invariant_image	1.75845
c827e9a8-f708-4b9e-80d3-cc10e201a007_0	c827e9a8-f708-4b9e-80d3-cc10e201a007_1	0.3	304.033	Rotation_invariant_image	2.63786
c827e9a8-f708-4b9e-80d3-cc10e201a007_0	c827e9a8-f708-4b9e-80d3-cc10e201a007_1	0.4	310.557	Rotation_invariant_image	3.51728
c827e9a8-f708-4b9e-80d3-cc10e201a007_0	c827e9a8-f708-4b9e-80d3-cc10e201a007_1	0.5	308.77	Rotation_invariant_image	4.3967
c827e9a8-f708-4b9e-80d3-cc10e201a007_0	c827e9a8-f708-4b9e-80d3-cc10e201a007_1	0.6	302.347	Rotation_invariant_image	3.51805
c827e9a8-f708-4b9e-80d3-cc10e201a007_0	c827e9a8-f708-4b9e-80d3-cc10e201a007_1	0.7	292.289	Rotation_invariant_image	2.63863
c827e9a8-f708-4b9e-80d3-cc10e201a007_0	c827e9a8-f708-4b9e-80d3-cc10e201a007_1	0.8	316.456	Rotation_invariant_image	1.75922
c827e9a8-f708-4b9e-80d3-cc10e201a007_0	c827e9a8-f708-4b9e-80d3-cc10e201a007_1	0.9	294.399	Rotation_invariant_image	0.879812
c827e9a8-f708-4b9e-80d3-cc10e201a007_2	c827e9a8-f708-4b9e-80d3-cc10e201a007_3	0.1	321.805	Rotation_invariant_image	1.60061
c827e9a8-f708-4b9e-80d3-cc10e201a007_2	c827e9a8-f708-4b9e-80d3-cc10e201a007_3	0.2	327.428	Rotation_invariant_image	3.20173
c827e9a8-f708-4b9e-80d3-cc10e201a007_2	c827e9a8-f708-4b9e-80d3-cc10e201a007_3	0.3	327.725	Rotation_invariant_image	3.70956
c827e9a8-f708-4b9e-80d3-cc10e201a007_2	c827e9a8-f708-4b9e-80d3-cc10e201a007_3	0.4	320.055	Rotation_invariant_image	4.05415
c827e9a8-f708-4b9e-80d3-cc10e201a007_2	c827e9a8-f708-4b9e-80d3-cc10e201a007_3	0.5	327.538	Rotation_invariant_image	4.24823
c827e9a8-f708-4b9e-80d3-cc10e201a007_2	c827e9a8-f708-4b9e-80d3-cc10e201a007_3	0.6	321.605	Rotation_invariant_image	3.83948
c827e9a8-f708-4b9e-80d3-cc10e201a007_2	c827e9a8-f708-4b9e-80d3-cc10e201a007_3	0.7	325.337	Rotation_invariant_image	4.06976
c827e9a8-f708-4b9e-80d3-cc10e201a007_2	c827e9a8-f708-4b9e-80d3-cc10e201a007_3	0.8	304.789	Rotation_invariant_image	3.20129
c827e9a8-f708-4b9e-80d3-cc10e201a007_2	c827e9a8-f708-4b9e-80d3-cc10e201a007_3	0.9	324.857	Rotation_invariant_image	1.60017
c827e9a8-f708-4b9e-80d3-cc10e201a007_4	c827e9a8-f708-4b9e-80d3-cc10e201a007_5	0.1	401.482	Rotation_invariant_image	1.40637
c827e9a8-f708-4b9e-80d3-cc10e201a007_4	c827e9a8-f708-4b9e-80d3-cc10e201a007_5	0.2	416.564	Rotation_invariant_image	2.8144
c827e9a8-f708-4b9e-80d3-cc10e201a007_4	c827e9a8-f708-4b9e-80d3-cc10e201a007_5	0.3	404.294	Rotation_invariant_image	4.03621
c827e9a8-f708-4b9e-80d3-cc10e201a007_4	c827e9a8-f708-4b9e-80d3-cc10e201a007_5	0.4	409.649	Rotation_invariant_image	3.70529
c827e9a8-f708-4b9e-80d3-cc10e201a007_4	c827e9a8-f708-4b9e-80d3-cc10e201a007_5	0.5	400.935	Rotation_invariant_image	3.57812
c827e9a8-f708-4b9e-80d3-cc10e201a007_4	c827e9a8-f708-4b9e-80d3-cc10e201a007_5	0.6	419.012	Rotation_invariant_image	3.48069
c827e9a8-f708-4b9e-80d3-cc10e201a007_4	c827e9a8-f708-4b9e-80d3-cc10e201a007_5	0.7	412.624	Rotation_invariant_image	3.10702
c827e9a8-f708-4b9e-80d3-cc10e201a007_4	c827e9a8-f708-4b9e-80d3-cc10e201a007_5	0.8	413.895	Rotation_invariant_image	2.81653
c827e9a8-f708-4b9e-80d3-cc10e201a007_4	c827e9a8-f708-4b9e-80d3-cc10e201a007_5	0.9	393.466	Rotation_invariant_image	1.40851
690a0d81-d535-4b24-8ddc-aa2f6ae00974_0	690a0d81-d535-4b24-8ddc-aa2f6ae00974_1	0.1	933.358	Rotation_invariant_image	0.680764
690a0d81-d535-4b24-8ddc-aa2f6ae00974_0	690a0d81-d535-4b24-8ddc-aa2f6ae00974_1	0.2	924.693	Rotation_invariant_image	1.36162
690a0d81-d535-4b24-8ddc-aa2f6ae00974_0	690a0d81-d535-4b24-8ddc-aa2f6ae00974_1	0.3	911.615	Rotation_invariant_image	2.04249
690a0d81-d535-4b24-8ddc-aa2f6ae00974_0	690a0d81-d535-4b24-8ddc-aa2f6ae00974_1	0.4	882.456	Rotation_invariant_image	2.72337
690a0d81-d535-4b24-8ddc-aa2f6ae00974_0	690a0d81-d535-4b24-8ddc-aa2f6ae00974_1	0.5	900.336	Rotation_invariant_image	3.10953
690a0d81-d535-4b24-8ddc-aa2f6ae00974_0	690a0d81-d535-4b24-8ddc-aa2f6ae00974_1	0.6	914.295	Rotation_invariant_image	2.72377
690a0d81-d535-4b24-8ddc-aa2f6ae00974_0	690a0d81-d535-4b24-8ddc-aa2f6ae00974_1	0.7	918.599	Rotation_invariant_image	2.04289
690a0d81-d535-4b24-8ddc-aa2f6ae00974_0	690a0d81-d535-4b24-8ddc-aa2f6ae00974_1	0.8	909.142	Rotation_invariant_image	1.36202
690a0d81-d535-4b24-8ddc-aa2f6ae00974_0	690a0d81-d535-4b24-8ddc-aa2f6ae00974_1	0.9	911.906	Rotation_invariant_image	0.681157
690a0d81-d535-4b24-8ddc-aa2f6ae00974_2	690a0d81-d535-4b24-8ddc-aa2f6ae00974_3	0.1	681.934	Rotation_invariant_image	1.52987
690a0d81-d535-4b24-8ddc-aa2f6ae00974_2	690a0d81-d535-4b24-8ddc-aa2f6ae00974_3	0.2	706.363	Rotation_invariant_image	3.05976
690a0d81-d535-4b24-8ddc-aa2f6ae00974_2	690a0d81-d535-4b24-8ddc-aa2f6ae00974_3	0.3	685.244	Rotation_invariant_image	3.50207
690a0d81-d535-4b24-8ddc-aa2f6ae00974_2	690a0d81-d535-4b24-8ddc-aa2f6ae00974_3	0.4	735.638	Rotation_invariant_image	3.5068
690a0d81-d535-4b24-8ddc-aa2f6ae00974_2	690a0d81-d535-4b24-8ddc-aa2f6ae00974_3	0.5	704.249	Rotation_invariant_image	3.44841
690a0d81-d535-4b24-8ddc-aa2f6ae00974_2	690a0d81-d535-4b24-8ddc-aa2f6ae00974_3	0.6	727.62	Rotation_invariant_image	3.3573
690a0d81-d535-4b24-8ddc-aa2f6ae00974_2	690a0d81-d535-4b24-8ddc-aa2f6ae00974_3	0.7	693.258	Rotation_invariant_image	3.91567
690a0d81-d535-4b24-8ddc-aa2f6ae00974_2	690a0d81-d535-4b24-8ddc-aa2f6ae00974_3	0.8	697.051	Rotation_invariant_image	3.05904
690a0d81-d535-4b24-8ddc-aa2f6ae00974_2	690a0d81-d535-4b24-8ddc-aa2f6ae00974_3	0.9	676.81	Rotation_invariant_image	1.52915
690a0d81-d535-4b24-8ddc-aa2f6ae00974_4	690a0d81-d535-4b24-8ddc-aa2f6ae00974_5	0.1	1238.65	Rotation_invariant_image	1.30567
690a0d81-d535-4b24-8ddc-aa2f6ae00974_4	690a0d81-d535-4b24-8ddc-aa2f6ae00974_5	0.2	1242.57	Rotation_invariant_image	2.61157
690a0d81-d535-4b24-8ddc-aa2f6ae00974_4	690a0d81-d535-4b24-8ddc-aa2f6ae00974_5	0.3	1359.05	Rotation_invariant_image	3.0131
690a0d81-d535-4b24-8ddc-aa2f6ae00974_4	690a0d81-d535-4b24-8ddc-aa2f6ae00974_5	0.4	1291.17	Rotation_invariant_image	2.95427
690a0d81-d535-4b24-8ddc-aa2f6ae00974_4	690a0d81-d535-4b24-8ddc-aa2f6ae00974_5	0.5	1274.95	Rotation_invariant_image	2.914
690a0d81-d535-4b24-8ddc-aa2f6ae00974_4	690a0d81-d535-4b24-8ddc-aa2f6ae00974_5	0.6	1197.1	Rotation_invariant_image	2.80165
690a0d81-d535-4b24-8ddc-aa2f6ae00974_4	690a0d81-d535-4b24-8ddc-aa2f6ae00974_5	0.7	1275.82	Rotation_invariant_image	2.99161
690a0d81-d535-4b24-8ddc-aa2f6ae00974_4	690a0d81-d535-4b24-8ddc-aa2f6ae00974_5	0.8	1317.57	Rotation_invariant_image	2.61188
690a0d81-d535-4b24-8ddc-aa2f6ae00974_4	690a0d81-d535-4b24-8ddc-aa2f6ae00974_5	0.9	1314.56	Rotation_invariant_image	1.30599
a2d134aa-ab4c-4652-b2dd-cfe6bbddf2c4_0	a2d134aa-ab4c-4652-b2dd-cfe6bbddf2c4_1	0.1	170.795	Rotation_invariant_image	0.843448
a2d134aa-ab4c-4652-b2dd-cfe6bbddf2c4_0	a2d134aa-ab4c-4652-b2dd-cfe6bbddf2c4_1	0.2	179.64	Rotation_invariant_image	1.68634
a2d134aa-ab4c-4652-b2dd-cfe6bbddf2c4_0	a2d134aa-ab4c-4652-b2dd-cfe6bbddf2c4_1	0.3	184.07	Rotation_invariant_image	2.52926
a2d134aa-ab4c-4652-b2dd-cfe6bbddf2c4_0	a2d134aa-ab4c-4652-b2dd-cfe6bbddf2c4_1	0.4	181.576	Rotation_invariant_image	3.37218
a2d134aa-ab4c-4652-b2dd-cfe6bbddf2c4_0	a2d134aa-ab4c-4652-b2dd-cfe6bbddf2c4_1	0.5	182.871	Rotation_invariant_image	3.30206
a2d134aa-ab4c-4652-b2dd-cfe6bbddf2c4_0	a2d134aa-ab4c-4652-b2dd-cfe6bbddf2c4_1	0.6	171.603	Rotation_invariant_image	3.0027
a2d134aa-ab4c-4652-b2dd-cfe6bbddf2c4_0	a2d134aa-ab4c-4652-b2dd-cfe6bbddf2c4_1	0.7	188.111	Rotation_invariant_image	2.52796
a2d134aa-ab4c-4652-b2dd-cfe6bbddf2c4_0	a2d134aa-ab4c-4652-b2dd-cfe6bbddf2c4_1	0.8	178.308	Rotation_invariant_image	1.68505
a2d134aa-ab4c-4652-b2dd-cfe6bbddf2c4_0	a2d134aa-ab4c-4652-b2dd-cfe6bbddf2c4_1	0.9	181.719	Rotation_invariant_image	0.842141
a2d134aa-ab4c-4652-b2dd-cfe6bbddf2c4_2	a2d134aa-ab4c-4652-b2dd-cfe6bbddf2c4_3	0.1	286.198	Rotation_invariant_image	2.2757
a2d134aa-ab4c-4652-b2dd-cfe6bbddf2c4_2	a2d134aa-ab4c-4652-b2dd-cfe6bbddf2c4_3	0.2	294.014	Rotation_invariant_image	3.63665
a2d134aa-ab4c-4652-b2dd-cfe6bbddf2c4_2	a2d134aa-ab4c-4652-b2dd-cfe6bbddf2c4_3	0.3	279.05	Rotation_invariant_image	4.32699
a2d134aa-ab4c-4652-b2dd-cfe6bbddf2c4_2	a2d134aa-ab4c-4652-b2dd-cfe6bbddf2c4_3	0.4	280.378	Rotation_invariant_image	4.57702
a2d134aa-ab4c-4652-b2dd-cfe6bbddf2c4_2	a2d134aa-ab4c-4652-b2dd-cfe6bbddf2c4_3	0.5	281.406	Rotation_invariant_image	4.58705
a2d134aa-ab4c-4652-b2dd-cfe6bbddf2c4_2	a2d134aa-ab4c-4652-b2dd-cfe6bbddf2c4_3	0.6	289.724	Rotation_invariant_image	4.18969
a2d134aa-ab4c-4652-b2dd-cfe6bbddf2c4_2	a2d134aa-ab4c-4652-b2dd-cfe6bbddf2c4_3	0.7	279.31	Rotation_invariant_image	4.37156
a2d134aa-ab4c-4652-b2dd-cfe6bbddf2c4_2	a2d134aa-ab4c-4652-b2dd-cfe6bbddf2c4_3	0.8	280.986	Rotation_invariant_image	4.55124
a2d134aa-ab4c-4652-b2dd-cfe6bbddf2c4_2	a2d134aa-ab4c-4652-b2dd-cfe6bbddf2c4_3	0.9	269.727	Rotation_invariant_image	2.27535
a2d134aa-ab4c-4652-b2dd-cfe6bbddf2c4_4	a2d134aa-ab4c-4652-b2dd-cfe6bbddf2c4_5	0.1	346.136	Rotation_invariant_image	1.28907
a2d134aa-ab4c-4652-b2dd-cfe6bbddf2c4_4	a2d134aa-ab4c-4652-b2dd-cfe6bbddf2c4_5	0.2	336.477	Rotation_invariant_image	2.57801
a2d134aa-ab4c-4652-b2dd-cfe6bbddf2c4_4	a2d134aa-ab4c-4652-b2dd-cfe6bbddf2c4_5	0.3	351.081	Rotation_invariant_image	3.37331
a2d134aa-ab4c-4652-b2dd-cfe6bbddf2c4_4	a2d134aa-ab4c-4652-b2dd-cfe6bbddf2c4_5	0.4	353.769	Rotation_invariant_image	3.42116
a2d134aa-ab4c-4652-b2dd-cfe6bbddf2c4_4	a2d134aa-ab4c-4652-b2dd-cfe6bbddf2c4_5	0.5	344.86	Rotation_invariant_image	3.01836
a2d134aa-ab4c-4652-b2dd-cfe6bbddf2c4_4	a2d134aa-ab4c-4652-b2dd-cfe6bbddf2c4_5	0.6	340.615	Rotation_invariant_image	2.8921
a2d134aa-ab4c-4652-b2dd-cfe6bbddf2c4_4	a2d134aa-ab4c-4652-b2dd-cfe6bbddf2c4_5	0.7	349.581	Rotation_invariant_image	3.30768
a2d134aa-ab4c-4652-b2dd-cfe6bbddf2c4_4	a2d134aa-ab4c-4652-b2dd-cfe6bbddf2c4_5	0.8	338.281	Rotation_invariant_image	2.57755
a2d134aa-ab4c-4652-b2dd-cfe6bbddf2c4_4	a2d134aa-ab4c-4652-b2dd-cfe6bbddf2c4_5	0.9	337.575	Rotation_invariant_image	1.28862
fdbbdcd9-288a-4a36-879a-a32d1b353c70_0	fdbbdcd9-288a-4a36-879a-a32d1b353c70_1	0.1	805.781	Rotation_invariant_image	1.60208
fdbbdcd9-288a-4a36-879a-a32d1b353c70_0	fdbbdcd9-288a-4a36-879a-a32d1b353c70_1	0.2	769.981	Rotation_invariant_image	3.20393
fdbbdcd9-288a-4a36-879a-a32d1b353c70_0	fdbbdcd9-288a-4a36-879a-a32d1b353c70_1	0.3	776.61	Rotation_invariant_image	4.7457
fdbbdcd9-288a-4a36-879a-a32d1b353c70_0	fdbbdcd9-288a-4a36-879a-a32d1b353c70_1	0.4	710.604	Rotation_invariant_image	4.17861
fdbbdcd9-288a-4a36-879a-a32d1b353c70_0	fdbbdcd9-288a-4a36-879a-a32d1b353c70_1	0.5	780.106	Rotation_invariant_image	4.18711
fdbbdcd9-288a-4a36-879a-a32d1b353c70_0	fdbbdcd9-288a-4a36-879a-a32d1b353c70_1	0.6	698.141	Rotation_invariant_image	3.88921
fdbbdcd9-288a-4a36-879a-a32d1b353c70_0	fdbbdcd9-288a-4a36-879a-a32d1b353c70_1	0.7	789.48	Rotation_invariant_image	3.65219
fdbbdcd9-288a-4a36-879a-a32d1b353c70_0	fdbbdcd9-288a-4a36-879a-a32d1b353c70_1	0.8	809.137	Rotation_invariant_image	3.20242
fdbbdcd9-288a-4a36-879a-a32d1b353c70_0	fdbbdcd9-288a-4a36-879a-a32d1b353c70_1	0.9	854.5	Rotation_invariant_image	1.60057
fdbbdcd9-288a-4a36-879a-a32d1b353c70_2	fdbbdcd9-288a-4a36-879a-a32d1b353c70_3	0.1	644.274	Rotation_invariant_image	1.18639
fdbbdcd9-288a-4a36-879a-a32d1b353c70_2	fdbbdcd9-288a-4a36-879a-a32d1b353c70_3	0.2	634.305	Rotation_invariant_image	2.3727
fdbbdcd9-288a-4a36-879a-a32d1b353c70_2	fdbbdcd9-288a-4a36-879a-a32d1b353c70_3	0.3	652.176	Rotation_invariant_image	3.49739
fdbbdcd9-288a-4a36-879a-a32d1b353c70_2	fdbbdcd9-288a-4a36-879a-a32d1b353c70_3	0.4	652.783	Rotation_invariant_image	3.48654
fdbbdcd9-288a-4a36-879a-a32d1b353c70_2	fdbbdcd9-288a-4a36-879a-a32d1b353c70_3	0.5	635.518	Rotation_invariant_image	3.71293
fdbbdcd9-288a-4a36-879a-a32d1b353c70_2	fdbbdcd9-288a-4a36-879a-a32d1b353c70_3	0.6	664.393	Rotation_invariant_image	3.76413
fdbbdcd9-288a-4a36-879a-a32d1b353c70_2	fdbbdcd9-288a-4a36-879a-a32d1b353c70_3	0.7	669.074	Rotation_invariant_image	3.55799
fdbbdcd9-288a-4a36-879a-a32d1b353c70_2	fdbbdcd9-288a-4a36-879a-a32d1b353c70_3	0.8	629.891	Rotation_invariant_image	2.37167
fdbbdcd9-288a-4a36-879a-a32d1b353c70_2	fdbbdcd9-288a-4a36-879a-a32d1b353c70_3	0.9	634.142	Rotation_invariant_image	1.18537
fdbbdcd9-288a-4a36-879a-a32d1b353c70_4	fdbbdcd9-288a-4a36-879a-a32d1b353c70_5	0.1	957.625	Rotation_invariant_image	1.33167
fdbbdcd9-288a-4a36-879a-a32d1b353c70_4	fdbbdcd9-288a-4a36-879a-a32d1b353c70_5	0.2	944.196	Rotation_invariant_image	2.66348
fdbbdcd9-288a-4a36-879a-a32d1b353c70_4	fdbbdcd9-288a-4a36-879a-a32d1b353c70_5	0.3	955.428	Rotation_invariant_image	3.10119
fdbbdcd9-288a-4a36-879a-a32d1b353c70_4	fdbbdcd9-288a-4a36-879a-a32d1b353c70_5	0.4	965.527	Rotation_invariant_image	2.76735
fdbbdcd9-288a-4a36-879a-a32d1b353c70_4	fdbbdcd9-288a-4a36-879a-a32d1b353c70_5	0.5	996.214	Rotation_invariant_image	2.96885
fdbbdcd9-288a-4a36-879a-a32d1b353c70_4	fdbbdcd9-288a-4a36-879a-a32d1b353c70_5	0.6	1009.35	Rotation_invariant_image	3.11183
fdbbdcd9-288a-4a36-879a-a32d1b353c70_4	fdbbdcd9-288a-4a36-879a-a32d1b353c70_5	0.7	944.673	Rotation_invariant_image	2.97211
fdbbdcd9-288a-4a36-879a-a32d1b353c70_4	fdbbdcd9-288a-4a36-879a-a32d1b353c70_5	0.8	936.072	Rotation_invariant_image	2.66298
fdbbdcd9-288a-4a36-879a-a32d1b353c70_4	fdbbdcd9-288a-4a36-879a-a32d1b353c70_5	0.9	953.857	Rotation_invariant_image	1.3312
448f0819-0472-4d64-b1c6-33d442b705d3_0	448f0819-0472-4d64-b1c6-33d442b705d3_1	0.1	376.871	Rotation_invariant_image	0.893828
448f0819-0472-4d64-b1c6-33d442b705d3_0	448f0819-0472-4d64-b1c6-33d442b705d3_1	0.2	378.368	Rotation_invariant_image	1.78695
448f0819-0472-4d64-b1c6-33d442b705d3_0	448f0819-0472-4d64-b1c6-33d442b705d3_1	0.3	361.39	Rotation_invariant_image	2.68008
448f0819-0472-4d64-b1c6-33d442b705d3_0	448f0819-0472-4d64-b1c6-33d442b705d3_1	0.4	376.924	Rotation_invariant_image	3.57321
448f0819-0472-4d64-b1c6-33d442b705d3_0	448f0819-0472-4d64-b1c6-33d442b705d3_1	0.5	360.744	Rotation_invariant_image	4.46576
448f0819-0472-4d64-b1c6-33d442b705d3_0	448f0819-0472-4d64-b1c6-33d442b705d3_1	0.6	381.4	Rotation_invariant_image	3.57263
448f0819-0472-4d64-b1c6-33d442b705d3_0	448f0819-0472-4d64-b1c6-33d442b705d3_1	0.7	381.854	Rotation_invariant_image	2.67951
448f0819-0472-4d64-b1c6-33d442b705d3_0	448f0819-0472-4d64-b1c6-33d442b705d3_1	0.8	389.762	Rotation_invariant_image	1.78638
448f0819-0472-4d64-b1c6-33d442b705d3_0	448f0819-0472-4d64-b1c6-33d442b705d3_1	0.9	382.18	Rotation_invariant_image	0.893273
448f0819-0472-4d64-b1c6-33d442b705d3_2	448f0819-0472-4d64-b1c6-33d442b705d3_3	0.1	279.426	Rotation_invariant_image	1.296
448f0819-0472-4d64-b1c6-33d442b705d3_2	448f0819-0472-4d64-b1c6-33d442b705d3_3	0.2	285.121	Rotation_invariant_image	2.59154
448f0819-0472-4d64-b1c6-33d442b705d3_2	448f0819-0472-4d64-b1c6-33d442b705d3_3	0.3	286.727	Rotation_invariant_image	3.88708
448f0819-0472-4d64-b1c6-33d442b705d3_2	448f0819-0472-4d64-b1c6-33d442b705d3_3	0.4	267.544	Rotation_invariant_image	4.38792
448f0819-0472-4d64-b1c6-33d442b705d3_2	448f0819-0472-4d64-b1c6-33d442b705d3_3	0.5	264.303	Rotation_invariant_image	4.40241
448f0819-0472-4d64-b1c6-33d442b705d3_2	448f0819-0472-4d64-b1c6-33d442b705d3_3	0.6	263.905	Rotation_invariant_image	4.56002
448f0819-0472-4d64-b1c6-33d442b705d3_2	448f0819-0472-4d64-b1c6-33d442b705d3_3	0.7	275.71	Rotation_invariant_image	3.88551
448f0819-0472-4d64-b1c6-33d442b705d3_2	448f0819-0472-4d64-b1c6-33d442b705d3_3	0.8	294.576	Rotation_invariant_image	2.58996
448f0819-0472-4d64-b1c6-33d442b705d3_2	448f0819-0472-4d64-b1c6-33d442b705d3_3	0.9	264.417	Rotation_invariant_image	1.29442
448f0819-0472-4d64-b1c6-33d442b705d3_4	448f0819-0472-4d64-b1c6-33d442b705d3_5	0.1	336.351	Rotation_invariant_image	1.4969
448f0819-0472-4d64-b1c6-33d442b705d3_4	448f0819-0472-4d64-b1c6-33d442b705d3_5	0.2	323.723	Rotation_invariant_image	2.99341
448f0819-0472-4d64-b1c6-33d442b705d3_4	448f0819-0472-4d64-b1c6-33d442b705d3_5	0.3	327.63	Rotation_invariant_image	4.01289
448f0819-0472-4d64-b1c6-33d442b705d3_4	448f0819-0472-4d64-b1c6-33d442b705d3_5	0.4	326.692	Rotation_invariant_image	4.06355
448f0819-0472-4d64-b1c6-33d442b705d3_4	448f0819-0472-4d64-b1c6-33d442b705d3_5	0.5	347.771	Rotation_invariant_image	4.05711
448f0819-0472-4d64-b1c6-33d442b705d3_4	448f0819-0472-4d64-b1c6-33d442b705d3_5	0.6	351.777	Rotation_invariant_image	3.88397
448f0819-0472-4d64-b1c6-33d442b705d3_4	448f0819-0472-4d64-b1c6-33d442b705d3_5	0.7	349.795	Rotation_invariant_image	3.94536
448f0819-0472-4d64-b1c6-33d442b705d3_4	448f0819-0472-4d64-b1c6-33d442b705d3_5	0.8	355.972	Rotation_invariant_image	2.99128
448f0819-0472-4d64-b1c6-33d442b705d3_4	448f0819-0472-4d64-b1c6-33d442b705d3_5	0.9	367.981	Rotation_invariant_image	1.49477
6e7094ac-1aa5-4df6-b943-c8e4cdb4c8f7_0	6e7094ac-1aa5-4df6-b943-c8e4cdb4c8f7_1	0.1	593.351	Rotation_invariant_image	0.522877
6e7094ac-1aa5-4df6-b943-c8e4cdb4c8f7_0	6e7094ac-1aa5-4df6-b943-c8e4cdb4c8f7_1	0.2	572.677	Rotation_invariant_image	1.04432
6e7094ac-1aa5-4df6-b943-c8e4cdb4c8f7_0	6e7094ac-1aa5-4df6-b943-c8e4cdb4c8f7_1	0.3	540.907	Rotation_invariant_image	1.56578
6e7094ac-1aa5-4df6-b943-c8e4cdb4c8f7_0	6e7094ac-1aa5-4df6-b943-c8e4cdb4c8f7_1	0.4	610.885	Rotation_invariant_image	2.08724
6e7094ac-1aa5-4df6-b943-c8e4cdb4c8f7_0	6e7094ac-1aa5-4df6-b943-c8e4cdb4c8f7_1	0.5	559.51	Rotation_invariant_image	2.60744
6e7094ac-1aa5-4df6-b943-c8e4cdb4c8f7_0	6e7094ac-1aa5-4df6-b943-c8e4cdb4c8f7_1	0.6	573.382	Rotation_invariant_image	2.08598
6e7094ac-1aa5-4df6-b943-c8e4cdb4c8f7_0	6e7094ac-1aa5-4df6-b943-c8e4cdb4c8f7_1	0.7	573.799	Rotation_invariant_image	1.56451
6e7094ac-1aa5-4df6-b943-c8e4cdb4c8f7_0	6e7094ac-1aa5-4df6-b943-c8e4cdb4c8f7_1	0.8	568.101	Rotation_invariant_image	1.04305
6e7094ac-1aa5-4df6-b943-c8e4cdb4c8f7_0	6e7094ac-1aa5-4df6-b943-c8e4cdb4c8f7_1	0.9	553.365	Rotation_invariant_image	0.521599
6e7094ac-1aa5-4df6-b943-c8e4cdb4c8f7_2	6e7094ac-1aa5-4df6-b943-c8e4cdb4c8f7_3	0.1	432.86	Rotation_invariant_image	1.27109
6e7094ac-1aa5-4df6-b943-c8e4cdb4c8f7_2	6e7094ac-1aa5-4df6-b943-c8e4cdb4c8f7_3	0.2	469.088	Rotation_invariant_image	2.54196
6e7094ac-1aa5-4df6-b943-c8e4cdb4c8f7_2	6e7094ac-1aa5-4df6-b943-c8e4cdb4c8f7_3	0.3	469.526	Rotation_invariant_image	3.67637
6e7094ac-1aa5-4df6-b943-c8e4cdb4c8f7_2	6e7094ac-1aa5-4df6-b943-c8e4cdb4c8f7_3	0.4	461.063	Rotation_invariant_image	3.60951
6e7094ac-1aa5-4df6-b943-c8e4cdb4c8f7_2	6e7094ac-1aa5-4df6-b943-c8e4cdb4c8f7_3	0.5	449.021	Rotation_invariant_image	3.49169
6e7094ac-1aa5-4df6-b943-c8e4cdb4c8f7_2	6e7094ac-1aa5-4df6-b943-c8e4cdb4c8f7_3	0.6	432.939	Rotation_invariant_image	3.81909
6e7094ac-1aa5-4df6-b943-c8e4cdb4c8f7_2	6e7094ac-1aa5-4df6-b943-c8e4cdb4c8f7_3	0.7	459.211	Rotation_invariant_image	3.81144
6e7094ac-1aa5-4df6-b943-c8e4cdb4c8f7_2	6e7094ac-1aa5-4df6-b943-c8e4cdb4c8f7_3	0.8	467.754	Rotation_invariant_image	2.54058
6e7094ac-1aa5-4df6-b943-c8e4cdb4c8f7_2	6e7094ac-1aa5-4df6-b943-c8e4cdb4c8f7_3	0.9	452.325	Rotation_invariant_image	1.26971
6e7094ac-1aa5-4df6-b943-c8e4cdb4c8f7_4	6e7094ac-1aa5-4df6-b943-c8e4cdb4c8f7_5	0.1	558.453	Rotation_invariant_image	1.23364
6e7094ac-1aa5-4df6-b943-c8e4cdb4c8f7_4	6e7094ac-1aa5-4df6-b943-c8e4cdb4c8f7_5	0.2	543.093	Rotation_invariant_image	2.46627
6e7094ac-1aa5-4df6-b943-c8e4cdb4c8f7_4	6e7094ac-1aa5-4df6-b943-c8e4cdb4c8f7_5	0.3	532.286	Rotation_invariant_image	3.20406
6e7094ac-1aa5-4df6-b943-c8e4cdb4c8f7_4	6e7094ac-1aa5-4df6-b943-c8e4cdb4c8f7_5	0.4	573.127	Rotation_invariant_image	3.38855
6e7094ac-1aa5-4df6-b943-c8e4cdb4c8f7_4	6e7094ac-1aa5-4df6-b943-c8e4cdb4c8f7_5	0.5	570.749	Rotation_invariant_image	3.33593
6e7094ac-1aa5-4df6-b943-c8e4cdb4c8f7_4	6e7094ac-1aa5-4df6-b943-c8e4cdb4c8f7_5	0.6	589.896	Rotation_invariant_image	3.08714
6e7094ac-1aa5-4df6-b943-c8e4cdb4c8f7_4	6e7094ac-1aa5-4df6-b943-c8e4cdb4c8f7_5	0.7	550.775	Rotation_invariant_image	3.05697
6e7094ac-1aa5-4df6-b943-c8e4cdb4c8f7_4	6e7094ac-1aa5-4df6-b943-c8e4cdb4c8f7_5	0.8	572.002	Rotation_invariant_image	2.46531
6e7094ac-1aa5-4df6-b943-c8e4cdb4c8f7_4	6e7094ac-1aa5-4df6-b943-c8e4cdb4c8f7_5	0.9	564.188	Rotation_invariant_image	1.23268
ad843b3a-b0de-4de1-94e5-3b2b79498303_0	ad843b3a-b0de-4de1-94e5-3b2b79498303_1	0.1	227.917	Rotation_invariant_image	1.67273
ad843b3a-b0de-4de1-94e5-3b2b79498303_0	ad843b3a-b0de-4de1-94e5-3b2b79498303_1	0.2	233.022	Rotation_invariant_image	3.34677
ad843b3a-b0de-4de1-94e5-3b2b79498303_0	ad843b3a-b0de-4de1-94e5-3b2b79498303_1	0.3	232.618	Rotation_invariant_image	4.27623
ad843b3a-b0de-4de1-94e5-3b2b79498303_0	ad843b3a-b0de-4de1-94e5-3b2b79498303_1	0.4	228.104	Rotation_invariant_image	3.80796
ad843b3a-b0de-4de1-94e5-3b2b79498303_0	ad843b3a-b0de-4de1-94e5-3b2b79498303_1	0.5	236.491	Rotation_invariant_image	3.74134
ad843b3a-b0de-4de1-94e5-3b2b79498303_0	ad843b3a-b0de-4de1-94e5-3b2b79498303_1	0.6	233.526	Rotation_invariant_image	3.88526
ad843b3a-b0de-4de1-94e5-3b2b79498303_0	ad843b3a-b0de-4de1-94e5-3b2b79498303_1	0.7	249.187	Rotation_invariant_image	3.87234
ad843b3a-b0de-4de1-94e5-3b2b79498303_0	ad843b3a-b0de-4de1-94e5-3b2b79498303_1	0.8	220.544	Rotation_invariant_image	3.3089
ad843b3a-b0de-4de1-94e5-3b2b79498303_0	ad843b3a-b0de-4de1-94e5-3b2b79498303_1	0.9	226.304	Rotation_invariant_image	1.67507
ad843b3a-b0de-4de1-94e5-3b2b79498303_2	ad843b3a-b0de-4de1-94e5-3b2b79498303_3	0.1	239.626	Rotation_invariant_image	1.86832
ad843b3a-b0de-4de1-94e5-3b2b79498303_2	ad843b3a-b0de-4de1-94e5-3b2b79498303_3	0.2	232.237	Rotation_invariant_image	3.73602
ad843b3a-b0de-4de1-94e5-3b2b79498303_2	ad843b3a-b0de-4de1-94e5-3b2b79498303_3	0.3	234.117	Rotation_invariant_image	4.35903
ad843b3a-b0de-4de1-94e5-3b2b79498303_2	ad843b3a-b0de-4de1-94e5-3b2b79498303_3	0.4	220.033	Rotation_invariant_image	4.11103
ad843b3a-b0de-4de1-94e5-3b2b79498303_2	ad843b3a-b0de-4de1-94e5-3b2b79498303_3	0.5	222.97	Rotation_invariant_image	4.20272
ad843b3a-b0de-4de1-94e5-3b2b79498303_2	ad843b3a-b0de-4de1-94e5-3b2b79498303_3	0.6	224.947	Rotation_invariant_image	4.28281
ad843b3a-b0de-4de1-94e5-3b2b79498303_2	ad843b3a-b0de-4de1-94e5-3b2b79498303_3	0.7	218.417	Rotation_invariant_image	4.31429
ad843b3a-b0de-4de1-94e5-3b2b79498303_2	ad843b3a-b0de-4de1-94e5-3b2b79498303_3	0.8	211.885	Rotation_invariant_image	3.73527
ad843b3a-b0de-4de1-94e5-3b2b79498303_2	ad843b3a-b0de-4de1-94e5-3b2b79498303_3	0.9	214.699	Rotation_invariant_image	1.86756
ad843b3a-b0de-4de1-94e5-3b2b79498303_4	ad843b3a-b0de-4de1-94e5-3b2b79498303_5	0.1	432.622	Rotation_invariant_image	1.0954
ad843b3a-b0de-4de1-94e5-3b2b79498303_4	ad843b3a-b0de-4de1-94e5-3b2b79498303_5	0.2	427.043	Rotation_invariant_image	2.19282
ad843b3a-b0de-4de1-94e5-3b2b79498303_4	ad843b3a-b0de-4de1-94e5-3b2b79498303_5	0.3	420.475	Rotation_invariant_image	3.29024
ad843b3a-b0de-4de1-94e5-3b2b79498303_4	ad843b3a-b0de-4de1-94e5-3b2b79498303_5	0.4	423.294	Rotation_invariant_image	3.68703
ad843b3a-b0de-4de1-94e5-3b2b79498303_4	ad843b3a-b0de-4de1-94e5-3b2b79498303_5	0.5	412.333	Rotation_invariant_image	3.24471
ad843b3a-b0de-4de1-94e5-3b2b79498303_4	ad843b3a-b0de-4de1-94e5-3b2b79498303_5	0.6	438.668	Rotation_invariant_image	3.14177
ad843b3a-b0de-4de1-94e5-3b2b79498303_4	ad843b3a-b0de-4de1-94e5-3b2b79498303_5	0.7	421.291	Rotation_invariant_image	3.29123
ad843b3a-b0de-4de1-94e5-3b2b79498303_4	ad843b3a-b0de-4de1-94e5-3b2b79498303_5	0.8	424.983	Rotation_invariant_image	2.19381
ad843b3a-b0de-4de1-94e5-3b2b79498303_4	ad843b3a-b0de-4de1-94e5-3b2b79498303_5	0.9	382.705	Rotation_invariant_image	1.0964
afc66093-26ec-4e9f-ada1-f1d09b6cc939_0	afc66093-26ec-4e9f-ada1-f1d09b6cc939_1	0.1	787.159	Rotation_invariant_image	0.748633
afc66093-26ec-4e9f-ada1-f1d09b6cc939_0	afc66093-26ec-4e9f-ada1-f1d09b6cc939_1	0.2	847.368	Rotation_invariant_image	1.49698
afc66093-26ec-4e9f-ada1-f1d09b6cc939_0	afc66093-26ec-4e9f-ada1-f1d09b6cc939_1	0.3	743.276	Rotation_invariant_image	2.24534
afc66093-26ec-4e9f-ada1-f1d09b6cc939_0	afc66093-26ec-4e9f-ada1-f1d09b6cc939_1	0.4	756.16	Rotation_invariant_image	2.49006
afc66093-26ec-4e9f-ada1-f1d09b6cc939_0	afc66093-26ec-4e9f-ada1-f1d09b6cc939_1	0.5	783.529	Rotation_invariant_image	2.56693
afc66093-26ec-4e9f-ada1-f1d09b6cc939_0	afc66093-26ec-4e9f-ada1-f1d09b6cc939_1	0.6	780.713	Rotation_invariant_image	2.84569
afc66093-26ec-4e9f-ada1-f1d09b6cc939_0	afc66093-26ec-4e9f-ada1-f1d09b6cc939_1	0.7	796.247	Rotation_invariant_image	2.24389
afc66093-26ec-4e9f-ada1-f1d09b6cc939_0	afc66093-26ec-4e9f-ada1-f1d09b6cc939_1	0.8	818.74	Rotation_invariant_image	1.49552
afc66093-26ec-4e9f-ada1-f1d09b6cc939_0	afc66093-26ec-4e9f-ada1-f1d09b6cc939_1	0.9	786.709	Rotation_invariant_image	0.747164
afc66093-26ec-4e9f-ada1-f1d09b6cc939_2	afc66093-26ec-4e9f-ada1-f1d09b6cc939_3	0.1	472.033	Rotation_invariant_image	1.76727
afc66093-26ec-4e9f-ada1-f1d09b6cc939_2	afc66093-26ec-4e9f-ada1-f1d09b6cc939_3	0.2	442.157	Rotation_invariant_image	3.53462
afc66093-26ec-4e9f-ada1-f1d09b6cc939_2	afc66093-26ec-4e9f-ada1-f1d09b6cc939_3	0.3	463.604	Rotation_invariant_image	3.09029
afc66093-26ec-4e9f-ada1-f1d09b6cc939_2	afc66093-26ec-4e9f-ada1-f1d09b6cc939_3	0.4	451.183	Rotation_invariant_image	3.15962
afc66093-26ec-4e9f-ada1-f1d09b6cc939_2	afc66093-26ec-4e9f-ada1-f1d09b6cc939_3	0.5	466.961	Rotation_invariant_image	3.05626
afc66093-26ec-4e9f-ada1-f1d09b6cc939_2	afc66093-26ec-4e9f-ada1-f1d09b6cc939_3	0.6	476.815	Rotation_invariant_image	3.65844
afc66093-26ec-4e9f-ada1-f1d09b6cc939_2	afc66093-26ec-4e9f-ada1-f1d09b6cc939_3	0.7	440.29	Rotation_invariant_image	3.80481
afc66093-26ec-4e9f-ada1-f1d09b6cc939_2	afc66093-26ec-4e9f-ada1-f1d09b6cc939_3	0.8	438.459	Rotation_invariant_image	3.53485
afc66093-26ec-4e9f-ada1-f1d09b6cc939_2	afc66093-26ec-4e9f-ada1-f1d09b6cc939_3	0.9	454.502	Rotation_invariant_image	1.76751
afc66093-26ec-4e9f-ada1-f1d09b6cc939_4	afc66093-26ec-4e9f-ada1-f1d09b6cc939_5	0.1	851.526	Rotation_invariant_image	1.09409
afc66093-26ec-4e9f-ada1-f1d09b6cc939_4	afc66093-26ec-4e9f-ada1-f1d09b6cc939_5	0.2	868.532	Rotation_invariant_image	2.18846
afc66093-26ec-4e9f-ada1-f1d09b6cc939_4	afc66093-26ec-4e9f-ada1-f1d09b6cc939_5	0.3	878.146	Rotation_invariant_image	2.82163
afc66093-26ec-4e9f-ada1-f1d09b6cc939_4	afc66093-26ec-4e9f-ada1-f1d09b6cc939_5	0.4	895.7	Rotation_invariant_image	2.88313
afc66093-26ec-4e9f-ada1-f1d09b6cc939_4	afc66093-26ec-4e9f-ada1-f1d09b6cc939_5	0.5	878.596	Rotation_invariant_image	3.13891
afc66093-26ec-4e9f-ada1-f1d09b6cc939_4	afc66093-26ec-4e9f-ada1-f1d09b6cc939_5	0.6	902.537	Rotation_invariant_image	2.95799
afc66093-26ec-4e9f-ada1-f1d09b6cc939_4	afc66093-26ec-4e9f-ada1-f1d09b6cc939_5	0.7	869.399	Rotation_invariant_image	2.88724
afc66093-26ec-4e9f-ada1-f1d09b6cc939_4	afc66093-26ec-4e9f-ada1-f1d09b6cc939_5	0.8	861.974	Rotation_invariant_image	2.1886
afc66093-26ec-4e9f-ada1-f1d09b6cc939_4	afc66093-26ec-4e9f-ada1-f1d09b6cc939_5	0.9	854.377	Rotation_invariant_image	1.09425
d5ee3534-fa30-4337-93a9-6c0a9c5213f7_0	d5ee3534-fa30-4337-93a9-6c0a9c5213f7_1	0.1	322.172	Rotation_invariant_image	1.22257
d5ee3534-fa30-4337-93a9-6c0a9c5213f7_0	d5ee3534-fa30-4337-93a9-6c0a9c5213f7_1	0.2	336.165	Rotation_invariant_image	2.4449
d5ee3534-fa30-4337-93a9-6c0a9c5213f7_0	d5ee3534-fa30-4337-93a9-6c0a9c5213f7_1	0.3	352.133	Rotation_invariant_image	3.66724
d5ee3534-fa30-4337-93a9-6c0a9c5213f7_0	d5ee3534-fa30-4337-93a9-6c0a9c5213f7_1	0.4	305.469	Rotation_invariant_image	4.88958
d5ee3534-fa30-4337-93a9-6c0a9c5213f7_0	d5ee3534-fa30-4337-93a9-6c0a9c5213f7_1	0.5	328.145	Rotation_invariant_image	6.0737
d5ee3534-fa30-4337-93a9-6c0a9c5213f7_0	d5ee3534-fa30-4337-93a9-6c0a9c5213f7_1	0.6	343.66	Rotation_invariant_image	4.88864
d5ee3534-fa30-4337-93a9-6c0a9c5213f7_0	d5ee3534-fa30-4337-93a9-6c0a9c5213f7_1	0.7	334.516	Rotation_invariant_image	3.6663
d5ee3534-fa30-4337-93a9-6c0a9c5213f7_0	d5ee3534-fa30-4337-93a9-6c0a9c5213f7_1	0.8	335.328	Rotation_invariant_image	2.44396
d5ee3534-fa30-4337-93a9-6c0a9c5213f7_0	d5ee3534-fa30-4337-93a9-6c0a9c5213f7_1	0.9	336.725	Rotation_invariant_image	1.22163
d5ee3534-fa30-4337-93a9-6c0a9c5213f7_2	d5ee3534-fa30-4337-93a9-6c0a9c5213f7_3	0.1	289.534	Rotation_invariant_image	1.83718
d5ee3534-fa30-4337-93a9-6c0a9c5213f7_2	d5ee3534-fa30-4337-93a9-6c0a9c5213f7_3	0.2	289.524	Rotation_invariant_image	3.67382
d5ee3534-fa30-4337-93a9-6c0a9c5213f7_2	d5ee3534-fa30-4337-93a9-6c0a9c5213f7_3	0.3	324.917	Rotation_invariant_image	5.51045
d5ee3534-fa30-4337-93a9-6c0a9c5213f7_2	d5ee3534-fa30-4337-93a9-6c0a9c5213f7_3	0.4	264.599	Rotation_invariant_image	5.39245
d5ee3534-fa30-4337-93a9-6c0a9c5213f7_2	d5ee3534-fa30-4337-93a9-6c0a9c5213f7_3	0.5	312.105	Rotation_invariant_image	4.99791
d5ee3534-fa30-4337-93a9-6c0a9c5213f7_2	d5ee3534-fa30-4337-93a9-6c0a9c5213f7_3	0.6	274.371	Rotation_invariant_image	5.15689
d5ee3534-fa30-4337-93a9-6c0a9c5213f7_2	d5ee3534-fa30-4337-93a9-6c0a9c5213f7_3	0.7	270.387	Rotation_invariant_image	5.50809
d5ee3534-fa30-4337-93a9-6c0a9c5213f7_2	d5ee3534-fa30-4337-93a9-6c0a9c5213f7_3	0.8	299.54	Rotation_invariant_image	3.67145
d5ee3534-fa30-4337-93a9-6c0a9c5213f7_2	d5ee3534-fa30-4337-93a9-6c0a9c5213f7_3	0.9	271.488	Rotation_invariant_image	1.83482
d5ee3534-fa30-4337-93a9-6c0a9c5213f7_4	d5ee3534-fa30-4337-93a9-6c0a9c5213f7_5	0.1	401.289	Rotation_invariant_image	1.69861
d5ee3534-fa30-4337-93a9-6c0a9c5213f7_4	d5ee3534-fa30-4337-93a9-6c0a9c5213f7_5	0.2	349.454	Rotation_invariant_image	3.39826
d5ee3534-fa30-4337-93a9-6c0a9c5213f7_4	d5ee3534-fa30-4337-93a9-6c0a9c5213f7_5	0.3	430.074	Rotation_invariant_image	4.65047
d5ee3534-fa30-4337-93a9-6c0a9c5213f7_4	d5ee3534-fa30-4337-93a9-6c0a9c5213f7_5	0.4	398.036	Rotation_invariant_image	4.39748
d5ee3534-fa30-4337-93a9-6c0a9c5213f7_4	d5ee3534-fa30-4337-93a9-6c0a9c5213f7_5	0.5	402.94	Rotation_invariant_image	4.7777
d5ee3534-fa30-4337-93a9-6c0a9c5213f7_4	d5ee3534-fa30-4337-93a9-6c0a9c5213f7_5	0.6	387.114	Rotation_invariant_image	4.39643
d5ee3534-fa30-4337-93a9-6c0a9c5213f7_4	d5ee3534-fa30-4337-93a9-6c0a9c5213f7_5	0.7	421.795	Rotation_invariant_image	4.37722
d5ee3534-fa30-4337-93a9-6c0a9c5213f7_4	d5ee3534-fa30-4337-93a9-6c0a9c5213f7_5	0.8	399.664	Rotation_invariant_image	3.39807
d5ee3534-fa30-4337-93a9-6c0a9c5213f7_4	d5ee3534-fa30-4337-93a9-6c0a9c5213f7_5	0.9	399.289	Rotation_invariant_image	1.69843
28994e0b-c659-4133-b980-4d0a04733504_0	28994e0b-c659-4133-b980-4d0a04733504_1	0.1	1034.03	Rotation_invariant_image	0.671642
28994e0b-c659-4133-b980-4d0a04733504_0	28994e0b-c659-4133-b980-4d0a04733504_1	0.2	1058.81	Rotation_invariant_image	1.34219
28994e0b-c659-4133-b980-4d0a04733504_0	28994e0b-c659-4133-b980-4d0a04733504_1	0.3	1012.47	Rotation_invariant_image	2.01278
28994e0b-c659-4133-b980-4d0a04733504_0	28994e0b-c659-4133-b980-4d0a04733504_1	0.4	1096.39	Rotation_invariant_image	2.68338
28994e0b-c659-4133-b980-4d0a04733504_0	28994e0b-c659-4133-b980-4d0a04733504_1	0.5	1062.82	Rotation_invariant_image	3.3536
28994e0b-c659-4133-b980-4d0a04733504_0	28994e0b-c659-4133-b980-4d0a04733504_1	0.6	1144.59	Rotation_invariant_image	2.683
28994e0b-c659-4133-b980-4d0a04733504_0	28994e0b-c659-4133-b980-4d0a04733504_1	0.7	1024.36	Rotation_invariant_image	2.01239
28994e0b-c659-4133-b980-4d0a04733504_0	28994e0b-c659-4133-b980-4d0a04733504_1	0.8	1083.34	Rotation_invariant_image	1.34179
28994e0b-c659-4133-b980-4d0a04733504_0	28994e0b-c659-4133-b980-4d0a04733504_1	0.9	1050.53	Rotation_invariant_image	0.67121
28994e0b-c659-4133-b980-4d0a04733504_2	28994e0b-c659-4133-b980-4d0a04733504_3	0.1	1024.51	Rotation_invariant_image	1.47704
28994e0b-c659-4133-b980-4d0a04733504_2	28994e0b-c659-4133-b980-4d0a04733504_3	0.2	1005.69	Rotation_invariant_image	2.95382
28994e0b-c659-4133-b980-4d0a04733504_2	28994e0b-c659-4133-b980-4d0a04733504_3	0.3	1029.82	Rotation_invariant_image	3.74565
28994e0b-c659-4133-b980-4d0a04733504_2	28994e0b-c659-4133-b980-4d0a04733504_3	0.4	1024.59	Rotation_invariant_image	4.13686
28994e0b-c659-4133-b980-4d0a04733504_2	28994e0b-c659-4133-b980-4d0a04733504_3	0.5	1074.05	Rotation_invariant_image	4.23341
28994e0b-c659-4133-b980-4d0a04733504_2	28994e0b-c659-4133-b980-4d0a04733504_3	0.6	1081.87	Rotation_invariant_image	4.80539
28994e0b-c659-4133-b980-4d0a04733504_2	28994e0b-c659-4133-b980-4d0a04733504_3	0.7	1011.8	Rotation_invariant_image	4.42994
28994e0b-c659-4133-b980-4d0a04733504_2	28994e0b-c659-4133-b980-4d0a04733504_3	0.8	987.789	Rotation_invariant_image	2.95316
28994e0b-c659-4133-b980-4d0a04733504_2	28994e0b-c659-4133-b980-4d0a04733504_3	0.9	1060.06	Rotation_invariant_image	1.4764
28994e0b-c659-4133-b980-4d0a04733504_4	28994e0b-c659-4133-b980-4d0a04733504_5	0.1	1271.2	Rotation_invariant_image	0.561045
28994e0b-c659-4133-b980-4d0a04733504_4	28994e0b-c659-4133-b980-4d0a04733504_5	0.2	1341.5	Rotation_invariant_image	1.12202
28994e0b-c659-4133-b980-4d0a04733504_4	28994e0b-c659-4133-b980-4d0a04733504_5	0.3	1317.39	Rotation_invariant_image	1.68304
28994e0b-c659-4133-b980-4d0a04733504_4	28994e0b-c659-4133-b980-4d0a04733504_5	0.4	1337.01	Rotation_invariant_image	2.24406
28994e0b-c659-4133-b980-4d0a04733504_4	28994e0b-c659-4133-b980-4d0a04733504_5	0.5	1340.56	Rotation_invariant_image	2.44328
28994e0b-c659-4133-b980-4d0a04733504_4	28994e0b-c659-4133-b980-4d0a04733504_5	0.6	1293.39	Rotation_invariant_image	2.24455
28994e0b-c659-4133-b980-4d0a04733504_4	28994e0b-c659-4133-b980-4d0a04733504_5	0.7	1271.29	Rotation_invariant_image	1.68353
28994e0b-c659-4133-b980-4d0a04733504_4	28994e0b-c659-4133-b980-4d0a04733504_5	0.8	1327.02	Rotation_invariant_image	1.12252
28994e0b-c659-4133-b980-4d0a04733504_4	28994e0b-c659-4133-b980-4d0a04733504_5	0.9	1341.53	Rotation_invariant_image	0.561558
a185787f-d326-4da9-84ae-18a8cd3ff6df_0	a185787f-d326-4da9-84ae-18a8cd3ff6df_1	0.1	212.942	Rotation_invariant_image	1.39001
[truncated: 2,213 more rows]

## Sheet: model_size
model	model_size
Classical_image	16941116
Rotation_invariant_image	16245627
Classical_pointcloud	1673862
Rotation_invariant_pointcloud	1835526

## Sheet: reconstruction
CellId	loss	split	rule	model
ff7c03be-543f-43e0-b91b-bea0c562d16e_0	32.8055	test	[0]	Classical_image
ff7c03be-543f-43e0-b91b-bea0c562d16e_0	26.0547	test	[0]	Rotation_invariant_image
ff7c03be-543f-43e0-b91b-bea0c562d16e_0	0.774378	test	[0]	Classical_pointcloud
ff7c03be-543f-43e0-b91b-bea0c562d16e_0	0.508222	test	[0]	Rotation_invariant_pointcloud
ff7c03be-543f-43e0-b91b-bea0c562d16e_1	31.1018	test	[1]	Classical_image
ff7c03be-543f-43e0-b91b-bea0c562d16e_1	30.3877	test	[1]	Rotation_invariant_image
ff7c03be-543f-43e0-b91b-bea0c562d16e_1	0.934825	test	[1]	Classical_pointcloud
ff7c03be-543f-43e0-b91b-bea0c562d16e_1	1.02216	test	[1]	Rotation_invariant_pointcloud
ff7c03be-543f-43e0-b91b-bea0c562d16e_2	15.693	test	[2]	Classical_image
ff7c03be-543f-43e0-b91b-bea0c562d16e_2	20.2792	test	[2]	Rotation_invariant_image
ff7c03be-543f-43e0-b91b-bea0c562d16e_2	0.96928	test	[2]	Classical_pointcloud
ff7c03be-543f-43e0-b91b-bea0c562d16e_2	0.681857	test	[2]	Rotation_invariant_pointcloud
ff7c03be-543f-43e0-b91b-bea0c562d16e_3	29.0705	test	[3]	Classical_image
ff7c03be-543f-43e0-b91b-bea0c562d16e_3	20.938	test	[3]	Rotation_invariant_image
ff7c03be-543f-43e0-b91b-bea0c562d16e_3	0.833415	test	[3]	Classical_pointcloud
ff7c03be-543f-43e0-b91b-bea0c562d16e_3	0.675175	test	[3]	Rotation_invariant_pointcloud
ff7c03be-543f-43e0-b91b-bea0c562d16e_4	17.2256	test	[4]	Classical_image
ff7c03be-543f-43e0-b91b-bea0c562d16e_4	20.0456	test	[4]	Rotation_invariant_image
ff7c03be-543f-43e0-b91b-bea0c562d16e_4	0.894519	test	[4]	Classical_pointcloud
ff7c03be-543f-43e0-b91b-bea0c562d16e_4	0.672399	test	[4]	Rotation_invariant_pointcloud
ff7c03be-543f-43e0-b91b-bea0c562d16e_5	12.4124	test	[5]	Classical_image
ff7c03be-543f-43e0-b91b-bea0c562d16e_5	10.9532	test	[5]	Rotation_invariant_image
ff7c03be-543f-43e0-b91b-bea0c562d16e_5	0.803331	test	[5]	Classical_pointcloud
ff7c03be-543f-43e0-b91b-bea0c562d16e_5	0.575786	test	[5]	Rotation_invariant_pointcloud
67622d0e-2378-4799-85e1-1d946795ce4a_0	35.833	test	[0]	Classical_image
67622d0e-2378-4799-85e1-1d946795ce4a_0	34.7513	test	[0]	Rotation_invariant_image
67622d0e-2378-4799-85e1-1d946795ce4a_0	0.938882	test	[0]	Classical_pointcloud
67622d0e-2378-4799-85e1-1d946795ce4a_0	0.737257	test	[0]	Rotation_invariant_pointcloud
67622d0e-2378-4799-85e1-1d946795ce4a_1	35.5624	test	[1]	Classical_image
67622d0e-2378-4799-85e1-1d946795ce4a_1	35.9934	test	[1]	Rotation_invariant_image
67622d0e-2378-4799-85e1-1d946795ce4a_1	1.05302	test	[1]	Classical_pointcloud
67622d0e-2378-4799-85e1-1d946795ce4a_1	0.760918	test	[1]	Rotation_invariant_pointcloud
67622d0e-2378-4799-85e1-1d946795ce4a_2	30.5872	test	[2]	Classical_image
67622d0e-2378-4799-85e1-1d946795ce4a_2	31.1158	test	[2]	Rotation_invariant_image
67622d0e-2378-4799-85e1-1d946795ce4a_2	0.944982	test	[2]	Classical_pointcloud
67622d0e-2378-4799-85e1-1d946795ce4a_2	0.704028	test	[2]	Rotation_invariant_pointcloud
67622d0e-2378-4799-85e1-1d946795ce4a_3	29.2337	test	[3]	Classical_image
67622d0e-2378-4799-85e1-1d946795ce4a_3	37.3308	test	[3]	Rotation_invariant_image
67622d0e-2378-4799-85e1-1d946795ce4a_3	0.965228	test	[3]	Classical_pointcloud
67622d0e-2378-4799-85e1-1d946795ce4a_3	0.761442	test	[3]	Rotation_invariant_pointcloud
67622d0e-2378-4799-85e1-1d946795ce4a_4	28.5444	test	[4]	Classical_image
67622d0e-2378-4799-85e1-1d946795ce4a_4	30.0287	test	[4]	Rotation_invariant_image
67622d0e-2378-4799-85e1-1d946795ce4a_4	0.923301	test	[4]	Classical_pointcloud
67622d0e-2378-4799-85e1-1d946795ce4a_4	0.771222	test	[4]	Rotation_invariant_pointcloud
67622d0e-2378-4799-85e1-1d946795ce4a_5	14.2276	test	[5]	Classical_image
67622d0e-2378-4799-85e1-1d946795ce4a_5	12.3755	test	[5]	Rotation_invariant_image
67622d0e-2378-4799-85e1-1d946795ce4a_5	0.94876	test	[5]	Classical_pointcloud
67622d0e-2378-4799-85e1-1d946795ce4a_5	0.765803	test	[5]	Rotation_invariant_pointcloud
065b222c-7529-4c9d-acab-6010fd90cd16_0	28.1222	test	[0]	Classical_image
065b222c-7529-4c9d-acab-6010fd90cd16_0	26.2165	test	[0]	Rotation_invariant_image
065b222c-7529-4c9d-acab-6010fd90cd16_0	1.07032	test	[0]	Classical_pointcloud
065b222c-7529-4c9d-acab-6010fd90cd16_0	0.674915	test	[0]	Rotation_invariant_pointcloud
065b222c-7529-4c9d-acab-6010fd90cd16_1	30.9922	test	[1]	Classical_image
065b222c-7529-4c9d-acab-6010fd90cd16_1	27.7297	test	[1]	Rotation_invariant_image
065b222c-7529-4c9d-acab-6010fd90cd16_1	1.01856	test	[1]	Classical_pointcloud
065b222c-7529-4c9d-acab-6010fd90cd16_1	0.728028	test	[1]	Rotation_invariant_pointcloud
065b222c-7529-4c9d-acab-6010fd90cd16_2	11.5968	test	[2]	Classical_image
065b222c-7529-4c9d-acab-6010fd90cd16_2	26.1565	test	[2]	Rotation_invariant_image
065b222c-7529-4c9d-acab-6010fd90cd16_2	0.974028	test	[2]	Classical_pointcloud
065b222c-7529-4c9d-acab-6010fd90cd16_2	0.956862	test	[2]	Rotation_invariant_pointcloud
065b222c-7529-4c9d-acab-6010fd90cd16_3	33.6541	test	[3]	Classical_image
065b222c-7529-4c9d-acab-6010fd90cd16_3	27.8627	test	[3]	Rotation_invariant_image
065b222c-7529-4c9d-acab-6010fd90cd16_3	0.892195	test	[3]	Classical_pointcloud
065b222c-7529-4c9d-acab-6010fd90cd16_3	0.766157	test	[3]	Rotation_invariant_pointcloud
065b222c-7529-4c9d-acab-6010fd90cd16_4	34.0629	test	[4]	Classical_image
065b222c-7529-4c9d-acab-6010fd90cd16_4	24.5423	test	[4]	Rotation_invariant_image
065b222c-7529-4c9d-acab-6010fd90cd16_4	0.911525	test	[4]	Classical_pointcloud
065b222c-7529-4c9d-acab-6010fd90cd16_4	0.730257	test	[4]	Rotation_invariant_pointcloud
065b222c-7529-4c9d-acab-6010fd90cd16_5	12.539	test	[5]	Classical_image
065b222c-7529-4c9d-acab-6010fd90cd16_5	10.7867	test	[5]	Rotation_invariant_image
065b222c-7529-4c9d-acab-6010fd90cd16_5	0.896226	test	[5]	Classical_pointcloud
065b222c-7529-4c9d-acab-6010fd90cd16_5	0.622301	test	[5]	Rotation_invariant_pointcloud
c1fd16ad-15b5-47f9-acb6-754cb38b42b0_0	41.1682	test	[0]	Classical_image
c1fd16ad-15b5-47f9-acb6-754cb38b42b0_0	46.5083	test	[0]	Rotation_invariant_image
c1fd16ad-15b5-47f9-acb6-754cb38b42b0_0	1.28205	test	[0]	Classical_pointcloud
c1fd16ad-15b5-47f9-acb6-754cb38b42b0_0	0.88308	test	[0]	Rotation_invariant_pointcloud
c1fd16ad-15b5-47f9-acb6-754cb38b42b0_1	39.4524	test	[1]	Classical_image
c1fd16ad-15b5-47f9-acb6-754cb38b42b0_1	44.7743	test	[1]	Rotation_invariant_image
c1fd16ad-15b5-47f9-acb6-754cb38b42b0_1	1.1606	test	[1]	Classical_pointcloud
c1fd16ad-15b5-47f9-acb6-754cb38b42b0_1	0.820627	test	[1]	Rotation_invariant_pointcloud
c1fd16ad-15b5-47f9-acb6-754cb38b42b0_2	29.9859	test	[2]	Classical_image
c1fd16ad-15b5-47f9-acb6-754cb38b42b0_2	33.0914	test	[2]	Rotation_invariant_image
c1fd16ad-15b5-47f9-acb6-754cb38b42b0_2	1.08432	test	[2]	Classical_pointcloud
c1fd16ad-15b5-47f9-acb6-754cb38b42b0_2	1.14534	test	[2]	Rotation_invariant_pointcloud
c1fd16ad-15b5-47f9-acb6-754cb38b42b0_3	40.9632	test	[3]	Classical_image
c1fd16ad-15b5-47f9-acb6-754cb38b42b0_3	21.9067	test	[3]	Rotation_invariant_image
c1fd16ad-15b5-47f9-acb6-754cb38b42b0_3	1.16641	test	[3]	Classical_pointcloud
c1fd16ad-15b5-47f9-acb6-754cb38b42b0_3	0.822558	test	[3]	Rotation_invariant_pointcloud
c1fd16ad-15b5-47f9-acb6-754cb38b42b0_4	13.2014	test	[4]	Classical_image
c1fd16ad-15b5-47f9-acb6-754cb38b42b0_4	31.5428	test	[4]	Rotation_invariant_image
c1fd16ad-15b5-47f9-acb6-754cb38b42b0_4	1.19948	test	[4]	Classical_pointcloud
c1fd16ad-15b5-47f9-acb6-754cb38b42b0_4	0.887649	test	[4]	Rotation_invariant_pointcloud
c1fd16ad-15b5-47f9-acb6-754cb38b42b0_5	15.5278	test	[5]	Classical_image
c1fd16ad-15b5-47f9-acb6-754cb38b42b0_5	14.4002	test	[5]	Rotation_invariant_image
c1fd16ad-15b5-47f9-acb6-754cb38b42b0_5	1.04874	test	[5]	Classical_pointcloud
c1fd16ad-15b5-47f9-acb6-754cb38b42b0_5	0.799268	test	[5]	Rotation_invariant_pointcloud
8daca909-fc58-4a33-98df-4aa8ef36186e_0	41.4828	test	[0]	Classical_image
8daca909-fc58-4a33-98df-4aa8ef36186e_0	53.8596	test	[0]	Rotation_invariant_image
8daca909-fc58-4a33-98df-4aa8ef36186e_0	1.13213	test	[0]	Classical_pointcloud
8daca909-fc58-4a33-98df-4aa8ef36186e_0	0.751362	test	[0]	Rotation_invariant_pointcloud
8daca909-fc58-4a33-98df-4aa8ef36186e_1	18.1443	test	[1]	Classical_image
8daca909-fc58-4a33-98df-4aa8ef36186e_1	46.8808	test	[1]	Rotation_invariant_image
8daca909-fc58-4a33-98df-4aa8ef36186e_1	1.23305	test	[1]	Classical_pointcloud
8daca909-fc58-4a33-98df-4aa8ef36186e_1	0.973891	test	[1]	Rotation_invariant_pointcloud
8daca909-fc58-4a33-98df-4aa8ef36186e_2	29.5766	test	[2]	Classical_image
8daca909-fc58-4a33-98df-4aa8ef36186e_2	29.9464	test	[2]	Rotation_invariant_image
8daca909-fc58-4a33-98df-4aa8ef36186e_2	1.24891	test	[2]	Classical_pointcloud
8daca909-fc58-4a33-98df-4aa8ef36186e_2	0.882714	test	[2]	Rotation_invariant_pointcloud
8daca909-fc58-4a33-98df-4aa8ef36186e_3	21.501	test	[3]	Classical_image
8daca909-fc58-4a33-98df-4aa8ef36186e_3	32.921	test	[3]	Rotation_invariant_image
8daca909-fc58-4a33-98df-4aa8ef36186e_3	1.3745	test	[3]	Classical_pointcloud
8daca909-fc58-4a33-98df-4aa8ef36186e_3	1.08021	test	[3]	Rotation_invariant_pointcloud
8daca909-fc58-4a33-98df-4aa8ef36186e_4	14.179	test	[4]	Classical_image
8daca909-fc58-4a33-98df-4aa8ef36186e_4	37.1337	test	[4]	Rotation_invariant_image
8daca909-fc58-4a33-98df-4aa8ef36186e_4	1.20868	test	[4]	Classical_pointcloud
8daca909-fc58-4a33-98df-4aa8ef36186e_4	1.27933	test	[4]	Rotation_invariant_pointcloud
8daca909-fc58-4a33-98df-4aa8ef36186e_5	16.8027	test	[5]	Classical_image
8daca909-fc58-4a33-98df-4aa8ef36186e_5	13.5906	test	[5]	Rotation_invariant_image
8daca909-fc58-4a33-98df-4aa8ef36186e_5	1.1948	test	[5]	Classical_pointcloud
8daca909-fc58-4a33-98df-4aa8ef36186e_5	0.864632	test	[5]	Rotation_invariant_pointcloud
d5deedad-ff89-424a-bded-485d962dde0e_0	24.9622	test	[0]	Classical_image
d5deedad-ff89-424a-bded-485d962dde0e_0	19.7113	test	[0]	Rotation_invariant_image
d5deedad-ff89-424a-bded-485d962dde0e_0	0.903557	test	[0]	Classical_pointcloud
d5deedad-ff89-424a-bded-485d962dde0e_0	0.594717	test	[0]	Rotation_invariant_pointcloud
d5deedad-ff89-424a-bded-485d962dde0e_1	22.5799	test	[1]	Classical_image
d5deedad-ff89-424a-bded-485d962dde0e_1	22.745	test	[1]	Rotation_invariant_image
d5deedad-ff89-424a-bded-485d962dde0e_1	1.00479	test	[1]	Classical_pointcloud
d5deedad-ff89-424a-bded-485d962dde0e_1	0.66231	test	[1]	Rotation_invariant_pointcloud
d5deedad-ff89-424a-bded-485d962dde0e_2	18.2958	test	[2]	Classical_image
d5deedad-ff89-424a-bded-485d962dde0e_2	19.6766	test	[2]	Rotation_invariant_image
d5deedad-ff89-424a-bded-485d962dde0e_2	0.799146	test	[2]	Classical_pointcloud
d5deedad-ff89-424a-bded-485d962dde0e_2	0.708854	test	[2]	Rotation_invariant_pointcloud
d5deedad-ff89-424a-bded-485d962dde0e_3	17.4896	test	[3]	Classical_image
d5deedad-ff89-424a-bded-485d962dde0e_3	28.073	test	[3]	Rotation_invariant_image
d5deedad-ff89-424a-bded-485d962dde0e_3	0.879992	test	[3]	Classical_pointcloud
d5deedad-ff89-424a-bded-485d962dde0e_3	0.565195	test	[3]	Rotation_invariant_pointcloud
d5deedad-ff89-424a-bded-485d962dde0e_4	22.1688	test	[4]	Classical_image
d5deedad-ff89-424a-bded-485d962dde0e_4	17.0842	test	[4]	Rotation_invariant_image
d5deedad-ff89-424a-bded-485d962dde0e_4	0.879314	test	[4]	Classical_pointcloud
d5deedad-ff89-424a-bded-485d962dde0e_4	0.661367	test	[4]	Rotation_invariant_pointcloud
d5deedad-ff89-424a-bded-485d962dde0e_5	10.811	test	[5]	Classical_image
d5deedad-ff89-424a-bded-485d962dde0e_5	9.16826	test	[5]	Rotation_invariant_image
d5deedad-ff89-424a-bded-485d962dde0e_5	0.85674	test	[5]	Classical_pointcloud
d5deedad-ff89-424a-bded-485d962dde0e_5	0.578758	test	[5]	Rotation_invariant_pointcloud
f2318458-6bbd-4263-bfb6-1f231c71a55e_0	25.2953	test	[0]	Classical_image
f2318458-6bbd-4263-bfb6-1f231c71a55e_0	55.1876	test	[0]	Rotation_invariant_image
f2318458-6bbd-4263-bfb6-1f231c71a55e_0	1.07447	test	[0]	Classical_pointcloud
f2318458-6bbd-4263-bfb6-1f231c71a55e_0	0.708891	test	[0]	Rotation_invariant_pointcloud
f2318458-6bbd-4263-bfb6-1f231c71a55e_1	47.4089	test	[1]	Classical_image
f2318458-6bbd-4263-bfb6-1f231c71a55e_1	46.2503	test	[1]	Rotation_invariant_image
f2318458-6bbd-4263-bfb6-1f231c71a55e_1	1.22275	test	[1]	Classical_pointcloud
f2318458-6bbd-4263-bfb6-1f231c71a55e_1	0.932318	test	[1]	Rotation_invariant_pointcloud
f2318458-6bbd-4263-bfb6-1f231c71a55e_2	34.5546	test	[2]	Classical_image
f2318458-6bbd-4263-bfb6-1f231c71a55e_2	22.5516	test	[2]	Rotation_invariant_image
f2318458-6bbd-4263-bfb6-1f231c71a55e_2	1.05876	test	[2]	Classical_pointcloud
f2318458-6bbd-4263-bfb6-1f231c71a55e_2	0.906211	test	[2]	Rotation_invariant_pointcloud
f2318458-6bbd-4263-bfb6-1f231c71a55e_3	42.2438	test	[3]	Classical_image
f2318458-6bbd-4263-bfb6-1f231c71a55e_3	21.9792	test	[3]	Rotation_invariant_image
f2318458-6bbd-4263-bfb6-1f231c71a55e_3	1.26087	test	[3]	Classical_pointcloud
f2318458-6bbd-4263-bfb6-1f231c71a55e_3	0.905817	test	[3]	Rotation_invariant_pointcloud
f2318458-6bbd-4263-bfb6-1f231c71a55e_4	37.2164	test	[4]	Classical_image
f2318458-6bbd-4263-bfb6-1f231c71a55e_4	32.8924	test	[4]	Rotation_invariant_image
f2318458-6bbd-4263-bfb6-1f231c71a55e_4	1.23166	test	[4]	Classical_pointcloud
f2318458-6bbd-4263-bfb6-1f231c71a55e_4	1.26422	test	[4]	Rotation_invariant_pointcloud
f2318458-6bbd-4263-bfb6-1f231c71a55e_5	13.338	test	[5]	Classical_image
f2318458-6bbd-4263-bfb6-1f231c71a55e_5	13.2978	test	[5]	Rotation_invariant_image
f2318458-6bbd-4263-bfb6-1f231c71a55e_5	1.17857	test	[5]	Classical_pointcloud
f2318458-6bbd-4263-bfb6-1f231c71a55e_5	0.841935	test	[5]	Rotation_invariant_pointcloud
ff41dbaa-ada4-41d7-b599-a57c4d9e10f1_0	37.6304	test	[0]	Classical_image
ff41dbaa-ada4-41d7-b599-a57c4d9e10f1_0	43.5187	test	[0]	Rotation_invariant_image
ff41dbaa-ada4-41d7-b599-a57c4d9e10f1_0	0.86253	test	[0]	Classical_pointcloud
ff41dbaa-ada4-41d7-b599-a57c4d9e10f1_0	0.647292	test	[0]	Rotation_invariant_pointcloud
ff41dbaa-ada4-41d7-b599-a57c4d9e10f1_1	36.2461	test	[1]	Classical_image
ff41dbaa-ada4-41d7-b599-a57c4d9e10f1_1	43.9911	test	[1]	Rotation_invariant_image
ff41dbaa-ada4-41d7-b599-a57c4d9e10f1_1	1.01851	test	[1]	Classical_pointcloud
ff41dbaa-ada4-41d7-b599-a57c4d9e10f1_1	0.772442	test	[1]	Rotation_invariant_pointcloud
ff41dbaa-ada4-41d7-b599-a57c4d9e10f1_2	29.5137	test	[2]	Classical_image
ff41dbaa-ada4-41d7-b599-a57c4d9e10f1_2	27.3926	test	[2]	Rotation_invariant_image
ff41dbaa-ada4-41d7-b599-a57c4d9e10f1_2	0.884657	test	[2]	Classical_pointcloud
ff41dbaa-ada4-41d7-b599-a57c4d9e10f1_2	0.665689	test	[2]	Rotation_invariant_pointcloud
ff41dbaa-ada4-41d7-b599-a57c4d9e10f1_3	38.4629	test	[3]	Classical_image
ff41dbaa-ada4-41d7-b599-a57c4d9e10f1_3	34.2425	test	[3]	Rotation_invariant_image
ff41dbaa-ada4-41d7-b599-a57c4d9e10f1_3	1.08678	test	[3]	Classical_pointcloud
ff41dbaa-ada4-41d7-b599-a57c4d9e10f1_3	0.910147	test	[3]	Rotation_invariant_pointcloud
ff41dbaa-ada4-41d7-b599-a57c4d9e10f1_4	32.946	test	[4]	Classical_image
ff41dbaa-ada4-41d7-b599-a57c4d9e10f1_4	31.6269	test	[4]	Rotation_invariant_image
ff41dbaa-ada4-41d7-b599-a57c4d9e10f1_4	0.901193	test	[4]	Classical_pointcloud
ff41dbaa-ada4-41d7-b599-a57c4d9e10f1_4	0.795869	test	[4]	Rotation_invariant_pointcloud
ff41dbaa-ada4-41d7-b599-a57c4d9e10f1_5	13.8746	test	[5]	Classical_image
ff41dbaa-ada4-41d7-b599-a57c4d9e10f1_5	12.2975	test	[5]	Rotation_invariant_image
ff41dbaa-ada4-41d7-b599-a57c4d9e10f1_5	0.906673	test	[5]	Classical_pointcloud
ff41dbaa-ada4-41d7-b599-a57c4d9e10f1_5	0.677915	test	[5]	Rotation_invariant_pointcloud
ec020f1c-3b7b-45ca-a5a2-36ab22ae8651_0	25.5868	test	[0]	Classical_image
ec020f1c-3b7b-45ca-a5a2-36ab22ae8651_0	24.1867	test	[0]	Rotation_invariant_image
ec020f1c-3b7b-45ca-a5a2-36ab22ae8651_0	1.01065	test	[0]	Classical_pointcloud
ec020f1c-3b7b-45ca-a5a2-36ab22ae8651_0	0.617062	test	[0]	Rotation_invariant_pointcloud
ec020f1c-3b7b-45ca-a5a2-36ab22ae8651_1	21.3669	test	[1]	Classical_image
ec020f1c-3b7b-45ca-a5a2-36ab22ae8651_1	21.4453	test	[1]	Rotation_invariant_image
ec020f1c-3b7b-45ca-a5a2-36ab22ae8651_1	0.87187	test	[1]	Classical_pointcloud
ec020f1c-3b7b-45ca-a5a2-36ab22ae8651_1	0.612395	test	[1]	Rotation_invariant_pointcloud
ec020f1c-3b7b-45ca-a5a2-36ab22ae8651_2	20.7415	test	[2]	Classical_image
ec020f1c-3b7b-45ca-a5a2-36ab22ae8651_2	26.2783	test	[2]	Rotation_invariant_image
ec020f1c-3b7b-45ca-a5a2-36ab22ae8651_2	0.838961	test	[2]	Classical_pointcloud
ec020f1c-3b7b-45ca-a5a2-36ab22ae8651_2	0.650379	test	[2]	Rotation_invariant_pointcloud
ec020f1c-3b7b-45ca-a5a2-36ab22ae8651_3	28.9997	test	[3]	Classical_image
ec020f1c-3b7b-45ca-a5a2-36ab22ae8651_3	24.6615	test	[3]	Rotation_invariant_image
ec020f1c-3b7b-45ca-a5a2-36ab22ae8651_3	0.702889	test	[3]	Classical_pointcloud
ec020f1c-3b7b-45ca-a5a2-36ab22ae8651_3	0.617196	test	[3]	Rotation_invariant_pointcloud
ec020f1c-3b7b-45ca-a5a2-36ab22ae8651_4	11.0724	test	[4]	Classical_image
ec020f1c-3b7b-45ca-a5a2-36ab22ae8651_4	18.6765	test	[4]	Rotation_invariant_image
ec020f1c-3b7b-45ca-a5a2-36ab22ae8651_4	0.794829	test	[4]	Classical_pointcloud
ec020f1c-3b7b-45ca-a5a2-36ab22ae8651_4	0.622015	test	[4]	Rotation_invariant_pointcloud
ec020f1c-3b7b-45ca-a5a2-36ab22ae8651_5	12.0443	test	[5]	Classical_image
ec020f1c-3b7b-45ca-a5a2-36ab22ae8651_5	10.2228	test	[5]	Rotation_invariant_image
ec020f1c-3b7b-45ca-a5a2-36ab22ae8651_5	0.779206	test	[5]	Classical_pointcloud
ec020f1c-3b7b-45ca-a5a2-36ab22ae8651_5	0.554895	test	[5]	Rotation_invariant_pointcloud
5817a548-63b1-4940-81f0-7d8ac7006939_0	27.1115	test	[0]	Classical_image
5817a548-63b1-4940-81f0-7d8ac7006939_0	30.991	test	[0]	Rotation_invariant_image
5817a548-63b1-4940-81f0-7d8ac7006939_0	1.02521	test	[0]	Classical_pointcloud
5817a548-63b1-4940-81f0-7d8ac7006939_0	0.574261	test	[0]	Rotation_invariant_pointcloud
5817a548-63b1-4940-81f0-7d8ac7006939_1	29.0493	test	[1]	Classical_image
5817a548-63b1-4940-81f0-7d8ac7006939_1	31.3104	test	[1]	Rotation_invariant_image
5817a548-63b1-4940-81f0-7d8ac7006939_1	0.987505	test	[1]	Classical_pointcloud
5817a548-63b1-4940-81f0-7d8ac7006939_1	0.648816	test	[1]	Rotation_invariant_pointcloud
5817a548-63b1-4940-81f0-7d8ac7006939_2	21.8086	test	[2]	Classical_image
5817a548-63b1-4940-81f0-7d8ac7006939_2	28.3367	test	[2]	Rotation_invariant_image
5817a548-63b1-4940-81f0-7d8ac7006939_2	1.05867	test	[2]	Classical_pointcloud
5817a548-63b1-4940-81f0-7d8ac7006939_2	0.870333	test	[2]	Rotation_invariant_pointcloud
5817a548-63b1-4940-81f0-7d8ac7006939_3	22.0411	test	[3]	Classical_image
5817a548-63b1-4940-81f0-7d8ac7006939_3	27.5216	test	[3]	Rotation_invariant_image
5817a548-63b1-4940-81f0-7d8ac7006939_3	0.99992	test	[3]	Classical_pointcloud
5817a548-63b1-4940-81f0-7d8ac7006939_3	0.710956	test	[3]	Rotation_invariant_pointcloud
5817a548-63b1-4940-81f0-7d8ac7006939_4	26.4969	test	[4]	Classical_image
5817a548-63b1-4940-81f0-7d8ac7006939_4	17.4782	test	[4]	Rotation_invariant_image
5817a548-63b1-4940-81f0-7d8ac7006939_4	0.935816	test	[4]	Classical_pointcloud
5817a548-63b1-4940-81f0-7d8ac7006939_4	0.706627	test	[4]	Rotation_invariant_pointcloud
5817a548-63b1-4940-81f0-7d8ac7006939_5	10.9541	test	[5]	Classical_image
5817a548-63b1-4940-81f0-7d8ac7006939_5	9.51067	test	[5]	Rotation_invariant_image
5817a548-63b1-4940-81f0-7d8ac7006939_5	0.802335	test	[5]	Classical_pointcloud
5817a548-63b1-4940-81f0-7d8ac7006939_5	0.598067	test	[5]	Rotation_invariant_pointcloud
19d3bd6c-f096-4ffd-9100-7dfc7611ed25_0	38.62	test	[0]	Classical_image
19d3bd6c-f096-4ffd-9100-7dfc7611ed25_0	46.8495	test	[0]	Rotation_invariant_image
19d3bd6c-f096-4ffd-9100-7dfc7611ed25_0	1.15029	test	[0]	Classical_pointcloud
19d3bd6c-f096-4ffd-9100-7dfc7611ed25_0	0.763764	test	[0]	Rotation_invariant_pointcloud
19d3bd6c-f096-4ffd-9100-7dfc7611ed25_1	36.2628	test	[1]	Classical_image
19d3bd6c-f096-4ffd-9100-7dfc7611ed25_1	40.3431	test	[1]	Rotation_invariant_image
19d3bd6c-f096-4ffd-9100-7dfc7611ed25_1	1.29267	test	[1]	Classical_pointcloud
19d3bd6c-f096-4ffd-9100-7dfc7611ed25_1	0.837449	test	[1]	Rotation_invariant_pointcloud
19d3bd6c-f096-4ffd-9100-7dfc7611ed25_2	17.8894	test	[2]	Classical_image
19d3bd6c-f096-4ffd-9100-7dfc7611ed25_2	32.6121	test	[2]	Rotation_invariant_image
19d3bd6c-f096-4ffd-9100-7dfc7611ed25_2	1.06149	test	[2]	Classical_pointcloud
19d3bd6c-f096-4ffd-9100-7dfc7611ed25_2	1.06656	test	[2]	Rotation_invariant_pointcloud
19d3bd6c-f096-4ffd-9100-7dfc7611ed25_3	26.0281	test	[3]	Classical_image
19d3bd6c-f096-4ffd-9100-7dfc7611ed25_3	25.257	test	[3]	Rotation_invariant_image
19d3bd6c-f096-4ffd-9100-7dfc7611ed25_3	1.31527	test	[3]	Classical_pointcloud
19d3bd6c-f096-4ffd-9100-7dfc7611ed25_3	0.841921	test	[3]	Rotation_invariant_pointcloud
19d3bd6c-f096-4ffd-9100-7dfc7611ed25_4	9.01247	test	[4]	Classical_image
19d3bd6c-f096-4ffd-9100-7dfc7611ed25_4	35.5274	test	[4]	Rotation_invariant_image
19d3bd6c-f096-4ffd-9100-7dfc7611ed25_4	1.28207	test	[4]	Classical_pointcloud
19d3bd6c-f096-4ffd-9100-7dfc7611ed25_4	0.909221	test	[4]	Rotation_invariant_pointcloud
19d3bd6c-f096-4ffd-9100-7dfc7611ed25_5	15.2698	test	[5]	Classical_image
19d3bd6c-f096-4ffd-9100-7dfc7611ed25_5	14.0089	test	[5]	Rotation_invariant_image
19d3bd6c-f096-4ffd-9100-7dfc7611ed25_5	1.18597	test	[5]	Classical_pointcloud
19d3bd6c-f096-4ffd-9100-7dfc7611ed25_5	0.805193	test	[5]	Rotation_invariant_pointcloud
2927c7a3-7da7-4a68-803d-f3ca4635957c_0	45.7394	test	[0]	Classical_image
2927c7a3-7da7-4a68-803d-f3ca4635957c_0	42.5386	test	[0]	Rotation_invariant_image
2927c7a3-7da7-4a68-803d-f3ca4635957c_0	1.19499	test	[0]	Classical_pointcloud
2927c7a3-7da7-4a68-803d-f3ca4635957c_0	0.680081	test	[0]	Rotation_invariant_pointcloud
2927c7a3-7da7-4a68-803d-f3ca4635957c_1	38.899	test	[1]	Classical_image
2927c7a3-7da7-4a68-803d-f3ca4635957c_1	41.054	test	[1]	Rotation_invariant_image
2927c7a3-7da7-4a68-803d-f3ca4635957c_1	1.0469	test	[1]	Classical_pointcloud
2927c7a3-7da7-4a68-803d-f3ca4635957c_1	0.790739	test	[1]	Rotation_invariant_pointcloud
2927c7a3-7da7-4a68-803d-f3ca4635957c_2	29.2663	test	[2]	Classical_image
2927c7a3-7da7-4a68-803d-f3ca4635957c_2	22.6551	test	[2]	Rotation_invariant_image
2927c7a3-7da7-4a68-803d-f3ca4635957c_2	1.0814	test	[2]	Classical_pointcloud
2927c7a3-7da7-4a68-803d-f3ca4635957c_2	0.784746	test	[2]	Rotation_invariant_pointcloud
2927c7a3-7da7-4a68-803d-f3ca4635957c_3	37.0749	test	[3]	Classical_image
2927c7a3-7da7-4a68-803d-f3ca4635957c_3	32.5165	test	[3]	Rotation_invariant_image
2927c7a3-7da7-4a68-803d-f3ca4635957c_3	1.094	test	[3]	Classical_pointcloud
2927c7a3-7da7-4a68-803d-f3ca4635957c_3	0.8888	test	[3]	Rotation_invariant_pointcloud
2927c7a3-7da7-4a68-803d-f3ca4635957c_4	16.2508	test	[4]	Classical_image
2927c7a3-7da7-4a68-803d-f3ca4635957c_4	30.3741	test	[4]	Rotation_invariant_image
2927c7a3-7da7-4a68-803d-f3ca4635957c_4	1.10107	test	[4]	Classical_pointcloud
2927c7a3-7da7-4a68-803d-f3ca4635957c_4	0.857428	test	[4]	Rotation_invariant_pointcloud
2927c7a3-7da7-4a68-803d-f3ca4635957c_5	15.4536	test	[5]	Classical_image
2927c7a3-7da7-4a68-803d-f3ca4635957c_5	14.9419	test	[5]	Rotation_invariant_image
2927c7a3-7da7-4a68-803d-f3ca4635957c_5	1.02933	test	[5]	Classical_pointcloud
2927c7a3-7da7-4a68-803d-f3ca4635957c_5	0.746233	test	[5]	Rotation_invariant_pointcloud
ea0d8469-9b12-47c0-b655-ba328f31838b_0	35.4048	test	[0]	Classical_image
ea0d8469-9b12-47c0-b655-ba328f31838b_0	33.594	test	[0]	Rotation_invariant_image
ea0d8469-9b12-47c0-b655-ba328f31838b_0	1.01537	test	[0]	Classical_pointcloud
ea0d8469-9b12-47c0-b655-ba328f31838b_0	0.979603	test	[0]	Rotation_invariant_pointcloud
ea0d8469-9b12-47c0-b655-ba328f31838b_1	28.4105	test	[1]	Classical_image
ea0d8469-9b12-47c0-b655-ba328f31838b_1	34.0249	test	[1]	Rotation_invariant_image
ea0d8469-9b12-47c0-b655-ba328f31838b_1	1.34183	test	[1]	Classical_pointcloud
ea0d8469-9b12-47c0-b655-ba328f31838b_1	0.798358	test	[1]	Rotation_invariant_pointcloud
ea0d8469-9b12-47c0-b655-ba328f31838b_2	27.797	test	[2]	Classical_image
ea0d8469-9b12-47c0-b655-ba328f31838b_2	19.349	test	[2]	Rotation_invariant_image
ea0d8469-9b12-47c0-b655-ba328f31838b_2	1.09371	test	[2]	Classical_pointcloud
ea0d8469-9b12-47c0-b655-ba328f31838b_2	0.823863	test	[2]	Rotation_invariant_pointcloud
ea0d8469-9b12-47c0-b655-ba328f31838b_3	34.807	test	[3]	Classical_image
ea0d8469-9b12-47c0-b655-ba328f31838b_3	34.6334	test	[3]	Rotation_invariant_image
ea0d8469-9b12-47c0-b655-ba328f31838b_3	1.17231	test	[3]	Classical_pointcloud
ea0d8469-9b12-47c0-b655-ba328f31838b_3	0.926236	test	[3]	Rotation_invariant_pointcloud
ea0d8469-9b12-47c0-b655-ba328f31838b_4	26.4934	test	[4]	Classical_image
ea0d8469-9b12-47c0-b655-ba328f31838b_4	23.9129	test	[4]	Rotation_invariant_image
ea0d8469-9b12-47c0-b655-ba328f31838b_4	1.09927	test	[4]	Classical_pointcloud
ea0d8469-9b12-47c0-b655-ba328f31838b_4	0.876294	test	[4]	Rotation_invariant_pointcloud
ea0d8469-9b12-47c0-b655-ba328f31838b_5	15.4487	test	[5]	Classical_image
ea0d8469-9b12-47c0-b655-ba328f31838b_5	13.8281	test	[5]	Rotation_invariant_image
ea0d8469-9b12-47c0-b655-ba328f31838b_5	1.11367	test	[5]	Classical_pointcloud
ea0d8469-9b12-47c0-b655-ba328f31838b_5	0.817949	test	[5]	Rotation_invariant_pointcloud
b961adbe-a843-4508-ba4d-f07e1638cf14_0	42.6972	test	[0]	Classical_image
b961adbe-a843-4508-ba4d-f07e1638cf14_0	26.8678	test	[0]	Rotation_invariant_image
b961adbe-a843-4508-ba4d-f07e1638cf14_0	1.00997	test	[0]	Classical_pointcloud
b961adbe-a843-4508-ba4d-f07e1638cf14_0	0.761778	test	[0]	Rotation_invariant_pointcloud
b961adbe-a843-4508-ba4d-f07e1638cf14_1	34.2769	test	[1]	Classical_image
b961adbe-a843-4508-ba4d-f07e1638cf14_1	36.8781	test	[1]	Rotation_invariant_image
b961adbe-a843-4508-ba4d-f07e1638cf14_1	1.13794	test	[1]	Classical_pointcloud
b961adbe-a843-4508-ba4d-f07e1638cf14_1	0.767224	test	[1]	Rotation_invariant_pointcloud
b961adbe-a843-4508-ba4d-f07e1638cf14_2	34.6672	test	[2]	Classical_image
b961adbe-a843-4508-ba4d-f07e1638cf14_2	36.7898	test	[2]	Rotation_invariant_image
b961adbe-a843-4508-ba4d-f07e1638cf14_2	0.885198	test	[2]	Classical_pointcloud
b961adbe-a843-4508-ba4d-f07e1638cf14_2	0.740326	test	[2]	Rotation_invariant_pointcloud
b961adbe-a843-4508-ba4d-f07e1638cf14_3	44.5016	test	[3]	Classical_image
b961adbe-a843-4508-ba4d-f07e1638cf14_3	21.8942	test	[3]	Rotation_invariant_image
b961adbe-a843-4508-ba4d-f07e1638cf14_3	1.18463	test	[3]	Classical_pointcloud
b961adbe-a843-4508-ba4d-f07e1638cf14_3	0.927055	test	[3]	Rotation_invariant_pointcloud
b961adbe-a843-4508-ba4d-f07e1638cf14_4	12.579	test	[4]	Classical_image
b961adbe-a843-4508-ba4d-f07e1638cf14_4	22.8047	test	[4]	Rotation_invariant_image
b961adbe-a843-4508-ba4d-f07e1638cf14_4	1.12559	test	[4]	Classical_pointcloud
b961adbe-a843-4508-ba4d-f07e1638cf14_4	0.83278	test	[4]	Rotation_invariant_pointcloud
b961adbe-a843-4508-ba4d-f07e1638cf14_5	15.5781	test	[5]	Classical_image
b961adbe-a843-4508-ba4d-f07e1638cf14_5	13.0111	test	[5]	Rotation_invariant_image
b961adbe-a843-4508-ba4d-f07e1638cf14_5	1.02315	test	[5]	Classical_pointcloud
b961adbe-a843-4508-ba4d-f07e1638cf14_5	0.72373	test	[5]	Rotation_invariant_pointcloud
1c6fd8f4-60f7-4dfc-bf7e-26c1f18efb94_0	29.8591	test	[0]	Classical_image
1c6fd8f4-60f7-4dfc-bf7e-26c1f18efb94_0	49.4504	test	[0]	Rotation_invariant_image
1c6fd8f4-60f7-4dfc-bf7e-26c1f18efb94_0	0.870107	test	[0]	Classical_pointcloud
1c6fd8f4-60f7-4dfc-bf7e-26c1f18efb94_0	0.724025	test	[0]	Rotation_invariant_pointcloud
1c6fd8f4-60f7-4dfc-bf7e-26c1f18efb94_1	47.7899	test	[1]	Classical_image
1c6fd8f4-60f7-4dfc-bf7e-26c1f18efb94_1	41.9658	test	[1]	Rotation_invariant_image
1c6fd8f4-60f7-4dfc-bf7e-26c1f18efb94_1	0.97401	test	[1]	Classical_pointcloud
1c6fd8f4-60f7-4dfc-bf7e-26c1f18efb94_1	1.0015	test	[1]	Rotation_invariant_pointcloud
1c6fd8f4-60f7-4dfc-bf7e-26c1f18efb94_2	33.3869	test	[2]	Classical_image
1c6fd8f4-60f7-4dfc-bf7e-26c1f18efb94_2	33.4551	test	[2]	Rotation_invariant_image
1c6fd8f4-60f7-4dfc-bf7e-26c1f18efb94_2	0.929106	test	[2]	Classical_pointcloud
1c6fd8f4-60f7-4dfc-bf7e-26c1f18efb94_2	0.948332	test	[2]	Rotation_invariant_pointcloud
1c6fd8f4-60f7-4dfc-bf7e-26c1f18efb94_3	40.9104	test	[3]	Classical_image
1c6fd8f4-60f7-4dfc-bf7e-26c1f18efb94_3	40.2769	test	[3]	Rotation_invariant_image
1c6fd8f4-60f7-4dfc-bf7e-26c1f18efb94_3	1.10349	test	[3]	Classical_pointcloud
1c6fd8f4-60f7-4dfc-bf7e-26c1f18efb94_3	0.928708	test	[3]	Rotation_invariant_pointcloud
1c6fd8f4-60f7-4dfc-bf7e-26c1f18efb94_4	16.9023	test	[4]	Classical_image
1c6fd8f4-60f7-4dfc-bf7e-26c1f18efb94_4	33.3353	test	[4]	Rotation_invariant_image
1c6fd8f4-60f7-4dfc-bf7e-26c1f18efb94_4	1.0186	test	[4]	Classical_pointcloud
1c6fd8f4-60f7-4dfc-bf7e-26c1f18efb94_4	0.881714	test	[4]	Rotation_invariant_pointcloud
1c6fd8f4-60f7-4dfc-bf7e-26c1f18efb94_5	15.0319	test	[5]	Classical_image
1c6fd8f4-60f7-4dfc-bf7e-26c1f18efb94_5	13.1166	test	[5]	Rotation_invariant_image
1c6fd8f4-60f7-4dfc-bf7e-26c1f18efb94_5	1.03419	test	[5]	Classical_pointcloud
1c6fd8f4-60f7-4dfc-bf7e-26c1f18efb94_5	0.768592	test	[5]	Rotation_invariant_pointcloud
77a610bb-e316-404c-b4c7-802a5b843573_0	41.0066	test	[0]	Classical_image
77a610bb-e316-404c-b4c7-802a5b843573_0	15.1627	test	[0]	Rotation_invariant_image
77a610bb-e316-404c-b4c7-802a5b843573_0	1.077	test	[0]	Classical_pointcloud
77a610bb-e316-404c-b4c7-802a5b843573_0	0.797022	test	[0]	Rotation_invariant_pointcloud
77a610bb-e316-404c-b4c7-802a5b843573_1	39.737	test	[1]	Classical_image
77a610bb-e316-404c-b4c7-802a5b843573_1	47.0964	test	[1]	Rotation_invariant_image
77a610bb-e316-404c-b4c7-802a5b843573_1	1.1394	test	[1]	Classical_pointcloud
77a610bb-e316-404c-b4c7-802a5b843573_1	0.85043	test	[1]	Rotation_invariant_pointcloud
77a610bb-e316-404c-b4c7-802a5b843573_2	28.4657	test	[2]	Classical_image
77a610bb-e316-404c-b4c7-802a5b843573_2	32.5177	test	[2]	Rotation_invariant_image
77a610bb-e316-404c-b4c7-802a5b843573_2	1.16605	test	[2]	Classical_pointcloud
77a610bb-e316-404c-b4c7-802a5b843573_2	0.902158	test	[2]	Rotation_invariant_pointcloud
77a610bb-e316-404c-b4c7-802a5b843573_3	28.8456	test	[3]	Classical_image
77a610bb-e316-404c-b4c7-802a5b843573_3	19.1602	test	[3]	Rotation_invariant_image
77a610bb-e316-404c-b4c7-802a5b843573_3	1.24824	test	[3]	Classical_pointcloud
77a610bb-e316-404c-b4c7-802a5b843573_3	0.880742	test	[3]	Rotation_invariant_pointcloud
77a610bb-e316-404c-b4c7-802a5b843573_4	11.3164	test	[4]	Classical_image
77a610bb-e316-404c-b4c7-802a5b843573_4	32.5994	test	[4]	Rotation_invariant_image
77a610bb-e316-404c-b4c7-802a5b843573_4	1.22324	test	[4]	Classical_pointcloud
77a610bb-e316-404c-b4c7-802a5b843573_4	0.870535	test	[4]	Rotation_invariant_pointcloud
77a610bb-e316-404c-b4c7-802a5b843573_5	15.4955	test	[5]	Classical_image
77a610bb-e316-404c-b4c7-802a5b843573_5	13.4247	test	[5]	Rotation_invariant_image
77a610bb-e316-404c-b4c7-802a5b843573_5	1.11269	test	[5]	Classical_pointcloud
77a610bb-e316-404c-b4c7-802a5b843573_5	0.785817	test	[5]	Rotation_invariant_pointcloud
75212360-0218-4809-9270-e5eb4c78d64f_0	36.489	test	[0]	Classical_image
75212360-0218-4809-9270-e5eb4c78d64f_0	37.6119	test	[0]	Rotation_invariant_image
75212360-0218-4809-9270-e5eb4c78d64f_0	0.961247	test	[0]	Classical_pointcloud
75212360-0218-4809-9270-e5eb4c78d64f_0	0.638442	test	[0]	Rotation_invariant_pointcloud
75212360-0218-4809-9270-e5eb4c78d64f_1	33.5412	test	[1]	Classical_image
75212360-0218-4809-9270-e5eb4c78d64f_1	34.7502	test	[1]	Rotation_invariant_image
75212360-0218-4809-9270-e5eb4c78d64f_1	1.06542	test	[1]	Classical_pointcloud
75212360-0218-4809-9270-e5eb4c78d64f_1	0.737493	test	[1]	Rotation_invariant_pointcloud
75212360-0218-4809-9270-e5eb4c78d64f_2	29.215	test	[2]	Classical_image
75212360-0218-4809-9270-e5eb4c78d64f_2	27.6187	test	[2]	Rotation_invariant_image
75212360-0218-4809-9270-e5eb4c78d64f_2	0.916008	test	[2]	Classical_pointcloud
75212360-0218-4809-9270-e5eb4c78d64f_2	0.737141	test	[2]	Rotation_invariant_pointcloud
75212360-0218-4809-9270-e5eb4c78d64f_3	34.8072	test	[3]	Classical_image
75212360-0218-4809-9270-e5eb4c78d64f_3	36.3584	test	[3]	Rotation_invariant_image
75212360-0218-4809-9270-e5eb4c78d64f_3	1.02289	test	[3]	Classical_pointcloud
75212360-0218-4809-9270-e5eb4c78d64f_3	0.788325	test	[3]	Rotation_invariant_pointcloud
75212360-0218-4809-9270-e5eb4c78d64f_4	35.6566	test	[4]	Classical_image
75212360-0218-4809-9270-e5eb4c78d64f_4	30.8394	test	[4]	Rotation_invariant_image
75212360-0218-4809-9270-e5eb4c78d64f_4	0.994343	test	[4]	Classical_pointcloud
75212360-0218-4809-9270-e5eb4c78d64f_4	0.853561	test	[4]	Rotation_invariant_pointcloud
75212360-0218-4809-9270-e5eb4c78d64f_5	16.0514	test	[5]	Classical_image
75212360-0218-4809-9270-e5eb4c78d64f_5	13.037	test	[5]	Rotation_invariant_image
75212360-0218-4809-9270-e5eb4c78d64f_5	0.956245	test	[5]	Classical_pointcloud
75212360-0218-4809-9270-e5eb4c78d64f_5	0.706373	test	[5]	Rotation_invariant_pointcloud
0b0922e1-079d-42fa-8b93-b2913a39179f_0	31.6823	test	[0]	Classical_image
0b0922e1-079d-42fa-8b93-b2913a39179f_0	41.0503	test	[0]	Rotation_invariant_image
0b0922e1-079d-42fa-8b93-b2913a39179f_0	1.04499	test	[0]	Classical_pointcloud
0b0922e1-079d-42fa-8b93-b2913a39179f_0	0.664071	test	[0]	Rotation_invariant_pointcloud
0b0922e1-079d-42fa-8b93-b2913a39179f_1	34.6981	test	[1]	Classical_image
0b0922e1-079d-42fa-8b93-b2913a39179f_1	31.4755	test	[1]	Rotation_invariant_image
0b0922e1-079d-42fa-8b93-b2913a39179f_1	1.13058	test	[1]	Classical_pointcloud
0b0922e1-079d-42fa-8b93-b2913a39179f_1	0.770081	test	[1]	Rotation_invariant_pointcloud
0b0922e1-079d-42fa-8b93-b2913a39179f_2	29.4787	test	[2]	Classical_image
0b0922e1-079d-42fa-8b93-b2913a39179f_2	28.4909	test	[2]	Rotation_invariant_image
0b0922e1-079d-42fa-8b93-b2913a39179f_2	1.0367	test	[2]	Classical_pointcloud
0b0922e1-079d-42fa-8b93-b2913a39179f_2	0.853318	test	[2]	Rotation_invariant_pointcloud
0b0922e1-079d-42fa-8b93-b2913a39179f_3	15.2894	test	[3]	Classical_image
0b0922e1-079d-42fa-8b93-b2913a39179f_3	22.738	test	[3]	Rotation_invariant_image
0b0922e1-079d-42fa-8b93-b2913a39179f_3	1.10995	test	[3]	Classical_pointcloud
0b0922e1-079d-42fa-8b93-b2913a39179f_3	0.826122	test	[3]	Rotation_invariant_pointcloud
0b0922e1-079d-42fa-8b93-b2913a39179f_4	25.497	test	[4]	Classical_image
0b0922e1-079d-42fa-8b93-b2913a39179f_4	28.5335	test	[4]	Rotation_invariant_image
0b0922e1-079d-42fa-8b93-b2913a39179f_4	1.07229	test	[4]	Classical_pointcloud
0b0922e1-079d-42fa-8b93-b2913a39179f_4	0.832969	test	[4]	Rotation_invariant_pointcloud
0b0922e1-079d-42fa-8b93-b2913a39179f_5	13.3665	test	[5]	Classical_image
0b0922e1-079d-42fa-8b93-b2913a39179f_5	11.2535	test	[5]	Rotation_invariant_image
0b0922e1-079d-42fa-8b93-b2913a39179f_5	0.968837	test	[5]	Classical_pointcloud
0b0922e1-079d-42fa-8b93-b2913a39179f_5	0.660833	test	[5]	Rotation_invariant_pointcloud
28bd6db3-e6af-4433-9f31-f6467c5380ea_0	35.4272	test	[0]	Classical_image
28bd6db3-e6af-4433-9f31-f6467c5380ea_0	52.1715	test	[0]	Rotation_invariant_image
28bd6db3-e6af-4433-9f31-f6467c5380ea_0	0.895148	test	[0]	Classical_pointcloud
28bd6db3-e6af-4433-9f31-f6467c5380ea_0	0.567664	test	[0]	Rotation_invariant_pointcloud
28bd6db3-e6af-4433-9f31-f6467c5380ea_1	46.7083	test	[1]	Classical_image
28bd6db3-e6af-4433-9f31-f6467c5380ea_1	47.9077	test	[1]	Rotation_invariant_image
28bd6db3-e6af-4433-9f31-f6467c5380ea_1	0.846629	test	[1]	Classical_pointcloud
28bd6db3-e6af-4433-9f31-f6467c5380ea_1	0.697147	test	[1]	Rotation_invariant_pointcloud
28bd6db3-e6af-4433-9f31-f6467c5380ea_2	26.0223	test	[2]	Classical_image
28bd6db3-e6af-4433-9f31-f6467c5380ea_2	26.9203	test	[2]	Rotation_invariant_image
28bd6db3-e6af-4433-9f31-f6467c5380ea_2	0.855287	test	[2]	Classical_pointcloud
28bd6db3-e6af-4433-9f31-f6467c5380ea_2	0.947019	test	[2]	Rotation_invariant_pointcloud
28bd6db3-e6af-4433-9f31-f6467c5380ea_3	49.9981	test	[3]	Classical_image
28bd6db3-e6af-4433-9f31-f6467c5380ea_3	45.7067	test	[3]	Rotation_invariant_image
28bd6db3-e6af-4433-9f31-f6467c5380ea_3	1.03527	test	[3]	Classical_pointcloud
28bd6db3-e6af-4433-9f31-f6467c5380ea_3	0.904108	test	[3]	Rotation_invariant_pointcloud
28bd6db3-e6af-4433-9f31-f6467c5380ea_4	42.004	test	[4]	Classical_image
28bd6db3-e6af-4433-9f31-f6467c5380ea_4	38.0152	test	[4]	Rotation_invariant_image
28bd6db3-e6af-4433-9f31-f6467c5380ea_4	0.998495	test	[4]	Classical_pointcloud
28bd6db3-e6af-4433-9f31-f6467c5380ea_4	0.761136	test	[4]	Rotation_invariant_pointcloud
28bd6db3-e6af-4433-9f31-f6467c5380ea_5	13.923	test	[5]	Classical_image
28bd6db3-e6af-4433-9f31-f6467c5380ea_5	12.9242	test	[5]	Rotation_invariant_image
28bd6db3-e6af-4433-9f31-f6467c5380ea_5	0.877367	test	[5]	Classical_pointcloud
28bd6db3-e6af-4433-9f31-f6467c5380ea_5	0.623873	test	[5]	Rotation_invariant_pointcloud
7f3c5931-91be-4190-94c2-93a79d4645f0_0	16.5655	test	[0]	Classical_image
7f3c5931-91be-4190-94c2-93a79d4645f0_0	26.7976	test	[0]	Rotation_invariant_image
7f3c5931-91be-4190-94c2-93a79d4645f0_0	1.01092	test	[0]	Classical_pointcloud
7f3c5931-91be-4190-94c2-93a79d4645f0_0	0.653279	test	[0]	Rotation_invariant_pointcloud
7f3c5931-91be-4190-94c2-93a79d4645f0_1	26.3506	test	[1]	Classical_image
7f3c5931-91be-4190-94c2-93a79d4645f0_1	25.1708	test	[1]	Rotation_invariant_image
7f3c5931-91be-4190-94c2-93a79d4645f0_1	1.18228	test	[1]	Classical_pointcloud
7f3c5931-91be-4190-94c2-93a79d4645f0_1	0.807077	test	[1]	Rotation_invariant_pointcloud
7f3c5931-91be-4190-94c2-93a79d4645f0_2	22.8914	test	[2]	Classical_image
7f3c5931-91be-4190-94c2-93a79d4645f0_2	21.7564	test	[2]	Rotation_invariant_image
7f3c5931-91be-4190-94c2-93a79d4645f0_2	1.19347	test	[2]	Classical_pointcloud
7f3c5931-91be-4190-94c2-93a79d4645f0_2	0.850543	test	[2]	Rotation_invariant_pointcloud
7f3c5931-91be-4190-94c2-93a79d4645f0_3	26.1558	test	[3]	Classical_image
7f3c5931-91be-4190-94c2-93a79d4645f0_3	25.8766	test	[3]	Rotation_invariant_image
7f3c5931-91be-4190-94c2-93a79d4645f0_3	1.13007	test	[3]	Classical_pointcloud
7f3c5931-91be-4190-94c2-93a79d4645f0_3	0.85579	test	[3]	Rotation_invariant_pointcloud
7f3c5931-91be-4190-94c2-93a79d4645f0_4	15.4126	test	[4]	Classical_image
7f3c5931-91be-4190-94c2-93a79d4645f0_4	26.2127	test	[4]	Rotation_invariant_image
7f3c5931-91be-4190-94c2-93a79d4645f0_4	1.11228	test	[4]	Classical_pointcloud
7f3c5931-91be-4190-94c2-93a79d4645f0_4	0.836711	test	[4]	Rotation_invariant_pointcloud
7f3c5931-91be-4190-94c2-93a79d4645f0_5	14.9086	test	[5]	Classical_image
7f3c5931-91be-4190-94c2-93a79d4645f0_5	12.477	test	[5]	Rotation_invariant_image
7f3c5931-91be-4190-94c2-93a79d4645f0_5	1.06162	test	[5]	Classical_pointcloud
7f3c5931-91be-4190-94c2-93a79d4645f0_5	0.751939	test	[5]	Rotation_invariant_pointcloud
4157e41a-f5f1-456c-b2c0-13bc41cdb73a_0	44.296	test	[0]	Classical_image
4157e41a-f5f1-456c-b2c0-13bc41cdb73a_0	51.96	test	[0]	Rotation_invariant_image
4157e41a-f5f1-456c-b2c0-13bc41cdb73a_0	0.899899	test	[0]	Classical_pointcloud
4157e41a-f5f1-456c-b2c0-13bc41cdb73a_0	0.703808	test	[0]	Rotation_invariant_pointcloud
4157e41a-f5f1-456c-b2c0-13bc41cdb73a_1	38.7856	test	[1]	Classical_image
4157e41a-f5f1-456c-b2c0-13bc41cdb73a_1	43.6024	test	[1]	Rotation_invariant_image
4157e41a-f5f1-456c-b2c0-13bc41cdb73a_1	1.02762	test	[1]	Classical_pointcloud
4157e41a-f5f1-456c-b2c0-13bc41cdb73a_1	0.864676	test	[1]	Rotation_invariant_pointcloud
4157e41a-f5f1-456c-b2c0-13bc41cdb73a_2	22.2868	test	[2]	Classical_image
4157e41a-f5f1-456c-b2c0-13bc41cdb73a_2	29.9105	test	[2]	Rotation_invariant_image
4157e41a-f5f1-456c-b2c0-13bc41cdb73a_2	0.973487	test	[2]	Classical_pointcloud
4157e41a-f5f1-456c-b2c0-13bc41cdb73a_2	0.885879	test	[2]	Rotation_invariant_pointcloud
4157e41a-f5f1-456c-b2c0-13bc41cdb73a_3	39.6113	test	[3]	Classical_image
4157e41a-f5f1-456c-b2c0-13bc41cdb73a_3	34.8641	test	[3]	Rotation_invariant_image
4157e41a-f5f1-456c-b2c0-13bc41cdb73a_3	1.17629	test	[3]	Classical_pointcloud
4157e41a-f5f1-456c-b2c0-13bc41cdb73a_3	0.898629	test	[3]	Rotation_invariant_pointcloud
4157e41a-f5f1-456c-b2c0-13bc41cdb73a_4	11.534	test	[4]	Classical_image
4157e41a-f5f1-456c-b2c0-13bc41cdb73a_4	37.291	test	[4]	Rotation_invariant_image
4157e41a-f5f1-456c-b2c0-13bc41cdb73a_4	1.08206	test	[4]	Classical_pointcloud
4157e41a-f5f1-456c-b2c0-13bc41cdb73a_4	0.805006	test	[4]	Rotation_invariant_pointcloud
4157e41a-f5f1-456c-b2c0-13bc41cdb73a_5	15.4504	test	[5]	Classical_image
4157e41a-f5f1-456c-b2c0-13bc41cdb73a_5	12.3489	test	[5]	Rotation_invariant_image
4157e41a-f5f1-456c-b2c0-13bc41cdb73a_5	1.03064	test	[5]	Classical_pointcloud
4157e41a-f5f1-456c-b2c0-13bc41cdb73a_5	0.696138	test	[5]	Rotation_invariant_pointcloud
0eb31c09-0107-4e81-8e88-dd4ee0416302_0	30.5909	test	[0]	Classical_image
0eb31c09-0107-4e81-8e88-dd4ee0416302_0	25.5152	test	[0]	Rotation_invariant_image
0eb31c09-0107-4e81-8e88-dd4ee0416302_0	1.11525	test	[0]	Classical_pointcloud
0eb31c09-0107-4e81-8e88-dd4ee0416302_0	0.680183	test	[0]	Rotation_invariant_pointcloud
0eb31c09-0107-4e81-8e88-dd4ee0416302_1	32.4948	test	[1]	Classical_image
0eb31c09-0107-4e81-8e88-dd4ee0416302_1	27.5938	test	[1]	Rotation_invariant_image
0eb31c09-0107-4e81-8e88-dd4ee0416302_1	1.16377	test	[1]	Classical_pointcloud
0eb31c09-0107-4e81-8e88-dd4ee0416302_1	0.777554	test	[1]	Rotation_invariant_pointcloud
0eb31c09-0107-4e81-8e88-dd4ee0416302_2	31.9545	test	[2]	Classical_image
0eb31c09-0107-4e81-8e88-dd4ee0416302_2	22.8535	test	[2]	Rotation_invariant_image
0eb31c09-0107-4e81-8e88-dd4ee0416302_2	0.940756	test	[2]	Classical_pointcloud
0eb31c09-0107-4e81-8e88-dd4ee0416302_2	0.702147	test	[2]	Rotation_invariant_pointcloud
0eb31c09-0107-4e81-8e88-dd4ee0416302_3	23.4853	test	[3]	Classical_image
0eb31c09-0107-4e81-8e88-dd4ee0416302_3	26.8124	test	[3]	Rotation_invariant_image
0eb31c09-0107-4e81-8e88-dd4ee0416302_3	0.974204	test	[3]	Classical_pointcloud
0eb31c09-0107-4e81-8e88-dd4ee0416302_3	0.865294	test	[3]	Rotation_invariant_pointcloud
0eb31c09-0107-4e81-8e88-dd4ee0416302_4	10.5274	test	[4]	Classical_image
0eb31c09-0107-4e81-8e88-dd4ee0416302_4	16.6727	test	[4]	Rotation_invariant_image
0eb31c09-0107-4e81-8e88-dd4ee0416302_4	1.07232	test	[4]	Classical_pointcloud
0eb31c09-0107-4e81-8e88-dd4ee0416302_4	0.814882	test	[4]	Rotation_invariant_pointcloud
0eb31c09-0107-4e81-8e88-dd4ee0416302_5	13.7817	test	[5]	Classical_image
0eb31c09-0107-4e81-8e88-dd4ee0416302_5	12.4224	test	[5]	Rotation_invariant_image
0eb31c09-0107-4e81-8e88-dd4ee0416302_5	1.01341	test	[5]	Classical_pointcloud
0eb31c09-0107-4e81-8e88-dd4ee0416302_5	0.735089	test	[5]	Rotation_invariant_pointcloud
ce1aa414-b87c-4e68-882e-894bac36a8bb_0	41.5637	test	[0]	Classical_image
ce1aa414-b87c-4e68-882e-894bac36a8bb_0	40.0843	test	[0]	Rotation_invariant_image
ce1aa414-b87c-4e68-882e-894bac36a8bb_0	0.950669	test	[0]	Classical_pointcloud
ce1aa414-b87c-4e68-882e-894bac36a8bb_0	0.770331	test	[0]	Rotation_invariant_pointcloud
ce1aa414-b87c-4e68-882e-894bac36a8bb_1	15.0944	test	[1]	Classical_image
ce1aa414-b87c-4e68-882e-894bac36a8bb_1	34.8375	test	[1]	Rotation_invariant_image
ce1aa414-b87c-4e68-882e-894bac36a8bb_1	0.960873	test	[1]	Classical_pointcloud
ce1aa414-b87c-4e68-882e-894bac36a8bb_1	0.747517	test	[1]	Rotation_invariant_pointcloud
ce1aa414-b87c-4e68-882e-894bac36a8bb_2	26.7806	test	[2]	Classical_image
ce1aa414-b87c-4e68-882e-894bac36a8bb_2	22.9644	test	[2]	Rotation_invariant_image
ce1aa414-b87c-4e68-882e-894bac36a8bb_2	0.876652	test	[2]	Classical_pointcloud
ce1aa414-b87c-4e68-882e-894bac36a8bb_2	0.994562	test	[2]	Rotation_invariant_pointcloud
ce1aa414-b87c-4e68-882e-894bac36a8bb_3	25.6081	test	[3]	Classical_image
ce1aa414-b87c-4e68-882e-894bac36a8bb_3	29.5181	test	[3]	Rotation_invariant_image
ce1aa414-b87c-4e68-882e-894bac36a8bb_3	1.03809	test	[3]	Classical_pointcloud
ce1aa414-b87c-4e68-882e-894bac36a8bb_3	0.808284	test	[3]	Rotation_invariant_pointcloud
ce1aa414-b87c-4e68-882e-894bac36a8bb_4	29.3474	test	[4]	Classical_image
ce1aa414-b87c-4e68-882e-894bac36a8bb_4	16.8622	test	[4]	Rotation_invariant_image
ce1aa414-b87c-4e68-882e-894bac36a8bb_4	0.961345	test	[4]	Classical_pointcloud
ce1aa414-b87c-4e68-882e-894bac36a8bb_4	0.754355	test	[4]	Rotation_invariant_pointcloud
ce1aa414-b87c-4e68-882e-894bac36a8bb_5	13.4597	test	[5]	Classical_image
ce1aa414-b87c-4e68-882e-894bac36a8bb_5	12.2629	test	[5]	Rotation_invariant_image
ce1aa414-b87c-4e68-882e-894bac36a8bb_5	0.964817	test	[5]	Classical_pointcloud
ce1aa414-b87c-4e68-882e-894bac36a8bb_5	0.724062	test	[5]	Rotation_invariant_pointcloud
0ca10692-842c-4add-b383-dcabe572cc6e_0	40.8322	test	[0]	Classical_image
0ca10692-842c-4add-b383-dcabe572cc6e_0	48.3032	test	[0]	Rotation_invariant_image
0ca10692-842c-4add-b383-dcabe572cc6e_0	1.00688	test	[0]	Classical_pointcloud
0ca10692-842c-4add-b383-dcabe572cc6e_0	0.638908	test	[0]	Rotation_invariant_pointcloud
0ca10692-842c-4add-b383-dcabe572cc6e_1	38.453	test	[1]	Classical_image
0ca10692-842c-4add-b383-dcabe572cc6e_1	43.3384	test	[1]	Rotation_invariant_image
0ca10692-842c-4add-b383-dcabe572cc6e_1	1.08462	test	[1]	Classical_pointcloud
0ca10692-842c-4add-b383-dcabe572cc6e_1	0.777102	test	[1]	Rotation_invariant_pointcloud
0ca10692-842c-4add-b383-dcabe572cc6e_2	29.8873	test	[2]	Classical_image
0ca10692-842c-4add-b383-dcabe572cc6e_2	19.1249	test	[2]	Rotation_invariant_image
0ca10692-842c-4add-b383-dcabe572cc6e_2	1.10452	test	[2]	Classical_pointcloud
0ca10692-842c-4add-b383-dcabe572cc6e_2	0.987751	test	[2]	Rotation_invariant_pointcloud
0ca10692-842c-4add-b383-dcabe572cc6e_3	41.0316	test	[3]	Classical_image
0ca10692-842c-4add-b383-dcabe572cc6e_3	32.2372	test	[3]	Rotation_invariant_image
0ca10692-842c-4add-b383-dcabe572cc6e_3	1.05441	test	[3]	Classical_pointcloud
0ca10692-842c-4add-b383-dcabe572cc6e_3	0.845008	test	[3]	Rotation_invariant_pointcloud
0ca10692-842c-4add-b383-dcabe572cc6e_4	15.1742	test	[4]	Classical_image
0ca10692-842c-4add-b383-dcabe572cc6e_4	26.8914	test	[4]	Rotation_invariant_image
0ca10692-842c-4add-b383-dcabe572cc6e_4	1.10698	test	[4]	Classical_pointcloud
0ca10692-842c-4add-b383-dcabe572cc6e_4	0.896907	test	[4]	Rotation_invariant_pointcloud
0ca10692-842c-4add-b383-dcabe572cc6e_5	15.4942	test	[5]	Classical_image
0ca10692-842c-4add-b383-dcabe572cc6e_5	14.0707	test	[5]	Rotation_invariant_image
0ca10692-842c-4add-b383-dcabe572cc6e_5	1.02764	test	[5]	Classical_pointcloud
0ca10692-842c-4add-b383-dcabe572cc6e_5	0.778018	test	[5]	Rotation_invariant_pointcloud
323e5b53-b584-464f-a11f-1a920ab1c4cf_0	30.8179	test	[0]	Classical_image
323e5b53-b584-464f-a11f-1a920ab1c4cf_0	29.6328	test	[0]	Rotation_invariant_image
323e5b53-b584-464f-a11f-1a920ab1c4cf_0	0.946862	test	[0]	Classical_pointcloud
323e5b53-b584-464f-a11f-1a920ab1c4cf_0	0.729777	test	[0]	Rotation_invariant_pointcloud
323e5b53-b584-464f-a11f-1a920ab1c4cf_1	31.1583	test	[1]	Classical_image
323e5b53-b584-464f-a11f-1a920ab1c4cf_1	27.622	test	[1]	Rotation_invariant_image
323e5b53-b584-464f-a11f-1a920ab1c4cf_1	1.02407	test	[1]	Classical_pointcloud
323e5b53-b584-464f-a11f-1a920ab1c4cf_1	0.775332	test	[1]	Rotation_invariant_pointcloud
323e5b53-b584-464f-a11f-1a920ab1c4cf_2	23.4365	test	[2]	Classical_image
323e5b53-b584-464f-a11f-1a920ab1c4cf_2	23.5532	test	[2]	Rotation_invariant_image
323e5b53-b584-464f-a11f-1a920ab1c4cf_2	1.03179	test	[2]	Classical_pointcloud
323e5b53-b584-464f-a11f-1a920ab1c4cf_2	0.839084	test	[2]	Rotation_invariant_pointcloud
323e5b53-b584-464f-a11f-1a920ab1c4cf_3	29.3721	test	[3]	Classical_image
323e5b53-b584-464f-a11f-1a920ab1c4cf_3	27.8951	test	[3]	Rotation_invariant_image
323e5b53-b584-464f-a11f-1a920ab1c4cf_3	0.985909	test	[3]	Classical_pointcloud
323e5b53-b584-464f-a11f-1a920ab1c4cf_3	0.831657	test	[3]	Rotation_invariant_pointcloud
323e5b53-b584-464f-a11f-1a920ab1c4cf_4	24.1122	test	[4]	Classical_image
323e5b53-b584-464f-a11f-1a920ab1c4cf_4	20.8747	test	[4]	Rotation_invariant_image
323e5b53-b584-464f-a11f-1a920ab1c4cf_4	1.00771	test	[4]	Classical_pointcloud
323e5b53-b584-464f-a11f-1a920ab1c4cf_4	0.846931	test	[4]	Rotation_invariant_pointcloud
323e5b53-b584-464f-a11f-1a920ab1c4cf_5	13.1259	test	[5]	Classical_image
323e5b53-b584-464f-a11f-1a920ab1c4cf_5	12.0625	test	[5]	Rotation_invariant_image
323e5b53-b584-464f-a11f-1a920ab1c4cf_5	0.928643	test	[5]	Classical_pointcloud
323e5b53-b584-464f-a11f-1a920ab1c4cf_5	0.671755	test	[5]	Rotation_invariant_pointcloud
644b8167-7150-4325-8840-cf478164c5d6_0	28.1102	test	[0]	Classical_image
644b8167-7150-4325-8840-cf478164c5d6_0	21.6851	test	[0]	Rotation_invariant_image
644b8167-7150-4325-8840-cf478164c5d6_0	0.808171	test	[0]	Classical_pointcloud
644b8167-7150-4325-8840-cf478164c5d6_0	0.520768	test	[0]	Rotation_invariant_pointcloud
644b8167-7150-4325-8840-cf478164c5d6_1	13.3626	test	[1]	Classical_image
644b8167-7150-4325-8840-cf478164c5d6_1	19.8768	test	[1]	Rotation_invariant_image
644b8167-7150-4325-8840-cf478164c5d6_1	0.951697	test	[1]	Classical_pointcloud
644b8167-7150-4325-8840-cf478164c5d6_1	0.690233	test	[1]	Rotation_invariant_pointcloud
644b8167-7150-4325-8840-cf478164c5d6_2	16.931	test	[2]	Classical_image
644b8167-7150-4325-8840-cf478164c5d6_2	12.5854	test	[2]	Rotation_invariant_image
644b8167-7150-4325-8840-cf478164c5d6_2	0.860976	test	[2]	Classical_pointcloud
644b8167-7150-4325-8840-cf478164c5d6_2	0.794776	test	[2]	Rotation_invariant_pointcloud
644b8167-7150-4325-8840-cf478164c5d6_3	25.9612	test	[3]	Classical_image
644b8167-7150-4325-8840-cf478164c5d6_3	19.1153	test	[3]	Rotation_invariant_image
644b8167-7150-4325-8840-cf478164c5d6_3	0.808013	test	[3]	Classical_pointcloud
644b8167-7150-4325-8840-cf478164c5d6_3	0.627651	test	[3]	Rotation_invariant_pointcloud
644b8167-7150-4325-8840-cf478164c5d6_4	26.0838	test	[4]	Classical_image
644b8167-7150-4325-8840-cf478164c5d6_4	13.0818	test	[4]	Rotation_invariant_image
644b8167-7150-4325-8840-cf478164c5d6_4	0.861814	test	[4]	Classical_pointcloud
644b8167-7150-4325-8840-cf478164c5d6_4	0.63591	test	[4]	Rotation_invariant_pointcloud
644b8167-7150-4325-8840-cf478164c5d6_5	10.6382	test	[5]	Classical_image
644b8167-7150-4325-8840-cf478164c5d6_5	9.25816	test	[5]	Rotation_invariant_image
644b8167-7150-4325-8840-cf478164c5d6_5	0.825823	test	[5]	Classical_pointcloud
644b8167-7150-4325-8840-cf478164c5d6_5	0.623057	test	[5]	Rotation_invariant_pointcloud
eedc924e-fe62-4c6e-99a3-3d3ee5146f40_0	17.9673	test	[0]	Classical_image
eedc924e-fe62-4c6e-99a3-3d3ee5146f40_0	31.1094	test	[0]	Rotation_invariant_image
eedc924e-fe62-4c6e-99a3-3d3ee5146f40_0	1.16495	test	[0]	Classical_pointcloud
eedc924e-fe62-4c6e-99a3-3d3ee5146f40_0	0.760312	test	[0]	Rotation_invariant_pointcloud
eedc924e-fe62-4c6e-99a3-3d3ee5146f40_1	29.5272	test	[1]	Classical_image
eedc924e-fe62-4c6e-99a3-3d3ee5146f40_1	25.7794	test	[1]	Rotation_invariant_image
eedc924e-fe62-4c6e-99a3-3d3ee5146f40_1	1.39648	test	[1]	Classical_pointcloud
eedc924e-fe62-4c6e-99a3-3d3ee5146f40_1	0.849746	test	[1]	Rotation_invariant_pointcloud
eedc924e-fe62-4c6e-99a3-3d3ee5146f40_2	29.8124	test	[2]	Classical_image
eedc924e-fe62-4c6e-99a3-3d3ee5146f40_2	23.7715	test	[2]	Rotation_invariant_image
eedc924e-fe62-4c6e-99a3-3d3ee5146f40_2	1.20731	test	[2]	Classical_pointcloud
eedc924e-fe62-4c6e-99a3-3d3ee5146f40_2	0.810667	test	[2]	Rotation_invariant_pointcloud
eedc924e-fe62-4c6e-99a3-3d3ee5146f40_3	17.1626	test	[3]	Classical_image
eedc924e-fe62-4c6e-99a3-3d3ee5146f40_3	32.5965	test	[3]	Rotation_invariant_image
eedc924e-fe62-4c6e-99a3-3d3ee5146f40_3	1.27548	test	[3]	Classical_pointcloud
eedc924e-fe62-4c6e-99a3-3d3ee5146f40_3	0.826999	test	[3]	Rotation_invariant_pointcloud
eedc924e-fe62-4c6e-99a3-3d3ee5146f40_4	11.2932	test	[4]	Classical_image
eedc924e-fe62-4c6e-99a3-3d3ee5146f40_4	18.9745	test	[4]	Rotation_invariant_image
eedc924e-fe62-4c6e-99a3-3d3ee5146f40_4	1.21289	test	[4]	Classical_pointcloud
eedc924e-fe62-4c6e-99a3-3d3ee5146f40_4	0.920427	test	[4]	Rotation_invariant_pointcloud
eedc924e-fe62-4c6e-99a3-3d3ee5146f40_5	15.5683	test	[5]	Classical_image
eedc924e-fe62-4c6e-99a3-3d3ee5146f40_5	13.9013	test	[5]	Rotation_invariant_image
eedc924e-fe62-4c6e-99a3-3d3ee5146f40_5	1.29935	test	[5]	Classical_pointcloud
eedc924e-fe62-4c6e-99a3-3d3ee5146f40_5	0.835098	test	[5]	Rotation_invariant_pointcloud
32d0fb09-12f0-4909-9dd5-cde34f47efb2_0	24.0246	test	[0]	Classical_image
32d0fb09-12f0-4909-9dd5-cde34f47efb2_0	25.7222	test	[0]	Rotation_invariant_image
32d0fb09-12f0-4909-9dd5-cde34f47efb2_0	1.22781	test	[0]	Classical_pointcloud
32d0fb09-12f0-4909-9dd5-cde34f47efb2_0	0.77264	test	[0]	Rotation_invariant_pointcloud
32d0fb09-12f0-4909-9dd5-cde34f47efb2_1	32.2952	test	[1]	Classical_image
32d0fb09-12f0-4909-9dd5-cde34f47efb2_1	30.1298	test	[1]	Rotation_invariant_image
32d0fb09-12f0-4909-9dd5-cde34f47efb2_1	1.2999	test	[1]	Classical_pointcloud
32d0fb09-12f0-4909-9dd5-cde34f47efb2_1	0.901639	test	[1]	Rotation_invariant_pointcloud
32d0fb09-12f0-4909-9dd5-cde34f47efb2_2	28.2823	test	[2]	Classical_image
32d0fb09-12f0-4909-9dd5-cde34f47efb2_2	23.1412	test	[2]	Rotation_invariant_image
32d0fb09-12f0-4909-9dd5-cde34f47efb2_2	1.27753	test	[2]	Classical_pointcloud
32d0fb09-12f0-4909-9dd5-cde34f47efb2_2	0.788976	test	[2]	Rotation_invariant_pointcloud
32d0fb09-12f0-4909-9dd5-cde34f47efb2_3	18.1165	test	[3]	Classical_image
32d0fb09-12f0-4909-9dd5-cde34f47efb2_3	28.4785	test	[3]	Rotation_invariant_image
32d0fb09-12f0-4909-9dd5-cde34f47efb2_3	1.11748	test	[3]	Classical_pointcloud
32d0fb09-12f0-4909-9dd5-cde34f47efb2_3	0.817163	test	[3]	Rotation_invariant_pointcloud
32d0fb09-12f0-4909-9dd5-cde34f47efb2_4	10.8747	test	[4]	Classical_image
32d0fb09-12f0-4909-9dd5-cde34f47efb2_4	27.743	test	[4]	Rotation_invariant_image
32d0fb09-12f0-4909-9dd5-cde34f47efb2_4	1.20488	test	[4]	Classical_pointcloud
32d0fb09-12f0-4909-9dd5-cde34f47efb2_4	0.981214	test	[4]	Rotation_invariant_pointcloud
32d0fb09-12f0-4909-9dd5-cde34f47efb2_5	15.3224	test	[5]	Classical_image
32d0fb09-12f0-4909-9dd5-cde34f47efb2_5	13.702	test	[5]	Rotation_invariant_image
32d0fb09-12f0-4909-9dd5-cde34f47efb2_5	1.15381	test	[5]	Classical_pointcloud
32d0fb09-12f0-4909-9dd5-cde34f47efb2_5	0.815917	test	[5]	Rotation_invariant_pointcloud
02f655a1-b54e-427e-87fd-c7de50ef2410_0	27.3425	test	[0]	Classical_image
02f655a1-b54e-427e-87fd-c7de50ef2410_0	51.0262	test	[0]	Rotation_invariant_image
02f655a1-b54e-427e-87fd-c7de50ef2410_0	1.07661	test	[0]	Classical_pointcloud
02f655a1-b54e-427e-87fd-c7de50ef2410_0	0.64086	test	[0]	Rotation_invariant_pointcloud
02f655a1-b54e-427e-87fd-c7de50ef2410_1	44.0898	test	[1]	Classical_image
02f655a1-b54e-427e-87fd-c7de50ef2410_1	45.4103	test	[1]	Rotation_invariant_image
02f655a1-b54e-427e-87fd-c7de50ef2410_1	1.13556	test	[1]	Classical_pointcloud
02f655a1-b54e-427e-87fd-c7de50ef2410_1	0.747858	test	[1]	Rotation_invariant_pointcloud
02f655a1-b54e-427e-87fd-c7de50ef2410_2	31.4301	test	[2]	Classical_image
02f655a1-b54e-427e-87fd-c7de50ef2410_2	24.7656	test	[2]	Rotation_invariant_image
02f655a1-b54e-427e-87fd-c7de50ef2410_2	1.00462	test	[2]	Classical_pointcloud
02f655a1-b54e-427e-87fd-c7de50ef2410_2	1.00644	test	[2]	Rotation_invariant_pointcloud
02f655a1-b54e-427e-87fd-c7de50ef2410_3	30.3787	test	[3]	Classical_image
02f655a1-b54e-427e-87fd-c7de50ef2410_3	30.8146	test	[3]	Rotation_invariant_image
02f655a1-b54e-427e-87fd-c7de50ef2410_3	1.16431	test	[3]	Classical_pointcloud
02f655a1-b54e-427e-87fd-c7de50ef2410_3	0.749232	test	[3]	Rotation_invariant_pointcloud
02f655a1-b54e-427e-87fd-c7de50ef2410_4	37.5871	test	[4]	Classical_image
02f655a1-b54e-427e-87fd-c7de50ef2410_4	28.6415	test	[4]	Rotation_invariant_image
02f655a1-b54e-427e-87fd-c7de50ef2410_4	1.15699	test	[4]	Classical_pointcloud
02f655a1-b54e-427e-87fd-c7de50ef2410_4	0.839398	test	[4]	Rotation_invariant_pointcloud
02f655a1-b54e-427e-87fd-c7de50ef2410_5	13.9771	test	[5]	Classical_image
02f655a1-b54e-427e-87fd-c7de50ef2410_5	12.679	test	[5]	Rotation_invariant_image
02f655a1-b54e-427e-87fd-c7de50ef2410_5	0.971875	test	[5]	Classical_pointcloud
02f655a1-b54e-427e-87fd-c7de50ef2410_5	0.701439	test	[5]	Rotation_invariant_pointcloud
40b25b0c-7460-4f2d-bd1c-a15ae54fe097_0	34.5984	test	[0]	Classical_image
40b25b0c-7460-4f2d-bd1c-a15ae54fe097_0	25.7011	test	[0]	Rotation_invariant_image
40b25b0c-7460-4f2d-bd1c-a15ae54fe097_0	0.823346	test	[0]	Classical_pointcloud
40b25b0c-7460-4f2d-bd1c-a15ae54fe097_0	0.599511	test	[0]	Rotation_invariant_pointcloud
40b25b0c-7460-4f2d-bd1c-a15ae54fe097_1	33.6375	test	[1]	Classical_image
40b25b0c-7460-4f2d-bd1c-a15ae54fe097_1	26.8068	test	[1]	Rotation_invariant_image
40b25b0c-7460-4f2d-bd1c-a15ae54fe097_1	0.88887	test	[1]	Classical_pointcloud
40b25b0c-7460-4f2d-bd1c-a15ae54fe097_1	0.676711	test	[1]	Rotation_invariant_pointcloud
40b25b0c-7460-4f2d-bd1c-a15ae54fe097_2	23.4192	test	[2]	Classical_image
40b25b0c-7460-4f2d-bd1c-a15ae54fe097_2	20.002	test	[2]	Rotation_invariant_image
40b25b0c-7460-4f2d-bd1c-a15ae54fe097_2	0.828685	test	[2]	Classical_pointcloud
40b25b0c-7460-4f2d-bd1c-a15ae54fe097_2	0.865581	test	[2]	Rotation_invariant_pointcloud
40b25b0c-7460-4f2d-bd1c-a15ae54fe097_3	31.5337	test	[3]	Classical_image
40b25b0c-7460-4f2d-bd1c-a15ae54fe097_3	19.8635	test	[3]	Rotation_invariant_image
40b25b0c-7460-4f2d-bd1c-a15ae54fe097_3	0.886261	test	[3]	Classical_pointcloud
40b25b0c-7460-4f2d-bd1c-a15ae54fe097_3	0.633968	test	[3]	Rotation_invariant_pointcloud
40b25b0c-7460-4f2d-bd1c-a15ae54fe097_4	12.4959	test	[4]	Classical_image
40b25b0c-7460-4f2d-bd1c-a15ae54fe097_4	20.8037	test	[4]	Rotation_invariant_image
40b25b0c-7460-4f2d-bd1c-a15ae54fe097_4	0.917173	test	[4]	Classical_pointcloud
40b25b0c-7460-4f2d-bd1c-a15ae54fe097_4	0.656986	test	[4]	Rotation_invariant_pointcloud
40b25b0c-7460-4f2d-bd1c-a15ae54fe097_5	12.4593	test	[5]	Classical_image
40b25b0c-7460-4f2d-bd1c-a15ae54fe097_5	10.3233	test	[5]	Rotation_invariant_image
40b25b0c-7460-4f2d-bd1c-a15ae54fe097_5	0.931407	test	[5]	Classical_pointcloud
40b25b0c-7460-4f2d-bd1c-a15ae54fe097_5	0.638265	test	[5]	Rotation_invariant_pointcloud
c755c905-eca7-4d68-b2b5-1e9b501453e5_0	33.3565	test	[0]	Classical_image
c755c905-eca7-4d68-b2b5-1e9b501453e5_0	48.6362	test	[0]	Rotation_invariant_image
c755c905-eca7-4d68-b2b5-1e9b501453e5_0	1.31672	test	[0]	Classical_pointcloud
c755c905-eca7-4d68-b2b5-1e9b501453e5_0	0.876087	test	[0]	Rotation_invariant_pointcloud
c755c905-eca7-4d68-b2b5-1e9b501453e5_1	34.9783	test	[1]	Classical_image
c755c905-eca7-4d68-b2b5-1e9b501453e5_1	43.133	test	[1]	Rotation_invariant_image
c755c905-eca7-4d68-b2b5-1e9b501453e5_1	1.2926	test	[1]	Classical_pointcloud
c755c905-eca7-4d68-b2b5-1e9b501453e5_1	0.846052	test	[1]	Rotation_invariant_pointcloud
c755c905-eca7-4d68-b2b5-1e9b501453e5_2	30.5338	test	[2]	Classical_image
c755c905-eca7-4d68-b2b5-1e9b501453e5_2	39.3396	test	[2]	Rotation_invariant_image
c755c905-eca7-4d68-b2b5-1e9b501453e5_2	1.11803	test	[2]	Classical_pointcloud
c755c905-eca7-4d68-b2b5-1e9b501453e5_2	0.989861	test	[2]	Rotation_invariant_pointcloud
c755c905-eca7-4d68-b2b5-1e9b501453e5_3	24.3393	test	[3]	Classical_image
c755c905-eca7-4d68-b2b5-1e9b501453e5_3	35.3556	test	[3]	Rotation_invariant_image
c755c905-eca7-4d68-b2b5-1e9b501453e5_3	1.21103	test	[3]	Classical_pointcloud
c755c905-eca7-4d68-b2b5-1e9b501453e5_3	0.938809	test	[3]	Rotation_invariant_pointcloud
c755c905-eca7-4d68-b2b5-1e9b501453e5_4	29.9972	test	[4]	Classical_image
c755c905-eca7-4d68-b2b5-1e9b501453e5_4	33.0591	test	[4]	Rotation_invariant_image
c755c905-eca7-4d68-b2b5-1e9b501453e5_4	1.21193	test	[4]	Classical_pointcloud
c755c905-eca7-4d68-b2b5-1e9b501453e5_4	1.01169	test	[4]	Rotation_invariant_pointcloud
c755c905-eca7-4d68-b2b5-1e9b501453e5_5	13.3872	test	[5]	Classical_image
c755c905-eca7-4d68-b2b5-1e9b501453e5_5	12.3619	test	[5]	Rotation_invariant_image
c755c905-eca7-4d68-b2b5-1e9b501453e5_5	1.01645	test	[5]	Classical_pointcloud
c755c905-eca7-4d68-b2b5-1e9b501453e5_5	0.716702	test	[5]	Rotation_invariant_pointcloud
6fe102cc-d911-447b-a290-d5126d65a8bb_0	9.63856	test	[0]	Classical_image
6fe102cc-d911-447b-a290-d5126d65a8bb_0	16.3463	test	[0]	Rotation_invariant_image
6fe102cc-d911-447b-a290-d5126d65a8bb_0	0.738402	test	[0]	Classical_pointcloud
6fe102cc-d911-447b-a290-d5126d65a8bb_0	0.564422	test	[0]	Rotation_invariant_pointcloud
6fe102cc-d911-447b-a290-d5126d65a8bb_1	17.9002	test	[1]	Classical_image
6fe102cc-d911-447b-a290-d5126d65a8bb_1	21.3901	test	[1]	Rotation_invariant_image
6fe102cc-d911-447b-a290-d5126d65a8bb_1	0.720355	test	[1]	Classical_pointcloud
6fe102cc-d911-447b-a290-d5126d65a8bb_1	0.553966	test	[1]	Rotation_invariant_pointcloud
6fe102cc-d911-447b-a290-d5126d65a8bb_2	10.9054	test	[2]	Classical_image
6fe102cc-d911-447b-a290-d5126d65a8bb_2	19.6853	test	[2]	Rotation_invariant_image
6fe102cc-d911-447b-a290-d5126d65a8bb_2	0.694915	test	[2]	Classical_pointcloud
6fe102cc-d911-447b-a290-d5126d65a8bb_2	0.567131	test	[2]	Rotation_invariant_pointcloud
6fe102cc-d911-447b-a290-d5126d65a8bb_3	23.5446	test	[3]	Classical_image
6fe102cc-d911-447b-a290-d5126d65a8bb_3	23.214	test	[3]	Rotation_invariant_image
6fe102cc-d911-447b-a290-d5126d65a8bb_3	0.763536	test	[3]	Classical_pointcloud
6fe102cc-d911-447b-a290-d5126d65a8bb_3	0.521513	test	[3]	Rotation_invariant_pointcloud
6fe102cc-d911-447b-a290-d5126d65a8bb_4	23.8986	test	[4]	Classical_image
6fe102cc-d911-447b-a290-d5126d65a8bb_4	11.4719	test	[4]	Rotation_invariant_image
6fe102cc-d911-447b-a290-d5126d65a8bb_4	0.741847	test	[4]	Classical_pointcloud
6fe102cc-d911-447b-a290-d5126d65a8bb_4	0.544163	test	[4]	Rotation_invariant_pointcloud
6fe102cc-d911-447b-a290-d5126d65a8bb_5	10.6341	test	[5]	Classical_image
6fe102cc-d911-447b-a290-d5126d65a8bb_5	9.18735	test	[5]	Rotation_invariant_image
6fe102cc-d911-447b-a290-d5126d65a8bb_5	0.669459	test	[5]	Classical_pointcloud
6fe102cc-d911-447b-a290-d5126d65a8bb_5	0.503767	test	[5]	Rotation_invariant_pointcloud
1e6cb974-5632-417c-9fc4-35b701c17cd3_0	18.1954	test	[0]	Classical_image
1e6cb974-5632-417c-9fc4-35b701c17cd3_0	39.5806	test	[0]	Rotation_invariant_image
1e6cb974-5632-417c-9fc4-35b701c17cd3_0	1.08588	test	[0]	Classical_pointcloud
1e6cb974-5632-417c-9fc4-35b701c17cd3_0	0.695659	test	[0]	Rotation_invariant_pointcloud
1e6cb974-5632-417c-9fc4-35b701c17cd3_1	37.9937	test	[1]	Classical_image
1e6cb974-5632-417c-9fc4-35b701c17cd3_1	31.9326	test	[1]	Rotation_invariant_image
1e6cb974-5632-417c-9fc4-35b701c17cd3_1	1.12767	test	[1]	Classical_pointcloud
1e6cb974-5632-417c-9fc4-35b701c17cd3_1	0.751446	test	[1]	Rotation_invariant_pointcloud
1e6cb974-5632-417c-9fc4-35b701c17cd3_2	20.5235	test	[2]	Classical_image
1e6cb974-5632-417c-9fc4-35b701c17cd3_2	35.9344	test	[2]	Rotation_invariant_image
1e6cb974-5632-417c-9fc4-35b701c17cd3_2	1.02429	test	[2]	Classical_pointcloud
1e6cb974-5632-417c-9fc4-35b701c17cd3_2	0.780873	test	[2]	Rotation_invariant_pointcloud
1e6cb974-5632-417c-9fc4-35b701c17cd3_3	40.2651	test	[3]	Classical_image
1e6cb974-5632-417c-9fc4-35b701c17cd3_3	31.2534	test	[3]	Rotation_invariant_image
1e6cb974-5632-417c-9fc4-35b701c17cd3_3	1.16514	test	[3]	Classical_pointcloud
1e6cb974-5632-417c-9fc4-35b701c17cd3_3	0.889447	test	[3]	Rotation_invariant_pointcloud
1e6cb974-5632-417c-9fc4-35b701c17cd3_4	21.4638	test	[4]	Classical_image
1e6cb974-5632-417c-9fc4-35b701c17cd3_4	25.6332	test	[4]	Rotation_invariant_image
1e6cb974-5632-417c-9fc4-35b701c17cd3_4	1.13875	test	[4]	Classical_pointcloud
1e6cb974-5632-417c-9fc4-35b701c17cd3_4	0.918444	test	[4]	Rotation_invariant_pointcloud
1e6cb974-5632-417c-9fc4-35b701c17cd3_5	15.0424	test	[5]	Classical_image
1e6cb974-5632-417c-9fc4-35b701c17cd3_5	13.3326	test	[5]	Rotation_invariant_image
1e6cb974-5632-417c-9fc4-35b701c17cd3_5	1.13136	test	[5]	Classical_pointcloud
1e6cb974-5632-417c-9fc4-35b701c17cd3_5	0.811618	test	[5]	Rotation_invariant_pointcloud
64c4b842-4de7-40df-a9fa-e7e19f045717_0	42.5403	test	[0]	Classical_image
64c4b842-4de7-40df-a9fa-e7e19f045717_0	51.1439	test	[0]	Rotation_invariant_image
64c4b842-4de7-40df-a9fa-e7e19f045717_0	0.945739	test	[0]	Classical_pointcloud
64c4b842-4de7-40df-a9fa-e7e19f045717_0	0.733342	test	[0]	Rotation_invariant_pointcloud
64c4b842-4de7-40df-a9fa-e7e19f045717_1	46.2148	test	[1]	Classical_image
64c4b842-4de7-40df-a9fa-e7e19f045717_1	41.0183	test	[1]	Rotation_invariant_image
64c4b842-4de7-40df-a9fa-e7e19f045717_1	1.06851	test	[1]	Classical_pointcloud
64c4b842-4de7-40df-a9fa-e7e19f045717_1	0.786103	test	[1]	Rotation_invariant_pointcloud
64c4b842-4de7-40df-a9fa-e7e19f045717_2	23.6119	test	[2]	Classical_image
64c4b842-4de7-40df-a9fa-e7e19f045717_2	24.0578	test	[2]	Rotation_invariant_image
64c4b842-4de7-40df-a9fa-e7e19f045717_2	0.987668	test	[2]	Classical_pointcloud
64c4b842-4de7-40df-a9fa-e7e19f045717_2	1.07846	test	[2]	Rotation_invariant_pointcloud
64c4b842-4de7-40df-a9fa-e7e19f045717_3	34.1872	test	[3]	Classical_image
64c4b842-4de7-40df-a9fa-e7e19f045717_3	37.8603	test	[3]	Rotation_invariant_image
64c4b842-4de7-40df-a9fa-e7e19f045717_3	1.11186	test	[3]	Classical_pointcloud
64c4b842-4de7-40df-a9fa-e7e19f045717_3	0.918968	test	[3]	Rotation_invariant_pointcloud
64c4b842-4de7-40df-a9fa-e7e19f045717_4	44.2363	test	[4]	Classical_image
64c4b842-4de7-40df-a9fa-e7e19f045717_4	28.0337	test	[4]	Rotation_invariant_image
64c4b842-4de7-40df-a9fa-e7e19f045717_4	1.17963	test	[4]	Classical_pointcloud
64c4b842-4de7-40df-a9fa-e7e19f045717_4	0.947938	test	[4]	Rotation_invariant_pointcloud
64c4b842-4de7-40df-a9fa-e7e19f045717_5	14.332	test	[5]	Classical_image
64c4b842-4de7-40df-a9fa-e7e19f045717_5	11.7334	test	[5]	Rotation_invariant_image
64c4b842-4de7-40df-a9fa-e7e19f045717_5	0.967711	test	[5]	Classical_pointcloud
64c4b842-4de7-40df-a9fa-e7e19f045717_5	0.672498	test	[5]	Rotation_invariant_pointcloud
dbeb17e9-dd45-48f9-9de7-e3d5b12b8768_0	33.8727	test	[0]	Classical_image
dbeb17e9-dd45-48f9-9de7-e3d5b12b8768_0	27.5074	test	[0]	Rotation_invariant_image
dbeb17e9-dd45-48f9-9de7-e3d5b12b8768_0	1.13845	test	[0]	Classical_pointcloud
dbeb17e9-dd45-48f9-9de7-e3d5b12b8768_0	0.689026	test	[0]	Rotation_invariant_pointcloud
dbeb17e9-dd45-48f9-9de7-e3d5b12b8768_1	36.9886	test	[1]	Classical_image
dbeb17e9-dd45-48f9-9de7-e3d5b12b8768_1	33.5199	test	[1]	Rotation_invariant_image
dbeb17e9-dd45-48f9-9de7-e3d5b12b8768_1	1.15448	test	[1]	Classical_pointcloud
dbeb17e9-dd45-48f9-9de7-e3d5b12b8768_1	0.848584	test	[1]	Rotation_invariant_pointcloud
dbeb17e9-dd45-48f9-9de7-e3d5b12b8768_2	28.3972	test	[2]	Classical_image
dbeb17e9-dd45-48f9-9de7-e3d5b12b8768_2	22.7185	test	[2]	Rotation_invariant_image
dbeb17e9-dd45-48f9-9de7-e3d5b12b8768_2	1.12049	test	[2]	Classical_pointcloud
dbeb17e9-dd45-48f9-9de7-e3d5b12b8768_2	0.801113	test	[2]	Rotation_invariant_pointcloud
dbeb17e9-dd45-48f9-9de7-e3d5b12b8768_3	23.909	test	[3]	Classical_image
dbeb17e9-dd45-48f9-9de7-e3d5b12b8768_3	37.0087	test	[3]	Rotation_invariant_image
dbeb17e9-dd45-48f9-9de7-e3d5b12b8768_3	1.07776	test	[3]	Classical_pointcloud
dbeb17e9-dd45-48f9-9de7-e3d5b12b8768_3	0.847192	test	[3]	Rotation_invariant_pointcloud
dbeb17e9-dd45-48f9-9de7-e3d5b12b8768_4	32.7363	test	[4]	Classical_image
dbeb17e9-dd45-48f9-9de7-e3d5b12b8768_4	24.74	test	[4]	Rotation_invariant_image
dbeb17e9-dd45-48f9-9de7-e3d5b12b8768_4	1.15805	test	[4]	Classical_pointcloud
dbeb17e9-dd45-48f9-9de7-e3d5b12b8768_4	0.857755	test	[4]	Rotation_invariant_pointcloud
dbeb17e9-dd45-48f9-9de7-e3d5b12b8768_5	13.7312	test	[5]	Classical_image
dbeb17e9-dd45-48f9-9de7-e3d5b12b8768_5	12.8297	test	[5]	Rotation_invariant_image
dbeb17e9-dd45-48f9-9de7-e3d5b12b8768_5	1.08125	test	[5]	Classical_pointcloud
dbeb17e9-dd45-48f9-9de7-e3d5b12b8768_5	0.767832	test	[5]	Rotation_invariant_pointcloud
9588b94a-c0a6-471e-9ac7-ee738b59551f_0	36.1075	test	[0]	Classical_image
9588b94a-c0a6-471e-9ac7-ee738b59551f_0	29.6362	test	[0]	Rotation_invariant_image
9588b94a-c0a6-471e-9ac7-ee738b59551f_0	1.038	test	[0]	Classical_pointcloud
9588b94a-c0a6-471e-9ac7-ee738b59551f_0	0.697807	test	[0]	Rotation_invariant_pointcloud
9588b94a-c0a6-471e-9ac7-ee738b59551f_1	31.5697	test	[1]	Classical_image
9588b94a-c0a6-471e-9ac7-ee738b59551f_1	35.5929	test	[1]	Rotation_invariant_image
9588b94a-c0a6-471e-9ac7-ee738b59551f_1	1.19899	test	[1]	Classical_pointcloud
9588b94a-c0a6-471e-9ac7-ee738b59551f_1	0.936515	test	[1]	Rotation_invariant_pointcloud
9588b94a-c0a6-471e-9ac7-ee738b59551f_2	31.8848	test	[2]	Classical_image
9588b94a-c0a6-471e-9ac7-ee738b59551f_2	23.4649	test	[2]	Rotation_invariant_image
9588b94a-c0a6-471e-9ac7-ee738b59551f_2	1.05647	test	[2]	Classical_pointcloud
9588b94a-c0a6-471e-9ac7-ee738b59551f_2	0.723353	test	[2]	Rotation_invariant_pointcloud
9588b94a-c0a6-471e-9ac7-ee738b59551f_3	39.1769	test	[3]	Classical_image
9588b94a-c0a6-471e-9ac7-ee738b59551f_3	34.5548	test	[3]	Rotation_invariant_image
9588b94a-c0a6-471e-9ac7-ee738b59551f_3	1.03617	test	[3]	Classical_pointcloud
9588b94a-c0a6-471e-9ac7-ee738b59551f_3	0.866568	test	[3]	Rotation_invariant_pointcloud
9588b94a-c0a6-471e-9ac7-ee738b59551f_4	10.9562	test	[4]	Classical_image
9588b94a-c0a6-471e-9ac7-ee738b59551f_4	22.8862	test	[4]	Rotation_invariant_image
9588b94a-c0a6-471e-9ac7-ee738b59551f_4	1.06812	test	[4]	Classical_pointcloud
9588b94a-c0a6-471e-9ac7-ee738b59551f_4	0.878637	test	[4]	Rotation_invariant_pointcloud
9588b94a-c0a6-471e-9ac7-ee738b59551f_5	16.1839	test	[5]	Classical_image
9588b94a-c0a6-471e-9ac7-ee738b59551f_5	12.1598	test	[5]	Rotation_invariant_image
9588b94a-c0a6-471e-9ac7-ee738b59551f_5	1.03349	test	[5]	Classical_pointcloud
9588b94a-c0a6-471e-9ac7-ee738b59551f_5	0.718586	test	[5]	Rotation_invariant_pointcloud
03eb83aa-d025-438a-b346-e741056c47b6_0	18.9342	test	[0]	Classical_image
03eb83aa-d025-438a-b346-e741056c47b6_0	22.0046	test	[0]	Rotation_invariant_image
03eb83aa-d025-438a-b346-e741056c47b6_0	0.809684	test	[0]	Classical_pointcloud
03eb83aa-d025-438a-b346-e741056c47b6_0	0.667638	test	[0]	Rotation_invariant_pointcloud
03eb83aa-d025-438a-b346-e741056c47b6_1	19.5656	test	[1]	Classical_image
03eb83aa-d025-438a-b346-e741056c47b6_1	19.8596	test	[1]	Rotation_invariant_image
03eb83aa-d025-438a-b346-e741056c47b6_1	0.868781	test	[1]	Classical_pointcloud
03eb83aa-d025-438a-b346-e741056c47b6_1	0.923839	test	[1]	Rotation_invariant_pointcloud
03eb83aa-d025-438a-b346-e741056c47b6_2	14.6496	test	[2]	Classical_image
03eb83aa-d025-438a-b346-e741056c47b6_2	21.6712	test	[2]	Rotation_invariant_image
03eb83aa-d025-438a-b346-e741056c47b6_2	0.92399	test	[2]	Classical_pointcloud
03eb83aa-d025-438a-b346-e741056c47b6_2	0.687366	test	[2]	Rotation_invariant_pointcloud
03eb83aa-d025-438a-b346-e741056c47b6_3	27.0336	test	[3]	Classical_image
03eb83aa-d025-438a-b346-e741056c47b6_3	21.605	test	[3]	Rotation_invariant_image
03eb83aa-d025-438a-b346-e741056c47b6_3	0.974997	test	[3]	Classical_pointcloud
03eb83aa-d025-438a-b346-e741056c47b6_3	0.698704	test	[3]	Rotation_invariant_pointcloud
03eb83aa-d025-438a-b346-e741056c47b6_4	17.8358	test	[4]	Classical_image
03eb83aa-d025-438a-b346-e741056c47b6_4	24.304	test	[4]	Rotation_invariant_image
03eb83aa-d025-438a-b346-e741056c47b6_4	0.918764	test	[4]	Classical_pointcloud
03eb83aa-d025-438a-b346-e741056c47b6_4	0.673009	test	[4]	Rotation_invariant_pointcloud
03eb83aa-d025-438a-b346-e741056c47b6_5	10.9122	test	[5]	Classical_image
03eb83aa-d025-438a-b346-e741056c47b6_5	9.6713	test	[5]	Rotation_invariant_image
03eb83aa-d025-438a-b346-e741056c47b6_5	0.814534	test	[5]	Classical_pointcloud
03eb83aa-d025-438a-b346-e741056c47b6_5	0.581432	test	[5]	Rotation_invariant_pointcloud
03cf3975-a414-4b81-83b8-94f1428fea71_0	24.6615	test	[0]	Classical_image
03cf3975-a414-4b81-83b8-94f1428fea71_0	29.8877	test	[0]	Rotation_invariant_image
03cf3975-a414-4b81-83b8-94f1428fea71_0	0.929209	test	[0]	Classical_pointcloud
03cf3975-a414-4b81-83b8-94f1428fea71_0	0.687746	test	[0]	Rotation_invariant_pointcloud
03cf3975-a414-4b81-83b8-94f1428fea71_1	31.123	test	[1]	Classical_image
03cf3975-a414-4b81-83b8-94f1428fea71_1	27.693	test	[1]	Rotation_invariant_image
03cf3975-a414-4b81-83b8-94f1428fea71_1	1.02239	test	[1]	Classical_pointcloud
03cf3975-a414-4b81-83b8-94f1428fea71_1	0.965297	test	[1]	Rotation_invariant_pointcloud
03cf3975-a414-4b81-83b8-94f1428fea71_2	23.6154	test	[2]	Classical_image
03cf3975-a414-4b81-83b8-94f1428fea71_2	18.008	test	[2]	Rotation_invariant_image
03cf3975-a414-4b81-83b8-94f1428fea71_2	0.931269	test	[2]	Classical_pointcloud
03cf3975-a414-4b81-83b8-94f1428fea71_2	0.911014	test	[2]	Rotation_invariant_pointcloud
03cf3975-a414-4b81-83b8-94f1428fea71_3	39.2713	test	[3]	Classical_image
03cf3975-a414-4b81-83b8-94f1428fea71_3	28.7749	test	[3]	Rotation_invariant_image
03cf3975-a414-4b81-83b8-94f1428fea71_3	0.911442	test	[3]	Classical_pointcloud
03cf3975-a414-4b81-83b8-94f1428fea71_3	0.775495	test	[3]	Rotation_invariant_pointcloud
03cf3975-a414-4b81-83b8-94f1428fea71_4	12.0995	test	[4]	Classical_image
03cf3975-a414-4b81-83b8-94f1428fea71_4	15.844	test	[4]	Rotation_invariant_image
03cf3975-a414-4b81-83b8-94f1428fea71_4	0.953302	test	[4]	Classical_pointcloud
03cf3975-a414-4b81-83b8-94f1428fea71_4	0.755495	test	[4]	Rotation_invariant_pointcloud
03cf3975-a414-4b81-83b8-94f1428fea71_5	13.736	test	[5]	Classical_image
03cf3975-a414-4b81-83b8-94f1428fea71_5	11.6376	test	[5]	Rotation_invariant_image
03cf3975-a414-4b81-83b8-94f1428fea71_5	0.898141	test	[5]	Classical_pointcloud
03cf3975-a414-4b81-83b8-94f1428fea71_5	0.650501	test	[5]	Rotation_invariant_pointcloud
23bd74e7-7a35-47bb-a277-03f7990a8f8e_0	25.202	test	[0]	Classical_image
23bd74e7-7a35-47bb-a277-03f7990a8f8e_0	20.5762	test	[0]	Rotation_invariant_image
23bd74e7-7a35-47bb-a277-03f7990a8f8e_0	0.90638	test	[0]	Classical_pointcloud
23bd74e7-7a35-47bb-a277-03f7990a8f8e_0	0.549861	test	[0]	Rotation_invariant_pointcloud
23bd74e7-7a35-47bb-a277-03f7990a8f8e_1	11.3618	test	[1]	Classical_image
23bd74e7-7a35-47bb-a277-03f7990a8f8e_1	21.8152	test	[1]	Rotation_invariant_image
23bd74e7-7a35-47bb-a277-03f7990a8f8e_1	0.943936	test	[1]	Classical_pointcloud
23bd74e7-7a35-47bb-a277-03f7990a8f8e_1	0.599349	test	[1]	Rotation_invariant_pointcloud
23bd74e7-7a35-47bb-a277-03f7990a8f8e_2	11.8091	test	[2]	Classical_image
23bd74e7-7a35-47bb-a277-03f7990a8f8e_2	21.0783	test	[2]	Rotation_invariant_image
23bd74e7-7a35-47bb-a277-03f7990a8f8e_2	0.828981	test	[2]	Classical_pointcloud
23bd74e7-7a35-47bb-a277-03f7990a8f8e_2	0.678347	test	[2]	Rotation_invariant_pointcloud
23bd74e7-7a35-47bb-a277-03f7990a8f8e_3	19.574	test	[3]	Classical_image
23bd74e7-7a35-47bb-a277-03f7990a8f8e_3	19.9114	test	[3]	Rotation_invariant_image
23bd74e7-7a35-47bb-a277-03f7990a8f8e_3	0.788573	test	[3]	Classical_pointcloud
23bd74e7-7a35-47bb-a277-03f7990a8f8e_3	0.710942	test	[3]	Rotation_invariant_pointcloud
23bd74e7-7a35-47bb-a277-03f7990a8f8e_4	17.6914	test	[4]	Classical_image
23bd74e7-7a35-47bb-a277-03f7990a8f8e_4	19.1073	test	[4]	Rotation_invariant_image
23bd74e7-7a35-47bb-a277-03f7990a8f8e_4	0.806968	test	[4]	Classical_pointcloud
23bd74e7-7a35-47bb-a277-03f7990a8f8e_4	0.665288	test	[4]	Rotation_invariant_pointcloud
23bd74e7-7a35-47bb-a277-03f7990a8f8e_5	11.2479	test	[5]	Classical_image
23bd74e7-7a35-47bb-a277-03f7990a8f8e_5	9.64487	test	[5]	Rotation_invariant_image
23bd74e7-7a35-47bb-a277-03f7990a8f8e_5	0.7822	test	[5]	Classical_pointcloud
23bd74e7-7a35-47bb-a277-03f7990a8f8e_5	0.578351	test	[5]	Rotation_invariant_pointcloud

## Sheet: rotation_invariance_error
model	value	id	theta
Classical_image	0	152af2b1-be71-4920-ba2a-b84598d70f97_0	0
Classical_image	0.754405	152af2b1-be71-4920-ba2a-b84598d70f97_0	90
Classical_image	0.382088	152af2b1-be71-4920-ba2a-b84598d70f97_0	180
Classical_image	0.736394	152af2b1-be71-4920-ba2a-b84598d70f97_0	270
Classical_image	0	152af2b1-be71-4920-ba2a-b84598d70f97_1	0
Classical_image	0.715589	152af2b1-be71-4920-ba2a-b84598d70f97_1	90
Classical_image	0.453156	152af2b1-be71-4920-ba2a-b84598d70f97_1	180
Classical_image	0.739913	152af2b1-be71-4920-ba2a-b84598d70f97_1	270
Classical_image	0	152af2b1-be71-4920-ba2a-b84598d70f97_2	0
Classical_image	0.632668	152af2b1-be71-4920-ba2a-b84598d70f97_2	90
Classical_image	0.451208	152af2b1-be71-4920-ba2a-b84598d70f97_2	180
Classical_image	0.560922	152af2b1-be71-4920-ba2a-b84598d70f97_2	270
Classical_image	0	152af2b1-be71-4920-ba2a-b84598d70f97_3	0
Classical_image	0.550506	152af2b1-be71-4920-ba2a-b84598d70f97_3	90
Classical_image	0.379836	152af2b1-be71-4920-ba2a-b84598d70f97_3	180
Classical_image	0.619817	152af2b1-be71-4920-ba2a-b84598d70f97_3	270
Classical_image	0	152af2b1-be71-4920-ba2a-b84598d70f97_4	0
Classical_image	0.625774	152af2b1-be71-4920-ba2a-b84598d70f97_4	90
Classical_image	0.487287	152af2b1-be71-4920-ba2a-b84598d70f97_4	180
Classical_image	0.681517	152af2b1-be71-4920-ba2a-b84598d70f97_4	270
Classical_image	0	152af2b1-be71-4920-ba2a-b84598d70f97_5	0
Classical_image	0.52477	152af2b1-be71-4920-ba2a-b84598d70f97_5	90
Classical_image	0.381148	152af2b1-be71-4920-ba2a-b84598d70f97_5	180
Classical_image	0.451287	152af2b1-be71-4920-ba2a-b84598d70f97_5	270
Classical_image	0	a3bb817f-b84d-418c-86e6-52248b80de85_0	0
Classical_image	0.594714	a3bb817f-b84d-418c-86e6-52248b80de85_0	90
Classical_image	0.665763	a3bb817f-b84d-418c-86e6-52248b80de85_0	180
Classical_image	0.615564	a3bb817f-b84d-418c-86e6-52248b80de85_0	270
Classical_image	0	a3bb817f-b84d-418c-86e6-52248b80de85_1	0
Classical_image	0.631048	a3bb817f-b84d-418c-86e6-52248b80de85_1	90
Classical_image	0.556881	a3bb817f-b84d-418c-86e6-52248b80de85_1	180
Classical_image	0.686502	a3bb817f-b84d-418c-86e6-52248b80de85_1	270
Classical_image	0	a3bb817f-b84d-418c-86e6-52248b80de85_2	0
Classical_image	0.531198	a3bb817f-b84d-418c-86e6-52248b80de85_2	90
Classical_image	0.524707	a3bb817f-b84d-418c-86e6-52248b80de85_2	180
Classical_image	0.483742	a3bb817f-b84d-418c-86e6-52248b80de85_2	270
Classical_image	0	a3bb817f-b84d-418c-86e6-52248b80de85_3	0
Classical_image	0.547053	a3bb817f-b84d-418c-86e6-52248b80de85_3	90
Classical_image	0.624446	a3bb817f-b84d-418c-86e6-52248b80de85_3	180
Classical_image	0.655215	a3bb817f-b84d-418c-86e6-52248b80de85_3	270
Classical_image	0	a3bb817f-b84d-418c-86e6-52248b80de85_4	0
Classical_image	0.663454	a3bb817f-b84d-418c-86e6-52248b80de85_4	90
Classical_image	0.443763	a3bb817f-b84d-418c-86e6-52248b80de85_4	180
Classical_image	0.680373	a3bb817f-b84d-418c-86e6-52248b80de85_4	270
Classical_image	0	a3bb817f-b84d-418c-86e6-52248b80de85_5	0
Classical_image	0.519679	a3bb817f-b84d-418c-86e6-52248b80de85_5	90
Classical_image	0.415099	a3bb817f-b84d-418c-86e6-52248b80de85_5	180
Classical_image	0.516375	a3bb817f-b84d-418c-86e6-52248b80de85_5	270
Classical_image	0	76dcef44-f346-45b9-b482-e2e19de84d09_0	0
Classical_image	0.763564	76dcef44-f346-45b9-b482-e2e19de84d09_0	90
Classical_image	0.448262	76dcef44-f346-45b9-b482-e2e19de84d09_0	180
Classical_image	0.763731	76dcef44-f346-45b9-b482-e2e19de84d09_0	270
Classical_image	0	76dcef44-f346-45b9-b482-e2e19de84d09_1	0
Classical_image	0.728425	76dcef44-f346-45b9-b482-e2e19de84d09_1	90
Classical_image	0.597596	76dcef44-f346-45b9-b482-e2e19de84d09_1	180
Classical_image	0.776879	76dcef44-f346-45b9-b482-e2e19de84d09_1	270
Classical_image	0	76dcef44-f346-45b9-b482-e2e19de84d09_2	0
Classical_image	0.601782	76dcef44-f346-45b9-b482-e2e19de84d09_2	90
Classical_image	0.573882	76dcef44-f346-45b9-b482-e2e19de84d09_2	180
Classical_image	0.559024	76dcef44-f346-45b9-b482-e2e19de84d09_2	270
Classical_image	0	76dcef44-f346-45b9-b482-e2e19de84d09_3	0
Classical_image	0.744095	76dcef44-f346-45b9-b482-e2e19de84d09_3	90
Classical_image	0.536349	76dcef44-f346-45b9-b482-e2e19de84d09_3	180
Classical_image	0.717978	76dcef44-f346-45b9-b482-e2e19de84d09_3	270
Classical_image	0	76dcef44-f346-45b9-b482-e2e19de84d09_4	0
Classical_image	0.699087	76dcef44-f346-45b9-b482-e2e19de84d09_4	90
Classical_image	0.467276	76dcef44-f346-45b9-b482-e2e19de84d09_4	180
Classical_image	0.719076	76dcef44-f346-45b9-b482-e2e19de84d09_4	270
Classical_image	0	76dcef44-f346-45b9-b482-e2e19de84d09_5	0
Classical_image	0.507805	76dcef44-f346-45b9-b482-e2e19de84d09_5	90
Classical_image	0.381875	76dcef44-f346-45b9-b482-e2e19de84d09_5	180
Classical_image	0.61137	76dcef44-f346-45b9-b482-e2e19de84d09_5	270
Classical_image	0	03eb83aa-d025-438a-b346-e741056c47b6_0	0
Classical_image	0.703639	03eb83aa-d025-438a-b346-e741056c47b6_0	90
Classical_image	0.477463	03eb83aa-d025-438a-b346-e741056c47b6_0	180
Classical_image	0.711898	03eb83aa-d025-438a-b346-e741056c47b6_0	270
Classical_image	0	03eb83aa-d025-438a-b346-e741056c47b6_1	0
Classical_image	0.61625	03eb83aa-d025-438a-b346-e741056c47b6_1	90
Classical_image	0.587553	03eb83aa-d025-438a-b346-e741056c47b6_1	180
Classical_image	0.691033	03eb83aa-d025-438a-b346-e741056c47b6_1	270
Classical_image	0	03eb83aa-d025-438a-b346-e741056c47b6_2	0
Classical_image	0.547254	03eb83aa-d025-438a-b346-e741056c47b6_2	90
Classical_image	0.593862	03eb83aa-d025-438a-b346-e741056c47b6_2	180
Classical_image	0.582335	03eb83aa-d025-438a-b346-e741056c47b6_2	270
Classical_image	0	03eb83aa-d025-438a-b346-e741056c47b6_3	0
Classical_image	0.494302	03eb83aa-d025-438a-b346-e741056c47b6_3	90
Classical_image	0.527922	03eb83aa-d025-438a-b346-e741056c47b6_3	180
Classical_image	0.544047	03eb83aa-d025-438a-b346-e741056c47b6_3	270
Classical_image	0	03eb83aa-d025-438a-b346-e741056c47b6_4	0
Classical_image	0.449649	03eb83aa-d025-438a-b346-e741056c47b6_4	90
Classical_image	0.597801	03eb83aa-d025-438a-b346-e741056c47b6_4	180
Classical_image	0.666789	03eb83aa-d025-438a-b346-e741056c47b6_4	270
Classical_image	0	03eb83aa-d025-438a-b346-e741056c47b6_5	0
Classical_image	0.420482	03eb83aa-d025-438a-b346-e741056c47b6_5	90
Classical_image	0.371169	03eb83aa-d025-438a-b346-e741056c47b6_5	180
Classical_image	0.416289	03eb83aa-d025-438a-b346-e741056c47b6_5	270
Classical_image	0	0b248def-f777-4fcc-b5c1-6785c3ad7f7d_0	0
Classical_image	0.41693	0b248def-f777-4fcc-b5c1-6785c3ad7f7d_0	90
Classical_image	0.467245	0b248def-f777-4fcc-b5c1-6785c3ad7f7d_0	180
Classical_image	0.537788	0b248def-f777-4fcc-b5c1-6785c3ad7f7d_0	270
Classical_image	0	0b248def-f777-4fcc-b5c1-6785c3ad7f7d_1	0
Classical_image	0.602363	0b248def-f777-4fcc-b5c1-6785c3ad7f7d_1	90
Classical_image	0.473255	0b248def-f777-4fcc-b5c1-6785c3ad7f7d_1	180
Classical_image	0.556936	0b248def-f777-4fcc-b5c1-6785c3ad7f7d_1	270
Classical_image	0	0b248def-f777-4fcc-b5c1-6785c3ad7f7d_2	0
Classical_image	0.547155	0b248def-f777-4fcc-b5c1-6785c3ad7f7d_2	90
Classical_image	0.448351	0b248def-f777-4fcc-b5c1-6785c3ad7f7d_2	180
Classical_image	0.586901	0b248def-f777-4fcc-b5c1-6785c3ad7f7d_2	270
Classical_image	0	0b248def-f777-4fcc-b5c1-6785c3ad7f7d_3	0
Classical_image	0.52696	0b248def-f777-4fcc-b5c1-6785c3ad7f7d_3	90
Classical_image	0.561644	0b248def-f777-4fcc-b5c1-6785c3ad7f7d_3	180
Classical_image	0.627877	0b248def-f777-4fcc-b5c1-6785c3ad7f7d_3	270
Classical_image	0	0b248def-f777-4fcc-b5c1-6785c3ad7f7d_4	0
Classical_image	0.646627	0b248def-f777-4fcc-b5c1-6785c3ad7f7d_4	90
Classical_image	0.402289	0b248def-f777-4fcc-b5c1-6785c3ad7f7d_4	180
Classical_image	0.637225	0b248def-f777-4fcc-b5c1-6785c3ad7f7d_4	270
Classical_image	0	0b248def-f777-4fcc-b5c1-6785c3ad7f7d_5	0
Classical_image	0.553208	0b248def-f777-4fcc-b5c1-6785c3ad7f7d_5	90
Classical_image	0.415907	0b248def-f777-4fcc-b5c1-6785c3ad7f7d_5	180
Classical_image	0.605088	0b248def-f777-4fcc-b5c1-6785c3ad7f7d_5	270
Classical_image	0	5c5447df-a456-4baf-8435-3fc8ed8a5809_0	0
Classical_image	0.365425	5c5447df-a456-4baf-8435-3fc8ed8a5809_0	90
Classical_image	0.398046	5c5447df-a456-4baf-8435-3fc8ed8a5809_0	180
Classical_image	0.384223	5c5447df-a456-4baf-8435-3fc8ed8a5809_0	270
Classical_image	0	5c5447df-a456-4baf-8435-3fc8ed8a5809_1	0
Classical_image	0.531787	5c5447df-a456-4baf-8435-3fc8ed8a5809_1	90
Classical_image	0.517415	5c5447df-a456-4baf-8435-3fc8ed8a5809_1	180
Classical_image	0.478914	5c5447df-a456-4baf-8435-3fc8ed8a5809_1	270
Classical_image	0	5c5447df-a456-4baf-8435-3fc8ed8a5809_2	0
Classical_image	0.474451	5c5447df-a456-4baf-8435-3fc8ed8a5809_2	90
Classical_image	0.33662	5c5447df-a456-4baf-8435-3fc8ed8a5809_2	180
Classical_image	0.473141	5c5447df-a456-4baf-8435-3fc8ed8a5809_2	270
Classical_image	0	5c5447df-a456-4baf-8435-3fc8ed8a5809_3	0
Classical_image	0.491308	5c5447df-a456-4baf-8435-3fc8ed8a5809_3	90
Classical_image	0.451945	5c5447df-a456-4baf-8435-3fc8ed8a5809_3	180
Classical_image	0.492394	5c5447df-a456-4baf-8435-3fc8ed8a5809_3	270
Classical_image	0	5c5447df-a456-4baf-8435-3fc8ed8a5809_4	0
Classical_image	0.425709	5c5447df-a456-4baf-8435-3fc8ed8a5809_4	90
Classical_image	0.473388	5c5447df-a456-4baf-8435-3fc8ed8a5809_4	180
Classical_image	0.438036	5c5447df-a456-4baf-8435-3fc8ed8a5809_4	270
Classical_image	0	5c5447df-a456-4baf-8435-3fc8ed8a5809_5	0
Classical_image	0.489185	5c5447df-a456-4baf-8435-3fc8ed8a5809_5	90
Classical_image	0.406915	5c5447df-a456-4baf-8435-3fc8ed8a5809_5	180
Classical_image	0.454889	5c5447df-a456-4baf-8435-3fc8ed8a5809_5	270
Classical_image	0	0b228acc-d475-432f-9b84-0cb09c429d95_0	0
Classical_image	0.681027	0b228acc-d475-432f-9b84-0cb09c429d95_0	90
Classical_image	0.372583	0b228acc-d475-432f-9b84-0cb09c429d95_0	180
Classical_image	0.743397	0b228acc-d475-432f-9b84-0cb09c429d95_0	270
Classical_image	0	0b228acc-d475-432f-9b84-0cb09c429d95_1	0
Classical_image	0.707385	0b228acc-d475-432f-9b84-0cb09c429d95_1	90
Classical_image	0.396623	0b228acc-d475-432f-9b84-0cb09c429d95_1	180
Classical_image	0.750334	0b228acc-d475-432f-9b84-0cb09c429d95_1	270
Classical_image	0	0b228acc-d475-432f-9b84-0cb09c429d95_2	0
Classical_image	0.445748	0b228acc-d475-432f-9b84-0cb09c429d95_2	90
Classical_image	0.290792	0b228acc-d475-432f-9b84-0cb09c429d95_2	180
Classical_image	0.502984	0b228acc-d475-432f-9b84-0cb09c429d95_2	270
Classical_image	0	0b228acc-d475-432f-9b84-0cb09c429d95_3	0
Classical_image	0.55545	0b228acc-d475-432f-9b84-0cb09c429d95_3	90
Classical_image	0.56199	0b228acc-d475-432f-9b84-0cb09c429d95_3	180
Classical_image	0.572272	0b228acc-d475-432f-9b84-0cb09c429d95_3	270
Classical_image	0	0b228acc-d475-432f-9b84-0cb09c429d95_4	0
Classical_image	0.669079	0b228acc-d475-432f-9b84-0cb09c429d95_4	90
Classical_image	0.507487	0b228acc-d475-432f-9b84-0cb09c429d95_4	180
Classical_image	0.687472	0b228acc-d475-432f-9b84-0cb09c429d95_4	270
Classical_image	0	0b228acc-d475-432f-9b84-0cb09c429d95_5	0
Classical_image	0.537145	0b228acc-d475-432f-9b84-0cb09c429d95_5	90
Classical_image	0.430014	0b228acc-d475-432f-9b84-0cb09c429d95_5	180
Classical_image	0.522411	0b228acc-d475-432f-9b84-0cb09c429d95_5	270
Classical_image	0	24dd41f1-d6f6-4558-9dc2-7bfe9a57c76e_0	0
Classical_image	0.557015	24dd41f1-d6f6-4558-9dc2-7bfe9a57c76e_0	90
Classical_image	0.673679	24dd41f1-d6f6-4558-9dc2-7bfe9a57c76e_0	180
Classical_image	0.591737	24dd41f1-d6f6-4558-9dc2-7bfe9a57c76e_0	270
Classical_image	0	24dd41f1-d6f6-4558-9dc2-7bfe9a57c76e_1	0
Classical_image	0.604996	24dd41f1-d6f6-4558-9dc2-7bfe9a57c76e_1	90
Classical_image	0.590904	24dd41f1-d6f6-4558-9dc2-7bfe9a57c76e_1	180
Classical_image	0.628298	24dd41f1-d6f6-4558-9dc2-7bfe9a57c76e_1	270
Classical_image	0	24dd41f1-d6f6-4558-9dc2-7bfe9a57c76e_2	0
Classical_image	0.447727	24dd41f1-d6f6-4558-9dc2-7bfe9a57c76e_2	90
Classical_image	0.362545	24dd41f1-d6f6-4558-9dc2-7bfe9a57c76e_2	180
Classical_image	0.501216	24dd41f1-d6f6-4558-9dc2-7bfe9a57c76e_2	270
Classical_image	0	24dd41f1-d6f6-4558-9dc2-7bfe9a57c76e_3	0
Classical_image	0.605464	24dd41f1-d6f6-4558-9dc2-7bfe9a57c76e_3	90
Classical_image	0.645538	24dd41f1-d6f6-4558-9dc2-7bfe9a57c76e_3	180
Classical_image	0.599002	24dd41f1-d6f6-4558-9dc2-7bfe9a57c76e_3	270
Classical_image	0	24dd41f1-d6f6-4558-9dc2-7bfe9a57c76e_4	0
Classical_image	0.595986	24dd41f1-d6f6-4558-9dc2-7bfe9a57c76e_4	90
Classical_image	0.435209	24dd41f1-d6f6-4558-9dc2-7bfe9a57c76e_4	180
Classical_image	0.568906	24dd41f1-d6f6-4558-9dc2-7bfe9a57c76e_4	270
Classical_image	0	24dd41f1-d6f6-4558-9dc2-7bfe9a57c76e_5	0
Classical_image	0.505938	24dd41f1-d6f6-4558-9dc2-7bfe9a57c76e_5	90
Classical_image	0.483133	24dd41f1-d6f6-4558-9dc2-7bfe9a57c76e_5	180
Classical_image	0.54418	24dd41f1-d6f6-4558-9dc2-7bfe9a57c76e_5	270
Classical_image	0	6b950a1a-39d4-455c-bebe-69d2dfab1d41_0	0
Classical_image	0.534978	6b950a1a-39d4-455c-bebe-69d2dfab1d41_0	90
Classical_image	0.337181	6b950a1a-39d4-455c-bebe-69d2dfab1d41_0	180
Classical_image	0.465796	6b950a1a-39d4-455c-bebe-69d2dfab1d41_0	270
Classical_image	0	6b950a1a-39d4-455c-bebe-69d2dfab1d41_1	0
Classical_image	0.479277	6b950a1a-39d4-455c-bebe-69d2dfab1d41_1	90
Classical_image	0.407227	6b950a1a-39d4-455c-bebe-69d2dfab1d41_1	180
Classical_image	0.438818	6b950a1a-39d4-455c-bebe-69d2dfab1d41_1	270
Classical_image	0	6b950a1a-39d4-455c-bebe-69d2dfab1d41_2	0
Classical_image	0.420462	6b950a1a-39d4-455c-bebe-69d2dfab1d41_2	90
Classical_image	0.393357	6b950a1a-39d4-455c-bebe-69d2dfab1d41_2	180
Classical_image	0.401445	6b950a1a-39d4-455c-bebe-69d2dfab1d41_2	270
Classical_image	0	6b950a1a-39d4-455c-bebe-69d2dfab1d41_3	0
Classical_image	0.451933	6b950a1a-39d4-455c-bebe-69d2dfab1d41_3	90
Classical_image	0.473948	6b950a1a-39d4-455c-bebe-69d2dfab1d41_3	180
Classical_image	0.450849	6b950a1a-39d4-455c-bebe-69d2dfab1d41_3	270
Classical_image	0	6b950a1a-39d4-455c-bebe-69d2dfab1d41_4	0
Classical_image	0.504881	6b950a1a-39d4-455c-bebe-69d2dfab1d41_4	90
Classical_image	0.44665	6b950a1a-39d4-455c-bebe-69d2dfab1d41_4	180
Classical_image	0.453435	6b950a1a-39d4-455c-bebe-69d2dfab1d41_4	270
Classical_image	0	6b950a1a-39d4-455c-bebe-69d2dfab1d41_5	0
Classical_image	0.489497	6b950a1a-39d4-455c-bebe-69d2dfab1d41_5	90
Classical_image	0.512761	6b950a1a-39d4-455c-bebe-69d2dfab1d41_5	180
Classical_image	0.437872	6b950a1a-39d4-455c-bebe-69d2dfab1d41_5	270
Classical_image	0	80a13fdb-8fcf-4b02-815c-947fb87a2269_0	0
Classical_image	0.689836	80a13fdb-8fcf-4b02-815c-947fb87a2269_0	90
Classical_image	0.487028	80a13fdb-8fcf-4b02-815c-947fb87a2269_0	180
Classical_image	0.644504	80a13fdb-8fcf-4b02-815c-947fb87a2269_0	270
Classical_image	0	80a13fdb-8fcf-4b02-815c-947fb87a2269_1	0
Classical_image	0.501693	80a13fdb-8fcf-4b02-815c-947fb87a2269_1	90
Classical_image	0.50545	80a13fdb-8fcf-4b02-815c-947fb87a2269_1	180
Classical_image	0.562197	80a13fdb-8fcf-4b02-815c-947fb87a2269_1	270
Classical_image	0	80a13fdb-8fcf-4b02-815c-947fb87a2269_2	0
Classical_image	0.5857	80a13fdb-8fcf-4b02-815c-947fb87a2269_2	90
Classical_image	0.374043	80a13fdb-8fcf-4b02-815c-947fb87a2269_2	180
Classical_image	0.570792	80a13fdb-8fcf-4b02-815c-947fb87a2269_2	270
Classical_image	0	80a13fdb-8fcf-4b02-815c-947fb87a2269_3	0
Classical_image	0.604068	80a13fdb-8fcf-4b02-815c-947fb87a2269_3	90
Classical_image	0.648504	80a13fdb-8fcf-4b02-815c-947fb87a2269_3	180
Classical_image	0.591599	80a13fdb-8fcf-4b02-815c-947fb87a2269_3	270
Classical_image	0	80a13fdb-8fcf-4b02-815c-947fb87a2269_4	0
Classical_image	0.569239	80a13fdb-8fcf-4b02-815c-947fb87a2269_4	90
Classical_image	0.473777	80a13fdb-8fcf-4b02-815c-947fb87a2269_4	180
Classical_image	0.528993	80a13fdb-8fcf-4b02-815c-947fb87a2269_4	270
Classical_image	0	80a13fdb-8fcf-4b02-815c-947fb87a2269_5	0
Classical_image	0.567439	80a13fdb-8fcf-4b02-815c-947fb87a2269_5	90
Classical_image	0.542675	80a13fdb-8fcf-4b02-815c-947fb87a2269_5	180
Classical_image	0.626434	80a13fdb-8fcf-4b02-815c-947fb87a2269_5	270
Classical_image	0	6762b15e-d9f1-40bf-b847-051e7b713306_0	0
Classical_image	0.589739	6762b15e-d9f1-40bf-b847-051e7b713306_0	90
Classical_image	0.706919	6762b15e-d9f1-40bf-b847-051e7b713306_0	180
Classical_image	0.644968	6762b15e-d9f1-40bf-b847-051e7b713306_0	270
Classical_image	0	6762b15e-d9f1-40bf-b847-051e7b713306_1	0
Classical_image	0.612583	6762b15e-d9f1-40bf-b847-051e7b713306_1	90
Classical_image	0.748418	6762b15e-d9f1-40bf-b847-051e7b713306_1	180
Classical_image	0.663868	6762b15e-d9f1-40bf-b847-051e7b713306_1	270
Classical_image	0	6762b15e-d9f1-40bf-b847-051e7b713306_2	0
Classical_image	0.608884	6762b15e-d9f1-40bf-b847-051e7b713306_2	90
Classical_image	0.581395	6762b15e-d9f1-40bf-b847-051e7b713306_2	180
Classical_image	0.55	6762b15e-d9f1-40bf-b847-051e7b713306_2	270
Classical_image	0	6762b15e-d9f1-40bf-b847-051e7b713306_3	0
Classical_image	0.547147	6762b15e-d9f1-40bf-b847-051e7b713306_3	90
Classical_image	0.544534	6762b15e-d9f1-40bf-b847-051e7b713306_3	180
Classical_image	0.625278	6762b15e-d9f1-40bf-b847-051e7b713306_3	270
Classical_image	0	6762b15e-d9f1-40bf-b847-051e7b713306_4	0
Classical_image	0.726124	6762b15e-d9f1-40bf-b847-051e7b713306_4	90
Classical_image	0.663615	6762b15e-d9f1-40bf-b847-051e7b713306_4	180
Classical_image	0.746522	6762b15e-d9f1-40bf-b847-051e7b713306_4	270
Classical_image	0	6762b15e-d9f1-40bf-b847-051e7b713306_5	0
Classical_image	0.55244	6762b15e-d9f1-40bf-b847-051e7b713306_5	90
Classical_image	0.474822	6762b15e-d9f1-40bf-b847-051e7b713306_5	180
Classical_image	0.711093	6762b15e-d9f1-40bf-b847-051e7b713306_5	270
Classical_image	0	bad461d1-fc3c-4af0-b3fe-ef85638fd75d_0	0
Classical_image	0.584975	bad461d1-fc3c-4af0-b3fe-ef85638fd75d_0	90
Classical_image	0.425596	bad461d1-fc3c-4af0-b3fe-ef85638fd75d_0	180
Classical_image	0.499371	bad461d1-fc3c-4af0-b3fe-ef85638fd75d_0	270
Classical_image	0	bad461d1-fc3c-4af0-b3fe-ef85638fd75d_1	0
Classical_image	0.525894	bad461d1-fc3c-4af0-b3fe-ef85638fd75d_1	90
Classical_image	0.469862	bad461d1-fc3c-4af0-b3fe-ef85638fd75d_1	180
Classical_image	0.520035	bad461d1-fc3c-4af0-b3fe-ef85638fd75d_1	270
Classical_image	0	bad461d1-fc3c-4af0-b3fe-ef85638fd75d_2	0
Classical_image	0.437607	bad461d1-fc3c-4af0-b3fe-ef85638fd75d_2	90
Classical_image	0.365296	bad461d1-fc3c-4af0-b3fe-ef85638fd75d_2	180
Classical_image	0.534937	bad461d1-fc3c-4af0-b3fe-ef85638fd75d_2	270
Classical_image	0	bad461d1-fc3c-4af0-b3fe-ef85638fd75d_3	0
Classical_image	0.543254	bad461d1-fc3c-4af0-b3fe-ef85638fd75d_3	90
Classical_image	0.416478	bad461d1-fc3c-4af0-b3fe-ef85638fd75d_3	180
Classical_image	0.502657	bad461d1-fc3c-4af0-b3fe-ef85638fd75d_3	270
Classical_image	0	bad461d1-fc3c-4af0-b3fe-ef85638fd75d_4	0
Classical_image	0.487273	bad461d1-fc3c-4af0-b3fe-ef85638fd75d_4	90
Classical_image	0.402309	bad461d1-fc3c-4af0-b3fe-ef85638fd75d_4	180
Classical_image	0.45001	bad461d1-fc3c-4af0-b3fe-ef85638fd75d_4	270
Classical_image	0	bad461d1-fc3c-4af0-b3fe-ef85638fd75d_5	0
Classical_image	0.48542	bad461d1-fc3c-4af0-b3fe-ef85638fd75d_5	90
Classical_image	0.423227	bad461d1-fc3c-4af0-b3fe-ef85638fd75d_5	180
Classical_image	0.563007	bad461d1-fc3c-4af0-b3fe-ef85638fd75d_5	270
Classical_image	0	c20d627d-aa64-44e1-beb3-c6422662332b_0	0
Classical_image	0.662929	c20d627d-aa64-44e1-beb3-c6422662332b_0	90
Classical_image	0.373881	c20d627d-aa64-44e1-beb3-c6422662332b_0	180
Classical_image	0.716316	c20d627d-aa64-44e1-beb3-c6422662332b_0	270
Classical_image	0	c20d627d-aa64-44e1-beb3-c6422662332b_1	0
Classical_image	0.605168	c20d627d-aa64-44e1-beb3-c6422662332b_1	90
Classical_image	0.464434	c20d627d-aa64-44e1-beb3-c6422662332b_1	180
Classical_image	0.522588	c20d627d-aa64-44e1-beb3-c6422662332b_1	270
Classical_image	0	c20d627d-aa64-44e1-beb3-c6422662332b_2	0
Classical_image	0.632022	c20d627d-aa64-44e1-beb3-c6422662332b_2	90
Classical_image	0.466688	c20d627d-aa64-44e1-beb3-c6422662332b_2	180
Classical_image	0.615398	c20d627d-aa64-44e1-beb3-c6422662332b_2	270
Classical_image	0	c20d627d-aa64-44e1-beb3-c6422662332b_3	0
Classical_image	0.613786	c20d627d-aa64-44e1-beb3-c6422662332b_3	90
Classical_image	0.55353	c20d627d-aa64-44e1-beb3-c6422662332b_3	180
Classical_image	0.548945	c20d627d-aa64-44e1-beb3-c6422662332b_3	270
Classical_image	0	c20d627d-aa64-44e1-beb3-c6422662332b_4	0
Classical_image	0.603099	c20d627d-aa64-44e1-beb3-c6422662332b_4	90
Classical_image	0.398422	c20d627d-aa64-44e1-beb3-c6422662332b_4	180
Classical_image	0.569864	c20d627d-aa64-44e1-beb3-c6422662332b_4	270
Classical_image	0	c20d627d-aa64-44e1-beb3-c6422662332b_5	0
Classical_image	0.587897	c20d627d-aa64-44e1-beb3-c6422662332b_5	90
Classical_image	0.437798	c20d627d-aa64-44e1-beb3-c6422662332b_5	180
Classical_image	0.635161	c20d627d-aa64-44e1-beb3-c6422662332b_5	270
Classical_image	0	3b13ef05-335c-460a-af10-45d90be1fa72_0	0
Classical_image	0.811389	3b13ef05-335c-460a-af10-45d90be1fa72_0	90
Classical_image	0.254368	3b13ef05-335c-460a-af10-45d90be1fa72_0	180
Classical_image	0.839301	3b13ef05-335c-460a-af10-45d90be1fa72_0	270
Classical_image	0	3b13ef05-335c-460a-af10-45d90be1fa72_1	0
Classical_image	0.719991	3b13ef05-335c-460a-af10-45d90be1fa72_1	90
Classical_image	0.493202	3b13ef05-335c-460a-af10-45d90be1fa72_1	180
Classical_image	0.681721	3b13ef05-335c-460a-af10-45d90be1fa72_1	270
Classical_image	0	3b13ef05-335c-460a-af10-45d90be1fa72_2	0
Classical_image	0.479494	3b13ef05-335c-460a-af10-45d90be1fa72_2	90
Classical_image	0.522093	3b13ef05-335c-460a-af10-45d90be1fa72_2	180
Classical_image	0.435655	3b13ef05-335c-460a-af10-45d90be1fa72_2	270
Classical_image	0	3b13ef05-335c-460a-af10-45d90be1fa72_3	0
Classical_image	0.614621	3b13ef05-335c-460a-af10-45d90be1fa72_3	90
Classical_image	0.461022	3b13ef05-335c-460a-af10-45d90be1fa72_3	180
Classical_image	0.610191	3b13ef05-335c-460a-af10-45d90be1fa72_3	270
Classical_image	0	3b13ef05-335c-460a-af10-45d90be1fa72_4	0
Classical_image	0.553922	3b13ef05-335c-460a-af10-45d90be1fa72_4	90
Classical_image	0.433208	3b13ef05-335c-460a-af10-45d90be1fa72_4	180
Classical_image	0.634997	3b13ef05-335c-460a-af10-45d90be1fa72_4	270
Classical_image	0	3b13ef05-335c-460a-af10-45d90be1fa72_5	0
[truncated: 3,411 more rows]
