# Supplementary material for: Interpretable representation learning for 3D multi-piece intracellular structures using point clouds
Source: Nat Methods. 2025 Jul 3;22(7):1531–44. doi: 10.1038/s41592-025-02729-9 (PMC12240800; doi:10.1038/s41592-025-02729-9)
Supplement: Supplementary file 4 — Statistical source data. [file 41592_2025_2729_MOESM4_ESM.xlsx]

## Sheet: classification_cell_stage
model	top_1_acc	top_2_acc	top_3_acc	cv
Classical_image	0.662971	0.86031	0.95122	0
Classical_image	0.662971	0.83592	0.931264	1
Classical_image	0.709534	0.866962	0.94235	2
Classical_image	0.676275	0.833703	0.929047	3
Classical_image	0.678492	0.871397	0.953437	4
Rotation_invariant_image	0.818182	0.964523	0.991131	0
Rotation_invariant_image	0.820399	0.957871	0.995565	1
Rotation_invariant_image	0.771619	0.95122	0.986696	2
Rotation_invariant_image	0.829268	0.962306	0.991131	3
Rotation_invariant_image	0.824834	0.960089	0.988914	4
Classical_pointcloud	0.776053	0.929047	0.971175	0
Classical_pointcloud	0.758315	0.935698	0.980044	1
Classical_pointcloud	0.760532	0.924612	0.977827	2
Classical_pointcloud	0.762749	0.937916	0.977827	3
Classical_pointcloud	0.760532	0.94235	0.977827	4
Rotation_invariant_pointcloud	0.782705	0.946785	0.986696	0
Rotation_invariant_pointcloud	0.780488	0.924612	0.986696	1
Rotation_invariant_pointcloud	0.784922	0.94235	0.97561	2
Rotation_invariant_pointcloud	0.827051	0.949002	0.984479	3
Rotation_invariant_pointcloud	0.791574	0.933481	0.973392	4

## Sheet: classification_outlier
model	top_1_acc	cv
Classical_image	0.981405	0
Classical_image	0.975207	1
Classical_image	0.981405	2
Classical_image	0.983471	3
Classical_image	0.983471	4
Rotation_invariant_image	0.923554	0
Rotation_invariant_image	0.917355	1
Rotation_invariant_image	0.933884	2
Rotation_invariant_image	0.923554	3
Rotation_invariant_image	0.913223	4
Classical_pointcloud	1	0
Classical_pointcloud	0.991736	1
Classical_pointcloud	0.997934	2
Classical_pointcloud	0.997934	3
Classical_pointcloud	0.993802	4
Rotation_invariant_pointcloud	0.993802	0
Rotation_invariant_pointcloud	0.993802	1
Rotation_invariant_pointcloud	1	2
Rotation_invariant_pointcloud	0.995868	3
Rotation_invariant_pointcloud	0.995868	4

## Sheet: compactness
model	compactness
Classical_image	20.4941
Classical_image	20.2642
Classical_image	20.0009
Classical_image	19.8259
Classical_image	19.6526
Rotation_invariant_image	6.36747
Rotation_invariant_image	6.24403
Rotation_invariant_image	6.13513
Rotation_invariant_image	6.07568
Rotation_invariant_image	6.01246
Classical_pointcloud	20.952
Classical_pointcloud	20.5507
Classical_pointcloud	20.206
Classical_pointcloud	19.9592
Classical_pointcloud	19.6663
Rotation_invariant_pointcloud	14.5527
Rotation_invariant_pointcloud	14.2639
Rotation_invariant_pointcloud	14.0216
Rotation_invariant_pointcloud	13.8563
Rotation_invariant_pointcloud	13.651

## Sheet: emissions
timestamp	project_name	run_id	duration	emissions	emissions_rate	cpu_power	gpu_power	ram_power	cpu_energy	gpu_energy	ram_energy	energy_consumed	country_name	country_iso_code	region	cloud_provider	cloud_region	os	python_version	codecarbon_version	cpu_count	cpu_model	gpu_count	gpu_model	longitude	latitude	ram_total_size	tracking_mode	on_cloud	pue	inference_time	model
2025-01-09T09:19:15	codecarbon	5335c16e-54b8-4f06-9e1c-0971021c472e	4.67063	6.35725e-05	1.36111e-05	112.5	312.022	188.822	0.000145951	0.000362448	0.00024171	0.000750109	United States	USA	washington			Linux-5.4.0-109-generic-x86_64-with-glibc2.31	3.10.15	2.6.0	256	AMD EPYC 7713 64-Core Processor	4	4 x NVIDIA A100-SXM4-80GB	-122.345	47.6348	503.524	machine	N	1	4.85804	Classical_image
2025-01-09T09:19:17	codecarbon	47fea884-6d0f-401f-acf8-419be8a8a7ea	0.0372309	2.16594e-07	5.81759e-06	112.5	0	188.822	1.16233e-06	0	1.39332e-06	2.55565e-06	United States	USA	washington			Linux-5.4.0-109-generic-x86_64-with-glibc2.31	3.10.15	2.6.0	256	AMD EPYC 7713 64-Core Processor	4	4 x NVIDIA A100-SXM4-80GB	-122.345	47.6348	503.524	machine	N	1	0.103073	Classical_image
2025-01-09T09:19:19	codecarbon	72ce0156-9dd1-4d3b-af0f-48caf802a265	0.0423648	4.23534e-07	9.99729e-06	112.5	268.17	188.822	1.3225e-06	2.16917e-06	1.50571e-06	4.99739e-06	United States	USA	washington			Linux-5.4.0-109-generic-x86_64-with-glibc2.31	3.10.15	2.6.0	256	AMD EPYC 7713 64-Core Processor	4	4 x NVIDIA A100-SXM4-80GB	-122.345	47.6348	503.524	machine	N	1	0.12412	Classical_image
2025-01-09T09:19:21	codecarbon	4238619a-698a-4318-a47b-955f5ea498a7	0.0404652	2.36064e-07	5.83375e-06	112.5	0	188.822	1.26189e-06	0	1.5235e-06	2.78538e-06	United States	USA	washington			Linux-5.4.0-109-generic-x86_64-with-glibc2.31	3.10.15	2.6.0	256	AMD EPYC 7713 64-Core Processor	4	4 x NVIDIA A100-SXM4-80GB	-122.345	47.6348	503.524	machine	N	1	0.131029	Classical_image
2025-01-09T09:19:24	codecarbon	b544b1d5-9edd-4be2-9b69-72bd0e9c42c6	0.0417032	4.25871e-07	1.02119e-05	112.5	250.15	188.822	1.30154e-06	2.13334e-06	1.59009e-06	5.02497e-06	United States	USA	washington			Linux-5.4.0-109-generic-x86_64-with-glibc2.31	3.10.15	2.6.0	256	AMD EPYC 7713 64-Core Processor	4	4 x NVIDIA A100-SXM4-80GB	-122.345	47.6348	503.524	machine	N	1	0.113323	Classical_image
2025-01-09T09:19:25	codecarbon	3a591ef9-316a-4fd0-a2ff-2f6138484342	0.0414245	2.42253e-07	5.84806e-06	112.5	0	188.822	1.29211e-06	0	1.5663e-06	2.85841e-06	United States	USA	washington			Linux-5.4.0-109-generic-x86_64-with-glibc2.31	3.10.15	2.6.0	256	AMD EPYC 7713 64-Core Processor	4	4 x NVIDIA A100-SXM4-80GB	-122.345	47.6348	503.524	machine	N	1	0.127925	Classical_image
2025-01-09T09:19:29	codecarbon	1625782d-18bf-4e27-ab7b-f9cfab162b84	0.0456452	8.99172e-07	1.96992e-05	112.5	866.482	188.822	1.42465e-06	7.56167e-06	1.62325e-06	1.06096e-05	United States	USA	washington			Linux-5.4.0-109-generic-x86_64-with-glibc2.31	3.10.15	2.6.0	256	AMD EPYC 7713 64-Core Processor	4	4 x NVIDIA A100-SXM4-80GB	-122.345	47.6348	503.524	machine	N	1	0.148596	Classical_image
2025-01-09T09:19:30	codecarbon	0b7fa7e9-37e6-4e70-b738-408c6d652906	0.0414876	8.04673e-07	1.93955e-05	112.5	789.125	188.822	1.29489e-06	6.63334e-06	1.56632e-06	9.49456e-06	United States	USA	washington			Linux-5.4.0-109-generic-x86_64-with-glibc2.31	3.10.15	2.6.0	256	AMD EPYC 7713 64-Core Processor	4	4 x NVIDIA A100-SXM4-80GB	-122.345	47.6348	503.524	machine	N	1	0.174416	Classical_image
2025-01-09T09:19:33	codecarbon	179fdf1b-0267-40a5-8d33-cc61149bb3e0	0.0580251	1.06814e-06	1.84083e-05	112.5	642.509	188.822	1.81191e-06	8.35445e-06	2.43694e-06	1.26033e-05	United States	USA	washington			Linux-5.4.0-109-generic-x86_64-with-glibc2.31	3.10.15	2.6.0	256	AMD EPYC 7713 64-Core Processor	4	4 x NVIDIA A100-SXM4-80GB	-122.345	47.6348	503.524	machine	N	1	0.203392	Classical_image
2025-01-09T09:19:36	codecarbon	8186b71d-7db8-474a-a52e-c1c56f02bb83	0.0604341	3.77754e-07	6.25067e-06	112.5	0	188.822	1.88728e-06	0	2.56993e-06	4.45722e-06	United States	USA	washington			Linux-5.4.0-109-generic-x86_64-with-glibc2.31	3.10.15	2.6.0	256	AMD EPYC 7713 64-Core Processor	4	4 x NVIDIA A100-SXM4-80GB	-122.345	47.6348	503.524	machine	N	1	0.203186	Classical_image
2025-01-09T09:19:38	codecarbon	31f49486-bd39-4f10-a7df-ac3bd706ca20	0.0436488	4.64349e-07	1.06383e-05	112.5	286.906	188.822	1.36216e-06	2.50167e-06	1.61514e-06	5.47897e-06	United States	USA	washington			Linux-5.4.0-109-generic-x86_64-with-glibc2.31	3.10.15	2.6.0	256	AMD EPYC 7713 64-Core Processor	4	4 x NVIDIA A100-SXM4-80GB	-122.345	47.6348	503.524	machine	N	1	0.118389	Classical_image
2025-01-09T09:19:42	codecarbon	b3cbad06-563e-462b-8366-17071f4c0c94	0.0401459	2.35773e-07	5.8729e-06	112.5	0	188.822	1.25272e-06	0	1.52923e-06	2.78194e-06	United States	USA	washington			Linux-5.4.0-109-generic-x86_64-with-glibc2.31	3.10.15	2.6.0	256	AMD EPYC 7713 64-Core Processor	4	4 x NVIDIA A100-SXM4-80GB	-122.345	47.6348	503.524	machine	N	1	0.121363	Classical_image
2025-01-09T09:19:44	codecarbon	7404458f-4901-4282-8734-284b36fd2b25	0.056532	8.48273e-07	1.50052e-05	112.5	458.82	188.822	1.76537e-06	5.85556e-06	2.38807e-06	1.0009e-05	United States	USA	washington			Linux-5.4.0-109-generic-x86_64-with-glibc2.31	3.10.15	2.6.0	256	AMD EPYC 7713 64-Core Processor	4	4 x NVIDIA A100-SXM4-80GB	-122.345	47.6348	503.524	machine	N	1	0.193765	Classical_image
2025-01-09T09:19:46	codecarbon	8e8ced84-12c5-4faa-8515-2a1beb3451e7	0.0622244	1.15024e-06	1.84854e-05	112.5	625.02	188.822	1.9428e-06	8.94723e-06	2.682e-06	1.3572e-05	United States	USA	washington			Linux-5.4.0-109-generic-x86_64-with-glibc2.31	3.10.15	2.6.0	256	AMD EPYC 7713 64-Core Processor	4	4 x NVIDIA A100-SXM4-80GB	-122.345	47.6348	503.524	machine	N	1	0.201957	Classical_image
2025-01-09T09:19:49	codecarbon	f022fdf6-4a5d-4bd8-87c4-b8a16dee0456	0.0409449	2.38801e-07	5.83226e-06	112.5	0	188.822	1.27839e-06	0	1.53929e-06	2.81768e-06	United States	USA	washington			Linux-5.4.0-109-generic-x86_64-with-glibc2.31	3.10.15	2.6.0	256	AMD EPYC 7713 64-Core Processor	4	4 x NVIDIA A100-SXM4-80GB	-122.345	47.6348	503.524	machine	N	1	0.105203	Classical_image
2025-01-09T09:19:50	codecarbon	f0326f7e-dd2f-453e-89f5-5329580236a9	0.0610785	3.84494e-07	6.29508e-06	112.5	0	188.822	1.90746e-06	0	2.62929e-06	4.53675e-06	United States	USA	washington			Linux-5.4.0-109-generic-x86_64-with-glibc2.31	3.10.15	2.6.0	256	AMD EPYC 7713 64-Core Processor	4	4 x NVIDIA A100-SXM4-80GB	-122.345	47.6348	503.524	machine	N	1	0.19502	Classical_image
2025-01-09T09:19:53	codecarbon	666f14f6-d6b5-41d6-8215-21e6b64cc3de	0.0618532	3.8186e-07	6.17365e-06	112.5	0	188.822	1.93169e-06	0	2.57398e-06	4.50567e-06	United States	USA	washington			Linux-5.4.0-109-generic-x86_64-with-glibc2.31	3.10.15	2.6.0	256	AMD EPYC 7713 64-Core Processor	4	4 x NVIDIA A100-SXM4-80GB	-122.345	47.6348	503.524	machine	N	1	0.156705	Classical_image
2025-01-09T09:19:56	codecarbon	26f770dd-facb-4e2f-b1b7-557dd1a52f1c	0.049891	1.04047e-06	2.08549e-05	112.5	817.268	188.822	1.55816e-06	8.72056e-06	1.99806e-06	1.22768e-05	United States	USA	washington			Linux-5.4.0-109-generic-x86_64-with-glibc2.31	3.10.15	2.6.0	256	AMD EPYC 7713 64-Core Processor	4	4 x NVIDIA A100-SXM4-80GB	-122.345	47.6348	503.524	machine	N	1	0.182328	Classical_image
2025-01-09T09:19:58	codecarbon	c9dde12e-6b86-4c07-a16d-4c67504d059d	0.0530175	3.21472e-07	6.0635e-06	112.5	0	188.822	1.65588e-06	0	2.13726e-06	3.79313e-06	United States	USA	washington			Linux-5.4.0-109-generic-x86_64-with-glibc2.31	3.10.15	2.6.0	256	AMD EPYC 7713 64-Core Processor	4	4 x NVIDIA A100-SXM4-80GB	-122.345	47.6348	503.524	machine	N	1	0.17977	Classical_image
2025-01-09T09:20:03	codecarbon	14c64a5d-506d-4ea3-ad09-041dc101466e	0.0634035	1.06738e-06	1.68347e-05	112.5	556.455	188.822	1.98034e-06	7.93973e-06	2.6742e-06	1.25943e-05	United States	USA	washington			Linux-5.4.0-109-generic-x86_64-with-glibc2.31	3.10.15	2.6.0	256	AMD EPYC 7713 64-Core Processor	4	4 x NVIDIA A100-SXM4-80GB	-122.345	47.6348	503.524	machine	N	1	0.183854	Classical_image
2025-01-09T09:20:06	codecarbon	e593b572-4cff-4fd1-a449-9409715d4e3c	0.058889	3.61937e-07	6.14609e-06	112.5	0	188.822	1.83937e-06	0	2.43122e-06	4.27059e-06	United States	USA	washington			Linux-5.4.0-109-generic-x86_64-with-glibc2.31	3.10.15	2.6.0	256	AMD EPYC 7713 64-Core Processor	4	4 x NVIDIA A100-SXM4-80GB	-122.345	47.6348	503.524	machine	N	1	0.185752	Classical_image
2025-01-09T09:20:10	codecarbon	69172a06-431c-4b9c-bf64-8122c0abcc82	0.0376669	4.52834e-07	1.20221e-05	112.5	364.271	188.822	1.17617e-06	2.75556e-06	1.41137e-06	5.34311e-06	United States	USA	washington			Linux-5.4.0-109-generic-x86_64-with-glibc2.31	3.10.15	2.6.0	256	AMD EPYC 7713 64-Core Processor	4	4 x NVIDIA A100-SXM4-80GB	-122.345	47.6348	503.524	machine	N	1	0.102424	Classical_image
2025-01-09T09:20:12	codecarbon	26a18a96-2218-49cf-99be-7e8c915edd51	0.0429914	2.58622e-07	6.01566e-06	112.5	0	188.822	1.34257e-06	0	1.70898e-06	3.05155e-06	United States	USA	washington			Linux-5.4.0-109-generic-x86_64-with-glibc2.31	3.10.15	2.6.0	256	AMD EPYC 7713 64-Core Processor	4	4 x NVIDIA A100-SXM4-80GB	-122.345	47.6348	503.524	machine	N	1	0.17977	Classical_image
2025-01-09T09:20:16	codecarbon	015fa363-1f43-4b73-ae5f-08739d6871b9	0.0586845	1.1234e-06	1.91431e-05	112.5	684.348	188.822	1.83298e-06	8.96528e-06	2.45706e-06	1.32553e-05	United States	USA	washington			Linux-5.4.0-109-generic-x86_64-with-glibc2.31	3.10.15	2.6.0	256	AMD EPYC 7713 64-Core Processor	4	4 x NVIDIA A100-SXM4-80GB	-122.345	47.6348	503.524	machine	N	1	0.165128	Classical_image
2025-01-09T09:20:19	codecarbon	ee86f795-d9cb-43df-a50e-41034ccbabea	0.0580967	3.5625e-07	6.13202e-06	112.5	0	188.822	1.81464e-06	0	2.38886e-06	4.2035e-06	United States	USA	washington			Linux-5.4.0-109-generic-x86_64-with-glibc2.31	3.10.15	2.6.0	256	AMD EPYC 7713 64-Core Processor	4	4 x NVIDIA A100-SXM4-80GB	-122.345	47.6348	503.524	machine	N	1	0.18807	Classical_image
2025-01-09T09:20:21	codecarbon	3a5da7c9-706e-4e8e-878b-be1387e39d00	0.0621975	9.38522e-07	1.50894e-05	112.5	458.787	188.822	1.94277e-06	6.48167e-06	2.64943e-06	1.10739e-05	United States	USA	washington			Linux-5.4.0-109-generic-x86_64-with-glibc2.31	3.10.15	2.6.0	256	AMD EPYC 7713 64-Core Processor	4	4 x NVIDIA A100-SXM4-80GB	-122.345	47.6348	503.524	machine	N	1	0.195541	Classical_image
2025-01-09T09:20:25	codecarbon	4cbb028b-3844-4775-87f9-d67b891c4a6e	0.0584751	1.11372e-06	1.90461e-05	112.5	657.824	188.822	1.82643e-06	8.80473e-06	2.50995e-06	1.31411e-05	United States	USA	washington			Linux-5.4.0-109-generic-x86_64-with-glibc2.31	3.10.15	2.6.0	256	AMD EPYC 7713 64-Core Processor	4	4 x NVIDIA A100-SXM4-80GB	-122.345	47.6348	503.524	machine	N	1	0.188157	Classical_image
2025-01-09T09:20:27	codecarbon	48b67e16-38f7-4cdc-8b5c-48e7345c2fba	0.0638166	1.11554e-06	1.74803e-05	112.5	604.791	188.822	1.99332e-06	8.52445e-06	2.64475e-06	1.31625e-05	United States	USA	washington			Linux-5.4.0-109-generic-x86_64-with-glibc2.31	3.10.15	2.6.0	256	AMD EPYC 7713 64-Core Processor	4	4 x NVIDIA A100-SXM4-80GB	-122.345	47.6348	503.524	machine	N	1	0.200132	Classical_image
2025-01-09T09:20:31	codecarbon	90b21802-9b68-48b9-90dd-a48e4daad74e	0.038662	5.07822e-07	1.31349e-05	112.5	435.83	188.822	1.20726e-06	3.35028e-06	1.43439e-06	5.99193e-06	United States	USA	washington			Linux-5.4.0-109-generic-x86_64-with-glibc2.31	3.10.15	2.6.0	256	AMD EPYC 7713 64-Core Processor	4	4 x NVIDIA A100-SXM4-80GB	-122.345	47.6348	503.524	machine	N	1	0.100271	Classical_image
2025-01-09T09:20:34	codecarbon	db4a2f9a-bb71-4c19-a474-fdea8049e431	0.0603793	3.73666e-07	6.18864e-06	112.5	0	188.822	1.88594e-06	0	2.52304e-06	4.40898e-06	United States	USA	washington			Linux-5.4.0-109-generic-x86_64-with-glibc2.31	3.10.15	2.6.0	256	AMD EPYC 7713 64-Core Processor	4	4 x NVIDIA A100-SXM4-80GB	-122.345	47.6348	503.524	machine	N	1	0.196333	Classical_image
2025-01-09T09:20:37	codecarbon	310768ce-2029-454b-b257-88d52ebd89d8	0.0610132	3.74309e-07	6.13487e-06	112.5	0	188.822	1.90573e-06	0	2.51084e-06	4.41657e-06	United States	USA	washington			Linux-5.4.0-109-generic-x86_64-with-glibc2.31	3.10.15	2.6.0	256	AMD EPYC 7713 64-Core Processor	4	4 x NVIDIA A100-SXM4-80GB	-122.345	47.6348	503.524	machine	N	1	0.194366	Classical_image
2025-01-09T09:20:41	codecarbon	e6f210f1-d64d-49a3-b901-1cd21b5eb701	0.063943	3.90222e-07	6.10265e-06	112.5	0	188.822	1.9973e-06	0	2.60703e-06	4.60433e-06	United States	USA	washington			Linux-5.4.0-109-generic-x86_64-with-glibc2.31	3.10.15	2.6.0	256	AMD EPYC 7713 64-Core Processor	4	4 x NVIDIA A100-SXM4-80GB	-122.345	47.6348	503.524	machine	N	1	0.181244	Classical_image
2025-01-09T09:20:43	codecarbon	dd1f900d-3dae-48d2-8d71-609e6e2ae3c9	0.0587189	3.63235e-07	6.186e-06	112.5	0	188.822	1.83399e-06	0	2.45192e-06	4.28591e-06	United States	USA	washington			Linux-5.4.0-109-generic-x86_64-with-glibc2.31	3.10.15	2.6.0	256	AMD EPYC 7713 64-Core Processor	4	4 x NVIDIA A100-SXM4-80GB	-122.345	47.6348	503.524	machine	N	1	0.186832	Classical_image
2025-01-09T09:20:47	codecarbon	4e7f7cb5-4879-4a4c-aa2b-349f91990291	0.0609627	9.07702e-07	1.48895e-05	112.5	475.543	188.822	1.90416e-06	6.31556e-06	2.4905e-06	1.07102e-05	United States	USA	washington			Linux-5.4.0-109-generic-x86_64-with-glibc2.31	3.10.15	2.6.0	256	AMD EPYC 7713 64-Core Processor	4	4 x NVIDIA A100-SXM4-80GB	-122.345	47.6348	503.524	machine	N	1	0.194949	Classical_image
2025-01-09T09:20:49	codecarbon	08e27de2-7afe-43de-9260-904f60254fd4	0.0560164	1.068e-06	1.90659e-05	112.5	664.603	188.822	1.74965e-06	8.46251e-06	2.38948e-06	1.26016e-05	United States	USA	washington			Linux-5.4.0-109-generic-x86_64-with-glibc2.31	3.10.15	2.6.0	256	AMD EPYC 7713 64-Core Processor	4	4 x NVIDIA A100-SXM4-80GB	-122.345	47.6348	503.524	machine	N	1	0.18127	Classical_image
2025-01-09T09:20:52	codecarbon	e6998dc5-d1b8-4a02-9e96-de396aa31855	0.0617447	3.89819e-07	6.3134e-06	112.5	0	188.822	1.9286e-06	0	2.67098e-06	4.59958e-06	United States	USA	washington			Linux-5.4.0-109-generic-x86_64-with-glibc2.31	3.10.15	2.6.0	256	AMD EPYC 7713 64-Core Processor	4	4 x NVIDIA A100-SXM4-80GB	-122.345	47.6348	503.524	machine	N	1	0.191374	Classical_image
2025-01-09T09:20:57	codecarbon	67a154ce-d1d3-41ae-a1b1-743769e4f46c	0.0594686	3.69367e-07	6.21113e-06	112.5	0	188.822	1.85739e-06	0	2.50087e-06	4.35826e-06	United States	USA	washington			Linux-5.4.0-109-generic-x86_64-with-glibc2.31	3.10.15	2.6.0	256	AMD EPYC 7713 64-Core Processor	4	4 x NVIDIA A100-SXM4-80GB	-122.345	47.6348	503.524	machine	N	1	0.192487	Classical_image
2025-01-09T09:21:00	codecarbon	c479285f-1f03-434d-93a9-24f801d8e267	0.0485484	1.02617e-06	2.11371e-05	112.5	805.597	188.822	1.51623e-06	8.59501e-06	1.99682e-06	1.21081e-05	United States	USA	washington			Linux-5.4.0-109-generic-x86_64-with-glibc2.31	3.10.15	2.6.0	256	AMD EPYC 7713 64-Core Processor	4	4 x NVIDIA A100-SXM4-80GB	-122.345	47.6348	503.524	machine	N	1	0.182124	Classical_image
2025-01-09T09:21:04	codecarbon	5b272010-2a86-44e5-84b1-6d9354f84977	0.0392761	2.30382e-07	5.86571e-06	112.5	0	188.822	1.22645e-06	0	1.49189e-06	2.71834e-06	United States	USA	washington			Linux-5.4.0-109-generic-x86_64-with-glibc2.31	3.10.15	2.6.0	256	AMD EPYC 7713 64-Core Processor	4	4 x NVIDIA A100-SXM4-80GB	-122.345	47.6348	503.524	machine	N	1	0.103014	Classical_image
2025-01-09T09:21:06	codecarbon	f6a35bcd-9cca-4220-8f8d-df84cc8eeca5	0.0578711	3.57364e-07	6.17517e-06	112.5	0	188.822	1.80755e-06	0	2.40909e-06	4.21664e-06	United States	USA	washington			Linux-5.4.0-109-generic-x86_64-with-glibc2.31	3.10.15	2.6.0	256	AMD EPYC 7713 64-Core Processor	4	4 x NVIDIA A100-SXM4-80GB	-122.345	47.6348	503.524	machine	N	1	0.188292	Classical_image
2025-01-09T09:21:13	codecarbon	dc640bb9-dc4b-44de-8416-56dd8bf411c2	0.24333	3.79321e-06	1.55888e-05	112.5	387.563	188.822	7.60292e-06	2.4995e-05	1.21591e-05	4.47571e-05	United States	USA	washington			Linux-5.4.0-109-generic-x86_64-with-glibc2.31	3.10.15	2.6.0	256	AMD EPYC 7713 64-Core Processor	4	4 x NVIDIA A100-SXM4-80GB	-122.345	47.6348	503.524	machine	N	1	0.378207	Rotation_invariant_image
2025-01-09T09:21:16	codecarbon	18e33a99-769d-424f-a85c-32a4960aa259	0.251178	3.15418e-06	1.25576e-05	112.5	251.558	188.822	7.84824e-06	1.67878e-05	1.2581e-05	3.72171e-05	United States	USA	washington			Linux-5.4.0-109-generic-x86_64-with-glibc2.31	3.10.15	2.6.0	256	AMD EPYC 7713 64-Core Processor	4	4 x NVIDIA A100-SXM4-80GB	-122.345	47.6348	503.524	machine	N	1	0.372436	Rotation_invariant_image
2025-01-09T09:21:19	codecarbon	6671fff1-6c75-4226-8742-5e077916f47f	0.177193	1.88901e-06	1.06608e-05	112.5	177.239	188.822	5.53631e-06	8.12223e-06	8.63042e-06	2.2289e-05	United States	USA	washington			Linux-5.4.0-109-generic-x86_64-with-glibc2.31	3.10.15	2.6.0	256	AMD EPYC 7713 64-Core Processor	4	4 x NVIDIA A100-SXM4-80GB	-122.345	47.6348	503.524	machine	N	1	0.303834	Rotation_invariant_image
2025-01-09T09:21:21	codecarbon	1266a4e6-ab8d-4ec4-94c6-b15be2e5d927	0.23612	3.04373e-06	1.28906e-05	112.5	268.585	188.822	7.37783e-06	1.67656e-05	1.17704e-05	3.59138e-05	United States	USA	washington			Linux-5.4.0-109-generic-x86_64-with-glibc2.31	3.10.15	2.6.0	256	AMD EPYC 7713 64-Core Processor	4	4 x NVIDIA A100-SXM4-80GB	-122.345	47.6348	503.524	machine	N	1	0.325822	Rotation_invariant_image
2025-01-09T09:21:24	codecarbon	7ca337e3-dcdd-445c-bb59-cbd2d6a701dd	0.239374	3.11893e-06	1.30295e-05	112.5	274.503	188.822	7.47943e-06	1.73847e-05	1.19369e-05	3.68011e-05	United States	USA	washington			Linux-5.4.0-109-generic-x86_64-with-glibc2.31	3.10.15	2.6.0	256	AMD EPYC 7713 64-Core Processor	4	4 x NVIDIA A100-SXM4-80GB	-122.345	47.6348	503.524	machine	N	1	0.372926	Rotation_invariant_image
2025-01-09T09:21:28	codecarbon	165013f2-738e-4392-8f07-cd8050b7e417	0.199285	2.79307e-06	1.40154e-05	112.5	324.825	188.822	6.22668e-06	1.69145e-05	9.815e-06	3.29561e-05	United States	USA	washington			Linux-5.4.0-109-generic-x86_64-with-glibc2.31	3.10.15	2.6.0	256	AMD EPYC 7713 64-Core Processor	4	4 x NVIDIA A100-SXM4-80GB	-122.345	47.6348	503.524	machine	N	1	0.335011	Rotation_invariant_image
2025-01-09T09:21:32	codecarbon	0c3a1927-ff10-435f-973e-a079a7423092	0.246483	3.76848e-06	1.5289e-05	112.5	373.023	188.822	7.70157e-06	2.44217e-05	1.23421e-05	4.44653e-05	United States	USA	washington			Linux-5.4.0-109-generic-x86_64-with-glibc2.31	3.10.15	2.6.0	256	AMD EPYC 7713 64-Core Processor	4	4 x NVIDIA A100-SXM4-80GB	-122.345	47.6348	503.524	machine	N	1	0.311828	Rotation_invariant_image
2025-01-09T09:21:34	codecarbon	633bcba8-6a9b-411f-ba08-474a7642dce2	0.247333	3.12391e-06	1.26304e-05	112.5	257.681	188.822	7.72817e-06	1.68247e-05	1.2307e-05	3.68599e-05	United States	USA	washington			Linux-5.4.0-109-generic-x86_64-with-glibc2.31	3.10.15	2.6.0	256	AMD EPYC 7713 64-Core Processor	4	4 x NVIDIA A100-SXM4-80GB	-122.345	47.6348	503.524	machine	N	1	0.383932	Rotation_invariant_image
2025-01-09T09:21:37	codecarbon	c678f70b-a72c-429d-93fd-93d0e58c56e7	0.207109	2.13001e-06	1.02845e-05	112.5	163.385	188.822	6.47116e-06	8.67028e-06	9.99115e-06	2.51326e-05	United States	USA	washington			Linux-5.4.0-109-generic-x86_64-with-glibc2.31	3.10.15	2.6.0	256	AMD EPYC 7713 64-Core Processor	4	4 x NVIDIA A100-SXM4-80GB	-122.345	47.6348	503.524	machine	N	1	0.338254	Rotation_invariant_image
2025-01-09T09:21:41	codecarbon	c2de0965-dad8-4814-8aec-79461221f64a	0.244882	3.16487e-06	1.29241e-05	112.5	270.902	188.822	7.65157e-06	1.75092e-05	1.21825e-05	3.73432e-05	United States	USA	washington			Linux-5.4.0-109-generic-x86_64-with-glibc2.31	3.10.15	2.6.0	256	AMD EPYC 7713 64-Core Processor	4	4 x NVIDIA A100-SXM4-80GB	-122.345	47.6348	503.524	machine	N	1	0.369066	Rotation_invariant_image
2025-01-09T09:21:45	codecarbon	8ef3e2ae-5495-4ebf-b13b-4d8219171641	0.246784	3.66181e-06	1.48381e-05	112.5	352.766	188.822	7.71104e-06	2.31317e-05	1.2364e-05	4.32067e-05	United States	USA	washington			Linux-5.4.0-109-generic-x86_64-with-glibc2.31	3.10.15	2.6.0	256	AMD EPYC 7713 64-Core Processor	4	4 x NVIDIA A100-SXM4-80GB	-122.345	47.6348	503.524	machine	N	1	0.37437	Rotation_invariant_image
2025-01-09T09:21:48	codecarbon	2f393164-284d-4092-b0f0-d42652512ddc	0.151583	2.46125e-06	1.6237e-05	112.5	443.64	188.822	4.73601e-06	1.70636e-05	7.24133e-06	2.9041e-05	United States	USA	washington			Linux-5.4.0-109-generic-x86_64-with-glibc2.31	3.10.15	2.6.0	256	AMD EPYC 7713 64-Core Processor	4	4 x NVIDIA A100-SXM4-80GB	-122.345	47.6348	503.524	machine	N	1	0.275523	Rotation_invariant_image
2025-01-09T09:21:51	codecarbon	054a358f-b3d6-4083-a181-63fb8bf61c11	0.0851602	8.77311e-07	1.03019e-05	112.5	181.952	188.822	2.66032e-06	3.78278e-06	3.90853e-06	1.03516e-05	United States	USA	washington			Linux-5.4.0-109-generic-x86_64-with-glibc2.31	3.10.15	2.6.0	256	AMD EPYC 7713 64-Core Processor	4	4 x NVIDIA A100-SXM4-80GB	-122.345	47.6348	503.524	machine	N	1	0.153138	Rotation_invariant_image
2025-01-09T09:21:55	codecarbon	ecb7335f-023b-45f4-8ba7-047e0eb72198	0.246557	3.11334e-06	1.26273e-05	112.5	254.958	188.822	7.70394e-06	1.66953e-05	1.23359e-05	3.67351e-05	United States	USA	washington			Linux-5.4.0-109-generic-x86_64-with-glibc2.31	3.10.15	2.6.0	256	AMD EPYC 7713 64-Core Processor	4	4 x NVIDIA A100-SXM4-80GB	-122.345	47.6348	503.524	machine	N	1	0.379195	Rotation_invariant_image
2025-01-09T09:21:58	codecarbon	db410b1a-b8b8-482e-bf74-e1f1f3fec60b	0.199182	2.88693e-06	1.44939e-05	112.5	343.249	188.822	6.22348e-06	1.79739e-05	9.86625e-06	3.40636e-05	United States	USA	washington			Linux-5.4.0-109-generic-x86_64-with-glibc2.31	3.10.15	2.6.0	256	AMD EPYC 7713 64-Core Processor	4	4 x NVIDIA A100-SXM4-80GB	-122.345	47.6348	503.524	machine	N	1	0.33114	Rotation_invariant_image
2025-01-09T09:22:00	codecarbon	7781531b-d9be-4e07-99bb-cd4293a08324	0.209148	2.83829e-06	1.35708e-05	112.5	308.844	188.822	6.53487e-06	1.674e-05	1.02149e-05	3.34898e-05	United States	USA	washington			Linux-5.4.0-109-generic-x86_64-with-glibc2.31	3.10.15	2.6.0	256	AMD EPYC 7713 64-Core Processor	4	4 x NVIDIA A100-SXM4-80GB	-122.345	47.6348	503.524	machine	N	1	0.348647	Rotation_invariant_image
2025-01-09T09:22:03	codecarbon	d9405102-43c0-42c4-9e79-f9103fdb9433	0.0938234	8.61625e-07	9.18348e-06	112.5	127.067	188.822	2.92991e-06	2.92084e-06	4.3158e-06	1.01665e-05	United States	USA	washington			Linux-5.4.0-109-generic-x86_64-with-glibc2.31	3.10.15	2.6.0	256	AMD EPYC 7713 64-Core Processor	4	4 x NVIDIA A100-SXM4-80GB	-122.345	47.6348	503.524	machine	N	1	0.157773	Rotation_invariant_image
2025-01-09T09:22:06	codecarbon	abd7aa31-3afc-49e5-93a7-89134d371ea1	0.162561	2.56172e-06	1.57585e-05	112.5	407.57	188.822	5.07899e-06	1.71983e-05	7.94904e-06	3.02264e-05	United States	USA	washington			Linux-5.4.0-109-generic-x86_64-with-glibc2.31	3.10.15	2.6.0	256	AMD EPYC 7713 64-Core Processor	4	4 x NVIDIA A100-SXM4-80GB	-122.345	47.6348	503.524	machine	N	1	0.2946	Rotation_invariant_image
2025-01-09T09:22:08	codecarbon	09043651-1037-4bab-8aae-8d976a415e8b	0.204541	2.81018e-06	1.3739e-05	112.5	311.111	188.822	6.3906e-06	1.66747e-05	1.00928e-05	3.31581e-05	United States	USA	washington			Linux-5.4.0-109-generic-x86_64-with-glibc2.31	3.10.15	2.6.0	256	AMD EPYC 7713 64-Core Processor	4	4 x NVIDIA A100-SXM4-80GB	-122.345	47.6348	503.524	machine	N	1	0.320158	Rotation_invariant_image
2025-01-09T09:22:10	codecarbon	2cddb97a-7a14-44d4-a1d3-a3e54453f708	0.20335	2.73989e-06	1.34738e-05	112.5	302.757	188.822	6.3536e-06	1.60089e-05	9.96624e-06	3.23287e-05	United States	USA	washington			Linux-5.4.0-109-generic-x86_64-with-glibc2.31	3.10.15	2.6.0	256	AMD EPYC 7713 64-Core Processor	4	4 x NVIDIA A100-SXM4-80GB	-122.345	47.6348	503.524	machine	N	1	0.307451	Rotation_invariant_image
2025-01-09T09:22:12	codecarbon	a88a6d34-2733-4cca-8583-a9dfe8616c81	0.235275	3.0754e-06	1.30715e-05	112.5	278.294	188.822	7.35084e-06	1.72556e-05	1.16811e-05	3.62875e-05	United States	USA	washington			Linux-5.4.0-109-generic-x86_64-with-glibc2.31	3.10.15	2.6.0	256	AMD EPYC 7713 64-Core Processor	4	4 x NVIDIA A100-SXM4-80GB	-122.345	47.6348	503.524	machine	N	1	0.369509	Rotation_invariant_image
2025-01-09T09:22:15	codecarbon	7abed577-48eb-4c7a-9c73-d1c3a852f595	0.241625	3.10981e-06	1.28704e-05	112.5	265.819	188.822	7.54955e-06	1.70539e-05	1.20901e-05	3.66935e-05	United States	USA	washington			Linux-5.4.0-109-generic-x86_64-with-glibc2.31	3.10.15	2.6.0	256	AMD EPYC 7713 64-Core Processor	4	4 x NVIDIA A100-SXM4-80GB	-122.345	47.6348	503.524	machine	N	1	0.376847	Rotation_invariant_image
2025-01-09T09:22:18	codecarbon	76979adb-cc63-4d19-b231-68a6f1a3d9e2	0.233083	3.06608e-06	1.31545e-05	112.5	280.8	188.822	7.28238e-06	1.72928e-05	1.16023e-05	3.61775e-05	United States	USA	washington			Linux-5.4.0-109-generic-x86_64-with-glibc2.31	3.10.15	2.6.0	256	AMD EPYC 7713 64-Core Processor	4	4 x NVIDIA A100-SXM4-80GB	-122.345	47.6348	503.524	machine	N	1	0.375545	Rotation_invariant_image
2025-01-09T09:22:20	codecarbon	c01b1dcf-c157-4329-91cd-f880e0f41614	0.240156	3.0972e-06	1.28966e-05	112.5	267.517	188.822	7.50302e-06	1.70406e-05	1.20011e-05	3.65447e-05	United States	USA	washington			Linux-5.4.0-109-generic-x86_64-with-glibc2.31	3.10.15	2.6.0	256	AMD EPYC 7713 64-Core Processor	4	4 x NVIDIA A100-SXM4-80GB	-122.345	47.6348	503.524	machine	N	1	0.376304	Rotation_invariant_image
2025-01-09T09:22:23	codecarbon	097f4c18-be67-42d3-ba7c-94540c1dfd39	0.266521	3.28765e-06	1.23354e-05	112.5	241.242	188.822	8.32739e-06	1.71114e-05	1.33531e-05	3.87918e-05	United States	USA	washington			Linux-5.4.0-109-generic-x86_64-with-glibc2.31	3.10.15	2.6.0	256	AMD EPYC 7713 64-Core Processor	4	4 x NVIDIA A100-SXM4-80GB	-122.345	47.6348	503.524	machine	N	1	0.398272	Rotation_invariant_image
2025-01-09T09:22:25	codecarbon	4bc2600a-97aa-4ea6-89ef-39b5e9c9f3dc	0.228417	3.04549e-06	1.3333e-05	112.5	288.294	188.822	7.13641e-06	1.74247e-05	1.13734e-05	3.59345e-05	United States	USA	washington			Linux-5.4.0-109-generic-x86_64-with-glibc2.31	3.10.15	2.6.0	256	AMD EPYC 7713 64-Core Processor	4	4 x NVIDIA A100-SXM4-80GB	-122.345	47.6348	503.524	machine	N	1	0.359953	Rotation_invariant_image
2025-01-09T09:22:27	codecarbon	5ac0e800-8cf6-4a6f-99ae-2cab37dfd91d	0.215676	2.93994e-06	1.36313e-05	112.5	302.552	188.822	6.73835e-06	1.72214e-05	1.07294e-05	3.46892e-05	United States	USA	washington			Linux-5.4.0-109-generic-x86_64-with-glibc2.31	3.10.15	2.6.0	256	AMD EPYC 7713 64-Core Processor	4	4 x NVIDIA A100-SXM4-80GB	-122.345	47.6348	503.524	machine	N	1	0.350111	Rotation_invariant_image
2025-01-09T09:22:30	codecarbon	9d18d78e-8fd1-4a79-aa80-7663d51ce50c	0.184964	2.67672e-06	1.44716e-05	112.5	345.902	188.822	5.77877e-06	1.67045e-05	9.10017e-06	3.15834e-05	United States	USA	washington			Linux-5.4.0-109-generic-x86_64-with-glibc2.31	3.10.15	2.6.0	256	AMD EPYC 7713 64-Core Processor	4	4 x NVIDIA A100-SXM4-80GB	-122.345	47.6348	503.524	machine	N	1	0.324078	Rotation_invariant_image
2025-01-09T09:22:33	codecarbon	a555125a-f21a-4c8b-a0e8-09a66d4d09d6	0.23658	3.02787e-06	1.27985e-05	112.5	263.293	188.822	7.39133e-06	1.65133e-05	1.1822e-05	3.57267e-05	United States	USA	washington			Linux-5.4.0-109-generic-x86_64-with-glibc2.31	3.10.15	2.6.0	256	AMD EPYC 7713 64-Core Processor	4	4 x NVIDIA A100-SXM4-80GB	-122.345	47.6348	503.524	machine	N	1	0.377209	Rotation_invariant_image
2025-01-09T09:22:37	codecarbon	e0a22085-fcbd-4c61-b864-c956260eb9f7	0.0942393	8.87211e-07	9.41445e-06	112.5	136.927	188.822	2.9435e-06	3.17222e-06	4.35272e-06	1.04684e-05	United States	USA	washington			Linux-5.4.0-109-generic-x86_64-with-glibc2.31	3.10.15	2.6.0	256	AMD EPYC 7713 64-Core Processor	4	4 x NVIDIA A100-SXM4-80GB	-122.345	47.6348	503.524	machine	N	1	0.165009	Rotation_invariant_image
2025-01-09T09:22:39	codecarbon	85f1f295-f5ef-410a-881c-0c21012e8ecb	0.0986569	1.05402e-06	1.06837e-05	112.5	200.543	188.822	3.08157e-06	4.8325e-06	4.52259e-06	1.24367e-05	United States	USA	washington			Linux-5.4.0-109-generic-x86_64-with-glibc2.31	3.10.15	2.6.0	256	AMD EPYC 7713 64-Core Processor	4	4 x NVIDIA A100-SXM4-80GB	-122.345	47.6348	503.524	machine	N	1	0.171288	Rotation_invariant_image
2025-01-09T09:22:42	codecarbon	cf8b8779-6f6f-417c-8f29-45d9d59e06bd	0.0933905	8.45818e-07	9.05679e-06	112.5	123.508	188.822	2.91722e-06	2.80139e-06	4.26143e-06	9.98004e-06	United States	USA	washington			Linux-5.4.0-109-generic-x86_64-with-glibc2.31	3.10.15	2.6.0	256	AMD EPYC 7713 64-Core Processor	4	4 x NVIDIA A100-SXM4-80GB	-122.345	47.6348	503.524	machine	N	1	0.165638	Rotation_invariant_image
2025-01-09T09:22:45	codecarbon	7eb35c63-7fe7-4d13-8f6a-06ef7e879286	0.102081	8.42239e-07	8.25067e-06	112.5	95.4384	188.822	3.18885e-06	2.27472e-06	4.47422e-06	9.9378e-06	United States	USA	washington			Linux-5.4.0-109-generic-x86_64-with-glibc2.31	3.10.15	2.6.0	256	AMD EPYC 7713 64-Core Processor	4	4 x NVIDIA A100-SXM4-80GB	-122.345	47.6348	503.524	machine	N	1	0.175251	Rotation_invariant_image
2025-01-09T09:22:46	codecarbon	19b00bb1-c51d-430e-8a40-cd10e048f0b9	0.0954738	9.71932e-07	1.01801e-05	112.5	174.545	188.822	2.98194e-06	4.09445e-06	4.3917e-06	1.14681e-05	United States	USA	washington			Linux-5.4.0-109-generic-x86_64-with-glibc2.31	3.10.15	2.6.0	256	AMD EPYC 7713 64-Core Processor	4	4 x NVIDIA A100-SXM4-80GB	-122.345	47.6348	503.524	machine	N	1	0.169627	Rotation_invariant_image
2025-01-09T09:22:49	codecarbon	14860bed-f538-4421-8a02-6c0b7682b93e	0.198677	2.81286e-06	1.41579e-05	112.5	328.483	188.822	6.2073e-06	1.71475e-05	9.83485e-06	3.31897e-05	United States	USA	washington			Linux-5.4.0-109-generic-x86_64-with-glibc2.31	3.10.15	2.6.0	256	AMD EPYC 7713 64-Core Processor	4	4 x NVIDIA A100-SXM4-80GB	-122.345	47.6348	503.524	machine	N	1	0.32971	Rotation_invariant_image
2025-01-09T09:22:52	codecarbon	c6468af7-24ed-4aaf-ad28-a9c48184f776	0.23411	2.87728e-06	1.22903e-05	112.5	248.726	188.822	7.31499e-06	1.51497e-05	1.14851e-05	3.39498e-05	United States	USA	washington			Linux-5.4.0-109-generic-x86_64-with-glibc2.31	3.10.15	2.6.0	256	AMD EPYC 7713 64-Core Processor	4	4 x NVIDIA A100-SXM4-80GB	-122.345	47.6348	503.524	machine	N	1	0.363876	Rotation_invariant_image
2025-01-09T09:22:55	codecarbon	13517af3-07e5-46da-ac15-4897f4a08ec5	0.154215	2.43839e-06	1.58116e-05	112.5	413.174	188.822	4.81823e-06	1.64517e-05	7.50128e-06	2.87712e-05	United States	USA	washington			Linux-5.4.0-109-generic-x86_64-with-glibc2.31	3.10.15	2.6.0	256	AMD EPYC 7713 64-Core Processor	4	4 x NVIDIA A100-SXM4-80GB	-122.345	47.6348	503.524	machine	N	1	0.278709	Rotation_invariant_image
2025-01-09T09:22:58	codecarbon	d010ece2-a16e-40a8-aa7c-4dc803075d20	0.186668	2.69974e-06	1.44628e-05	112.5	343.592	188.822	5.83242e-06	1.68042e-05	9.21832e-06	3.18549e-05	United States	USA	washington			Linux-5.4.0-109-generic-x86_64-with-glibc2.31	3.10.15	2.6.0	256	AMD EPYC 7713 64-Core Processor	4	4 x NVIDIA A100-SXM4-80GB	-122.345	47.6348	503.524	machine	N	1	0.279921	Rotation_invariant_image
2025-01-09T09:23:01	codecarbon	c340a4dd-6e74-4b2a-8e61-4a924e3184e5	0.246611	3.80558e-06	1.54315e-05	112.5	383.474	188.822	7.70566e-06	2.49356e-05	1.22618e-05	4.49031e-05	United States	USA	washington			Linux-5.4.0-109-generic-x86_64-with-glibc2.31	3.10.15	2.6.0	256	AMD EPYC 7713 64-Core Processor	4	4 x NVIDIA A100-SXM4-80GB	-122.345	47.6348	503.524	machine	N	1	0.341371	Rotation_invariant_image
2025-01-09T09:23:05	codecarbon	22c76d38-2859-4a18-9ceb-687a75791bf4	0.097399	1.18182e-06	1.21338e-05	112.5	286.177	188.822	3.04276e-06	6.57917e-06	4.32271e-06	1.39446e-05	United States	USA	washington			Linux-5.4.0-109-generic-x86_64-with-glibc2.31	3.10.15	2.6.0	256	AMD EPYC 7713 64-Core Processor	4	4 x NVIDIA A100-SXM4-80GB	-122.345	47.6348	503.524	machine	N	1	0.157849	Rotation_invariant_image
2025-01-09T09:23:10	codecarbon	0652c1e7-b4b9-46d3-962d-5ae2cde18e3d	0.0579629	1.03432e-06	1.78446e-05	112.5	601.007	188.822	1.81026e-06	7.92167e-06	2.4723e-06	1.22042e-05	United States	USA	washington			Linux-5.4.0-109-generic-x86_64-with-glibc2.31	3.10.15	2.6.0	256	AMD EPYC 7713 64-Core Processor	4	4 x NVIDIA A100-SXM4-80GB	-122.345	47.6348	503.524	machine	N	1	0.0871091	Classical_pointcloud
2025-01-09T09:23:12	codecarbon	0d0ea9e3-67bb-48c7-a26e-faa0b92d1345	0.0416572	2.35117e-07	5.64409e-06	112.5	0	188.822	1.30088e-06	0	1.47333e-06	2.77421e-06	United States	USA	washington			Linux-5.4.0-109-generic-x86_64-with-glibc2.31	3.10.15	2.6.0	256	AMD EPYC 7713 64-Core Processor	4	4 x NVIDIA A100-SXM4-80GB	-122.345	47.6348	503.524	machine	N	1	0.0782542	Classical_pointcloud
2025-01-09T09:23:16	codecarbon	3771f997-d896-4ecf-bd31-c7399da06667	0.0358646	1.91782e-07	5.34739e-06	112.5	0	188.822	1.11976e-06	0	1.14313e-06	2.26289e-06	United States	USA	washington			Linux-5.4.0-109-generic-x86_64-with-glibc2.31	3.10.15	2.6.0	256	AMD EPYC 7713 64-Core Processor	4	4 x NVIDIA A100-SXM4-80GB	-122.345	47.6348	503.524	machine	N	1	0.0649137	Classical_pointcloud
2025-01-09T09:23:18	codecarbon	113b544c-3d41-4473-892d-8069124d0f5a	0.044431	9.2027e-07	2.07123e-05	112.5	966.802	188.822	1.38752e-06	7.93723e-06	1.53376e-06	1.08585e-05	United States	USA	washington			Linux-5.4.0-109-generic-x86_64-with-glibc2.31	3.10.15	2.6.0	256	AMD EPYC 7713 64-Core Processor	4	4 x NVIDIA A100-SXM4-80GB	-122.345	47.6348	503.524	machine	N	1	0.0794616	Classical_pointcloud
2025-01-09T09:23:21	codecarbon	c761afe5-2dae-45a5-a136-f5bb980a9e80	0.0408199	2.41381e-07	5.91333e-06	112.5	0	188.822	1.27471e-06	0	1.57341e-06	2.84812e-06	United States	USA	washington			Linux-5.4.0-109-generic-x86_64-with-glibc2.31	3.10.15	2.6.0	256	AMD EPYC 7713 64-Core Processor	4	4 x NVIDIA A100-SXM4-80GB	-122.345	47.6348	503.524	machine	N	1	0.0734801	Classical_pointcloud
2025-01-09T09:23:24	codecarbon	d365e2f9-57b2-4023-9606-6b6956e512e7	0.0414901	2.43865e-07	5.87767e-06	112.5	0	188.822	1.29566e-06	0	1.58177e-06	2.87743e-06	United States	USA	washington			Linux-5.4.0-109-generic-x86_64-with-glibc2.31	3.10.15	2.6.0	256	AMD EPYC 7713 64-Core Processor	4	4 x NVIDIA A100-SXM4-80GB	-122.345	47.6348	503.524	machine	N	1	0.0754464	Classical_pointcloud
2025-01-09T09:23:26	codecarbon	0eae8e66-3a73-41cf-8105-e8e5098a11fe	0.0413262	2.44424e-07	5.91451e-06	112.5	0	188.822	1.29053e-06	0	1.5935e-06	2.88403e-06	United States	USA	washington			Linux-5.4.0-109-generic-x86_64-with-glibc2.31	3.10.15	2.6.0	256	AMD EPYC 7713 64-Core Processor	4	4 x NVIDIA A100-SXM4-80GB	-122.345	47.6348	503.524	machine	N	1	0.075973	Classical_pointcloud
2025-01-09T09:23:29	codecarbon	2a70626a-e173-409b-9c0d-b89dad5cb003	0.0397236	2.30362e-07	5.79912e-06	112.5	0	188.822	1.24043e-06	0	1.47768e-06	2.71811e-06	United States	USA	washington			Linux-5.4.0-109-generic-x86_64-with-glibc2.31	3.10.15	2.6.0	256	AMD EPYC 7713 64-Core Processor	4	4 x NVIDIA A100-SXM4-80GB	-122.345	47.6348	503.524	machine	N	1	0.0590281	Classical_pointcloud
2025-01-09T09:23:31	codecarbon	de56f551-bdf0-4447-9357-35d6795c6821	0.0279963	1.51975e-07	5.42838e-06	112.5	0	188.822	8.73967e-07	0	9.19224e-07	1.79319e-06	United States	USA	washington			Linux-5.4.0-109-generic-x86_64-with-glibc2.31	3.10.15	2.6.0	256	AMD EPYC 7713 64-Core Processor	4	4 x NVIDIA A100-SXM4-80GB	-122.345	47.6348	503.524	machine	N	1	0.0611687	Classical_pointcloud
2025-01-09T09:23:34	codecarbon	0af97fca-d9aa-4a1c-8867-00ca9e4a39d2	0.0415582	9.4509e-07	2.27414e-05	112.5	1033.62	188.822	1.29776e-06	8.34584e-06	1.50778e-06	1.11514e-05	United States	USA	washington			Linux-5.4.0-109-generic-x86_64-with-glibc2.31	3.10.15	2.6.0	256	AMD EPYC 7713 64-Core Processor	4	4 x NVIDIA A100-SXM4-80GB	-122.345	47.6348	503.524	machine	N	1	0.0759933	Classical_pointcloud
2025-01-09T09:23:36	codecarbon	3e6f1396-7c7a-4b4b-b881-bc43c49d909d	0.0436863	6.61555e-07	1.51433e-05	112.5	624.603	188.822	1.36428e-06	4.95723e-06	1.48436e-06	7.80587e-06	United States	USA	washington			Linux-5.4.0-109-generic-x86_64-with-glibc2.31	3.10.15	2.6.0	256	AMD EPYC 7713 64-Core Processor	4	4 x NVIDIA A100-SXM4-80GB	-122.345	47.6348	503.524	machine	N	1	0.0848522	Classical_pointcloud
2025-01-09T09:23:40	codecarbon	5c09d452-8b3d-4c50-ad95-a86fc493a978	0.0403732	9.94052e-07	2.46216e-05	112.5	1070.52	188.822	1.26069e-06	8.91334e-06	1.55506e-06	1.17291e-05	United States	USA	washington			Linux-5.4.0-109-generic-x86_64-with-glibc2.31	3.10.15	2.6.0	256	AMD EPYC 7713 64-Core Processor	4	4 x NVIDIA A100-SXM4-80GB	-122.345	47.6348	503.524	machine	N	1	0.0751519	Classical_pointcloud
2025-01-09T09:23:42	codecarbon	9b8f46d7-d28c-424a-b261-3c6dc8abbc52	0.0465816	2.67428e-07	5.74107e-06	112.5	0	188.822	1.45477e-06	0	1.70069e-06	3.15545e-06	United States	USA	washington			Linux-5.4.0-109-generic-x86_64-with-glibc2.31	3.10.15	2.6.0	256	AMD EPYC 7713 64-Core Processor	4	4 x NVIDIA A100-SXM4-80GB	-122.345	47.6348	503.524	machine	N	1	0.0801473	Classical_pointcloud
2025-01-09T09:23:45	codecarbon	d7c08d4e-2576-4f92-a3cf-37f30c1f823e	0.0397085	9.49523e-07	2.39123e-05	112.5	1039	188.822	1.23996e-06	8.44473e-06	1.51898e-06	1.12037e-05	United States	USA	washington			Linux-5.4.0-109-generic-x86_64-with-glibc2.31	3.10.15	2.6.0	256	AMD EPYC 7713 64-Core Processor	4	4 x NVIDIA A100-SXM4-80GB	-122.345	47.6348	503.524	machine	N	1	0.0740626	Classical_pointcloud
2025-01-09T09:23:48	codecarbon	cd09c82f-c1e1-46f8-aaef-d7aea81db21a	0.0393189	2.27273e-07	5.78024e-06	112.5	0	188.822	1.22776e-06	0	1.4539e-06	2.68165e-06	United States	USA	washington			Linux-5.4.0-109-generic-x86_64-with-glibc2.31	3.10.15	2.6.0	256	AMD EPYC 7713 64-Core Processor	4	4 x NVIDIA A100-SXM4-80GB	-122.345	47.6348	503.524	machine	N	1	0.0751204	Classical_pointcloud
2025-01-09T09:23:51	codecarbon	1752cd56-64c4-4434-8896-8a5862f9fad7	0.0596954	1.1107e-06	1.86062e-05	112.5	670.453	188.822	1.86458e-06	8.7839e-06	2.457e-06	1.31055e-05	United States	USA	washington			Linux-5.4.0-109-generic-x86_64-with-glibc2.31	3.10.15	2.6.0	256	AMD EPYC 7713 64-Core Processor	4	4 x NVIDIA A100-SXM4-80GB	-122.345	47.6348	503.524	machine	N	1	0.0771601	Classical_pointcloud
2025-01-09T09:23:53	codecarbon	dad01a6f-7237-4df1-afe5-ab292aae20ea	0.0401741	2.35171e-07	5.85379e-06	112.5	0	188.822	1.25453e-06	0	1.52032e-06	2.77485e-06	United States	USA	washington			Linux-5.4.0-109-generic-x86_64-with-glibc2.31	3.10.15	2.6.0	256	AMD EPYC 7713 64-Core Processor	4	4 x NVIDIA A100-SXM4-80GB	-122.345	47.6348	503.524	machine	N	1	0.0733228	Classical_pointcloud
2025-01-09T09:23:56	codecarbon	f0d046bd-a05e-4fda-aabc-91bd3939752e	0.0397421	2.31001e-07	5.81251e-06	112.5	0	188.822	1.241e-06	0	1.48465e-06	2.72565e-06	United States	USA	washington			Linux-5.4.0-109-generic-x86_64-with-glibc2.31	3.10.15	2.6.0	256	AMD EPYC 7713 64-Core Processor	4	4 x NVIDIA A100-SXM4-80GB	-122.345	47.6348	503.524	machine	N	1	0.0793858	Classical_pointcloud
2025-01-09T09:23:58	codecarbon	2afc5bc9-d438-4133-9e1d-5807fd73ec80	0.0321625	1.74488e-07	5.4252e-06	112.5	0	188.822	1.00418e-06	0	1.05465e-06	2.05883e-06	United States	USA	washington			Linux-5.4.0-109-generic-x86_64-with-glibc2.31	3.10.15	2.6.0	256	AMD EPYC 7713 64-Core Processor	4	4 x NVIDIA A100-SXM4-80GB	-122.345	47.6348	503.524	machine	N	1	0.0473731	Classical_pointcloud
2025-01-09T09:24:00	codecarbon	942025d5-ccc5-44db-b260-abc758709c4e	0.0433571	2.41483e-07	5.56962e-06	112.5	0	188.822	1.35397e-06	0	1.49535e-06	2.84932e-06	United States	USA	washington			Linux-5.4.0-109-generic-x86_64-with-glibc2.31	3.10.15	2.6.0	256	AMD EPYC 7713 64-Core Processor	4	4 x NVIDIA A100-SXM4-80GB	-122.345	47.6348	503.524	machine	N	1	0.0822821	Classical_pointcloud
2025-01-09T09:24:03	codecarbon	62330cab-8eec-4804-8f2b-8bf96699f3a2	0.0412511	2.32973e-07	5.64769e-06	112.5	0	188.822	1.28819e-06	0	1.46073e-06	2.74891e-06	United States	USA	washington			Linux-5.4.0-109-generic-x86_64-with-glibc2.31	3.10.15	2.6.0	256	AMD EPYC 7713 64-Core Processor	4	4 x NVIDIA A100-SXM4-80GB	-122.345	47.6348	503.524	machine	N	1	0.07794	Classical_pointcloud
2025-01-09T09:24:06	codecarbon	5679bb44-6441-404e-923a-4d19e38eac34	0.0403891	2.29757e-07	5.68858e-06	112.5	0	188.822	1.26118e-06	0	1.44978e-06	2.71096e-06	United States	USA	washington			Linux-5.4.0-109-generic-x86_64-with-glibc2.31	3.10.15	2.6.0	256	AMD EPYC 7713 64-Core Processor	4	4 x NVIDIA A100-SXM4-80GB	-122.345	47.6348	503.524	machine	N	1	0.0736101	Classical_pointcloud
2025-01-09T09:24:10	codecarbon	271a4e15-b2d2-41d1-a9d5-8a1ad32f2de8	0.0420469	2.49581e-07	5.93577e-06	112.5	0	188.822	1.31297e-06	0	1.6319e-06	2.94487e-06	United States	USA	washington			Linux-5.4.0-109-generic-x86_64-with-glibc2.31	3.10.15	2.6.0	256	AMD EPYC 7713 64-Core Processor	4	4 x NVIDIA A100-SXM4-80GB	-122.345	47.6348	503.524	machine	N	1	0.0767784	Classical_pointcloud
2025-01-09T09:24:13	codecarbon	501bff9a-d717-4e41-849e-71723670c468	0.0386317	2.25699e-07	5.84233e-06	112.5	0	188.822	1.20631e-06	0	1.45677e-06	2.66308e-06	United States	USA	washington			Linux-5.4.0-109-generic-x86_64-with-glibc2.31	3.10.15	2.6.0	256	AMD EPYC 7713 64-Core Processor	4	4 x NVIDIA A100-SXM4-80GB	-122.345	47.6348	503.524	machine	N	1	0.0727541	Classical_pointcloud
2025-01-09T09:24:17	codecarbon	9e1f73d9-ed12-4e00-82b6-e8de84223ce7	0.0391288	2.28499e-07	5.83966e-06	112.5	0	188.822	1.22187e-06	0	1.47425e-06	2.69612e-06	United States	USA	washington			Linux-5.4.0-109-generic-x86_64-with-glibc2.31	3.10.15	2.6.0	256	AMD EPYC 7713 64-Core Processor	4	4 x NVIDIA A100-SXM4-80GB	-122.345	47.6348	503.524	machine	N	1	0.0729907	Classical_pointcloud
2025-01-09T09:24:19	codecarbon	a73a7ba5-985f-4d88-8e1c-239ec5f84716	0.027323	1.44257e-07	5.2797e-06	112.5	0	188.822	8.52927e-07	0	8.49202e-07	1.70213e-06	United States	USA	washington			Linux-5.4.0-109-generic-x86_64-with-glibc2.31	3.10.15	2.6.0	256	AMD EPYC 7713 64-Core Processor	4	4 x NVIDIA A100-SXM4-80GB	-122.345	47.6348	503.524	machine	N	1	0.0478039	Classical_pointcloud
2025-01-09T09:24:22	codecarbon	0033e942-ac13-4407-ae02-cb06a50e90dd	0.0395355	2.28457e-07	5.77852e-06	112.5	0	188.822	1.23456e-06	0	1.46106e-06	2.69562e-06	United States	USA	washington			Linux-5.4.0-109-generic-x86_64-with-glibc2.31	3.10.15	2.6.0	256	AMD EPYC 7713 64-Core Processor	4	4 x NVIDIA A100-SXM4-80GB	-122.345	47.6348	503.524	machine	N	1	0.0792248	Classical_pointcloud
2025-01-09T09:24:24	codecarbon	e65394cc-95ae-416f-8a51-25e123e9c095	0.0394401	2.32016e-07	5.88274e-06	112.5	0	188.822	1.23157e-06	0	1.50604e-06	2.73761e-06	United States	USA	washington			Linux-5.4.0-109-generic-x86_64-with-glibc2.31	3.10.15	2.6.0	256	AMD EPYC 7713 64-Core Processor	4	4 x NVIDIA A100-SXM4-80GB	-122.345	47.6348	503.524	machine	N	1	0.0723403	Classical_pointcloud
2025-01-09T09:24:27	codecarbon	3d3f75a2-3a7f-469a-8a81-e5e2c5a12e43	0.0426915	7.44545e-07	1.74401e-05	112.5	702.142	188.822	1.33306e-06	5.88417e-06	1.56786e-06	8.78509e-06	United States	USA	washington			Linux-5.4.0-109-generic-x86_64-with-glibc2.31	3.10.15	2.6.0	256	AMD EPYC 7713 64-Core Processor	4	4 x NVIDIA A100-SXM4-80GB	-122.345	47.6348	503.524	machine	N	1	0.0754917	Classical_pointcloud
2025-01-09T09:24:29	codecarbon	879e06bd-6906-4d85-b043-7fe9b4061ccb	0.0404866	2.3905e-07	5.90443e-06	112.5	0	188.822	1.26426e-06	0	1.55635e-06	2.82062e-06	United States	USA	washington			Linux-5.4.0-109-generic-x86_64-with-glibc2.31	3.10.15	2.6.0	256	AMD EPYC 7713 64-Core Processor	4	4 x NVIDIA A100-SXM4-80GB	-122.345	47.6348	503.524	machine	N	1	0.0744166	Classical_pointcloud
2025-01-09T09:24:32	codecarbon	e0dbc04d-23a6-49bf-b048-dee61dc7b3db	0.0281029	1.49061e-07	5.3041e-06	112.5	0	188.822	8.76976e-07	0	8.8183e-07	1.75881e-06	United States	USA	washington			Linux-5.4.0-109-generic-x86_64-with-glibc2.31	3.10.15	2.6.0	256	AMD EPYC 7713 64-Core Processor	4	4 x NVIDIA A100-SXM4-80GB	-122.345	47.6348	503.524	machine	N	1	0.0515277	Classical_pointcloud
2025-01-09T09:24:35	codecarbon	2b866b33-b9b3-4e00-ac04-9e6cd44d8a2a	0.0424879	2.45747e-07	5.78393e-06	112.5	0	188.822	1.32683e-06	0	1.5728e-06	2.89963e-06	United States	USA	washington			Linux-5.4.0-109-generic-x86_64-with-glibc2.31	3.10.15	2.6.0	256	AMD EPYC 7713 64-Core Processor	4	4 x NVIDIA A100-SXM4-80GB	-122.345	47.6348	503.524	machine	N	1	0.0751245	Classical_pointcloud
2025-01-09T09:24:37	codecarbon	3eefdff0-1b17-4f65-bace-3c4048b2f1d5	0.0410602	2.42251e-07	5.89991e-06	112.5	0	188.822	1.28218e-06	0	1.57621e-06	2.85839e-06	United States	USA	washington			Linux-5.4.0-109-generic-x86_64-with-glibc2.31	3.10.15	2.6.0	256	AMD EPYC 7713 64-Core Processor	4	4 x NVIDIA A100-SXM4-80GB	-122.345	47.6348	503.524	machine	N	1	0.0616186	Classical_pointcloud
2025-01-09T09:24:42	codecarbon	ee861b09-6dc6-45c9-b3d4-821443816649	0.0390153	2.25683e-07	5.78448e-06	112.5	0	188.822	1.21829e-06	0	1.44461e-06	2.6629e-06	United States	USA	washington			Linux-5.4.0-109-generic-x86_64-with-glibc2.31	3.10.15	2.6.0	256	AMD EPYC 7713 64-Core Processor	4	4 x NVIDIA A100-SXM4-80GB	-122.345	47.6348	503.524	machine	N	1	0.0738926	Classical_pointcloud
2025-01-09T09:24:44	codecarbon	2b8912a8-985d-478c-b5de-a090ead31028	0.0395639	9.56269e-07	2.41702e-05	112.5	1046.98	188.822	1.23548e-06	8.52528e-06	1.52251e-06	1.12833e-05	United States	USA	washington			Linux-5.4.0-109-generic-x86_64-with-glibc2.31	3.10.15	2.6.0	256	AMD EPYC 7713 64-Core Processor	4	4 x NVIDIA A100-SXM4-80GB	-122.345	47.6348	503.524	machine	N	1	0.0735502	Classical_pointcloud
2025-01-09T09:24:48	codecarbon	0ef5e94a-d26c-463b-b71d-e64ef49143d4	0.0427745	2.51176e-07	5.87211e-06	112.5	0	188.822	1.33574e-06	0	1.62795e-06	2.9637e-06	United States	USA	washington			Linux-5.4.0-109-generic-x86_64-with-glibc2.31	3.10.15	2.6.0	256	AMD EPYC 7713 64-Core Processor	4	4 x NVIDIA A100-SXM4-80GB	-122.345	47.6348	503.524	machine	N	1	0.0755675	Classical_pointcloud
2025-01-09T09:24:50	codecarbon	7591cdff-87bb-48d2-93e4-45f15754540d	0.0375544	9.53596e-07	2.53924e-05	112.5	1170.23	188.822	1.17268e-06	8.69084e-06	1.38822e-06	1.12517e-05	United States	USA	washington			Linux-5.4.0-109-generic-x86_64-with-glibc2.31	3.10.15	2.6.0	256	AMD EPYC 7713 64-Core Processor	4	4 x NVIDIA A100-SXM4-80GB	-122.345	47.6348	503.524	machine	N	1	0.0748246	Classical_pointcloud
2025-01-09T09:24:53	codecarbon	617f5d4e-ba75-4e8a-8408-2f9147a2bd48	0.0291628	1.47909e-07	5.07185e-06	112.5	0	188.822	9.10444e-07	0	8.34776e-07	1.74522e-06	United States	USA	washington			Linux-5.4.0-109-generic-x86_64-with-glibc2.31	3.10.15	2.6.0	256	AMD EPYC 7713 64-Core Processor	4	4 x NVIDIA A100-SXM4-80GB	-122.345	47.6348	503.524	machine	N	1	0.0494099	Classical_pointcloud
2025-01-09T09:24:55	codecarbon	e2a7ae0c-68e7-4317-8737-8725cae02404	0.0415885	2.42299e-07	5.8261e-06	112.5	0	188.822	1.29873e-06	0	1.56022e-06	2.85895e-06	United States	USA	washington			Linux-5.4.0-109-generic-x86_64-with-glibc2.31	3.10.15	2.6.0	256	AMD EPYC 7713 64-Core Processor	4	4 x NVIDIA A100-SXM4-80GB	-122.345	47.6348	503.524	machine	N	1	0.0764768	Classical_pointcloud
2025-01-09T09:24:59	codecarbon	a757f4ca-cd0d-4a7e-8275-233d4ca36407	0.0432187	2.50297e-07	5.79141e-06	112.5	0	188.822	1.34923e-06	0	1.60409e-06	2.95332e-06	United States	USA	washington			Linux-5.4.0-109-generic-x86_64-with-glibc2.31	3.10.15	2.6.0	256	AMD EPYC 7713 64-Core Processor	4	4 x NVIDIA A100-SXM4-80GB	-122.345	47.6348	503.524	machine	N	1	0.0815923	Classical_pointcloud
2025-01-09T09:25:01	codecarbon	302debe9-04ce-404d-9966-1aaf3f0de8b8	0.041773	2.48462e-07	5.94791e-06	112.5	0	188.822	1.30435e-06	0	1.62732e-06	2.93167e-06	United States	USA	washington			Linux-5.4.0-109-generic-x86_64-with-glibc2.31	3.10.15	2.6.0	256	AMD EPYC 7713 64-Core Processor	4	4 x NVIDIA A100-SXM4-80GB	-122.345	47.6348	503.524	machine	N	1	0.0546863	Rotation_invariant_pointcloud
2025-01-09T09:25:05	codecarbon	efb0b01c-b260-4c07-86f7-6b4ac1d3e7c5	0.0322526	1.79753e-07	5.57329e-06	112.5	0	188.822	1.00697e-06	0	1.11398e-06	2.12095e-06	United States	USA	washington			Linux-5.4.0-109-generic-x86_64-with-glibc2.31	3.10.15	2.6.0	256	AMD EPYC 7713 64-Core Processor	4	4 x NVIDIA A100-SXM4-80GB	-122.345	47.6348	503.524	machine	N	1	0.0519183	Rotation_invariant_pointcloud
2025-01-09T09:25:07	codecarbon	b3624bd5-7532-4b2d-820e-95a08b50a840	0.0358607	2.04733e-07	5.70912e-06	112.5	0	188.822	1.11976e-06	0	1.29594e-06	2.4157e-06	United States	USA	washington			Linux-5.4.0-109-generic-x86_64-with-glibc2.31	3.10.15	2.6.0	256	AMD EPYC 7713 64-Core Processor	4	4 x NVIDIA A100-SXM4-80GB	-122.345	47.6348	503.524	machine	N	1	0.0595379	Rotation_invariant_pointcloud
2025-01-09T09:25:10	codecarbon	e9aaeec6-de49-48c2-a981-4b30d72e9b01	0.0401253	2.22009e-07	5.5329e-06	112.5	0	188.822	1.25302e-06	0	1.36653e-06	2.61955e-06	United States	USA	washington			Linux-5.4.0-109-generic-x86_64-with-glibc2.31	3.10.15	2.6.0	256	AMD EPYC 7713 64-Core Processor	4	4 x NVIDIA A100-SXM4-80GB	-122.345	47.6348	503.524	machine	N	1	0.0774238	Rotation_invariant_pointcloud
2025-01-09T09:25:11	codecarbon	10fc54bb-587c-48b2-863e-fc931318ca9f	0.0396951	2.32046e-07	5.84572e-06	112.5	0	188.822	1.23952e-06	0	1.49846e-06	2.73797e-06	United States	USA	washington			Linux-5.4.0-109-generic-x86_64-with-glibc2.31	3.10.15	2.6.0	256	AMD EPYC 7713 64-Core Processor	4	4 x NVIDIA A100-SXM4-80GB	-122.345	47.6348	503.524	machine	N	1	0.0739522	Rotation_invariant_pointcloud
2025-01-09T09:25:14	codecarbon	6e26e5d9-ef37-4c60-a016-ae24e6b3c5cb	0.0278753	1.50449e-07	5.39722e-06	112.5	0	188.822	8.7021e-07	0	9.04982e-07	1.77519e-06	United States	USA	washington			Linux-5.4.0-109-generic-x86_64-with-glibc2.31	3.10.15	2.6.0	256	AMD EPYC 7713 64-Core Processor	4	4 x NVIDIA A100-SXM4-80GB	-122.345	47.6348	503.524	machine	N	1	0.0485947	Rotation_invariant_pointcloud
2025-01-09T09:25:16	codecarbon	2a7bf1c0-60ba-483a-bd62-f72b134dd17f	0.0379879	2.16238e-07	5.69228e-06	112.5	0	188.822	1.18616e-06	0	1.36529e-06	2.55145e-06	United States	USA	washington			Linux-5.4.0-109-generic-x86_64-with-glibc2.31	3.10.15	2.6.0	256	AMD EPYC 7713 64-Core Processor	4	4 x NVIDIA A100-SXM4-80GB	-122.345	47.6348	503.524	machine	N	1	0.0759368	Rotation_invariant_pointcloud
2025-01-09T09:25:19	codecarbon	9f655f5a-1c7a-4c9b-8bef-8d8e1fcd5ba4	0.0343646	1.95614e-07	5.69233e-06	112.5	0	188.822	1.07294e-06	0	1.23517e-06	2.30811e-06	United States	USA	washington			Linux-5.4.0-109-generic-x86_64-with-glibc2.31	3.10.15	2.6.0	256	AMD EPYC 7713 64-Core Processor	4	4 x NVIDIA A100-SXM4-80GB	-122.345	47.6348	503.524	machine	N	1	0.0720634	Rotation_invariant_pointcloud
2025-01-09T09:25:20	codecarbon	e8e7b00d-82fa-46e4-866d-84e3aee94902	0.0364374	2.09642e-07	5.75348e-06	112.5	0	188.822	1.13767e-06	0	1.33595e-06	2.47362e-06	United States	USA	washington			Linux-5.4.0-109-generic-x86_64-with-glibc2.31	3.10.15	2.6.0	256	AMD EPYC 7713 64-Core Processor	4	4 x NVIDIA A100-SXM4-80GB	-122.345	47.6348	503.524	machine	N	1	0.0711269	Rotation_invariant_pointcloud
2025-01-09T09:25:24	codecarbon	57207193-008d-4992-b8f2-ace5ecd3ec43	0.0396877	2.32382e-07	5.85527e-06	112.5	0	188.822	1.23933e-06	0	1.50261e-06	2.74194e-06	United States	USA	washington			Linux-5.4.0-109-generic-x86_64-with-glibc2.31	3.10.15	2.6.0	256	AMD EPYC 7713 64-Core Processor	4	4 x NVIDIA A100-SXM4-80GB	-122.345	47.6348	503.524	machine	N	1	0.0725253	Rotation_invariant_pointcloud
2025-01-09T09:25:28	codecarbon	b1fed775-8efa-4ff8-a6ec-f5f0b296db45	0.0389904	2.20574e-07	5.65713e-06	112.5	0	188.822	1.2175e-06	0	1.3851e-06	2.60261e-06	United States	USA	washington			Linux-5.4.0-109-generic-x86_64-with-glibc2.31	3.10.15	2.6.0	256	AMD EPYC 7713 64-Core Processor	4	4 x NVIDIA A100-SXM4-80GB	-122.345	47.6348	503.524	machine	N	1	0.0790355	Rotation_invariant_pointcloud
2025-01-09T09:25:32	codecarbon	1a696f5b-0d80-469e-ac4d-ca3d6712a997	0.0389735	2.13505e-07	5.47821e-06	112.5	0	188.822	1.21702e-06	0	1.30218e-06	2.5192e-06	United States	USA	washington			Linux-5.4.0-109-generic-x86_64-with-glibc2.31	3.10.15	2.6.0	256	AMD EPYC 7713 64-Core Processor	4	4 x NVIDIA A100-SXM4-80GB	-122.345	47.6348	503.524	machine	N	1	0.0741994	Rotation_invariant_pointcloud
2025-01-09T09:25:34	codecarbon	817913e2-86d3-40f3-a046-d91c30d3e89d	0.0338669	1.86229e-07	5.49886e-06	112.5	0	188.822	1.05747e-06	0	1.1399e-06	2.19737e-06	United States	USA	washington			Linux-5.4.0-109-generic-x86_64-with-glibc2.31	3.10.15	2.6.0	256	AMD EPYC 7713 64-Core Processor	4	4 x NVIDIA A100-SXM4-80GB	-122.345	47.6348	503.524	machine	N	1	0.0689244	Rotation_invariant_pointcloud
2025-01-09T09:25:38	codecarbon	3d50479f-806a-4c8e-8df5-5c288ff97fc4	0.0364262	2.08861e-07	5.73383e-06	112.5	0	188.822	1.13732e-06	0	1.32709e-06	2.46441e-06	United States	USA	washington			Linux-5.4.0-109-generic-x86_64-with-glibc2.31	3.10.15	2.6.0	256	AMD EPYC 7713 64-Core Processor	4	4 x NVIDIA A100-SXM4-80GB	-122.345	47.6348	503.524	machine	N	1	0.0724468	Rotation_invariant_pointcloud
2025-01-09T09:25:42	codecarbon	5aee52c5-9046-4a33-b605-6fb336042273	0.0391795	2.27607e-07	5.80935e-06	112.5	0	188.822	1.22341e-06	0	1.46219e-06	2.6856e-06	United States	USA	washington			Linux-5.4.0-109-generic-x86_64-with-glibc2.31	3.10.15	2.6.0	256	AMD EPYC 7713 64-Core Processor	4	4 x NVIDIA A100-SXM4-80GB	-122.345	47.6348	503.524	machine	N	1	0.0762901	Rotation_invariant_pointcloud
2025-01-09T09:25:45	codecarbon	17858179-8acd-40a5-8ec5-a7d0a035069c	0.0361156	2.08359e-07	5.76922e-06	112.5	0	188.822	1.12772e-06	0	1.33076e-06	2.45848e-06	United States	USA	washington			Linux-5.4.0-109-generic-x86_64-with-glibc2.31	3.10.15	2.6.0	256	AMD EPYC 7713 64-Core Processor	4	4 x NVIDIA A100-SXM4-80GB	-122.345	47.6348	503.524	machine	N	1	0.0718796	Rotation_invariant_pointcloud
2025-01-09T09:25:48	codecarbon	98d6dccb-eea8-4000-bc93-973310fb9d13	0.0296471	1.58467e-07	5.34513e-06	112.5	0	188.822	9.25551e-07	0	9.44249e-07	1.8698e-06	United States	USA	washington			Linux-5.4.0-109-generic-x86_64-with-glibc2.31	3.10.15	2.6.0	256	AMD EPYC 7713 64-Core Processor	4	4 x NVIDIA A100-SXM4-80GB	-122.345	47.6348	503.524	machine	N	1	0.0493188	Rotation_invariant_pointcloud
2025-01-09T09:25:51	codecarbon	f50f942a-05ed-4871-9ddc-4e9712dd6a3e	0.0286359	1.54723e-07	5.40311e-06	112.5	0	188.822	8.93994e-07	0	9.31623e-07	1.82562e-06	United States	USA	washington			Linux-5.4.0-109-generic-x86_64-with-glibc2.31	3.10.15	2.6.0	256	AMD EPYC 7713 64-Core Processor	4	4 x NVIDIA A100-SXM4-80GB	-122.345	47.6348	503.524	machine	N	1	0.0499792	Rotation_invariant_pointcloud
2025-01-09T09:25:54	codecarbon	b3feb765-f46c-436d-a490-19ad9b996420	0.0315829	1.64091e-07	5.19556e-06	112.5	0	188.822	9.85879e-07	0	9.50273e-07	1.93615e-06	United States	USA	washington			Linux-5.4.0-109-generic-x86_64-with-glibc2.31	3.10.15	2.6.0	256	AMD EPYC 7713 64-Core Processor	4	4 x NVIDIA A100-SXM4-80GB	-122.345	47.6348	503.524	machine	N	1	0.0527632	Rotation_invariant_pointcloud
2025-01-09T09:25:56	codecarbon	3aba0b35-9918-402f-9237-e66987b35ded	0.0301395	1.62367e-07	5.38718e-06	112.5	0	188.822	9.40878e-07	0	9.74937e-07	1.91581e-06	United States	USA	washington			Linux-5.4.0-109-generic-x86_64-with-glibc2.31	3.10.15	2.6.0	256	AMD EPYC 7713 64-Core Processor	4	4 x NVIDIA A100-SXM4-80GB	-122.345	47.6348	503.524	machine	N	1	0.0504918	Rotation_invariant_pointcloud
2025-01-09T09:26:00	codecarbon	13f09536-7674-44bd-9ac8-68500185bf05	0.0369737	9.26663e-07	2.50628e-05	112.5	1145.45	188.822	1.15449e-06	8.42306e-06	1.3564e-06	1.09339e-05	United States	USA	washington			Linux-5.4.0-109-generic-x86_64-with-glibc2.31	3.10.15	2.6.0	256	AMD EPYC 7713 64-Core Processor	4	4 x NVIDIA A100-SXM4-80GB	-122.345	47.6348	503.524	machine	N	1	0.0727103	Rotation_invariant_pointcloud
2025-01-09T09:26:02	codecarbon	dc107cfd-78ae-4dfc-aba8-5254c84e4425	0.0376059	2.13582e-07	5.67947e-06	112.5	0	188.822	1.17424e-06	0	1.34587e-06	2.52011e-06	United States	USA	washington			Linux-5.4.0-109-generic-x86_64-with-glibc2.31	3.10.15	2.6.0	256	AMD EPYC 7713 64-Core Processor	4	4 x NVIDIA A100-SXM4-80GB	-122.345	47.6348	503.524	machine	N	1	0.0716105	Rotation_invariant_pointcloud
2025-01-09T09:26:06	codecarbon	7ac653e2-0656-4da9-8f6a-f2445e3be03b	0.039846	2.29021e-07	5.74765e-06	112.5	0	188.822	1.24427e-06	0	1.45801e-06	2.70228e-06	United States	USA	washington			Linux-5.4.0-109-generic-x86_64-with-glibc2.31	3.10.15	2.6.0	256	AMD EPYC 7713 64-Core Processor	4	4 x NVIDIA A100-SXM4-80GB	-122.345	47.6348	503.524	machine	N	1	0.0734794	Rotation_invariant_pointcloud
2025-01-09T09:26:08	codecarbon	abc40cc1-01a2-42e6-ad21-336de79a5c92	0.0291659	1.56012e-07	5.34913e-06	112.5	0	188.822	9.10493e-07	0	9.30336e-07	1.84083e-06	United States	USA	washington			Linux-5.4.0-109-generic-x86_64-with-glibc2.31	3.10.15	2.6.0	256	AMD EPYC 7713 64-Core Processor	4	4 x NVIDIA A100-SXM4-80GB	-122.345	47.6348	503.524	machine	N	1	0.0490925	Rotation_invariant_pointcloud
2025-01-09T09:26:12	codecarbon	f2bd72a1-2a53-4e10-8c51-fe47ecf9ec30	0.0360779	2.06741e-07	5.7304e-06	112.5	0	188.822	1.12654e-06	0	1.31285e-06	2.43939e-06	United States	USA	washington			Linux-5.4.0-109-generic-x86_64-with-glibc2.31	3.10.15	2.6.0	256	AMD EPYC 7713 64-Core Processor	4	4 x NVIDIA A100-SXM4-80GB	-122.345	47.6348	503.524	machine	N	1	0.0721281	Rotation_invariant_pointcloud
2025-01-09T09:26:14	codecarbon	acf01cfc-f81c-4845-8b02-24db32baf7c8	0.0298248	3.74554e-07	1.25585e-05	112.5	518.082	188.822	9.31161e-07	2.57584e-06	9.12469e-07	4.41946e-06	United States	USA	washington			Linux-5.4.0-109-generic-x86_64-with-glibc2.31	3.10.15	2.6.0	256	AMD EPYC 7713 64-Core Processor	4	4 x NVIDIA A100-SXM4-80GB	-122.345	47.6348	503.524	machine	N	1	0.0511148	Rotation_invariant_pointcloud
2025-01-09T09:26:17	codecarbon	b8617aa5-fc2f-4cf1-9c4d-0103cf1c9573	0.0379635	9.20489e-07	2.42467e-05	112.5	1103.44	188.822	1.18535e-06	8.2864e-06	1.38935e-06	1.08611e-05	United States	USA	washington			Linux-5.4.0-109-generic-x86_64-with-glibc2.31	3.10.15	2.6.0	256	AMD EPYC 7713 64-Core Processor	4	4 x NVIDIA A100-SXM4-80GB	-122.345	47.6348	503.524	machine	N	1	0.0787916	Rotation_invariant_pointcloud
2025-01-09T09:26:19	codecarbon	296ffc5f-87a9-410f-a8e2-9d27e5120f4c	0.0374145	2.16251e-07	5.77987e-06	112.5	0	188.822	1.16827e-06	0	1.38333e-06	2.5516e-06	United States	USA	washington			Linux-5.4.0-109-generic-x86_64-with-glibc2.31	3.10.15	2.6.0	256	AMD EPYC 7713 64-Core Processor	4	4 x NVIDIA A100-SXM4-80GB	-122.345	47.6348	503.524	machine	N	1	0.0744648	Rotation_invariant_pointcloud
2025-01-09T09:26:22	codecarbon	34147ff1-f1f6-491f-b015-30373d2797ff	0.0285432	1.54254e-07	5.40423e-06	112.5	0	188.822	8.90983e-07	0	9.291e-07	1.82008e-06	United States	USA	washington			Linux-5.4.0-109-generic-x86_64-with-glibc2.31	3.10.15	2.6.0	256	AMD EPYC 7713 64-Core Processor	4	4 x NVIDIA A100-SXM4-80GB	-122.345	47.6348	503.524	machine	N	1	0.0482061	Rotation_invariant_pointcloud
2025-01-09T09:26:26	codecarbon	dc276ec5-44db-42e6-85a5-f66cb025252c	0.037937	9.59031e-07	2.52796e-05	112.5	1266.02	188.822	1.18465e-06	8.84001e-06	1.29121e-06	1.13159e-05	United States	USA	washington			Linux-5.4.0-109-generic-x86_64-with-glibc2.31	3.10.15	2.6.0	256	AMD EPYC 7713 64-Core Processor	4	4 x NVIDIA A100-SXM4-80GB	-122.345	47.6348	503.524	machine	N	1	0.0737317	Rotation_invariant_pointcloud
2025-01-09T09:26:28	codecarbon	b3edc7ae-f9d6-426f-9c5d-6eb496e45dd6	0.0374876	2.12224e-07	5.66119e-06	112.5	0	188.822	1.17055e-06	0	1.33354e-06	2.50409e-06	United States	USA	washington			Linux-5.4.0-109-generic-x86_64-with-glibc2.31	3.10.15	2.6.0	256	AMD EPYC 7713 64-Core Processor	4	4 x NVIDIA A100-SXM4-80GB	-122.345	47.6348	503.524	machine	N	1	0.0740728	Rotation_invariant_pointcloud
2025-01-09T09:26:33	codecarbon	a6a9a2ab-f2f2-4fdb-8d33-b983f0aea0c1	0.0376652	2.15799e-07	5.7294e-06	112.5	0	188.822	1.1761e-06	0	1.37017e-06	2.54627e-06	United States	USA	washington			Linux-5.4.0-109-generic-x86_64-with-glibc2.31	3.10.15	2.6.0	256	AMD EPYC 7713 64-Core Processor	4	4 x NVIDIA A100-SXM4-80GB	-122.345	47.6348	503.524	machine	N	1	0.0746987	Rotation_invariant_pointcloud
2025-01-09T09:26:35	codecarbon	b9ce99e5-8907-48eb-bfad-6e238db9d100	0.0297757	1.57689e-07	5.29589e-06	112.5	0	188.822	9.29545e-07	0	9.31068e-07	1.86061e-06	United States	USA	washington			Linux-5.4.0-109-generic-x86_64-with-glibc2.31	3.10.15	2.6.0	256	AMD EPYC 7713 64-Core Processor	4	4 x NVIDIA A100-SXM4-80GB	-122.345	47.6348	503.524	machine	N	1	0.0716968	Rotation_invariant_pointcloud
2025-01-09T09:26:39	codecarbon	c2e7d270-4658-4b9c-b205-03d31c8c6683	0.0369083	2.12872e-07	5.76758e-06	112.5	0	188.822	1.15249e-06	0	1.35924e-06	2.51173e-06	United States	USA	washington			Linux-5.4.0-109-generic-x86_64-with-glibc2.31	3.10.15	2.6.0	256	AMD EPYC 7713 64-Core Processor	4	4 x NVIDIA A100-SXM4-80GB	-122.345	47.6348	503.524	machine	N	1	0.0748913	Rotation_invariant_pointcloud
2025-01-09T09:26:41	codecarbon	64eece89-98c6-4121-87be-1300e663c4f4	0.0363165	2.05388e-07	5.65549e-06	112.5	0	188.822	1.13394e-06	0	1.28948e-06	2.42342e-06	United States	USA	washington			Linux-5.4.0-109-generic-x86_64-with-glibc2.31	3.10.15	2.6.0	256	AMD EPYC 7713 64-Core Processor	4	4 x NVIDIA A100-SXM4-80GB	-122.345	47.6348	503.524	machine	N	1	0.0714219	Rotation_invariant_pointcloud
2025-01-09T09:26:45	codecarbon	57fe7d18-ad59-4884-b1c0-00adf69da744	0.0539922	1.04643e-06	1.93811e-05	112.5	1028.95	188.822	1.68634e-06	9.02806e-06	1.63269e-06	1.23471e-05	United States	USA	washington			Linux-5.4.0-109-generic-x86_64-with-glibc2.31	3.10.15	2.6.0	256	AMD EPYC 7713 64-Core Processor	4	4 x NVIDIA A100-SXM4-80GB	-122.345	47.6348	503.524	machine	N	1	0.0876524	Rotation_invariant_pointcloud
2025-01-09T09:26:47	codecarbon	3e745764-6eb5-4027-98f8-f7dde91f88c5	0.0369932	2.12054e-07	5.73224e-06	112.5	0	188.822	1.15511e-06	0	1.34697e-06	2.50208e-06	United States	USA	washington			Linux-5.4.0-109-generic-x86_64-with-glibc2.31	3.10.15	2.6.0	256	AMD EPYC 7713 64-Core Processor	4	4 x NVIDIA A100-SXM4-80GB	-122.345	47.6348	503.524	machine	N	1	0.0726602	Rotation_invariant_pointcloud
2025-01-09T09:26:51	codecarbon	2929ae82-65e4-41fb-b229-8d1ebbef2844	0.0361255	8.59379e-07	2.37887e-05	112.5	1070.39	188.822	1.12803e-06	7.68528e-06	1.32673e-06	1.014e-05	United States	USA	washington			Linux-5.4.0-109-generic-x86_64-with-glibc2.31	3.10.15	2.6.0	256	AMD EPYC 7713 64-Core Processor	4	4 x NVIDIA A100-SXM4-80GB	-122.345	47.6348	503.524	machine	N	1	0.0729444	Rotation_invariant_pointcloud
2025-01-09T09:26:53	codecarbon	80966b98-61a3-436e-959c-1a979bb9e41a	0.0386068	2.21516e-07	5.73773e-06	112.5	0	188.822	1.20559e-06	0	1.40814e-06	2.61372e-06	United States	USA	washington			Linux-5.4.0-109-generic-x86_64-with-glibc2.31	3.10.15	2.6.0	256	AMD EPYC 7713 64-Core Processor	4	4 x NVIDIA A100-SXM4-80GB	-122.345	47.6348	503.524	machine	N	1	0.0719421	Rotation_invariant_pointcloud
2025-01-09T09:26:56	codecarbon	2c66c750-ac54-4a4f-af6f-07e47a9b1409	0.0277592	1.48877e-07	5.36315e-06	112.5	0	188.822	8.66553e-07	0	8.90085e-07	1.75664e-06	United States	USA	washington			Linux-5.4.0-109-generic-x86_64-with-glibc2.31	3.10.15	2.6.0	256	AMD EPYC 7713 64-Core Processor	4	4 x NVIDIA A100-SXM4-80GB	-122.345	47.6348	503.524	machine	N	1	0.0500803	Rotation_invariant_pointcloud

## Sheet: evolution_energy
initial_ID	final_ID	fraction	energy	model	closest_embedding_distance
016e95b6-3864-4252-be8d-c65462e45d31	0a39aa97-04a9-4909-9d2f-fc3ada00fad3	0.1	1.07474	Classical_image	3.5153
016e95b6-3864-4252-be8d-c65462e45d31	0a39aa97-04a9-4909-9d2f-fc3ada00fad3	0.2	0.933506	Classical_image	7.03049
016e95b6-3864-4252-be8d-c65462e45d31	0a39aa97-04a9-4909-9d2f-fc3ada00fad3	0.3	0.856822	Classical_image	10.5457
016e95b6-3864-4252-be8d-c65462e45d31	0a39aa97-04a9-4909-9d2f-fc3ada00fad3	0.4	0.764786	Classical_image	14.0609
016e95b6-3864-4252-be8d-c65462e45d31	0a39aa97-04a9-4909-9d2f-fc3ada00fad3	0.5	0.716091	Classical_image	16.426
016e95b6-3864-4252-be8d-c65462e45d31	0a39aa97-04a9-4909-9d2f-fc3ada00fad3	0.6	0.736502	Classical_image	14.0601
016e95b6-3864-4252-be8d-c65462e45d31	0a39aa97-04a9-4909-9d2f-fc3ada00fad3	0.7	0.834436	Classical_image	10.5449
016e95b6-3864-4252-be8d-c65462e45d31	0a39aa97-04a9-4909-9d2f-fc3ada00fad3	0.8	0.9654	Classical_image	7.02968
016e95b6-3864-4252-be8d-c65462e45d31	0a39aa97-04a9-4909-9d2f-fc3ada00fad3	0.9	1.05597	Classical_image	3.51449
0f4cac9c-4eea-4db4-9890-79ea07ad0b93	1e8da23e-abdb-440e-8665-e69e6fc0aefe	0.1	1.1203	Classical_image	3.56065
0f4cac9c-4eea-4db4-9890-79ea07ad0b93	1e8da23e-abdb-440e-8665-e69e6fc0aefe	0.2	1.16613	Classical_image	7.12085
0f4cac9c-4eea-4db4-9890-79ea07ad0b93	1e8da23e-abdb-440e-8665-e69e6fc0aefe	0.3	1.00846	Classical_image	10.6811
0f4cac9c-4eea-4db4-9890-79ea07ad0b93	1e8da23e-abdb-440e-8665-e69e6fc0aefe	0.4	0.988689	Classical_image	14.2413
0f4cac9c-4eea-4db4-9890-79ea07ad0b93	1e8da23e-abdb-440e-8665-e69e6fc0aefe	0.5	0.873422	Classical_image	15.5546
0f4cac9c-4eea-4db4-9890-79ea07ad0b93	1e8da23e-abdb-440e-8665-e69e6fc0aefe	0.6	0.896728	Classical_image	14.2407
0f4cac9c-4eea-4db4-9890-79ea07ad0b93	1e8da23e-abdb-440e-8665-e69e6fc0aefe	0.7	0.919235	Classical_image	10.6805
0f4cac9c-4eea-4db4-9890-79ea07ad0b93	1e8da23e-abdb-440e-8665-e69e6fc0aefe	0.8	1.02653	Classical_image	7.12031
0f4cac9c-4eea-4db4-9890-79ea07ad0b93	1e8da23e-abdb-440e-8665-e69e6fc0aefe	0.9	1.14687	Classical_image	3.5601
2bf6680d-43c3-4936-8938-db3928fee607	31c9bdbf-a694-4120-a2ad-d76bfdf44970	0.1	0.858087	Classical_image	4.19596
2bf6680d-43c3-4936-8938-db3928fee607	31c9bdbf-a694-4120-a2ad-d76bfdf44970	0.2	0.87377	Classical_image	8.39171
2bf6680d-43c3-4936-8938-db3928fee607	31c9bdbf-a694-4120-a2ad-d76bfdf44970	0.3	0.814502	Classical_image	12.5875
2bf6680d-43c3-4936-8938-db3928fee607	31c9bdbf-a694-4120-a2ad-d76bfdf44970	0.4	0.8081	Classical_image	16.7832
2bf6680d-43c3-4936-8938-db3928fee607	31c9bdbf-a694-4120-a2ad-d76bfdf44970	0.5	0.845222	Classical_image	19.1927
2bf6680d-43c3-4936-8938-db3928fee607	31c9bdbf-a694-4120-a2ad-d76bfdf44970	0.6	0.932354	Classical_image	16.7829
2bf6680d-43c3-4936-8938-db3928fee607	31c9bdbf-a694-4120-a2ad-d76bfdf44970	0.7	1.0013	Classical_image	12.5872
2bf6680d-43c3-4936-8938-db3928fee607	31c9bdbf-a694-4120-a2ad-d76bfdf44970	0.8	1.03245	Classical_image	8.39143
2bf6680d-43c3-4936-8938-db3928fee607	31c9bdbf-a694-4120-a2ad-d76bfdf44970	0.9	1.16409	Classical_image	4.19569
34b9a326-34c1-44b3-b217-6acd307df93e	35de38cb-8bd3-4f5d-9a42-bfbb4a2dcef1	0.1	1.14933	Classical_image	4.47376
34b9a326-34c1-44b3-b217-6acd307df93e	35de38cb-8bd3-4f5d-9a42-bfbb4a2dcef1	0.2	1.13735	Classical_image	8.94817
34b9a326-34c1-44b3-b217-6acd307df93e	35de38cb-8bd3-4f5d-9a42-bfbb4a2dcef1	0.3	1.12221	Classical_image	13.4226
34b9a326-34c1-44b3-b217-6acd307df93e	35de38cb-8bd3-4f5d-9a42-bfbb4a2dcef1	0.4	1.10844	Classical_image	17.897
34b9a326-34c1-44b3-b217-6acd307df93e	35de38cb-8bd3-4f5d-9a42-bfbb4a2dcef1	0.5	0.995591	Classical_image	20.0931
34b9a326-34c1-44b3-b217-6acd307df93e	35de38cb-8bd3-4f5d-9a42-bfbb4a2dcef1	0.6	1.01307	Classical_image	17.8984
34b9a326-34c1-44b3-b217-6acd307df93e	35de38cb-8bd3-4f5d-9a42-bfbb4a2dcef1	0.7	0.973882	Classical_image	13.424
34b9a326-34c1-44b3-b217-6acd307df93e	35de38cb-8bd3-4f5d-9a42-bfbb4a2dcef1	0.8	1.0199	Classical_image	8.94961
34b9a326-34c1-44b3-b217-6acd307df93e	35de38cb-8bd3-4f5d-9a42-bfbb4a2dcef1	0.9	1.16725	Classical_image	4.4752
3724480c-0c75-4670-b48b-bb723ef44c41	3a700a33-de9e-4afb-96b4-9cf8aa13f2c2	0.1	0.849712	Classical_image	2.81502
3724480c-0c75-4670-b48b-bb723ef44c41	3a700a33-de9e-4afb-96b4-9cf8aa13f2c2	0.2	0.882645	Classical_image	5.63056
3724480c-0c75-4670-b48b-bb723ef44c41	3a700a33-de9e-4afb-96b4-9cf8aa13f2c2	0.3	0.848347	Classical_image	8.4461
3724480c-0c75-4670-b48b-bb723ef44c41	3a700a33-de9e-4afb-96b4-9cf8aa13f2c2	0.4	1.09304	Classical_image	11.2616
3724480c-0c75-4670-b48b-bb723ef44c41	3a700a33-de9e-4afb-96b4-9cf8aa13f2c2	0.5	0.955431	Classical_image	14.0754
3724480c-0c75-4670-b48b-bb723ef44c41	3a700a33-de9e-4afb-96b4-9cf8aa13f2c2	0.6	1.06106	Classical_image	11.2635
3724480c-0c75-4670-b48b-bb723ef44c41	3a700a33-de9e-4afb-96b4-9cf8aa13f2c2	0.7	1.07611	Classical_image	8.44796
3724480c-0c75-4670-b48b-bb723ef44c41	3a700a33-de9e-4afb-96b4-9cf8aa13f2c2	0.8	1.14373	Classical_image	5.63242
3724480c-0c75-4670-b48b-bb723ef44c41	3a700a33-de9e-4afb-96b4-9cf8aa13f2c2	0.9	1.09463	Classical_image	2.81688
3cc0fe7a-7e29-4ec8-ab3f-dafed57cbbb9	4a01ee10-4b34-4086-9bbc-6219a6db23fe	0.1	1.13968	Classical_image	5.5684
3cc0fe7a-7e29-4ec8-ab3f-dafed57cbbb9	4a01ee10-4b34-4086-9bbc-6219a6db23fe	0.2	1.08795	Classical_image	11.137
3cc0fe7a-7e29-4ec8-ab3f-dafed57cbbb9	4a01ee10-4b34-4086-9bbc-6219a6db23fe	0.3	1.00337	Classical_image	16.7056
3cc0fe7a-7e29-4ec8-ab3f-dafed57cbbb9	4a01ee10-4b34-4086-9bbc-6219a6db23fe	0.4	0.884904	Classical_image	22.2742
3cc0fe7a-7e29-4ec8-ab3f-dafed57cbbb9	4a01ee10-4b34-4086-9bbc-6219a6db23fe	0.5	0.767093	Classical_image	27.8428
3cc0fe7a-7e29-4ec8-ab3f-dafed57cbbb9	4a01ee10-4b34-4086-9bbc-6219a6db23fe	0.6	0.778738	Classical_image	22.2745
3cc0fe7a-7e29-4ec8-ab3f-dafed57cbbb9	4a01ee10-4b34-4086-9bbc-6219a6db23fe	0.7	0.899973	Classical_image	16.7059
3cc0fe7a-7e29-4ec8-ab3f-dafed57cbbb9	4a01ee10-4b34-4086-9bbc-6219a6db23fe	0.8	1.03598	Classical_image	11.1373
3cc0fe7a-7e29-4ec8-ab3f-dafed57cbbb9	4a01ee10-4b34-4086-9bbc-6219a6db23fe	0.9	1.03194	Classical_image	5.56875
4a133565-c86a-4bfa-a1ad-fbf277ff18ee	4b9d88b7-1e5d-462f-86b2-f3682dc8a05c	0.1	1.09156	Classical_image	3.55698
4a133565-c86a-4bfa-a1ad-fbf277ff18ee	4b9d88b7-1e5d-462f-86b2-f3682dc8a05c	0.2	0.985081	Classical_image	7.11387
4a133565-c86a-4bfa-a1ad-fbf277ff18ee	4b9d88b7-1e5d-462f-86b2-f3682dc8a05c	0.3	0.947662	Classical_image	10.6708
4a133565-c86a-4bfa-a1ad-fbf277ff18ee	4b9d88b7-1e5d-462f-86b2-f3682dc8a05c	0.4	0.839382	Classical_image	14.2276
4a133565-c86a-4bfa-a1ad-fbf277ff18ee	4b9d88b7-1e5d-462f-86b2-f3682dc8a05c	0.5	0.896645	Classical_image	15.7797
4a133565-c86a-4bfa-a1ad-fbf277ff18ee	4b9d88b7-1e5d-462f-86b2-f3682dc8a05c	0.6	0.974708	Classical_image	14.2277
4a133565-c86a-4bfa-a1ad-fbf277ff18ee	4b9d88b7-1e5d-462f-86b2-f3682dc8a05c	0.7	0.999701	Classical_image	10.6709
4a133565-c86a-4bfa-a1ad-fbf277ff18ee	4b9d88b7-1e5d-462f-86b2-f3682dc8a05c	0.8	1.13159	Classical_image	7.11397
4a133565-c86a-4bfa-a1ad-fbf277ff18ee	4b9d88b7-1e5d-462f-86b2-f3682dc8a05c	0.9	1.30248	Classical_image	3.55709
5098ef78-55d3-48d0-ba76-b4339792f0d4	5e7ec954-d4a4-4fbc-a74f-08da8d768ac9	0.1	0.881416	Classical_image	3.17952
5098ef78-55d3-48d0-ba76-b4339792f0d4	5e7ec954-d4a4-4fbc-a74f-08da8d768ac9	0.2	0.87065	Classical_image	6.35863
5098ef78-55d3-48d0-ba76-b4339792f0d4	5e7ec954-d4a4-4fbc-a74f-08da8d768ac9	0.3	0.765674	Classical_image	9.53775
5098ef78-55d3-48d0-ba76-b4339792f0d4	5e7ec954-d4a4-4fbc-a74f-08da8d768ac9	0.4	0.681593	Classical_image	12.7169
5098ef78-55d3-48d0-ba76-b4339792f0d4	5e7ec954-d4a4-4fbc-a74f-08da8d768ac9	0.5	0.680397	Classical_image	15.565
5098ef78-55d3-48d0-ba76-b4339792f0d4	5e7ec954-d4a4-4fbc-a74f-08da8d768ac9	0.6	0.755896	Classical_image	12.7165
5098ef78-55d3-48d0-ba76-b4339792f0d4	5e7ec954-d4a4-4fbc-a74f-08da8d768ac9	0.7	0.884612	Classical_image	9.53735
5098ef78-55d3-48d0-ba76-b4339792f0d4	5e7ec954-d4a4-4fbc-a74f-08da8d768ac9	0.8	0.983774	Classical_image	6.35823
5098ef78-55d3-48d0-ba76-b4339792f0d4	5e7ec954-d4a4-4fbc-a74f-08da8d768ac9	0.9	1.01738	Classical_image	3.17912
63841465-0d86-4ba2-9556-9c7cbca5c101	641a2af9-953f-4e4b-9261-5e4c90a23002	0.1	0.875388	Classical_image	3.60089
63841465-0d86-4ba2-9556-9c7cbca5c101	641a2af9-953f-4e4b-9261-5e4c90a23002	0.2	0.885694	Classical_image	7.20173
63841465-0d86-4ba2-9556-9c7cbca5c101	641a2af9-953f-4e4b-9261-5e4c90a23002	0.3	0.881034	Classical_image	10.5245
63841465-0d86-4ba2-9556-9c7cbca5c101	641a2af9-953f-4e4b-9261-5e4c90a23002	0.4	0.960296	Classical_image	12.5473
63841465-0d86-4ba2-9556-9c7cbca5c101	641a2af9-953f-4e4b-9261-5e4c90a23002	0.5	0.998126	Classical_image	15.167
63841465-0d86-4ba2-9556-9c7cbca5c101	641a2af9-953f-4e4b-9261-5e4c90a23002	0.6	0.990683	Classical_image	14.4034
63841465-0d86-4ba2-9556-9c7cbca5c101	641a2af9-953f-4e4b-9261-5e4c90a23002	0.7	1.01859	Classical_image	10.8025
63841465-0d86-4ba2-9556-9c7cbca5c101	641a2af9-953f-4e4b-9261-5e4c90a23002	0.8	1.09419	Classical_image	7.20171
63841465-0d86-4ba2-9556-9c7cbca5c101	641a2af9-953f-4e4b-9261-5e4c90a23002	0.9	1.10989	Classical_image	3.60087
6724abfa-480f-4af8-904c-b6991c25fd5d	7ded25f7-967b-4027-a7c6-9f5a96a8e3fa	0.1	1.04273	Classical_image	3.82308
6724abfa-480f-4af8-904c-b6991c25fd5d	7ded25f7-967b-4027-a7c6-9f5a96a8e3fa	0.2	0.986066	Classical_image	7.64568
6724abfa-480f-4af8-904c-b6991c25fd5d	7ded25f7-967b-4027-a7c6-9f5a96a8e3fa	0.3	0.976026	Classical_image	11.4683
6724abfa-480f-4af8-904c-b6991c25fd5d	7ded25f7-967b-4027-a7c6-9f5a96a8e3fa	0.4	0.84487	Classical_image	15.2909
6724abfa-480f-4af8-904c-b6991c25fd5d	7ded25f7-967b-4027-a7c6-9f5a96a8e3fa	0.5	0.838248	Classical_image	19.1131
6724abfa-480f-4af8-904c-b6991c25fd5d	7ded25f7-967b-4027-a7c6-9f5a96a8e3fa	0.6	0.72203	Classical_image	15.2905
6724abfa-480f-4af8-904c-b6991c25fd5d	7ded25f7-967b-4027-a7c6-9f5a96a8e3fa	0.7	0.709655	Classical_image	11.4679
6724abfa-480f-4af8-904c-b6991c25fd5d	7ded25f7-967b-4027-a7c6-9f5a96a8e3fa	0.8	1.05684	Classical_image	7.64534
6724abfa-480f-4af8-904c-b6991c25fd5d	7ded25f7-967b-4027-a7c6-9f5a96a8e3fa	0.9	1.48622	Classical_image	3.82275
7e1e8485-0553-4e9e-a8da-52c5fa09171e	80d40c5e-65bf-43b0-8dea-b697c421ea78	0.1	1.10113	Classical_image	4.1401
7e1e8485-0553-4e9e-a8da-52c5fa09171e	80d40c5e-65bf-43b0-8dea-b697c421ea78	0.2	1.00552	Classical_image	8.28004
7e1e8485-0553-4e9e-a8da-52c5fa09171e	80d40c5e-65bf-43b0-8dea-b697c421ea78	0.3	0.98142	Classical_image	12.42
7e1e8485-0553-4e9e-a8da-52c5fa09171e	80d40c5e-65bf-43b0-8dea-b697c421ea78	0.4	0.925888	Classical_image	16.5599
7e1e8485-0553-4e9e-a8da-52c5fa09171e	80d40c5e-65bf-43b0-8dea-b697c421ea78	0.5	0.94987	Classical_image	20.4184
7e1e8485-0553-4e9e-a8da-52c5fa09171e	80d40c5e-65bf-43b0-8dea-b697c421ea78	0.6	1.10424	Classical_image	16.5602
7e1e8485-0553-4e9e-a8da-52c5fa09171e	80d40c5e-65bf-43b0-8dea-b697c421ea78	0.7	1.08126	Classical_image	12.4203
7e1e8485-0553-4e9e-a8da-52c5fa09171e	80d40c5e-65bf-43b0-8dea-b697c421ea78	0.8	1.17709	Classical_image	8.28033
7e1e8485-0553-4e9e-a8da-52c5fa09171e	80d40c5e-65bf-43b0-8dea-b697c421ea78	0.9	1.26155	Classical_image	4.14039
844b2778-4a64-4bd8-b476-26b683e0144c	85b725f7-fd9d-42ad-8b65-659c12cf73f7	0.1	0.999526	Classical_image	3.50525
844b2778-4a64-4bd8-b476-26b683e0144c	85b725f7-fd9d-42ad-8b65-659c12cf73f7	0.2	0.949114	Classical_image	7.01023
844b2778-4a64-4bd8-b476-26b683e0144c	85b725f7-fd9d-42ad-8b65-659c12cf73f7	0.3	0.80231	Classical_image	10.5152
844b2778-4a64-4bd8-b476-26b683e0144c	85b725f7-fd9d-42ad-8b65-659c12cf73f7	0.4	0.764481	Classical_image	14.0202
844b2778-4a64-4bd8-b476-26b683e0144c	85b725f7-fd9d-42ad-8b65-659c12cf73f7	0.5	0.696036	Classical_image	17.5242
844b2778-4a64-4bd8-b476-26b683e0144c	85b725f7-fd9d-42ad-8b65-659c12cf73f7	0.6	0.68188	Classical_image	14.0192
844b2778-4a64-4bd8-b476-26b683e0144c	85b725f7-fd9d-42ad-8b65-659c12cf73f7	0.7	0.691229	Classical_image	10.5142
844b2778-4a64-4bd8-b476-26b683e0144c	85b725f7-fd9d-42ad-8b65-659c12cf73f7	0.8	0.764752	Classical_image	7.00926
844b2778-4a64-4bd8-b476-26b683e0144c	85b725f7-fd9d-42ad-8b65-659c12cf73f7	0.9	0.810743	Classical_image	3.50428
871cd92c-f111-446c-88a7-ec654146f4e0	88267d64-4692-4402-b307-be9f4035aa7f	0.1	1.18403	Classical_image	3.13349
871cd92c-f111-446c-88a7-ec654146f4e0	88267d64-4692-4402-b307-be9f4035aa7f	0.2	1.11716	Classical_image	6.26676
871cd92c-f111-446c-88a7-ec654146f4e0	88267d64-4692-4402-b307-be9f4035aa7f	0.3	1.14778	Classical_image	9.40003
871cd92c-f111-446c-88a7-ec654146f4e0	88267d64-4692-4402-b307-be9f4035aa7f	0.4	1.09159	Classical_image	12.5333
871cd92c-f111-446c-88a7-ec654146f4e0	88267d64-4692-4402-b307-be9f4035aa7f	0.5	1.04762	Classical_image	14.2634
871cd92c-f111-446c-88a7-ec654146f4e0	88267d64-4692-4402-b307-be9f4035aa7f	0.6	1.02059	Classical_image	12.5335
871cd92c-f111-446c-88a7-ec654146f4e0	88267d64-4692-4402-b307-be9f4035aa7f	0.7	1.0828	Classical_image	9.4002
871cd92c-f111-446c-88a7-ec654146f4e0	88267d64-4692-4402-b307-be9f4035aa7f	0.8	1.08496	Classical_image	6.26693
871cd92c-f111-446c-88a7-ec654146f4e0	88267d64-4692-4402-b307-be9f4035aa7f	0.9	1.07336	Classical_image	3.13366
90ce3492-52c2-4d55-9f14-c04ec4c0b509	98db1128-69dd-4a5e-95c8-278bc07876be	0.1	0.953384	Classical_image	2.41342
90ce3492-52c2-4d55-9f14-c04ec4c0b509	98db1128-69dd-4a5e-95c8-278bc07876be	0.2	0.890837	Classical_image	4.8269
90ce3492-52c2-4d55-9f14-c04ec4c0b509	98db1128-69dd-4a5e-95c8-278bc07876be	0.3	0.934175	Classical_image	7.24039
90ce3492-52c2-4d55-9f14-c04ec4c0b509	98db1128-69dd-4a5e-95c8-278bc07876be	0.4	0.890863	Classical_image	9.65387
90ce3492-52c2-4d55-9f14-c04ec4c0b509	98db1128-69dd-4a5e-95c8-278bc07876be	0.5	1.15134	Classical_image	12.0671
90ce3492-52c2-4d55-9f14-c04ec4c0b509	98db1128-69dd-4a5e-95c8-278bc07876be	0.6	0.902545	Classical_image	9.65357
90ce3492-52c2-4d55-9f14-c04ec4c0b509	98db1128-69dd-4a5e-95c8-278bc07876be	0.7	0.893986	Classical_image	7.24009
90ce3492-52c2-4d55-9f14-c04ec4c0b509	98db1128-69dd-4a5e-95c8-278bc07876be	0.8	0.907657	Classical_image	4.82661
90ce3492-52c2-4d55-9f14-c04ec4c0b509	98db1128-69dd-4a5e-95c8-278bc07876be	0.9	0.849051	Classical_image	2.41312
9d371ea9-bef0-4012-a3ce-3c6db24600ab	aabbbca4-6c35-4f3d-9467-7d573482f236	0.1	1.21921	Classical_image	2.74687
9d371ea9-bef0-4012-a3ce-3c6db24600ab	aabbbca4-6c35-4f3d-9467-7d573482f236	0.2	1.21414	Classical_image	5.49401
9d371ea9-bef0-4012-a3ce-3c6db24600ab	aabbbca4-6c35-4f3d-9467-7d573482f236	0.3	1.18797	Classical_image	8.24115
9d371ea9-bef0-4012-a3ce-3c6db24600ab	aabbbca4-6c35-4f3d-9467-7d573482f236	0.4	1.20441	Classical_image	10.9883
9d371ea9-bef0-4012-a3ce-3c6db24600ab	aabbbca4-6c35-4f3d-9467-7d573482f236	0.5	1.21785	Classical_image	13.7349
9d371ea9-bef0-4012-a3ce-3c6db24600ab	aabbbca4-6c35-4f3d-9467-7d573482f236	0.6	1.2563	Classical_image	10.9877
9d371ea9-bef0-4012-a3ce-3c6db24600ab	aabbbca4-6c35-4f3d-9467-7d573482f236	0.7	1.25739	Classical_image	8.24057
9d371ea9-bef0-4012-a3ce-3c6db24600ab	aabbbca4-6c35-4f3d-9467-7d573482f236	0.8	1.31084	Classical_image	5.49343
9d371ea9-bef0-4012-a3ce-3c6db24600ab	aabbbca4-6c35-4f3d-9467-7d573482f236	0.9	1.37318	Classical_image	2.74629
ab359784-2c33-4bb5-aa6a-f300f318364a	aedfb9fc-3ae3-42cf-a88b-f3456600899d	0.1	0.943231	Classical_image	4.12938
ab359784-2c33-4bb5-aa6a-f300f318364a	aedfb9fc-3ae3-42cf-a88b-f3456600899d	0.2	0.826948	Classical_image	8.25882
ab359784-2c33-4bb5-aa6a-f300f318364a	aedfb9fc-3ae3-42cf-a88b-f3456600899d	0.3	0.803792	Classical_image	12.3883
ab359784-2c33-4bb5-aa6a-f300f318364a	aedfb9fc-3ae3-42cf-a88b-f3456600899d	0.4	0.70662	Classical_image	16.5177
ab359784-2c33-4bb5-aa6a-f300f318364a	aedfb9fc-3ae3-42cf-a88b-f3456600899d	0.5	0.764774	Classical_image	18.9985
ab359784-2c33-4bb5-aa6a-f300f318364a	aedfb9fc-3ae3-42cf-a88b-f3456600899d	0.6	0.881413	Classical_image	16.5185
ab359784-2c33-4bb5-aa6a-f300f318364a	aedfb9fc-3ae3-42cf-a88b-f3456600899d	0.7	0.926958	Classical_image	12.3891
ab359784-2c33-4bb5-aa6a-f300f318364a	aedfb9fc-3ae3-42cf-a88b-f3456600899d	0.8	1.05068	Classical_image	8.25965
ab359784-2c33-4bb5-aa6a-f300f318364a	aedfb9fc-3ae3-42cf-a88b-f3456600899d	0.9	1.04802	Classical_image	4.13021
b2795e20-86b1-41b7-9874-75b58c9aa9cd	c65da446-107e-448b-96e6-6d8dd832f660	0.1	1.05108	Classical_image	3.00448
b2795e20-86b1-41b7-9874-75b58c9aa9cd	c65da446-107e-448b-96e6-6d8dd832f660	0.2	1.0305	Classical_image	6.00875
b2795e20-86b1-41b7-9874-75b58c9aa9cd	c65da446-107e-448b-96e6-6d8dd832f660	0.3	1.074	Classical_image	9.01302
b2795e20-86b1-41b7-9874-75b58c9aa9cd	c65da446-107e-448b-96e6-6d8dd832f660	0.4	1.03748	Classical_image	12.0173
b2795e20-86b1-41b7-9874-75b58c9aa9cd	c65da446-107e-448b-96e6-6d8dd832f660	0.5	1.05172	Classical_image	14.3177
b2795e20-86b1-41b7-9874-75b58c9aa9cd	c65da446-107e-448b-96e6-6d8dd832f660	0.6	0.993086	Classical_image	12.0169
b2795e20-86b1-41b7-9874-75b58c9aa9cd	c65da446-107e-448b-96e6-6d8dd832f660	0.7	0.997844	Classical_image	9.01268
b2795e20-86b1-41b7-9874-75b58c9aa9cd	c65da446-107e-448b-96e6-6d8dd832f660	0.8	0.952494	Classical_image	6.00841
b2795e20-86b1-41b7-9874-75b58c9aa9cd	c65da446-107e-448b-96e6-6d8dd832f660	0.9	0.983082	Classical_image	3.00414
c7956b73-6da8-4108-9bb9-6e7b0880e93c	de28441c-1ad4-4c06-816a-b5259ecbc098	0.1	1.44983	Classical_image	2.50444
c7956b73-6da8-4108-9bb9-6e7b0880e93c	de28441c-1ad4-4c06-816a-b5259ecbc098	0.2	1.41321	Classical_image	5.00945
c7956b73-6da8-4108-9bb9-6e7b0880e93c	de28441c-1ad4-4c06-816a-b5259ecbc098	0.3	1.4621	Classical_image	7.51446
c7956b73-6da8-4108-9bb9-6e7b0880e93c	de28441c-1ad4-4c06-816a-b5259ecbc098	0.4	1.47452	Classical_image	10.0195
c7956b73-6da8-4108-9bb9-6e7b0880e93c	de28441c-1ad4-4c06-816a-b5259ecbc098	0.5	1.33378	Classical_image	12.5245
c7956b73-6da8-4108-9bb9-6e7b0880e93c	de28441c-1ad4-4c06-816a-b5259ecbc098	0.6	1.41958	Classical_image	10.0204
c7956b73-6da8-4108-9bb9-6e7b0880e93c	de28441c-1ad4-4c06-816a-b5259ecbc098	0.7	1.44873	Classical_image	7.51537
c7956b73-6da8-4108-9bb9-6e7b0880e93c	de28441c-1ad4-4c06-816a-b5259ecbc098	0.8	1.47932	Classical_image	5.01036
c7956b73-6da8-4108-9bb9-6e7b0880e93c	de28441c-1ad4-4c06-816a-b5259ecbc098	0.9	1.44055	Classical_image	2.50536
e5b849b8-a738-48e0-8030-6dafb2e354a0	f6264052-5078-4b8b-950a-c7b682111068	0.1	1.17654	Classical_image	3.17392
e5b849b8-a738-48e0-8030-6dafb2e354a0	f6264052-5078-4b8b-950a-c7b682111068	0.2	1.21449	Classical_image	6.34737
e5b849b8-a738-48e0-8030-6dafb2e354a0	f6264052-5078-4b8b-950a-c7b682111068	0.3	1.14377	Classical_image	9.52083
e5b849b8-a738-48e0-8030-6dafb2e354a0	f6264052-5078-4b8b-950a-c7b682111068	0.4	1.23374	Classical_image	12.6943
e5b849b8-a738-48e0-8030-6dafb2e354a0	f6264052-5078-4b8b-950a-c7b682111068	0.5	1.19616	Classical_image	15.8673
e5b849b8-a738-48e0-8030-6dafb2e354a0	f6264052-5078-4b8b-950a-c7b682111068	0.6	1.17044	Classical_image	12.6939
e5b849b8-a738-48e0-8030-6dafb2e354a0	f6264052-5078-4b8b-950a-c7b682111068	0.7	1.1708	Classical_image	9.52043
e5b849b8-a738-48e0-8030-6dafb2e354a0	f6264052-5078-4b8b-950a-c7b682111068	0.8	1.2097	Classical_image	6.34698
e5b849b8-a738-48e0-8030-6dafb2e354a0	f6264052-5078-4b8b-950a-c7b682111068	0.9	1.20786	Classical_image	3.17353
f87143a4-e1cf-48df-a4d0-d5c4f6a8bbbf	f9e8721c-4f70-4778-b53a-a8f0651d4500	0.1	0.706689	Classical_image	3.01881
f87143a4-e1cf-48df-a4d0-d5c4f6a8bbbf	f9e8721c-4f70-4778-b53a-a8f0651d4500	0.2	0.666756	Classical_image	6.03726
f87143a4-e1cf-48df-a4d0-d5c4f6a8bbbf	f9e8721c-4f70-4778-b53a-a8f0651d4500	0.3	0.714853	Classical_image	9.05571
f87143a4-e1cf-48df-a4d0-d5c4f6a8bbbf	f9e8721c-4f70-4778-b53a-a8f0651d4500	0.4	0.675806	Classical_image	12.0742
f87143a4-e1cf-48df-a4d0-d5c4f6a8bbbf	f9e8721c-4f70-4778-b53a-a8f0651d4500	0.5	0.576963	Classical_image	15.0921
f87143a4-e1cf-48df-a4d0-d5c4f6a8bbbf	f9e8721c-4f70-4778-b53a-a8f0651d4500	0.6	0.541533	Classical_image	12.0736
f87143a4-e1cf-48df-a4d0-d5c4f6a8bbbf	f9e8721c-4f70-4778-b53a-a8f0651d4500	0.7	0.842204	Classical_image	9.05518
f87143a4-e1cf-48df-a4d0-d5c4f6a8bbbf	f9e8721c-4f70-4778-b53a-a8f0651d4500	0.8	1.32805	Classical_image	6.03673
f87143a4-e1cf-48df-a4d0-d5c4f6a8bbbf	f9e8721c-4f70-4778-b53a-a8f0651d4500	0.9	1.82018	Classical_image	3.01828
016e95b6-3864-4252-be8d-c65462e45d31	0a39aa97-04a9-4909-9d2f-fc3ada00fad3	0.1	19.3804	Rotation_invariant_image	5.57133
016e95b6-3864-4252-be8d-c65462e45d31	0a39aa97-04a9-4909-9d2f-fc3ada00fad3	0.2	20.5801	Rotation_invariant_image	9.25375
016e95b6-3864-4252-be8d-c65462e45d31	0a39aa97-04a9-4909-9d2f-fc3ada00fad3	0.3	20.1469	Rotation_invariant_image	11.1013
016e95b6-3864-4252-be8d-c65462e45d31	0a39aa97-04a9-4909-9d2f-fc3ada00fad3	0.4	24.4164	Rotation_invariant_image	14.1534
016e95b6-3864-4252-be8d-c65462e45d31	0a39aa97-04a9-4909-9d2f-fc3ada00fad3	0.5	26.3026	Rotation_invariant_image	12.7681
016e95b6-3864-4252-be8d-c65462e45d31	0a39aa97-04a9-4909-9d2f-fc3ada00fad3	0.6	28.3241	Rotation_invariant_image	12.5447
016e95b6-3864-4252-be8d-c65462e45d31	0a39aa97-04a9-4909-9d2f-fc3ada00fad3	0.7	28.5936	Rotation_invariant_image	12.8119
016e95b6-3864-4252-be8d-c65462e45d31	0a39aa97-04a9-4909-9d2f-fc3ada00fad3	0.8	32.3472	Rotation_invariant_image	11.1355
016e95b6-3864-4252-be8d-c65462e45d31	0a39aa97-04a9-4909-9d2f-fc3ada00fad3	0.9	32.8788	Rotation_invariant_image	5.56704
0f4cac9c-4eea-4db4-9890-79ea07ad0b93	1e8da23e-abdb-440e-8665-e69e6fc0aefe	0.1	11.5289	Rotation_invariant_image	4.71826
0f4cac9c-4eea-4db4-9890-79ea07ad0b93	1e8da23e-abdb-440e-8665-e69e6fc0aefe	0.2	11.9397	Rotation_invariant_image	9.43421
0f4cac9c-4eea-4db4-9890-79ea07ad0b93	1e8da23e-abdb-440e-8665-e69e6fc0aefe	0.3	12.1379	Rotation_invariant_image	11.9927
0f4cac9c-4eea-4db4-9890-79ea07ad0b93	1e8da23e-abdb-440e-8665-e69e6fc0aefe	0.4	12.2636	Rotation_invariant_image	10.2802
0f4cac9c-4eea-4db4-9890-79ea07ad0b93	1e8da23e-abdb-440e-8665-e69e6fc0aefe	0.5	11.6375	Rotation_invariant_image	9.8785
0f4cac9c-4eea-4db4-9890-79ea07ad0b93	1e8da23e-abdb-440e-8665-e69e6fc0aefe	0.6	11.7374	Rotation_invariant_image	8.66595
0f4cac9c-4eea-4db4-9890-79ea07ad0b93	1e8da23e-abdb-440e-8665-e69e6fc0aefe	0.7	11.3289	Rotation_invariant_image	8.23561
0f4cac9c-4eea-4db4-9890-79ea07ad0b93	1e8da23e-abdb-440e-8665-e69e6fc0aefe	0.8	11.6449	Rotation_invariant_image	7.2309
0f4cac9c-4eea-4db4-9890-79ea07ad0b93	1e8da23e-abdb-440e-8665-e69e6fc0aefe	0.9	11.582	Rotation_invariant_image	4.71994
2bf6680d-43c3-4936-8938-db3928fee607	31c9bdbf-a694-4120-a2ad-d76bfdf44970	0.1	7.58163	Rotation_invariant_image	5.44564
2bf6680d-43c3-4936-8938-db3928fee607	31c9bdbf-a694-4120-a2ad-d76bfdf44970	0.2	7.33326	Rotation_invariant_image	7.37458
2bf6680d-43c3-4936-8938-db3928fee607	31c9bdbf-a694-4120-a2ad-d76bfdf44970	0.3	7.47154	Rotation_invariant_image	6.33291
2bf6680d-43c3-4936-8938-db3928fee607	31c9bdbf-a694-4120-a2ad-d76bfdf44970	0.4	7.81876	Rotation_invariant_image	8.22501
2bf6680d-43c3-4936-8938-db3928fee607	31c9bdbf-a694-4120-a2ad-d76bfdf44970	0.5	7.95393	Rotation_invariant_image	11.332
2bf6680d-43c3-4936-8938-db3928fee607	31c9bdbf-a694-4120-a2ad-d76bfdf44970	0.6	7.58825	Rotation_invariant_image	14.4443
2bf6680d-43c3-4936-8938-db3928fee607	31c9bdbf-a694-4120-a2ad-d76bfdf44970	0.7	7.61509	Rotation_invariant_image	17.7844
2bf6680d-43c3-4936-8938-db3928fee607	31c9bdbf-a694-4120-a2ad-d76bfdf44970	0.8	7.94331	Rotation_invariant_image	12.3646
2bf6680d-43c3-4936-8938-db3928fee607	31c9bdbf-a694-4120-a2ad-d76bfdf44970	0.9	7.34121	Rotation_invariant_image	6.17951
34b9a326-34c1-44b3-b217-6acd307df93e	35de38cb-8bd3-4f5d-9a42-bfbb4a2dcef1	0.1	8.882	Rotation_invariant_image	8.0573
34b9a326-34c1-44b3-b217-6acd307df93e	35de38cb-8bd3-4f5d-9a42-bfbb4a2dcef1	0.2	8.6457	Rotation_invariant_image	15.1043
34b9a326-34c1-44b3-b217-6acd307df93e	35de38cb-8bd3-4f5d-9a42-bfbb4a2dcef1	0.3	8.48648	Rotation_invariant_image	11.2704
34b9a326-34c1-44b3-b217-6acd307df93e	35de38cb-8bd3-4f5d-9a42-bfbb4a2dcef1	0.4	8.95886	Rotation_invariant_image	12.4844
34b9a326-34c1-44b3-b217-6acd307df93e	35de38cb-8bd3-4f5d-9a42-bfbb4a2dcef1	0.5	8.56817	Rotation_invariant_image	15.2486
34b9a326-34c1-44b3-b217-6acd307df93e	35de38cb-8bd3-4f5d-9a42-bfbb4a2dcef1	0.6	8.21747	Rotation_invariant_image	11.6343
34b9a326-34c1-44b3-b217-6acd307df93e	35de38cb-8bd3-4f5d-9a42-bfbb4a2dcef1	0.7	8.29998	Rotation_invariant_image	10.6105
34b9a326-34c1-44b3-b217-6acd307df93e	35de38cb-8bd3-4f5d-9a42-bfbb4a2dcef1	0.8	9.66129	Rotation_invariant_image	10.5289
34b9a326-34c1-44b3-b217-6acd307df93e	35de38cb-8bd3-4f5d-9a42-bfbb4a2dcef1	0.9	8.71664	Rotation_invariant_image	7.58506
3724480c-0c75-4670-b48b-bb723ef44c41	3a700a33-de9e-4afb-96b4-9cf8aa13f2c2	0.1	18.73	Rotation_invariant_image	5.16354
3724480c-0c75-4670-b48b-bb723ef44c41	3a700a33-de9e-4afb-96b4-9cf8aa13f2c2	0.2	16.7349	Rotation_invariant_image	7.64126
3724480c-0c75-4670-b48b-bb723ef44c41	3a700a33-de9e-4afb-96b4-9cf8aa13f2c2	0.3	10.1365	Rotation_invariant_image	8.32843
3724480c-0c75-4670-b48b-bb723ef44c41	3a700a33-de9e-4afb-96b4-9cf8aa13f2c2	0.4	6.97772	Rotation_invariant_image	8.22512
3724480c-0c75-4670-b48b-bb723ef44c41	3a700a33-de9e-4afb-96b4-9cf8aa13f2c2	0.5	4.30592	Rotation_invariant_image	7.2463
3724480c-0c75-4670-b48b-bb723ef44c41	3a700a33-de9e-4afb-96b4-9cf8aa13f2c2	0.6	3.26386	Rotation_invariant_image	8.09095
3724480c-0c75-4670-b48b-bb723ef44c41	3a700a33-de9e-4afb-96b4-9cf8aa13f2c2	0.7	2.84917	Rotation_invariant_image	6.56697
3724480c-0c75-4670-b48b-bb723ef44c41	3a700a33-de9e-4afb-96b4-9cf8aa13f2c2	0.8	2.89756	Rotation_invariant_image	7.38527
3724480c-0c75-4670-b48b-bb723ef44c41	3a700a33-de9e-4afb-96b4-9cf8aa13f2c2	0.9	2.66903	Rotation_invariant_image	5.16491
3cc0fe7a-7e29-4ec8-ab3f-dafed57cbbb9	4a01ee10-4b34-4086-9bbc-6219a6db23fe	0.1	2.68246	Rotation_invariant_image	9.98612
3cc0fe7a-7e29-4ec8-ab3f-dafed57cbbb9	4a01ee10-4b34-4086-9bbc-6219a6db23fe	0.2	2.61448	Rotation_invariant_image	15.9715
3cc0fe7a-7e29-4ec8-ab3f-dafed57cbbb9	4a01ee10-4b34-4086-9bbc-6219a6db23fe	0.3	2.93179	Rotation_invariant_image	18.2951
3cc0fe7a-7e29-4ec8-ab3f-dafed57cbbb9	4a01ee10-4b34-4086-9bbc-6219a6db23fe	0.4	2.60413	Rotation_invariant_image	17.4153
3cc0fe7a-7e29-4ec8-ab3f-dafed57cbbb9	4a01ee10-4b34-4086-9bbc-6219a6db23fe	0.5	2.61642	Rotation_invariant_image	21.5806
3cc0fe7a-7e29-4ec8-ab3f-dafed57cbbb9	4a01ee10-4b34-4086-9bbc-6219a6db23fe	0.6	2.92957	Rotation_invariant_image	23.5807
3cc0fe7a-7e29-4ec8-ab3f-dafed57cbbb9	4a01ee10-4b34-4086-9bbc-6219a6db23fe	0.7	2.59342	Rotation_invariant_image	27.0739
3cc0fe7a-7e29-4ec8-ab3f-dafed57cbbb9	4a01ee10-4b34-4086-9bbc-6219a6db23fe	0.8	2.78915	Rotation_invariant_image	19.969
3cc0fe7a-7e29-4ec8-ab3f-dafed57cbbb9	4a01ee10-4b34-4086-9bbc-6219a6db23fe	0.9	2.6373	Rotation_invariant_image	9.98511
4a133565-c86a-4bfa-a1ad-fbf277ff18ee	4b9d88b7-1e5d-462f-86b2-f3682dc8a05c	0.1	6.92214	Rotation_invariant_image	2.81834
4a133565-c86a-4bfa-a1ad-fbf277ff18ee	4b9d88b7-1e5d-462f-86b2-f3682dc8a05c	0.2	5.96881	Rotation_invariant_image	5.63688
4a133565-c86a-4bfa-a1ad-fbf277ff18ee	4b9d88b7-1e5d-462f-86b2-f3682dc8a05c	0.3	6.04264	Rotation_invariant_image	8.16921
4a133565-c86a-4bfa-a1ad-fbf277ff18ee	4b9d88b7-1e5d-462f-86b2-f3682dc8a05c	0.4	6.23467	Rotation_invariant_image	7.52808
4a133565-c86a-4bfa-a1ad-fbf277ff18ee	4b9d88b7-1e5d-462f-86b2-f3682dc8a05c	0.5	5.51615	Rotation_invariant_image	6.87782
4a133565-c86a-4bfa-a1ad-fbf277ff18ee	4b9d88b7-1e5d-462f-86b2-f3682dc8a05c	0.6	7.70677	Rotation_invariant_image	7.33659
4a133565-c86a-4bfa-a1ad-fbf277ff18ee	4b9d88b7-1e5d-462f-86b2-f3682dc8a05c	0.7	7.15033	Rotation_invariant_image	7.97275
4a133565-c86a-4bfa-a1ad-fbf277ff18ee	4b9d88b7-1e5d-462f-86b2-f3682dc8a05c	0.8	7.93293	Rotation_invariant_image	5.6378
4a133565-c86a-4bfa-a1ad-fbf277ff18ee	4b9d88b7-1e5d-462f-86b2-f3682dc8a05c	0.9	7.79661	Rotation_invariant_image	2.81927
5098ef78-55d3-48d0-ba76-b4339792f0d4	5e7ec954-d4a4-4fbc-a74f-08da8d768ac9	0.1	13.5117	Rotation_invariant_image	5.01754
5098ef78-55d3-48d0-ba76-b4339792f0d4	5e7ec954-d4a4-4fbc-a74f-08da8d768ac9	0.2	12.9778	Rotation_invariant_image	9.57332
5098ef78-55d3-48d0-ba76-b4339792f0d4	5e7ec954-d4a4-4fbc-a74f-08da8d768ac9	0.3	15.6249	Rotation_invariant_image	9.24046
5098ef78-55d3-48d0-ba76-b4339792f0d4	5e7ec954-d4a4-4fbc-a74f-08da8d768ac9	0.4	14.3468	Rotation_invariant_image	9.17083
5098ef78-55d3-48d0-ba76-b4339792f0d4	5e7ec954-d4a4-4fbc-a74f-08da8d768ac9	0.5	13.5923	Rotation_invariant_image	8.42606
5098ef78-55d3-48d0-ba76-b4339792f0d4	5e7ec954-d4a4-4fbc-a74f-08da8d768ac9	0.6	16.3106	Rotation_invariant_image	7.1175
5098ef78-55d3-48d0-ba76-b4339792f0d4	5e7ec954-d4a4-4fbc-a74f-08da8d768ac9	0.7	14.0491	Rotation_invariant_image	7.948
5098ef78-55d3-48d0-ba76-b4339792f0d4	5e7ec954-d4a4-4fbc-a74f-08da8d768ac9	0.8	15.3925	Rotation_invariant_image	6.96325
5098ef78-55d3-48d0-ba76-b4339792f0d4	5e7ec954-d4a4-4fbc-a74f-08da8d768ac9	0.9	12.96	Rotation_invariant_image	5.01639
63841465-0d86-4ba2-9556-9c7cbca5c101	641a2af9-953f-4e4b-9261-5e4c90a23002	0.1	16.0575	Rotation_invariant_image	5.02556
63841465-0d86-4ba2-9556-9c7cbca5c101	641a2af9-953f-4e4b-9261-5e4c90a23002	0.2	13.4067	Rotation_invariant_image	7.72116
63841465-0d86-4ba2-9556-9c7cbca5c101	641a2af9-953f-4e4b-9261-5e4c90a23002	0.3	11.1398	Rotation_invariant_image	9.57916
63841465-0d86-4ba2-9556-9c7cbca5c101	641a2af9-953f-4e4b-9261-5e4c90a23002	0.4	8.69455	Rotation_invariant_image	8.81792
63841465-0d86-4ba2-9556-9c7cbca5c101	641a2af9-953f-4e4b-9261-5e4c90a23002	0.5	5.56407	Rotation_invariant_image	10.2988
63841465-0d86-4ba2-9556-9c7cbca5c101	641a2af9-953f-4e4b-9261-5e4c90a23002	0.6	4.58385	Rotation_invariant_image	9.88357
63841465-0d86-4ba2-9556-9c7cbca5c101	641a2af9-953f-4e4b-9261-5e4c90a23002	0.7	4.27314	Rotation_invariant_image	11.9275
63841465-0d86-4ba2-9556-9c7cbca5c101	641a2af9-953f-4e4b-9261-5e4c90a23002	0.8	3.66535	Rotation_invariant_image	11.3596
63841465-0d86-4ba2-9556-9c7cbca5c101	641a2af9-953f-4e4b-9261-5e4c90a23002	0.9	3.44138	Rotation_invariant_image	5.67948
6724abfa-480f-4af8-904c-b6991c25fd5d	7ded25f7-967b-4027-a7c6-9f5a96a8e3fa	0.1	4.09205	Rotation_invariant_image	4.38266
6724abfa-480f-4af8-904c-b6991c25fd5d	7ded25f7-967b-4027-a7c6-9f5a96a8e3fa	0.2	4.08509	Rotation_invariant_image	8.76163
6724abfa-480f-4af8-904c-b6991c25fd5d	7ded25f7-967b-4027-a7c6-9f5a96a8e3fa	0.3	4.53401	Rotation_invariant_image	10.4131
6724abfa-480f-4af8-904c-b6991c25fd5d	7ded25f7-967b-4027-a7c6-9f5a96a8e3fa	0.4	8.71132	Rotation_invariant_image	9.5887
6724abfa-480f-4af8-904c-b6991c25fd5d	7ded25f7-967b-4027-a7c6-9f5a96a8e3fa	0.5	17.5635	Rotation_invariant_image	10.668
6724abfa-480f-4af8-904c-b6991c25fd5d	7ded25f7-967b-4027-a7c6-9f5a96a8e3fa	0.6	22.6947	Rotation_invariant_image	10.8242
6724abfa-480f-4af8-904c-b6991c25fd5d	7ded25f7-967b-4027-a7c6-9f5a96a8e3fa	0.7	33.2118	Rotation_invariant_image	11.4216
6724abfa-480f-4af8-904c-b6991c25fd5d	7ded25f7-967b-4027-a7c6-9f5a96a8e3fa	0.8	32.2697	Rotation_invariant_image	8.75781
6724abfa-480f-4af8-904c-b6991c25fd5d	7ded25f7-967b-4027-a7c6-9f5a96a8e3fa	0.9	42.4383	Rotation_invariant_image	4.3788
7e1e8485-0553-4e9e-a8da-52c5fa09171e	80d40c5e-65bf-43b0-8dea-b697c421ea78	0.1	27.1107	Rotation_invariant_image	6.08898
7e1e8485-0553-4e9e-a8da-52c5fa09171e	80d40c5e-65bf-43b0-8dea-b697c421ea78	0.2	24.3467	Rotation_invariant_image	10.6854
7e1e8485-0553-4e9e-a8da-52c5fa09171e	80d40c5e-65bf-43b0-8dea-b697c421ea78	0.3	20.107	Rotation_invariant_image	13.6934
7e1e8485-0553-4e9e-a8da-52c5fa09171e	80d40c5e-65bf-43b0-8dea-b697c421ea78	0.4	19.1483	Rotation_invariant_image	15.8069
7e1e8485-0553-4e9e-a8da-52c5fa09171e	80d40c5e-65bf-43b0-8dea-b697c421ea78	0.5	17.9126	Rotation_invariant_image	14.4449
7e1e8485-0553-4e9e-a8da-52c5fa09171e	80d40c5e-65bf-43b0-8dea-b697c421ea78	0.6	18.3083	Rotation_invariant_image	13.2422
7e1e8485-0553-4e9e-a8da-52c5fa09171e	80d40c5e-65bf-43b0-8dea-b697c421ea78	0.7	18.6376	Rotation_invariant_image	14.4798
7e1e8485-0553-4e9e-a8da-52c5fa09171e	80d40c5e-65bf-43b0-8dea-b697c421ea78	0.8	18.0423	Rotation_invariant_image	12.1769
7e1e8485-0553-4e9e-a8da-52c5fa09171e	80d40c5e-65bf-43b0-8dea-b697c421ea78	0.9	17.786	Rotation_invariant_image	6.08729
844b2778-4a64-4bd8-b476-26b683e0144c	85b725f7-fd9d-42ad-8b65-659c12cf73f7	0.1	8.51257	Rotation_invariant_image	3.46875
844b2778-4a64-4bd8-b476-26b683e0144c	85b725f7-fd9d-42ad-8b65-659c12cf73f7	0.2	7.32881	Rotation_invariant_image	6.93892
844b2778-4a64-4bd8-b476-26b683e0144c	85b725f7-fd9d-42ad-8b65-659c12cf73f7	0.3	6.77679	Rotation_invariant_image	10.1375
844b2778-4a64-4bd8-b476-26b683e0144c	85b725f7-fd9d-42ad-8b65-659c12cf73f7	0.4	6.85851	Rotation_invariant_image	9.80144
844b2778-4a64-4bd8-b476-26b683e0144c	85b725f7-fd9d-42ad-8b65-659c12cf73f7	0.5	7.63797	Rotation_invariant_image	7.58345
844b2778-4a64-4bd8-b476-26b683e0144c	85b725f7-fd9d-42ad-8b65-659c12cf73f7	0.6	6.43294	Rotation_invariant_image	6.42557
844b2778-4a64-4bd8-b476-26b683e0144c	85b725f7-fd9d-42ad-8b65-659c12cf73f7	0.7	7.129	Rotation_invariant_image	7.01083
844b2778-4a64-4bd8-b476-26b683e0144c	85b725f7-fd9d-42ad-8b65-659c12cf73f7	0.8	6.57068	Rotation_invariant_image	6.90344
844b2778-4a64-4bd8-b476-26b683e0144c	85b725f7-fd9d-42ad-8b65-659c12cf73f7	0.9	6.02473	Rotation_invariant_image	3.47014
871cd92c-f111-446c-88a7-ec654146f4e0	88267d64-4692-4402-b307-be9f4035aa7f	0.1	5.07214	Rotation_invariant_image	4.1516
871cd92c-f111-446c-88a7-ec654146f4e0	88267d64-4692-4402-b307-be9f4035aa7f	0.2	5.5042	Rotation_invariant_image	8.30558
871cd92c-f111-446c-88a7-ec654146f4e0	88267d64-4692-4402-b307-be9f4035aa7f	0.3	7.48643	Rotation_invariant_image	9.33609
871cd92c-f111-446c-88a7-ec654146f4e0	88267d64-4692-4402-b307-be9f4035aa7f	0.4	11.3768	Rotation_invariant_image	8.74849
871cd92c-f111-446c-88a7-ec654146f4e0	88267d64-4692-4402-b307-be9f4035aa7f	0.5	14.8745	Rotation_invariant_image	8.17792
871cd92c-f111-446c-88a7-ec654146f4e0	88267d64-4692-4402-b307-be9f4035aa7f	0.6	16.6439	Rotation_invariant_image	7.71292
871cd92c-f111-446c-88a7-ec654146f4e0	88267d64-4692-4402-b307-be9f4035aa7f	0.7	18.7023	Rotation_invariant_image	7.35255
871cd92c-f111-446c-88a7-ec654146f4e0	88267d64-4692-4402-b307-be9f4035aa7f	0.8	18.1555	Rotation_invariant_image	6.86859
871cd92c-f111-446c-88a7-ec654146f4e0	88267d64-4692-4402-b307-be9f4035aa7f	0.9	19.4141	Rotation_invariant_image	4.15255
90ce3492-52c2-4d55-9f14-c04ec4c0b509	98db1128-69dd-4a5e-95c8-278bc07876be	0.1	1.77394	Rotation_invariant_image	3.32529
90ce3492-52c2-4d55-9f14-c04ec4c0b509	98db1128-69dd-4a5e-95c8-278bc07876be	0.2	1.67356	Rotation_invariant_image	6.65017
90ce3492-52c2-4d55-9f14-c04ec4c0b509	98db1128-69dd-4a5e-95c8-278bc07876be	0.3	1.64789	Rotation_invariant_image	9.97507
90ce3492-52c2-4d55-9f14-c04ec4c0b509	98db1128-69dd-4a5e-95c8-278bc07876be	0.4	1.67711	Rotation_invariant_image	11.2679
90ce3492-52c2-4d55-9f14-c04ec4c0b509	98db1128-69dd-4a5e-95c8-278bc07876be	0.5	1.61998	Rotation_invariant_image	10.7918
90ce3492-52c2-4d55-9f14-c04ec4c0b509	98db1128-69dd-4a5e-95c8-278bc07876be	0.6	2.53445	Rotation_invariant_image	10.3638
90ce3492-52c2-4d55-9f14-c04ec4c0b509	98db1128-69dd-4a5e-95c8-278bc07876be	0.7	1.56324	Rotation_invariant_image	9.97279
90ce3492-52c2-4d55-9f14-c04ec4c0b509	98db1128-69dd-4a5e-95c8-278bc07876be	0.8	1.52832	Rotation_invariant_image	6.64789
90ce3492-52c2-4d55-9f14-c04ec4c0b509	98db1128-69dd-4a5e-95c8-278bc07876be	0.9	1.27985	Rotation_invariant_image	3.323
9d371ea9-bef0-4012-a3ce-3c6db24600ab	aabbbca4-6c35-4f3d-9467-7d573482f236	0.1	88.9425	Rotation_invariant_image	3.12805
9d371ea9-bef0-4012-a3ce-3c6db24600ab	aabbbca4-6c35-4f3d-9467-7d573482f236	0.2	82.3375	Rotation_invariant_image	6.25676
9d371ea9-bef0-4012-a3ce-3c6db24600ab	aabbbca4-6c35-4f3d-9467-7d573482f236	0.3	80.1746	Rotation_invariant_image	9.38549
9d371ea9-bef0-4012-a3ce-3c6db24600ab	aabbbca4-6c35-4f3d-9467-7d573482f236	0.4	79.9009	Rotation_invariant_image	11.8303
9d371ea9-bef0-4012-a3ce-3c6db24600ab	aabbbca4-6c35-4f3d-9467-7d573482f236	0.5	69.5867	Rotation_invariant_image	10.6751
9d371ea9-bef0-4012-a3ce-3c6db24600ab	aabbbca4-6c35-4f3d-9467-7d573482f236	0.6	63.3972	Rotation_invariant_image	10.3701
9d371ea9-bef0-4012-a3ce-3c6db24600ab	aabbbca4-6c35-4f3d-9467-7d573482f236	0.7	64.0639	Rotation_invariant_image	9.38931
9d371ea9-bef0-4012-a3ce-3c6db24600ab	aabbbca4-6c35-4f3d-9467-7d573482f236	0.8	51.9468	Rotation_invariant_image	6.26059
9d371ea9-bef0-4012-a3ce-3c6db24600ab	aabbbca4-6c35-4f3d-9467-7d573482f236	0.9	41.839	Rotation_invariant_image	3.1319
ab359784-2c33-4bb5-aa6a-f300f318364a	aedfb9fc-3ae3-42cf-a88b-f3456600899d	0.1	4.0476	Rotation_invariant_image	6.82455
ab359784-2c33-4bb5-aa6a-f300f318364a	aedfb9fc-3ae3-42cf-a88b-f3456600899d	0.2	4.36446	Rotation_invariant_image	7.2893
ab359784-2c33-4bb5-aa6a-f300f318364a	aedfb9fc-3ae3-42cf-a88b-f3456600899d	0.3	4.61245	Rotation_invariant_image	9.67481
ab359784-2c33-4bb5-aa6a-f300f318364a	aedfb9fc-3ae3-42cf-a88b-f3456600899d	0.4	4.72999	Rotation_invariant_image	9.66111
ab359784-2c33-4bb5-aa6a-f300f318364a	aedfb9fc-3ae3-42cf-a88b-f3456600899d	0.5	5.1979	Rotation_invariant_image	13.0114
ab359784-2c33-4bb5-aa6a-f300f318364a	aedfb9fc-3ae3-42cf-a88b-f3456600899d	0.6	4.87054	Rotation_invariant_image	10.1256
ab359784-2c33-4bb5-aa6a-f300f318364a	aedfb9fc-3ae3-42cf-a88b-f3456600899d	0.7	5.67707	Rotation_invariant_image	11.3028
ab359784-2c33-4bb5-aa6a-f300f318364a	aedfb9fc-3ae3-42cf-a88b-f3456600899d	0.8	5.61808	Rotation_invariant_image	13.6469
ab359784-2c33-4bb5-aa6a-f300f318364a	aedfb9fc-3ae3-42cf-a88b-f3456600899d	0.9	5.52882	Rotation_invariant_image	6.8215
b2795e20-86b1-41b7-9874-75b58c9aa9cd	c65da446-107e-448b-96e6-6d8dd832f660	0.1	4.18451	Rotation_invariant_image	4.04793
b2795e20-86b1-41b7-9874-75b58c9aa9cd	c65da446-107e-448b-96e6-6d8dd832f660	0.2	4.42324	Rotation_invariant_image	7.86762
b2795e20-86b1-41b7-9874-75b58c9aa9cd	c65da446-107e-448b-96e6-6d8dd832f660	0.3	4.31715	Rotation_invariant_image	7.16827
b2795e20-86b1-41b7-9874-75b58c9aa9cd	c65da446-107e-448b-96e6-6d8dd832f660	0.4	4.37033	Rotation_invariant_image	6.39515
b2795e20-86b1-41b7-9874-75b58c9aa9cd	c65da446-107e-448b-96e6-6d8dd832f660	0.5	5.27591	Rotation_invariant_image	6.524
b2795e20-86b1-41b7-9874-75b58c9aa9cd	c65da446-107e-448b-96e6-6d8dd832f660	0.6	5.85097	Rotation_invariant_image	8.35058
b2795e20-86b1-41b7-9874-75b58c9aa9cd	c65da446-107e-448b-96e6-6d8dd832f660	0.7	10.376	Rotation_invariant_image	8.0518
b2795e20-86b1-41b7-9874-75b58c9aa9cd	c65da446-107e-448b-96e6-6d8dd832f660	0.8	17.9912	Rotation_invariant_image	6.51623
b2795e20-86b1-41b7-9874-75b58c9aa9cd	c65da446-107e-448b-96e6-6d8dd832f660	0.9	27.6649	Rotation_invariant_image	4.04921
c7956b73-6da8-4108-9bb9-6e7b0880e93c	de28441c-1ad4-4c06-816a-b5259ecbc098	0.1	33.8151	Rotation_invariant_image	2.3393
c7956b73-6da8-4108-9bb9-6e7b0880e93c	de28441c-1ad4-4c06-816a-b5259ecbc098	0.2	33.1431	Rotation_invariant_image	4.67797
c7956b73-6da8-4108-9bb9-6e7b0880e93c	de28441c-1ad4-4c06-816a-b5259ecbc098	0.3	33.295	Rotation_invariant_image	7.01672
c7956b73-6da8-4108-9bb9-6e7b0880e93c	de28441c-1ad4-4c06-816a-b5259ecbc098	0.4	34.0495	Rotation_invariant_image	9.35549
c7956b73-6da8-4108-9bb9-6e7b0880e93c	de28441c-1ad4-4c06-816a-b5259ecbc098	0.5	34.3037	Rotation_invariant_image	10.4466
c7956b73-6da8-4108-9bb9-6e7b0880e93c	de28441c-1ad4-4c06-816a-b5259ecbc098	0.6	32.1329	Rotation_invariant_image	9.35491
c7956b73-6da8-4108-9bb9-6e7b0880e93c	de28441c-1ad4-4c06-816a-b5259ecbc098	0.7	35.6053	Rotation_invariant_image	7.01613
c7956b73-6da8-4108-9bb9-6e7b0880e93c	de28441c-1ad4-4c06-816a-b5259ecbc098	0.8	35.2985	Rotation_invariant_image	4.67736
c7956b73-6da8-4108-9bb9-6e7b0880e93c	de28441c-1ad4-4c06-816a-b5259ecbc098	0.9	34.6086	Rotation_invariant_image	2.33862
e5b849b8-a738-48e0-8030-6dafb2e354a0	f6264052-5078-4b8b-950a-c7b682111068	0.1	23.7641	Rotation_invariant_image	2.18204
e5b849b8-a738-48e0-8030-6dafb2e354a0	f6264052-5078-4b8b-950a-c7b682111068	0.2	20.982	Rotation_invariant_image	4.36269
e5b849b8-a738-48e0-8030-6dafb2e354a0	f6264052-5078-4b8b-950a-c7b682111068	0.3	20.8209	Rotation_invariant_image	6.54336
e5b849b8-a738-48e0-8030-6dafb2e354a0	f6264052-5078-4b8b-950a-c7b682111068	0.4	21.1576	Rotation_invariant_image	8.24537
e5b849b8-a738-48e0-8030-6dafb2e354a0	f6264052-5078-4b8b-950a-c7b682111068	0.5	19.3122	Rotation_invariant_image	8.7432
e5b849b8-a738-48e0-8030-6dafb2e354a0	f6264052-5078-4b8b-950a-c7b682111068	0.6	18.997	Rotation_invariant_image	8.7227
e5b849b8-a738-48e0-8030-6dafb2e354a0	f6264052-5078-4b8b-950a-c7b682111068	0.7	19.6734	Rotation_invariant_image	6.54203
e5b849b8-a738-48e0-8030-6dafb2e354a0	f6264052-5078-4b8b-950a-c7b682111068	0.8	19.217	Rotation_invariant_image	4.36138
e5b849b8-a738-48e0-8030-6dafb2e354a0	f6264052-5078-4b8b-950a-c7b682111068	0.9	17.7366	Rotation_invariant_image	2.1808
f87143a4-e1cf-48df-a4d0-d5c4f6a8bbbf	f9e8721c-4f70-4778-b53a-a8f0651d4500	0.1	15.5647	Rotation_invariant_image	2.95478
f87143a4-e1cf-48df-a4d0-d5c4f6a8bbbf	f9e8721c-4f70-4778-b53a-a8f0651d4500	0.2	16.7822	Rotation_invariant_image	5.91092
f87143a4-e1cf-48df-a4d0-d5c4f6a8bbbf	f9e8721c-4f70-4778-b53a-a8f0651d4500	0.3	17.0708	Rotation_invariant_image	8.86706
f87143a4-e1cf-48df-a4d0-d5c4f6a8bbbf	f9e8721c-4f70-4778-b53a-a8f0651d4500	0.4	18.3763	Rotation_invariant_image	11.2706
f87143a4-e1cf-48df-a4d0-d5c4f6a8bbbf	f9e8721c-4f70-4778-b53a-a8f0651d4500	0.5	20.4039	Rotation_invariant_image	11.2205
f87143a4-e1cf-48df-a4d0-d5c4f6a8bbbf	f9e8721c-4f70-4778-b53a-a8f0651d4500	0.6	23.3599	Rotation_invariant_image	10.1784
f87143a4-e1cf-48df-a4d0-d5c4f6a8bbbf	f9e8721c-4f70-4778-b53a-a8f0651d4500	0.7	26.1809	Rotation_invariant_image	8.86764
f87143a4-e1cf-48df-a4d0-d5c4f6a8bbbf	f9e8721c-4f70-4778-b53a-a8f0651d4500	0.8	29.8262	Rotation_invariant_image	5.91149
f87143a4-e1cf-48df-a4d0-d5c4f6a8bbbf	f9e8721c-4f70-4778-b53a-a8f0651d4500	0.9	38.1142	Rotation_invariant_image	2.95536
016e95b6-3864-4252-be8d-c65462e45d31	0a39aa97-04a9-4909-9d2f-fc3ada00fad3	0.1	1.06598	Classical_pointcloud	0.594793
016e95b6-3864-4252-be8d-c65462e45d31	0a39aa97-04a9-4909-9d2f-fc3ada00fad3	0.2	0.909602	Classical_pointcloud	0.753538
016e95b6-3864-4252-be8d-c65462e45d31	0a39aa97-04a9-4909-9d2f-fc3ada00fad3	0.3	0.782469	Classical_pointcloud	0.996391
016e95b6-3864-4252-be8d-c65462e45d31	0a39aa97-04a9-4909-9d2f-fc3ada00fad3	0.4	0.712647	Classical_pointcloud	1.27621
016e95b6-3864-4252-be8d-c65462e45d31	0a39aa97-04a9-4909-9d2f-fc3ada00fad3	0.5	0.677403	Classical_pointcloud	1.3329
016e95b6-3864-4252-be8d-c65462e45d31	0a39aa97-04a9-4909-9d2f-fc3ada00fad3	0.6	0.66309	Classical_pointcloud	1.2382
016e95b6-3864-4252-be8d-c65462e45d31	0a39aa97-04a9-4909-9d2f-fc3ada00fad3	0.7	0.684068	Classical_pointcloud	1.12569
016e95b6-3864-4252-be8d-c65462e45d31	0a39aa97-04a9-4909-9d2f-fc3ada00fad3	0.8	0.737334	Classical_pointcloud	0.881354
016e95b6-3864-4252-be8d-c65462e45d31	0a39aa97-04a9-4909-9d2f-fc3ada00fad3	0.9	0.817954	Classical_pointcloud	0.705206
0f4cac9c-4eea-4db4-9890-79ea07ad0b93	1e8da23e-abdb-440e-8665-e69e6fc0aefe	0.1	0.825499	Classical_pointcloud	0.897307
0f4cac9c-4eea-4db4-9890-79ea07ad0b93	1e8da23e-abdb-440e-8665-e69e6fc0aefe	0.2	0.780489	Classical_pointcloud	0.965342
0f4cac9c-4eea-4db4-9890-79ea07ad0b93	1e8da23e-abdb-440e-8665-e69e6fc0aefe	0.3	0.757593	Classical_pointcloud	1.07799
0f4cac9c-4eea-4db4-9890-79ea07ad0b93	1e8da23e-abdb-440e-8665-e69e6fc0aefe	0.4	0.758491	Classical_pointcloud	1.22298
0f4cac9c-4eea-4db4-9890-79ea07ad0b93	1e8da23e-abdb-440e-8665-e69e6fc0aefe	0.5	0.769329	Classical_pointcloud	1.15278
0f4cac9c-4eea-4db4-9890-79ea07ad0b93	1e8da23e-abdb-440e-8665-e69e6fc0aefe	0.6	0.824509	Classical_pointcloud	0.966757
0f4cac9c-4eea-4db4-9890-79ea07ad0b93	1e8da23e-abdb-440e-8665-e69e6fc0aefe	0.7	0.894782	Classical_pointcloud	0.802364
0f4cac9c-4eea-4db4-9890-79ea07ad0b93	1e8da23e-abdb-440e-8665-e69e6fc0aefe	0.8	0.99223	Classical_pointcloud	0.675574
0f4cac9c-4eea-4db4-9890-79ea07ad0b93	1e8da23e-abdb-440e-8665-e69e6fc0aefe	0.9	1.12768	Classical_pointcloud	0.610293
2bf6680d-43c3-4936-8938-db3928fee607	31c9bdbf-a694-4120-a2ad-d76bfdf44970	0.1	1.54098	Classical_pointcloud	0.656506
2bf6680d-43c3-4936-8938-db3928fee607	31c9bdbf-a694-4120-a2ad-d76bfdf44970	0.2	1.39254	Classical_pointcloud	0.718601
2bf6680d-43c3-4936-8938-db3928fee607	31c9bdbf-a694-4120-a2ad-d76bfdf44970	0.3	1.29573	Classical_pointcloud	0.845797
2bf6680d-43c3-4936-8938-db3928fee607	31c9bdbf-a694-4120-a2ad-d76bfdf44970	0.4	1.20415	Classical_pointcloud	1.01388
2bf6680d-43c3-4936-8938-db3928fee607	31c9bdbf-a694-4120-a2ad-d76bfdf44970	0.5	1.13803	Classical_pointcloud	1.16563
2bf6680d-43c3-4936-8938-db3928fee607	31c9bdbf-a694-4120-a2ad-d76bfdf44970	0.6	1.08221	Classical_pointcloud	1.004
2bf6680d-43c3-4936-8938-db3928fee607	31c9bdbf-a694-4120-a2ad-d76bfdf44970	0.7	1.08257	Classical_pointcloud	0.812175
2bf6680d-43c3-4936-8938-db3928fee607	31c9bdbf-a694-4120-a2ad-d76bfdf44970	0.8	1.08902	Classical_pointcloud	0.651804
2bf6680d-43c3-4936-8938-db3928fee607	31c9bdbf-a694-4120-a2ad-d76bfdf44970	0.9	1.11947	Classical_pointcloud	0.551058
34b9a326-34c1-44b3-b217-6acd307df93e	35de38cb-8bd3-4f5d-9a42-bfbb4a2dcef1	0.1	1.02057	Classical_pointcloud	0.753545
34b9a326-34c1-44b3-b217-6acd307df93e	35de38cb-8bd3-4f5d-9a42-bfbb4a2dcef1	0.2	0.968852	Classical_pointcloud	0.818013
34b9a326-34c1-44b3-b217-6acd307df93e	35de38cb-8bd3-4f5d-9a42-bfbb4a2dcef1	0.3	0.946174	Classical_pointcloud	0.947626
34b9a326-34c1-44b3-b217-6acd307df93e	35de38cb-8bd3-4f5d-9a42-bfbb4a2dcef1	0.4	0.919046	Classical_pointcloud	1.11999
34b9a326-34c1-44b3-b217-6acd307df93e	35de38cb-8bd3-4f5d-9a42-bfbb4a2dcef1	0.5	0.924123	Classical_pointcloud	1.22989
34b9a326-34c1-44b3-b217-6acd307df93e	35de38cb-8bd3-4f5d-9a42-bfbb4a2dcef1	0.6	0.944565	Classical_pointcloud	1.32773
34b9a326-34c1-44b3-b217-6acd307df93e	35de38cb-8bd3-4f5d-9a42-bfbb4a2dcef1	0.7	1.00823	Classical_pointcloud	1.14319
34b9a326-34c1-44b3-b217-6acd307df93e	35de38cb-8bd3-4f5d-9a42-bfbb4a2dcef1	0.8	1.08036	Classical_pointcloud	0.989156
34b9a326-34c1-44b3-b217-6acd307df93e	35de38cb-8bd3-4f5d-9a42-bfbb4a2dcef1	0.9	1.16305	Classical_pointcloud	0.881768
3724480c-0c75-4670-b48b-bb723ef44c41	3a700a33-de9e-4afb-96b4-9cf8aa13f2c2	0.1	1.13107	Classical_pointcloud	0.985775
3724480c-0c75-4670-b48b-bb723ef44c41	3a700a33-de9e-4afb-96b4-9cf8aa13f2c2	0.2	1.08736	Classical_pointcloud	1.00192
3724480c-0c75-4670-b48b-bb723ef44c41	3a700a33-de9e-4afb-96b4-9cf8aa13f2c2	0.3	1.05865	Classical_pointcloud	1.06698
3724480c-0c75-4670-b48b-bb723ef44c41	3a700a33-de9e-4afb-96b4-9cf8aa13f2c2	0.4	1.04356	Classical_pointcloud	1.17283
3724480c-0c75-4670-b48b-bb723ef44c41	3a700a33-de9e-4afb-96b4-9cf8aa13f2c2	0.5	1.08285	Classical_pointcloud	1.13559
3724480c-0c75-4670-b48b-bb723ef44c41	3a700a33-de9e-4afb-96b4-9cf8aa13f2c2	0.6	1.11854	Classical_pointcloud	0.966559
3724480c-0c75-4670-b48b-bb723ef44c41	3a700a33-de9e-4afb-96b4-9cf8aa13f2c2	0.7	1.18952	Classical_pointcloud	0.825476
3724480c-0c75-4670-b48b-bb723ef44c41	3a700a33-de9e-4afb-96b4-9cf8aa13f2c2	0.8	1.29319	Classical_pointcloud	0.728752
3724480c-0c75-4670-b48b-bb723ef44c41	3a700a33-de9e-4afb-96b4-9cf8aa13f2c2	0.9	1.44993	Classical_pointcloud	0.695158
3cc0fe7a-7e29-4ec8-ab3f-dafed57cbbb9	4a01ee10-4b34-4086-9bbc-6219a6db23fe	0.1	1.45194	Classical_pointcloud	0.548107
3cc0fe7a-7e29-4ec8-ab3f-dafed57cbbb9	4a01ee10-4b34-4086-9bbc-6219a6db23fe	0.2	1.29538	Classical_pointcloud	0.599534
3cc0fe7a-7e29-4ec8-ab3f-dafed57cbbb9	4a01ee10-4b34-4086-9bbc-6219a6db23fe	0.3	1.204	Classical_pointcloud	0.693287
3cc0fe7a-7e29-4ec8-ab3f-dafed57cbbb9	4a01ee10-4b34-4086-9bbc-6219a6db23fe	0.4	1.11606	Classical_pointcloud	0.814886
3cc0fe7a-7e29-4ec8-ab3f-dafed57cbbb9	4a01ee10-4b34-4086-9bbc-6219a6db23fe	0.5	1.06994	Classical_pointcloud	0.950177
3cc0fe7a-7e29-4ec8-ab3f-dafed57cbbb9	4a01ee10-4b34-4086-9bbc-6219a6db23fe	0.6	1.05377	Classical_pointcloud	0.832444
3cc0fe7a-7e29-4ec8-ab3f-dafed57cbbb9	4a01ee10-4b34-4086-9bbc-6219a6db23fe	0.7	1.06146	Classical_pointcloud	0.738427
3cc0fe7a-7e29-4ec8-ab3f-dafed57cbbb9	4a01ee10-4b34-4086-9bbc-6219a6db23fe	0.8	1.07445	Classical_pointcloud	0.678066
3cc0fe7a-7e29-4ec8-ab3f-dafed57cbbb9	4a01ee10-4b34-4086-9bbc-6219a6db23fe	0.9	1.12641	Classical_pointcloud	0.66065
4a133565-c86a-4bfa-a1ad-fbf277ff18ee	4b9d88b7-1e5d-462f-86b2-f3682dc8a05c	0.1	1.13029	Classical_pointcloud	0.790719
4a133565-c86a-4bfa-a1ad-fbf277ff18ee	4b9d88b7-1e5d-462f-86b2-f3682dc8a05c	0.2	1.06543	Classical_pointcloud	0.830431
4a133565-c86a-4bfa-a1ad-fbf277ff18ee	4b9d88b7-1e5d-462f-86b2-f3682dc8a05c	0.3	1.02208	Classical_pointcloud	0.914437
4a133565-c86a-4bfa-a1ad-fbf277ff18ee	4b9d88b7-1e5d-462f-86b2-f3682dc8a05c	0.4	0.978738	Classical_pointcloud	1.03198
4a133565-c86a-4bfa-a1ad-fbf277ff18ee	4b9d88b7-1e5d-462f-86b2-f3682dc8a05c	0.5	0.968952	Classical_pointcloud	1.14471
4a133565-c86a-4bfa-a1ad-fbf277ff18ee	4b9d88b7-1e5d-462f-86b2-f3682dc8a05c	0.6	0.968893	Classical_pointcloud	0.996747
4a133565-c86a-4bfa-a1ad-fbf277ff18ee	4b9d88b7-1e5d-462f-86b2-f3682dc8a05c	0.7	1.00282	Classical_pointcloud	0.871119
4a133565-c86a-4bfa-a1ad-fbf277ff18ee	4b9d88b7-1e5d-462f-86b2-f3682dc8a05c	0.8	1.03379	Classical_pointcloud	0.778712
4a133565-c86a-4bfa-a1ad-fbf277ff18ee	4b9d88b7-1e5d-462f-86b2-f3682dc8a05c	0.9	1.07303	Classical_pointcloud	0.732215
5098ef78-55d3-48d0-ba76-b4339792f0d4	5e7ec954-d4a4-4fbc-a74f-08da8d768ac9	0.1	1.0401	Classical_pointcloud	0.72592
5098ef78-55d3-48d0-ba76-b4339792f0d4	5e7ec954-d4a4-4fbc-a74f-08da8d768ac9	0.2	0.929502	Classical_pointcloud	0.830997
5098ef78-55d3-48d0-ba76-b4339792f0d4	5e7ec954-d4a4-4fbc-a74f-08da8d768ac9	0.3	0.829109	Classical_pointcloud	0.991626
5098ef78-55d3-48d0-ba76-b4339792f0d4	5e7ec954-d4a4-4fbc-a74f-08da8d768ac9	0.4	0.754051	Classical_pointcloud	1.18544
5098ef78-55d3-48d0-ba76-b4339792f0d4	5e7ec954-d4a4-4fbc-a74f-08da8d768ac9	0.5	0.717061	Classical_pointcloud	1.17407
5098ef78-55d3-48d0-ba76-b4339792f0d4	5e7ec954-d4a4-4fbc-a74f-08da8d768ac9	0.6	0.689037	Classical_pointcloud	1.15084
5098ef78-55d3-48d0-ba76-b4339792f0d4	5e7ec954-d4a4-4fbc-a74f-08da8d768ac9	0.7	0.714624	Classical_pointcloud	1.03186
5098ef78-55d3-48d0-ba76-b4339792f0d4	5e7ec954-d4a4-4fbc-a74f-08da8d768ac9	0.8	0.761715	Classical_pointcloud	0.9011
5098ef78-55d3-48d0-ba76-b4339792f0d4	5e7ec954-d4a4-4fbc-a74f-08da8d768ac9	0.9	0.839291	Classical_pointcloud	0.829696
63841465-0d86-4ba2-9556-9c7cbca5c101	641a2af9-953f-4e4b-9261-5e4c90a23002	0.1	1.00002	Classical_pointcloud	0.895442
63841465-0d86-4ba2-9556-9c7cbca5c101	641a2af9-953f-4e4b-9261-5e4c90a23002	0.2	0.934618	Classical_pointcloud	1.04724
63841465-0d86-4ba2-9556-9c7cbca5c101	641a2af9-953f-4e4b-9261-5e4c90a23002	0.3	0.876973	Classical_pointcloud	1.25328
63841465-0d86-4ba2-9556-9c7cbca5c101	641a2af9-953f-4e4b-9261-5e4c90a23002	0.4	0.844084	Classical_pointcloud	1.49125
63841465-0d86-4ba2-9556-9c7cbca5c101	641a2af9-953f-4e4b-9261-5e4c90a23002	0.5	0.835519	Classical_pointcloud	1.50388
63841465-0d86-4ba2-9556-9c7cbca5c101	641a2af9-953f-4e4b-9261-5e4c90a23002	0.6	0.855137	Classical_pointcloud	1.24331
63841465-0d86-4ba2-9556-9c7cbca5c101	641a2af9-953f-4e4b-9261-5e4c90a23002	0.7	0.868089	Classical_pointcloud	1.00374
63841465-0d86-4ba2-9556-9c7cbca5c101	641a2af9-953f-4e4b-9261-5e4c90a23002	0.8	0.902181	Classical_pointcloud	0.805149
63841465-0d86-4ba2-9556-9c7cbca5c101	641a2af9-953f-4e4b-9261-5e4c90a23002	0.9	0.947133	Classical_pointcloud	0.684213
6724abfa-480f-4af8-904c-b6991c25fd5d	7ded25f7-967b-4027-a7c6-9f5a96a8e3fa	0.1	0.95671	Classical_pointcloud	0.649079
6724abfa-480f-4af8-904c-b6991c25fd5d	7ded25f7-967b-4027-a7c6-9f5a96a8e3fa	0.2	0.858027	Classical_pointcloud	0.732184
6724abfa-480f-4af8-904c-b6991c25fd5d	7ded25f7-967b-4027-a7c6-9f5a96a8e3fa	0.3	0.79201	Classical_pointcloud	0.856613
6724abfa-480f-4af8-904c-b6991c25fd5d	7ded25f7-967b-4027-a7c6-9f5a96a8e3fa	0.4	0.763361	Classical_pointcloud	0.987392
6724abfa-480f-4af8-904c-b6991c25fd5d	7ded25f7-967b-4027-a7c6-9f5a96a8e3fa	0.5	0.755187	Classical_pointcloud	0.940999
6724abfa-480f-4af8-904c-b6991c25fd5d	7ded25f7-967b-4027-a7c6-9f5a96a8e3fa	0.6	0.797661	Classical_pointcloud	0.887033
6724abfa-480f-4af8-904c-b6991c25fd5d	7ded25f7-967b-4027-a7c6-9f5a96a8e3fa	0.7	0.864979	Classical_pointcloud	0.741722
6724abfa-480f-4af8-904c-b6991c25fd5d	7ded25f7-967b-4027-a7c6-9f5a96a8e3fa	0.8	0.984435	Classical_pointcloud	0.629586
6724abfa-480f-4af8-904c-b6991c25fd5d	7ded25f7-967b-4027-a7c6-9f5a96a8e3fa	0.9	1.07773	Classical_pointcloud	0.570535
7e1e8485-0553-4e9e-a8da-52c5fa09171e	80d40c5e-65bf-43b0-8dea-b697c421ea78	0.1	1.09453	Classical_pointcloud	0.633824
7e1e8485-0553-4e9e-a8da-52c5fa09171e	80d40c5e-65bf-43b0-8dea-b697c421ea78	0.2	1.03605	Classical_pointcloud	0.684236
7e1e8485-0553-4e9e-a8da-52c5fa09171e	80d40c5e-65bf-43b0-8dea-b697c421ea78	0.3	0.997997	Classical_pointcloud	0.806338
7e1e8485-0553-4e9e-a8da-52c5fa09171e	80d40c5e-65bf-43b0-8dea-b697c421ea78	0.4	1.00548	Classical_pointcloud	0.973519
7e1e8485-0553-4e9e-a8da-52c5fa09171e	80d40c5e-65bf-43b0-8dea-b697c421ea78	0.5	1.00873	Classical_pointcloud	1.16656
7e1e8485-0553-4e9e-a8da-52c5fa09171e	80d40c5e-65bf-43b0-8dea-b697c421ea78	0.6	0.963954	Classical_pointcloud	1.13926
7e1e8485-0553-4e9e-a8da-52c5fa09171e	80d40c5e-65bf-43b0-8dea-b697c421ea78	0.7	0.999088	Classical_pointcloud	0.956678
7e1e8485-0553-4e9e-a8da-52c5fa09171e	80d40c5e-65bf-43b0-8dea-b697c421ea78	0.8	1.0153	Classical_pointcloud	0.783005
7e1e8485-0553-4e9e-a8da-52c5fa09171e	80d40c5e-65bf-43b0-8dea-b697c421ea78	0.9	1.0455	Classical_pointcloud	0.653083
844b2778-4a64-4bd8-b476-26b683e0144c	85b725f7-fd9d-42ad-8b65-659c12cf73f7	0.1	0.932272	Classical_pointcloud	0.616955
844b2778-4a64-4bd8-b476-26b683e0144c	85b725f7-fd9d-42ad-8b65-659c12cf73f7	0.2	0.879849	Classical_pointcloud	0.723215
844b2778-4a64-4bd8-b476-26b683e0144c	85b725f7-fd9d-42ad-8b65-659c12cf73f7	0.3	0.848225	Classical_pointcloud	0.879576
844b2778-4a64-4bd8-b476-26b683e0144c	85b725f7-fd9d-42ad-8b65-659c12cf73f7	0.4	0.826631	Classical_pointcloud	1.06418
844b2778-4a64-4bd8-b476-26b683e0144c	85b725f7-fd9d-42ad-8b65-659c12cf73f7	0.5	0.826187	Classical_pointcloud	1.23403
844b2778-4a64-4bd8-b476-26b683e0144c	85b725f7-fd9d-42ad-8b65-659c12cf73f7	0.6	0.850968	Classical_pointcloud	1.04335
844b2778-4a64-4bd8-b476-26b683e0144c	85b725f7-fd9d-42ad-8b65-659c12cf73f7	0.7	0.908356	Classical_pointcloud	0.873241
844b2778-4a64-4bd8-b476-26b683e0144c	85b725f7-fd9d-42ad-8b65-659c12cf73f7	0.8	0.979825	Classical_pointcloud	0.738055
844b2778-4a64-4bd8-b476-26b683e0144c	85b725f7-fd9d-42ad-8b65-659c12cf73f7	0.9	1.0719	Classical_pointcloud	0.659629
871cd92c-f111-446c-88a7-ec654146f4e0	88267d64-4692-4402-b307-be9f4035aa7f	0.1	1.35032	Classical_pointcloud	0.633176
871cd92c-f111-446c-88a7-ec654146f4e0	88267d64-4692-4402-b307-be9f4035aa7f	0.2	1.20783	Classical_pointcloud	0.696391
871cd92c-f111-446c-88a7-ec654146f4e0	88267d64-4692-4402-b307-be9f4035aa7f	0.3	1.09352	Classical_pointcloud	0.81144
871cd92c-f111-446c-88a7-ec654146f4e0	88267d64-4692-4402-b307-be9f4035aa7f	0.4	1.01215	Classical_pointcloud	0.959863
871cd92c-f111-446c-88a7-ec654146f4e0	88267d64-4692-4402-b307-be9f4035aa7f	0.5	0.955096	Classical_pointcloud	1.08118
871cd92c-f111-446c-88a7-ec654146f4e0	88267d64-4692-4402-b307-be9f4035aa7f	0.6	0.925272	Classical_pointcloud	0.909921
871cd92c-f111-446c-88a7-ec654146f4e0	88267d64-4692-4402-b307-be9f4035aa7f	0.7	0.912364	Classical_pointcloud	0.759204
871cd92c-f111-446c-88a7-ec654146f4e0	88267d64-4692-4402-b307-be9f4035aa7f	0.8	0.929646	Classical_pointcloud	0.643625
871cd92c-f111-446c-88a7-ec654146f4e0	88267d64-4692-4402-b307-be9f4035aa7f	0.9	0.972288	Classical_pointcloud	0.584415
90ce3492-52c2-4d55-9f14-c04ec4c0b509	98db1128-69dd-4a5e-95c8-278bc07876be	0.1	1.21621	Classical_pointcloud	0.819546
90ce3492-52c2-4d55-9f14-c04ec4c0b509	98db1128-69dd-4a5e-95c8-278bc07876be	0.2	1.16578	Classical_pointcloud	0.948297
90ce3492-52c2-4d55-9f14-c04ec4c0b509	98db1128-69dd-4a5e-95c8-278bc07876be	0.3	1.12168	Classical_pointcloud	1.14797
90ce3492-52c2-4d55-9f14-c04ec4c0b509	98db1128-69dd-4a5e-95c8-278bc07876be	0.4	1.09006	Classical_pointcloud	1.3883
90ce3492-52c2-4d55-9f14-c04ec4c0b509	98db1128-69dd-4a5e-95c8-278bc07876be	0.5	1.09938	Classical_pointcloud	1.47421
90ce3492-52c2-4d55-9f14-c04ec4c0b509	98db1128-69dd-4a5e-95c8-278bc07876be	0.6	1.12516	Classical_pointcloud	1.36896
90ce3492-52c2-4d55-9f14-c04ec4c0b509	98db1128-69dd-4a5e-95c8-278bc07876be	0.7	1.21564	Classical_pointcloud	1.09842
90ce3492-52c2-4d55-9f14-c04ec4c0b509	98db1128-69dd-4a5e-95c8-278bc07876be	0.8	1.30194	Classical_pointcloud	0.854382
90ce3492-52c2-4d55-9f14-c04ec4c0b509	98db1128-69dd-4a5e-95c8-278bc07876be	0.9	1.41182	Classical_pointcloud	0.666616
9d371ea9-bef0-4012-a3ce-3c6db24600ab	aabbbca4-6c35-4f3d-9467-7d573482f236	0.1	1.2704	Classical_pointcloud	0.649733
9d371ea9-bef0-4012-a3ce-3c6db24600ab	aabbbca4-6c35-4f3d-9467-7d573482f236	0.2	1.2242	Classical_pointcloud	0.70988
9d371ea9-bef0-4012-a3ce-3c6db24600ab	aabbbca4-6c35-4f3d-9467-7d573482f236	0.3	1.18803	Classical_pointcloud	0.804618
9d371ea9-bef0-4012-a3ce-3c6db24600ab	aabbbca4-6c35-4f3d-9467-7d573482f236	0.4	1.18085	Classical_pointcloud	0.923358
9d371ea9-bef0-4012-a3ce-3c6db24600ab	aabbbca4-6c35-4f3d-9467-7d573482f236	0.5	1.16046	Classical_pointcloud	0.935711
9d371ea9-bef0-4012-a3ce-3c6db24600ab	aabbbca4-6c35-4f3d-9467-7d573482f236	0.6	1.17756	Classical_pointcloud	0.857926
9d371ea9-bef0-4012-a3ce-3c6db24600ab	aabbbca4-6c35-4f3d-9467-7d573482f236	0.7	1.19327	Classical_pointcloud	0.811308
9d371ea9-bef0-4012-a3ce-3c6db24600ab	aabbbca4-6c35-4f3d-9467-7d573482f236	0.8	1.19476	Classical_pointcloud	0.801316
9d371ea9-bef0-4012-a3ce-3c6db24600ab	aabbbca4-6c35-4f3d-9467-7d573482f236	0.9	1.25064	Classical_pointcloud	0.829273
ab359784-2c33-4bb5-aa6a-f300f318364a	aedfb9fc-3ae3-42cf-a88b-f3456600899d	0.1	1.21172	Classical_pointcloud	0.641588
ab359784-2c33-4bb5-aa6a-f300f318364a	aedfb9fc-3ae3-42cf-a88b-f3456600899d	0.2	1.05277	Classical_pointcloud	0.757582
ab359784-2c33-4bb5-aa6a-f300f318364a	aedfb9fc-3ae3-42cf-a88b-f3456600899d	0.3	0.953056	Classical_pointcloud	0.924641
ab359784-2c33-4bb5-aa6a-f300f318364a	aedfb9fc-3ae3-42cf-a88b-f3456600899d	0.4	0.885761	Classical_pointcloud	1.12015
ab359784-2c33-4bb5-aa6a-f300f318364a	aedfb9fc-3ae3-42cf-a88b-f3456600899d	0.5	0.821158	Classical_pointcloud	1.1188
ab359784-2c33-4bb5-aa6a-f300f318364a	aedfb9fc-3ae3-42cf-a88b-f3456600899d	0.6	0.817372	Classical_pointcloud	0.953121
ab359784-2c33-4bb5-aa6a-f300f318364a	aedfb9fc-3ae3-42cf-a88b-f3456600899d	0.7	0.817632	Classical_pointcloud	0.769486
ab359784-2c33-4bb5-aa6a-f300f318364a	aedfb9fc-3ae3-42cf-a88b-f3456600899d	0.8	0.878416	Classical_pointcloud	0.628103
ab359784-2c33-4bb5-aa6a-f300f318364a	aedfb9fc-3ae3-42cf-a88b-f3456600899d	0.9	0.934412	Classical_pointcloud	0.561831
b2795e20-86b1-41b7-9874-75b58c9aa9cd	c65da446-107e-448b-96e6-6d8dd832f660	0.1	1.27697	Classical_pointcloud	0.505562
b2795e20-86b1-41b7-9874-75b58c9aa9cd	c65da446-107e-448b-96e6-6d8dd832f660	0.2	1.20346	Classical_pointcloud	0.56236
b2795e20-86b1-41b7-9874-75b58c9aa9cd	c65da446-107e-448b-96e6-6d8dd832f660	0.3	1.12112	Classical_pointcloud	0.666079
b2795e20-86b1-41b7-9874-75b58c9aa9cd	c65da446-107e-448b-96e6-6d8dd832f660	0.4	1.0669	Classical_pointcloud	0.798642
b2795e20-86b1-41b7-9874-75b58c9aa9cd	c65da446-107e-448b-96e6-6d8dd832f660	0.5	1.0314	Classical_pointcloud	0.948026
b2795e20-86b1-41b7-9874-75b58c9aa9cd	c65da446-107e-448b-96e6-6d8dd832f660	0.6	1.02781	Classical_pointcloud	0.904684
b2795e20-86b1-41b7-9874-75b58c9aa9cd	c65da446-107e-448b-96e6-6d8dd832f660	0.7	1.02778	Classical_pointcloud	0.791524
b2795e20-86b1-41b7-9874-75b58c9aa9cd	c65da446-107e-448b-96e6-6d8dd832f660	0.8	1.04351	Classical_pointcloud	0.708042
b2795e20-86b1-41b7-9874-75b58c9aa9cd	c65da446-107e-448b-96e6-6d8dd832f660	0.9	1.06083	Classical_pointcloud	0.665501
c7956b73-6da8-4108-9bb9-6e7b0880e93c	de28441c-1ad4-4c06-816a-b5259ecbc098	0.1	1.33638	Classical_pointcloud	0.597983
c7956b73-6da8-4108-9bb9-6e7b0880e93c	de28441c-1ad4-4c06-816a-b5259ecbc098	0.2	1.27563	Classical_pointcloud	0.702946
c7956b73-6da8-4108-9bb9-6e7b0880e93c	de28441c-1ad4-4c06-816a-b5259ecbc098	0.3	1.22603	Classical_pointcloud	0.857363
c7956b73-6da8-4108-9bb9-6e7b0880e93c	de28441c-1ad4-4c06-816a-b5259ecbc098	0.4	1.21918	Classical_pointcloud	1.03942
c7956b73-6da8-4108-9bb9-6e7b0880e93c	de28441c-1ad4-4c06-816a-b5259ecbc098	0.5	1.16523	Classical_pointcloud	1.1304
c7956b73-6da8-4108-9bb9-6e7b0880e93c	de28441c-1ad4-4c06-816a-b5259ecbc098	0.6	1.17045	Classical_pointcloud	1.05638
c7956b73-6da8-4108-9bb9-6e7b0880e93c	de28441c-1ad4-4c06-816a-b5259ecbc098	0.7	1.17799	Classical_pointcloud	0.888446
c7956b73-6da8-4108-9bb9-6e7b0880e93c	de28441c-1ad4-4c06-816a-b5259ecbc098	0.8	1.17148	Classical_pointcloud	0.753075
c7956b73-6da8-4108-9bb9-6e7b0880e93c	de28441c-1ad4-4c06-816a-b5259ecbc098	0.9	1.18016	Classical_pointcloud	0.670297
e5b849b8-a738-48e0-8030-6dafb2e354a0	f6264052-5078-4b8b-950a-c7b682111068	0.1	1.24385	Classical_pointcloud	0.75852
e5b849b8-a738-48e0-8030-6dafb2e354a0	f6264052-5078-4b8b-950a-c7b682111068	0.2	1.20956	Classical_pointcloud	0.804718
e5b849b8-a738-48e0-8030-6dafb2e354a0	f6264052-5078-4b8b-950a-c7b682111068	0.3	1.19996	Classical_pointcloud	0.889702
e5b849b8-a738-48e0-8030-6dafb2e354a0	f6264052-5078-4b8b-950a-c7b682111068	0.4	1.20413	Classical_pointcloud	1.00367
e5b849b8-a738-48e0-8030-6dafb2e354a0	f6264052-5078-4b8b-950a-c7b682111068	0.5	1.18994	Classical_pointcloud	1.07353
e5b849b8-a738-48e0-8030-6dafb2e354a0	f6264052-5078-4b8b-950a-c7b682111068	0.6	1.21487	Classical_pointcloud	0.929224
e5b849b8-a738-48e0-8030-6dafb2e354a0	f6264052-5078-4b8b-950a-c7b682111068	0.7	1.22202	Classical_pointcloud	0.803884
e5b849b8-a738-48e0-8030-6dafb2e354a0	f6264052-5078-4b8b-950a-c7b682111068	0.8	1.25276	Classical_pointcloud	0.707658
e5b849b8-a738-48e0-8030-6dafb2e354a0	f6264052-5078-4b8b-950a-c7b682111068	0.9	1.31052	Classical_pointcloud	0.653538
f87143a4-e1cf-48df-a4d0-d5c4f6a8bbbf	f9e8721c-4f70-4778-b53a-a8f0651d4500	0.1	0.813435	Classical_pointcloud	0.700623
f87143a4-e1cf-48df-a4d0-d5c4f6a8bbbf	f9e8721c-4f70-4778-b53a-a8f0651d4500	0.2	0.713506	Classical_pointcloud	0.80323
f87143a4-e1cf-48df-a4d0-d5c4f6a8bbbf	f9e8721c-4f70-4778-b53a-a8f0651d4500	0.3	0.635839	Classical_pointcloud	0.953709
f87143a4-e1cf-48df-a4d0-d5c4f6a8bbbf	f9e8721c-4f70-4778-b53a-a8f0651d4500	0.4	0.613842	Classical_pointcloud	1.12184
f87143a4-e1cf-48df-a4d0-d5c4f6a8bbbf	f9e8721c-4f70-4778-b53a-a8f0651d4500	0.5	0.619335	Classical_pointcloud	1.11893
f87143a4-e1cf-48df-a4d0-d5c4f6a8bbbf	f9e8721c-4f70-4778-b53a-a8f0651d4500	0.6	0.644576	Classical_pointcloud	0.998352
f87143a4-e1cf-48df-a4d0-d5c4f6a8bbbf	f9e8721c-4f70-4778-b53a-a8f0651d4500	0.7	0.703181	Classical_pointcloud	0.900882
f87143a4-e1cf-48df-a4d0-d5c4f6a8bbbf	f9e8721c-4f70-4778-b53a-a8f0651d4500	0.8	0.791519	Classical_pointcloud	0.728383
f87143a4-e1cf-48df-a4d0-d5c4f6a8bbbf	f9e8721c-4f70-4778-b53a-a8f0651d4500	0.9	0.890441	Classical_pointcloud	0.599642
016e95b6-3864-4252-be8d-c65462e45d31	0a39aa97-04a9-4909-9d2f-fc3ada00fad3	0.1	3.03371	Rotation_invariant_pointcloud	0.480655
016e95b6-3864-4252-be8d-c65462e45d31	0a39aa97-04a9-4909-9d2f-fc3ada00fad3	0.2	2.99708	Rotation_invariant_pointcloud	0.67105
016e95b6-3864-4252-be8d-c65462e45d31	0a39aa97-04a9-4909-9d2f-fc3ada00fad3	0.3	3.04272	Rotation_invariant_pointcloud	0.929889
016e95b6-3864-4252-be8d-c65462e45d31	0a39aa97-04a9-4909-9d2f-fc3ada00fad3	0.4	3.17196	Rotation_invariant_pointcloud	1.21416
016e95b6-3864-4252-be8d-c65462e45d31	0a39aa97-04a9-4909-9d2f-fc3ada00fad3	0.5	3.34922	Rotation_invariant_pointcloud	1.29746
016e95b6-3864-4252-be8d-c65462e45d31	0a39aa97-04a9-4909-9d2f-fc3ada00fad3	0.6	3.56784	Rotation_invariant_pointcloud	1.20023
016e95b6-3864-4252-be8d-c65462e45d31	0a39aa97-04a9-4909-9d2f-fc3ada00fad3	0.7	3.82794	Rotation_invariant_pointcloud	0.934288
016e95b6-3864-4252-be8d-c65462e45d31	0a39aa97-04a9-4909-9d2f-fc3ada00fad3	0.8	4.10707	Rotation_invariant_pointcloud	0.707352
016e95b6-3864-4252-be8d-c65462e45d31	0a39aa97-04a9-4909-9d2f-fc3ada00fad3	0.9	4.39915	Rotation_invariant_pointcloud	0.568249
0f4cac9c-4eea-4db4-9890-79ea07ad0b93	1e8da23e-abdb-440e-8665-e69e6fc0aefe	0.1	5.62886	Rotation_invariant_pointcloud	0.678031
0f4cac9c-4eea-4db4-9890-79ea07ad0b93	1e8da23e-abdb-440e-8665-e69e6fc0aefe	0.2	4.95035	Rotation_invariant_pointcloud	0.890448
0f4cac9c-4eea-4db4-9890-79ea07ad0b93	1e8da23e-abdb-440e-8665-e69e6fc0aefe	0.3	4.33051	Rotation_invariant_pointcloud	1.01853
0f4cac9c-4eea-4db4-9890-79ea07ad0b93	1e8da23e-abdb-440e-8665-e69e6fc0aefe	0.4	3.7929	Rotation_invariant_pointcloud	1.03301
0f4cac9c-4eea-4db4-9890-79ea07ad0b93	1e8da23e-abdb-440e-8665-e69e6fc0aefe	0.5	3.33178	Rotation_invariant_pointcloud	1.10785
0f4cac9c-4eea-4db4-9890-79ea07ad0b93	1e8da23e-abdb-440e-8665-e69e6fc0aefe	0.6	2.92697	Rotation_invariant_pointcloud	1.17597
0f4cac9c-4eea-4db4-9890-79ea07ad0b93	1e8da23e-abdb-440e-8665-e69e6fc0aefe	0.7	2.62812	Rotation_invariant_pointcloud	0.934436
0f4cac9c-4eea-4db4-9890-79ea07ad0b93	1e8da23e-abdb-440e-8665-e69e6fc0aefe	0.8	2.40333	Rotation_invariant_pointcloud	0.656273
0f4cac9c-4eea-4db4-9890-79ea07ad0b93	1e8da23e-abdb-440e-8665-e69e6fc0aefe	0.9	2.23839	Rotation_invariant_pointcloud	0.500271
2bf6680d-43c3-4936-8938-db3928fee607	31c9bdbf-a694-4120-a2ad-d76bfdf44970	0.1	11.5789	Rotation_invariant_pointcloud	0.562684
2bf6680d-43c3-4936-8938-db3928fee607	31c9bdbf-a694-4120-a2ad-d76bfdf44970	0.2	11.6555	Rotation_invariant_pointcloud	0.651196
2bf6680d-43c3-4936-8938-db3928fee607	31c9bdbf-a694-4120-a2ad-d76bfdf44970	0.3	11.7965	Rotation_invariant_pointcloud	0.797847
2bf6680d-43c3-4936-8938-db3928fee607	31c9bdbf-a694-4120-a2ad-d76bfdf44970	0.4	11.9821	Rotation_invariant_pointcloud	0.976792
2bf6680d-43c3-4936-8938-db3928fee607	31c9bdbf-a694-4120-a2ad-d76bfdf44970	0.5	12.1922	Rotation_invariant_pointcloud	1.04369
2bf6680d-43c3-4936-8938-db3928fee607	31c9bdbf-a694-4120-a2ad-d76bfdf44970	0.6	12.4322	Rotation_invariant_pointcloud	1.09245
2bf6680d-43c3-4936-8938-db3928fee607	31c9bdbf-a694-4120-a2ad-d76bfdf44970	0.7	12.6811	Rotation_invariant_pointcloud	1.15796
2bf6680d-43c3-4936-8938-db3928fee607	31c9bdbf-a694-4120-a2ad-d76bfdf44970	0.8	12.95	Rotation_invariant_pointcloud	1.14338
2bf6680d-43c3-4936-8938-db3928fee607	31c9bdbf-a694-4120-a2ad-d76bfdf44970	0.9	13.239	Rotation_invariant_pointcloud	1.17423
34b9a326-34c1-44b3-b217-6acd307df93e	35de38cb-8bd3-4f5d-9a42-bfbb4a2dcef1	0.1	8.64413	Rotation_invariant_pointcloud	0.691677
34b9a326-34c1-44b3-b217-6acd307df93e	35de38cb-8bd3-4f5d-9a42-bfbb4a2dcef1	0.2	8.42939	Rotation_invariant_pointcloud	0.765342
34b9a326-34c1-44b3-b217-6acd307df93e	35de38cb-8bd3-4f5d-9a42-bfbb4a2dcef1	0.3	8.2555	Rotation_invariant_pointcloud	0.914761
34b9a326-34c1-44b3-b217-6acd307df93e	35de38cb-8bd3-4f5d-9a42-bfbb4a2dcef1	0.4	8.10662	Rotation_invariant_pointcloud	1.10975
34b9a326-34c1-44b3-b217-6acd307df93e	35de38cb-8bd3-4f5d-9a42-bfbb4a2dcef1	0.5	7.97827	Rotation_invariant_pointcloud	1.25808
34b9a326-34c1-44b3-b217-6acd307df93e	35de38cb-8bd3-4f5d-9a42-bfbb4a2dcef1	0.6	7.87568	Rotation_invariant_pointcloud	1.22624
34b9a326-34c1-44b3-b217-6acd307df93e	35de38cb-8bd3-4f5d-9a42-bfbb4a2dcef1	0.7	7.79255	Rotation_invariant_pointcloud	1.16311
34b9a326-34c1-44b3-b217-6acd307df93e	35de38cb-8bd3-4f5d-9a42-bfbb4a2dcef1	0.8	7.74527	Rotation_invariant_pointcloud	1.15217
34b9a326-34c1-44b3-b217-6acd307df93e	35de38cb-8bd3-4f5d-9a42-bfbb4a2dcef1	0.9	7.75797	Rotation_invariant_pointcloud	1.08898
3724480c-0c75-4670-b48b-bb723ef44c41	3a700a33-de9e-4afb-96b4-9cf8aa13f2c2	0.1	5.23713	Rotation_invariant_pointcloud	0.710546
3724480c-0c75-4670-b48b-bb723ef44c41	3a700a33-de9e-4afb-96b4-9cf8aa13f2c2	0.2	5.15405	Rotation_invariant_pointcloud	1.15283
3724480c-0c75-4670-b48b-bb723ef44c41	3a700a33-de9e-4afb-96b4-9cf8aa13f2c2	0.3	5.04146	Rotation_invariant_pointcloud	1.32067
3724480c-0c75-4670-b48b-bb723ef44c41	3a700a33-de9e-4afb-96b4-9cf8aa13f2c2	0.4	4.92747	Rotation_invariant_pointcloud	1.21523
3724480c-0c75-4670-b48b-bb723ef44c41	3a700a33-de9e-4afb-96b4-9cf8aa13f2c2	0.5	4.86099	Rotation_invariant_pointcloud	1.21827
3724480c-0c75-4670-b48b-bb723ef44c41	3a700a33-de9e-4afb-96b4-9cf8aa13f2c2	0.6	4.8521	Rotation_invariant_pointcloud	1.24347
3724480c-0c75-4670-b48b-bb723ef44c41	3a700a33-de9e-4afb-96b4-9cf8aa13f2c2	0.7	4.90404	Rotation_invariant_pointcloud	1.04646
3724480c-0c75-4670-b48b-bb723ef44c41	3a700a33-de9e-4afb-96b4-9cf8aa13f2c2	0.8	5.02653	Rotation_invariant_pointcloud	1.01612
3724480c-0c75-4670-b48b-bb723ef44c41	3a700a33-de9e-4afb-96b4-9cf8aa13f2c2	0.9	5.23539	Rotation_invariant_pointcloud	1.00126
3cc0fe7a-7e29-4ec8-ab3f-dafed57cbbb9	4a01ee10-4b34-4086-9bbc-6219a6db23fe	0.1	1.79934	Rotation_invariant_pointcloud	0.302654
3cc0fe7a-7e29-4ec8-ab3f-dafed57cbbb9	4a01ee10-4b34-4086-9bbc-6219a6db23fe	0.2	1.74702	Rotation_invariant_pointcloud	0.417233
3cc0fe7a-7e29-4ec8-ab3f-dafed57cbbb9	4a01ee10-4b34-4086-9bbc-6219a6db23fe	0.3	1.72016	Rotation_invariant_pointcloud	0.588284
3cc0fe7a-7e29-4ec8-ab3f-dafed57cbbb9	4a01ee10-4b34-4086-9bbc-6219a6db23fe	0.4	1.71273	Rotation_invariant_pointcloud	0.779477
3cc0fe7a-7e29-4ec8-ab3f-dafed57cbbb9	4a01ee10-4b34-4086-9bbc-6219a6db23fe	0.5	1.72053	Rotation_invariant_pointcloud	0.880119
3cc0fe7a-7e29-4ec8-ab3f-dafed57cbbb9	4a01ee10-4b34-4086-9bbc-6219a6db23fe	0.6	1.74252	Rotation_invariant_pointcloud	0.86624
3cc0fe7a-7e29-4ec8-ab3f-dafed57cbbb9	4a01ee10-4b34-4086-9bbc-6219a6db23fe	0.7	1.77325	Rotation_invariant_pointcloud	0.712321
3cc0fe7a-7e29-4ec8-ab3f-dafed57cbbb9	4a01ee10-4b34-4086-9bbc-6219a6db23fe	0.8	1.81372	Rotation_invariant_pointcloud	0.594931
3cc0fe7a-7e29-4ec8-ab3f-dafed57cbbb9	4a01ee10-4b34-4086-9bbc-6219a6db23fe	0.9	1.86172	Rotation_invariant_pointcloud	0.538512
4a133565-c86a-4bfa-a1ad-fbf277ff18ee	4b9d88b7-1e5d-462f-86b2-f3682dc8a05c	0.1	2.14379	Rotation_invariant_pointcloud	0.392994
4a133565-c86a-4bfa-a1ad-fbf277ff18ee	4b9d88b7-1e5d-462f-86b2-f3682dc8a05c	0.2	2.02354	Rotation_invariant_pointcloud	0.499563
4a133565-c86a-4bfa-a1ad-fbf277ff18ee	4b9d88b7-1e5d-462f-86b2-f3682dc8a05c	0.3	1.91583	Rotation_invariant_pointcloud	0.653338
4a133565-c86a-4bfa-a1ad-fbf277ff18ee	4b9d88b7-1e5d-462f-86b2-f3682dc8a05c	0.4	1.82794	Rotation_invariant_pointcloud	0.828437
4a133565-c86a-4bfa-a1ad-fbf277ff18ee	4b9d88b7-1e5d-462f-86b2-f3682dc8a05c	0.5	1.76688	Rotation_invariant_pointcloud	1.01387
4a133565-c86a-4bfa-a1ad-fbf277ff18ee	4b9d88b7-1e5d-462f-86b2-f3682dc8a05c	0.6	1.72874	Rotation_invariant_pointcloud	0.847412
4a133565-c86a-4bfa-a1ad-fbf277ff18ee	4b9d88b7-1e5d-462f-86b2-f3682dc8a05c	0.7	1.71287	Rotation_invariant_pointcloud	0.668482
4a133565-c86a-4bfa-a1ad-fbf277ff18ee	4b9d88b7-1e5d-462f-86b2-f3682dc8a05c	0.8	1.72198	Rotation_invariant_pointcloud	0.50774
4a133565-c86a-4bfa-a1ad-fbf277ff18ee	4b9d88b7-1e5d-462f-86b2-f3682dc8a05c	0.9	1.74912	Rotation_invariant_pointcloud	0.388459
5098ef78-55d3-48d0-ba76-b4339792f0d4	5e7ec954-d4a4-4fbc-a74f-08da8d768ac9	0.1	2.14309	Rotation_invariant_pointcloud	0.431522
5098ef78-55d3-48d0-ba76-b4339792f0d4	5e7ec954-d4a4-4fbc-a74f-08da8d768ac9	0.2	2.2743	Rotation_invariant_pointcloud	0.626194
5098ef78-55d3-48d0-ba76-b4339792f0d4	5e7ec954-d4a4-4fbc-a74f-08da8d768ac9	0.3	2.47004	Rotation_invariant_pointcloud	0.902634
5098ef78-55d3-48d0-ba76-b4339792f0d4	5e7ec954-d4a4-4fbc-a74f-08da8d768ac9	0.4	2.72872	Rotation_invariant_pointcloud	1.2029
5098ef78-55d3-48d0-ba76-b4339792f0d4	5e7ec954-d4a4-4fbc-a74f-08da8d768ac9	0.5	3.05601	Rotation_invariant_pointcloud	1.13434
5098ef78-55d3-48d0-ba76-b4339792f0d4	5e7ec954-d4a4-4fbc-a74f-08da8d768ac9	0.6	3.43819	Rotation_invariant_pointcloud	1.08812
5098ef78-55d3-48d0-ba76-b4339792f0d4	5e7ec954-d4a4-4fbc-a74f-08da8d768ac9	0.7	3.87819	Rotation_invariant_pointcloud	1.04047
5098ef78-55d3-48d0-ba76-b4339792f0d4	5e7ec954-d4a4-4fbc-a74f-08da8d768ac9	0.8	4.36398	Rotation_invariant_pointcloud	0.967052
5098ef78-55d3-48d0-ba76-b4339792f0d4	5e7ec954-d4a4-4fbc-a74f-08da8d768ac9	0.9	4.89217	Rotation_invariant_pointcloud	1.00226
63841465-0d86-4ba2-9556-9c7cbca5c101	641a2af9-953f-4e4b-9261-5e4c90a23002	0.1	1.541	Rotation_invariant_pointcloud	0.797791
63841465-0d86-4ba2-9556-9c7cbca5c101	641a2af9-953f-4e4b-9261-5e4c90a23002	0.2	1.41863	Rotation_invariant_pointcloud	1.1379
63841465-0d86-4ba2-9556-9c7cbca5c101	641a2af9-953f-4e4b-9261-5e4c90a23002	0.3	1.31561	Rotation_invariant_pointcloud	1.53011
63841465-0d86-4ba2-9556-9c7cbca5c101	641a2af9-953f-4e4b-9261-5e4c90a23002	0.4	1.29113	Rotation_invariant_pointcloud	1.94311
63841465-0d86-4ba2-9556-9c7cbca5c101	641a2af9-953f-4e4b-9261-5e4c90a23002	0.5	1.35578	Rotation_invariant_pointcloud	1.95091
63841465-0d86-4ba2-9556-9c7cbca5c101	641a2af9-953f-4e4b-9261-5e4c90a23002	0.6	1.56896	Rotation_invariant_pointcloud	1.80716
63841465-0d86-4ba2-9556-9c7cbca5c101	641a2af9-953f-4e4b-9261-5e4c90a23002	0.7	1.85401	Rotation_invariant_pointcloud	1.45416
63841465-0d86-4ba2-9556-9c7cbca5c101	641a2af9-953f-4e4b-9261-5e4c90a23002	0.8	2.12267	Rotation_invariant_pointcloud	1.03632
63841465-0d86-4ba2-9556-9c7cbca5c101	641a2af9-953f-4e4b-9261-5e4c90a23002	0.9	2.40191	Rotation_invariant_pointcloud	0.649137
6724abfa-480f-4af8-904c-b6991c25fd5d	7ded25f7-967b-4027-a7c6-9f5a96a8e3fa	0.1	3.80299	Rotation_invariant_pointcloud	0.36293
6724abfa-480f-4af8-904c-b6991c25fd5d	7ded25f7-967b-4027-a7c6-9f5a96a8e3fa	0.2	3.70099	Rotation_invariant_pointcloud	0.428813
6724abfa-480f-4af8-904c-b6991c25fd5d	7ded25f7-967b-4027-a7c6-9f5a96a8e3fa	0.3	3.61113	Rotation_invariant_pointcloud	0.54254
6724abfa-480f-4af8-904c-b6991c25fd5d	7ded25f7-967b-4027-a7c6-9f5a96a8e3fa	0.4	3.53472	Rotation_invariant_pointcloud	0.680531
6724abfa-480f-4af8-904c-b6991c25fd5d	7ded25f7-967b-4027-a7c6-9f5a96a8e3fa	0.5	3.46048	Rotation_invariant_pointcloud	0.750932
6724abfa-480f-4af8-904c-b6991c25fd5d	7ded25f7-967b-4027-a7c6-9f5a96a8e3fa	0.6	3.41086	Rotation_invariant_pointcloud	0.618268
6724abfa-480f-4af8-904c-b6991c25fd5d	7ded25f7-967b-4027-a7c6-9f5a96a8e3fa	0.7	3.37059	Rotation_invariant_pointcloud	0.473944
6724abfa-480f-4af8-904c-b6991c25fd5d	7ded25f7-967b-4027-a7c6-9f5a96a8e3fa	0.8	3.3486	Rotation_invariant_pointcloud	0.353971
6724abfa-480f-4af8-904c-b6991c25fd5d	7ded25f7-967b-4027-a7c6-9f5a96a8e3fa	0.9	3.33255	Rotation_invariant_pointcloud	0.290299
7e1e8485-0553-4e9e-a8da-52c5fa09171e	80d40c5e-65bf-43b0-8dea-b697c421ea78	0.1	12.2366	Rotation_invariant_pointcloud	0.959626
7e1e8485-0553-4e9e-a8da-52c5fa09171e	80d40c5e-65bf-43b0-8dea-b697c421ea78	0.2	12.6046	Rotation_invariant_pointcloud	1.05127
7e1e8485-0553-4e9e-a8da-52c5fa09171e	80d40c5e-65bf-43b0-8dea-b697c421ea78	0.3	13.0818	Rotation_invariant_pointcloud	1.17536
7e1e8485-0553-4e9e-a8da-52c5fa09171e	80d40c5e-65bf-43b0-8dea-b697c421ea78	0.4	13.6081	Rotation_invariant_pointcloud	1.1468
7e1e8485-0553-4e9e-a8da-52c5fa09171e	80d40c5e-65bf-43b0-8dea-b697c421ea78	0.5	14.2145	Rotation_invariant_pointcloud	0.989609
7e1e8485-0553-4e9e-a8da-52c5fa09171e	80d40c5e-65bf-43b0-8dea-b697c421ea78	0.6	14.9129	Rotation_invariant_pointcloud	0.857623
7e1e8485-0553-4e9e-a8da-52c5fa09171e	80d40c5e-65bf-43b0-8dea-b697c421ea78	0.7	15.5871	Rotation_invariant_pointcloud	0.764026
7e1e8485-0553-4e9e-a8da-52c5fa09171e	80d40c5e-65bf-43b0-8dea-b697c421ea78	0.8	16.3039	Rotation_invariant_pointcloud	0.723865
7e1e8485-0553-4e9e-a8da-52c5fa09171e	80d40c5e-65bf-43b0-8dea-b697c421ea78	0.9	16.9706	Rotation_invariant_pointcloud	0.745823
844b2778-4a64-4bd8-b476-26b683e0144c	85b725f7-fd9d-42ad-8b65-659c12cf73f7	0.1	5.6718	Rotation_invariant_pointcloud	0.427852
844b2778-4a64-4bd8-b476-26b683e0144c	85b725f7-fd9d-42ad-8b65-659c12cf73f7	0.2	5.58428	Rotation_invariant_pointcloud	0.57719
844b2778-4a64-4bd8-b476-26b683e0144c	85b725f7-fd9d-42ad-8b65-659c12cf73f7	0.3	5.5376	Rotation_invariant_pointcloud	0.778083
844b2778-4a64-4bd8-b476-26b683e0144c	85b725f7-fd9d-42ad-8b65-659c12cf73f7	0.4	5.50561	Rotation_invariant_pointcloud	0.999925
844b2778-4a64-4bd8-b476-26b683e0144c	85b725f7-fd9d-42ad-8b65-659c12cf73f7	0.5	5.49111	Rotation_invariant_pointcloud	1.20185
844b2778-4a64-4bd8-b476-26b683e0144c	85b725f7-fd9d-42ad-8b65-659c12cf73f7	0.6	5.48206	Rotation_invariant_pointcloud	1.10863
844b2778-4a64-4bd8-b476-26b683e0144c	85b725f7-fd9d-42ad-8b65-659c12cf73f7	0.7	5.49066	Rotation_invariant_pointcloud	0.891091
844b2778-4a64-4bd8-b476-26b683e0144c	85b725f7-fd9d-42ad-8b65-659c12cf73f7	0.8	5.52083	Rotation_invariant_pointcloud	0.693684
844b2778-4a64-4bd8-b476-26b683e0144c	85b725f7-fd9d-42ad-8b65-659c12cf73f7	0.9	5.57488	Rotation_invariant_pointcloud	0.539003
871cd92c-f111-446c-88a7-ec654146f4e0	88267d64-4692-4402-b307-be9f4035aa7f	0.1	3.08044	Rotation_invariant_pointcloud	0.557145
871cd92c-f111-446c-88a7-ec654146f4e0	88267d64-4692-4402-b307-be9f4035aa7f	0.2	3.17912	Rotation_invariant_pointcloud	0.784131
871cd92c-f111-446c-88a7-ec654146f4e0	88267d64-4692-4402-b307-be9f4035aa7f	0.3	3.28745	Rotation_invariant_pointcloud	0.911919
871cd92c-f111-446c-88a7-ec654146f4e0	88267d64-4692-4402-b307-be9f4035aa7f	0.4	3.40974	Rotation_invariant_pointcloud	1.06688
871cd92c-f111-446c-88a7-ec654146f4e0	88267d64-4692-4402-b307-be9f4035aa7f	0.5	3.55015	Rotation_invariant_pointcloud	1.10419
871cd92c-f111-446c-88a7-ec654146f4e0	88267d64-4692-4402-b307-be9f4035aa7f	0.6	3.70028	Rotation_invariant_pointcloud	1.00836
871cd92c-f111-446c-88a7-ec654146f4e0	88267d64-4692-4402-b307-be9f4035aa7f	0.7	3.85816	Rotation_invariant_pointcloud	0.765616
871cd92c-f111-446c-88a7-ec654146f4e0	88267d64-4692-4402-b307-be9f4035aa7f	0.8	4.03513	Rotation_invariant_pointcloud	0.552186
871cd92c-f111-446c-88a7-ec654146f4e0	88267d64-4692-4402-b307-be9f4035aa7f	0.9	4.23654	Rotation_invariant_pointcloud	0.415956
90ce3492-52c2-4d55-9f14-c04ec4c0b509	98db1128-69dd-4a5e-95c8-278bc07876be	0.1	21.4075	Rotation_invariant_pointcloud	0.618081
90ce3492-52c2-4d55-9f14-c04ec4c0b509	98db1128-69dd-4a5e-95c8-278bc07876be	0.2	20.9382	Rotation_invariant_pointcloud	0.75652
90ce3492-52c2-4d55-9f14-c04ec4c0b509	98db1128-69dd-4a5e-95c8-278bc07876be	0.3	20.5162	Rotation_invariant_pointcloud	0.95852
90ce3492-52c2-4d55-9f14-c04ec4c0b509	98db1128-69dd-4a5e-95c8-278bc07876be	0.4	20.0358	Rotation_invariant_pointcloud	1.1922
90ce3492-52c2-4d55-9f14-c04ec4c0b509	98db1128-69dd-4a5e-95c8-278bc07876be	0.5	19.3203	Rotation_invariant_pointcloud	1.44224
90ce3492-52c2-4d55-9f14-c04ec4c0b509	98db1128-69dd-4a5e-95c8-278bc07876be	0.6	18.5715	Rotation_invariant_pointcloud	1.31179
90ce3492-52c2-4d55-9f14-c04ec4c0b509	98db1128-69dd-4a5e-95c8-278bc07876be	0.7	17.8871	Rotation_invariant_pointcloud	1.0919
90ce3492-52c2-4d55-9f14-c04ec4c0b509	98db1128-69dd-4a5e-95c8-278bc07876be	0.8	17.2649	Rotation_invariant_pointcloud	0.905449
90ce3492-52c2-4d55-9f14-c04ec4c0b509	98db1128-69dd-4a5e-95c8-278bc07876be	0.9	16.6834	Rotation_invariant_pointcloud	0.776897
9d371ea9-bef0-4012-a3ce-3c6db24600ab	aabbbca4-6c35-4f3d-9467-7d573482f236	0.1	10.9493	Rotation_invariant_pointcloud	1.22269
9d371ea9-bef0-4012-a3ce-3c6db24600ab	aabbbca4-6c35-4f3d-9467-7d573482f236	0.2	10.9426	Rotation_invariant_pointcloud	1.15231
9d371ea9-bef0-4012-a3ce-3c6db24600ab	aabbbca4-6c35-4f3d-9467-7d573482f236	0.3	10.9386	Rotation_invariant_pointcloud	1.10837
9d371ea9-bef0-4012-a3ce-3c6db24600ab	aabbbca4-6c35-4f3d-9467-7d573482f236	0.4	10.9528	Rotation_invariant_pointcloud	1.09407
9d371ea9-bef0-4012-a3ce-3c6db24600ab	aabbbca4-6c35-4f3d-9467-7d573482f236	0.5	10.9577	Rotation_invariant_pointcloud	1.11056
9d371ea9-bef0-4012-a3ce-3c6db24600ab	aabbbca4-6c35-4f3d-9467-7d573482f236	0.6	10.9611	Rotation_invariant_pointcloud	1.15652
9d371ea9-bef0-4012-a3ce-3c6db24600ab	aabbbca4-6c35-4f3d-9467-7d573482f236	0.7	10.9347	Rotation_invariant_pointcloud	1.09773
9d371ea9-bef0-4012-a3ce-3c6db24600ab	aabbbca4-6c35-4f3d-9467-7d573482f236	0.8	10.9078	Rotation_invariant_pointcloud	1.03304
9d371ea9-bef0-4012-a3ce-3c6db24600ab	aabbbca4-6c35-4f3d-9467-7d573482f236	0.9	10.8985	Rotation_invariant_pointcloud	0.998588
ab359784-2c33-4bb5-aa6a-f300f318364a	aedfb9fc-3ae3-42cf-a88b-f3456600899d	0.1	3.70972	Rotation_invariant_pointcloud	0.848777
ab359784-2c33-4bb5-aa6a-f300f318364a	aedfb9fc-3ae3-42cf-a88b-f3456600899d	0.2	4.00535	Rotation_invariant_pointcloud	1.02692
ab359784-2c33-4bb5-aa6a-f300f318364a	aedfb9fc-3ae3-42cf-a88b-f3456600899d	0.3	4.34191	Rotation_invariant_pointcloud	1.01587
ab359784-2c33-4bb5-aa6a-f300f318364a	aedfb9fc-3ae3-42cf-a88b-f3456600899d	0.4	4.73097	Rotation_invariant_pointcloud	1.00807
ab359784-2c33-4bb5-aa6a-f300f318364a	aedfb9fc-3ae3-42cf-a88b-f3456600899d	0.5	5.15314	Rotation_invariant_pointcloud	1.00312
ab359784-2c33-4bb5-aa6a-f300f318364a	aedfb9fc-3ae3-42cf-a88b-f3456600899d	0.6	5.58511	Rotation_invariant_pointcloud	0.996933
ab359784-2c33-4bb5-aa6a-f300f318364a	aedfb9fc-3ae3-42cf-a88b-f3456600899d	0.7	6.03024	Rotation_invariant_pointcloud	0.984773
ab359784-2c33-4bb5-aa6a-f300f318364a	aedfb9fc-3ae3-42cf-a88b-f3456600899d	0.8	6.48827	Rotation_invariant_pointcloud	0.787785
ab359784-2c33-4bb5-aa6a-f300f318364a	aedfb9fc-3ae3-42cf-a88b-f3456600899d	0.9	6.96592	Rotation_invariant_pointcloud	0.631351
b2795e20-86b1-41b7-9874-75b58c9aa9cd	c65da446-107e-448b-96e6-6d8dd832f660	0.1	4.85152	Rotation_invariant_pointcloud	0.491209
b2795e20-86b1-41b7-9874-75b58c9aa9cd	c65da446-107e-448b-96e6-6d8dd832f660	0.2	4.48075	Rotation_invariant_pointcloud	0.780739
b2795e20-86b1-41b7-9874-75b58c9aa9cd	c65da446-107e-448b-96e6-6d8dd832f660	0.3	4.17959	Rotation_invariant_pointcloud	1.08581
b2795e20-86b1-41b7-9874-75b58c9aa9cd	c65da446-107e-448b-96e6-6d8dd832f660	0.4	3.96108	Rotation_invariant_pointcloud	1.16052
b2795e20-86b1-41b7-9874-75b58c9aa9cd	c65da446-107e-448b-96e6-6d8dd832f660	0.5	3.80736	Rotation_invariant_pointcloud	1.26914
b2795e20-86b1-41b7-9874-75b58c9aa9cd	c65da446-107e-448b-96e6-6d8dd832f660	0.6	3.67957	Rotation_invariant_pointcloud	1.34039
b2795e20-86b1-41b7-9874-75b58c9aa9cd	c65da446-107e-448b-96e6-6d8dd832f660	0.7	3.59174	Rotation_invariant_pointcloud	1.02271
b2795e20-86b1-41b7-9874-75b58c9aa9cd	c65da446-107e-448b-96e6-6d8dd832f660	0.8	3.51623	Rotation_invariant_pointcloud	0.723402
b2795e20-86b1-41b7-9874-75b58c9aa9cd	c65da446-107e-448b-96e6-6d8dd832f660	0.9	3.52342	Rotation_invariant_pointcloud	0.478281
c7956b73-6da8-4108-9bb9-6e7b0880e93c	de28441c-1ad4-4c06-816a-b5259ecbc098	0.1	10.2	Rotation_invariant_pointcloud	0.647087
c7956b73-6da8-4108-9bb9-6e7b0880e93c	de28441c-1ad4-4c06-816a-b5259ecbc098	0.2	10.3338	Rotation_invariant_pointcloud	0.560353
c7956b73-6da8-4108-9bb9-6e7b0880e93c	de28441c-1ad4-4c06-816a-b5259ecbc098	0.3	10.5059	Rotation_invariant_pointcloud	0.636195
c7956b73-6da8-4108-9bb9-6e7b0880e93c	de28441c-1ad4-4c06-816a-b5259ecbc098	0.4	10.7144	Rotation_invariant_pointcloud	0.831243
c7956b73-6da8-4108-9bb9-6e7b0880e93c	de28441c-1ad4-4c06-816a-b5259ecbc098	0.5	10.9477	Rotation_invariant_pointcloud	0.975099
c7956b73-6da8-4108-9bb9-6e7b0880e93c	de28441c-1ad4-4c06-816a-b5259ecbc098	0.6	11.2652	Rotation_invariant_pointcloud	1.08095
c7956b73-6da8-4108-9bb9-6e7b0880e93c	de28441c-1ad4-4c06-816a-b5259ecbc098	0.7	11.6779	Rotation_invariant_pointcloud	1.04416
c7956b73-6da8-4108-9bb9-6e7b0880e93c	de28441c-1ad4-4c06-816a-b5259ecbc098	0.8	12.1424	Rotation_invariant_pointcloud	0.77012
c7956b73-6da8-4108-9bb9-6e7b0880e93c	de28441c-1ad4-4c06-816a-b5259ecbc098	0.9	12.602	Rotation_invariant_pointcloud	0.539796
e5b849b8-a738-48e0-8030-6dafb2e354a0	f6264052-5078-4b8b-950a-c7b682111068	0.1	11.5143	Rotation_invariant_pointcloud	0.918044
e5b849b8-a738-48e0-8030-6dafb2e354a0	f6264052-5078-4b8b-950a-c7b682111068	0.2	11.3407	Rotation_invariant_pointcloud	1.01092
e5b849b8-a738-48e0-8030-6dafb2e354a0	f6264052-5078-4b8b-950a-c7b682111068	0.3	11.1743	Rotation_invariant_pointcloud	1.11882
e5b849b8-a738-48e0-8030-6dafb2e354a0	f6264052-5078-4b8b-950a-c7b682111068	0.4	11.0318	Rotation_invariant_pointcloud	1.0745
e5b849b8-a738-48e0-8030-6dafb2e354a0	f6264052-5078-4b8b-950a-c7b682111068	0.5	10.8936	Rotation_invariant_pointcloud	1.07086
e5b849b8-a738-48e0-8030-6dafb2e354a0	f6264052-5078-4b8b-950a-c7b682111068	0.6	10.7862	Rotation_invariant_pointcloud	0.888069
e5b849b8-a738-48e0-8030-6dafb2e354a0	f6264052-5078-4b8b-950a-c7b682111068	0.7	10.6855	Rotation_invariant_pointcloud	0.717653
e5b849b8-a738-48e0-8030-6dafb2e354a0	f6264052-5078-4b8b-950a-c7b682111068	0.8	10.5832	Rotation_invariant_pointcloud	0.575141
e5b849b8-a738-48e0-8030-6dafb2e354a0	f6264052-5078-4b8b-950a-c7b682111068	0.9	10.4453	Rotation_invariant_pointcloud	0.485744
f87143a4-e1cf-48df-a4d0-d5c4f6a8bbbf	f9e8721c-4f70-4778-b53a-a8f0651d4500	0.1	1.31099	Rotation_invariant_pointcloud	0.61793
f87143a4-e1cf-48df-a4d0-d5c4f6a8bbbf	f9e8721c-4f70-4778-b53a-a8f0651d4500	0.2	1.19098	Rotation_invariant_pointcloud	0.923949
f87143a4-e1cf-48df-a4d0-d5c4f6a8bbbf	f9e8721c-4f70-4778-b53a-a8f0651d4500	0.3	1.09713	Rotation_invariant_pointcloud	1.07206
f87143a4-e1cf-48df-a4d0-d5c4f6a8bbbf	f9e8721c-4f70-4778-b53a-a8f0651d4500	0.4	1.03627	Rotation_invariant_pointcloud	1.12572
f87143a4-e1cf-48df-a4d0-d5c4f6a8bbbf	f9e8721c-4f70-4778-b53a-a8f0651d4500	0.5	1.00798	Rotation_invariant_pointcloud	1.10117
f87143a4-e1cf-48df-a4d0-d5c4f6a8bbbf	f9e8721c-4f70-4778-b53a-a8f0651d4500	0.6	1.01541	Rotation_invariant_pointcloud	1.10956
f87143a4-e1cf-48df-a4d0-d5c4f6a8bbbf	f9e8721c-4f70-4778-b53a-a8f0651d4500	0.7	1.06702	Rotation_invariant_pointcloud	0.957446
f87143a4-e1cf-48df-a4d0-d5c4f6a8bbbf	f9e8721c-4f70-4778-b53a-a8f0651d4500	0.8	1.17436	Rotation_invariant_pointcloud	0.71068
f87143a4-e1cf-48df-a4d0-d5c4f6a8bbbf	f9e8721c-4f70-4778-b53a-a8f0651d4500	0.9	1.34602	Rotation_invariant_pointcloud	0.603704

## Sheet: model_size
model	model_size
Classical_image	16941116
Rotation_invariant_image	16245627
Classical_pointcloud	1673350
Rotation_invariant_pointcloud	1836936

## Sheet: reconstruction
CellId	loss	split	model	cell_stage_fine	volume_of_nucleus_um3
016e95b6-3864-4252-be8d-c65462e45d31	3.09259	test	Classical_image	earlyS	476.418
016e95b6-3864-4252-be8d-c65462e45d31	12.5161	test	Rotation_invariant_image	earlyS	476.418
016e95b6-3864-4252-be8d-c65462e45d31	0.580578	test	Classical_pointcloud	earlyS	476.418
016e95b6-3864-4252-be8d-c65462e45d31	0.559152	test	Rotation_invariant_pointcloud	earlyS	476.418
01c34a4d-3ba5-4ada-ab20-1ab8aa4d5002	2.39081	test	Classical_image	G1	424.584
01c34a4d-3ba5-4ada-ab20-1ab8aa4d5002	4.9075	test	Rotation_invariant_image	G1	424.584
01c34a4d-3ba5-4ada-ab20-1ab8aa4d5002	0.423201	test	Classical_pointcloud	G1	424.584
01c34a4d-3ba5-4ada-ab20-1ab8aa4d5002	0.400648	test	Rotation_invariant_pointcloud	G1	424.584
02ef7e83-787b-4b02-b7a5-96f78a316d12	28.2635	test	Classical_image	earlyS-midS	415.285
02ef7e83-787b-4b02-b7a5-96f78a316d12	26.16	test	Rotation_invariant_image	earlyS-midS	415.285
02ef7e83-787b-4b02-b7a5-96f78a316d12	0.50375	test	Classical_pointcloud	earlyS-midS	415.285
02ef7e83-787b-4b02-b7a5-96f78a316d12	0.502031	test	Rotation_invariant_pointcloud	earlyS-midS	415.285
08389180-861f-48d2-9e70-40fd34088622	6.45836	test	Classical_image	midS	528.875
08389180-861f-48d2-9e70-40fd34088622	9.97946	test	Rotation_invariant_image	midS	528.875
08389180-861f-48d2-9e70-40fd34088622	0.666967	test	Classical_pointcloud	midS	528.875
08389180-861f-48d2-9e70-40fd34088622	0.659991	test	Rotation_invariant_pointcloud	midS	528.875
0a39aa97-04a9-4909-9d2f-fc3ada00fad3	7.62091	test	Classical_image	lateS-G2	647.33
0a39aa97-04a9-4909-9d2f-fc3ada00fad3	24.6106	test	Rotation_invariant_image	lateS-G2	647.33
0a39aa97-04a9-4909-9d2f-fc3ada00fad3	0.534841	test	Classical_pointcloud	lateS-G2	647.33
0a39aa97-04a9-4909-9d2f-fc3ada00fad3	0.463341	test	Rotation_invariant_pointcloud	lateS-G2	647.33
0bdc12e8-c7f7-4c45-a6b1-0f19c650c07a	25.4978	test	Classical_image	lateS-G2	601.179
0bdc12e8-c7f7-4c45-a6b1-0f19c650c07a	22.0144	test	Rotation_invariant_image	lateS-G2	601.179
0bdc12e8-c7f7-4c45-a6b1-0f19c650c07a	0.473153	test	Classical_pointcloud	lateS-G2	601.179
0bdc12e8-c7f7-4c45-a6b1-0f19c650c07a	0.543286	test	Rotation_invariant_pointcloud	lateS-G2	601.179
0c998f7a-ff03-4329-a187-7eca4d39caa5	3.77517	test	Classical_image	earlyS	501.545
0c998f7a-ff03-4329-a187-7eca4d39caa5	11.9429	test	Rotation_invariant_image	earlyS	501.545
0c998f7a-ff03-4329-a187-7eca4d39caa5	0.571184	test	Classical_pointcloud	earlyS	501.545
0c998f7a-ff03-4329-a187-7eca4d39caa5	0.530432	test	Rotation_invariant_pointcloud	earlyS	501.545
0f0ff3d7-fd45-4ca7-871e-2dc0f82cdcc8	7.24099	test	Classical_image	earlyS	450.577
0f0ff3d7-fd45-4ca7-871e-2dc0f82cdcc8	18.2915	test	Rotation_invariant_image	earlyS	450.577
0f0ff3d7-fd45-4ca7-871e-2dc0f82cdcc8	0.558052	test	Classical_pointcloud	earlyS	450.577
0f0ff3d7-fd45-4ca7-871e-2dc0f82cdcc8	0.613719	test	Rotation_invariant_pointcloud	earlyS	450.577
0f4cac9c-4eea-4db4-9890-79ea07ad0b93	2.75173	test	Classical_image	midS	657.083
0f4cac9c-4eea-4db4-9890-79ea07ad0b93	5.45155	test	Rotation_invariant_image	midS	657.083
0f4cac9c-4eea-4db4-9890-79ea07ad0b93	0.642936	test	Classical_pointcloud	midS	657.083
0f4cac9c-4eea-4db4-9890-79ea07ad0b93	0.618519	test	Rotation_invariant_pointcloud	midS	657.083
1e8da23e-abdb-440e-8665-e69e6fc0aefe	4.18677	test	Classical_image	earlyS	465.765
1e8da23e-abdb-440e-8665-e69e6fc0aefe	9.50226	test	Rotation_invariant_image	earlyS	465.765
1e8da23e-abdb-440e-8665-e69e6fc0aefe	0.539753	test	Classical_pointcloud	earlyS	465.765
1e8da23e-abdb-440e-8665-e69e6fc0aefe	0.549392	test	Rotation_invariant_pointcloud	earlyS	465.765
24e17ee9-0211-4ddf-b7ae-f5423e58dc10	2.87759	test	Classical_image	G1	340.599
24e17ee9-0211-4ddf-b7ae-f5423e58dc10	7.61657	test	Rotation_invariant_image	G1	340.599
24e17ee9-0211-4ddf-b7ae-f5423e58dc10	0.421486	test	Classical_pointcloud	G1	340.599
24e17ee9-0211-4ddf-b7ae-f5423e58dc10	0.424724	test	Rotation_invariant_pointcloud	G1	340.599
2bf6680d-43c3-4936-8938-db3928fee607	5.00527	test	Classical_image	earlyS	381.597
2bf6680d-43c3-4936-8938-db3928fee607	5.98543	test	Rotation_invariant_image	earlyS	381.597
2bf6680d-43c3-4936-8938-db3928fee607	0.471484	test	Classical_pointcloud	earlyS	381.597
2bf6680d-43c3-4936-8938-db3928fee607	0.456292	test	Rotation_invariant_pointcloud	earlyS	381.597
2cdef9a0-08d9-4e97-a3e6-5b325c8afe83	4.82817	test	Classical_image	earlyS	448.462
2cdef9a0-08d9-4e97-a3e6-5b325c8afe83	8.80341	test	Rotation_invariant_image	earlyS	448.462
2cdef9a0-08d9-4e97-a3e6-5b325c8afe83	0.532187	test	Classical_pointcloud	earlyS	448.462
2cdef9a0-08d9-4e97-a3e6-5b325c8afe83	0.527865	test	Rotation_invariant_pointcloud	earlyS	448.462
311abdbd-3918-4079-8c88-72e4666fc8d2	2.53212	test	Classical_image	G1	460.801
311abdbd-3918-4079-8c88-72e4666fc8d2	3.6772	test	Rotation_invariant_image	G1	460.801
311abdbd-3918-4079-8c88-72e4666fc8d2	0.45614	test	Classical_pointcloud	G1	460.801
311abdbd-3918-4079-8c88-72e4666fc8d2	0.421206	test	Rotation_invariant_pointcloud	G1	460.801
31c9bdbf-a694-4120-a2ad-d76bfdf44970	2.90014	test	Classical_image	lateS-G2	720.449
31c9bdbf-a694-4120-a2ad-d76bfdf44970	6.02286	test	Rotation_invariant_image	lateS-G2	720.449
31c9bdbf-a694-4120-a2ad-d76bfdf44970	0.501113	test	Classical_pointcloud	lateS-G2	720.449
31c9bdbf-a694-4120-a2ad-d76bfdf44970	0.437469	test	Rotation_invariant_pointcloud	lateS-G2	720.449
344fd1f9-846d-45c8-8a9e-53cb9214f2ef	3.26905	test	Classical_image	earlyS-midS	569.037
344fd1f9-846d-45c8-8a9e-53cb9214f2ef	13.1218	test	Rotation_invariant_image	earlyS-midS	569.037
344fd1f9-846d-45c8-8a9e-53cb9214f2ef	0.577194	test	Classical_pointcloud	earlyS-midS	569.037
344fd1f9-846d-45c8-8a9e-53cb9214f2ef	0.584047	test	Rotation_invariant_pointcloud	earlyS-midS	569.037
35520558-f137-44c0-8f56-87aac8bd1944	12.5613	test	Classical_image	earlyS	318.426
35520558-f137-44c0-8f56-87aac8bd1944	13.3483	test	Rotation_invariant_image	earlyS	318.426
35520558-f137-44c0-8f56-87aac8bd1944	0.434639	test	Classical_pointcloud	earlyS	318.426
35520558-f137-44c0-8f56-87aac8bd1944	0.411528	test	Rotation_invariant_pointcloud	earlyS	318.426
3564f6f3-3737-47ae-bde9-e11d196bd717	3.0318	test	Classical_image	earlyS	460.621
3564f6f3-3737-47ae-bde9-e11d196bd717	9.49681	test	Rotation_invariant_image	earlyS	460.621
3564f6f3-3737-47ae-bde9-e11d196bd717	0.527624	test	Classical_pointcloud	earlyS	460.621
3564f6f3-3737-47ae-bde9-e11d196bd717	0.467941	test	Rotation_invariant_pointcloud	earlyS	460.621
35de38cb-8bd3-4f5d-9a42-bfbb4a2dcef1	5.69227	test	Classical_image	midS	485.69
35de38cb-8bd3-4f5d-9a42-bfbb4a2dcef1	10.654	test	Rotation_invariant_image	midS	485.69
35de38cb-8bd3-4f5d-9a42-bfbb4a2dcef1	0.60961	test	Classical_pointcloud	midS	485.69
35de38cb-8bd3-4f5d-9a42-bfbb4a2dcef1	0.579749	test	Rotation_invariant_pointcloud	midS	485.69
3724480c-0c75-4670-b48b-bb723ef44c41	17.2905	test	Classical_image	midS	454.995
3724480c-0c75-4670-b48b-bb723ef44c41	19.3086	test	Rotation_invariant_image	midS	454.995
3724480c-0c75-4670-b48b-bb723ef44c41	0.608942	test	Classical_pointcloud	midS	454.995
3724480c-0c75-4670-b48b-bb723ef44c41	0.642303	test	Rotation_invariant_pointcloud	midS	454.995
37f142e2-ef2a-4265-b672-b75d9b1f09e8	8.48828	test	Classical_image	midS	654.793
37f142e2-ef2a-4265-b672-b75d9b1f09e8	10.4157	test	Rotation_invariant_image	midS	654.793
37f142e2-ef2a-4265-b672-b75d9b1f09e8	0.792867	test	Classical_pointcloud	midS	654.793
37f142e2-ef2a-4265-b672-b75d9b1f09e8	0.805569	test	Rotation_invariant_pointcloud	midS	654.793
3a700a33-de9e-4afb-96b4-9cf8aa13f2c2	2.58097	test	Classical_image	earlyS	550.214
3a700a33-de9e-4afb-96b4-9cf8aa13f2c2	4.13349	test	Rotation_invariant_image	earlyS	550.214
3a700a33-de9e-4afb-96b4-9cf8aa13f2c2	0.515583	test	Classical_pointcloud	earlyS	550.214
3a700a33-de9e-4afb-96b4-9cf8aa13f2c2	0.467869	test	Rotation_invariant_pointcloud	earlyS	550.214
3c2ef9f9-bb7d-43f8-9813-a697c32ea74c	2.95624	test	Classical_image	G2	738.117
3c2ef9f9-bb7d-43f8-9813-a697c32ea74c	5.48918	test	Rotation_invariant_image	G2	738.117
3c2ef9f9-bb7d-43f8-9813-a697c32ea74c	0.51704	test	Classical_pointcloud	G2	738.117
3c2ef9f9-bb7d-43f8-9813-a697c32ea74c	0.446508	test	Rotation_invariant_pointcloud	G2	738.117
3cc0fe7a-7e29-4ec8-ab3f-dafed57cbbb9	2.47596	test	Classical_image	G1	472.553
3cc0fe7a-7e29-4ec8-ab3f-dafed57cbbb9	4.09585	test	Rotation_invariant_image	G1	472.553
3cc0fe7a-7e29-4ec8-ab3f-dafed57cbbb9	0.45095	test	Classical_pointcloud	G1	472.553
3cc0fe7a-7e29-4ec8-ab3f-dafed57cbbb9	0.401197	test	Rotation_invariant_pointcloud	G1	472.553
3ccc66d5-e38e-4d89-bf95-ddba635c8629	3.65925	test	Classical_image	earlyS	446.578
3ccc66d5-e38e-4d89-bf95-ddba635c8629	6.92361	test	Rotation_invariant_image	earlyS	446.578
3ccc66d5-e38e-4d89-bf95-ddba635c8629	0.468188	test	Classical_pointcloud	earlyS	446.578
3ccc66d5-e38e-4d89-bf95-ddba635c8629	0.494706	test	Rotation_invariant_pointcloud	earlyS	446.578
3f67c2ca-009c-49ec-8587-3a33034f956b	2.82809	test	Classical_image	G2	725.27
3f67c2ca-009c-49ec-8587-3a33034f956b	6.12456	test	Rotation_invariant_image	G2	725.27
3f67c2ca-009c-49ec-8587-3a33034f956b	0.503917	test	Classical_pointcloud	G2	725.27
3f67c2ca-009c-49ec-8587-3a33034f956b	0.442438	test	Rotation_invariant_pointcloud	G2	725.27
4875f40d-a768-4dce-b139-e647ad9104f8	8.29687	test	Classical_image	earlyS-midS	432.338
4875f40d-a768-4dce-b139-e647ad9104f8	13.7925	test	Rotation_invariant_image	earlyS-midS	432.338
4875f40d-a768-4dce-b139-e647ad9104f8	0.522422	test	Classical_pointcloud	earlyS-midS	432.338
4875f40d-a768-4dce-b139-e647ad9104f8	0.614098	test	Rotation_invariant_pointcloud	earlyS-midS	432.338
4a01ee10-4b34-4086-9bbc-6219a6db23fe	3.66266	test	Classical_image	G2	1115.32
4a01ee10-4b34-4086-9bbc-6219a6db23fe	9.60753	test	Rotation_invariant_image	G2	1115.32
4a01ee10-4b34-4086-9bbc-6219a6db23fe	0.600482	test	Classical_pointcloud	G2	1115.32
4a01ee10-4b34-4086-9bbc-6219a6db23fe	0.546062	test	Rotation_invariant_pointcloud	G2	1115.32
4a133565-c86a-4bfa-a1ad-fbf277ff18ee	2.85547	test	Classical_image	earlyS	472.969
4a133565-c86a-4bfa-a1ad-fbf277ff18ee	6.38248	test	Rotation_invariant_image	earlyS	472.969
4a133565-c86a-4bfa-a1ad-fbf277ff18ee	0.50805	test	Classical_pointcloud	earlyS	472.969
4a133565-c86a-4bfa-a1ad-fbf277ff18ee	0.543546	test	Rotation_invariant_pointcloud	earlyS	472.969
4b9d88b7-1e5d-462f-86b2-f3682dc8a05c	4.45763	test	Classical_image	earlyS	484.363
4b9d88b7-1e5d-462f-86b2-f3682dc8a05c	10.1186	test	Rotation_invariant_image	earlyS	484.363
4b9d88b7-1e5d-462f-86b2-f3682dc8a05c	0.559581	test	Classical_pointcloud	earlyS	484.363
4b9d88b7-1e5d-462f-86b2-f3682dc8a05c	0.554164	test	Rotation_invariant_pointcloud	earlyS	484.363
4d9b30d5-6f78-4b42-8199-82d28f182f02	2.84027	test	Classical_image	earlyS	459.906
4d9b30d5-6f78-4b42-8199-82d28f182f02	4.79979	test	Rotation_invariant_image	earlyS	459.906
4d9b30d5-6f78-4b42-8199-82d28f182f02	0.499911	test	Classical_pointcloud	earlyS	459.906
4d9b30d5-6f78-4b42-8199-82d28f182f02	0.490716	test	Rotation_invariant_pointcloud	earlyS	459.906
503e0584-5270-44b5-9d44-0e491af51404	5.31874	test	Classical_image	earlyS-midS	465.231
503e0584-5270-44b5-9d44-0e491af51404	7.14623	test	Rotation_invariant_image	earlyS-midS	465.231
503e0584-5270-44b5-9d44-0e491af51404	0.594822	test	Classical_pointcloud	earlyS-midS	465.231
503e0584-5270-44b5-9d44-0e491af51404	0.597673	test	Rotation_invariant_pointcloud	earlyS-midS	465.231
5098ef78-55d3-48d0-ba76-b4339792f0d4	5.07329	test	Classical_image	earlyS	443.068
5098ef78-55d3-48d0-ba76-b4339792f0d4	11.6615	test	Rotation_invariant_image	earlyS	443.068
5098ef78-55d3-48d0-ba76-b4339792f0d4	0.506949	test	Classical_pointcloud	earlyS	443.068
5098ef78-55d3-48d0-ba76-b4339792f0d4	0.545138	test	Rotation_invariant_pointcloud	earlyS	443.068
50b52c3e-4756-4684-a281-0141525ded9f	4.4781	test	Classical_image	midS	526.055
50b52c3e-4756-4684-a281-0141525ded9f	7.85329	test	Rotation_invariant_image	midS	526.055
50b52c3e-4756-4684-a281-0141525ded9f	0.635737	test	Classical_pointcloud	midS	526.055
50b52c3e-4756-4684-a281-0141525ded9f	0.588899	test	Rotation_invariant_pointcloud	midS	526.055
53fd5745-b84a-4513-931c-0fb2cf4e3754	2.52644	test	Classical_image	G1	389.636
53fd5745-b84a-4513-931c-0fb2cf4e3754	6.32542	test	Rotation_invariant_image	G1	389.636
53fd5745-b84a-4513-931c-0fb2cf4e3754	0.397201	test	Classical_pointcloud	G1	389.636
53fd5745-b84a-4513-931c-0fb2cf4e3754	0.361247	test	Rotation_invariant_pointcloud	G1	389.636
5c2673b5-ed5c-40f2-844e-7f58fba06237	43.6592	test	Classical_image	midS	489.417
5c2673b5-ed5c-40f2-844e-7f58fba06237	47.8084	test	Rotation_invariant_image	midS	489.417
5c2673b5-ed5c-40f2-844e-7f58fba06237	0.670833	test	Classical_pointcloud	midS	489.417
5c2673b5-ed5c-40f2-844e-7f58fba06237	0.66873	test	Rotation_invariant_pointcloud	midS	489.417
5e7ec954-d4a4-4fbc-a74f-08da8d768ac9	3.77357	test	Classical_image	earlyS-midS	439.954
5e7ec954-d4a4-4fbc-a74f-08da8d768ac9	9.12762	test	Rotation_invariant_image	earlyS-midS	439.954
5e7ec954-d4a4-4fbc-a74f-08da8d768ac9	0.573165	test	Classical_pointcloud	earlyS-midS	439.954
5e7ec954-d4a4-4fbc-a74f-08da8d768ac9	0.529841	test	Rotation_invariant_pointcloud	earlyS-midS	439.954
6186e81f-8e9b-44a5-a873-bc23144006f8	2.39704	test	Classical_image	G1	450.246
6186e81f-8e9b-44a5-a873-bc23144006f8	3.40918	test	Rotation_invariant_image	G1	450.246
6186e81f-8e9b-44a5-a873-bc23144006f8	0.428215	test	Classical_pointcloud	G1	450.246
6186e81f-8e9b-44a5-a873-bc23144006f8	0.374242	test	Rotation_invariant_pointcloud	G1	450.246
63841465-0d86-4ba2-9556-9c7cbca5c101	14.8437	test	Classical_image	lateS	585.268
63841465-0d86-4ba2-9556-9c7cbca5c101	17.4013	test	Rotation_invariant_image	lateS	585.268
63841465-0d86-4ba2-9556-9c7cbca5c101	0.743055	test	Classical_pointcloud	lateS	585.268
63841465-0d86-4ba2-9556-9c7cbca5c101	0.764587	test	Rotation_invariant_pointcloud	lateS	585.268
6410627e-76bc-4b79-8245-f551007209d5	4.06944	test	Classical_image	earlyS	416.161
6410627e-76bc-4b79-8245-f551007209d5	8.09595	test	Rotation_invariant_image	earlyS	416.161
6410627e-76bc-4b79-8245-f551007209d5	0.506565	test	Classical_pointcloud	earlyS	416.161
6410627e-76bc-4b79-8245-f551007209d5	0.52568	test	Rotation_invariant_pointcloud	earlyS	416.161
641a2af9-953f-4e4b-9261-5e4c90a23002	2.81911	test	Classical_image	earlyS	639.502
641a2af9-953f-4e4b-9261-5e4c90a23002	8.22846	test	Rotation_invariant_image	earlyS	639.502
641a2af9-953f-4e4b-9261-5e4c90a23002	0.622697	test	Classical_pointcloud	earlyS	639.502
641a2af9-953f-4e4b-9261-5e4c90a23002	0.569665	test	Rotation_invariant_pointcloud	earlyS	639.502
6724abfa-480f-4af8-904c-b6991c25fd5d	2.4473	test	Classical_image	G1	371.246
6724abfa-480f-4af8-904c-b6991c25fd5d	7.49863	test	Rotation_invariant_image	G1	371.246
6724abfa-480f-4af8-904c-b6991c25fd5d	0.406246	test	Classical_pointcloud	G1	371.246
6724abfa-480f-4af8-904c-b6991c25fd5d	0.369667	test	Rotation_invariant_pointcloud	G1	371.246
6a3ab51f-fa68-4fe1-a13b-2b2461ed71b4	21.5048	test	Classical_image	earlyS	548.468
6a3ab51f-fa68-4fe1-a13b-2b2461ed71b4	23.7796	test	Rotation_invariant_image	earlyS	548.468
6a3ab51f-fa68-4fe1-a13b-2b2461ed71b4	0.531808	test	Classical_pointcloud	earlyS	548.468
6a3ab51f-fa68-4fe1-a13b-2b2461ed71b4	0.477851	test	Rotation_invariant_pointcloud	earlyS	548.468
6a599658-58ce-4db3-abb1-58396d250370	2.49909	test	Classical_image	G1	448.291
6a599658-58ce-4db3-abb1-58396d250370	5.96829	test	Rotation_invariant_image	G1	448.291
6a599658-58ce-4db3-abb1-58396d250370	0.436002	test	Classical_pointcloud	G1	448.291
6a599658-58ce-4db3-abb1-58396d250370	0.405739	test	Rotation_invariant_pointcloud	G1	448.291
6c93ac33-eae4-4d3e-a301-ba75dedec10b	3.8513	test	Classical_image	lateS-G2	898.844
6c93ac33-eae4-4d3e-a301-ba75dedec10b	27.6427	test	Rotation_invariant_image	lateS-G2	898.844
6c93ac33-eae4-4d3e-a301-ba75dedec10b	0.738717	test	Classical_pointcloud	lateS-G2	898.844
6c93ac33-eae4-4d3e-a301-ba75dedec10b	0.546483	test	Rotation_invariant_pointcloud	lateS-G2	898.844
6dc94fbf-da90-4629-9320-7a9cf90ed298	3.47423	test	Classical_image	earlyS	436.661
6dc94fbf-da90-4629-9320-7a9cf90ed298	9.88868	test	Rotation_invariant_image	earlyS	436.661
6dc94fbf-da90-4629-9320-7a9cf90ed298	0.496828	test	Classical_pointcloud	earlyS	436.661
6dc94fbf-da90-4629-9320-7a9cf90ed298	0.479275	test	Rotation_invariant_pointcloud	earlyS	436.661
71877cdc-d890-4278-90b6-e0273e17b027	2.55165	test	Classical_image	G1	332.685
71877cdc-d890-4278-90b6-e0273e17b027	4.6525	test	Rotation_invariant_image	G1	332.685
71877cdc-d890-4278-90b6-e0273e17b027	0.425694	test	Classical_pointcloud	G1	332.685
71877cdc-d890-4278-90b6-e0273e17b027	0.400714	test	Rotation_invariant_pointcloud	G1	332.685
75c9f54a-2a7b-45ed-afea-e30d098a3c86	4.47433	test	Classical_image	earlyS	557.433
75c9f54a-2a7b-45ed-afea-e30d098a3c86	8.44229	test	Rotation_invariant_image	earlyS	557.433
75c9f54a-2a7b-45ed-afea-e30d098a3c86	0.526228	test	Classical_pointcloud	earlyS	557.433
75c9f54a-2a7b-45ed-afea-e30d098a3c86	0.488306	test	Rotation_invariant_pointcloud	earlyS	557.433
7624cd5b-715a-478e-9648-3bac4a73abe8	2.46574	test	Classical_image	G1	504.414
7624cd5b-715a-478e-9648-3bac4a73abe8	3.95407	test	Rotation_invariant_image	G1	504.414
7624cd5b-715a-478e-9648-3bac4a73abe8	0.441282	test	Classical_pointcloud	G1	504.414
7624cd5b-715a-478e-9648-3bac4a73abe8	0.413972	test	Rotation_invariant_pointcloud	G1	504.414
7e1e8485-0553-4e9e-a8da-52c5fa09171e	4.33698	test	Classical_image	earlyS	405.643
7e1e8485-0553-4e9e-a8da-52c5fa09171e	13.1073	test	Rotation_invariant_image	earlyS	405.643
7e1e8485-0553-4e9e-a8da-52c5fa09171e	0.483799	test	Classical_pointcloud	earlyS	405.643
7e1e8485-0553-4e9e-a8da-52c5fa09171e	0.49158	test	Rotation_invariant_pointcloud	earlyS	405.643
7e405996-b006-4ae4-b340-1c5e8e9e7ba1	3.0231	test	Classical_image	earlyS	396.077
7e405996-b006-4ae4-b340-1c5e8e9e7ba1	7.15123	test	Rotation_invariant_image	earlyS	396.077
7e405996-b006-4ae4-b340-1c5e8e9e7ba1	0.476495	test	Classical_pointcloud	earlyS	396.077
7e405996-b006-4ae4-b340-1c5e8e9e7ba1	0.475955	test	Rotation_invariant_pointcloud	earlyS	396.077
7fc9e540-6f27-4554-a7d6-d177a88a5db3	3.59766	test	Classical_image	earlyS	449.865
7fc9e540-6f27-4554-a7d6-d177a88a5db3	11.6532	test	Rotation_invariant_image	earlyS	449.865
7fc9e540-6f27-4554-a7d6-d177a88a5db3	0.528587	test	Classical_pointcloud	earlyS	449.865
7fc9e540-6f27-4554-a7d6-d177a88a5db3	0.533179	test	Rotation_invariant_pointcloud	earlyS	449.865
80d40c5e-65bf-43b0-8dea-b697c421ea78	2.85618	test	Classical_image	G2	713.496
80d40c5e-65bf-43b0-8dea-b697c421ea78	7.64277	test	Rotation_invariant_image	G2	713.496
80d40c5e-65bf-43b0-8dea-b697c421ea78	0.489306	test	Classical_pointcloud	G2	713.496
80d40c5e-65bf-43b0-8dea-b697c421ea78	0.475097	test	Rotation_invariant_pointcloud	G2	713.496
81a94050-1db1-4aba-a61c-d6a87e69060d	9.75246	test	Classical_image	earlyS	333.787
81a94050-1db1-4aba-a61c-d6a87e69060d	11.7375	test	Rotation_invariant_image	earlyS	333.787
81a94050-1db1-4aba-a61c-d6a87e69060d	0.46441	test	Classical_pointcloud	earlyS	333.787
81a94050-1db1-4aba-a61c-d6a87e69060d	0.433411	test	Rotation_invariant_pointcloud	earlyS	333.787
844b2778-4a64-4bd8-b476-26b683e0144c	3.45097	test	Classical_image	earlyS	477.729
844b2778-4a64-4bd8-b476-26b683e0144c	13.7687	test	Rotation_invariant_image	earlyS	477.729
844b2778-4a64-4bd8-b476-26b683e0144c	0.481238	test	Classical_pointcloud	earlyS	477.729
844b2778-4a64-4bd8-b476-26b683e0144c	0.512683	test	Rotation_invariant_pointcloud	earlyS	477.729
85b725f7-fd9d-42ad-8b65-659c12cf73f7	6.35711	test	Classical_image	earlyS	469.48
85b725f7-fd9d-42ad-8b65-659c12cf73f7	8.2556	test	Rotation_invariant_image	earlyS	469.48
85b725f7-fd9d-42ad-8b65-659c12cf73f7	0.511462	test	Classical_pointcloud	earlyS	469.48
85b725f7-fd9d-42ad-8b65-659c12cf73f7	0.503902	test	Rotation_invariant_pointcloud	earlyS	469.48
8713eea5-da72-4644-96fe-ba8340edb67d	14.5335	test	Classical_image	midS-lateS	604.054
8713eea5-da72-4644-96fe-ba8340edb67d	13.0782	test	Rotation_invariant_image	midS-lateS	604.054
8713eea5-da72-4644-96fe-ba8340edb67d	0.938438	test	Classical_pointcloud	midS-lateS	604.054
8713eea5-da72-4644-96fe-ba8340edb67d	0.84213	test	Rotation_invariant_pointcloud	midS-lateS	604.054
871cd92c-f111-446c-88a7-ec654146f4e0	4.45182	test	Classical_image	earlyS	390.686
871cd92c-f111-446c-88a7-ec654146f4e0	8.14167	test	Rotation_invariant_image	earlyS	390.686
871cd92c-f111-446c-88a7-ec654146f4e0	0.432004	test	Classical_pointcloud	earlyS	390.686
871cd92c-f111-446c-88a7-ec654146f4e0	0.417911	test	Rotation_invariant_pointcloud	earlyS	390.686
88267d64-4692-4402-b307-be9f4035aa7f	19.835	test	Classical_image	earlyS	374.205
88267d64-4692-4402-b307-be9f4035aa7f	25.6178	test	Rotation_invariant_image	earlyS	374.205
88267d64-4692-4402-b307-be9f4035aa7f	0.568227	test	Classical_pointcloud	earlyS	374.205
88267d64-4692-4402-b307-be9f4035aa7f	0.548542	test	Rotation_invariant_pointcloud	earlyS	374.205
8879f4a1-393d-4ad6-ac66-72d5a361f95e	4.20049	test	Classical_image	earlyS	440.576
8879f4a1-393d-4ad6-ac66-72d5a361f95e	10.2124	test	Rotation_invariant_image	earlyS	440.576
8879f4a1-393d-4ad6-ac66-72d5a361f95e	0.55233	test	Classical_pointcloud	earlyS	440.576
8879f4a1-393d-4ad6-ac66-72d5a361f95e	0.507368	test	Rotation_invariant_pointcloud	earlyS	440.576
8b4dc68b-3e0c-49d5-be5c-b45e0cc482b4	2.52069	test	Classical_image	G1	305.371
8b4dc68b-3e0c-49d5-be5c-b45e0cc482b4	11.5115	test	Rotation_invariant_image	G1	305.371
8b4dc68b-3e0c-49d5-be5c-b45e0cc482b4	0.406052	test	Classical_pointcloud	G1	305.371
8b4dc68b-3e0c-49d5-be5c-b45e0cc482b4	0.365063	test	Rotation_invariant_pointcloud	G1	305.371
90ce3492-52c2-4d55-9f14-c04ec4c0b509	7.60683	test	Classical_image	midS	625.898
90ce3492-52c2-4d55-9f14-c04ec4c0b509	13.2433	test	Rotation_invariant_image	midS	625.898
90ce3492-52c2-4d55-9f14-c04ec4c0b509	0.844865	test	Classical_pointcloud	midS	625.898
90ce3492-52c2-4d55-9f14-c04ec4c0b509	0.742026	test	Rotation_invariant_pointcloud	midS	625.898
98db1128-69dd-4a5e-95c8-278bc07876be	39.7719	test	Classical_image	lateS-G2	694.335
98db1128-69dd-4a5e-95c8-278bc07876be	39.0544	test	Rotation_invariant_image	lateS-G2	694.335
98db1128-69dd-4a5e-95c8-278bc07876be	0.535668	test	Classical_pointcloud	lateS-G2	694.335
98db1128-69dd-4a5e-95c8-278bc07876be	0.483389	test	Rotation_invariant_pointcloud	lateS-G2	694.335
9ace345b-c2ac-4c79-a8fa-3f5d41a02090	14.5063	test	Classical_image	earlyS	349.538
9ace345b-c2ac-4c79-a8fa-3f5d41a02090	17.3418	test	Rotation_invariant_image	earlyS	349.538
9ace345b-c2ac-4c79-a8fa-3f5d41a02090	0.489164	test	Classical_pointcloud	earlyS	349.538
9ace345b-c2ac-4c79-a8fa-3f5d41a02090	0.494991	test	Rotation_invariant_pointcloud	earlyS	349.538
9adc1717-5146-4a86-baf7-a1f5ef8dd9a9	7.34894	test	Classical_image	midS	668.168
9adc1717-5146-4a86-baf7-a1f5ef8dd9a9	13.0865	test	Rotation_invariant_image	midS	668.168
9adc1717-5146-4a86-baf7-a1f5ef8dd9a9	0.801114	test	Classical_pointcloud	midS	668.168
9adc1717-5146-4a86-baf7-a1f5ef8dd9a9	0.782607	test	Rotation_invariant_pointcloud	midS	668.168
9c8993f6-73f7-46d9-9b64-b7f67d854b3f	4.59848	test	Classical_image	G2	920.494
9c8993f6-73f7-46d9-9b64-b7f67d854b3f	10.8952	test	Rotation_invariant_image	G2	920.494
9c8993f6-73f7-46d9-9b64-b7f67d854b3f	0.552116	test	Classical_pointcloud	G2	920.494
9c8993f6-73f7-46d9-9b64-b7f67d854b3f	0.478263	test	Rotation_invariant_pointcloud	G2	920.494
9d371ea9-bef0-4012-a3ce-3c6db24600ab	4.33329	test	Classical_image	earlyS-midS	450.596
9d371ea9-bef0-4012-a3ce-3c6db24600ab	16.3112	test	Rotation_invariant_image	earlyS-midS	450.596
9d371ea9-bef0-4012-a3ce-3c6db24600ab	0.595798	test	Classical_pointcloud	earlyS-midS	450.596
9d371ea9-bef0-4012-a3ce-3c6db24600ab	0.577366	test	Rotation_invariant_pointcloud	earlyS-midS	450.596
a1c7ac87-9d92-4108-bfc9-e0a6f4fd9e75	5.03699	test	Classical_image	midS	653.904
a1c7ac87-9d92-4108-bfc9-e0a6f4fd9e75	10.2573	test	Rotation_invariant_image	midS	653.904
a1c7ac87-9d92-4108-bfc9-e0a6f4fd9e75	0.728329	test	Classical_pointcloud	midS	653.904
a1c7ac87-9d92-4108-bfc9-e0a6f4fd9e75	0.68101	test	Rotation_invariant_pointcloud	midS	653.904
a3bb817f-b84d-418c-86e6-52248b80de85	4.33231	test	Classical_image	earlyS	429.284
a3bb817f-b84d-418c-86e6-52248b80de85	7.70663	test	Rotation_invariant_image	earlyS	429.284
a3bb817f-b84d-418c-86e6-52248b80de85	0.543438	test	Classical_pointcloud	earlyS	429.284
a3bb817f-b84d-418c-86e6-52248b80de85	0.504746	test	Rotation_invariant_pointcloud	earlyS	429.284
aabbbca4-6c35-4f3d-9467-7d573482f236	2.82073	test	Classical_image	earlyS-midS	558.576
aabbbca4-6c35-4f3d-9467-7d573482f236	10.445	test	Rotation_invariant_image	earlyS-midS	558.576
aabbbca4-6c35-4f3d-9467-7d573482f236	0.629573	test	Classical_pointcloud	earlyS-midS	558.576
aabbbca4-6c35-4f3d-9467-7d573482f236	0.658282	test	Rotation_invariant_pointcloud	earlyS-midS	558.576
ab017107-9503-4665-8216-5864861f086c	14.6649	test	Classical_image	lateS	651.786
ab017107-9503-4665-8216-5864861f086c	15.4461	test	Rotation_invariant_image	lateS	651.786
ab017107-9503-4665-8216-5864861f086c	0.651942	test	Classical_pointcloud	lateS	651.786
ab017107-9503-4665-8216-5864861f086c	0.906141	test	Rotation_invariant_pointcloud	lateS	651.786
ab359784-2c33-4bb5-aa6a-f300f318364a	4.4079	test	Classical_image	earlyS	482.673
ab359784-2c33-4bb5-aa6a-f300f318364a	5.09444	test	Rotation_invariant_image	earlyS	482.673
ab359784-2c33-4bb5-aa6a-f300f318364a	0.489199	test	Classical_pointcloud	earlyS	482.673
ab359784-2c33-4bb5-aa6a-f300f318364a	0.454155	test	Rotation_invariant_pointcloud	earlyS	482.673
aedfb9fc-3ae3-42cf-a88b-f3456600899d	2.65732	test	Classical_image	G2	613.744
aedfb9fc-3ae3-42cf-a88b-f3456600899d	5.05763	test	Rotation_invariant_image	G2	613.744
aedfb9fc-3ae3-42cf-a88b-f3456600899d	0.480509	test	Classical_pointcloud	G2	613.744
aedfb9fc-3ae3-42cf-a88b-f3456600899d	0.427115	test	Rotation_invariant_pointcloud	G2	613.744
b2795e20-86b1-41b7-9874-75b58c9aa9cd	2.28921	test	Classical_image	G1	370.411
b2795e20-86b1-41b7-9874-75b58c9aa9cd	4.24651	test	Rotation_invariant_image	G1	370.411
b2795e20-86b1-41b7-9874-75b58c9aa9cd	0.392812	test	Classical_pointcloud	G1	370.411
b2795e20-86b1-41b7-9874-75b58c9aa9cd	0.350494	test	Rotation_invariant_pointcloud	G1	370.411
b2d1557b-6395-4e65-a128-689dc81dc1b8	3.69812	test	Classical_image	earlyS-midS	470.629
b2d1557b-6395-4e65-a128-689dc81dc1b8	15.2693	test	Rotation_invariant_image	earlyS-midS	470.629
b2d1557b-6395-4e65-a128-689dc81dc1b8	0.615786	test	Classical_pointcloud	earlyS-midS	470.629
b2d1557b-6395-4e65-a128-689dc81dc1b8	0.656027	test	Rotation_invariant_pointcloud	earlyS-midS	470.629
b2ed7424-73ab-4b9e-8880-0d02503e4541	3.93381	test	Classical_image	earlyS	511.669
b2ed7424-73ab-4b9e-8880-0d02503e4541	9.18154	test	Rotation_invariant_image	earlyS	511.669
b2ed7424-73ab-4b9e-8880-0d02503e4541	0.540212	test	Classical_pointcloud	earlyS	511.669
b2ed7424-73ab-4b9e-8880-0d02503e4541	0.511328	test	Rotation_invariant_pointcloud	earlyS	511.669
b3b73260-9d2c-4e10-8eda-156547a073b9	5.9633	test	Classical_image	earlyS-midS	494.72
b3b73260-9d2c-4e10-8eda-156547a073b9	13.8774	test	Rotation_invariant_image	earlyS-midS	494.72
b3b73260-9d2c-4e10-8eda-156547a073b9	0.598297	test	Classical_pointcloud	earlyS-midS	494.72
b3b73260-9d2c-4e10-8eda-156547a073b9	0.562654	test	Rotation_invariant_pointcloud	earlyS-midS	494.72
b51030bf-091e-4b22-bddf-ca34b0eb50ec	12.9262	test	Classical_image	midS	486.169
b51030bf-091e-4b22-bddf-ca34b0eb50ec	12.2876	test	Rotation_invariant_image	midS	486.169
b51030bf-091e-4b22-bddf-ca34b0eb50ec	0.627003	test	Classical_pointcloud	midS	486.169
b51030bf-091e-4b22-bddf-ca34b0eb50ec	0.946141	test	Rotation_invariant_pointcloud	midS	486.169
b8a09fb4-049a-4792-bfd0-326d1cba2ebc	2.48601	test	Classical_image	G1	476.657
b8a09fb4-049a-4792-bfd0-326d1cba2ebc	4.21453	test	Rotation_invariant_image	G1	476.657
b8a09fb4-049a-4792-bfd0-326d1cba2ebc	0.444303	test	Classical_pointcloud	G1	476.657
b8a09fb4-049a-4792-bfd0-326d1cba2ebc	0.390322	test	Rotation_invariant_pointcloud	G1	476.657
b9f3f775-2a00-4001-bc80-13f58074a1da	2.21023	test	Classical_image	G1	301.795
b9f3f775-2a00-4001-bc80-13f58074a1da	4.79761	test	Rotation_invariant_image	G1	301.795
b9f3f775-2a00-4001-bc80-13f58074a1da	0.390683	test	Classical_pointcloud	G1	301.795
b9f3f775-2a00-4001-bc80-13f58074a1da	0.378766	test	Rotation_invariant_pointcloud	G1	301.795
bb339384-88a8-4850-81c1-9f90d05de048	2.73064	test	Classical_image	G2	589.295
bb339384-88a8-4850-81c1-9f90d05de048	6.89174	test	Rotation_invariant_image	G2	589.295
bb339384-88a8-4850-81c1-9f90d05de048	0.617801	test	Classical_pointcloud	G2	589.295
bb339384-88a8-4850-81c1-9f90d05de048	0.544582	test	Rotation_invariant_pointcloud	G2	589.295
bbdaffff-4e82-433f-b2c9-3181153270af	2.63769	test	Classical_image	earlyS	479.399
bbdaffff-4e82-433f-b2c9-3181153270af	4.51171	test	Rotation_invariant_image	earlyS	479.399
bbdaffff-4e82-433f-b2c9-3181153270af	0.517745	test	Classical_pointcloud	earlyS	479.399
bbdaffff-4e82-433f-b2c9-3181153270af	0.477907	test	Rotation_invariant_pointcloud	earlyS	479.399
bfac6348-15c9-4174-a42c-b75f3662c2d9	4.40818	test	Classical_image	earlyS	428.203
bfac6348-15c9-4174-a42c-b75f3662c2d9	9.23086	test	Rotation_invariant_image	earlyS	428.203
bfac6348-15c9-4174-a42c-b75f3662c2d9	0.492525	test	Classical_pointcloud	earlyS	428.203
bfac6348-15c9-4174-a42c-b75f3662c2d9	0.504479	test	Rotation_invariant_pointcloud	earlyS	428.203
bfd4b4f5-e66b-4b93-9db1-79958e79aff9	2.51224	test	Classical_image	earlyS	520.954
bfd4b4f5-e66b-4b93-9db1-79958e79aff9	4.71927	test	Rotation_invariant_image	earlyS	520.954
bfd4b4f5-e66b-4b93-9db1-79958e79aff9	0.514992	test	Classical_pointcloud	earlyS	520.954
bfd4b4f5-e66b-4b93-9db1-79958e79aff9	0.4533	test	Rotation_invariant_pointcloud	earlyS	520.954
bffd2ce4-4bdc-4cea-87a0-73cc9e4b462a	2.70185	test	Classical_image	G1	319.547
bffd2ce4-4bdc-4cea-87a0-73cc9e4b462a	6.3637	test	Rotation_invariant_image	G1	319.547
bffd2ce4-4bdc-4cea-87a0-73cc9e4b462a	0.38081	test	Classical_pointcloud	G1	319.547
bffd2ce4-4bdc-4cea-87a0-73cc9e4b462a	0.443504	test	Rotation_invariant_pointcloud	G1	319.547
c0bd9e43-a1e4-423f-8c47-686f361ac43a	9.63851	test	Classical_image	midS	650.956
c0bd9e43-a1e4-423f-8c47-686f361ac43a	13.8039	test	Rotation_invariant_image	midS	650.956
c0bd9e43-a1e4-423f-8c47-686f361ac43a	0.757263	test	Classical_pointcloud	midS	650.956
c0bd9e43-a1e4-423f-8c47-686f361ac43a	0.769554	test	Rotation_invariant_pointcloud	midS	650.956
c1cc9abb-40ef-4a7a-bb3c-bcd72678c1fc	2.82965	test	Classical_image	G2	584.515
c1cc9abb-40ef-4a7a-bb3c-bcd72678c1fc	24.1205	test	Rotation_invariant_image	G2	584.515
c1cc9abb-40ef-4a7a-bb3c-bcd72678c1fc	0.520426	test	Classical_pointcloud	G2	584.515
c1cc9abb-40ef-4a7a-bb3c-bcd72678c1fc	0.51784	test	Rotation_invariant_pointcloud	G2	584.515
c23decef-a2a1-44ca-8db4-a23671bc2f3f	6.90575	test	Classical_image	midS	485.507
c23decef-a2a1-44ca-8db4-a23671bc2f3f	9.59762	test	Rotation_invariant_image	midS	485.507
c23decef-a2a1-44ca-8db4-a23671bc2f3f	0.600404	test	Classical_pointcloud	midS	485.507
c23decef-a2a1-44ca-8db4-a23671bc2f3f	0.584165	test	Rotation_invariant_pointcloud	midS	485.507
c2e9027e-71db-4330-a52b-2b0e8ba6339b	4.50565	test	Classical_image	midS	523.64
c2e9027e-71db-4330-a52b-2b0e8ba6339b	8.22752	test	Rotation_invariant_image	midS	523.64
c2e9027e-71db-4330-a52b-2b0e8ba6339b	0.678908	test	Classical_pointcloud	midS	523.64
c2e9027e-71db-4330-a52b-2b0e8ba6339b	0.659689	test	Rotation_invariant_pointcloud	midS	523.64
c382794f-5baf-4b17-8574-62dccbbbaefc	36.4131	test	Classical_image	lateS-G2	607.445
c382794f-5baf-4b17-8574-62dccbbbaefc	33.6998	test	Rotation_invariant_image	lateS-G2	607.445
c382794f-5baf-4b17-8574-62dccbbbaefc	0.632756	test	Classical_pointcloud	lateS-G2	607.445
c382794f-5baf-4b17-8574-62dccbbbaefc	0.6606	test	Rotation_invariant_pointcloud	lateS-G2	607.445
c65da446-107e-448b-96e6-6d8dd832f660	11.7492	test	Classical_image	earlyS	363.483
c65da446-107e-448b-96e6-6d8dd832f660	16.1736	test	Rotation_invariant_image	earlyS	363.483
c65da446-107e-448b-96e6-6d8dd832f660	0.534637	test	Classical_pointcloud	earlyS	363.483
c65da446-107e-448b-96e6-6d8dd832f660	0.581804	test	Rotation_invariant_pointcloud	earlyS	363.483
c7956b73-6da8-4108-9bb9-6e7b0880e93c	2.41889	test	Classical_image	G1	446.251
c7956b73-6da8-4108-9bb9-6e7b0880e93c	10.0179	test	Rotation_invariant_image	G1	446.251
c7956b73-6da8-4108-9bb9-6e7b0880e93c	0.403107	test	Classical_pointcloud	G1	446.251
c7956b73-6da8-4108-9bb9-6e7b0880e93c	0.395722	test	Rotation_invariant_pointcloud	G1	446.251
ce1aa414-b87c-4e68-882e-894bac36a8bb	6.18527	test	Classical_image	midS	609.43
ce1aa414-b87c-4e68-882e-894bac36a8bb	15.1871	test	Rotation_invariant_image	midS	609.43
ce1aa414-b87c-4e68-882e-894bac36a8bb	0.686887	test	Classical_pointcloud	midS	609.43
ce1aa414-b87c-4e68-882e-894bac36a8bb	0.684619	test	Rotation_invariant_pointcloud	midS	609.43
d23de56e-bacf-4ec8-8e18-39822fea777b	20.3392	test	Classical_image	lateS	585.943
d23de56e-bacf-4ec8-8e18-39822fea777b	17.8012	test	Rotation_invariant_image	lateS	585.943
d23de56e-bacf-4ec8-8e18-39822fea777b	0.514922	test	Classical_pointcloud	lateS	585.943
d23de56e-bacf-4ec8-8e18-39822fea777b	0.6981	test	Rotation_invariant_pointcloud	lateS	585.943
d5296d1f-8596-4def-a4ef-8cdf5839f334	2.33322	test	Classical_image	earlyS	408.679
d5296d1f-8596-4def-a4ef-8cdf5839f334	6.01585	test	Rotation_invariant_image	earlyS	408.679
d5296d1f-8596-4def-a4ef-8cdf5839f334	0.429501	test	Classical_pointcloud	earlyS	408.679
d5296d1f-8596-4def-a4ef-8cdf5839f334	0.377329	test	Rotation_invariant_pointcloud	earlyS	408.679
d8a208d0-b569-4c16-9cac-1d1c53f9265e	3.50746	test	Classical_image	earlyS	560.768
d8a208d0-b569-4c16-9cac-1d1c53f9265e	6.10903	test	Rotation_invariant_image	earlyS	560.768
d8a208d0-b569-4c16-9cac-1d1c53f9265e	0.518905	test	Classical_pointcloud	earlyS	560.768
d8a208d0-b569-4c16-9cac-1d1c53f9265e	0.519054	test	Rotation_invariant_pointcloud	earlyS	560.768
d8da3e25-e144-4f92-a533-a7493934efd4	7.01862	test	Classical_image	earlyS-midS	440.633
d8da3e25-e144-4f92-a533-a7493934efd4	12.6969	test	Rotation_invariant_image	earlyS-midS	440.633
d8da3e25-e144-4f92-a533-a7493934efd4	0.516052	test	Classical_pointcloud	earlyS-midS	440.633
d8da3e25-e144-4f92-a533-a7493934efd4	0.518128	test	Rotation_invariant_pointcloud	earlyS-midS	440.633
da5a942a-9488-4abe-bc74-416609d84e05	7.7614	test	Classical_image	earlyS	375.33
da5a942a-9488-4abe-bc74-416609d84e05	13.9484	test	Rotation_invariant_image	earlyS	375.33
da5a942a-9488-4abe-bc74-416609d84e05	0.505969	test	Classical_pointcloud	earlyS	375.33
da5a942a-9488-4abe-bc74-416609d84e05	0.483793	test	Rotation_invariant_pointcloud	earlyS	375.33
db996c54-b505-4141-9477-bb07ab7e79cd	2.5542	test	Classical_image	G1	395.248
db996c54-b505-4141-9477-bb07ab7e79cd	4.5715	test	Rotation_invariant_image	G1	395.248
db996c54-b505-4141-9477-bb07ab7e79cd	0.386153	test	Classical_pointcloud	G1	395.248
db996c54-b505-4141-9477-bb07ab7e79cd	0.379776	test	Rotation_invariant_pointcloud	G1	395.248
de13f59b-ce99-4d8a-b812-e4e4b3280dfd	4.42395	test	Classical_image	earlyS	412.613
de13f59b-ce99-4d8a-b812-e4e4b3280dfd	16.957	test	Rotation_invariant_image	earlyS	412.613
de13f59b-ce99-4d8a-b812-e4e4b3280dfd	0.553422	test	Classical_pointcloud	earlyS	412.613
de13f59b-ce99-4d8a-b812-e4e4b3280dfd	0.544663	test	Rotation_invariant_pointcloud	earlyS	412.613
de28441c-1ad4-4c06-816a-b5259ecbc098	4.23498	test	Classical_image	earlyS	463.912
de28441c-1ad4-4c06-816a-b5259ecbc098	8.86142	test	Rotation_invariant_image	earlyS	463.912
de28441c-1ad4-4c06-816a-b5259ecbc098	0.513311	test	Classical_pointcloud	earlyS	463.912
de28441c-1ad4-4c06-816a-b5259ecbc098	0.487364	test	Rotation_invariant_pointcloud	earlyS	463.912
dffcbb57-8075-4d34-a088-312518fbd207	11.1949	test	Classical_image	earlyS	450.324
dffcbb57-8075-4d34-a088-312518fbd207	17.0721	test	Rotation_invariant_image	earlyS	450.324
dffcbb57-8075-4d34-a088-312518fbd207	0.531748	test	Classical_pointcloud	earlyS	450.324
dffcbb57-8075-4d34-a088-312518fbd207	0.546701	test	Rotation_invariant_pointcloud	earlyS	450.324
e16a47da-21b4-447d-a8e9-97ac4a02d6ff	3.70005	test	Classical_image	earlyS	369.297
e16a47da-21b4-447d-a8e9-97ac4a02d6ff	5.52966	test	Rotation_invariant_image	earlyS	369.297
e16a47da-21b4-447d-a8e9-97ac4a02d6ff	0.521896	test	Classical_pointcloud	earlyS	369.297
e16a47da-21b4-447d-a8e9-97ac4a02d6ff	0.502357	test	Rotation_invariant_pointcloud	earlyS	369.297
e5b849b8-a738-48e0-8030-6dafb2e354a0	5.67641	test	Classical_image	earlyS	459.554
e5b849b8-a738-48e0-8030-6dafb2e354a0	8.96104	test	Rotation_invariant_image	earlyS	459.554
e5b849b8-a738-48e0-8030-6dafb2e354a0	0.552471	test	Classical_pointcloud	earlyS	459.554
e5b849b8-a738-48e0-8030-6dafb2e354a0	0.5324	test	Rotation_invariant_pointcloud	earlyS	459.554
e6bc935e-a27b-4238-aa7f-d8d404b19914	2.94527	test	Classical_image	earlyS	598.682
e6bc935e-a27b-4238-aa7f-d8d404b19914	9.85859	test	Rotation_invariant_image	earlyS	598.682
e6bc935e-a27b-4238-aa7f-d8d404b19914	0.540202	test	Classical_pointcloud	earlyS	598.682
e6bc935e-a27b-4238-aa7f-d8d404b19914	0.543578	test	Rotation_invariant_pointcloud	earlyS	598.682
ec4ca624-47dc-4b84-8ac5-68a89b473db3	2.78865	test	Classical_image	G2	645.512
ec4ca624-47dc-4b84-8ac5-68a89b473db3	9.44872	test	Rotation_invariant_image	G2	645.512
ec4ca624-47dc-4b84-8ac5-68a89b473db3	0.55143	test	Classical_pointcloud	G2	645.512
ec4ca624-47dc-4b84-8ac5-68a89b473db3	0.499708	test	Rotation_invariant_pointcloud	G2	645.512
f13a282f-19b4-4ddc-a7f2-aa415309a07e	2.35762	test	Classical_image	G1	382.323
f13a282f-19b4-4ddc-a7f2-aa415309a07e	12.6622	test	Rotation_invariant_image	G1	382.323
f13a282f-19b4-4ddc-a7f2-aa415309a07e	0.413241	test	Classical_pointcloud	G1	382.323
f13a282f-19b4-4ddc-a7f2-aa415309a07e	0.374522	test	Rotation_invariant_pointcloud	G1	382.323
f3912eab-84b3-492b-9574-e4cceeccc2aa	16.2613	test	Classical_image	lateS	684.925
f3912eab-84b3-492b-9574-e4cceeccc2aa	17.91	test	Rotation_invariant_image	lateS	684.925
f3912eab-84b3-492b-9574-e4cceeccc2aa	0.485327	test	Classical_pointcloud	lateS	684.925
f3912eab-84b3-492b-9574-e4cceeccc2aa	0.530434	test	Rotation_invariant_pointcloud	lateS	684.925
f6264052-5078-4b8b-950a-c7b682111068	2.41025	test	Classical_image	G1	432.018
f6264052-5078-4b8b-950a-c7b682111068	8.05262	test	Rotation_invariant_image	G1	432.018
f6264052-5078-4b8b-950a-c7b682111068	0.42266	test	Classical_pointcloud	G1	432.018
f6264052-5078-4b8b-950a-c7b682111068	0.410086	test	Rotation_invariant_pointcloud	G1	432.018
f65168f5-a4b7-4489-a520-473377f006ed	3.42012	test	Classical_image	earlyS	450.572
f65168f5-a4b7-4489-a520-473377f006ed	6.59274	test	Rotation_invariant_image	earlyS	450.572
f65168f5-a4b7-4489-a520-473377f006ed	0.467698	test	Classical_pointcloud	earlyS	450.572
f65168f5-a4b7-4489-a520-473377f006ed	0.449981	test	Rotation_invariant_pointcloud	earlyS	450.572
f65212a7-58f9-456b-b8e8-1a0d5b179168	2.38512	test	Classical_image	G1	425.48
f65212a7-58f9-456b-b8e8-1a0d5b179168	4.34323	test	Rotation_invariant_image	G1	425.48
f65212a7-58f9-456b-b8e8-1a0d5b179168	0.448848	test	Classical_pointcloud	G1	425.48
f65212a7-58f9-456b-b8e8-1a0d5b179168	0.377388	test	Rotation_invariant_pointcloud	G1	425.48
f776c96b-f1cb-4547-92bb-9c8292367daf	3.36469	test	Classical_image	earlyS-midS	483.071
f776c96b-f1cb-4547-92bb-9c8292367daf	8.55991	test	Rotation_invariant_image	earlyS-midS	483.071
f776c96b-f1cb-4547-92bb-9c8292367daf	0.561289	test	Classical_pointcloud	earlyS-midS	483.071
f776c96b-f1cb-4547-92bb-9c8292367daf	0.540327	test	Rotation_invariant_pointcloud	earlyS-midS	483.071
f7db903a-9dd4-4eac-9985-ff94cc4da687	4.1953	test	Classical_image	earlyS	444.216
f7db903a-9dd4-4eac-9985-ff94cc4da687	14.0747	test	Rotation_invariant_image	earlyS	444.216
f7db903a-9dd4-4eac-9985-ff94cc4da687	0.542285	test	Classical_pointcloud	earlyS	444.216
f7db903a-9dd4-4eac-9985-ff94cc4da687	0.510107	test	Rotation_invariant_pointcloud	earlyS	444.216
f87143a4-e1cf-48df-a4d0-d5c4f6a8bbbf	9.17505	test	Classical_image	earlyS	379.85
f87143a4-e1cf-48df-a4d0-d5c4f6a8bbbf	15.9718	test	Rotation_invariant_image	earlyS	379.85
f87143a4-e1cf-48df-a4d0-d5c4f6a8bbbf	0.509078	test	Classical_pointcloud	earlyS	379.85
f87143a4-e1cf-48df-a4d0-d5c4f6a8bbbf	0.48776	test	Rotation_invariant_pointcloud	earlyS	379.85
f8e74cd8-75e0-4865-9c56-a35f13219060	5.51089	test	Classical_image	midS	613.335
f8e74cd8-75e0-4865-9c56-a35f13219060	8.70491	test	Rotation_invariant_image	midS	613.335
f8e74cd8-75e0-4865-9c56-a35f13219060	0.689024	test	Classical_pointcloud	midS	613.335
f8e74cd8-75e0-4865-9c56-a35f13219060	0.734821	test	Rotation_invariant_pointcloud	midS	613.335
f8e775be-6120-49d5-959c-0751a9661ddf	2.21844	test	Classical_image	G1	308.543
f8e775be-6120-49d5-959c-0751a9661ddf	7.69475	test	Rotation_invariant_image	G1	308.543
f8e775be-6120-49d5-959c-0751a9661ddf	0.400782	test	Classical_pointcloud	G1	308.543
f8e775be-6120-49d5-959c-0751a9661ddf	0.366258	test	Rotation_invariant_pointcloud	G1	308.543
fed6691a-81f2-4510-8948-db26ac15eecb	8.59605	test	Classical_image	midS	571.544
fed6691a-81f2-4510-8948-db26ac15eecb	11.8283	test	Rotation_invariant_image	midS	571.544
fed6691a-81f2-4510-8948-db26ac15eecb	0.739619	test	Classical_pointcloud	midS	571.544
fed6691a-81f2-4510-8948-db26ac15eecb	0.704846	test	Rotation_invariant_pointcloud	midS	571.544
34b9a326-34c1-44b3-b217-6acd307df93e	2.94236	test	Classical_image	unclear	756.418
34b9a326-34c1-44b3-b217-6acd307df93e	7.39635	test	Rotation_invariant_image	unclear	756.418
34b9a326-34c1-44b3-b217-6acd307df93e	0.649919	test	Classical_pointcloud	unclear	756.418
34b9a326-34c1-44b3-b217-6acd307df93e	0.512955	test	Rotation_invariant_pointcloud	unclear	756.418
3eee4b37-42ff-4a56-8091-f1026787bc15	11.2874	test	Classical_image	M3	233.716
3eee4b37-42ff-4a56-8091-f1026787bc15	14.625	test	Rotation_invariant_image	M3	233.716
3eee4b37-42ff-4a56-8091-f1026787bc15	0.682786	test	Classical_pointcloud	M3	233.716
3eee4b37-42ff-4a56-8091-f1026787bc15	0.639652	test	Rotation_invariant_pointcloud	M3	233.716
7ded25f7-967b-4027-a7c6-9f5a96a8e3fa	3.76306	test	Classical_image	M6M7_single	191.108
7ded25f7-967b-4027-a7c6-9f5a96a8e3fa	11.4178	test	Rotation_invariant_image	M6M7_single	191.108
7ded25f7-967b-4027-a7c6-9f5a96a8e3fa	0.405272	test	Classical_pointcloud	M6M7_single	191.108
7ded25f7-967b-4027-a7c6-9f5a96a8e3fa	0.355154	test	Rotation_invariant_pointcloud	M6M7_single	191.108
907e13c9-993c-40a1-b30b-3d747882201c	3.13401	test	Classical_image	M6M7_single	208.307
907e13c9-993c-40a1-b30b-3d747882201c	6.61759	test	Rotation_invariant_image	M6M7_single	208.307
907e13c9-993c-40a1-b30b-3d747882201c	0.417576	test	Classical_pointcloud	M6M7_single	208.307
907e13c9-993c-40a1-b30b-3d747882201c	0.396291	test	Rotation_invariant_pointcloud	M6M7_single	208.307
f9e8721c-4f70-4778-b53a-a8f0651d4500	10.3313	test	Classical_image	M6M7_single	134.552
f9e8721c-4f70-4778-b53a-a8f0651d4500	4.71745	test	Rotation_invariant_image	M6M7_single	134.552
f9e8721c-4f70-4778-b53a-a8f0651d4500	0.476119	test	Classical_pointcloud	M6M7_single	134.552
f9e8721c-4f70-4778-b53a-a8f0651d4500	0.478952	test	Rotation_invariant_pointcloud	M6M7_single	134.552

## Sheet: rotation_invariance_error
model	value	id	theta
Classical_image	0	016e95b6-3864-4252-be8d-c65462e45d31	0
Classical_image	0.701334	016e95b6-3864-4252-be8d-c65462e45d31	90
Classical_image	0.61274	016e95b6-3864-4252-be8d-c65462e45d31	180
Classical_image	0.630036	016e95b6-3864-4252-be8d-c65462e45d31	270
Classical_image	0	01c34a4d-3ba5-4ada-ab20-1ab8aa4d5002	0
Classical_image	0.57947	01c34a4d-3ba5-4ada-ab20-1ab8aa4d5002	90
Classical_image	0.337865	01c34a4d-3ba5-4ada-ab20-1ab8aa4d5002	180
Classical_image	0.572765	01c34a4d-3ba5-4ada-ab20-1ab8aa4d5002	270
Classical_image	0	02ef7e83-787b-4b02-b7a5-96f78a316d12	0
Classical_image	0.350167	02ef7e83-787b-4b02-b7a5-96f78a316d12	90
Classical_image	0.194126	02ef7e83-787b-4b02-b7a5-96f78a316d12	180
Classical_image	0.345832	02ef7e83-787b-4b02-b7a5-96f78a316d12	270
Classical_image	0	08389180-861f-48d2-9e70-40fd34088622	0
Classical_image	0.661238	08389180-861f-48d2-9e70-40fd34088622	90
Classical_image	0.495605	08389180-861f-48d2-9e70-40fd34088622	180
Classical_image	0.642571	08389180-861f-48d2-9e70-40fd34088622	270
Classical_image	0	0a39aa97-04a9-4909-9d2f-fc3ada00fad3	0
Classical_image	0.559501	0a39aa97-04a9-4909-9d2f-fc3ada00fad3	90
Classical_image	0.480857	0a39aa97-04a9-4909-9d2f-fc3ada00fad3	180
Classical_image	0.568859	0a39aa97-04a9-4909-9d2f-fc3ada00fad3	270
Classical_image	0	0bdc12e8-c7f7-4c45-a6b1-0f19c650c07a	0
Classical_image	0.549986	0bdc12e8-c7f7-4c45-a6b1-0f19c650c07a	90
Classical_image	0.441364	0bdc12e8-c7f7-4c45-a6b1-0f19c650c07a	180
Classical_image	0.539107	0bdc12e8-c7f7-4c45-a6b1-0f19c650c07a	270
Classical_image	0	0c998f7a-ff03-4329-a187-7eca4d39caa5	0
Classical_image	0.680382	0c998f7a-ff03-4329-a187-7eca4d39caa5	90
Classical_image	0.508656	0c998f7a-ff03-4329-a187-7eca4d39caa5	180
Classical_image	0.698702	0c998f7a-ff03-4329-a187-7eca4d39caa5	270
Classical_image	0	0f0ff3d7-fd45-4ca7-871e-2dc0f82cdcc8	0
Classical_image	0.685011	0f0ff3d7-fd45-4ca7-871e-2dc0f82cdcc8	90
Classical_image	0.633148	0f0ff3d7-fd45-4ca7-871e-2dc0f82cdcc8	180
Classical_image	0.620836	0f0ff3d7-fd45-4ca7-871e-2dc0f82cdcc8	270
Classical_image	0	0f4cac9c-4eea-4db4-9890-79ea07ad0b93	0
Classical_image	0.460156	0f4cac9c-4eea-4db4-9890-79ea07ad0b93	90
Classical_image	0.3812	0f4cac9c-4eea-4db4-9890-79ea07ad0b93	180
Classical_image	0.468026	0f4cac9c-4eea-4db4-9890-79ea07ad0b93	270
Classical_image	0	1e8da23e-abdb-440e-8665-e69e6fc0aefe	0
Classical_image	0.679325	1e8da23e-abdb-440e-8665-e69e6fc0aefe	90
Classical_image	0.600928	1e8da23e-abdb-440e-8665-e69e6fc0aefe	180
Classical_image	0.675857	1e8da23e-abdb-440e-8665-e69e6fc0aefe	270
Classical_image	0	24e17ee9-0211-4ddf-b7ae-f5423e58dc10	0
Classical_image	0.605082	24e17ee9-0211-4ddf-b7ae-f5423e58dc10	90
Classical_image	0.68218	24e17ee9-0211-4ddf-b7ae-f5423e58dc10	180
Classical_image	0.608864	24e17ee9-0211-4ddf-b7ae-f5423e58dc10	270
Classical_image	0	2bf6680d-43c3-4936-8938-db3928fee607	0
Classical_image	0.540432	2bf6680d-43c3-4936-8938-db3928fee607	90
Classical_image	0.479232	2bf6680d-43c3-4936-8938-db3928fee607	180
Classical_image	0.569455	2bf6680d-43c3-4936-8938-db3928fee607	270
Classical_image	0	2cdef9a0-08d9-4e97-a3e6-5b325c8afe83	0
Classical_image	0.546117	2cdef9a0-08d9-4e97-a3e6-5b325c8afe83	90
Classical_image	0.63715	2cdef9a0-08d9-4e97-a3e6-5b325c8afe83	180
Classical_image	0.565105	2cdef9a0-08d9-4e97-a3e6-5b325c8afe83	270
Classical_image	0	311abdbd-3918-4079-8c88-72e4666fc8d2	0
Classical_image	0.382983	311abdbd-3918-4079-8c88-72e4666fc8d2	90
Classical_image	0.486019	311abdbd-3918-4079-8c88-72e4666fc8d2	180
Classical_image	0.417083	311abdbd-3918-4079-8c88-72e4666fc8d2	270
Classical_image	0	31c9bdbf-a694-4120-a2ad-d76bfdf44970	0
Classical_image	0.458484	31c9bdbf-a694-4120-a2ad-d76bfdf44970	90
Classical_image	0.581852	31c9bdbf-a694-4120-a2ad-d76bfdf44970	180
Classical_image	0.465637	31c9bdbf-a694-4120-a2ad-d76bfdf44970	270
Classical_image	0	344fd1f9-846d-45c8-8a9e-53cb9214f2ef	0
Classical_image	0.704548	344fd1f9-846d-45c8-8a9e-53cb9214f2ef	90
Classical_image	0.569721	344fd1f9-846d-45c8-8a9e-53cb9214f2ef	180
Classical_image	0.686024	344fd1f9-846d-45c8-8a9e-53cb9214f2ef	270
Classical_image	0	35520558-f137-44c0-8f56-87aac8bd1944	0
Classical_image	0.434407	35520558-f137-44c0-8f56-87aac8bd1944	90
Classical_image	0.479141	35520558-f137-44c0-8f56-87aac8bd1944	180
Classical_image	0.476318	35520558-f137-44c0-8f56-87aac8bd1944	270
Classical_image	0	3564f6f3-3737-47ae-bde9-e11d196bd717	0
Classical_image	0.52044	3564f6f3-3737-47ae-bde9-e11d196bd717	90
Classical_image	0.590498	3564f6f3-3737-47ae-bde9-e11d196bd717	180
Classical_image	0.506752	3564f6f3-3737-47ae-bde9-e11d196bd717	270
Classical_image	0	35de38cb-8bd3-4f5d-9a42-bfbb4a2dcef1	0
Classical_image	0.567781	35de38cb-8bd3-4f5d-9a42-bfbb4a2dcef1	90
Classical_image	0.601233	35de38cb-8bd3-4f5d-9a42-bfbb4a2dcef1	180
Classical_image	0.56167	35de38cb-8bd3-4f5d-9a42-bfbb4a2dcef1	270
Classical_image	0	3724480c-0c75-4670-b48b-bb723ef44c41	0
Classical_image	0.582696	3724480c-0c75-4670-b48b-bb723ef44c41	90
Classical_image	0.405153	3724480c-0c75-4670-b48b-bb723ef44c41	180
Classical_image	0.593226	3724480c-0c75-4670-b48b-bb723ef44c41	270
Classical_image	0	37f142e2-ef2a-4265-b672-b75d9b1f09e8	0
Classical_image	0.515176	37f142e2-ef2a-4265-b672-b75d9b1f09e8	90
Classical_image	0.474092	37f142e2-ef2a-4265-b672-b75d9b1f09e8	180
Classical_image	0.488394	37f142e2-ef2a-4265-b672-b75d9b1f09e8	270
Classical_image	0	3a700a33-de9e-4afb-96b4-9cf8aa13f2c2	0
Classical_image	0.531525	3a700a33-de9e-4afb-96b4-9cf8aa13f2c2	90
Classical_image	0.385731	3a700a33-de9e-4afb-96b4-9cf8aa13f2c2	180
Classical_image	0.547494	3a700a33-de9e-4afb-96b4-9cf8aa13f2c2	270
Classical_image	0	3c2ef9f9-bb7d-43f8-9813-a697c32ea74c	0
Classical_image	0.532587	3c2ef9f9-bb7d-43f8-9813-a697c32ea74c	90
Classical_image	0.550667	3c2ef9f9-bb7d-43f8-9813-a697c32ea74c	180
Classical_image	0.472607	3c2ef9f9-bb7d-43f8-9813-a697c32ea74c	270
Classical_image	0	3cc0fe7a-7e29-4ec8-ab3f-dafed57cbbb9	0
Classical_image	0.506021	3cc0fe7a-7e29-4ec8-ab3f-dafed57cbbb9	90
Classical_image	0.51083	3cc0fe7a-7e29-4ec8-ab3f-dafed57cbbb9	180
Classical_image	0.465096	3cc0fe7a-7e29-4ec8-ab3f-dafed57cbbb9	270
Classical_image	0	3ccc66d5-e38e-4d89-bf95-ddba635c8629	0
Classical_image	0.623872	3ccc66d5-e38e-4d89-bf95-ddba635c8629	90
Classical_image	0.591499	3ccc66d5-e38e-4d89-bf95-ddba635c8629	180
Classical_image	0.615244	3ccc66d5-e38e-4d89-bf95-ddba635c8629	270
Classical_image	0	3f67c2ca-009c-49ec-8587-3a33034f956b	0
Classical_image	0.440047	3f67c2ca-009c-49ec-8587-3a33034f956b	90
Classical_image	0.426238	3f67c2ca-009c-49ec-8587-3a33034f956b	180
Classical_image	0.43909	3f67c2ca-009c-49ec-8587-3a33034f956b	270
Classical_image	0	4875f40d-a768-4dce-b139-e647ad9104f8	0
Classical_image	0.622065	4875f40d-a768-4dce-b139-e647ad9104f8	90
Classical_image	0.300944	4875f40d-a768-4dce-b139-e647ad9104f8	180
Classical_image	0.615861	4875f40d-a768-4dce-b139-e647ad9104f8	270
Classical_image	0	4a01ee10-4b34-4086-9bbc-6219a6db23fe	0
Classical_image	0.520163	4a01ee10-4b34-4086-9bbc-6219a6db23fe	90
Classical_image	0.446748	4a01ee10-4b34-4086-9bbc-6219a6db23fe	180
Classical_image	0.506733	4a01ee10-4b34-4086-9bbc-6219a6db23fe	270
Classical_image	0	4a133565-c86a-4bfa-a1ad-fbf277ff18ee	0
Classical_image	0.574098	4a133565-c86a-4bfa-a1ad-fbf277ff18ee	90
Classical_image	0.651291	4a133565-c86a-4bfa-a1ad-fbf277ff18ee	180
Classical_image	0.608481	4a133565-c86a-4bfa-a1ad-fbf277ff18ee	270
Classical_image	0	4b9d88b7-1e5d-462f-86b2-f3682dc8a05c	0
Classical_image	0.699721	4b9d88b7-1e5d-462f-86b2-f3682dc8a05c	90
Classical_image	0.59201	4b9d88b7-1e5d-462f-86b2-f3682dc8a05c	180
Classical_image	0.704676	4b9d88b7-1e5d-462f-86b2-f3682dc8a05c	270
Classical_image	0	4d9b30d5-6f78-4b42-8199-82d28f182f02	0
Classical_image	0.58847	4d9b30d5-6f78-4b42-8199-82d28f182f02	90
Classical_image	0.5504	4d9b30d5-6f78-4b42-8199-82d28f182f02	180
Classical_image	0.580697	4d9b30d5-6f78-4b42-8199-82d28f182f02	270
Classical_image	0	503e0584-5270-44b5-9d44-0e491af51404	0
Classical_image	0.582885	503e0584-5270-44b5-9d44-0e491af51404	90
Classical_image	0.706983	503e0584-5270-44b5-9d44-0e491af51404	180
Classical_image	0.541999	503e0584-5270-44b5-9d44-0e491af51404	270
Classical_image	0	5098ef78-55d3-48d0-ba76-b4339792f0d4	0
Classical_image	0.646527	5098ef78-55d3-48d0-ba76-b4339792f0d4	90
Classical_image	0.542093	5098ef78-55d3-48d0-ba76-b4339792f0d4	180
Classical_image	0.61773	5098ef78-55d3-48d0-ba76-b4339792f0d4	270
Classical_image	0	50b52c3e-4756-4684-a281-0141525ded9f	0
Classical_image	0.580404	50b52c3e-4756-4684-a281-0141525ded9f	90
Classical_image	0.493198	50b52c3e-4756-4684-a281-0141525ded9f	180
Classical_image	0.566382	50b52c3e-4756-4684-a281-0141525ded9f	270
Classical_image	0	53fd5745-b84a-4513-931c-0fb2cf4e3754	0
Classical_image	0.687565	53fd5745-b84a-4513-931c-0fb2cf4e3754	90
Classical_image	0.720152	53fd5745-b84a-4513-931c-0fb2cf4e3754	180
Classical_image	0.657561	53fd5745-b84a-4513-931c-0fb2cf4e3754	270
Classical_image	0	5c2673b5-ed5c-40f2-844e-7f58fba06237	0
Classical_image	0.34543	5c2673b5-ed5c-40f2-844e-7f58fba06237	90
Classical_image	0.313113	5c2673b5-ed5c-40f2-844e-7f58fba06237	180
Classical_image	0.372116	5c2673b5-ed5c-40f2-844e-7f58fba06237	270
Classical_image	0	5e7ec954-d4a4-4fbc-a74f-08da8d768ac9	0
Classical_image	0.537184	5e7ec954-d4a4-4fbc-a74f-08da8d768ac9	90
Classical_image	0.234867	5e7ec954-d4a4-4fbc-a74f-08da8d768ac9	180
Classical_image	0.513764	5e7ec954-d4a4-4fbc-a74f-08da8d768ac9	270
Classical_image	0	6186e81f-8e9b-44a5-a873-bc23144006f8	0
Classical_image	0.364452	6186e81f-8e9b-44a5-a873-bc23144006f8	90
Classical_image	0.470668	6186e81f-8e9b-44a5-a873-bc23144006f8	180
Classical_image	0.343401	6186e81f-8e9b-44a5-a873-bc23144006f8	270
Classical_image	0	63841465-0d86-4ba2-9556-9c7cbca5c101	0
Classical_image	0.450284	63841465-0d86-4ba2-9556-9c7cbca5c101	90
Classical_image	0.39363	63841465-0d86-4ba2-9556-9c7cbca5c101	180
Classical_image	0.442431	63841465-0d86-4ba2-9556-9c7cbca5c101	270
Classical_image	0	6410627e-76bc-4b79-8245-f551007209d5	0
Classical_image	0.676131	6410627e-76bc-4b79-8245-f551007209d5	90
Classical_image	0.493309	6410627e-76bc-4b79-8245-f551007209d5	180
Classical_image	0.670425	6410627e-76bc-4b79-8245-f551007209d5	270
Classical_image	0	641a2af9-953f-4e4b-9261-5e4c90a23002	0
Classical_image	0.588764	641a2af9-953f-4e4b-9261-5e4c90a23002	90
Classical_image	0.591467	641a2af9-953f-4e4b-9261-5e4c90a23002	180
Classical_image	0.638206	641a2af9-953f-4e4b-9261-5e4c90a23002	270
Classical_image	0	6724abfa-480f-4af8-904c-b6991c25fd5d	0
Classical_image	0.665446	6724abfa-480f-4af8-904c-b6991c25fd5d	90
Classical_image	0.6647	6724abfa-480f-4af8-904c-b6991c25fd5d	180
Classical_image	0.641073	6724abfa-480f-4af8-904c-b6991c25fd5d	270
Classical_image	0	6a3ab51f-fa68-4fe1-a13b-2b2461ed71b4	0
Classical_image	0.357905	6a3ab51f-fa68-4fe1-a13b-2b2461ed71b4	90
Classical_image	0.457098	6a3ab51f-fa68-4fe1-a13b-2b2461ed71b4	180
Classical_image	0.435724	6a3ab51f-fa68-4fe1-a13b-2b2461ed71b4	270
Classical_image	0	6a599658-58ce-4db3-abb1-58396d250370	0
Classical_image	0.621188	6a599658-58ce-4db3-abb1-58396d250370	90
Classical_image	0.533276	6a599658-58ce-4db3-abb1-58396d250370	180
Classical_image	0.613258	6a599658-58ce-4db3-abb1-58396d250370	270
Classical_image	0	6c93ac33-eae4-4d3e-a301-ba75dedec10b	0
Classical_image	0.497311	6c93ac33-eae4-4d3e-a301-ba75dedec10b	90
Classical_image	0.347656	6c93ac33-eae4-4d3e-a301-ba75dedec10b	180
Classical_image	0.481529	6c93ac33-eae4-4d3e-a301-ba75dedec10b	270
Classical_image	0	6dc94fbf-da90-4629-9320-7a9cf90ed298	0
Classical_image	0.638814	6dc94fbf-da90-4629-9320-7a9cf90ed298	90
Classical_image	0.636069	6dc94fbf-da90-4629-9320-7a9cf90ed298	180
Classical_image	0.640882	6dc94fbf-da90-4629-9320-7a9cf90ed298	270
Classical_image	0	71877cdc-d890-4278-90b6-e0273e17b027	0
Classical_image	0.596214	71877cdc-d890-4278-90b6-e0273e17b027	90
Classical_image	0.613963	71877cdc-d890-4278-90b6-e0273e17b027	180
Classical_image	0.594608	71877cdc-d890-4278-90b6-e0273e17b027	270
Classical_image	0	75c9f54a-2a7b-45ed-afea-e30d098a3c86	0
Classical_image	0.628228	75c9f54a-2a7b-45ed-afea-e30d098a3c86	90
Classical_image	0.620917	75c9f54a-2a7b-45ed-afea-e30d098a3c86	180
Classical_image	0.607597	75c9f54a-2a7b-45ed-afea-e30d098a3c86	270
Classical_image	0	7624cd5b-715a-478e-9648-3bac4a73abe8	0
Classical_image	0.441581	7624cd5b-715a-478e-9648-3bac4a73abe8	90
Classical_image	0.353124	7624cd5b-715a-478e-9648-3bac4a73abe8	180
Classical_image	0.452269	7624cd5b-715a-478e-9648-3bac4a73abe8	270
Classical_image	0	7e1e8485-0553-4e9e-a8da-52c5fa09171e	0
Classical_image	0.622304	7e1e8485-0553-4e9e-a8da-52c5fa09171e	90
Classical_image	0.611517	7e1e8485-0553-4e9e-a8da-52c5fa09171e	180
Classical_image	0.617603	7e1e8485-0553-4e9e-a8da-52c5fa09171e	270
Classical_image	0	7e405996-b006-4ae4-b340-1c5e8e9e7ba1	0
Classical_image	0.602925	7e405996-b006-4ae4-b340-1c5e8e9e7ba1	90
Classical_image	0.487437	7e405996-b006-4ae4-b340-1c5e8e9e7ba1	180
Classical_image	0.621658	7e405996-b006-4ae4-b340-1c5e8e9e7ba1	270
Classical_image	0	7fc9e540-6f27-4554-a7d6-d177a88a5db3	0
Classical_image	0.667534	7fc9e540-6f27-4554-a7d6-d177a88a5db3	90
Classical_image	0.546627	7fc9e540-6f27-4554-a7d6-d177a88a5db3	180
Classical_image	0.655231	7fc9e540-6f27-4554-a7d6-d177a88a5db3	270
Classical_image	0	80d40c5e-65bf-43b0-8dea-b697c421ea78	0
Classical_image	0.540548	80d40c5e-65bf-43b0-8dea-b697c421ea78	90
Classical_image	0.312247	80d40c5e-65bf-43b0-8dea-b697c421ea78	180
Classical_image	0.511124	80d40c5e-65bf-43b0-8dea-b697c421ea78	270
Classical_image	0	81a94050-1db1-4aba-a61c-d6a87e69060d	0
Classical_image	0.551525	81a94050-1db1-4aba-a61c-d6a87e69060d	90
Classical_image	0.574617	81a94050-1db1-4aba-a61c-d6a87e69060d	180
Classical_image	0.544064	81a94050-1db1-4aba-a61c-d6a87e69060d	270
Classical_image	0	844b2778-4a64-4bd8-b476-26b683e0144c	0
Classical_image	0.579521	844b2778-4a64-4bd8-b476-26b683e0144c	90
Classical_image	0.633539	844b2778-4a64-4bd8-b476-26b683e0144c	180
Classical_image	0.580826	844b2778-4a64-4bd8-b476-26b683e0144c	270
Classical_image	0	85b725f7-fd9d-42ad-8b65-659c12cf73f7	0
Classical_image	0.540267	85b725f7-fd9d-42ad-8b65-659c12cf73f7	90
Classical_image	0.557537	85b725f7-fd9d-42ad-8b65-659c12cf73f7	180
Classical_image	0.491202	85b725f7-fd9d-42ad-8b65-659c12cf73f7	270
Classical_image	0	8713eea5-da72-4644-96fe-ba8340edb67d	0
Classical_image	0.41116	8713eea5-da72-4644-96fe-ba8340edb67d	90
Classical_image	0.454105	8713eea5-da72-4644-96fe-ba8340edb67d	180
Classical_image	0.363487	8713eea5-da72-4644-96fe-ba8340edb67d	270
Classical_image	0	871cd92c-f111-446c-88a7-ec654146f4e0	0
Classical_image	0.58852	871cd92c-f111-446c-88a7-ec654146f4e0	90
Classical_image	0.602481	871cd92c-f111-446c-88a7-ec654146f4e0	180
Classical_image	0.623104	871cd92c-f111-446c-88a7-ec654146f4e0	270
Classical_image	0	88267d64-4692-4402-b307-be9f4035aa7f	0
Classical_image	0.57412	88267d64-4692-4402-b307-be9f4035aa7f	90
Classical_image	0.580397	88267d64-4692-4402-b307-be9f4035aa7f	180
Classical_image	0.538588	88267d64-4692-4402-b307-be9f4035aa7f	270
Classical_image	0	8879f4a1-393d-4ad6-ac66-72d5a361f95e	0
Classical_image	0.655275	8879f4a1-393d-4ad6-ac66-72d5a361f95e	90
Classical_image	0.707019	8879f4a1-393d-4ad6-ac66-72d5a361f95e	180
Classical_image	0.660016	8879f4a1-393d-4ad6-ac66-72d5a361f95e	270
Classical_image	0	8b4dc68b-3e0c-49d5-be5c-b45e0cc482b4	0
Classical_image	0.590819	8b4dc68b-3e0c-49d5-be5c-b45e0cc482b4	90
Classical_image	0.461705	8b4dc68b-3e0c-49d5-be5c-b45e0cc482b4	180
Classical_image	0.613108	8b4dc68b-3e0c-49d5-be5c-b45e0cc482b4	270
Classical_image	0	90ce3492-52c2-4d55-9f14-c04ec4c0b509	0
Classical_image	0.489427	90ce3492-52c2-4d55-9f14-c04ec4c0b509	90
Classical_image	0.519439	90ce3492-52c2-4d55-9f14-c04ec4c0b509	180
Classical_image	0.464702	90ce3492-52c2-4d55-9f14-c04ec4c0b509	270
Classical_image	0	98db1128-69dd-4a5e-95c8-278bc07876be	0
Classical_image	0.341907	98db1128-69dd-4a5e-95c8-278bc07876be	90
Classical_image	0.433968	98db1128-69dd-4a5e-95c8-278bc07876be	180
Classical_image	0.382767	98db1128-69dd-4a5e-95c8-278bc07876be	270
Classical_image	0	9ace345b-c2ac-4c79-a8fa-3f5d41a02090	0
Classical_image	0.535339	9ace345b-c2ac-4c79-a8fa-3f5d41a02090	90
Classical_image	0.533303	9ace345b-c2ac-4c79-a8fa-3f5d41a02090	180
Classical_image	0.567024	9ace345b-c2ac-4c79-a8fa-3f5d41a02090	270
Classical_image	0	9adc1717-5146-4a86-baf7-a1f5ef8dd9a9	0
Classical_image	0.550413	9adc1717-5146-4a86-baf7-a1f5ef8dd9a9	90
Classical_image	0.546702	9adc1717-5146-4a86-baf7-a1f5ef8dd9a9	180
Classical_image	0.566721	9adc1717-5146-4a86-baf7-a1f5ef8dd9a9	270
Classical_image	0	9c8993f6-73f7-46d9-9b64-b7f67d854b3f	0
Classical_image	0.464989	9c8993f6-73f7-46d9-9b64-b7f67d854b3f	90
Classical_image	0.621337	9c8993f6-73f7-46d9-9b64-b7f67d854b3f	180
Classical_image	0.495747	9c8993f6-73f7-46d9-9b64-b7f67d854b3f	270
Classical_image	0	9d371ea9-bef0-4012-a3ce-3c6db24600ab	0
Classical_image	0.655895	9d371ea9-bef0-4012-a3ce-3c6db24600ab	90
Classical_image	0.485515	9d371ea9-bef0-4012-a3ce-3c6db24600ab	180
Classical_image	0.632677	9d371ea9-bef0-4012-a3ce-3c6db24600ab	270
Classical_image	0	a1c7ac87-9d92-4108-bfc9-e0a6f4fd9e75	0
Classical_image	0.622137	a1c7ac87-9d92-4108-bfc9-e0a6f4fd9e75	90
Classical_image	0.619251	a1c7ac87-9d92-4108-bfc9-e0a6f4fd9e75	180
Classical_image	0.59493	a1c7ac87-9d92-4108-bfc9-e0a6f4fd9e75	270
Classical_image	0	a3bb817f-b84d-418c-86e6-52248b80de85	0
Classical_image	0.656342	a3bb817f-b84d-418c-86e6-52248b80de85	90
Classical_image	0.727235	a3bb817f-b84d-418c-86e6-52248b80de85	180
Classical_image	0.647366	a3bb817f-b84d-418c-86e6-52248b80de85	270
Classical_image	0	aabbbca4-6c35-4f3d-9467-7d573482f236	0
Classical_image	0.623312	aabbbca4-6c35-4f3d-9467-7d573482f236	90
Classical_image	0.5374	aabbbca4-6c35-4f3d-9467-7d573482f236	180
Classical_image	0.602902	aabbbca4-6c35-4f3d-9467-7d573482f236	270
Classical_image	0	ab017107-9503-4665-8216-5864861f086c	0
Classical_image	0.340072	ab017107-9503-4665-8216-5864861f086c	90
Classical_image	0.3642	ab017107-9503-4665-8216-5864861f086c	180
Classical_image	0.36262	ab017107-9503-4665-8216-5864861f086c	270
Classical_image	0	ab359784-2c33-4bb5-aa6a-f300f318364a	0
Classical_image	0.610869	ab359784-2c33-4bb5-aa6a-f300f318364a	90
Classical_image	0.574137	ab359784-2c33-4bb5-aa6a-f300f318364a	180
Classical_image	0.602393	ab359784-2c33-4bb5-aa6a-f300f318364a	270
Classical_image	0	aedfb9fc-3ae3-42cf-a88b-f3456600899d	0
Classical_image	0.38292	aedfb9fc-3ae3-42cf-a88b-f3456600899d	90
Classical_image	0.408097	aedfb9fc-3ae3-42cf-a88b-f3456600899d	180
Classical_image	0.385034	aedfb9fc-3ae3-42cf-a88b-f3456600899d	270
Classical_image	0	b2795e20-86b1-41b7-9874-75b58c9aa9cd	0
Classical_image	0.490305	b2795e20-86b1-41b7-9874-75b58c9aa9cd	90
Classical_image	0.444381	b2795e20-86b1-41b7-9874-75b58c9aa9cd	180
Classical_image	0.49414	b2795e20-86b1-41b7-9874-75b58c9aa9cd	270
Classical_image	0	b2d1557b-6395-4e65-a128-689dc81dc1b8	0
Classical_image	0.589117	b2d1557b-6395-4e65-a128-689dc81dc1b8	90
Classical_image	0.595151	b2d1557b-6395-4e65-a128-689dc81dc1b8	180
Classical_image	0.603595	b2d1557b-6395-4e65-a128-689dc81dc1b8	270
Classical_image	0	b2ed7424-73ab-4b9e-8880-0d02503e4541	0
Classical_image	0.574766	b2ed7424-73ab-4b9e-8880-0d02503e4541	90
Classical_image	0.520851	b2ed7424-73ab-4b9e-8880-0d02503e4541	180
Classical_image	0.548266	b2ed7424-73ab-4b9e-8880-0d02503e4541	270
Classical_image	0	b3b73260-9d2c-4e10-8eda-156547a073b9	0
Classical_image	0.648495	b3b73260-9d2c-4e10-8eda-156547a073b9	90
Classical_image	0.673135	b3b73260-9d2c-4e10-8eda-156547a073b9	180
Classical_image	0.661816	b3b73260-9d2c-4e10-8eda-156547a073b9	270
Classical_image	0	b51030bf-091e-4b22-bddf-ca34b0eb50ec	0
Classical_image	0.402825	b51030bf-091e-4b22-bddf-ca34b0eb50ec	90
Classical_image	0.512728	b51030bf-091e-4b22-bddf-ca34b0eb50ec	180
Classical_image	0.447514	b51030bf-091e-4b22-bddf-ca34b0eb50ec	270
Classical_image	0	b8a09fb4-049a-4792-bfd0-326d1cba2ebc	0
Classical_image	0.505137	b8a09fb4-049a-4792-bfd0-326d1cba2ebc	90
Classical_image	0.434955	b8a09fb4-049a-4792-bfd0-326d1cba2ebc	180
Classical_image	0.527884	b8a09fb4-049a-4792-bfd0-326d1cba2ebc	270
Classical_image	0	b9f3f775-2a00-4001-bc80-13f58074a1da	0
Classical_image	0.52556	b9f3f775-2a00-4001-bc80-13f58074a1da	90
Classical_image	0.480256	b9f3f775-2a00-4001-bc80-13f58074a1da	180
Classical_image	0.519255	b9f3f775-2a00-4001-bc80-13f58074a1da	270
Classical_image	0	bb339384-88a8-4850-81c1-9f90d05de048	0
Classical_image	0.555613	bb339384-88a8-4850-81c1-9f90d05de048	90
Classical_image	0.507028	bb339384-88a8-4850-81c1-9f90d05de048	180
Classical_image	0.553446	bb339384-88a8-4850-81c1-9f90d05de048	270
Classical_image	0	bbdaffff-4e82-433f-b2c9-3181153270af	0
Classical_image	0.466643	bbdaffff-4e82-433f-b2c9-3181153270af	90
Classical_image	0.648775	bbdaffff-4e82-433f-b2c9-3181153270af	180
Classical_image	0.526415	bbdaffff-4e82-433f-b2c9-3181153270af	270
Classical_image	0	bfac6348-15c9-4174-a42c-b75f3662c2d9	0
Classical_image	0.604082	bfac6348-15c9-4174-a42c-b75f3662c2d9	90
Classical_image	0.643424	bfac6348-15c9-4174-a42c-b75f3662c2d9	180
Classical_image	0.647356	bfac6348-15c9-4174-a42c-b75f3662c2d9	270
Classical_image	0	bfd4b4f5-e66b-4b93-9db1-79958e79aff9	0
Classical_image	0.612031	bfd4b4f5-e66b-4b93-9db1-79958e79aff9	90
Classical_image	0.435555	bfd4b4f5-e66b-4b93-9db1-79958e79aff9	180
Classical_image	0.614422	bfd4b4f5-e66b-4b93-9db1-79958e79aff9	270
Classical_image	0	bffd2ce4-4bdc-4cea-87a0-73cc9e4b462a	0
Classical_image	0.57672	bffd2ce4-4bdc-4cea-87a0-73cc9e4b462a	90
Classical_image	0.648811	bffd2ce4-4bdc-4cea-87a0-73cc9e4b462a	180
Classical_image	0.608405	bffd2ce4-4bdc-4cea-87a0-73cc9e4b462a	270
Classical_image	0	c0bd9e43-a1e4-423f-8c47-686f361ac43a	0
Classical_image	0.543329	c0bd9e43-a1e4-423f-8c47-686f361ac43a	90
Classical_image	0.530007	c0bd9e43-a1e4-423f-8c47-686f361ac43a	180
Classical_image	0.497418	c0bd9e43-a1e4-423f-8c47-686f361ac43a	270
Classical_image	0	c1cc9abb-40ef-4a7a-bb3c-bcd72678c1fc	0
Classical_image	0.649416	c1cc9abb-40ef-4a7a-bb3c-bcd72678c1fc	90
Classical_image	0.596283	c1cc9abb-40ef-4a7a-bb3c-bcd72678c1fc	180
Classical_image	0.676621	c1cc9abb-40ef-4a7a-bb3c-bcd72678c1fc	270
Classical_image	0	c23decef-a2a1-44ca-8db4-a23671bc2f3f	0
Classical_image	0.384358	c23decef-a2a1-44ca-8db4-a23671bc2f3f	90
Classical_image	0.445756	c23decef-a2a1-44ca-8db4-a23671bc2f3f	180
Classical_image	0.380726	c23decef-a2a1-44ca-8db4-a23671bc2f3f	270
Classical_image	0	c2e9027e-71db-4330-a52b-2b0e8ba6339b	0
Classical_image	0.606508	c2e9027e-71db-4330-a52b-2b0e8ba6339b	90
Classical_image	0.608628	c2e9027e-71db-4330-a52b-2b0e8ba6339b	180
Classical_image	0.553632	c2e9027e-71db-4330-a52b-2b0e8ba6339b	270
Classical_image	0	c382794f-5baf-4b17-8574-62dccbbbaefc	0
Classical_image	0.424095	c382794f-5baf-4b17-8574-62dccbbbaefc	90
Classical_image	0.32457	c382794f-5baf-4b17-8574-62dccbbbaefc	180
Classical_image	0.454265	c382794f-5baf-4b17-8574-62dccbbbaefc	270
Classical_image	0	c65da446-107e-448b-96e6-6d8dd832f660	0
Classical_image	0.55757	c65da446-107e-448b-96e6-6d8dd832f660	90
Classical_image	0.552175	c65da446-107e-448b-96e6-6d8dd832f660	180
Classical_image	0.578755	c65da446-107e-448b-96e6-6d8dd832f660	270
Classical_image	0	c7956b73-6da8-4108-9bb9-6e7b0880e93c	0
Classical_image	0.636661	c7956b73-6da8-4108-9bb9-6e7b0880e93c	90
Classical_image	0.518837	c7956b73-6da8-4108-9bb9-6e7b0880e93c	180
Classical_image	0.627725	c7956b73-6da8-4108-9bb9-6e7b0880e93c	270
Classical_image	0	ce1aa414-b87c-4e68-882e-894bac36a8bb	0
Classical_image	0.580399	ce1aa414-b87c-4e68-882e-894bac36a8bb	90
Classical_image	0.394792	ce1aa414-b87c-4e68-882e-894bac36a8bb	180
Classical_image	0.59729	ce1aa414-b87c-4e68-882e-894bac36a8bb	270
Classical_image	0	d23de56e-bacf-4ec8-8e18-39822fea777b	0
Classical_image	0.394958	d23de56e-bacf-4ec8-8e18-39822fea777b	90
Classical_image	0.318849	d23de56e-bacf-4ec8-8e18-39822fea777b	180
Classical_image	0.427219	d23de56e-bacf-4ec8-8e18-39822fea777b	270
Classical_image	0	d5296d1f-8596-4def-a4ef-8cdf5839f334	0
Classical_image	0.583326	d5296d1f-8596-4def-a4ef-8cdf5839f334	90
Classical_image	0.62892	d5296d1f-8596-4def-a4ef-8cdf5839f334	180
Classical_image	0.580475	d5296d1f-8596-4def-a4ef-8cdf5839f334	270
Classical_image	0	d8a208d0-b569-4c16-9cac-1d1c53f9265e	0
Classical_image	0.571193	d8a208d0-b569-4c16-9cac-1d1c53f9265e	90
Classical_image	0.46261	d8a208d0-b569-4c16-9cac-1d1c53f9265e	180
Classical_image	0.536379	d8a208d0-b569-4c16-9cac-1d1c53f9265e	270
Classical_image	0	d8da3e25-e144-4f92-a533-a7493934efd4	0
Classical_image	0.506166	d8da3e25-e144-4f92-a533-a7493934efd4	90
Classical_image	0.278026	d8da3e25-e144-4f92-a533-a7493934efd4	180
Classical_image	0.518202	d8da3e25-e144-4f92-a533-a7493934efd4	270
Classical_image	0	da5a942a-9488-4abe-bc74-416609d84e05	0
Classical_image	0.587271	da5a942a-9488-4abe-bc74-416609d84e05	90
Classical_image	0.499541	da5a942a-9488-4abe-bc74-416609d84e05	180
Classical_image	0.597477	da5a942a-9488-4abe-bc74-416609d84e05	270
Classical_image	0	db996c54-b505-4141-9477-bb07ab7e79cd	0
Classical_image	0.548427	db996c54-b505-4141-9477-bb07ab7e79cd	90
Classical_image	0.600711	db996c54-b505-4141-9477-bb07ab7e79cd	180
Classical_image	0.528514	db996c54-b505-4141-9477-bb07ab7e79cd	270
Classical_image	0	de13f59b-ce99-4d8a-b812-e4e4b3280dfd	0
Classical_image	0.628664	de13f59b-ce99-4d8a-b812-e4e4b3280dfd	90
Classical_image	0.655477	de13f59b-ce99-4d8a-b812-e4e4b3280dfd	180
Classical_image	0.667135	de13f59b-ce99-4d8a-b812-e4e4b3280dfd	270
Classical_image	0	de28441c-1ad4-4c06-816a-b5259ecbc098	0
Classical_image	0.557704	de28441c-1ad4-4c06-816a-b5259ecbc098	90
Classical_image	0.433272	de28441c-1ad4-4c06-816a-b5259ecbc098	180
Classical_image	0.543789	de28441c-1ad4-4c06-816a-b5259ecbc098	270
Classical_image	0	dffcbb57-8075-4d34-a088-312518fbd207	0
Classical_image	0.584133	dffcbb57-8075-4d34-a088-312518fbd207	90
Classical_image	0.619363	dffcbb57-8075-4d34-a088-312518fbd207	180
Classical_image	0.564217	dffcbb57-8075-4d34-a088-312518fbd207	270
Classical_image	0	e16a47da-21b4-447d-a8e9-97ac4a02d6ff	0
Classical_image	0.566333	e16a47da-21b4-447d-a8e9-97ac4a02d6ff	90
Classical_image	0.605224	e16a47da-21b4-447d-a8e9-97ac4a02d6ff	180
Classical_image	0.543311	e16a47da-21b4-447d-a8e9-97ac4a02d6ff	270
Classical_image	0	e5b849b8-a738-48e0-8030-6dafb2e354a0	0
Classical_image	0.567479	e5b849b8-a738-48e0-8030-6dafb2e354a0	90
Classical_image	0.404885	e5b849b8-a738-48e0-8030-6dafb2e354a0	180
Classical_image	0.540752	e5b849b8-a738-48e0-8030-6dafb2e354a0	270
Classical_image	0	e6bc935e-a27b-4238-aa7f-d8d404b19914	0
Classical_image	0.642751	e6bc935e-a27b-4238-aa7f-d8d404b19914	90
Classical_image	0.555299	e6bc935e-a27b-4238-aa7f-d8d404b19914	180
Classical_image	0.655114	e6bc935e-a27b-4238-aa7f-d8d404b19914	270
Classical_image	0	ec4ca624-47dc-4b84-8ac5-68a89b473db3	0
Classical_image	0.536483	ec4ca624-47dc-4b84-8ac5-68a89b473db3	90
Classical_image	0.385442	ec4ca624-47dc-4b84-8ac5-68a89b473db3	180
Classical_image	0.541051	ec4ca624-47dc-4b84-8ac5-68a89b473db3	270
Classical_image	0	f13a282f-19b4-4ddc-a7f2-aa415309a07e	0
Classical_image	0.651685	f13a282f-19b4-4ddc-a7f2-aa415309a07e	90
Classical_image	0.296875	f13a282f-19b4-4ddc-a7f2-aa415309a07e	180
Classical_image	0.66195	f13a282f-19b4-4ddc-a7f2-aa415309a07e	270
Classical_image	0	f3912eab-84b3-492b-9574-e4cceeccc2aa	0
Classical_image	0.456732	f3912eab-84b3-492b-9574-e4cceeccc2aa	90
Classical_image	0.377789	f3912eab-84b3-492b-9574-e4cceeccc2aa	180
Classical_image	0.456429	f3912eab-84b3-492b-9574-e4cceeccc2aa	270
Classical_image	0	f6264052-5078-4b8b-950a-c7b682111068	0
Classical_image	0.606352	f6264052-5078-4b8b-950a-c7b682111068	90
Classical_image	0.667834	f6264052-5078-4b8b-950a-c7b682111068	180
Classical_image	0.549	f6264052-5078-4b8b-950a-c7b682111068	270
Classical_image	0	f65168f5-a4b7-4489-a520-473377f006ed	0
Classical_image	0.573509	f65168f5-a4b7-4489-a520-473377f006ed	90
Classical_image	0.537813	f65168f5-a4b7-4489-a520-473377f006ed	180
Classical_image	0.606984	f65168f5-a4b7-4489-a520-473377f006ed	270
Classical_image	0	f65212a7-58f9-456b-b8e8-1a0d5b179168	0
Classical_image	0.488343	f65212a7-58f9-456b-b8e8-1a0d5b179168	90
Classical_image	0.45882	f65212a7-58f9-456b-b8e8-1a0d5b179168	180
Classical_image	0.550873	f65212a7-58f9-456b-b8e8-1a0d5b179168	270
Classical_image	0	f776c96b-f1cb-4547-92bb-9c8292367daf	0
Classical_image	0.655319	f776c96b-f1cb-4547-92bb-9c8292367daf	90
Classical_image	0.608449	f776c96b-f1cb-4547-92bb-9c8292367daf	180
Classical_image	0.648939	f776c96b-f1cb-4547-92bb-9c8292367daf	270
Classical_image	0	f7db903a-9dd4-4eac-9985-ff94cc4da687	0
Classical_image	0.659897	f7db903a-9dd4-4eac-9985-ff94cc4da687	90
Classical_image	0.509353	f7db903a-9dd4-4eac-9985-ff94cc4da687	180
Classical_image	0.644555	f7db903a-9dd4-4eac-9985-ff94cc4da687	270
Classical_image	0	f87143a4-e1cf-48df-a4d0-d5c4f6a8bbbf	0
Classical_image	0.665432	f87143a4-e1cf-48df-a4d0-d5c4f6a8bbbf	90
Classical_image	0.637704	f87143a4-e1cf-48df-a4d0-d5c4f6a8bbbf	180
Classical_image	0.690258	f87143a4-e1cf-48df-a4d0-d5c4f6a8bbbf	270
Classical_image	0	f8e74cd8-75e0-4865-9c56-a35f13219060	0
Classical_image	0.63944	f8e74cd8-75e0-4865-9c56-a35f13219060	90
Classical_image	0.511019	f8e74cd8-75e0-4865-9c56-a35f13219060	180
Classical_image	0.609442	f8e74cd8-75e0-4865-9c56-a35f13219060	270
Classical_image	0	f8e775be-6120-49d5-959c-0751a9661ddf	0
Classical_image	0.681245	f8e775be-6120-49d5-959c-0751a9661ddf	90
Classical_image	0.527818	f8e775be-6120-49d5-959c-0751a9661ddf	180
Classical_image	0.686982	f8e775be-6120-49d5-959c-0751a9661ddf	270
Classical_image	0	fed6691a-81f2-4510-8948-db26ac15eecb	0
Classical_image	0.585565	fed6691a-81f2-4510-8948-db26ac15eecb	90
Classical_image	0.386813	fed6691a-81f2-4510-8948-db26ac15eecb	180
Classical_image	0.579073	fed6691a-81f2-4510-8948-db26ac15eecb	270
Classical_image	0	34b9a326-34c1-44b3-b217-6acd307df93e	0
Classical_image	0.49053	34b9a326-34c1-44b3-b217-6acd307df93e	90
Classical_image	0.339396	34b9a326-34c1-44b3-b217-6acd307df93e	180
Classical_image	0.461022	34b9a326-34c1-44b3-b217-6acd307df93e	270
Classical_image	0	3eee4b37-42ff-4a56-8091-f1026787bc15	0
Classical_image	0.623595	3eee4b37-42ff-4a56-8091-f1026787bc15	90
Classical_image	0.654184	3eee4b37-42ff-4a56-8091-f1026787bc15	180
Classical_image	0.620883	3eee4b37-42ff-4a56-8091-f1026787bc15	270
Classical_image	0	7ded25f7-967b-4027-a7c6-9f5a96a8e3fa	0
Classical_image	0.667834	7ded25f7-967b-4027-a7c6-9f5a96a8e3fa	90
Classical_image	0.733819	7ded25f7-967b-4027-a7c6-9f5a96a8e3fa	180
Classical_image	0.641504	7ded25f7-967b-4027-a7c6-9f5a96a8e3fa	270
Classical_image	0	907e13c9-993c-40a1-b30b-3d747882201c	0
Classical_image	0.685908	907e13c9-993c-40a1-b30b-3d747882201c	90
Classical_image	0.486621	907e13c9-993c-40a1-b30b-3d747882201c	180
Classical_image	0.688835	907e13c9-993c-40a1-b30b-3d747882201c	270
Classical_image	0	f9e8721c-4f70-4778-b53a-a8f0651d4500	0
Classical_image	0.644801	f9e8721c-4f70-4778-b53a-a8f0651d4500	90
Classical_image	0.552269	f9e8721c-4f70-4778-b53a-a8f0651d4500	180
Classical_image	0.646206	f9e8721c-4f70-4778-b53a-a8f0651d4500	270
Rotation_invariant_image	0	016e95b6-3864-4252-be8d-c65462e45d31	0
Rotation_invariant_image	0.139658	016e95b6-3864-4252-be8d-c65462e45d31	90
Rotation_invariant_image	0.297948	016e95b6-3864-4252-be8d-c65462e45d31	180
Rotation_invariant_image	0.320216	016e95b6-3864-4252-be8d-c65462e45d31	270
Rotation_invariant_image	0	01c34a4d-3ba5-4ada-ab20-1ab8aa4d5002	0
Rotation_invariant_image	0.0614547	01c34a4d-3ba5-4ada-ab20-1ab8aa4d5002	90
Rotation_invariant_image	0.0515373	01c34a4d-3ba5-4ada-ab20-1ab8aa4d5002	180
Rotation_invariant_image	0.063851	01c34a4d-3ba5-4ada-ab20-1ab8aa4d5002	270
Rotation_invariant_image	0	02ef7e83-787b-4b02-b7a5-96f78a316d12	0
Rotation_invariant_image	0.0330814	02ef7e83-787b-4b02-b7a5-96f78a316d12	90
Rotation_invariant_image	0.0416005	02ef7e83-787b-4b02-b7a5-96f78a316d12	180
Rotation_invariant_image	0.0204763	02ef7e83-787b-4b02-b7a5-96f78a316d12	270
Rotation_invariant_image	0	08389180-861f-48d2-9e70-40fd34088622	0
Rotation_invariant_image	0.126731	08389180-861f-48d2-9e70-40fd34088622	90
Rotation_invariant_image	0.139553	08389180-861f-48d2-9e70-40fd34088622	180
Rotation_invariant_image	0.198369	08389180-861f-48d2-9e70-40fd34088622	270
Rotation_invariant_image	0	0a39aa97-04a9-4909-9d2f-fc3ada00fad3	0
Rotation_invariant_image	0.0844738	0a39aa97-04a9-4909-9d2f-fc3ada00fad3	90
Rotation_invariant_image	0.0860085	0a39aa97-04a9-4909-9d2f-fc3ada00fad3	180
Rotation_invariant_image	0.0842571	0a39aa97-04a9-4909-9d2f-fc3ada00fad3	270
Rotation_invariant_image	0	0bdc12e8-c7f7-4c45-a6b1-0f19c650c07a	0
Rotation_invariant_image	0.0762438	0bdc12e8-c7f7-4c45-a6b1-0f19c650c07a	90
Rotation_invariant_image	0.14489	0bdc12e8-c7f7-4c45-a6b1-0f19c650c07a	180
Rotation_invariant_image	0.119915	0bdc12e8-c7f7-4c45-a6b1-0f19c650c07a	270
Rotation_invariant_image	0	0c998f7a-ff03-4329-a187-7eca4d39caa5	0
Rotation_invariant_image	0.1229	0c998f7a-ff03-4329-a187-7eca4d39caa5	90
Rotation_invariant_image	0.121288	0c998f7a-ff03-4329-a187-7eca4d39caa5	180
Rotation_invariant_image	0.0650847	0c998f7a-ff03-4329-a187-7eca4d39caa5	270
Rotation_invariant_image	0	0f0ff3d7-fd45-4ca7-871e-2dc0f82cdcc8	0
Rotation_invariant_image	0.177211	0f0ff3d7-fd45-4ca7-871e-2dc0f82cdcc8	90
Rotation_invariant_image	0.208747	0f0ff3d7-fd45-4ca7-871e-2dc0f82cdcc8	180
Rotation_invariant_image	0.0788143	0f0ff3d7-fd45-4ca7-871e-2dc0f82cdcc8	270
Rotation_invariant_image	0	0f4cac9c-4eea-4db4-9890-79ea07ad0b93	0
Rotation_invariant_image	0.0820645	0f4cac9c-4eea-4db4-9890-79ea07ad0b93	90
Rotation_invariant_image	0.0760029	0f4cac9c-4eea-4db4-9890-79ea07ad0b93	180
Rotation_invariant_image	0.0653633	0f4cac9c-4eea-4db4-9890-79ea07ad0b93	270
Rotation_invariant_image	0	1e8da23e-abdb-440e-8665-e69e6fc0aefe	0
Rotation_invariant_image	0.116444	1e8da23e-abdb-440e-8665-e69e6fc0aefe	90
Rotation_invariant_image	0.328265	1e8da23e-abdb-440e-8665-e69e6fc0aefe	180
Rotation_invariant_image	0.241822	1e8da23e-abdb-440e-8665-e69e6fc0aefe	270
Rotation_invariant_image	0	24e17ee9-0211-4ddf-b7ae-f5423e58dc10	0
Rotation_invariant_image	0.234443	24e17ee9-0211-4ddf-b7ae-f5423e58dc10	90
Rotation_invariant_image	0.205256	24e17ee9-0211-4ddf-b7ae-f5423e58dc10	180
Rotation_invariant_image	0.198893	24e17ee9-0211-4ddf-b7ae-f5423e58dc10	270
Rotation_invariant_image	0	2bf6680d-43c3-4936-8938-db3928fee607	0
Rotation_invariant_image	0.0910572	2bf6680d-43c3-4936-8938-db3928fee607	90
Rotation_invariant_image	0.104966	2bf6680d-43c3-4936-8938-db3928fee607	180
Rotation_invariant_image	0.18241	2bf6680d-43c3-4936-8938-db3928fee607	270
Rotation_invariant_image	0	2cdef9a0-08d9-4e97-a3e6-5b325c8afe83	0
Rotation_invariant_image	0.164008	2cdef9a0-08d9-4e97-a3e6-5b325c8afe83	90
Rotation_invariant_image	0.121262	2cdef9a0-08d9-4e97-a3e6-5b325c8afe83	180
Rotation_invariant_image	0.0623183	2cdef9a0-08d9-4e97-a3e6-5b325c8afe83	270
Rotation_invariant_image	0	311abdbd-3918-4079-8c88-72e4666fc8d2	0
Rotation_invariant_image	0.0172161	311abdbd-3918-4079-8c88-72e4666fc8d2	90
Rotation_invariant_image	0.0685142	311abdbd-3918-4079-8c88-72e4666fc8d2	180
Rotation_invariant_image	0.0953979	311abdbd-3918-4079-8c88-72e4666fc8d2	270
Rotation_invariant_image	0	31c9bdbf-a694-4120-a2ad-d76bfdf44970	0
Rotation_invariant_image	0.176058	31c9bdbf-a694-4120-a2ad-d76bfdf44970	90
Rotation_invariant_image	0.178736	31c9bdbf-a694-4120-a2ad-d76bfdf44970	180
Rotation_invariant_image	0.0669328	31c9bdbf-a694-4120-a2ad-d76bfdf44970	270
Rotation_invariant_image	0	344fd1f9-846d-45c8-8a9e-53cb9214f2ef	0
Rotation_invariant_image	0.195538	344fd1f9-846d-45c8-8a9e-53cb9214f2ef	90
Rotation_invariant_image	0.303734	344fd1f9-846d-45c8-8a9e-53cb9214f2ef	180
Rotation_invariant_image	0.293304	344fd1f9-846d-45c8-8a9e-53cb9214f2ef	270
Rotation_invariant_image	0	35520558-f137-44c0-8f56-87aac8bd1944	0
Rotation_invariant_image	0.0422877	35520558-f137-44c0-8f56-87aac8bd1944	90
Rotation_invariant_image	0.12198	35520558-f137-44c0-8f56-87aac8bd1944	180
Rotation_invariant_image	0.167497	35520558-f137-44c0-8f56-87aac8bd1944	270
Rotation_invariant_image	0	3564f6f3-3737-47ae-bde9-e11d196bd717	0
Rotation_invariant_image	0.220964	3564f6f3-3737-47ae-bde9-e11d196bd717	90
Rotation_invariant_image	0.294101	3564f6f3-3737-47ae-bde9-e11d196bd717	180
Rotation_invariant_image	0.20951	3564f6f3-3737-47ae-bde9-e11d196bd717	270
Rotation_invariant_image	0	35de38cb-8bd3-4f5d-9a42-bfbb4a2dcef1	0
Rotation_invariant_image	0.10779	35de38cb-8bd3-4f5d-9a42-bfbb4a2dcef1	90
Rotation_invariant_image	0.152333	35de38cb-8bd3-4f5d-9a42-bfbb4a2dcef1	180
Rotation_invariant_image	0.167583	35de38cb-8bd3-4f5d-9a42-bfbb4a2dcef1	270
Rotation_invariant_image	0	3724480c-0c75-4670-b48b-bb723ef44c41	0
Rotation_invariant_image	0.108589	3724480c-0c75-4670-b48b-bb723ef44c41	90
Rotation_invariant_image	0.178817	3724480c-0c75-4670-b48b-bb723ef44c41	180
Rotation_invariant_image	0.0889725	3724480c-0c75-4670-b48b-bb723ef44c41	270
Rotation_invariant_image	0	37f142e2-ef2a-4265-b672-b75d9b1f09e8	0
Rotation_invariant_image	0.0717128	37f142e2-ef2a-4265-b672-b75d9b1f09e8	90
Rotation_invariant_image	0.0983312	37f142e2-ef2a-4265-b672-b75d9b1f09e8	180
Rotation_invariant_image	0.0862787	37f142e2-ef2a-4265-b672-b75d9b1f09e8	270
Rotation_invariant_image	0	3a700a33-de9e-4afb-96b4-9cf8aa13f2c2	0
Rotation_invariant_image	0.100174	3a700a33-de9e-4afb-96b4-9cf8aa13f2c2	90
Rotation_invariant_image	0.139914	3a700a33-de9e-4afb-96b4-9cf8aa13f2c2	180
Rotation_invariant_image	0.0779477	3a700a33-de9e-4afb-96b4-9cf8aa13f2c2	270
Rotation_invariant_image	0	3c2ef9f9-bb7d-43f8-9813-a697c32ea74c	0
Rotation_invariant_image	0.0706697	3c2ef9f9-bb7d-43f8-9813-a697c32ea74c	90
Rotation_invariant_image	0.104603	3c2ef9f9-bb7d-43f8-9813-a697c32ea74c	180
Rotation_invariant_image	0.124595	3c2ef9f9-bb7d-43f8-9813-a697c32ea74c	270
Rotation_invariant_image	0	3cc0fe7a-7e29-4ec8-ab3f-dafed57cbbb9	0
Rotation_invariant_image	0.0750822	3cc0fe7a-7e29-4ec8-ab3f-dafed57cbbb9	90
Rotation_invariant_image	0.16172	3cc0fe7a-7e29-4ec8-ab3f-dafed57cbbb9	180
Rotation_invariant_image	0.130061	3cc0fe7a-7e29-4ec8-ab3f-dafed57cbbb9	270
Rotation_invariant_image	0	3ccc66d5-e38e-4d89-bf95-ddba635c8629	0
Rotation_invariant_image	0.10668	3ccc66d5-e38e-4d89-bf95-ddba635c8629	90
Rotation_invariant_image	0.119739	3ccc66d5-e38e-4d89-bf95-ddba635c8629	180
Rotation_invariant_image	0.0564762	3ccc66d5-e38e-4d89-bf95-ddba635c8629	270
Rotation_invariant_image	0	3f67c2ca-009c-49ec-8587-3a33034f956b	0
Rotation_invariant_image	0.0938973	3f67c2ca-009c-49ec-8587-3a33034f956b	90
Rotation_invariant_image	0.122812	3f67c2ca-009c-49ec-8587-3a33034f956b	180
Rotation_invariant_image	0.0517525	3f67c2ca-009c-49ec-8587-3a33034f956b	270
Rotation_invariant_image	0	4875f40d-a768-4dce-b139-e647ad9104f8	0
Rotation_invariant_image	0.0436462	4875f40d-a768-4dce-b139-e647ad9104f8	90
Rotation_invariant_image	0.101384	4875f40d-a768-4dce-b139-e647ad9104f8	180
Rotation_invariant_image	0.125969	4875f40d-a768-4dce-b139-e647ad9104f8	270
Rotation_invariant_image	0	4a01ee10-4b34-4086-9bbc-6219a6db23fe	0
Rotation_invariant_image	0.0814935	4a01ee10-4b34-4086-9bbc-6219a6db23fe	90
Rotation_invariant_image	0.090419	4a01ee10-4b34-4086-9bbc-6219a6db23fe	180
Rotation_invariant_image	0.0803359	4a01ee10-4b34-4086-9bbc-6219a6db23fe	270
Rotation_invariant_image	0	4a133565-c86a-4bfa-a1ad-fbf277ff18ee	0
Rotation_invariant_image	0.0667473	4a133565-c86a-4bfa-a1ad-fbf277ff18ee	90
Rotation_invariant_image	0.230271	4a133565-c86a-4bfa-a1ad-fbf277ff18ee	180
Rotation_invariant_image	0.204047	4a133565-c86a-4bfa-a1ad-fbf277ff18ee	270
Rotation_invariant_image	0	4b9d88b7-1e5d-462f-86b2-f3682dc8a05c	0
Rotation_invariant_image	0.112456	4b9d88b7-1e5d-462f-86b2-f3682dc8a05c	90
Rotation_invariant_image	0.143231	4b9d88b7-1e5d-462f-86b2-f3682dc8a05c	180
Rotation_invariant_image	0.128302	4b9d88b7-1e5d-462f-86b2-f3682dc8a05c	270
Rotation_invariant_image	0	4d9b30d5-6f78-4b42-8199-82d28f182f02	0
Rotation_invariant_image	0.118147	4d9b30d5-6f78-4b42-8199-82d28f182f02	90
Rotation_invariant_image	0.16085	4d9b30d5-6f78-4b42-8199-82d28f182f02	180
Rotation_invariant_image	0.154386	4d9b30d5-6f78-4b42-8199-82d28f182f02	270
Rotation_invariant_image	0	503e0584-5270-44b5-9d44-0e491af51404	0
Rotation_invariant_image	0.165468	503e0584-5270-44b5-9d44-0e491af51404	90
Rotation_invariant_image	0.301377	503e0584-5270-44b5-9d44-0e491af51404	180
Rotation_invariant_image	0.291905	503e0584-5270-44b5-9d44-0e491af51404	270
Rotation_invariant_image	0	5098ef78-55d3-48d0-ba76-b4339792f0d4	0
Rotation_invariant_image	0.197059	5098ef78-55d3-48d0-ba76-b4339792f0d4	90
Rotation_invariant_image	0.166862	5098ef78-55d3-48d0-ba76-b4339792f0d4	180
Rotation_invariant_image	0.114018	5098ef78-55d3-48d0-ba76-b4339792f0d4	270
Rotation_invariant_image	0	50b52c3e-4756-4684-a281-0141525ded9f	0
Rotation_invariant_image	0.0773244	50b52c3e-4756-4684-a281-0141525ded9f	90
Rotation_invariant_image	0.102306	50b52c3e-4756-4684-a281-0141525ded9f	180
Rotation_invariant_image	0.0841835	50b52c3e-4756-4684-a281-0141525ded9f	270
Rotation_invariant_image	0	53fd5745-b84a-4513-931c-0fb2cf4e3754	0
Rotation_invariant_image	0.130767	53fd5745-b84a-4513-931c-0fb2cf4e3754	90
Rotation_invariant_image	0.349853	53fd5745-b84a-4513-931c-0fb2cf4e3754	180
Rotation_invariant_image	0.172636	53fd5745-b84a-4513-931c-0fb2cf4e3754	270
Rotation_invariant_image	0	5c2673b5-ed5c-40f2-844e-7f58fba06237	0
Rotation_invariant_image	0.0829997	5c2673b5-ed5c-40f2-844e-7f58fba06237	90
Rotation_invariant_image	0.100209	5c2673b5-ed5c-40f2-844e-7f58fba06237	180
Rotation_invariant_image	0.0838256	5c2673b5-ed5c-40f2-844e-7f58fba06237	270
Rotation_invariant_image	0	5e7ec954-d4a4-4fbc-a74f-08da8d768ac9	0
Rotation_invariant_image	0.0372125	5e7ec954-d4a4-4fbc-a74f-08da8d768ac9	90
Rotation_invariant_image	0.061378	5e7ec954-d4a4-4fbc-a74f-08da8d768ac9	180
Rotation_invariant_image	0.0644583	5e7ec954-d4a4-4fbc-a74f-08da8d768ac9	270
Rotation_invariant_image	0	6186e81f-8e9b-44a5-a873-bc23144006f8	0
Rotation_invariant_image	0.0855583	6186e81f-8e9b-44a5-a873-bc23144006f8	90
Rotation_invariant_image	0.079388	6186e81f-8e9b-44a5-a873-bc23144006f8	180
Rotation_invariant_image	0.0672138	6186e81f-8e9b-44a5-a873-bc23144006f8	270
Rotation_invariant_image	0	63841465-0d86-4ba2-9556-9c7cbca5c101	0
Rotation_invariant_image	0.0902368	63841465-0d86-4ba2-9556-9c7cbca5c101	90
Rotation_invariant_image	0.0947368	63841465-0d86-4ba2-9556-9c7cbca5c101	180
Rotation_invariant_image	0.0920881	63841465-0d86-4ba2-9556-9c7cbca5c101	270
Rotation_invariant_image	0	6410627e-76bc-4b79-8245-f551007209d5	0
Rotation_invariant_image	0.0510493	6410627e-76bc-4b79-8245-f551007209d5	90
Rotation_invariant_image	0.0980075	6410627e-76bc-4b79-8245-f551007209d5	180
Rotation_invariant_image	0.133533	6410627e-76bc-4b79-8245-f551007209d5	270
Rotation_invariant_image	0	641a2af9-953f-4e4b-9261-5e4c90a23002	0
Rotation_invariant_image	0.0944269	641a2af9-953f-4e4b-9261-5e4c90a23002	90
Rotation_invariant_image	0.204812	641a2af9-953f-4e4b-9261-5e4c90a23002	180
Rotation_invariant_image	0.1629	641a2af9-953f-4e4b-9261-5e4c90a23002	270
Rotation_invariant_image	0	6724abfa-480f-4af8-904c-b6991c25fd5d	0
Rotation_invariant_image	0.0673493	6724abfa-480f-4af8-904c-b6991c25fd5d	90
Rotation_invariant_image	0.31646	6724abfa-480f-4af8-904c-b6991c25fd5d	180
Rotation_invariant_image	0.391684	6724abfa-480f-4af8-904c-b6991c25fd5d	270
Rotation_invariant_image	0	6a3ab51f-fa68-4fe1-a13b-2b2461ed71b4	0
Rotation_invariant_image	0.0714337	6a3ab51f-fa68-4fe1-a13b-2b2461ed71b4	90
Rotation_invariant_image	0.0920061	6a3ab51f-fa68-4fe1-a13b-2b2461ed71b4	180
Rotation_invariant_image	0.0861502	6a3ab51f-fa68-4fe1-a13b-2b2461ed71b4	270
Rotation_invariant_image	0	6a599658-58ce-4db3-abb1-58396d250370	0
Rotation_invariant_image	0.054702	6a599658-58ce-4db3-abb1-58396d250370	90
Rotation_invariant_image	0.141746	6a599658-58ce-4db3-abb1-58396d250370	180
Rotation_invariant_image	0.129561	6a599658-58ce-4db3-abb1-58396d250370	270
Rotation_invariant_image	0	6c93ac33-eae4-4d3e-a301-ba75dedec10b	0
Rotation_invariant_image	0.085435	6c93ac33-eae4-4d3e-a301-ba75dedec10b	90
Rotation_invariant_image	0.121611	6c93ac33-eae4-4d3e-a301-ba75dedec10b	180
Rotation_invariant_image	0.05262	6c93ac33-eae4-4d3e-a301-ba75dedec10b	270
Rotation_invariant_image	0	6dc94fbf-da90-4629-9320-7a9cf90ed298	0
Rotation_invariant_image	0.0688479	6dc94fbf-da90-4629-9320-7a9cf90ed298	90
Rotation_invariant_image	0.249203	6dc94fbf-da90-4629-9320-7a9cf90ed298	180
Rotation_invariant_image	0.217984	6dc94fbf-da90-4629-9320-7a9cf90ed298	270
Rotation_invariant_image	0	71877cdc-d890-4278-90b6-e0273e17b027	0
Rotation_invariant_image	0.265509	71877cdc-d890-4278-90b6-e0273e17b027	90
Rotation_invariant_image	0.266298	71877cdc-d890-4278-90b6-e0273e17b027	180
Rotation_invariant_image	0.181091	71877cdc-d890-4278-90b6-e0273e17b027	270
Rotation_invariant_image	0	75c9f54a-2a7b-45ed-afea-e30d098a3c86	0
Rotation_invariant_image	0.0707488	75c9f54a-2a7b-45ed-afea-e30d098a3c86	90
Rotation_invariant_image	0.162836	75c9f54a-2a7b-45ed-afea-e30d098a3c86	180
Rotation_invariant_image	0.187619	75c9f54a-2a7b-45ed-afea-e30d098a3c86	270
Rotation_invariant_image	0	7624cd5b-715a-478e-9648-3bac4a73abe8	0
Rotation_invariant_image	0.0531464	7624cd5b-715a-478e-9648-3bac4a73abe8	90
Rotation_invariant_image	0.0903595	7624cd5b-715a-478e-9648-3bac4a73abe8	180
Rotation_invariant_image	0.0313524	7624cd5b-715a-478e-9648-3bac4a73abe8	270
Rotation_invariant_image	0	7e1e8485-0553-4e9e-a8da-52c5fa09171e	0
Rotation_invariant_image	0.0720675	7e1e8485-0553-4e9e-a8da-52c5fa09171e	90
Rotation_invariant_image	0.267658	7e1e8485-0553-4e9e-a8da-52c5fa09171e	180
Rotation_invariant_image	0.316576	7e1e8485-0553-4e9e-a8da-52c5fa09171e	270
Rotation_invariant_image	0	7e405996-b006-4ae4-b340-1c5e8e9e7ba1	0
Rotation_invariant_image	0.0522481	7e405996-b006-4ae4-b340-1c5e8e9e7ba1	90
Rotation_invariant_image	0.211768	7e405996-b006-4ae4-b340-1c5e8e9e7ba1	180
Rotation_invariant_image	0.216564	7e405996-b006-4ae4-b340-1c5e8e9e7ba1	270
Rotation_invariant_image	0	7fc9e540-6f27-4554-a7d6-d177a88a5db3	0
Rotation_invariant_image	0.0677665	7fc9e540-6f27-4554-a7d6-d177a88a5db3	90
Rotation_invariant_image	0.22532	7fc9e540-6f27-4554-a7d6-d177a88a5db3	180
Rotation_invariant_image	0.163613	7fc9e540-6f27-4554-a7d6-d177a88a5db3	270
Rotation_invariant_image	0	80d40c5e-65bf-43b0-8dea-b697c421ea78	0
Rotation_invariant_image	0.0705168	80d40c5e-65bf-43b0-8dea-b697c421ea78	90
Rotation_invariant_image	0.056238	80d40c5e-65bf-43b0-8dea-b697c421ea78	180
Rotation_invariant_image	0.0834671	80d40c5e-65bf-43b0-8dea-b697c421ea78	270
Rotation_invariant_image	0	81a94050-1db1-4aba-a61c-d6a87e69060d	0
Rotation_invariant_image	0.117022	81a94050-1db1-4aba-a61c-d6a87e69060d	90
Rotation_invariant_image	0.196752	81a94050-1db1-4aba-a61c-d6a87e69060d	180
Rotation_invariant_image	0.142773	81a94050-1db1-4aba-a61c-d6a87e69060d	270
Rotation_invariant_image	0	844b2778-4a64-4bd8-b476-26b683e0144c	0
Rotation_invariant_image	0.329261	844b2778-4a64-4bd8-b476-26b683e0144c	90
Rotation_invariant_image	0.347081	844b2778-4a64-4bd8-b476-26b683e0144c	180
Rotation_invariant_image	0.0951474	844b2778-4a64-4bd8-b476-26b683e0144c	270
Rotation_invariant_image	0	85b725f7-fd9d-42ad-8b65-659c12cf73f7	0
Rotation_invariant_image	0.0683862	85b725f7-fd9d-42ad-8b65-659c12cf73f7	90
Rotation_invariant_image	0.115625	85b725f7-fd9d-42ad-8b65-659c12cf73f7	180
Rotation_invariant_image	0.0890346	85b725f7-fd9d-42ad-8b65-659c12cf73f7	270
Rotation_invariant_image	0	8713eea5-da72-4644-96fe-ba8340edb67d	0
Rotation_invariant_image	0.0841899	8713eea5-da72-4644-96fe-ba8340edb67d	90
Rotation_invariant_image	0.159425	8713eea5-da72-4644-96fe-ba8340edb67d	180
Rotation_invariant_image	0.122392	8713eea5-da72-4644-96fe-ba8340edb67d	270
Rotation_invariant_image	0	871cd92c-f111-446c-88a7-ec654146f4e0	0
Rotation_invariant_image	0.0882947	871cd92c-f111-446c-88a7-ec654146f4e0	90
Rotation_invariant_image	0.334377	871cd92c-f111-446c-88a7-ec654146f4e0	180
Rotation_invariant_image	0.215825	871cd92c-f111-446c-88a7-ec654146f4e0	270
Rotation_invariant_image	0	88267d64-4692-4402-b307-be9f4035aa7f	0
Rotation_invariant_image	0.0997628	88267d64-4692-4402-b307-be9f4035aa7f	90
Rotation_invariant_image	0.104696	88267d64-4692-4402-b307-be9f4035aa7f	180
Rotation_invariant_image	0.0936049	88267d64-4692-4402-b307-be9f4035aa7f	270
Rotation_invariant_image	0	8879f4a1-393d-4ad6-ac66-72d5a361f95e	0
Rotation_invariant_image	0.139793	8879f4a1-393d-4ad6-ac66-72d5a361f95e	90
Rotation_invariant_image	0.275277	8879f4a1-393d-4ad6-ac66-72d5a361f95e	180
Rotation_invariant_image	0.292951	8879f4a1-393d-4ad6-ac66-72d5a361f95e	270
Rotation_invariant_image	0	8b4dc68b-3e0c-49d5-be5c-b45e0cc482b4	0
Rotation_invariant_image	0.0975028	8b4dc68b-3e0c-49d5-be5c-b45e0cc482b4	90
Rotation_invariant_image	0.182623	8b4dc68b-3e0c-49d5-be5c-b45e0cc482b4	180
Rotation_invariant_image	0.138632	8b4dc68b-3e0c-49d5-be5c-b45e0cc482b4	270
Rotation_invariant_image	0	90ce3492-52c2-4d55-9f14-c04ec4c0b509	0
Rotation_invariant_image	0.237796	90ce3492-52c2-4d55-9f14-c04ec4c0b509	90
Rotation_invariant_image	0.255351	90ce3492-52c2-4d55-9f14-c04ec4c0b509	180
Rotation_invariant_image	0.0546785	90ce3492-52c2-4d55-9f14-c04ec4c0b509	270
Rotation_invariant_image	0	98db1128-69dd-4a5e-95c8-278bc07876be	0
Rotation_invariant_image	0.0412777	98db1128-69dd-4a5e-95c8-278bc07876be	90
Rotation_invariant_image	0.132084	98db1128-69dd-4a5e-95c8-278bc07876be	180
Rotation_invariant_image	0.114999	98db1128-69dd-4a5e-95c8-278bc07876be	270
Rotation_invariant_image	0	9ace345b-c2ac-4c79-a8fa-3f5d41a02090	0
Rotation_invariant_image	0.106621	9ace345b-c2ac-4c79-a8fa-3f5d41a02090	90
Rotation_invariant_image	0.133063	9ace345b-c2ac-4c79-a8fa-3f5d41a02090	180
Rotation_invariant_image	0.152754	9ace345b-c2ac-4c79-a8fa-3f5d41a02090	270
Rotation_invariant_image	0	9adc1717-5146-4a86-baf7-a1f5ef8dd9a9	0
Rotation_invariant_image	0.187225	9adc1717-5146-4a86-baf7-a1f5ef8dd9a9	90
Rotation_invariant_image	0.197252	9adc1717-5146-4a86-baf7-a1f5ef8dd9a9	180
Rotation_invariant_image	0.0732574	9adc1717-5146-4a86-baf7-a1f5ef8dd9a9	270
Rotation_invariant_image	0	9c8993f6-73f7-46d9-9b64-b7f67d854b3f	0
Rotation_invariant_image	0.0457913	9c8993f6-73f7-46d9-9b64-b7f67d854b3f	90
Rotation_invariant_image	0.378772	9c8993f6-73f7-46d9-9b64-b7f67d854b3f	180
Rotation_invariant_image	0.406342	9c8993f6-73f7-46d9-9b64-b7f67d854b3f	270
Rotation_invariant_image	0	9d371ea9-bef0-4012-a3ce-3c6db24600ab	0
Rotation_invariant_image	0.179047	9d371ea9-bef0-4012-a3ce-3c6db24600ab	90
Rotation_invariant_image	0.194934	9d371ea9-bef0-4012-a3ce-3c6db24600ab	180
Rotation_invariant_image	0.102048	9d371ea9-bef0-4012-a3ce-3c6db24600ab	270
Rotation_invariant_image	0	a1c7ac87-9d92-4108-bfc9-e0a6f4fd9e75	0
Rotation_invariant_image	0.106563	a1c7ac87-9d92-4108-bfc9-e0a6f4fd9e75	90
Rotation_invariant_image	0.117688	a1c7ac87-9d92-4108-bfc9-e0a6f4fd9e75	180
Rotation_invariant_image	0.0525558	a1c7ac87-9d92-4108-bfc9-e0a6f4fd9e75	270
Rotation_invariant_image	0	a3bb817f-b84d-418c-86e6-52248b80de85	0
Rotation_invariant_image	0.144738	a3bb817f-b84d-418c-86e6-52248b80de85	90
Rotation_invariant_image	0.173198	a3bb817f-b84d-418c-86e6-52248b80de85	180
Rotation_invariant_image	0.161668	a3bb817f-b84d-418c-86e6-52248b80de85	270
Rotation_invariant_image	0	aabbbca4-6c35-4f3d-9467-7d573482f236	0
Rotation_invariant_image	0.133715	aabbbca4-6c35-4f3d-9467-7d573482f236	90
Rotation_invariant_image	0.170919	aabbbca4-6c35-4f3d-9467-7d573482f236	180
Rotation_invariant_image	0.205171	aabbbca4-6c35-4f3d-9467-7d573482f236	270
Rotation_invariant_image	0	ab017107-9503-4665-8216-5864861f086c	0
Rotation_invariant_image	0.0727844	ab017107-9503-4665-8216-5864861f086c	90
Rotation_invariant_image	0.0651683	ab017107-9503-4665-8216-5864861f086c	180
Rotation_invariant_image	0.0455317	ab017107-9503-4665-8216-5864861f086c	270
Rotation_invariant_image	0	ab359784-2c33-4bb5-aa6a-f300f318364a	0
Rotation_invariant_image	0.0636173	ab359784-2c33-4bb5-aa6a-f300f318364a	90
Rotation_invariant_image	0.102612	ab359784-2c33-4bb5-aa6a-f300f318364a	180
Rotation_invariant_image	0.120578	ab359784-2c33-4bb5-aa6a-f300f318364a	270
Rotation_invariant_image	0	aedfb9fc-3ae3-42cf-a88b-f3456600899d	0
Rotation_invariant_image	0.0450023	aedfb9fc-3ae3-42cf-a88b-f3456600899d	90
Rotation_invariant_image	0.0775072	aedfb9fc-3ae3-42cf-a88b-f3456600899d	180
Rotation_invariant_image	0.0815939	aedfb9fc-3ae3-42cf-a88b-f3456600899d	270
Rotation_invariant_image	0	b2795e20-86b1-41b7-9874-75b58c9aa9cd	0
Rotation_invariant_image	0.0911741	b2795e20-86b1-41b7-9874-75b58c9aa9cd	90
Rotation_invariant_image	0.201586	b2795e20-86b1-41b7-9874-75b58c9aa9cd	180
Rotation_invariant_image	0.158082	b2795e20-86b1-41b7-9874-75b58c9aa9cd	270
Rotation_invariant_image	0	b2d1557b-6395-4e65-a128-689dc81dc1b8	0
Rotation_invariant_image	0.215027	b2d1557b-6395-4e65-a128-689dc81dc1b8	90
Rotation_invariant_image	0.145096	b2d1557b-6395-4e65-a128-689dc81dc1b8	180
Rotation_invariant_image	0.0809488	b2d1557b-6395-4e65-a128-689dc81dc1b8	270
Rotation_invariant_image	0	b2ed7424-73ab-4b9e-8880-0d02503e4541	0
Rotation_invariant_image	0.0573355	b2ed7424-73ab-4b9e-8880-0d02503e4541	90
Rotation_invariant_image	0.0789337	b2ed7424-73ab-4b9e-8880-0d02503e4541	180
Rotation_invariant_image	0.0879157	b2ed7424-73ab-4b9e-8880-0d02503e4541	270
Rotation_invariant_image	0	b3b73260-9d2c-4e10-8eda-156547a073b9	0
Rotation_invariant_image	0.0729457	b3b73260-9d2c-4e10-8eda-156547a073b9	90
Rotation_invariant_image	0.146535	b3b73260-9d2c-4e10-8eda-156547a073b9	180
Rotation_invariant_image	0.142412	b3b73260-9d2c-4e10-8eda-156547a073b9	270
Rotation_invariant_image	0	b51030bf-091e-4b22-bddf-ca34b0eb50ec	0
Rotation_invariant_image	0.121525	b51030bf-091e-4b22-bddf-ca34b0eb50ec	90
Rotation_invariant_image	0.145426	b51030bf-091e-4b22-bddf-ca34b0eb50ec	180
Rotation_invariant_image	0.0736348	b51030bf-091e-4b22-bddf-ca34b0eb50ec	270
Rotation_invariant_image	0	b8a09fb4-049a-4792-bfd0-326d1cba2ebc	0
Rotation_invariant_image	0.116773	b8a09fb4-049a-4792-bfd0-326d1cba2ebc	90
Rotation_invariant_image	0.129151	b8a09fb4-049a-4792-bfd0-326d1cba2ebc	180
Rotation_invariant_image	0.0742688	b8a09fb4-049a-4792-bfd0-326d1cba2ebc	270
Rotation_invariant_image	0	b9f3f775-2a00-4001-bc80-13f58074a1da	0
Rotation_invariant_image	0.0445221	b9f3f775-2a00-4001-bc80-13f58074a1da	90
Rotation_invariant_image	0.229419	b9f3f775-2a00-4001-bc80-13f58074a1da	180
Rotation_invariant_image	0.2037	b9f3f775-2a00-4001-bc80-13f58074a1da	270
Rotation_invariant_image	0	bb339384-88a8-4850-81c1-9f90d05de048	0
Rotation_invariant_image	0.0761967	bb339384-88a8-4850-81c1-9f90d05de048	90
Rotation_invariant_image	0.159996	bb339384-88a8-4850-81c1-9f90d05de048	180
Rotation_invariant_image	0.104781	bb339384-88a8-4850-81c1-9f90d05de048	270
Rotation_invariant_image	0	bbdaffff-4e82-433f-b2c9-3181153270af	0
Rotation_invariant_image	0.0978066	bbdaffff-4e82-433f-b2c9-3181153270af	90
Rotation_invariant_image	0.225478	bbdaffff-4e82-433f-b2c9-3181153270af	180
Rotation_invariant_image	0.162476	bbdaffff-4e82-433f-b2c9-3181153270af	270
Rotation_invariant_image	0	bfac6348-15c9-4174-a42c-b75f3662c2d9	0
Rotation_invariant_image	0.189076	bfac6348-15c9-4174-a42c-b75f3662c2d9	90
Rotation_invariant_image	0.166312	bfac6348-15c9-4174-a42c-b75f3662c2d9	180
Rotation_invariant_image	0.098493	bfac6348-15c9-4174-a42c-b75f3662c2d9	270
Rotation_invariant_image	0	bfd4b4f5-e66b-4b93-9db1-79958e79aff9	0
Rotation_invariant_image	0.112805	bfd4b4f5-e66b-4b93-9db1-79958e79aff9	90
Rotation_invariant_image	0.146248	bfd4b4f5-e66b-4b93-9db1-79958e79aff9	180
Rotation_invariant_image	0.105331	bfd4b4f5-e66b-4b93-9db1-79958e79aff9	270
Rotation_invariant_image	0	bffd2ce4-4bdc-4cea-87a0-73cc9e4b462a	0
Rotation_invariant_image	0.0557104	bffd2ce4-4bdc-4cea-87a0-73cc9e4b462a	90
Rotation_invariant_image	0.133477	bffd2ce4-4bdc-4cea-87a0-73cc9e4b462a	180
Rotation_invariant_image	0.121097	bffd2ce4-4bdc-4cea-87a0-73cc9e4b462a	270
Rotation_invariant_image	0	c0bd9e43-a1e4-423f-8c47-686f361ac43a	0
Rotation_invariant_image	0.101041	c0bd9e43-a1e4-423f-8c47-686f361ac43a	90
Rotation_invariant_image	0.152973	c0bd9e43-a1e4-423f-8c47-686f361ac43a	180
Rotation_invariant_image	0.10107	c0bd9e43-a1e4-423f-8c47-686f361ac43a	270
Rotation_invariant_image	0	c1cc9abb-40ef-4a7a-bb3c-bcd72678c1fc	0
Rotation_invariant_image	0.254125	c1cc9abb-40ef-4a7a-bb3c-bcd72678c1fc	90
Rotation_invariant_image	0.438257	c1cc9abb-40ef-4a7a-bb3c-bcd72678c1fc	180
Rotation_invariant_image	0.260845	c1cc9abb-40ef-4a7a-bb3c-bcd72678c1fc	270
Rotation_invariant_image	0	c23decef-a2a1-44ca-8db4-a23671bc2f3f	0
Rotation_invariant_image	0.105463	c23decef-a2a1-44ca-8db4-a23671bc2f3f	90
Rotation_invariant_image	0.0472464	c23decef-a2a1-44ca-8db4-a23671bc2f3f	180
Rotation_invariant_image	0.0982445	c23decef-a2a1-44ca-8db4-a23671bc2f3f	270
Rotation_invariant_image	0	c2e9027e-71db-4330-a52b-2b0e8ba6339b	0
Rotation_invariant_image	0.0844964	c2e9027e-71db-4330-a52b-2b0e8ba6339b	90
Rotation_invariant_image	0.224956	c2e9027e-71db-4330-a52b-2b0e8ba6339b	180
Rotation_invariant_image	0.227539	c2e9027e-71db-4330-a52b-2b0e8ba6339b	270
Rotation_invariant_image	0	c382794f-5baf-4b17-8574-62dccbbbaefc	0
Rotation_invariant_image	0.0444271	c382794f-5baf-4b17-8574-62dccbbbaefc	90
Rotation_invariant_image	0.0846998	c382794f-5baf-4b17-8574-62dccbbbaefc	180
Rotation_invariant_image	0.0669835	c382794f-5baf-4b17-8574-62dccbbbaefc	270
Rotation_invariant_image	0	c65da446-107e-448b-96e6-6d8dd832f660	0
Rotation_invariant_image	0.0936149	c65da446-107e-448b-96e6-6d8dd832f660	90
Rotation_invariant_image	0.1092	c65da446-107e-448b-96e6-6d8dd832f660	180
Rotation_invariant_image	0.158865	c65da446-107e-448b-96e6-6d8dd832f660	270
Rotation_invariant_image	0	c7956b73-6da8-4108-9bb9-6e7b0880e93c	0
Rotation_invariant_image	0.161838	c7956b73-6da8-4108-9bb9-6e7b0880e93c	90
Rotation_invariant_image	0.126311	c7956b73-6da8-4108-9bb9-6e7b0880e93c	180
Rotation_invariant_image	0.0906927	c7956b73-6da8-4108-9bb9-6e7b0880e93c	270
Rotation_invariant_image	0	ce1aa414-b87c-4e68-882e-894bac36a8bb	0
Rotation_invariant_image	0.0925101	ce1aa414-b87c-4e68-882e-894bac36a8bb	90
Rotation_invariant_image	0.226305	ce1aa414-b87c-4e68-882e-894bac36a8bb	180
Rotation_invariant_image	0.188464	ce1aa414-b87c-4e68-882e-894bac36a8bb	270
Rotation_invariant_image	0	d23de56e-bacf-4ec8-8e18-39822fea777b	0
Rotation_invariant_image	0.0632327	d23de56e-bacf-4ec8-8e18-39822fea777b	90
Rotation_invariant_image	0.13914	d23de56e-bacf-4ec8-8e18-39822fea777b	180
Rotation_invariant_image	0.0687322	d23de56e-bacf-4ec8-8e18-39822fea777b	270
Rotation_invariant_image	0	d5296d1f-8596-4def-a4ef-8cdf5839f334	0
Rotation_invariant_image	0.0911758	d5296d1f-8596-4def-a4ef-8cdf5839f334	90
Rotation_invariant_image	0.139103	d5296d1f-8596-4def-a4ef-8cdf5839f334	180
Rotation_invariant_image	0.152162	d5296d1f-8596-4def-a4ef-8cdf5839f334	270
Rotation_invariant_image	0	d8a208d0-b569-4c16-9cac-1d1c53f9265e	0
Rotation_invariant_image	0.0511681	d8a208d0-b569-4c16-9cac-1d1c53f9265e	90
Rotation_invariant_image	0.199039	d8a208d0-b569-4c16-9cac-1d1c53f9265e	180
Rotation_invariant_image	0.160232	d8a208d0-b569-4c16-9cac-1d1c53f9265e	270
Rotation_invariant_image	0	d8da3e25-e144-4f92-a533-a7493934efd4	0
Rotation_invariant_image	0.0831732	d8da3e25-e144-4f92-a533-a7493934efd4	90
Rotation_invariant_image	0.0758183	d8da3e25-e144-4f92-a533-a7493934efd4	180
Rotation_invariant_image	0.0840014	d8da3e25-e144-4f92-a533-a7493934efd4	270
Rotation_invariant_image	0	da5a942a-9488-4abe-bc74-416609d84e05	0
Rotation_invariant_image	0.152926	da5a942a-9488-4abe-bc74-416609d84e05	90
Rotation_invariant_image	0.136787	da5a942a-9488-4abe-bc74-416609d84e05	180
Rotation_invariant_image	0.0890625	da5a942a-9488-4abe-bc74-416609d84e05	270
Rotation_invariant_image	0	db996c54-b505-4141-9477-bb07ab7e79cd	0
Rotation_invariant_image	0.117413	db996c54-b505-4141-9477-bb07ab7e79cd	90
Rotation_invariant_image	0.146602	db996c54-b505-4141-9477-bb07ab7e79cd	180
Rotation_invariant_image	0.156713	db996c54-b505-4141-9477-bb07ab7e79cd	270
Rotation_invariant_image	0	de13f59b-ce99-4d8a-b812-e4e4b3280dfd	0
Rotation_invariant_image	0.130908	de13f59b-ce99-4d8a-b812-e4e4b3280dfd	90
Rotation_invariant_image	0.210524	de13f59b-ce99-4d8a-b812-e4e4b3280dfd	180
Rotation_invariant_image	0.208134	de13f59b-ce99-4d8a-b812-e4e4b3280dfd	270
Rotation_invariant_image	0	de28441c-1ad4-4c06-816a-b5259ecbc098	0
Rotation_invariant_image	0.0543164	de28441c-1ad4-4c06-816a-b5259ecbc098	90
Rotation_invariant_image	0.0914232	de28441c-1ad4-4c06-816a-b5259ecbc098	180
Rotation_invariant_image	0.14533	de28441c-1ad4-4c06-816a-b5259ecbc098	270
Rotation_invariant_image	0	dffcbb57-8075-4d34-a088-312518fbd207	0
Rotation_invariant_image	0.129888	dffcbb57-8075-4d34-a088-312518fbd207	90
Rotation_invariant_image	0.226609	dffcbb57-8075-4d34-a088-312518fbd207	180
Rotation_invariant_image	0.114047	dffcbb57-8075-4d34-a088-312518fbd207	270
Rotation_invariant_image	0	e16a47da-21b4-447d-a8e9-97ac4a02d6ff	0
Rotation_invariant_image	0.0793229	e16a47da-21b4-447d-a8e9-97ac4a02d6ff	90
Rotation_invariant_image	0.103521	e16a47da-21b4-447d-a8e9-97ac4a02d6ff	180
Rotation_invariant_image	0.101896	e16a47da-21b4-447d-a8e9-97ac4a02d6ff	270
Rotation_invariant_image	0	e5b849b8-a738-48e0-8030-6dafb2e354a0	0
Rotation_invariant_image	0.129365	e5b849b8-a738-48e0-8030-6dafb2e354a0	90
Rotation_invariant_image	0.0773763	e5b849b8-a738-48e0-8030-6dafb2e354a0	180
Rotation_invariant_image	0.0546058	e5b849b8-a738-48e0-8030-6dafb2e354a0	270
Rotation_invariant_image	0	e6bc935e-a27b-4238-aa7f-d8d404b19914	0
Rotation_invariant_image	0.207437	e6bc935e-a27b-4238-aa7f-d8d404b19914	90
Rotation_invariant_image	0.231279	e6bc935e-a27b-4238-aa7f-d8d404b19914	180
Rotation_invariant_image	0.199946	e6bc935e-a27b-4238-aa7f-d8d404b19914	270
Rotation_invariant_image	0	ec4ca624-47dc-4b84-8ac5-68a89b473db3	0
Rotation_invariant_image	0.0548602	ec4ca624-47dc-4b84-8ac5-68a89b473db3	90
Rotation_invariant_image	0.0970107	ec4ca624-47dc-4b84-8ac5-68a89b473db3	180
Rotation_invariant_image	0.0963473	ec4ca624-47dc-4b84-8ac5-68a89b473db3	270
Rotation_invariant_image	0	f13a282f-19b4-4ddc-a7f2-aa415309a07e	0
Rotation_invariant_image	0.0388647	f13a282f-19b4-4ddc-a7f2-aa415309a07e	90
Rotation_invariant_image	0.120357	f13a282f-19b4-4ddc-a7f2-aa415309a07e	180
Rotation_invariant_image	0.112807	f13a282f-19b4-4ddc-a7f2-aa415309a07e	270
Rotation_invariant_image	0	f3912eab-84b3-492b-9574-e4cceeccc2aa	0
Rotation_invariant_image	0.118662	f3912eab-84b3-492b-9574-e4cceeccc2aa	90
Rotation_invariant_image	0.116901	f3912eab-84b3-492b-9574-e4cceeccc2aa	180
Rotation_invariant_image	0.0494546	f3912eab-84b3-492b-9574-e4cceeccc2aa	270
Rotation_invariant_image	0	f6264052-5078-4b8b-950a-c7b682111068	0
Rotation_invariant_image	0.265184	f6264052-5078-4b8b-950a-c7b682111068	90
Rotation_invariant_image	0.268508	f6264052-5078-4b8b-950a-c7b682111068	180
Rotation_invariant_image	0.121386	f6264052-5078-4b8b-950a-c7b682111068	270
Rotation_invariant_image	0	f65168f5-a4b7-4489-a520-473377f006ed	0
Rotation_invariant_image	0.0842877	f65168f5-a4b7-4489-a520-473377f006ed	90
Rotation_invariant_image	0.305135	f65168f5-a4b7-4489-a520-473377f006ed	180
Rotation_invariant_image	0.145546	f65168f5-a4b7-4489-a520-473377f006ed	270
Rotation_invariant_image	0	f65212a7-58f9-456b-b8e8-1a0d5b179168	0
Rotation_invariant_image	0.0830948	f65212a7-58f9-456b-b8e8-1a0d5b179168	90
Rotation_invariant_image	0.151663	f65212a7-58f9-456b-b8e8-1a0d5b179168	180
Rotation_invariant_image	0.136387	f65212a7-58f9-456b-b8e8-1a0d5b179168	270
Rotation_invariant_image	0	f776c96b-f1cb-4547-92bb-9c8292367daf	0
Rotation_invariant_image	0.175043	f776c96b-f1cb-4547-92bb-9c8292367daf	90
Rotation_invariant_image	0.283671	f776c96b-f1cb-4547-92bb-9c8292367daf	180
Rotation_invariant_image	0.189164	f776c96b-f1cb-4547-92bb-9c8292367daf	270
Rotation_invariant_image	0	f7db903a-9dd4-4eac-9985-ff94cc4da687	0
Rotation_invariant_image	0.129379	f7db903a-9dd4-4eac-9985-ff94cc4da687	90
Rotation_invariant_image	0.11509	f7db903a-9dd4-4eac-9985-ff94cc4da687	180
Rotation_invariant_image	0.0924377	f7db903a-9dd4-4eac-9985-ff94cc4da687	270
Rotation_invariant_image	0	f87143a4-e1cf-48df-a4d0-d5c4f6a8bbbf	0
Rotation_invariant_image	0.0871624	f87143a4-e1cf-48df-a4d0-d5c4f6a8bbbf	90
Rotation_invariant_image	0.311057	f87143a4-e1cf-48df-a4d0-d5c4f6a8bbbf	180
Rotation_invariant_image	0.285605	f87143a4-e1cf-48df-a4d0-d5c4f6a8bbbf	270
Rotation_invariant_image	0	f8e74cd8-75e0-4865-9c56-a35f13219060	0
Rotation_invariant_image	0.09141	f8e74cd8-75e0-4865-9c56-a35f13219060	90
Rotation_invariant_image	0.199694	f8e74cd8-75e0-4865-9c56-a35f13219060	180
Rotation_invariant_image	0.119203	f8e74cd8-75e0-4865-9c56-a35f13219060	270
Rotation_invariant_image	0	f8e775be-6120-49d5-959c-0751a9661ddf	0
Rotation_invariant_image	0.0660541	f8e775be-6120-49d5-959c-0751a9661ddf	90
Rotation_invariant_image	0.180618	f8e775be-6120-49d5-959c-0751a9661ddf	180
Rotation_invariant_image	0.146199	f8e775be-6120-49d5-959c-0751a9661ddf	270
Rotation_invariant_image	0	fed6691a-81f2-4510-8948-db26ac15eecb	0
Rotation_invariant_image	0.0444627	fed6691a-81f2-4510-8948-db26ac15eecb	90
Rotation_invariant_image	0.170301	fed6691a-81f2-4510-8948-db26ac15eecb	180
Rotation_invariant_image	0.151269	fed6691a-81f2-4510-8948-db26ac15eecb	270
Rotation_invariant_image	0	34b9a326-34c1-44b3-b217-6acd307df93e	0
Rotation_invariant_image	0.0858332	34b9a326-34c1-44b3-b217-6acd307df93e	90
Rotation_invariant_image	0.114921	34b9a326-34c1-44b3-b217-6acd307df93e	180
Rotation_invariant_image	0.0938997	34b9a326-34c1-44b3-b217-6acd307df93e	270
Rotation_invariant_image	0	3eee4b37-42ff-4a56-8091-f1026787bc15	0
Rotation_invariant_image	0.25043	3eee4b37-42ff-4a56-8091-f1026787bc15	90
Rotation_invariant_image	0.238915	3eee4b37-42ff-4a56-8091-f1026787bc15	180
Rotation_invariant_image	0.10878	3eee4b37-42ff-4a56-8091-f1026787bc15	270
Rotation_invariant_image	0	7ded25f7-967b-4027-a7c6-9f5a96a8e3fa	0
Rotation_invariant_image	0.218012	7ded25f7-967b-4027-a7c6-9f5a96a8e3fa	90
Rotation_invariant_image	0.407011	7ded25f7-967b-4027-a7c6-9f5a96a8e3fa	180
Rotation_invariant_image	0.321285	7ded25f7-967b-4027-a7c6-9f5a96a8e3fa	270
Rotation_invariant_image	0	907e13c9-993c-40a1-b30b-3d747882201c	0
Rotation_invariant_image	0.0850948	907e13c9-993c-40a1-b30b-3d747882201c	90
Rotation_invariant_image	0.312673	907e13c9-993c-40a1-b30b-3d747882201c	180
Rotation_invariant_image	0.177508	907e13c9-993c-40a1-b30b-3d747882201c	270
Rotation_invariant_image	0	f9e8721c-4f70-4778-b53a-a8f0651d4500	0
Rotation_invariant_image	0.200274	f9e8721c-4f70-4778-b53a-a8f0651d4500	90
Rotation_invariant_image	0.194843	f9e8721c-4f70-4778-b53a-a8f0651d4500	180
Rotation_invariant_image	0.257684	f9e8721c-4f70-4778-b53a-a8f0651d4500	270
Classical_pointcloud	0	016e95b6-3864-4252-be8d-c65462e45d31	0
Classical_pointcloud	0.468511	016e95b6-3864-4252-be8d-c65462e45d31	90
Classical_pointcloud	0.363133	016e95b6-3864-4252-be8d-c65462e45d31	180
Classical_pointcloud	0.479303	016e95b6-3864-4252-be8d-c65462e45d31	270
Classical_pointcloud	0	01c34a4d-3ba5-4ada-ab20-1ab8aa4d5002	0
Classical_pointcloud	0.25204	01c34a4d-3ba5-4ada-ab20-1ab8aa4d5002	90
Classical_pointcloud	0.205002	01c34a4d-3ba5-4ada-ab20-1ab8aa4d5002	180
Classical_pointcloud	0.257199	01c34a4d-3ba5-4ada-ab20-1ab8aa4d5002	270
Classical_pointcloud	0	02ef7e83-787b-4b02-b7a5-96f78a316d12	0
Classical_pointcloud	0.4186	02ef7e83-787b-4b02-b7a5-96f78a316d12	90
Classical_pointcloud	0.240458	02ef7e83-787b-4b02-b7a5-96f78a316d12	180
Classical_pointcloud	0.423181	02ef7e83-787b-4b02-b7a5-96f78a316d12	270
Classical_pointcloud	0	08389180-861f-48d2-9e70-40fd34088622	0
Classical_pointcloud	0.380373	08389180-861f-48d2-9e70-40fd34088622	90
Classical_pointcloud	0.35447	08389180-861f-48d2-9e70-40fd34088622	180
Classical_pointcloud	0.385948	08389180-861f-48d2-9e70-40fd34088622	270
Classical_pointcloud	0	0a39aa97-04a9-4909-9d2f-fc3ada00fad3	0
Classical_pointcloud	0.441366	0a39aa97-04a9-4909-9d2f-fc3ada00fad3	90
Classical_pointcloud	0.357774	0a39aa97-04a9-4909-9d2f-fc3ada00fad3	180
Classical_pointcloud	0.439522	0a39aa97-04a9-4909-9d2f-fc3ada00fad3	270
Classical_pointcloud	0	0bdc12e8-c7f7-4c45-a6b1-0f19c650c07a	0
Classical_pointcloud	0.358976	0bdc12e8-c7f7-4c45-a6b1-0f19c650c07a	90
Classical_pointcloud	0.315433	0bdc12e8-c7f7-4c45-a6b1-0f19c650c07a	180
Classical_pointcloud	0.374267	0bdc12e8-c7f7-4c45-a6b1-0f19c650c07a	270
Classical_pointcloud	0	0c998f7a-ff03-4329-a187-7eca4d39caa5	0
Classical_pointcloud	0.393841	0c998f7a-ff03-4329-a187-7eca4d39caa5	90
Classical_pointcloud	0.324193	0c998f7a-ff03-4329-a187-7eca4d39caa5	180
Classical_pointcloud	0.385017	0c998f7a-ff03-4329-a187-7eca4d39caa5	270
Classical_pointcloud	0	0f0ff3d7-fd45-4ca7-871e-2dc0f82cdcc8	0
Classical_pointcloud	0.474803	0f0ff3d7-fd45-4ca7-871e-2dc0f82cdcc8	90
Classical_pointcloud	0.389993	0f0ff3d7-fd45-4ca7-871e-2dc0f82cdcc8	180
Classical_pointcloud	0.495331	0f0ff3d7-fd45-4ca7-871e-2dc0f82cdcc8	270
Classical_pointcloud	0	0f4cac9c-4eea-4db4-9890-79ea07ad0b93	0
Classical_pointcloud	0.282016	0f4cac9c-4eea-4db4-9890-79ea07ad0b93	90
Classical_pointcloud	0.336027	0f4cac9c-4eea-4db4-9890-79ea07ad0b93	180
Classical_pointcloud	0.319218	0f4cac9c-4eea-4db4-9890-79ea07ad0b93	270
Classical_pointcloud	0	1e8da23e-abdb-440e-8665-e69e6fc0aefe	0
Classical_pointcloud	0.407964	1e8da23e-abdb-440e-8665-e69e6fc0aefe	90
Classical_pointcloud	0.384723	1e8da23e-abdb-440e-8665-e69e6fc0aefe	180
Classical_pointcloud	0.417255	1e8da23e-abdb-440e-8665-e69e6fc0aefe	270
Classical_pointcloud	0	24e17ee9-0211-4ddf-b7ae-f5423e58dc10	0
Classical_pointcloud	0.312727	24e17ee9-0211-4ddf-b7ae-f5423e58dc10	90
Classical_pointcloud	0.383874	24e17ee9-0211-4ddf-b7ae-f5423e58dc10	180
Classical_pointcloud	0.317144	24e17ee9-0211-4ddf-b7ae-f5423e58dc10	270
Classical_pointcloud	0	2bf6680d-43c3-4936-8938-db3928fee607	0
Classical_pointcloud	0.270839	2bf6680d-43c3-4936-8938-db3928fee607	90
Classical_pointcloud	0.260011	2bf6680d-43c3-4936-8938-db3928fee607	180
Classical_pointcloud	0.274001	2bf6680d-43c3-4936-8938-db3928fee607	270
Classical_pointcloud	0	2cdef9a0-08d9-4e97-a3e6-5b325c8afe83	0
Classical_pointcloud	0.399356	2cdef9a0-08d9-4e97-a3e6-5b325c8afe83	90
Classical_pointcloud	0.447915	2cdef9a0-08d9-4e97-a3e6-5b325c8afe83	180
Classical_pointcloud	0.378118	2cdef9a0-08d9-4e97-a3e6-5b325c8afe83	270
Classical_pointcloud	0	311abdbd-3918-4079-8c88-72e4666fc8d2	0
Classical_pointcloud	0.186335	311abdbd-3918-4079-8c88-72e4666fc8d2	90
Classical_pointcloud	0.226204	311abdbd-3918-4079-8c88-72e4666fc8d2	180
Classical_pointcloud	0.194493	311abdbd-3918-4079-8c88-72e4666fc8d2	270
Classical_pointcloud	0	31c9bdbf-a694-4120-a2ad-d76bfdf44970	0
Classical_pointcloud	0.310229	31c9bdbf-a694-4120-a2ad-d76bfdf44970	90
Classical_pointcloud	0.344333	31c9bdbf-a694-4120-a2ad-d76bfdf44970	180
Classical_pointcloud	0.268015	31c9bdbf-a694-4120-a2ad-d76bfdf44970	270
Classical_pointcloud	0	344fd1f9-846d-45c8-8a9e-53cb9214f2ef	0
Classical_pointcloud	0.409946	344fd1f9-846d-45c8-8a9e-53cb9214f2ef	90
Classical_pointcloud	0.328457	344fd1f9-846d-45c8-8a9e-53cb9214f2ef	180
Classical_pointcloud	0.431127	344fd1f9-846d-45c8-8a9e-53cb9214f2ef	270
Classical_pointcloud	0	35520558-f137-44c0-8f56-87aac8bd1944	0
Classical_pointcloud	0.30651	35520558-f137-44c0-8f56-87aac8bd1944	90
Classical_pointcloud	0.291665	35520558-f137-44c0-8f56-87aac8bd1944	180
Classical_pointcloud	0.306991	35520558-f137-44c0-8f56-87aac8bd1944	270
Classical_pointcloud	0	3564f6f3-3737-47ae-bde9-e11d196bd717	0
Classical_pointcloud	0.345578	3564f6f3-3737-47ae-bde9-e11d196bd717	90
Classical_pointcloud	0.33562	3564f6f3-3737-47ae-bde9-e11d196bd717	180
Classical_pointcloud	0.347769	3564f6f3-3737-47ae-bde9-e11d196bd717	270
Classical_pointcloud	0	35de38cb-8bd3-4f5d-9a42-bfbb4a2dcef1	0
Classical_pointcloud	0.282407	35de38cb-8bd3-4f5d-9a42-bfbb4a2dcef1	90
Classical_pointcloud	0.350356	35de38cb-8bd3-4f5d-9a42-bfbb4a2dcef1	180
Classical_pointcloud	0.295655	35de38cb-8bd3-4f5d-9a42-bfbb4a2dcef1	270
Classical_pointcloud	0	3724480c-0c75-4670-b48b-bb723ef44c41	0
Classical_pointcloud	0.356153	3724480c-0c75-4670-b48b-bb723ef44c41	90
Classical_pointcloud	0.278623	3724480c-0c75-4670-b48b-bb723ef44c41	180
Classical_pointcloud	0.386194	3724480c-0c75-4670-b48b-bb723ef44c41	270
Classical_pointcloud	0	37f142e2-ef2a-4265-b672-b75d9b1f09e8	0
Classical_pointcloud	0.336053	37f142e2-ef2a-4265-b672-b75d9b1f09e8	90
Classical_pointcloud	0.386957	37f142e2-ef2a-4265-b672-b75d9b1f09e8	180
Classical_pointcloud	0.34918	37f142e2-ef2a-4265-b672-b75d9b1f09e8	270
Classical_pointcloud	0	3a700a33-de9e-4afb-96b4-9cf8aa13f2c2	0
Classical_pointcloud	0.242532	3a700a33-de9e-4afb-96b4-9cf8aa13f2c2	90
Classical_pointcloud	0.220343	3a700a33-de9e-4afb-96b4-9cf8aa13f2c2	180
Classical_pointcloud	0.250959	3a700a33-de9e-4afb-96b4-9cf8aa13f2c2	270
Classical_pointcloud	0	3c2ef9f9-bb7d-43f8-9813-a697c32ea74c	0
Classical_pointcloud	0.352121	3c2ef9f9-bb7d-43f8-9813-a697c32ea74c	90
Classical_pointcloud	0.335095	3c2ef9f9-bb7d-43f8-9813-a697c32ea74c	180
Classical_pointcloud	0.359545	3c2ef9f9-bb7d-43f8-9813-a697c32ea74c	270
Classical_pointcloud	0	3cc0fe7a-7e29-4ec8-ab3f-dafed57cbbb9	0
Classical_pointcloud	0.222608	3cc0fe7a-7e29-4ec8-ab3f-dafed57cbbb9	90
Classical_pointcloud	0.22668	3cc0fe7a-7e29-4ec8-ab3f-dafed57cbbb9	180
Classical_pointcloud	0.233964	3cc0fe7a-7e29-4ec8-ab3f-dafed57cbbb9	270
Classical_pointcloud	0	3ccc66d5-e38e-4d89-bf95-ddba635c8629	0
Classical_pointcloud	0.39478	3ccc66d5-e38e-4d89-bf95-ddba635c8629	90
Classical_pointcloud	0.336301	3ccc66d5-e38e-4d89-bf95-ddba635c8629	180
Classical_pointcloud	0.376564	3ccc66d5-e38e-4d89-bf95-ddba635c8629	270
Classical_pointcloud	0	3f67c2ca-009c-49ec-8587-3a33034f956b	0
Classical_pointcloud	0.257917	3f67c2ca-009c-49ec-8587-3a33034f956b	90
Classical_pointcloud	0.2033	3f67c2ca-009c-49ec-8587-3a33034f956b	180
Classical_pointcloud	0.252109	3f67c2ca-009c-49ec-8587-3a33034f956b	270
Classical_pointcloud	0	4875f40d-a768-4dce-b139-e647ad9104f8	0
Classical_pointcloud	0.371208	4875f40d-a768-4dce-b139-e647ad9104f8	90
Classical_pointcloud	0.352931	4875f40d-a768-4dce-b139-e647ad9104f8	180
Classical_pointcloud	0.383978	4875f40d-a768-4dce-b139-e647ad9104f8	270
Classical_pointcloud	0	4a01ee10-4b34-4086-9bbc-6219a6db23fe	0
Classical_pointcloud	0.339237	4a01ee10-4b34-4086-9bbc-6219a6db23fe	90
Classical_pointcloud	0.375791	4a01ee10-4b34-4086-9bbc-6219a6db23fe	180
Classical_pointcloud	0.312538	4a01ee10-4b34-4086-9bbc-6219a6db23fe	270
Classical_pointcloud	0	4a133565-c86a-4bfa-a1ad-fbf277ff18ee	0
Classical_pointcloud	0.330278	4a133565-c86a-4bfa-a1ad-fbf277ff18ee	90
Classical_pointcloud	0.377951	4a133565-c86a-4bfa-a1ad-fbf277ff18ee	180
Classical_pointcloud	0.373129	4a133565-c86a-4bfa-a1ad-fbf277ff18ee	270
Classical_pointcloud	0	4b9d88b7-1e5d-462f-86b2-f3682dc8a05c	0
Classical_pointcloud	0.357757	4b9d88b7-1e5d-462f-86b2-f3682dc8a05c	90
Classical_pointcloud	0.376316	4b9d88b7-1e5d-462f-86b2-f3682dc8a05c	180
Classical_pointcloud	0.35248	4b9d88b7-1e5d-462f-86b2-f3682dc8a05c	270
Classical_pointcloud	0	4d9b30d5-6f78-4b42-8199-82d28f182f02	0
Classical_pointcloud	0.324906	4d9b30d5-6f78-4b42-8199-82d28f182f02	90
Classical_pointcloud	0.337439	4d9b30d5-6f78-4b42-8199-82d28f182f02	180
Classical_pointcloud	0.320493	4d9b30d5-6f78-4b42-8199-82d28f182f02	270
Classical_pointcloud	0	503e0584-5270-44b5-9d44-0e491af51404	0
Classical_pointcloud	0.290369	503e0584-5270-44b5-9d44-0e491af51404	90
Classical_pointcloud	0.322153	503e0584-5270-44b5-9d44-0e491af51404	180
Classical_pointcloud	0.296337	503e0584-5270-44b5-9d44-0e491af51404	270
Classical_pointcloud	0	5098ef78-55d3-48d0-ba76-b4339792f0d4	0
Classical_pointcloud	0.455498	5098ef78-55d3-48d0-ba76-b4339792f0d4	90
Classical_pointcloud	0.410477	5098ef78-55d3-48d0-ba76-b4339792f0d4	180
Classical_pointcloud	0.470096	5098ef78-55d3-48d0-ba76-b4339792f0d4	270
Classical_pointcloud	0	50b52c3e-4756-4684-a281-0141525ded9f	0
Classical_pointcloud	0.322976	50b52c3e-4756-4684-a281-0141525ded9f	90
Classical_pointcloud	0.283928	50b52c3e-4756-4684-a281-0141525ded9f	180
Classical_pointcloud	0.345817	50b52c3e-4756-4684-a281-0141525ded9f	270
Classical_pointcloud	0	53fd5745-b84a-4513-931c-0fb2cf4e3754	0
Classical_pointcloud	0.419997	53fd5745-b84a-4513-931c-0fb2cf4e3754	90
Classical_pointcloud	0.464407	53fd5745-b84a-4513-931c-0fb2cf4e3754	180
Classical_pointcloud	0.3991	53fd5745-b84a-4513-931c-0fb2cf4e3754	270
Classical_pointcloud	0	5c2673b5-ed5c-40f2-844e-7f58fba06237	0
Classical_pointcloud	0.445266	5c2673b5-ed5c-40f2-844e-7f58fba06237	90
Classical_pointcloud	0.321457	5c2673b5-ed5c-40f2-844e-7f58fba06237	180
Classical_pointcloud	0.433576	5c2673b5-ed5c-40f2-844e-7f58fba06237	270
Classical_pointcloud	0	5e7ec954-d4a4-4fbc-a74f-08da8d768ac9	0
Classical_pointcloud	0.351199	5e7ec954-d4a4-4fbc-a74f-08da8d768ac9	90
Classical_pointcloud	0.263937	5e7ec954-d4a4-4fbc-a74f-08da8d768ac9	180
Classical_pointcloud	0.337802	5e7ec954-d4a4-4fbc-a74f-08da8d768ac9	270
Classical_pointcloud	0	6186e81f-8e9b-44a5-a873-bc23144006f8	0
Classical_pointcloud	0.18697	6186e81f-8e9b-44a5-a873-bc23144006f8	90
Classical_pointcloud	0.267427	6186e81f-8e9b-44a5-a873-bc23144006f8	180
Classical_pointcloud	0.21104	6186e81f-8e9b-44a5-a873-bc23144006f8	270
Classical_pointcloud	0	63841465-0d86-4ba2-9556-9c7cbca5c101	0
Classical_pointcloud	0.411406	63841465-0d86-4ba2-9556-9c7cbca5c101	90
Classical_pointcloud	0.37504	63841465-0d86-4ba2-9556-9c7cbca5c101	180
Classical_pointcloud	0.445578	63841465-0d86-4ba2-9556-9c7cbca5c101	270
Classical_pointcloud	0	6410627e-76bc-4b79-8245-f551007209d5	0
Classical_pointcloud	0.361563	6410627e-76bc-4b79-8245-f551007209d5	90
Classical_pointcloud	0.266706	6410627e-76bc-4b79-8245-f551007209d5	180
Classical_pointcloud	0.37118	6410627e-76bc-4b79-8245-f551007209d5	270
Classical_pointcloud	0	641a2af9-953f-4e4b-9261-5e4c90a23002	0
Classical_pointcloud	0.467081	641a2af9-953f-4e4b-9261-5e4c90a23002	90
Classical_pointcloud	0.396807	641a2af9-953f-4e4b-9261-5e4c90a23002	180
Classical_pointcloud	0.459841	641a2af9-953f-4e4b-9261-5e4c90a23002	270
Classical_pointcloud	0	6724abfa-480f-4af8-904c-b6991c25fd5d	0
Classical_pointcloud	0.377524	6724abfa-480f-4af8-904c-b6991c25fd5d	90
Classical_pointcloud	0.460245	6724abfa-480f-4af8-904c-b6991c25fd5d	180
Classical_pointcloud	0.382889	6724abfa-480f-4af8-904c-b6991c25fd5d	270
Classical_pointcloud	0	6a3ab51f-fa68-4fe1-a13b-2b2461ed71b4	0
Classical_pointcloud	0.196763	6a3ab51f-fa68-4fe1-a13b-2b2461ed71b4	90
Classical_pointcloud	0.183706	6a3ab51f-fa68-4fe1-a13b-2b2461ed71b4	180
Classical_pointcloud	0.195871	6a3ab51f-fa68-4fe1-a13b-2b2461ed71b4	270
Classical_pointcloud	0	6a599658-58ce-4db3-abb1-58396d250370	0
Classical_pointcloud	0.356031	6a599658-58ce-4db3-abb1-58396d250370	90
Classical_pointcloud	0.319563	6a599658-58ce-4db3-abb1-58396d250370	180
Classical_pointcloud	0.347326	6a599658-58ce-4db3-abb1-58396d250370	270
Classical_pointcloud	0	6c93ac33-eae4-4d3e-a301-ba75dedec10b	0
Classical_pointcloud	0.341268	6c93ac33-eae4-4d3e-a301-ba75dedec10b	90
Classical_pointcloud	0.323227	6c93ac33-eae4-4d3e-a301-ba75dedec10b	180
Classical_pointcloud	0.313431	6c93ac33-eae4-4d3e-a301-ba75dedec10b	270
Classical_pointcloud	0	6dc94fbf-da90-4629-9320-7a9cf90ed298	0
Classical_pointcloud	0.375681	6dc94fbf-da90-4629-9320-7a9cf90ed298	90
Classical_pointcloud	0.395675	6dc94fbf-da90-4629-9320-7a9cf90ed298	180
Classical_pointcloud	0.367964	6dc94fbf-da90-4629-9320-7a9cf90ed298	270
Classical_pointcloud	0	71877cdc-d890-4278-90b6-e0273e17b027	0
Classical_pointcloud	0.346976	71877cdc-d890-4278-90b6-e0273e17b027	90
Classical_pointcloud	0.382264	71877cdc-d890-4278-90b6-e0273e17b027	180
Classical_pointcloud	0.346017	71877cdc-d890-4278-90b6-e0273e17b027	270
Classical_pointcloud	0	75c9f54a-2a7b-45ed-afea-e30d098a3c86	0
Classical_pointcloud	0.391167	75c9f54a-2a7b-45ed-afea-e30d098a3c86	90
Classical_pointcloud	0.362579	75c9f54a-2a7b-45ed-afea-e30d098a3c86	180
Classical_pointcloud	0.403511	75c9f54a-2a7b-45ed-afea-e30d098a3c86	270
Classical_pointcloud	0	7624cd5b-715a-478e-9648-3bac4a73abe8	0
Classical_pointcloud	0.220879	7624cd5b-715a-478e-9648-3bac4a73abe8	90
Classical_pointcloud	0.244054	7624cd5b-715a-478e-9648-3bac4a73abe8	180
Classical_pointcloud	0.229393	7624cd5b-715a-478e-9648-3bac4a73abe8	270
Classical_pointcloud	0	7e1e8485-0553-4e9e-a8da-52c5fa09171e	0
Classical_pointcloud	0.46138	7e1e8485-0553-4e9e-a8da-52c5fa09171e	90
Classical_pointcloud	0.379464	7e1e8485-0553-4e9e-a8da-52c5fa09171e	180
Classical_pointcloud	0.454248	7e1e8485-0553-4e9e-a8da-52c5fa09171e	270
Classical_pointcloud	0	7e405996-b006-4ae4-b340-1c5e8e9e7ba1	0
Classical_pointcloud	0.302726	7e405996-b006-4ae4-b340-1c5e8e9e7ba1	90
Classical_pointcloud	0.244301	7e405996-b006-4ae4-b340-1c5e8e9e7ba1	180
Classical_pointcloud	0.288106	7e405996-b006-4ae4-b340-1c5e8e9e7ba1	270
Classical_pointcloud	0	7fc9e540-6f27-4554-a7d6-d177a88a5db3	0
Classical_pointcloud	0.410112	7fc9e540-6f27-4554-a7d6-d177a88a5db3	90
Classical_pointcloud	0.37708	7fc9e540-6f27-4554-a7d6-d177a88a5db3	180
Classical_pointcloud	0.409217	7fc9e540-6f27-4554-a7d6-d177a88a5db3	270
Classical_pointcloud	0	80d40c5e-65bf-43b0-8dea-b697c421ea78	0
Classical_pointcloud	0.32555	80d40c5e-65bf-43b0-8dea-b697c421ea78	90
Classical_pointcloud	0.256852	80d40c5e-65bf-43b0-8dea-b697c421ea78	180
Classical_pointcloud	0.331203	80d40c5e-65bf-43b0-8dea-b697c421ea78	270
Classical_pointcloud	0	81a94050-1db1-4aba-a61c-d6a87e69060d	0
Classical_pointcloud	0.336889	81a94050-1db1-4aba-a61c-d6a87e69060d	90
Classical_pointcloud	0.302741	81a94050-1db1-4aba-a61c-d6a87e69060d	180
Classical_pointcloud	0.327432	81a94050-1db1-4aba-a61c-d6a87e69060d	270
Classical_pointcloud	0	844b2778-4a64-4bd8-b476-26b683e0144c	0
Classical_pointcloud	0.45441	844b2778-4a64-4bd8-b476-26b683e0144c	90
Classical_pointcloud	0.479694	844b2778-4a64-4bd8-b476-26b683e0144c	180
Classical_pointcloud	0.463431	844b2778-4a64-4bd8-b476-26b683e0144c	270
Classical_pointcloud	0	85b725f7-fd9d-42ad-8b65-659c12cf73f7	0
Classical_pointcloud	0.342027	85b725f7-fd9d-42ad-8b65-659c12cf73f7	90
Classical_pointcloud	0.435814	85b725f7-fd9d-42ad-8b65-659c12cf73f7	180
Classical_pointcloud	0.329142	85b725f7-fd9d-42ad-8b65-659c12cf73f7	270
Classical_pointcloud	0	8713eea5-da72-4644-96fe-ba8340edb67d	0
Classical_pointcloud	0.322484	8713eea5-da72-4644-96fe-ba8340edb67d	90
Classical_pointcloud	0.350218	8713eea5-da72-4644-96fe-ba8340edb67d	180
Classical_pointcloud	0.310044	8713eea5-da72-4644-96fe-ba8340edb67d	270
Classical_pointcloud	0	871cd92c-f111-446c-88a7-ec654146f4e0	0
Classical_pointcloud	0.320161	871cd92c-f111-446c-88a7-ec654146f4e0	90
Classical_pointcloud	0.324752	871cd92c-f111-446c-88a7-ec654146f4e0	180
Classical_pointcloud	0.332559	871cd92c-f111-446c-88a7-ec654146f4e0	270
Classical_pointcloud	0	88267d64-4692-4402-b307-be9f4035aa7f	0
Classical_pointcloud	0.464151	88267d64-4692-4402-b307-be9f4035aa7f	90
Classical_pointcloud	0.425912	88267d64-4692-4402-b307-be9f4035aa7f	180
Classical_pointcloud	0.49015	88267d64-4692-4402-b307-be9f4035aa7f	270
Classical_pointcloud	0	8879f4a1-393d-4ad6-ac66-72d5a361f95e	0
Classical_pointcloud	0.399953	8879f4a1-393d-4ad6-ac66-72d5a361f95e	90
Classical_pointcloud	0.397175	8879f4a1-393d-4ad6-ac66-72d5a361f95e	180
Classical_pointcloud	0.388576	8879f4a1-393d-4ad6-ac66-72d5a361f95e	270
Classical_pointcloud	0	8b4dc68b-3e0c-49d5-be5c-b45e0cc482b4	0
Classical_pointcloud	0.459126	8b4dc68b-3e0c-49d5-be5c-b45e0cc482b4	90
Classical_pointcloud	0.389952	8b4dc68b-3e0c-49d5-be5c-b45e0cc482b4	180
Classical_pointcloud	0.443391	8b4dc68b-3e0c-49d5-be5c-b45e0cc482b4	270
Classical_pointcloud	0	90ce3492-52c2-4d55-9f14-c04ec4c0b509	0
Classical_pointcloud	0.284144	90ce3492-52c2-4d55-9f14-c04ec4c0b509	90
Classical_pointcloud	0.327387	90ce3492-52c2-4d55-9f14-c04ec4c0b509	180
Classical_pointcloud	0.281933	90ce3492-52c2-4d55-9f14-c04ec4c0b509	270
Classical_pointcloud	0	98db1128-69dd-4a5e-95c8-278bc07876be	0
Classical_pointcloud	0.424066	98db1128-69dd-4a5e-95c8-278bc07876be	90
Classical_pointcloud	0.392803	98db1128-69dd-4a5e-95c8-278bc07876be	180
Classical_pointcloud	0.364971	98db1128-69dd-4a5e-95c8-278bc07876be	270
Classical_pointcloud	0	9ace345b-c2ac-4c79-a8fa-3f5d41a02090	0
Classical_pointcloud	0.313316	9ace345b-c2ac-4c79-a8fa-3f5d41a02090	90
Classical_pointcloud	0.254668	9ace345b-c2ac-4c79-a8fa-3f5d41a02090	180
Classical_pointcloud	0.317406	9ace345b-c2ac-4c79-a8fa-3f5d41a02090	270
Classical_pointcloud	0	9adc1717-5146-4a86-baf7-a1f5ef8dd9a9	0
Classical_pointcloud	0.322251	9adc1717-5146-4a86-baf7-a1f5ef8dd9a9	90
Classical_pointcloud	0.317391	9adc1717-5146-4a86-baf7-a1f5ef8dd9a9	180
Classical_pointcloud	0.322262	9adc1717-5146-4a86-baf7-a1f5ef8dd9a9	270
Classical_pointcloud	0	9c8993f6-73f7-46d9-9b64-b7f67d854b3f	0
Classical_pointcloud	0.285767	9c8993f6-73f7-46d9-9b64-b7f67d854b3f	90
Classical_pointcloud	0.301915	9c8993f6-73f7-46d9-9b64-b7f67d854b3f	180
Classical_pointcloud	0.310615	9c8993f6-73f7-46d9-9b64-b7f67d854b3f	270
Classical_pointcloud	0	9d371ea9-bef0-4012-a3ce-3c6db24600ab	0
Classical_pointcloud	0.377957	9d371ea9-bef0-4012-a3ce-3c6db24600ab	90
Classical_pointcloud	0.246018	9d371ea9-bef0-4012-a3ce-3c6db24600ab	180
Classical_pointcloud	0.386597	9d371ea9-bef0-4012-a3ce-3c6db24600ab	270
Classical_pointcloud	0	a1c7ac87-9d92-4108-bfc9-e0a6f4fd9e75	0
Classical_pointcloud	0.322766	a1c7ac87-9d92-4108-bfc9-e0a6f4fd9e75	90
Classical_pointcloud	0.370212	a1c7ac87-9d92-4108-bfc9-e0a6f4fd9e75	180
Classical_pointcloud	0.379055	a1c7ac87-9d92-4108-bfc9-e0a6f4fd9e75	270
Classical_pointcloud	0	a3bb817f-b84d-418c-86e6-52248b80de85	0
Classical_pointcloud	0.348116	a3bb817f-b84d-418c-86e6-52248b80de85	90
Classical_pointcloud	0.345737	a3bb817f-b84d-418c-86e6-52248b80de85	180
Classical_pointcloud	0.347217	a3bb817f-b84d-418c-86e6-52248b80de85	270
Classical_pointcloud	0	aabbbca4-6c35-4f3d-9467-7d573482f236	0
Classical_pointcloud	0.364522	aabbbca4-6c35-4f3d-9467-7d573482f236	90
Classical_pointcloud	0.225117	aabbbca4-6c35-4f3d-9467-7d573482f236	180
Classical_pointcloud	0.373059	aabbbca4-6c35-4f3d-9467-7d573482f236	270
Classical_pointcloud	0	ab017107-9503-4665-8216-5864861f086c	0
Classical_pointcloud	0.334771	ab017107-9503-4665-8216-5864861f086c	90
Classical_pointcloud	0.374926	ab017107-9503-4665-8216-5864861f086c	180
Classical_pointcloud	0.329976	ab017107-9503-4665-8216-5864861f086c	270
Classical_pointcloud	0	ab359784-2c33-4bb5-aa6a-f300f318364a	0
Classical_pointcloud	0.27313	ab359784-2c33-4bb5-aa6a-f300f318364a	90
Classical_pointcloud	0.290978	ab359784-2c33-4bb5-aa6a-f300f318364a	180
Classical_pointcloud	0.282394	ab359784-2c33-4bb5-aa6a-f300f318364a	270
Classical_pointcloud	0	aedfb9fc-3ae3-42cf-a88b-f3456600899d	0
Classical_pointcloud	0.330304	aedfb9fc-3ae3-42cf-a88b-f3456600899d	90
Classical_pointcloud	0.383455	aedfb9fc-3ae3-42cf-a88b-f3456600899d	180
Classical_pointcloud	0.315491	aedfb9fc-3ae3-42cf-a88b-f3456600899d	270
Classical_pointcloud	0	b2795e20-86b1-41b7-9874-75b58c9aa9cd	0
Classical_pointcloud	0.287173	b2795e20-86b1-41b7-9874-75b58c9aa9cd	90
Classical_pointcloud	0.311439	b2795e20-86b1-41b7-9874-75b58c9aa9cd	180
Classical_pointcloud	0.285125	b2795e20-86b1-41b7-9874-75b58c9aa9cd	270
Classical_pointcloud	0	b2d1557b-6395-4e65-a128-689dc81dc1b8	0
Classical_pointcloud	0.397957	b2d1557b-6395-4e65-a128-689dc81dc1b8	90
Classical_pointcloud	0.339632	b2d1557b-6395-4e65-a128-689dc81dc1b8	180
Classical_pointcloud	0.417183	b2d1557b-6395-4e65-a128-689dc81dc1b8	270
Classical_pointcloud	0	b2ed7424-73ab-4b9e-8880-0d02503e4541	0
Classical_pointcloud	0.366041	b2ed7424-73ab-4b9e-8880-0d02503e4541	90
Classical_pointcloud	0.311871	b2ed7424-73ab-4b9e-8880-0d02503e4541	180
Classical_pointcloud	0.342865	b2ed7424-73ab-4b9e-8880-0d02503e4541	270
Classical_pointcloud	0	b3b73260-9d2c-4e10-8eda-156547a073b9	0
Classical_pointcloud	0.461067	b3b73260-9d2c-4e10-8eda-156547a073b9	90
Classical_pointcloud	0.482354	b3b73260-9d2c-4e10-8eda-156547a073b9	180
Classical_pointcloud	0.459823	b3b73260-9d2c-4e10-8eda-156547a073b9	270
Classical_pointcloud	0	b51030bf-091e-4b22-bddf-ca34b0eb50ec	0
Classical_pointcloud	0.344728	b51030bf-091e-4b22-bddf-ca34b0eb50ec	90
Classical_pointcloud	0.369351	b51030bf-091e-4b22-bddf-ca34b0eb50ec	180
Classical_pointcloud	0.329174	b51030bf-091e-4b22-bddf-ca34b0eb50ec	270
Classical_pointcloud	0	b8a09fb4-049a-4792-bfd0-326d1cba2ebc	0
Classical_pointcloud	0.246861	b8a09fb4-049a-4792-bfd0-326d1cba2ebc	90
Classical_pointcloud	0.246831	b8a09fb4-049a-4792-bfd0-326d1cba2ebc	180
Classical_pointcloud	0.238909	b8a09fb4-049a-4792-bfd0-326d1cba2ebc	270
Classical_pointcloud	0	b9f3f775-2a00-4001-bc80-13f58074a1da	0
Classical_pointcloud	0.240615	b9f3f775-2a00-4001-bc80-13f58074a1da	90
Classical_pointcloud	0.269123	b9f3f775-2a00-4001-bc80-13f58074a1da	180
Classical_pointcloud	0.24402	b9f3f775-2a00-4001-bc80-13f58074a1da	270
Classical_pointcloud	0	bb339384-88a8-4850-81c1-9f90d05de048	0
Classical_pointcloud	0.392506	bb339384-88a8-4850-81c1-9f90d05de048	90
Classical_pointcloud	0.492336	bb339384-88a8-4850-81c1-9f90d05de048	180
Classical_pointcloud	0.393518	bb339384-88a8-4850-81c1-9f90d05de048	270
Classical_pointcloud	0	bbdaffff-4e82-433f-b2c9-3181153270af	0
Classical_pointcloud	0.283125	bbdaffff-4e82-433f-b2c9-3181153270af	90
Classical_pointcloud	0.32781	bbdaffff-4e82-433f-b2c9-3181153270af	180
Classical_pointcloud	0.321522	bbdaffff-4e82-433f-b2c9-3181153270af	270
Classical_pointcloud	0	bfac6348-15c9-4174-a42c-b75f3662c2d9	0
Classical_pointcloud	0.420185	bfac6348-15c9-4174-a42c-b75f3662c2d9	90
Classical_pointcloud	0.326344	bfac6348-15c9-4174-a42c-b75f3662c2d9	180
Classical_pointcloud	0.425582	bfac6348-15c9-4174-a42c-b75f3662c2d9	270
Classical_pointcloud	0	bfd4b4f5-e66b-4b93-9db1-79958e79aff9	0
Classical_pointcloud	0.3185	bfd4b4f5-e66b-4b93-9db1-79958e79aff9	90
Classical_pointcloud	0.279025	bfd4b4f5-e66b-4b93-9db1-79958e79aff9	180
Classical_pointcloud	0.316528	bfd4b4f5-e66b-4b93-9db1-79958e79aff9	270
Classical_pointcloud	0	bffd2ce4-4bdc-4cea-87a0-73cc9e4b462a	0
Classical_pointcloud	0.292601	bffd2ce4-4bdc-4cea-87a0-73cc9e4b462a	90
Classical_pointcloud	0.370162	bffd2ce4-4bdc-4cea-87a0-73cc9e4b462a	180
Classical_pointcloud	0.256199	bffd2ce4-4bdc-4cea-87a0-73cc9e4b462a	270
Classical_pointcloud	0	c0bd9e43-a1e4-423f-8c47-686f361ac43a	0
Classical_pointcloud	0.421461	c0bd9e43-a1e4-423f-8c47-686f361ac43a	90
Classical_pointcloud	0.42463	c0bd9e43-a1e4-423f-8c47-686f361ac43a	180
Classical_pointcloud	0.416335	c0bd9e43-a1e4-423f-8c47-686f361ac43a	270
Classical_pointcloud	0	c1cc9abb-40ef-4a7a-bb3c-bcd72678c1fc	0
Classical_pointcloud	0.514046	c1cc9abb-40ef-4a7a-bb3c-bcd72678c1fc	90
Classical_pointcloud	0.664376	c1cc9abb-40ef-4a7a-bb3c-bcd72678c1fc	180
Classical_pointcloud	0.562976	c1cc9abb-40ef-4a7a-bb3c-bcd72678c1fc	270
Classical_pointcloud	0	c23decef-a2a1-44ca-8db4-a23671bc2f3f	0
Classical_pointcloud	0.23694	c23decef-a2a1-44ca-8db4-a23671bc2f3f	90
Classical_pointcloud	0.234654	c23decef-a2a1-44ca-8db4-a23671bc2f3f	180
Classical_pointcloud	0.246683	c23decef-a2a1-44ca-8db4-a23671bc2f3f	270
Classical_pointcloud	0	c2e9027e-71db-4330-a52b-2b0e8ba6339b	0
Classical_pointcloud	0.32308	c2e9027e-71db-4330-a52b-2b0e8ba6339b	90
Classical_pointcloud	0.335313	c2e9027e-71db-4330-a52b-2b0e8ba6339b	180
Classical_pointcloud	0.30724	c2e9027e-71db-4330-a52b-2b0e8ba6339b	270
Classical_pointcloud	0	c382794f-5baf-4b17-8574-62dccbbbaefc	0
Classical_pointcloud	0.448922	c382794f-5baf-4b17-8574-62dccbbbaefc	90
Classical_pointcloud	0.396616	c382794f-5baf-4b17-8574-62dccbbbaefc	180
Classical_pointcloud	0.457339	c382794f-5baf-4b17-8574-62dccbbbaefc	270
Classical_pointcloud	0	c65da446-107e-448b-96e6-6d8dd832f660	0
Classical_pointcloud	0.404081	c65da446-107e-448b-96e6-6d8dd832f660	90
Classical_pointcloud	0.322865	c65da446-107e-448b-96e6-6d8dd832f660	180
Classical_pointcloud	0.413663	c65da446-107e-448b-96e6-6d8dd832f660	270
Classical_pointcloud	0	c7956b73-6da8-4108-9bb9-6e7b0880e93c	0
Classical_pointcloud	0.365547	c7956b73-6da8-4108-9bb9-6e7b0880e93c	90
Classical_pointcloud	0.294758	c7956b73-6da8-4108-9bb9-6e7b0880e93c	180
Classical_pointcloud	0.368177	c7956b73-6da8-4108-9bb9-6e7b0880e93c	270
Classical_pointcloud	0	ce1aa414-b87c-4e68-882e-894bac36a8bb	0
Classical_pointcloud	0.414662	ce1aa414-b87c-4e68-882e-894bac36a8bb	90
Classical_pointcloud	0.253092	ce1aa414-b87c-4e68-882e-894bac36a8bb	180
Classical_pointcloud	0.40562	ce1aa414-b87c-4e68-882e-894bac36a8bb	270
Classical_pointcloud	0	d23de56e-bacf-4ec8-8e18-39822fea777b	0
Classical_pointcloud	0.431936	d23de56e-bacf-4ec8-8e18-39822fea777b	90
Classical_pointcloud	0.41359	d23de56e-bacf-4ec8-8e18-39822fea777b	180
Classical_pointcloud	0.446013	d23de56e-bacf-4ec8-8e18-39822fea777b	270
Classical_pointcloud	0	d5296d1f-8596-4def-a4ef-8cdf5839f334	0
Classical_pointcloud	0.297863	d5296d1f-8596-4def-a4ef-8cdf5839f334	90
Classical_pointcloud	0.346299	d5296d1f-8596-4def-a4ef-8cdf5839f334	180
Classical_pointcloud	0.298248	d5296d1f-8596-4def-a4ef-8cdf5839f334	270
Classical_pointcloud	0	d8a208d0-b569-4c16-9cac-1d1c53f9265e	0
Classical_pointcloud	0.321118	d8a208d0-b569-4c16-9cac-1d1c53f9265e	90
Classical_pointcloud	0.370222	d8a208d0-b569-4c16-9cac-1d1c53f9265e	180
Classical_pointcloud	0.331857	d8a208d0-b569-4c16-9cac-1d1c53f9265e	270
Classical_pointcloud	0	d8da3e25-e144-4f92-a533-a7493934efd4	0
Classical_pointcloud	0.331457	d8da3e25-e144-4f92-a533-a7493934efd4	90
Classical_pointcloud	0.25322	d8da3e25-e144-4f92-a533-a7493934efd4	180
Classical_pointcloud	0.347899	d8da3e25-e144-4f92-a533-a7493934efd4	270
Classical_pointcloud	0	da5a942a-9488-4abe-bc74-416609d84e05	0
Classical_pointcloud	0.396013	da5a942a-9488-4abe-bc74-416609d84e05	90
Classical_pointcloud	0.338626	da5a942a-9488-4abe-bc74-416609d84e05	180
Classical_pointcloud	0.390598	da5a942a-9488-4abe-bc74-416609d84e05	270
Classical_pointcloud	0	db996c54-b505-4141-9477-bb07ab7e79cd	0
Classical_pointcloud	0.264797	db996c54-b505-4141-9477-bb07ab7e79cd	90
Classical_pointcloud	0.356209	db996c54-b505-4141-9477-bb07ab7e79cd	180
Classical_pointcloud	0.269678	db996c54-b505-4141-9477-bb07ab7e79cd	270
Classical_pointcloud	0	de13f59b-ce99-4d8a-b812-e4e4b3280dfd	0
Classical_pointcloud	0.488804	de13f59b-ce99-4d8a-b812-e4e4b3280dfd	90
Classical_pointcloud	0.442563	de13f59b-ce99-4d8a-b812-e4e4b3280dfd	180
Classical_pointcloud	0.483004	de13f59b-ce99-4d8a-b812-e4e4b3280dfd	270
Classical_pointcloud	0	de28441c-1ad4-4c06-816a-b5259ecbc098	0
Classical_pointcloud	0.391799	de28441c-1ad4-4c06-816a-b5259ecbc098	90
Classical_pointcloud	0.351883	de28441c-1ad4-4c06-816a-b5259ecbc098	180
Classical_pointcloud	0.393378	de28441c-1ad4-4c06-816a-b5259ecbc098	270
Classical_pointcloud	0	dffcbb57-8075-4d34-a088-312518fbd207	0
Classical_pointcloud	0.484784	dffcbb57-8075-4d34-a088-312518fbd207	90
Classical_pointcloud	0.330699	dffcbb57-8075-4d34-a088-312518fbd207	180
Classical_pointcloud	0.490707	dffcbb57-8075-4d34-a088-312518fbd207	270
Classical_pointcloud	0	e16a47da-21b4-447d-a8e9-97ac4a02d6ff	0
Classical_pointcloud	0.244694	e16a47da-21b4-447d-a8e9-97ac4a02d6ff	90
Classical_pointcloud	0.261894	e16a47da-21b4-447d-a8e9-97ac4a02d6ff	180
Classical_pointcloud	0.234079	e16a47da-21b4-447d-a8e9-97ac4a02d6ff	270
Classical_pointcloud	0	e5b849b8-a738-48e0-8030-6dafb2e354a0	0
Classical_pointcloud	0.361985	e5b849b8-a738-48e0-8030-6dafb2e354a0	90
Classical_pointcloud	0.394417	e5b849b8-a738-48e0-8030-6dafb2e354a0	180
Classical_pointcloud	0.401441	e5b849b8-a738-48e0-8030-6dafb2e354a0	270
Classical_pointcloud	0	e6bc935e-a27b-4238-aa7f-d8d404b19914	0
Classical_pointcloud	0.39744	e6bc935e-a27b-4238-aa7f-d8d404b19914	90
Classical_pointcloud	0.403069	e6bc935e-a27b-4238-aa7f-d8d404b19914	180
Classical_pointcloud	0.393589	e6bc935e-a27b-4238-aa7f-d8d404b19914	270
Classical_pointcloud	0	ec4ca624-47dc-4b84-8ac5-68a89b473db3	0
Classical_pointcloud	0.297326	ec4ca624-47dc-4b84-8ac5-68a89b473db3	90
Classical_pointcloud	0.296495	ec4ca624-47dc-4b84-8ac5-68a89b473db3	180
Classical_pointcloud	0.296176	ec4ca624-47dc-4b84-8ac5-68a89b473db3	270
Classical_pointcloud	0	f13a282f-19b4-4ddc-a7f2-aa415309a07e	0
Classical_pointcloud	0.42613	f13a282f-19b4-4ddc-a7f2-aa415309a07e	90
Classical_pointcloud	0.278835	f13a282f-19b4-4ddc-a7f2-aa415309a07e	180
Classical_pointcloud	0.443057	f13a282f-19b4-4ddc-a7f2-aa415309a07e	270
Classical_pointcloud	0	f3912eab-84b3-492b-9574-e4cceeccc2aa	0
Classical_pointcloud	0.404952	f3912eab-84b3-492b-9574-e4cceeccc2aa	90
Classical_pointcloud	0.377046	f3912eab-84b3-492b-9574-e4cceeccc2aa	180
Classical_pointcloud	0.394209	f3912eab-84b3-492b-9574-e4cceeccc2aa	270
Classical_pointcloud	0	f6264052-5078-4b8b-950a-c7b682111068	0
Classical_pointcloud	0.335401	f6264052-5078-4b8b-950a-c7b682111068	90
Classical_pointcloud	0.365262	f6264052-5078-4b8b-950a-c7b682111068	180
Classical_pointcloud	0.326222	f6264052-5078-4b8b-950a-c7b682111068	270
Classical_pointcloud	0	f65168f5-a4b7-4489-a520-473377f006ed	0
Classical_pointcloud	0.314635	f65168f5-a4b7-4489-a520-473377f006ed	90
Classical_pointcloud	0.287632	f65168f5-a4b7-4489-a520-473377f006ed	180
Classical_pointcloud	0.310822	f65168f5-a4b7-4489-a520-473377f006ed	270
Classical_pointcloud	0	f65212a7-58f9-456b-b8e8-1a0d5b179168	0
Classical_pointcloud	0.252376	f65212a7-58f9-456b-b8e8-1a0d5b179168	90
Classical_pointcloud	0.221801	f65212a7-58f9-456b-b8e8-1a0d5b179168	180
Classical_pointcloud	0.258877	f65212a7-58f9-456b-b8e8-1a0d5b179168	270
Classical_pointcloud	0	f776c96b-f1cb-4547-92bb-9c8292367daf	0
Classical_pointcloud	0.352705	f776c96b-f1cb-4547-92bb-9c8292367daf	90
Classical_pointcloud	0.277513	f776c96b-f1cb-4547-92bb-9c8292367daf	180
Classical_pointcloud	0.358964	f776c96b-f1cb-4547-92bb-9c8292367daf	270
Classical_pointcloud	0	f7db903a-9dd4-4eac-9985-ff94cc4da687	0
Classical_pointcloud	0.436713	f7db903a-9dd4-4eac-9985-ff94cc4da687	90
Classical_pointcloud	0.39573	f7db903a-9dd4-4eac-9985-ff94cc4da687	180
Classical_pointcloud	0.421307	f7db903a-9dd4-4eac-9985-ff94cc4da687	270
Classical_pointcloud	0	f87143a4-e1cf-48df-a4d0-d5c4f6a8bbbf	0
Classical_pointcloud	0.416789	f87143a4-e1cf-48df-a4d0-d5c4f6a8bbbf	90
Classical_pointcloud	0.306469	f87143a4-e1cf-48df-a4d0-d5c4f6a8bbbf	180
Classical_pointcloud	0.424676	f87143a4-e1cf-48df-a4d0-d5c4f6a8bbbf	270
Classical_pointcloud	0	f8e74cd8-75e0-4865-9c56-a35f13219060	0
Classical_pointcloud	0.406253	f8e74cd8-75e0-4865-9c56-a35f13219060	90
Classical_pointcloud	0.419584	f8e74cd8-75e0-4865-9c56-a35f13219060	180
Classical_pointcloud	0.372192	f8e74cd8-75e0-4865-9c56-a35f13219060	270
Classical_pointcloud	0	f8e775be-6120-49d5-959c-0751a9661ddf	0
Classical_pointcloud	0.374076	f8e775be-6120-49d5-959c-0751a9661ddf	90
Classical_pointcloud	0.245932	f8e775be-6120-49d5-959c-0751a9661ddf	180
Classical_pointcloud	0.38585	f8e775be-6120-49d5-959c-0751a9661ddf	270
Classical_pointcloud	0	fed6691a-81f2-4510-8948-db26ac15eecb	0
Classical_pointcloud	0.362373	fed6691a-81f2-4510-8948-db26ac15eecb	90
Classical_pointcloud	0.402642	fed6691a-81f2-4510-8948-db26ac15eecb	180
Classical_pointcloud	0.345562	fed6691a-81f2-4510-8948-db26ac15eecb	270
Classical_pointcloud	0	34b9a326-34c1-44b3-b217-6acd307df93e	0
Classical_pointcloud	0.167668	34b9a326-34c1-44b3-b217-6acd307df93e	90
Classical_pointcloud	0.115588	34b9a326-34c1-44b3-b217-6acd307df93e	180
Classical_pointcloud	0.180069	34b9a326-34c1-44b3-b217-6acd307df93e	270
Classical_pointcloud	0	3eee4b37-42ff-4a56-8091-f1026787bc15	0
Classical_pointcloud	0.367475	3eee4b37-42ff-4a56-8091-f1026787bc15	90
Classical_pointcloud	0.280675	3eee4b37-42ff-4a56-8091-f1026787bc15	180
Classical_pointcloud	0.37006	3eee4b37-42ff-4a56-8091-f1026787bc15	270
Classical_pointcloud	0	7ded25f7-967b-4027-a7c6-9f5a96a8e3fa	0
Classical_pointcloud	0.384782	7ded25f7-967b-4027-a7c6-9f5a96a8e3fa	90
Classical_pointcloud	0.414574	7ded25f7-967b-4027-a7c6-9f5a96a8e3fa	180
Classical_pointcloud	0.373071	7ded25f7-967b-4027-a7c6-9f5a96a8e3fa	270
Classical_pointcloud	0	907e13c9-993c-40a1-b30b-3d747882201c	0
Classical_pointcloud	0.463169	907e13c9-993c-40a1-b30b-3d747882201c	90
Classical_pointcloud	0.21138	907e13c9-993c-40a1-b30b-3d747882201c	180
Classical_pointcloud	0.473957	907e13c9-993c-40a1-b30b-3d747882201c	270
Classical_pointcloud	0	f9e8721c-4f70-4778-b53a-a8f0651d4500	0
Classical_pointcloud	0.257869	f9e8721c-4f70-4778-b53a-a8f0651d4500	90
Classical_pointcloud	0.194632	f9e8721c-4f70-4778-b53a-a8f0651d4500	180
Classical_pointcloud	0.249322	f9e8721c-4f70-4778-b53a-a8f0651d4500	270
Rotation_invariant_pointcloud	0	016e95b6-3864-4252-be8d-c65462e45d31	0
Rotation_invariant_pointcloud	9.17307e-05	016e95b6-3864-4252-be8d-c65462e45d31	90
Rotation_invariant_pointcloud	0	016e95b6-3864-4252-be8d-c65462e45d31	180
Rotation_invariant_pointcloud	9.17307e-05	016e95b6-3864-4252-be8d-c65462e45d31	270
Rotation_invariant_pointcloud	0	01c34a4d-3ba5-4ada-ab20-1ab8aa4d5002	0
Rotation_invariant_pointcloud	0.000191883	01c34a4d-3ba5-4ada-ab20-1ab8aa4d5002	90
Rotation_invariant_pointcloud	0	01c34a4d-3ba5-4ada-ab20-1ab8aa4d5002	180
Rotation_invariant_pointcloud	0.000191883	01c34a4d-3ba5-4ada-ab20-1ab8aa4d5002	270
Rotation_invariant_pointcloud	0	02ef7e83-787b-4b02-b7a5-96f78a316d12	0
Rotation_invariant_pointcloud	7.07807e-05	02ef7e83-787b-4b02-b7a5-96f78a316d12	90
Rotation_invariant_pointcloud	0	02ef7e83-787b-4b02-b7a5-96f78a316d12	180
Rotation_invariant_pointcloud	7.07807e-05	02ef7e83-787b-4b02-b7a5-96f78a316d12	270
Rotation_invariant_pointcloud	0	08389180-861f-48d2-9e70-40fd34088622	0
Rotation_invariant_pointcloud	0.000107671	08389180-861f-48d2-9e70-40fd34088622	90
Rotation_invariant_pointcloud	0	08389180-861f-48d2-9e70-40fd34088622	180
Rotation_invariant_pointcloud	0.000107671	08389180-861f-48d2-9e70-40fd34088622	270
Rotation_invariant_pointcloud	0	0a39aa97-04a9-4909-9d2f-fc3ada00fad3	0
Rotation_invariant_pointcloud	9.57566e-05	0a39aa97-04a9-4909-9d2f-fc3ada00fad3	90
Rotation_invariant_pointcloud	0	0a39aa97-04a9-4909-9d2f-fc3ada00fad3	180
Rotation_invariant_pointcloud	9.57566e-05	0a39aa97-04a9-4909-9d2f-fc3ada00fad3	270
Rotation_invariant_pointcloud	0	0bdc12e8-c7f7-4c45-a6b1-0f19c650c07a	0
Rotation_invariant_pointcloud	0.000126761	0bdc12e8-c7f7-4c45-a6b1-0f19c650c07a	90
Rotation_invariant_pointcloud	0	0bdc12e8-c7f7-4c45-a6b1-0f19c650c07a	180
Rotation_invariant_pointcloud	0.000126761	0bdc12e8-c7f7-4c45-a6b1-0f19c650c07a	270
Rotation_invariant_pointcloud	0	0c998f7a-ff03-4329-a187-7eca4d39caa5	0
Rotation_invariant_pointcloud	0.000140812	0c998f7a-ff03-4329-a187-7eca4d39caa5	90
Rotation_invariant_pointcloud	0	0c998f7a-ff03-4329-a187-7eca4d39caa5	180
Rotation_invariant_pointcloud	0.000140812	0c998f7a-ff03-4329-a187-7eca4d39caa5	270
Rotation_invariant_pointcloud	0	0f0ff3d7-fd45-4ca7-871e-2dc0f82cdcc8	0
Rotation_invariant_pointcloud	0.000204224	0f0ff3d7-fd45-4ca7-871e-2dc0f82cdcc8	90
Rotation_invariant_pointcloud	0	0f0ff3d7-fd45-4ca7-871e-2dc0f82cdcc8	180
Rotation_invariant_pointcloud	0.000204224	0f0ff3d7-fd45-4ca7-871e-2dc0f82cdcc8	270
Rotation_invariant_pointcloud	0	0f4cac9c-4eea-4db4-9890-79ea07ad0b93	0
Rotation_invariant_pointcloud	9.73971e-05	0f4cac9c-4eea-4db4-9890-79ea07ad0b93	90
Rotation_invariant_pointcloud	0	0f4cac9c-4eea-4db4-9890-79ea07ad0b93	180
Rotation_invariant_pointcloud	9.73971e-05	0f4cac9c-4eea-4db4-9890-79ea07ad0b93	270
Rotation_invariant_pointcloud	0	1e8da23e-abdb-440e-8665-e69e6fc0aefe	0
Rotation_invariant_pointcloud	0.000177245	1e8da23e-abdb-440e-8665-e69e6fc0aefe	90
Rotation_invariant_pointcloud	0	1e8da23e-abdb-440e-8665-e69e6fc0aefe	180
Rotation_invariant_pointcloud	0.000177245	1e8da23e-abdb-440e-8665-e69e6fc0aefe	270
Rotation_invariant_pointcloud	0	24e17ee9-0211-4ddf-b7ae-f5423e58dc10	0
Rotation_invariant_pointcloud	0.000194347	24e17ee9-0211-4ddf-b7ae-f5423e58dc10	90
Rotation_invariant_pointcloud	0	24e17ee9-0211-4ddf-b7ae-f5423e58dc10	180
Rotation_invariant_pointcloud	0.000194347	24e17ee9-0211-4ddf-b7ae-f5423e58dc10	270
Rotation_invariant_pointcloud	0	2bf6680d-43c3-4936-8938-db3928fee607	0
Rotation_invariant_pointcloud	6.46327e-05	2bf6680d-43c3-4936-8938-db3928fee607	90
Rotation_invariant_pointcloud	0	2bf6680d-43c3-4936-8938-db3928fee607	180
Rotation_invariant_pointcloud	6.46327e-05	2bf6680d-43c3-4936-8938-db3928fee607	270
Rotation_invariant_pointcloud	0	2cdef9a0-08d9-4e97-a3e6-5b325c8afe83	0
Rotation_invariant_pointcloud	0.000266673	2cdef9a0-08d9-4e97-a3e6-5b325c8afe83	90
Rotation_invariant_pointcloud	0	2cdef9a0-08d9-4e97-a3e6-5b325c8afe83	180
Rotation_invariant_pointcloud	0.000266673	2cdef9a0-08d9-4e97-a3e6-5b325c8afe83	270
Rotation_invariant_pointcloud	0	311abdbd-3918-4079-8c88-72e4666fc8d2	0
Rotation_invariant_pointcloud	0.00018435	311abdbd-3918-4079-8c88-72e4666fc8d2	90
Rotation_invariant_pointcloud	0	311abdbd-3918-4079-8c88-72e4666fc8d2	180
Rotation_invariant_pointcloud	0.00018435	311abdbd-3918-4079-8c88-72e4666fc8d2	270
Rotation_invariant_pointcloud	0	31c9bdbf-a694-4120-a2ad-d76bfdf44970	0
Rotation_invariant_pointcloud	0.000113187	31c9bdbf-a694-4120-a2ad-d76bfdf44970	90
Rotation_invariant_pointcloud	0	31c9bdbf-a694-4120-a2ad-d76bfdf44970	180
Rotation_invariant_pointcloud	0.000113187	31c9bdbf-a694-4120-a2ad-d76bfdf44970	270
Rotation_invariant_pointcloud	0	344fd1f9-846d-45c8-8a9e-53cb9214f2ef	0
Rotation_invariant_pointcloud	0.000194797	344fd1f9-846d-45c8-8a9e-53cb9214f2ef	90
Rotation_invariant_pointcloud	0	344fd1f9-846d-45c8-8a9e-53cb9214f2ef	180
Rotation_invariant_pointcloud	0.000194797	344fd1f9-846d-45c8-8a9e-53cb9214f2ef	270
Rotation_invariant_pointcloud	0	35520558-f137-44c0-8f56-87aac8bd1944	0
Rotation_invariant_pointcloud	0.00018575	35520558-f137-44c0-8f56-87aac8bd1944	90
Rotation_invariant_pointcloud	0	35520558-f137-44c0-8f56-87aac8bd1944	180
Rotation_invariant_pointcloud	0.00018575	35520558-f137-44c0-8f56-87aac8bd1944	270
Rotation_invariant_pointcloud	0	3564f6f3-3737-47ae-bde9-e11d196bd717	0
Rotation_invariant_pointcloud	0.000155002	3564f6f3-3737-47ae-bde9-e11d196bd717	90
Rotation_invariant_pointcloud	0	3564f6f3-3737-47ae-bde9-e11d196bd717	180
Rotation_invariant_pointcloud	0.000155002	3564f6f3-3737-47ae-bde9-e11d196bd717	270
Rotation_invariant_pointcloud	0	35de38cb-8bd3-4f5d-9a42-bfbb4a2dcef1	0
Rotation_invariant_pointcloud	0.000162367	35de38cb-8bd3-4f5d-9a42-bfbb4a2dcef1	90
Rotation_invariant_pointcloud	0	35de38cb-8bd3-4f5d-9a42-bfbb4a2dcef1	180
Rotation_invariant_pointcloud	0.000162367	35de38cb-8bd3-4f5d-9a42-bfbb4a2dcef1	270
Rotation_invariant_pointcloud	0	3724480c-0c75-4670-b48b-bb723ef44c41	0
Rotation_invariant_pointcloud	9.83535e-05	3724480c-0c75-4670-b48b-bb723ef44c41	90
Rotation_invariant_pointcloud	0	3724480c-0c75-4670-b48b-bb723ef44c41	180
Rotation_invariant_pointcloud	9.83535e-05	3724480c-0c75-4670-b48b-bb723ef44c41	270
Rotation_invariant_pointcloud	0	37f142e2-ef2a-4265-b672-b75d9b1f09e8	0
Rotation_invariant_pointcloud	7.27422e-05	37f142e2-ef2a-4265-b672-b75d9b1f09e8	90
Rotation_invariant_pointcloud	0	37f142e2-ef2a-4265-b672-b75d9b1f09e8	180
Rotation_invariant_pointcloud	7.27422e-05	37f142e2-ef2a-4265-b672-b75d9b1f09e8	270
Rotation_invariant_pointcloud	0	3a700a33-de9e-4afb-96b4-9cf8aa13f2c2	0
Rotation_invariant_pointcloud	0.000130431	3a700a33-de9e-4afb-96b4-9cf8aa13f2c2	90
Rotation_invariant_pointcloud	0	3a700a33-de9e-4afb-96b4-9cf8aa13f2c2	180
Rotation_invariant_pointcloud	0.000130431	3a700a33-de9e-4afb-96b4-9cf8aa13f2c2	270
Rotation_invariant_pointcloud	0	3c2ef9f9-bb7d-43f8-9813-a697c32ea74c	0
Rotation_invariant_pointcloud	0.000149253	3c2ef9f9-bb7d-43f8-9813-a697c32ea74c	90
Rotation_invariant_pointcloud	0	3c2ef9f9-bb7d-43f8-9813-a697c32ea74c	180
Rotation_invariant_pointcloud	0.000149253	3c2ef9f9-bb7d-43f8-9813-a697c32ea74c	270
Rotation_invariant_pointcloud	0	3cc0fe7a-7e29-4ec8-ab3f-dafed57cbbb9	0
Rotation_invariant_pointcloud	0.00016809	3cc0fe7a-7e29-4ec8-ab3f-dafed57cbbb9	90
Rotation_invariant_pointcloud	0	3cc0fe7a-7e29-4ec8-ab3f-dafed57cbbb9	180
Rotation_invariant_pointcloud	0.00016809	3cc0fe7a-7e29-4ec8-ab3f-dafed57cbbb9	270
Rotation_invariant_pointcloud	0	3ccc66d5-e38e-4d89-bf95-ddba635c8629	0
Rotation_invariant_pointcloud	9.88077e-05	3ccc66d5-e38e-4d89-bf95-ddba635c8629	90
Rotation_invariant_pointcloud	0	3ccc66d5-e38e-4d89-bf95-ddba635c8629	180
Rotation_invariant_pointcloud	9.88077e-05	3ccc66d5-e38e-4d89-bf95-ddba635c8629	270
Rotation_invariant_pointcloud	0	3f67c2ca-009c-49ec-8587-3a33034f956b	0
Rotation_invariant_pointcloud	8.50964e-05	3f67c2ca-009c-49ec-8587-3a33034f956b	90
Rotation_invariant_pointcloud	0	3f67c2ca-009c-49ec-8587-3a33034f956b	180
Rotation_invariant_pointcloud	8.50964e-05	3f67c2ca-009c-49ec-8587-3a33034f956b	270
Rotation_invariant_pointcloud	0	4875f40d-a768-4dce-b139-e647ad9104f8	0
Rotation_invariant_pointcloud	0.000357492	4875f40d-a768-4dce-b139-e647ad9104f8	90
Rotation_invariant_pointcloud	0	4875f40d-a768-4dce-b139-e647ad9104f8	180
Rotation_invariant_pointcloud	0.000357492	4875f40d-a768-4dce-b139-e647ad9104f8	270
Rotation_invariant_pointcloud	0	4a01ee10-4b34-4086-9bbc-6219a6db23fe	0
Rotation_invariant_pointcloud	5.06123e-05	4a01ee10-4b34-4086-9bbc-6219a6db23fe	90
Rotation_invariant_pointcloud	0	4a01ee10-4b34-4086-9bbc-6219a6db23fe	180
Rotation_invariant_pointcloud	5.06123e-05	4a01ee10-4b34-4086-9bbc-6219a6db23fe	270
Rotation_invariant_pointcloud	0	4a133565-c86a-4bfa-a1ad-fbf277ff18ee	0
Rotation_invariant_pointcloud	0.000103436	4a133565-c86a-4bfa-a1ad-fbf277ff18ee	90
Rotation_invariant_pointcloud	0	4a133565-c86a-4bfa-a1ad-fbf277ff18ee	180
Rotation_invariant_pointcloud	0.000103436	4a133565-c86a-4bfa-a1ad-fbf277ff18ee	270
Rotation_invariant_pointcloud	0	4b9d88b7-1e5d-462f-86b2-f3682dc8a05c	0
Rotation_invariant_pointcloud	7.23538e-05	4b9d88b7-1e5d-462f-86b2-f3682dc8a05c	90
Rotation_invariant_pointcloud	0	4b9d88b7-1e5d-462f-86b2-f3682dc8a05c	180
Rotation_invariant_pointcloud	7.23538e-05	4b9d88b7-1e5d-462f-86b2-f3682dc8a05c	270
Rotation_invariant_pointcloud	0	4d9b30d5-6f78-4b42-8199-82d28f182f02	0
Rotation_invariant_pointcloud	9.48875e-05	4d9b30d5-6f78-4b42-8199-82d28f182f02	90
Rotation_invariant_pointcloud	0	4d9b30d5-6f78-4b42-8199-82d28f182f02	180
Rotation_invariant_pointcloud	9.48875e-05	4d9b30d5-6f78-4b42-8199-82d28f182f02	270
Rotation_invariant_pointcloud	0	503e0584-5270-44b5-9d44-0e491af51404	0
Rotation_invariant_pointcloud	7.70694e-05	503e0584-5270-44b5-9d44-0e491af51404	90
Rotation_invariant_pointcloud	0	503e0584-5270-44b5-9d44-0e491af51404	180
Rotation_invariant_pointcloud	7.70694e-05	503e0584-5270-44b5-9d44-0e491af51404	270
Rotation_invariant_pointcloud	0	5098ef78-55d3-48d0-ba76-b4339792f0d4	0
Rotation_invariant_pointcloud	0.000347124	5098ef78-55d3-48d0-ba76-b4339792f0d4	90
Rotation_invariant_pointcloud	0	5098ef78-55d3-48d0-ba76-b4339792f0d4	180
Rotation_invariant_pointcloud	0.000347124	5098ef78-55d3-48d0-ba76-b4339792f0d4	270
Rotation_invariant_pointcloud	0	50b52c3e-4756-4684-a281-0141525ded9f	0
Rotation_invariant_pointcloud	5.16879e-05	50b52c3e-4756-4684-a281-0141525ded9f	90
Rotation_invariant_pointcloud	0	50b52c3e-4756-4684-a281-0141525ded9f	180
Rotation_invariant_pointcloud	5.16879e-05	50b52c3e-4756-4684-a281-0141525ded9f	270
Rotation_invariant_pointcloud	0	53fd5745-b84a-4513-931c-0fb2cf4e3754	0
Rotation_invariant_pointcloud	3.87718e-05	53fd5745-b84a-4513-931c-0fb2cf4e3754	90
Rotation_invariant_pointcloud	0	53fd5745-b84a-4513-931c-0fb2cf4e3754	180
Rotation_invariant_pointcloud	3.87718e-05	53fd5745-b84a-4513-931c-0fb2cf4e3754	270
Rotation_invariant_pointcloud	0	5c2673b5-ed5c-40f2-844e-7f58fba06237	0
Rotation_invariant_pointcloud	0.00104628	5c2673b5-ed5c-40f2-844e-7f58fba06237	90
Rotation_invariant_pointcloud	0	5c2673b5-ed5c-40f2-844e-7f58fba06237	180
Rotation_invariant_pointcloud	0.00104628	5c2673b5-ed5c-40f2-844e-7f58fba06237	270
Rotation_invariant_pointcloud	0	5e7ec954-d4a4-4fbc-a74f-08da8d768ac9	0
Rotation_invariant_pointcloud	0.000153486	5e7ec954-d4a4-4fbc-a74f-08da8d768ac9	90
Rotation_invariant_pointcloud	0	5e7ec954-d4a4-4fbc-a74f-08da8d768ac9	180
Rotation_invariant_pointcloud	0.000153486	5e7ec954-d4a4-4fbc-a74f-08da8d768ac9	270
Rotation_invariant_pointcloud	0	6186e81f-8e9b-44a5-a873-bc23144006f8	0
Rotation_invariant_pointcloud	0.000116945	6186e81f-8e9b-44a5-a873-bc23144006f8	90
Rotation_invariant_pointcloud	0	6186e81f-8e9b-44a5-a873-bc23144006f8	180
Rotation_invariant_pointcloud	0.000116945	6186e81f-8e9b-44a5-a873-bc23144006f8	270
Rotation_invariant_pointcloud	0	63841465-0d86-4ba2-9556-9c7cbca5c101	0
Rotation_invariant_pointcloud	0.00016577	63841465-0d86-4ba2-9556-9c7cbca5c101	90
Rotation_invariant_pointcloud	0	63841465-0d86-4ba2-9556-9c7cbca5c101	180
Rotation_invariant_pointcloud	0.00016577	63841465-0d86-4ba2-9556-9c7cbca5c101	270
Rotation_invariant_pointcloud	0	6410627e-76bc-4b79-8245-f551007209d5	0
Rotation_invariant_pointcloud	0.000340245	6410627e-76bc-4b79-8245-f551007209d5	90
Rotation_invariant_pointcloud	0	6410627e-76bc-4b79-8245-f551007209d5	180
Rotation_invariant_pointcloud	0.000340245	6410627e-76bc-4b79-8245-f551007209d5	270
Rotation_invariant_pointcloud	0	641a2af9-953f-4e4b-9261-5e4c90a23002	0
Rotation_invariant_pointcloud	6.78167e-05	641a2af9-953f-4e4b-9261-5e4c90a23002	90
Rotation_invariant_pointcloud	0	641a2af9-953f-4e4b-9261-5e4c90a23002	180
Rotation_invariant_pointcloud	6.78167e-05	641a2af9-953f-4e4b-9261-5e4c90a23002	270
Rotation_invariant_pointcloud	0	6724abfa-480f-4af8-904c-b6991c25fd5d	0
Rotation_invariant_pointcloud	0.000105053	6724abfa-480f-4af8-904c-b6991c25fd5d	90
Rotation_invariant_pointcloud	0	6724abfa-480f-4af8-904c-b6991c25fd5d	180
Rotation_invariant_pointcloud	0.000105053	6724abfa-480f-4af8-904c-b6991c25fd5d	270
Rotation_invariant_pointcloud	0	6a3ab51f-fa68-4fe1-a13b-2b2461ed71b4	0
Rotation_invariant_pointcloud	0.00738694	6a3ab51f-fa68-4fe1-a13b-2b2461ed71b4	90
Rotation_invariant_pointcloud	0	6a3ab51f-fa68-4fe1-a13b-2b2461ed71b4	180
Rotation_invariant_pointcloud	0.00738694	6a3ab51f-fa68-4fe1-a13b-2b2461ed71b4	270
Rotation_invariant_pointcloud	0	6a599658-58ce-4db3-abb1-58396d250370	0
Rotation_invariant_pointcloud	6.02894e-05	6a599658-58ce-4db3-abb1-58396d250370	90
Rotation_invariant_pointcloud	0	6a599658-58ce-4db3-abb1-58396d250370	180
Rotation_invariant_pointcloud	6.02894e-05	6a599658-58ce-4db3-abb1-58396d250370	270
Rotation_invariant_pointcloud	0	6c93ac33-eae4-4d3e-a301-ba75dedec10b	0
Rotation_invariant_pointcloud	8.05853e-05	6c93ac33-eae4-4d3e-a301-ba75dedec10b	90
Rotation_invariant_pointcloud	0	6c93ac33-eae4-4d3e-a301-ba75dedec10b	180
Rotation_invariant_pointcloud	8.05853e-05	6c93ac33-eae4-4d3e-a301-ba75dedec10b	270
Rotation_invariant_pointcloud	0	6dc94fbf-da90-4629-9320-7a9cf90ed298	0
Rotation_invariant_pointcloud	1.93783e-05	6dc94fbf-da90-4629-9320-7a9cf90ed298	90
Rotation_invariant_pointcloud	0	6dc94fbf-da90-4629-9320-7a9cf90ed298	180
Rotation_invariant_pointcloud	1.93783e-05	6dc94fbf-da90-4629-9320-7a9cf90ed298	270
Rotation_invariant_pointcloud	0	71877cdc-d890-4278-90b6-e0273e17b027	0
Rotation_invariant_pointcloud	0.000224431	71877cdc-d890-4278-90b6-e0273e17b027	90
Rotation_invariant_pointcloud	0	71877cdc-d890-4278-90b6-e0273e17b027	180
Rotation_invariant_pointcloud	0.000224431	71877cdc-d890-4278-90b6-e0273e17b027	270
Rotation_invariant_pointcloud	0	75c9f54a-2a7b-45ed-afea-e30d098a3c86	0
Rotation_invariant_pointcloud	0.000116363	75c9f54a-2a7b-45ed-afea-e30d098a3c86	90
Rotation_invariant_pointcloud	0	75c9f54a-2a7b-45ed-afea-e30d098a3c86	180
Rotation_invariant_pointcloud	0.000116363	75c9f54a-2a7b-45ed-afea-e30d098a3c86	270
Rotation_invariant_pointcloud	0	7624cd5b-715a-478e-9648-3bac4a73abe8	0
Rotation_invariant_pointcloud	6.44765e-05	7624cd5b-715a-478e-9648-3bac4a73abe8	90
Rotation_invariant_pointcloud	0	7624cd5b-715a-478e-9648-3bac4a73abe8	180
Rotation_invariant_pointcloud	6.44765e-05	7624cd5b-715a-478e-9648-3bac4a73abe8	270
Rotation_invariant_pointcloud	0	7e1e8485-0553-4e9e-a8da-52c5fa09171e	0
Rotation_invariant_pointcloud	9.76376e-05	7e1e8485-0553-4e9e-a8da-52c5fa09171e	90
Rotation_invariant_pointcloud	0	7e1e8485-0553-4e9e-a8da-52c5fa09171e	180
Rotation_invariant_pointcloud	9.76376e-05	7e1e8485-0553-4e9e-a8da-52c5fa09171e	270
Rotation_invariant_pointcloud	0	7e405996-b006-4ae4-b340-1c5e8e9e7ba1	0
Rotation_invariant_pointcloud	0.00024538	7e405996-b006-4ae4-b340-1c5e8e9e7ba1	90
Rotation_invariant_pointcloud	0	7e405996-b006-4ae4-b340-1c5e8e9e7ba1	180
Rotation_invariant_pointcloud	0.00024538	7e405996-b006-4ae4-b340-1c5e8e9e7ba1	270
Rotation_invariant_pointcloud	0	7fc9e540-6f27-4554-a7d6-d177a88a5db3	0
Rotation_invariant_pointcloud	0.000126674	7fc9e540-6f27-4554-a7d6-d177a88a5db3	90
Rotation_invariant_pointcloud	0	7fc9e540-6f27-4554-a7d6-d177a88a5db3	180
Rotation_invariant_pointcloud	0.000126674	7fc9e540-6f27-4554-a7d6-d177a88a5db3	270
Rotation_invariant_pointcloud	0	80d40c5e-65bf-43b0-8dea-b697c421ea78	0
Rotation_invariant_pointcloud	0.000281797	80d40c5e-65bf-43b0-8dea-b697c421ea78	90
Rotation_invariant_pointcloud	0	80d40c5e-65bf-43b0-8dea-b697c421ea78	180
Rotation_invariant_pointcloud	0.000281797	80d40c5e-65bf-43b0-8dea-b697c421ea78	270
Rotation_invariant_pointcloud	0	81a94050-1db1-4aba-a61c-d6a87e69060d	0
Rotation_invariant_pointcloud	5.32748e-05	81a94050-1db1-4aba-a61c-d6a87e69060d	90
Rotation_invariant_pointcloud	0	81a94050-1db1-4aba-a61c-d6a87e69060d	180
Rotation_invariant_pointcloud	5.32748e-05	81a94050-1db1-4aba-a61c-d6a87e69060d	270
Rotation_invariant_pointcloud	0	844b2778-4a64-4bd8-b476-26b683e0144c	0
Rotation_invariant_pointcloud	0.000598824	844b2778-4a64-4bd8-b476-26b683e0144c	90
Rotation_invariant_pointcloud	0	844b2778-4a64-4bd8-b476-26b683e0144c	180
Rotation_invariant_pointcloud	0.000598824	844b2778-4a64-4bd8-b476-26b683e0144c	270
Rotation_invariant_pointcloud	0	85b725f7-fd9d-42ad-8b65-659c12cf73f7	0
Rotation_invariant_pointcloud	0.000100796	85b725f7-fd9d-42ad-8b65-659c12cf73f7	90
Rotation_invariant_pointcloud	0	85b725f7-fd9d-42ad-8b65-659c12cf73f7	180
Rotation_invariant_pointcloud	0.000100796	85b725f7-fd9d-42ad-8b65-659c12cf73f7	270
Rotation_invariant_pointcloud	0	8713eea5-da72-4644-96fe-ba8340edb67d	0
Rotation_invariant_pointcloud	0.00014367	8713eea5-da72-4644-96fe-ba8340edb67d	90
Rotation_invariant_pointcloud	0	8713eea5-da72-4644-96fe-ba8340edb67d	180
Rotation_invariant_pointcloud	0.00014367	8713eea5-da72-4644-96fe-ba8340edb67d	270
Rotation_invariant_pointcloud	0	871cd92c-f111-446c-88a7-ec654146f4e0	0
Rotation_invariant_pointcloud	0.000319849	871cd92c-f111-446c-88a7-ec654146f4e0	90
Rotation_invariant_pointcloud	0	871cd92c-f111-446c-88a7-ec654146f4e0	180
Rotation_invariant_pointcloud	0.000319849	871cd92c-f111-446c-88a7-ec654146f4e0	270
Rotation_invariant_pointcloud	0	88267d64-4692-4402-b307-be9f4035aa7f	0
Rotation_invariant_pointcloud	0.000105915	88267d64-4692-4402-b307-be9f4035aa7f	90
Rotation_invariant_pointcloud	0	88267d64-4692-4402-b307-be9f4035aa7f	180
Rotation_invariant_pointcloud	0.000105915	88267d64-4692-4402-b307-be9f4035aa7f	270
Rotation_invariant_pointcloud	0	8879f4a1-393d-4ad6-ac66-72d5a361f95e	0
Rotation_invariant_pointcloud	0.000235061	8879f4a1-393d-4ad6-ac66-72d5a361f95e	90
Rotation_invariant_pointcloud	0	8879f4a1-393d-4ad6-ac66-72d5a361f95e	180
Rotation_invariant_pointcloud	0.000235061	8879f4a1-393d-4ad6-ac66-72d5a361f95e	270
Rotation_invariant_pointcloud	0	8b4dc68b-3e0c-49d5-be5c-b45e0cc482b4	0
Rotation_invariant_pointcloud	0.000134126	8b4dc68b-3e0c-49d5-be5c-b45e0cc482b4	90
Rotation_invariant_pointcloud	0	8b4dc68b-3e0c-49d5-be5c-b45e0cc482b4	180
Rotation_invariant_pointcloud	0.000134126	8b4dc68b-3e0c-49d5-be5c-b45e0cc482b4	270
Rotation_invariant_pointcloud	0	90ce3492-52c2-4d55-9f14-c04ec4c0b509	0
Rotation_invariant_pointcloud	0.000152238	90ce3492-52c2-4d55-9f14-c04ec4c0b509	90
Rotation_invariant_pointcloud	0	90ce3492-52c2-4d55-9f14-c04ec4c0b509	180
Rotation_invariant_pointcloud	0.000152238	90ce3492-52c2-4d55-9f14-c04ec4c0b509	270
Rotation_invariant_pointcloud	0	98db1128-69dd-4a5e-95c8-278bc07876be	0
Rotation_invariant_pointcloud	0.0003714	98db1128-69dd-4a5e-95c8-278bc07876be	90
Rotation_invariant_pointcloud	0	98db1128-69dd-4a5e-95c8-278bc07876be	180
Rotation_invariant_pointcloud	0.0003714	98db1128-69dd-4a5e-95c8-278bc07876be	270
Rotation_invariant_pointcloud	0	9ace345b-c2ac-4c79-a8fa-3f5d41a02090	0
Rotation_invariant_pointcloud	0.000211506	9ace345b-c2ac-4c79-a8fa-3f5d41a02090	90
Rotation_invariant_pointcloud	0	9ace345b-c2ac-4c79-a8fa-3f5d41a02090	180
Rotation_invariant_pointcloud	0.000211506	9ace345b-c2ac-4c79-a8fa-3f5d41a02090	270
Rotation_invariant_pointcloud	0	9adc1717-5146-4a86-baf7-a1f5ef8dd9a9	0
Rotation_invariant_pointcloud	0.000128814	9adc1717-5146-4a86-baf7-a1f5ef8dd9a9	90
Rotation_invariant_pointcloud	0	9adc1717-5146-4a86-baf7-a1f5ef8dd9a9	180
Rotation_invariant_pointcloud	0.000128814	9adc1717-5146-4a86-baf7-a1f5ef8dd9a9	270
Rotation_invariant_pointcloud	0	9c8993f6-73f7-46d9-9b64-b7f67d854b3f	0
Rotation_invariant_pointcloud	4.61948e-05	9c8993f6-73f7-46d9-9b64-b7f67d854b3f	90
Rotation_invariant_pointcloud	0	9c8993f6-73f7-46d9-9b64-b7f67d854b3f	180
Rotation_invariant_pointcloud	4.61948e-05	9c8993f6-73f7-46d9-9b64-b7f67d854b3f	270
Rotation_invariant_pointcloud	0	9d371ea9-bef0-4012-a3ce-3c6db24600ab	0
Rotation_invariant_pointcloud	0.000167858	9d371ea9-bef0-4012-a3ce-3c6db24600ab	90
Rotation_invariant_pointcloud	0	9d371ea9-bef0-4012-a3ce-3c6db24600ab	180
Rotation_invariant_pointcloud	0.000167858	9d371ea9-bef0-4012-a3ce-3c6db24600ab	270
Rotation_invariant_pointcloud	0	a1c7ac87-9d92-4108-bfc9-e0a6f4fd9e75	0
Rotation_invariant_pointcloud	0.000127878	a1c7ac87-9d92-4108-bfc9-e0a6f4fd9e75	90
Rotation_invariant_pointcloud	0	a1c7ac87-9d92-4108-bfc9-e0a6f4fd9e75	180
Rotation_invariant_pointcloud	0.000127878	a1c7ac87-9d92-4108-bfc9-e0a6f4fd9e75	270
Rotation_invariant_pointcloud	0	a3bb817f-b84d-418c-86e6-52248b80de85	0
Rotation_invariant_pointcloud	0.000151996	a3bb817f-b84d-418c-86e6-52248b80de85	90
Rotation_invariant_pointcloud	0	a3bb817f-b84d-418c-86e6-52248b80de85	180
Rotation_invariant_pointcloud	0.000151996	a3bb817f-b84d-418c-86e6-52248b80de85	270
Rotation_invariant_pointcloud	0	aabbbca4-6c35-4f3d-9467-7d573482f236	0
Rotation_invariant_pointcloud	0.000146705	aabbbca4-6c35-4f3d-9467-7d573482f236	90
Rotation_invariant_pointcloud	0	aabbbca4-6c35-4f3d-9467-7d573482f236	180
Rotation_invariant_pointcloud	0.000146705	aabbbca4-6c35-4f3d-9467-7d573482f236	270
Rotation_invariant_pointcloud	0	ab017107-9503-4665-8216-5864861f086c	0
Rotation_invariant_pointcloud	0.000108992	ab017107-9503-4665-8216-5864861f086c	90
Rotation_invariant_pointcloud	0	ab017107-9503-4665-8216-5864861f086c	180
Rotation_invariant_pointcloud	0.000108992	ab017107-9503-4665-8216-5864861f086c	270
Rotation_invariant_pointcloud	0	ab359784-2c33-4bb5-aa6a-f300f318364a	0
Rotation_invariant_pointcloud	0.000130653	ab359784-2c33-4bb5-aa6a-f300f318364a	90
Rotation_invariant_pointcloud	0	ab359784-2c33-4bb5-aa6a-f300f318364a	180
Rotation_invariant_pointcloud	0.000130653	ab359784-2c33-4bb5-aa6a-f300f318364a	270
Rotation_invariant_pointcloud	0	aedfb9fc-3ae3-42cf-a88b-f3456600899d	0
Rotation_invariant_pointcloud	8.15305e-05	aedfb9fc-3ae3-42cf-a88b-f3456600899d	90
Rotation_invariant_pointcloud	0	aedfb9fc-3ae3-42cf-a88b-f3456600899d	180
Rotation_invariant_pointcloud	8.15305e-05	aedfb9fc-3ae3-42cf-a88b-f3456600899d	270
Rotation_invariant_pointcloud	0	b2795e20-86b1-41b7-9874-75b58c9aa9cd	0
Rotation_invariant_pointcloud	0.000135828	b2795e20-86b1-41b7-9874-75b58c9aa9cd	90
Rotation_invariant_pointcloud	0	b2795e20-86b1-41b7-9874-75b58c9aa9cd	180
Rotation_invariant_pointcloud	0.000135828	b2795e20-86b1-41b7-9874-75b58c9aa9cd	270
Rotation_invariant_pointcloud	0	b2d1557b-6395-4e65-a128-689dc81dc1b8	0
Rotation_invariant_pointcloud	0.000108419	b2d1557b-6395-4e65-a128-689dc81dc1b8	90
Rotation_invariant_pointcloud	0	b2d1557b-6395-4e65-a128-689dc81dc1b8	180
Rotation_invariant_pointcloud	0.000108419	b2d1557b-6395-4e65-a128-689dc81dc1b8	270
Rotation_invariant_pointcloud	0	b2ed7424-73ab-4b9e-8880-0d02503e4541	0
Rotation_invariant_pointcloud	0.000203553	b2ed7424-73ab-4b9e-8880-0d02503e4541	90
Rotation_invariant_pointcloud	0	b2ed7424-73ab-4b9e-8880-0d02503e4541	180
Rotation_invariant_pointcloud	0.000203553	b2ed7424-73ab-4b9e-8880-0d02503e4541	270
Rotation_invariant_pointcloud	0	b3b73260-9d2c-4e10-8eda-156547a073b9	0
Rotation_invariant_pointcloud	6.6047e-05	b3b73260-9d2c-4e10-8eda-156547a073b9	90
Rotation_invariant_pointcloud	0	b3b73260-9d2c-4e10-8eda-156547a073b9	180
Rotation_invariant_pointcloud	6.6047e-05	b3b73260-9d2c-4e10-8eda-156547a073b9	270
Rotation_invariant_pointcloud	0	b51030bf-091e-4b22-bddf-ca34b0eb50ec	0
Rotation_invariant_pointcloud	0.000807901	b51030bf-091e-4b22-bddf-ca34b0eb50ec	90
Rotation_invariant_pointcloud	0	b51030bf-091e-4b22-bddf-ca34b0eb50ec	180
Rotation_invariant_pointcloud	0.000807901	b51030bf-091e-4b22-bddf-ca34b0eb50ec	270
Rotation_invariant_pointcloud	0	b8a09fb4-049a-4792-bfd0-326d1cba2ebc	0
Rotation_invariant_pointcloud	0.000141477	b8a09fb4-049a-4792-bfd0-326d1cba2ebc	90
Rotation_invariant_pointcloud	0	b8a09fb4-049a-4792-bfd0-326d1cba2ebc	180
Rotation_invariant_pointcloud	0.000141477	b8a09fb4-049a-4792-bfd0-326d1cba2ebc	270
Rotation_invariant_pointcloud	0	b9f3f775-2a00-4001-bc80-13f58074a1da	0
Rotation_invariant_pointcloud	0.000173308	b9f3f775-2a00-4001-bc80-13f58074a1da	90
Rotation_invariant_pointcloud	0	b9f3f775-2a00-4001-bc80-13f58074a1da	180
Rotation_invariant_pointcloud	0.000173308	b9f3f775-2a00-4001-bc80-13f58074a1da	270
Rotation_invariant_pointcloud	0	bb339384-88a8-4850-81c1-9f90d05de048	0
Rotation_invariant_pointcloud	0.000174826	bb339384-88a8-4850-81c1-9f90d05de048	90
Rotation_invariant_pointcloud	0	bb339384-88a8-4850-81c1-9f90d05de048	180
Rotation_invariant_pointcloud	0.000174826	bb339384-88a8-4850-81c1-9f90d05de048	270
Rotation_invariant_pointcloud	0	bbdaffff-4e82-433f-b2c9-3181153270af	0
Rotation_invariant_pointcloud	8.37393e-05	bbdaffff-4e82-433f-b2c9-3181153270af	90
Rotation_invariant_pointcloud	0	bbdaffff-4e82-433f-b2c9-3181153270af	180
Rotation_invariant_pointcloud	8.37393e-05	bbdaffff-4e82-433f-b2c9-3181153270af	270
Rotation_invariant_pointcloud	0	bfac6348-15c9-4174-a42c-b75f3662c2d9	0
Rotation_invariant_pointcloud	8.70239e-05	bfac6348-15c9-4174-a42c-b75f3662c2d9	90
Rotation_invariant_pointcloud	0	bfac6348-15c9-4174-a42c-b75f3662c2d9	180
Rotation_invariant_pointcloud	8.70239e-05	bfac6348-15c9-4174-a42c-b75f3662c2d9	270
Rotation_invariant_pointcloud	0	bfd4b4f5-e66b-4b93-9db1-79958e79aff9	0
Rotation_invariant_pointcloud	9.41759e-05	bfd4b4f5-e66b-4b93-9db1-79958e79aff9	90
Rotation_invariant_pointcloud	0	bfd4b4f5-e66b-4b93-9db1-79958e79aff9	180
Rotation_invariant_pointcloud	9.41759e-05	bfd4b4f5-e66b-4b93-9db1-79958e79aff9	270
Rotation_invariant_pointcloud	0	bffd2ce4-4bdc-4cea-87a0-73cc9e4b462a	0
Rotation_invariant_pointcloud	0.000266223	bffd2ce4-4bdc-4cea-87a0-73cc9e4b462a	90
Rotation_invariant_pointcloud	0	bffd2ce4-4bdc-4cea-87a0-73cc9e4b462a	180
Rotation_invariant_pointcloud	0.000266223	bffd2ce4-4bdc-4cea-87a0-73cc9e4b462a	270
Rotation_invariant_pointcloud	0	c0bd9e43-a1e4-423f-8c47-686f361ac43a	0
Rotation_invariant_pointcloud	0.000177149	c0bd9e43-a1e4-423f-8c47-686f361ac43a	90
Rotation_invariant_pointcloud	0	c0bd9e43-a1e4-423f-8c47-686f361ac43a	180
Rotation_invariant_pointcloud	0.000177149	c0bd9e43-a1e4-423f-8c47-686f361ac43a	270
Rotation_invariant_pointcloud	0	c1cc9abb-40ef-4a7a-bb3c-bcd72678c1fc	0
Rotation_invariant_pointcloud	0.000320861	c1cc9abb-40ef-4a7a-bb3c-bcd72678c1fc	90
Rotation_invariant_pointcloud	0	c1cc9abb-40ef-4a7a-bb3c-bcd72678c1fc	180
Rotation_invariant_pointcloud	0.000320861	c1cc9abb-40ef-4a7a-bb3c-bcd72678c1fc	270
Rotation_invariant_pointcloud	0	c23decef-a2a1-44ca-8db4-a23671bc2f3f	0
Rotation_invariant_pointcloud	0.000153376	c23decef-a2a1-44ca-8db4-a23671bc2f3f	90
Rotation_invariant_pointcloud	0	c23decef-a2a1-44ca-8db4-a23671bc2f3f	180
Rotation_invariant_pointcloud	0.000153376	c23decef-a2a1-44ca-8db4-a23671bc2f3f	270
Rotation_invariant_pointcloud	0	c2e9027e-71db-4330-a52b-2b0e8ba6339b	0
Rotation_invariant_pointcloud	9.60716e-05	c2e9027e-71db-4330-a52b-2b0e8ba6339b	90
Rotation_invariant_pointcloud	0	c2e9027e-71db-4330-a52b-2b0e8ba6339b	180
Rotation_invariant_pointcloud	9.60716e-05	c2e9027e-71db-4330-a52b-2b0e8ba6339b	270
Rotation_invariant_pointcloud	0	c382794f-5baf-4b17-8574-62dccbbbaefc	0
Rotation_invariant_pointcloud	0.000210377	c382794f-5baf-4b17-8574-62dccbbbaefc	90
Rotation_invariant_pointcloud	0	c382794f-5baf-4b17-8574-62dccbbbaefc	180
Rotation_invariant_pointcloud	0.000210377	c382794f-5baf-4b17-8574-62dccbbbaefc	270
Rotation_invariant_pointcloud	0	c65da446-107e-448b-96e6-6d8dd832f660	0
Rotation_invariant_pointcloud	0.000166652	c65da446-107e-448b-96e6-6d8dd832f660	90
Rotation_invariant_pointcloud	0	c65da446-107e-448b-96e6-6d8dd832f660	180
Rotation_invariant_pointcloud	0.000166652	c65da446-107e-448b-96e6-6d8dd832f660	270
Rotation_invariant_pointcloud	0	c7956b73-6da8-4108-9bb9-6e7b0880e93c	0
Rotation_invariant_pointcloud	0.000311918	c7956b73-6da8-4108-9bb9-6e7b0880e93c	90
Rotation_invariant_pointcloud	0	c7956b73-6da8-4108-9bb9-6e7b0880e93c	180
Rotation_invariant_pointcloud	0.000311918	c7956b73-6da8-4108-9bb9-6e7b0880e93c	270
Rotation_invariant_pointcloud	0	ce1aa414-b87c-4e68-882e-894bac36a8bb	0
Rotation_invariant_pointcloud	0.000228969	ce1aa414-b87c-4e68-882e-894bac36a8bb	90
Rotation_invariant_pointcloud	0	ce1aa414-b87c-4e68-882e-894bac36a8bb	180
Rotation_invariant_pointcloud	0.000228969	ce1aa414-b87c-4e68-882e-894bac36a8bb	270
Rotation_invariant_pointcloud	0	d23de56e-bacf-4ec8-8e18-39822fea777b	0
Rotation_invariant_pointcloud	0.00027967	d23de56e-bacf-4ec8-8e18-39822fea777b	90
Rotation_invariant_pointcloud	0	d23de56e-bacf-4ec8-8e18-39822fea777b	180
Rotation_invariant_pointcloud	0.00027967	d23de56e-bacf-4ec8-8e18-39822fea777b	270
Rotation_invariant_pointcloud	0	d5296d1f-8596-4def-a4ef-8cdf5839f334	0
Rotation_invariant_pointcloud	6.34596e-05	d5296d1f-8596-4def-a4ef-8cdf5839f334	90
Rotation_invariant_pointcloud	0	d5296d1f-8596-4def-a4ef-8cdf5839f334	180
Rotation_invariant_pointcloud	6.34596e-05	d5296d1f-8596-4def-a4ef-8cdf5839f334	270
Rotation_invariant_pointcloud	0	d8a208d0-b569-4c16-9cac-1d1c53f9265e	0
Rotation_invariant_pointcloud	7.47693e-05	d8a208d0-b569-4c16-9cac-1d1c53f9265e	90
Rotation_invariant_pointcloud	0	d8a208d0-b569-4c16-9cac-1d1c53f9265e	180
Rotation_invariant_pointcloud	7.47693e-05	d8a208d0-b569-4c16-9cac-1d1c53f9265e	270
Rotation_invariant_pointcloud	0	d8da3e25-e144-4f92-a533-a7493934efd4	0
Rotation_invariant_pointcloud	4.46251e-05	d8da3e25-e144-4f92-a533-a7493934efd4	90
Rotation_invariant_pointcloud	0	d8da3e25-e144-4f92-a533-a7493934efd4	180
Rotation_invariant_pointcloud	4.46251e-05	d8da3e25-e144-4f92-a533-a7493934efd4	270
Rotation_invariant_pointcloud	0	da5a942a-9488-4abe-bc74-416609d84e05	0
Rotation_invariant_pointcloud	0.000398699	da5a942a-9488-4abe-bc74-416609d84e05	90
Rotation_invariant_pointcloud	0	da5a942a-9488-4abe-bc74-416609d84e05	180
Rotation_invariant_pointcloud	0.000398699	da5a942a-9488-4abe-bc74-416609d84e05	270
Rotation_invariant_pointcloud	0	db996c54-b505-4141-9477-bb07ab7e79cd	0
Rotation_invariant_pointcloud	0.000140163	db996c54-b505-4141-9477-bb07ab7e79cd	90
Rotation_invariant_pointcloud	0	db996c54-b505-4141-9477-bb07ab7e79cd	180
Rotation_invariant_pointcloud	0.000140163	db996c54-b505-4141-9477-bb07ab7e79cd	270
Rotation_invariant_pointcloud	0	de13f59b-ce99-4d8a-b812-e4e4b3280dfd	0
Rotation_invariant_pointcloud	9.91047e-05	de13f59b-ce99-4d8a-b812-e4e4b3280dfd	90
Rotation_invariant_pointcloud	0	de13f59b-ce99-4d8a-b812-e4e4b3280dfd	180
Rotation_invariant_pointcloud	9.91047e-05	de13f59b-ce99-4d8a-b812-e4e4b3280dfd	270
Rotation_invariant_pointcloud	0	de28441c-1ad4-4c06-816a-b5259ecbc098	0
Rotation_invariant_pointcloud	0.000138804	de28441c-1ad4-4c06-816a-b5259ecbc098	90
Rotation_invariant_pointcloud	0	de28441c-1ad4-4c06-816a-b5259ecbc098	180
Rotation_invariant_pointcloud	0.000138804	de28441c-1ad4-4c06-816a-b5259ecbc098	270
Rotation_invariant_pointcloud	0	dffcbb57-8075-4d34-a088-312518fbd207	0
Rotation_invariant_pointcloud	0.000202758	dffcbb57-8075-4d34-a088-312518fbd207	90
Rotation_invariant_pointcloud	0	dffcbb57-8075-4d34-a088-312518fbd207	180
Rotation_invariant_pointcloud	0.000202758	dffcbb57-8075-4d34-a088-312518fbd207	270
Rotation_invariant_pointcloud	0	e16a47da-21b4-447d-a8e9-97ac4a02d6ff	0
Rotation_invariant_pointcloud	0.000444704	e16a47da-21b4-447d-a8e9-97ac4a02d6ff	90
Rotation_invariant_pointcloud	0	e16a47da-21b4-447d-a8e9-97ac4a02d6ff	180
Rotation_invariant_pointcloud	0.000444704	e16a47da-21b4-447d-a8e9-97ac4a02d6ff	270
Rotation_invariant_pointcloud	0	e5b849b8-a738-48e0-8030-6dafb2e354a0	0
Rotation_invariant_pointcloud	7.60996e-05	e5b849b8-a738-48e0-8030-6dafb2e354a0	90
Rotation_invariant_pointcloud	0	e5b849b8-a738-48e0-8030-6dafb2e354a0	180
Rotation_invariant_pointcloud	7.60996e-05	e5b849b8-a738-48e0-8030-6dafb2e354a0	270
Rotation_invariant_pointcloud	0	e6bc935e-a27b-4238-aa7f-d8d404b19914	0
Rotation_invariant_pointcloud	0.000127153	e6bc935e-a27b-4238-aa7f-d8d404b19914	90
Rotation_invariant_pointcloud	0	e6bc935e-a27b-4238-aa7f-d8d404b19914	180
Rotation_invariant_pointcloud	0.000127153	e6bc935e-a27b-4238-aa7f-d8d404b19914	270
Rotation_invariant_pointcloud	0	ec4ca624-47dc-4b84-8ac5-68a89b473db3	0
Rotation_invariant_pointcloud	6.35645e-05	ec4ca624-47dc-4b84-8ac5-68a89b473db3	90
Rotation_invariant_pointcloud	0	ec4ca624-47dc-4b84-8ac5-68a89b473db3	180
Rotation_invariant_pointcloud	6.35645e-05	ec4ca624-47dc-4b84-8ac5-68a89b473db3	270
Rotation_invariant_pointcloud	0	f13a282f-19b4-4ddc-a7f2-aa415309a07e	0
Rotation_invariant_pointcloud	9.78016e-05	f13a282f-19b4-4ddc-a7f2-aa415309a07e	90
Rotation_invariant_pointcloud	0	f13a282f-19b4-4ddc-a7f2-aa415309a07e	180
Rotation_invariant_pointcloud	9.78016e-05	f13a282f-19b4-4ddc-a7f2-aa415309a07e	270
Rotation_invariant_pointcloud	0	f3912eab-84b3-492b-9574-e4cceeccc2aa	0
Rotation_invariant_pointcloud	0.000198755	f3912eab-84b3-492b-9574-e4cceeccc2aa	90
Rotation_invariant_pointcloud	0	f3912eab-84b3-492b-9574-e4cceeccc2aa	180
Rotation_invariant_pointcloud	0.000198755	f3912eab-84b3-492b-9574-e4cceeccc2aa	270
Rotation_invariant_pointcloud	0	f6264052-5078-4b8b-950a-c7b682111068	0
Rotation_invariant_pointcloud	9.75104e-05	f6264052-5078-4b8b-950a-c7b682111068	90
Rotation_invariant_pointcloud	0	f6264052-5078-4b8b-950a-c7b682111068	180
Rotation_invariant_pointcloud	9.75104e-05	f6264052-5078-4b8b-950a-c7b682111068	270
Rotation_invariant_pointcloud	0	f65168f5-a4b7-4489-a520-473377f006ed	0
Rotation_invariant_pointcloud	4.70642e-05	f65168f5-a4b7-4489-a520-473377f006ed	90
Rotation_invariant_pointcloud	0	f65168f5-a4b7-4489-a520-473377f006ed	180
Rotation_invariant_pointcloud	4.70642e-05	f65168f5-a4b7-4489-a520-473377f006ed	270
Rotation_invariant_pointcloud	0	f65212a7-58f9-456b-b8e8-1a0d5b179168	0
Rotation_invariant_pointcloud	2.98836e-05	f65212a7-58f9-456b-b8e8-1a0d5b179168	90
Rotation_invariant_pointcloud	0	f65212a7-58f9-456b-b8e8-1a0d5b179168	180
Rotation_invariant_pointcloud	2.98836e-05	f65212a7-58f9-456b-b8e8-1a0d5b179168	270
Rotation_invariant_pointcloud	0	f776c96b-f1cb-4547-92bb-9c8292367daf	0
Rotation_invariant_pointcloud	7.98114e-05	f776c96b-f1cb-4547-92bb-9c8292367daf	90
Rotation_invariant_pointcloud	0	f776c96b-f1cb-4547-92bb-9c8292367daf	180
Rotation_invariant_pointcloud	7.98114e-05	f776c96b-f1cb-4547-92bb-9c8292367daf	270
Rotation_invariant_pointcloud	0	f7db903a-9dd4-4eac-9985-ff94cc4da687	0
Rotation_invariant_pointcloud	0.000146955	f7db903a-9dd4-4eac-9985-ff94cc4da687	90
Rotation_invariant_pointcloud	0	f7db903a-9dd4-4eac-9985-ff94cc4da687	180
Rotation_invariant_pointcloud	0.000146955	f7db903a-9dd4-4eac-9985-ff94cc4da687	270
Rotation_invariant_pointcloud	0	f87143a4-e1cf-48df-a4d0-d5c4f6a8bbbf	0
Rotation_invariant_pointcloud	0.000150626	f87143a4-e1cf-48df-a4d0-d5c4f6a8bbbf	90
Rotation_invariant_pointcloud	0	f87143a4-e1cf-48df-a4d0-d5c4f6a8bbbf	180
Rotation_invariant_pointcloud	0.000150626	f87143a4-e1cf-48df-a4d0-d5c4f6a8bbbf	270
Rotation_invariant_pointcloud	0	f8e74cd8-75e0-4865-9c56-a35f13219060	0
Rotation_invariant_pointcloud	0.000204714	f8e74cd8-75e0-4865-9c56-a35f13219060	90
Rotation_invariant_pointcloud	0	f8e74cd8-75e0-4865-9c56-a35f13219060	180
Rotation_invariant_pointcloud	0.000204714	f8e74cd8-75e0-4865-9c56-a35f13219060	270
Rotation_invariant_pointcloud	0	f8e775be-6120-49d5-959c-0751a9661ddf	0
Rotation_invariant_pointcloud	1.16332e-05	f8e775be-6120-49d5-959c-0751a9661ddf	90
Rotation_invariant_pointcloud	0	f8e775be-6120-49d5-959c-0751a9661ddf	180
Rotation_invariant_pointcloud	1.16332e-05	f8e775be-6120-49d5-959c-0751a9661ddf	270
Rotation_invariant_pointcloud	0	fed6691a-81f2-4510-8948-db26ac15eecb	0
Rotation_invariant_pointcloud	0.000179451	fed6691a-81f2-4510-8948-db26ac15eecb	90
Rotation_invariant_pointcloud	0	fed6691a-81f2-4510-8948-db26ac15eecb	180
Rotation_invariant_pointcloud	0.000179451	fed6691a-81f2-4510-8948-db26ac15eecb	270
Rotation_invariant_pointcloud	0	34b9a326-34c1-44b3-b217-6acd307df93e	0
Rotation_invariant_pointcloud	0.000141888	34b9a326-34c1-44b3-b217-6acd307df93e	90
Rotation_invariant_pointcloud	0	34b9a326-34c1-44b3-b217-6acd307df93e	180
Rotation_invariant_pointcloud	0.000141888	34b9a326-34c1-44b3-b217-6acd307df93e	270
Rotation_invariant_pointcloud	0	3eee4b37-42ff-4a56-8091-f1026787bc15	0
Rotation_invariant_pointcloud	0.000140952	3eee4b37-42ff-4a56-8091-f1026787bc15	90
Rotation_invariant_pointcloud	0	3eee4b37-42ff-4a56-8091-f1026787bc15	180
Rotation_invariant_pointcloud	0.000140952	3eee4b37-42ff-4a56-8091-f1026787bc15	270
Rotation_invariant_pointcloud	0	7ded25f7-967b-4027-a7c6-9f5a96a8e3fa	0
Rotation_invariant_pointcloud	5.64704e-05	7ded25f7-967b-4027-a7c6-9f5a96a8e3fa	90
Rotation_invariant_pointcloud	0	7ded25f7-967b-4027-a7c6-9f5a96a8e3fa	180
Rotation_invariant_pointcloud	5.64704e-05	7ded25f7-967b-4027-a7c6-9f5a96a8e3fa	270
Rotation_invariant_pointcloud	0	907e13c9-993c-40a1-b30b-3d747882201c	0
Rotation_invariant_pointcloud	6.87967e-05	907e13c9-993c-40a1-b30b-3d747882201c	90
Rotation_invariant_pointcloud	0	907e13c9-993c-40a1-b30b-3d747882201c	180
Rotation_invariant_pointcloud	6.87967e-05	907e13c9-993c-40a1-b30b-3d747882201c	270
Rotation_invariant_pointcloud	0	f9e8721c-4f70-4778-b53a-a8f0651d4500	0
Rotation_invariant_pointcloud	0.000145152	f9e8721c-4f70-4778-b53a-a8f0651d4500	90
Rotation_invariant_pointcloud	0	f9e8721c-4f70-4778-b53a-a8f0651d4500	180
Rotation_invariant_pointcloud	0.000145152	f9e8721c-4f70-4778-b53a-a8f0651d4500	270
