# Supplementary material for: Interpretable representation learning for 3D multi-piece intracellular structures using point clouds
Source: Nat Methods. 2025 Jul 3;22(7):1531–44. doi: 10.1038/s41592-025-02729-9 (PMC12240800; doi:10.1038/s41592-025-02729-9)
Supplement: Supplementary file 5 — Statistical source data. [file 41592_2025_2729_MOESM5_ESM.xlsx]

## Sheet: classification_cell_stage
model	top_1_acc	top_2_acc	top_3_acc	cv
Classical_image	0.644136	0.88477	0.943656	0
Classical_image	0.634122	0.876932	0.933281	1
Classical_image	0.640579	0.885345	0.937781	2
Classical_image	0.631481	0.868617	0.934846	3
Classical_image	0.639014	0.869497	0.935825	4
Rotation_invariant_image	0.540741	0.783527	0.839969	0
Rotation_invariant_image	0.543827	0.774995	0.831246	1
Rotation_invariant_image	0.537957	0.793974	0.846899	2
Rotation_invariant_image	0.533849	0.769419	0.822442	3
Rotation_invariant_image	0.53737	0.779104	0.828018	4
Classical_pointcloud	0.7175	0.913724	0.970165	0
Classical_pointcloud	0.718255	0.910194	0.964977	1
Classical_pointcloud	0.721483	0.917922	0.967912	2
Classical_pointcloud	0.718646	0.909705	0.967912	3
Classical_pointcloud	0.71532	0.910976	0.963119	4
Rotation_invariant_pointcloud_structurenorm	0.731586	0.934559	0.977893	0
Rotation_invariant_pointcloud_structurenorm	0.730679	0.934455	0.977304	1
Rotation_invariant_pointcloud_structurenorm	0.734103	0.932792	0.974858	2
Rotation_invariant_pointcloud_structurenorm	0.721385	0.931031	0.976326	3
Rotation_invariant_pointcloud_structurenorm	0.723635	0.925944	0.973684	4

## Sheet: classification_structure
model	top_1_acc	top_2_acc	top_3_acc	cv
Classical_image	0.940037	0.98836	0.996479	0
Classical_image	0.941107	0.987478	0.997065	1
Classical_image	0.942281	0.986598	0.997359	2
Classical_image	0.938173	0.989239	0.997359	3
Classical_image	0.942379	0.987771	0.996869	4
Rotation_invariant_image	0.93182	0.981904	0.995305	0
Rotation_invariant_image	0.931422	0.981608	0.995598	1
Rotation_invariant_image	0.932988	0.981706	0.996087	2
Rotation_invariant_image	0.927314	0.980337	0.997261	3
Rotation_invariant_image	0.924085	0.982684	0.995598	4
Classical_pointcloud	0.949232	0.997359	0.999609	0
Classical_pointcloud	0.944727	0.996674	0.999511	1
Classical_pointcloud	0.951966	0.99638	0.999022	2
Classical_pointcloud	0.950988	0.996869	0.998924	3
Classical_pointcloud	0.949129	0.996869	0.999511	4
Rotation_invariant_pointcloud_structurenorm	0.993935	0.999707	1	0
Rotation_invariant_pointcloud_structurenorm	0.992369	0.999315	0.999804	1
Rotation_invariant_pointcloud_structurenorm	0.993152	0.999413	0.999804	2
Rotation_invariant_pointcloud_structurenorm	0.991782	0.999511	0.999707	3
Rotation_invariant_pointcloud_structurenorm	0.992565	0.999609	0.999804	4

## Sheet: compactness
model	compactness
Classical_image	16.7665
Classical_image	16.9129
Classical_image	17.0453
Classical_image	17.1647
Classical_image	17.2738
Rotation_invariant_image	9.01825
Rotation_invariant_image	8.83635
Rotation_invariant_image	8.68495
Rotation_invariant_image	8.55546
Rotation_invariant_image	8.44242
Classical_pointcloud	18.8926
Classical_pointcloud	18.4062
Classical_pointcloud	18.0056
Classical_pointcloud	17.6656
Classical_pointcloud	17.3689
Rotation_invariant_pointcloud_structurenorm	11.5317
Rotation_invariant_pointcloud_structurenorm	11.2378
Rotation_invariant_pointcloud_structurenorm	10.9948
Rotation_invariant_pointcloud_structurenorm	10.7839
Rotation_invariant_pointcloud_structurenorm	10.5978

## Sheet: emissions
timestamp	project_name	run_id	duration	emissions	emissions_rate	cpu_power	gpu_power	ram_power	cpu_energy	gpu_energy	ram_energy	energy_consumed	country_name	country_iso_code	region	cloud_provider	cloud_region	os	python_version	codecarbon_version	cpu_count	cpu_model	gpu_count	gpu_model	longitude	latitude	ram_total_size	tracking_mode	on_cloud	pue	inference_time	model
2025-04-21T16:06:26	codecarbon	f54f43d5-cfee-47c4-8a94-6d81bd961f2f	4.35281	3.57158e-05	8.20524e-06	112.5	48.7446	188.823	0.00013602	6.04317e-05	0.000224969	0.00042142	United States	USA	washington			Linux-5.4.0-96-generic-x86_64-with-glibc2.31	3.10.15	2.6.0	256	AMD EPYC 7713 64-Core Processor	4	4 x NVIDIA A100-SXM4-80GB	-122.343	47.6733	503.529	machine	N	1	4.51976	Classical_image
2025-04-21T16:06:30	codecarbon	6a899158-b021-462a-9ef0-49cd189d1a6d	0.0504668	4.28091e-07	8.48262e-06	112.5	126.897	188.823	1.57605e-06	1.40445e-06	2.07067e-06	5.05116e-06	United States	USA	washington			Linux-5.4.0-96-generic-x86_64-with-glibc2.31	3.10.15	2.6.0	256	AMD EPYC 7713 64-Core Processor	4	4 x NVIDIA A100-SXM4-80GB	-122.343	47.6733	503.529	machine	N	1	0.135523	Classical_image
2025-04-21T16:06:32	codecarbon	3157595f-f975-4aea-a7cc-f42c28045e9e	0.0480495	2.924e-07	6.0854e-06	112.5	0	188.823	1.50052e-06	0	1.94959e-06	3.45011e-06	United States	USA	washington			Linux-5.4.0-96-generic-x86_64-with-glibc2.31	3.10.15	2.6.0	256	AMD EPYC 7713 64-Core Processor	4	4 x NVIDIA A100-SXM4-80GB	-122.343	47.6733	503.529	machine	N	1	0.139911	Classical_image
2025-04-21T16:06:37	codecarbon	6879da1d-fa5f-484b-9910-f747818f76b3	0.0487296	4.08996e-07	8.39317e-06	112.5	138.38	188.823	1.52179e-06	1.40556e-06	1.8985e-06	4.82585e-06	United States	USA	washington			Linux-5.4.0-96-generic-x86_64-with-glibc2.31	3.10.15	2.6.0	256	AMD EPYC 7713 64-Core Processor	4	4 x NVIDIA A100-SXM4-80GB	-122.343	47.6733	503.529	machine	N	1	0.126227	Classical_image
2025-04-21T16:06:39	codecarbon	ebbf36db-4270-458f-ac69-e6fc32500fb7	0.0493876	4.11224e-07	8.32646e-06	112.5	137.691	188.823	1.54235e-06	1.40333e-06	1.90646e-06	4.85215e-06	United States	USA	washington			Linux-5.4.0-96-generic-x86_64-with-glibc2.31	3.10.15	2.6.0	256	AMD EPYC 7713 64-Core Processor	4	4 x NVIDIA A100-SXM4-80GB	-122.343	47.6733	503.529	machine	N	1	0.123435	Classical_image
2025-04-21T16:06:43	codecarbon	d97eb00e-315d-4acd-b2a1-abeb2901fcbd	0.0490213	4.16827e-07	8.50298e-06	112.5	132.658	188.823	1.53087e-06	1.405e-06	1.98238e-06	4.91826e-06	United States	USA	washington			Linux-5.4.0-96-generic-x86_64-with-glibc2.31	3.10.15	2.6.0	256	AMD EPYC 7713 64-Core Processor	4	4 x NVIDIA A100-SXM4-80GB	-122.343	47.6733	503.529	machine	N	1	0.134718	Classical_image
2025-04-21T16:06:46	codecarbon	fbfa916e-d455-4b3a-b4c1-6319803ca98a	0.0489898	2.98197e-07	6.08692e-06	112.5	0	188.823	1.5299e-06	0	1.9886e-06	3.51851e-06	United States	USA	washington			Linux-5.4.0-96-generic-x86_64-with-glibc2.31	3.10.15	2.6.0	256	AMD EPYC 7713 64-Core Processor	4	4 x NVIDIA A100-SXM4-80GB	-122.343	47.6733	503.529	machine	N	1	0.164205	Classical_image
2025-04-21T16:06:49	codecarbon	98257f59-62c1-4432-a7b6-059c73acbffc	0.0465747	4.01e-07	8.60983e-06	112.5	140.67	188.823	1.45447e-06	1.40639e-06	1.87065e-06	4.73151e-06	United States	USA	washington			Linux-5.4.0-96-generic-x86_64-with-glibc2.31	3.10.15	2.6.0	256	AMD EPYC 7713 64-Core Processor	4	4 x NVIDIA A100-SXM4-80GB	-122.343	47.6733	503.529	machine	N	1	0.135706	Classical_image
2025-04-21T16:06:54	codecarbon	7477c2ea-f4ea-402c-bd52-5b413279c829	0.0503059	3.08162e-07	6.12575e-06	112.5	0	188.823	1.57107e-06	0	2.06502e-06	3.63608e-06	United States	USA	washington			Linux-5.4.0-96-generic-x86_64-with-glibc2.31	3.10.15	2.6.0	256	AMD EPYC 7713 64-Core Processor	4	4 x NVIDIA A100-SXM4-80GB	-122.343	47.6733	503.529	machine	N	1	0.127041	Classical_image
2025-04-21T16:06:59	codecarbon	077ca91a-fa64-4cf1-a35a-c412e1ff7331	0.0487971	2.9866e-07	6.12045e-06	112.5	0	188.823	1.5239e-06	0	2.00007e-06	3.52397e-06	United States	USA	washington			Linux-5.4.0-96-generic-x86_64-with-glibc2.31	3.10.15	2.6.0	256	AMD EPYC 7713 64-Core Processor	4	4 x NVIDIA A100-SXM4-80GB	-122.343	47.6733	503.529	machine	N	1	0.132619	Classical_image
2025-04-21T16:07:01	codecarbon	27ea6ec2-2fa1-472d-9e0a-6bc5d8537a72	0.0497332	4.21146e-07	8.46812e-06	112.5	131.032	188.823	1.55318e-06	1.40611e-06	2.00993e-06	4.96922e-06	United States	USA	washington			Linux-5.4.0-96-generic-x86_64-with-glibc2.31	3.10.15	2.6.0	256	AMD EPYC 7713 64-Core Processor	4	4 x NVIDIA A100-SXM4-80GB	-122.343	47.6733	503.529	machine	N	1	0.123901	Classical_image
2025-04-21T16:07:05	codecarbon	caefa0d8-96f2-48ee-ba2b-0ebfdbfc643a	0.0470072	2.85144e-07	6.06598e-06	112.5	0	188.823	1.46794e-06	0	1.89656e-06	3.36449e-06	United States	USA	washington			Linux-5.4.0-96-generic-x86_64-with-glibc2.31	3.10.15	2.6.0	256	AMD EPYC 7713 64-Core Processor	4	4 x NVIDIA A100-SXM4-80GB	-122.343	47.6733	503.529	machine	N	1	0.134642	Classical_image
2025-04-21T16:07:09	codecarbon	cbe41c06-f72c-4e1e-90b1-95c0ecffdaf0	0.047124	2.84268e-07	6.03235e-06	112.5	0	188.823	1.47164e-06	0	1.88251e-06	3.35416e-06	United States	USA	washington			Linux-5.4.0-96-generic-x86_64-with-glibc2.31	3.10.15	2.6.0	256	AMD EPYC 7713 64-Core Processor	4	4 x NVIDIA A100-SXM4-80GB	-122.343	47.6733	503.529	machine	N	1	0.125157	Classical_image
2025-04-21T16:07:14	codecarbon	38eb1273-cf32-49e3-a3bb-4e0c178631ee	0.0467618	2.83633e-07	6.06547e-06	112.5	0	188.823	1.46031e-06	0	1.88635e-06	3.34666e-06	United States	USA	washington			Linux-5.4.0-96-generic-x86_64-with-glibc2.31	3.10.15	2.6.0	256	AMD EPYC 7713 64-Core Processor	4	4 x NVIDIA A100-SXM4-80GB	-122.343	47.6733	503.529	machine	N	1	0.131853	Classical_image
2025-04-21T16:07:19	codecarbon	dfc4d440-48db-40e4-8821-b77e5fd24fdd	0.04755	2.85673e-07	6.00784e-06	112.5	0	188.823	1.48491e-06	0	1.88582e-06	3.37074e-06	United States	USA	washington			Linux-5.4.0-96-generic-x86_64-with-glibc2.31	3.10.15	2.6.0	256	AMD EPYC 7713 64-Core Processor	4	4 x NVIDIA A100-SXM4-80GB	-122.343	47.6733	503.529	machine	N	1	0.129122	Classical_image
2025-04-21T16:07:22	codecarbon	035c09f4-6a73-455b-b06c-520a3510f5cd	0.0469931	2.84158e-07	6.04679e-06	112.5	0	188.823	1.46755e-06	0	1.8853e-06	3.35285e-06	United States	USA	washington			Linux-5.4.0-96-generic-x86_64-with-glibc2.31	3.10.15	2.6.0	256	AMD EPYC 7713 64-Core Processor	4	4 x NVIDIA A100-SXM4-80GB	-122.343	47.6733	503.529	machine	N	1	0.125119	Classical_image
2025-04-21T16:07:27	codecarbon	a193472a-417a-4d23-a724-496808dbb2ce	0.0462747	3.996e-07	8.63538e-06	112.5	141.148	188.823	1.44513e-06	1.40639e-06	1.86347e-06	4.71499e-06	United States	USA	washington			Linux-5.4.0-96-generic-x86_64-with-glibc2.31	3.10.15	2.6.0	256	AMD EPYC 7713 64-Core Processor	4	4 x NVIDIA A100-SXM4-80GB	-122.343	47.6733	503.529	machine	N	1	0.196558	Classical_image
2025-04-21T16:07:32	codecarbon	ffa953ea-2378-4e43-b518-70825b19105b	0.0472327	2.83336e-07	5.99873e-06	112.5	0	188.823	1.47501e-06	0	1.86815e-06	3.34316e-06	United States	USA	washington			Linux-5.4.0-96-generic-x86_64-with-glibc2.31	3.10.15	2.6.0	256	AMD EPYC 7713 64-Core Processor	4	4 x NVIDIA A100-SXM4-80GB	-122.343	47.6733	503.529	machine	N	1	0.122655	Classical_image
2025-04-21T16:07:35	codecarbon	d0835d8f-01a8-4c80-a372-5e52b351a6fe	0.0479398	4.11443e-07	8.58249e-06	112.5	134.726	188.823	1.4971e-06	1.40528e-06	1.95234e-06	4.85473e-06	United States	USA	washington			Linux-5.4.0-96-generic-x86_64-with-glibc2.31	3.10.15	2.6.0	256	AMD EPYC 7713 64-Core Processor	4	4 x NVIDIA A100-SXM4-80GB	-122.343	47.6733	503.529	machine	N	1	0.12557	Classical_image
2025-04-21T16:07:40	codecarbon	ec279671-b695-4b1d-b773-f9a34727378c	0.0478286	2.87038e-07	6.00138e-06	112.5	0	188.823	1.49366e-06	0	1.89317e-06	3.38683e-06	United States	USA	washington			Linux-5.4.0-96-generic-x86_64-with-glibc2.31	3.10.15	2.6.0	256	AMD EPYC 7713 64-Core Processor	4	4 x NVIDIA A100-SXM4-80GB	-122.343	47.6733	503.529	machine	N	1	0.134146	Classical_image
2025-04-21T16:07:43	codecarbon	25a6d726-0ce6-4a8a-9461-abdc6bf3ebf2	0.050751	4.12581e-07	8.12952e-06	112.5	140.229	188.823	1.58497e-06	1.40667e-06	1.87652e-06	4.86816e-06	United States	USA	washington			Linux-5.4.0-96-generic-x86_64-with-glibc2.31	3.10.15	2.6.0	256	AMD EPYC 7713 64-Core Processor	4	4 x NVIDIA A100-SXM4-80GB	-122.343	47.6733	503.529	machine	N	1	0.126505	Classical_image
2025-04-21T16:07:48	codecarbon	0fcc3e72-46a7-4f98-b2b9-1d16b400106b	0.0466936	2.81722e-07	6.03342e-06	112.5	0	188.823	1.45818e-06	0	1.86594e-06	3.32411e-06	United States	USA	washington			Linux-5.4.0-96-generic-x86_64-with-glibc2.31	3.10.15	2.6.0	256	AMD EPYC 7713 64-Core Processor	4	4 x NVIDIA A100-SXM4-80GB	-122.343	47.6733	503.529	machine	N	1	0.121888	Classical_image
2025-04-21T16:07:53	codecarbon	1e1204d5-381a-4064-9a44-aeed7a3d1fc9	0.0467003	2.83348e-07	6.06737e-06	112.5	0	188.823	1.45829e-06	0	1.88502e-06	3.3433e-06	United States	USA	washington			Linux-5.4.0-96-generic-x86_64-with-glibc2.31	3.10.15	2.6.0	256	AMD EPYC 7713 64-Core Processor	4	4 x NVIDIA A100-SXM4-80GB	-122.343	47.6733	503.529	machine	N	1	0.130823	Classical_image
2025-04-21T16:07:55	codecarbon	32260190-4c65-4347-93db-d733188abaef	0.0592399	3.19113e-07	5.38679e-06	112.5	0	188.823	1.85025e-06	0	1.91505e-06	3.7653e-06	United States	USA	washington			Linux-5.4.0-96-generic-x86_64-with-glibc2.31	3.10.15	2.6.0	256	AMD EPYC 7713 64-Core Processor	4	4 x NVIDIA A100-SXM4-80GB	-122.343	47.6733	503.529	machine	N	1	0.137209	Classical_image
2025-04-21T16:08:00	codecarbon	6800f2a4-6d39-4fe5-a827-16a285f8d2f0	0.04841	2.92439e-07	6.04089e-06	112.5	0	188.823	1.51179e-06	0	1.93878e-06	3.45057e-06	United States	USA	washington			Linux-5.4.0-96-generic-x86_64-with-glibc2.31	3.10.15	2.6.0	256	AMD EPYC 7713 64-Core Processor	4	4 x NVIDIA A100-SXM4-80GB	-122.343	47.6733	503.529	machine	N	1	0.130819	Classical_image
2025-04-21T16:08:04	codecarbon	893a79ca-49b4-45dc-aec7-6c405443ad95	0.0473244	2.8792e-07	6.08396e-06	112.5	0	188.823	1.47786e-06	0	1.91939e-06	3.39725e-06	United States	USA	washington			Linux-5.4.0-96-generic-x86_64-with-glibc2.31	3.10.15	2.6.0	256	AMD EPYC 7713 64-Core Processor	4	4 x NVIDIA A100-SXM4-80GB	-122.343	47.6733	503.529	machine	N	1	0.130237	Classical_image
2025-04-21T16:08:09	codecarbon	0cdc5312-b10c-4062-8fdf-8273c5098372	0.0486119	4.05285e-07	8.33716e-06	112.5	140.052	188.823	1.51809e-06	1.4e-06	1.86398e-06	4.78207e-06	United States	USA	washington			Linux-5.4.0-96-generic-x86_64-with-glibc2.31	3.10.15	2.6.0	256	AMD EPYC 7713 64-Core Processor	4	4 x NVIDIA A100-SXM4-80GB	-122.343	47.6733	503.529	machine	N	1	0.1293	Classical_image
2025-04-21T16:08:11	codecarbon	954f0726-c87e-49b0-88aa-8e38b0ca40f4	0.0500799	4.10224e-07	8.1914e-06	112.5	140.23	188.823	1.56382e-06	1.40389e-06	1.87263e-06	4.84034e-06	United States	USA	washington			Linux-5.4.0-96-generic-x86_64-with-glibc2.31	3.10.15	2.6.0	256	AMD EPYC 7713 64-Core Processor	4	4 x NVIDIA A100-SXM4-80GB	-122.343	47.6733	503.529	machine	N	1	0.137655	Classical_image
2025-04-21T16:08:14	codecarbon	4fde0295-d65d-405e-8129-d130c179478e	0.0465885	2.83006e-07	6.07458e-06	112.5	0	188.823	1.45482e-06	0	1.88444e-06	3.33926e-06	United States	USA	washington			Linux-5.4.0-96-generic-x86_64-with-glibc2.31	3.10.15	2.6.0	256	AMD EPYC 7713 64-Core Processor	4	4 x NVIDIA A100-SXM4-80GB	-122.343	47.6733	503.529	machine	N	1	0.124461	Classical_image
2025-04-21T16:08:18	codecarbon	c5e9a148-a185-4a14-9f6c-0b58c76a5db7	0.0495328	4.08739e-07	8.25188e-06	112.5	140.559	188.823	1.54691e-06	1.40528e-06	1.87063e-06	4.82282e-06	United States	USA	washington			Linux-5.4.0-96-generic-x86_64-with-glibc2.31	3.10.15	2.6.0	256	AMD EPYC 7713 64-Core Processor	4	4 x NVIDIA A100-SXM4-80GB	-122.343	47.6733	503.529	machine	N	1	0.123922	Classical_image
2025-04-21T16:08:20	codecarbon	f064fe64-8150-4fbd-bfcb-cef385197a20	0.0465898	2.81722e-07	6.04685e-06	112.5	0	188.823	1.4549e-06	0	1.86921e-06	3.32411e-06	United States	USA	washington			Linux-5.4.0-96-generic-x86_64-with-glibc2.31	3.10.15	2.6.0	256	AMD EPYC 7713 64-Core Processor	4	4 x NVIDIA A100-SXM4-80GB	-122.343	47.6733	503.529	machine	N	1	0.135168	Classical_image
2025-04-21T16:08:25	codecarbon	b032ed35-612e-4d6a-9257-398733ce62b3	0.0467241	2.81618e-07	6.02726e-06	112.5	0	188.823	1.45914e-06	0	1.86374e-06	3.32289e-06	United States	USA	washington			Linux-5.4.0-96-generic-x86_64-with-glibc2.31	3.10.15	2.6.0	256	AMD EPYC 7713 64-Core Processor	4	4 x NVIDIA A100-SXM4-80GB	-122.343	47.6733	503.529	machine	N	1	0.121977	Classical_image
2025-04-21T16:08:28	codecarbon	b86a6575-a7e1-47ec-bed1-5abf528e4c8d	0.0496119	2.99778e-07	6.04247e-06	112.5	0	188.823	1.54941e-06	0	1.98776e-06	3.53717e-06	United States	USA	washington			Linux-5.4.0-96-generic-x86_64-with-glibc2.31	3.10.15	2.6.0	256	AMD EPYC 7713 64-Core Processor	4	4 x NVIDIA A100-SXM4-80GB	-122.343	47.6733	503.529	machine	N	1	0.136526	Classical_image
2025-04-21T16:08:32	codecarbon	a272f8f9-55af-43c7-80e9-d1e43421ce06	0.0462941	2.80128e-07	6.05106e-06	112.5	0	188.823	1.44563e-06	0	1.85968e-06	3.30531e-06	United States	USA	washington			Linux-5.4.0-96-generic-x86_64-with-glibc2.31	3.10.15	2.6.0	256	AMD EPYC 7713 64-Core Processor	4	4 x NVIDIA A100-SXM4-80GB	-122.343	47.6733	503.529	machine	N	1	0.14784	Classical_image
2025-04-21T16:08:37	codecarbon	3245cf08-a079-4ba6-8f54-50a10250c017	0.0491509	2.95928e-07	6.02081e-06	112.5	0	188.823	1.53494e-06	0	1.95679e-06	3.49174e-06	United States	USA	washington			Linux-5.4.0-96-generic-x86_64-with-glibc2.31	3.10.15	2.6.0	256	AMD EPYC 7713 64-Core Processor	4	4 x NVIDIA A100-SXM4-80GB	-122.343	47.6733	503.529	machine	N	1	0.125728	Classical_image
2025-04-21T16:08:39	codecarbon	6f2b956f-547d-4d8f-b64a-ee7ca6122ec2	0.0464612	2.80666e-07	6.04086e-06	112.5	0	188.823	1.45087e-06	0	1.86078e-06	3.31165e-06	United States	USA	washington			Linux-5.4.0-96-generic-x86_64-with-glibc2.31	3.10.15	2.6.0	256	AMD EPYC 7713 64-Core Processor	4	4 x NVIDIA A100-SXM4-80GB	-122.343	47.6733	503.529	machine	N	1	0.137317	Classical_image
2025-04-21T16:08:44	codecarbon	f9f920b0-dc89-4441-bbc9-044cc1cd3ead	0.0472662	4.03283e-07	8.53217e-06	112.5	140.171	188.823	1.47606e-06	1.40528e-06	1.87711e-06	4.75845e-06	United States	USA	washington			Linux-5.4.0-96-generic-x86_64-with-glibc2.31	3.10.15	2.6.0	256	AMD EPYC 7713 64-Core Processor	4	4 x NVIDIA A100-SXM4-80GB	-122.343	47.6733	503.529	machine	N	1	0.127949	Classical_image
2025-04-21T16:08:48	codecarbon	ab5c778b-c01a-41a4-956e-b4d33976969a	0.046775	2.84128e-07	6.07436e-06	112.5	0	188.823	1.46072e-06	0	1.89178e-06	3.3525e-06	United States	USA	washington			Linux-5.4.0-96-generic-x86_64-with-glibc2.31	3.10.15	2.6.0	256	AMD EPYC 7713 64-Core Processor	4	4 x NVIDIA A100-SXM4-80GB	-122.343	47.6733	503.529	machine	N	1	0.132237	Classical_image
2025-04-21T16:08:52	codecarbon	a813245b-2e4a-4219-9e02-693dbe792c55	0.0525192	3.21824e-07	6.12774e-06	112.5	0	188.823	1.6402e-06	0	2.15709e-06	3.79728e-06	United States	USA	washington			Linux-5.4.0-96-generic-x86_64-with-glibc2.31	3.10.15	2.6.0	256	AMD EPYC 7713 64-Core Processor	4	4 x NVIDIA A100-SXM4-80GB	-122.343	47.6733	503.529	machine	N	1	0.12578	Classical_image
2025-04-21T16:08:56	codecarbon	e868ba0c-68b5-491a-ac6e-c45160f30a40	0.0482116	2.93788e-07	6.09371e-06	112.5	0	188.823	1.50561e-06	0	1.96087e-06	3.46648e-06	United States	USA	washington			Linux-5.4.0-96-generic-x86_64-with-glibc2.31	3.10.15	2.6.0	256	AMD EPYC 7713 64-Core Processor	4	4 x NVIDIA A100-SXM4-80GB	-122.343	47.6733	503.529	machine	N	1	0.134393	Classical_image
2025-04-21T16:09:02	codecarbon	9f1aecb7-d71b-4f85-a1e9-4eabfb5884b1	0.166609	1.24106e-06	7.44893e-06	112.5	32.9033	188.823	5.20537e-06	1.40472e-06	8.03353e-06	1.46436e-05	United States	USA	washington			Linux-5.4.0-96-generic-x86_64-with-glibc2.31	3.10.15	2.6.0	256	AMD EPYC 7713 64-Core Processor	4	4 x NVIDIA A100-SXM4-80GB	-122.343	47.6733	503.529	machine	N	1	0.267655	Rotation_invariant_image
2025-04-21T16:09:07	codecarbon	4e93ac3d-2601-41d5-b5aa-b2074aea8391	0.123277	9.41994e-07	7.6413e-06	112.5	45.0359	188.823	3.85115e-06	1.40361e-06	5.86008e-06	1.11148e-05	United States	USA	washington			Linux-5.4.0-96-generic-x86_64-with-glibc2.31	3.10.15	2.6.0	256	AMD EPYC 7713 64-Core Processor	4	4 x NVIDIA A100-SXM4-80GB	-122.343	47.6733	503.529	machine	N	1	0.200797	Rotation_invariant_image
2025-04-21T16:09:12	codecarbon	16c3785c-b05f-457e-9c84-90e2c2482899	0.120648	9.21451e-07	7.63751e-06	112.5	46.3783	188.823	3.76915e-06	1.40472e-06	5.69857e-06	1.08724e-05	United States	USA	washington			Linux-5.4.0-96-generic-x86_64-with-glibc2.31	3.10.15	2.6.0	256	AMD EPYC 7713 64-Core Processor	4	4 x NVIDIA A100-SXM4-80GB	-122.343	47.6733	503.529	machine	N	1	0.205106	Rotation_invariant_image
2025-04-21T16:09:15	codecarbon	7b0fc5d4-482a-4d9c-b5b9-969a1e90d2df	0.121744	9.17869e-07	7.53935e-06	112.5	46.8813	188.823	3.80345e-06	1.40333e-06	5.62339e-06	1.08302e-05	United States	USA	washington			Linux-5.4.0-96-generic-x86_64-with-glibc2.31	3.10.15	2.6.0	256	AMD EPYC 7713 64-Core Processor	4	4 x NVIDIA A100-SXM4-80GB	-122.343	47.6733	503.529	machine	N	1	0.211401	Rotation_invariant_image
2025-04-21T16:09:20	codecarbon	adc12ee3-64d8-42a5-81d7-a60d053c199b	0.118784	9.11325e-07	7.67215e-06	112.5	46.7783	188.823	3.71095e-06	1.40389e-06	5.63813e-06	1.0753e-05	United States	USA	washington			Linux-5.4.0-96-generic-x86_64-with-glibc2.31	3.10.15	2.6.0	256	AMD EPYC 7713 64-Core Processor	4	4 x NVIDIA A100-SXM4-80GB	-122.343	47.6733	503.529	machine	N	1	0.203051	Rotation_invariant_image
2025-04-21T16:09:24	codecarbon	4d527a42-3af7-4fb8-8c1b-f6b6b3eeecc6	0.118632	9.10095e-07	7.67156e-06	112.5	47.0048	188.823	3.70619e-06	1.40556e-06	5.62671e-06	1.07385e-05	United States	USA	washington			Linux-5.4.0-96-generic-x86_64-with-glibc2.31	3.10.15	2.6.0	256	AMD EPYC 7713 64-Core Processor	4	4 x NVIDIA A100-SXM4-80GB	-122.343	47.6733	503.529	machine	N	1	0.204409	Rotation_invariant_image
2025-04-21T16:09:27	codecarbon	2a0a1388-69b0-43d6-89a0-5871b632e128	0.122929	9.29116e-07	7.55814e-06	112.5	46.2427	188.823	3.84051e-06	1.405e-06	5.71738e-06	1.09629e-05	United States	USA	washington			Linux-5.4.0-96-generic-x86_64-with-glibc2.31	3.10.15	2.6.0	256	AMD EPYC 7713 64-Core Processor	4	4 x NVIDIA A100-SXM4-80GB	-122.343	47.6733	503.529	machine	N	1	0.193896	Rotation_invariant_image
2025-04-21T16:09:32	codecarbon	6745ff11-c040-4e1a-b36a-a1b32e6ae043	0.118123	9.04739e-07	7.65931e-06	112.5	47.4058	188.823	3.69024e-06	1.40583e-06	5.57918e-06	1.06753e-05	United States	USA	washington			Linux-5.4.0-96-generic-x86_64-with-glibc2.31	3.10.15	2.6.0	256	AMD EPYC 7713 64-Core Processor	4	4 x NVIDIA A100-SXM4-80GB	-122.343	47.6733	503.529	machine	N	1	0.200808	Rotation_invariant_image
2025-04-21T16:09:37	codecarbon	1f8ed5fb-f5be-4197-930f-07d47704876b	0.118421	9.0496e-07	7.64191e-06	112.5	47.5431	188.823	3.69957e-06	1.40945e-06	5.56884e-06	1.06779e-05	United States	USA	washington			Linux-5.4.0-96-generic-x86_64-with-glibc2.31	3.10.15	2.6.0	256	AMD EPYC 7713 64-Core Processor	4	4 x NVIDIA A100-SXM4-80GB	-122.343	47.6733	503.529	machine	N	1	0.196194	Rotation_invariant_image
2025-04-21T16:09:39	codecarbon	25a07080-99ee-4e4e-8c7b-5833d4c464e6	0.121367	9.31184e-07	7.67248e-06	112.5	45.6433	188.823	3.79167e-06	1.40472e-06	5.7909e-06	1.09873e-05	United States	USA	washington			Linux-5.4.0-96-generic-x86_64-with-glibc2.31	3.10.15	2.6.0	256	AMD EPYC 7713 64-Core Processor	4	4 x NVIDIA A100-SXM4-80GB	-122.343	47.6733	503.529	machine	N	1	0.203047	Rotation_invariant_image
2025-04-21T16:09:44	codecarbon	5184d1d8-2861-4068-b0ba-ee57368fc1bf	0.118274	9.05115e-07	7.65268e-06	112.5	47.2849	188.823	3.69501e-06	1.40278e-06	5.5819e-06	1.06797e-05	United States	USA	washington			Linux-5.4.0-96-generic-x86_64-with-glibc2.31	3.10.15	2.6.0	256	AMD EPYC 7713 64-Core Processor	4	4 x NVIDIA A100-SXM4-80GB	-122.343	47.6733	503.529	machine	N	1	0.215066	Rotation_invariant_image
2025-04-21T16:09:48	codecarbon	138a507d-6fdc-48ce-b2dd-c839d11b5738	0.119782	9.16105e-07	7.6481e-06	112.5	46.6327	188.823	3.74219e-06	1.405e-06	5.66218e-06	1.08094e-05	United States	USA	washington			Linux-5.4.0-96-generic-x86_64-with-glibc2.31	3.10.15	2.6.0	256	AMD EPYC 7713 64-Core Processor	4	4 x NVIDIA A100-SXM4-80GB	-122.343	47.6733	503.529	machine	N	1	0.200459	Rotation_invariant_image
2025-04-21T16:09:50	codecarbon	47ea8c3b-ba97-48c7-9ee3-0e21b7356335	0.117903	9.05362e-07	7.67884e-06	112.5	47.4085	188.823	3.68344e-06	1.40833e-06	5.59084e-06	1.06826e-05	United States	USA	washington			Linux-5.4.0-96-generic-x86_64-with-glibc2.31	3.10.15	2.6.0	256	AMD EPYC 7713 64-Core Processor	4	4 x NVIDIA A100-SXM4-80GB	-122.343	47.6733	503.529	machine	N	1	0.196202	Rotation_invariant_image
2025-04-21T16:09:55	codecarbon	afff727f-a22d-429c-92bc-6db1a6c729a8	0.119871	9.20046e-07	7.67529e-06	112.5	46.3974	188.823	3.74496e-06	1.40639e-06	5.70452e-06	1.08559e-05	United States	USA	washington			Linux-5.4.0-96-generic-x86_64-with-glibc2.31	3.10.15	2.6.0	256	AMD EPYC 7713 64-Core Processor	4	4 x NVIDIA A100-SXM4-80GB	-122.343	47.6733	503.529	machine	N	1	0.205327	Rotation_invariant_image
2025-04-21T16:09:59	codecarbon	d8fa7b6e-18e6-40bd-abb6-023947b1de37	0.118113	9.07068e-07	7.67964e-06	112.5	47.2799	188.823	3.6899e-06	1.40861e-06	5.60423e-06	1.07027e-05	United States	USA	washington			Linux-5.4.0-96-generic-x86_64-with-glibc2.31	3.10.15	2.6.0	256	AMD EPYC 7713 64-Core Processor	4	4 x NVIDIA A100-SXM4-80GB	-122.343	47.6733	503.529	machine	N	1	0.196034	Rotation_invariant_image
2025-04-21T16:10:01	codecarbon	feb1f739-1803-4c61-ac7a-6c2c777c32d3	0.118313	9.05161e-07	7.65054e-06	112.5	47.353	188.823	3.69622e-06	1.40417e-06	5.57985e-06	1.06802e-05	United States	USA	washington			Linux-5.4.0-96-generic-x86_64-with-glibc2.31	3.10.15	2.6.0	256	AMD EPYC 7713 64-Core Processor	4	4 x NVIDIA A100-SXM4-80GB	-122.343	47.6733	503.529	machine	N	1	0.201465	Rotation_invariant_image
2025-04-21T16:10:05	codecarbon	ce9c40df-ffd7-469a-b521-5e0fd7f423f5	0.117745	9.05798e-07	7.69286e-06	112.5	47.0798	188.823	3.67851e-06	1.40278e-06	5.60646e-06	1.06878e-05	United States	USA	washington			Linux-5.4.0-96-generic-x86_64-with-glibc2.31	3.10.15	2.6.0	256	AMD EPYC 7713 64-Core Processor	4	4 x NVIDIA A100-SXM4-80GB	-122.343	47.6733	503.529	machine	N	1	0.201457	Rotation_invariant_image
2025-04-21T16:10:09	codecarbon	e339f85b-6e46-4c79-ba4b-2665f2462a49	0.118118	9.07074e-07	7.67941e-06	112.5	47.1458	188.823	3.69016e-06	1.40528e-06	5.60737e-06	1.07028e-05	United States	USA	washington			Linux-5.4.0-96-generic-x86_64-with-glibc2.31	3.10.15	2.6.0	256	AMD EPYC 7713 64-Core Processor	4	4 x NVIDIA A100-SXM4-80GB	-122.343	47.6733	503.529	machine	N	1	0.200253	Rotation_invariant_image
2025-04-21T16:10:12	codecarbon	3688f508-5193-42bd-8c5a-0e2ea6f8715b	0.118162	9.07056e-07	7.67635e-06	112.5	47.1631	188.823	3.69153e-06	1.40528e-06	5.60579e-06	1.07026e-05	United States	USA	washington			Linux-5.4.0-96-generic-x86_64-with-glibc2.31	3.10.15	2.6.0	256	AMD EPYC 7713 64-Core Processor	4	4 x NVIDIA A100-SXM4-80GB	-122.343	47.6733	503.529	machine	N	1	0.199356	Rotation_invariant_image
2025-04-21T16:10:17	codecarbon	2280f085-e1fa-47f2-a5ba-7388ad7fa793	0.119694	9.09336e-07	7.5972e-06	112.5	47.3313	188.823	3.73938e-06	1.40695e-06	5.58318e-06	1.07295e-05	United States	USA	washington			Linux-5.4.0-96-generic-x86_64-with-glibc2.31	3.10.15	2.6.0	256	AMD EPYC 7713 64-Core Processor	4	4 x NVIDIA A100-SXM4-80GB	-122.343	47.6733	503.529	machine	N	1	0.20067	Rotation_invariant_image
2025-04-21T16:10:20	codecarbon	6c9a8bfa-5755-4a0b-a837-c97205cde840	0.118622	9.05229e-07	7.63122e-06	112.5	47.4351	188.823	3.70591e-06	1.40583e-06	5.5693e-06	1.0681e-05	United States	USA	washington			Linux-5.4.0-96-generic-x86_64-with-glibc2.31	3.10.15	2.6.0	256	AMD EPYC 7713 64-Core Processor	4	4 x NVIDIA A100-SXM4-80GB	-122.343	47.6733	503.529	machine	N	1	0.193542	Rotation_invariant_image
2025-04-21T16:10:24	codecarbon	9a786c8b-5afd-4771-9b14-2bc41aaef90e	0.12197	9.26206e-07	7.59374e-06	112.5	46.3079	188.823	3.81052e-06	1.40639e-06	5.71164e-06	1.09286e-05	United States	USA	washington			Linux-5.4.0-96-generic-x86_64-with-glibc2.31	3.10.15	2.6.0	256	AMD EPYC 7713 64-Core Processor	4	4 x NVIDIA A100-SXM4-80GB	-122.343	47.6733	503.529	machine	N	1	0.202736	Rotation_invariant_image
2025-04-21T16:10:29	codecarbon	f41a0251-fc98-4c12-b970-84258218ce7a	0.119723	9.18741e-07	7.67389e-06	112.5	46.3379	188.823	3.74033e-06	1.40472e-06	5.69541e-06	1.08405e-05	United States	USA	washington			Linux-5.4.0-96-generic-x86_64-with-glibc2.31	3.10.15	2.6.0	256	AMD EPYC 7713 64-Core Processor	4	4 x NVIDIA A100-SXM4-80GB	-122.343	47.6733	503.529	machine	N	1	0.193129	Rotation_invariant_image
2025-04-21T16:10:33	codecarbon	f95fa762-c217-4221-934f-34269220738f	0.119847	9.14596e-07	7.63136e-06	112.5	46.8605	188.823	3.74416e-06	1.40528e-06	5.64212e-06	1.07916e-05	United States	USA	washington			Linux-5.4.0-96-generic-x86_64-with-glibc2.31	3.10.15	2.6.0	256	AMD EPYC 7713 64-Core Processor	4	4 x NVIDIA A100-SXM4-80GB	-122.343	47.6733	503.529	machine	N	1	0.200726	Rotation_invariant_image
2025-04-21T16:10:35	codecarbon	d50f028b-2244-4556-bbf9-d0c2b89d6ee6	0.116803	8.99035e-07	7.69701e-06	112.5	47.6325	188.823	3.64905e-06	1.405e-06	5.5539e-06	1.0608e-05	United States	USA	washington			Linux-5.4.0-96-generic-x86_64-with-glibc2.31	3.10.15	2.6.0	256	AMD EPYC 7713 64-Core Processor	4	4 x NVIDIA A100-SXM4-80GB	-122.343	47.6733	503.529	machine	N	1	0.194022	Rotation_invariant_image
2025-04-21T16:10:40	codecarbon	82d51616-df76-432c-b181-e5c908610f96	0.120067	9.20195e-07	7.66403e-06	112.5	46.3504	188.823	3.75101e-06	1.40639e-06	5.70023e-06	1.08576e-05	United States	USA	washington			Linux-5.4.0-96-generic-x86_64-with-glibc2.31	3.10.15	2.6.0	256	AMD EPYC 7713 64-Core Processor	4	4 x NVIDIA A100-SXM4-80GB	-122.343	47.6733	503.529	machine	N	1	0.209999	Rotation_invariant_image
2025-04-21T16:10:45	codecarbon	2421bb69-8bd7-4f51-8492-81efae9b6c2d	0.120377	9.11522e-07	7.57225e-06	112.5	47.2286	188.823	3.76067e-06	1.40417e-06	5.59046e-06	1.07553e-05	United States	USA	washington			Linux-5.4.0-96-generic-x86_64-with-glibc2.31	3.10.15	2.6.0	256	AMD EPYC 7713 64-Core Processor	4	4 x NVIDIA A100-SXM4-80GB	-122.343	47.6733	503.529	machine	N	1	0.199439	Rotation_invariant_image
2025-04-21T16:10:48	codecarbon	4cd60e92-482f-49df-bb8f-c08badec986e	0.117983	9.05283e-07	7.67299e-06	112.5	47.3261	188.823	3.68593e-06	1.40583e-06	5.58991e-06	1.06817e-05	United States	USA	washington			Linux-5.4.0-96-generic-x86_64-with-glibc2.31	3.10.15	2.6.0	256	AMD EPYC 7713 64-Core Processor	4	4 x NVIDIA A100-SXM4-80GB	-122.343	47.6733	503.529	machine	N	1	0.201844	Rotation_invariant_image
2025-04-21T16:10:53	codecarbon	10ae8e78-44e8-41fe-8e63-b60826f1ee93	0.117811	9.03559e-07	7.66957e-06	112.5	47.4068	188.823	3.68057e-06	1.40472e-06	5.57605e-06	1.06613e-05	United States	USA	washington			Linux-5.4.0-96-generic-x86_64-with-glibc2.31	3.10.15	2.6.0	256	AMD EPYC 7713 64-Core Processor	4	4 x NVIDIA A100-SXM4-80GB	-122.343	47.6733	503.529	machine	N	1	0.198066	Rotation_invariant_image
2025-04-21T16:10:57	codecarbon	12ad9e35-b25b-4232-8b1b-da8516b2545f	0.117791	9.03107e-07	7.66705e-06	112.5	47.3384	188.823	3.67989e-06	1.40222e-06	5.57389e-06	1.0656e-05	United States	USA	washington			Linux-5.4.0-96-generic-x86_64-with-glibc2.31	3.10.15	2.6.0	256	AMD EPYC 7713 64-Core Processor	4	4 x NVIDIA A100-SXM4-80GB	-122.343	47.6733	503.529	machine	N	1	0.201236	Rotation_invariant_image
2025-04-21T16:11:00	codecarbon	e06722f6-b99a-437a-a166-17430a54c08f	0.117821	9.06175e-07	7.69111e-06	112.5	47.3411	188.823	3.68085e-06	1.40889e-06	5.60247e-06	1.06922e-05	United States	USA	washington			Linux-5.4.0-96-generic-x86_64-with-glibc2.31	3.10.15	2.6.0	256	AMD EPYC 7713 64-Core Processor	4	4 x NVIDIA A100-SXM4-80GB	-122.343	47.6733	503.529	machine	N	1	0.198867	Rotation_invariant_image
2025-04-21T16:11:05	codecarbon	1c6d9846-2670-4c72-97e8-608498b4dfb9	0.118315	9.09086e-07	7.68361e-06	112.5	46.9987	188.823	3.69627e-06	1.405e-06	5.62529e-06	1.07266e-05	United States	USA	washington			Linux-5.4.0-96-generic-x86_64-with-glibc2.31	3.10.15	2.6.0	256	AMD EPYC 7713 64-Core Processor	4	4 x NVIDIA A100-SXM4-80GB	-122.343	47.6733	503.529	machine	N	1	0.334583	Rotation_invariant_image
2025-04-21T16:11:08	codecarbon	8dbc0645-029e-4bdf-8be1-771ac6984cd4	0.122369	9.38287e-07	7.66769e-06	112.5	45.3308	188.823	3.82298e-06	1.40722e-06	5.8409e-06	1.10711e-05	United States	USA	washington			Linux-5.4.0-96-generic-x86_64-with-glibc2.31	3.10.15	2.6.0	256	AMD EPYC 7713 64-Core Processor	4	4 x NVIDIA A100-SXM4-80GB	-122.343	47.6733	503.529	machine	N	1	0.310843	Rotation_invariant_image
2025-04-21T16:11:13	codecarbon	5a9bcac7-7ac7-426c-8486-b2a9d503819c	0.118974	9.08417e-07	7.63539e-06	112.5	47.1568	188.823	3.71695e-06	1.40306e-06	5.59865e-06	1.07187e-05	United States	USA	washington			Linux-5.4.0-96-generic-x86_64-with-glibc2.31	3.10.15	2.6.0	256	AMD EPYC 7713 64-Core Processor	4	4 x NVIDIA A100-SXM4-80GB	-122.343	47.6733	503.529	machine	N	1	0.321192	Rotation_invariant_image
2025-04-21T16:11:17	codecarbon	095001d1-a5fd-48ca-b862-d94972e52493	0.119892	9.20409e-07	7.67696e-06	112.5	46.3544	188.823	3.7456e-06	1.40611e-06	5.70845e-06	1.08602e-05	United States	USA	washington			Linux-5.4.0-96-generic-x86_64-with-glibc2.31	3.10.15	2.6.0	256	AMD EPYC 7713 64-Core Processor	4	4 x NVIDIA A100-SXM4-80GB	-122.343	47.6733	503.529	machine	N	1	0.200959	Rotation_invariant_image
2025-04-21T16:11:19	codecarbon	840b92b2-e42d-4e2b-9cf2-971425b6702d	0.121997	9.23324e-07	7.56841e-06	112.5	46.5733	188.823	3.81137e-06	1.4075e-06	5.67568e-06	1.08946e-05	United States	USA	washington			Linux-5.4.0-96-generic-x86_64-with-glibc2.31	3.10.15	2.6.0	256	AMD EPYC 7713 64-Core Processor	4	4 x NVIDIA A100-SXM4-80GB	-122.343	47.6733	503.529	machine	N	1	0.20815	Rotation_invariant_image
2025-04-21T16:11:22	codecarbon	675794c3-d517-416c-b1f4-e55021e411e4	0.122935	9.41501e-07	7.65852e-06	112.5	45.1042	188.823	3.84067e-06	1.405e-06	5.86335e-06	1.1109e-05	United States	USA	washington			Linux-5.4.0-96-generic-x86_64-with-glibc2.31	3.10.15	2.6.0	256	AMD EPYC 7713 64-Core Processor	4	4 x NVIDIA A100-SXM4-80GB	-122.343	47.6733	503.529	machine	N	1	0.194266	Rotation_invariant_image
2025-04-21T16:11:27	codecarbon	719242d0-d71f-472e-b597-5d6e89a9121d	0.12136	9.27006e-07	7.63848e-06	112.5	45.9874	188.823	3.79143e-06	1.40445e-06	5.74211e-06	1.0938e-05	United States	USA	washington			Linux-5.4.0-96-generic-x86_64-with-glibc2.31	3.10.15	2.6.0	256	AMD EPYC 7713 64-Core Processor	4	4 x NVIDIA A100-SXM4-80GB	-122.343	47.6733	503.529	machine	N	1	0.204095	Rotation_invariant_image
2025-04-21T16:11:30	codecarbon	91e07387-5f9c-4775-9004-897805baa89b	0.119688	1.02918e-06	8.59879e-06	112.5	94.5202	188.823	3.73924e-06	2.81306e-06	5.59123e-06	1.21435e-05	United States	USA	washington			Linux-5.4.0-96-generic-x86_64-with-glibc2.31	3.10.15	2.6.0	256	AMD EPYC 7713 64-Core Processor	4	4 x NVIDIA A100-SXM4-80GB	-122.343	47.6733	503.529	machine	N	1	0.195455	Rotation_invariant_image
2025-04-21T16:11:34	codecarbon	5d0319a4-3104-437c-84a1-a0ee89e36e2c	0.11803	9.04272e-07	7.66138e-06	112.5	47.5066	188.823	3.68734e-06	1.40722e-06	5.57518e-06	1.06697e-05	United States	USA	washington			Linux-5.4.0-96-generic-x86_64-with-glibc2.31	3.10.15	2.6.0	256	AMD EPYC 7713 64-Core Processor	4	4 x NVIDIA A100-SXM4-80GB	-122.343	47.6733	503.529	machine	N	1	0.199917	Rotation_invariant_image
2025-04-21T16:11:38	codecarbon	9441f241-56eb-4143-b347-ef62a9fae63d	0.0891122	7.01936e-07	7.87698e-06	112.5	64.3615	188.823	2.78355e-06	1.40583e-06	4.09294e-06	8.28233e-06	United States	USA	washington			Linux-5.4.0-96-generic-x86_64-with-glibc2.31	3.10.15	2.6.0	256	AMD EPYC 7713 64-Core Processor	4	4 x NVIDIA A100-SXM4-80GB	-122.343	47.6733	503.529	machine	N	1	0.119912	Classical_pointcloud
2025-04-21T16:11:42	codecarbon	41f46385-8875-47df-bb3a-b1135d478225	0.0298712	1.63794e-07	5.48335e-06	112.5	0	188.823	9.32393e-07	0	1.00026e-06	1.93265e-06	United States	USA	washington			Linux-5.4.0-96-generic-x86_64-with-glibc2.31	3.10.15	2.6.0	256	AMD EPYC 7713 64-Core Processor	4	4 x NVIDIA A100-SXM4-80GB	-122.343	47.6733	503.529	machine	N	1	0.0625648	Classical_pointcloud
2025-04-21T16:11:44	codecarbon	51bf9e28-6bf2-4e0f-8eaa-470e93adbf66	0.0317667	1.72384e-07	5.42656e-06	112.5	0	188.823	9.91614e-07	0	1.04239e-06	2.034e-06	United States	USA	washington			Linux-5.4.0-96-generic-x86_64-with-glibc2.31	3.10.15	2.6.0	256	AMD EPYC 7713 64-Core Processor	4	4 x NVIDIA A100-SXM4-80GB	-122.343	47.6733	503.529	machine	N	1	0.0703306	Classical_pointcloud
2025-04-21T16:11:48	codecarbon	4c52d975-ce31-430d-badb-ab06869a680f	0.030502	1.66415e-07	5.45587e-06	112.5	0	188.823	9.52082e-07	0	1.01149e-06	1.96357e-06	United States	USA	washington			Linux-5.4.0-96-generic-x86_64-with-glibc2.31	3.10.15	2.6.0	256	AMD EPYC 7713 64-Core Processor	4	4 x NVIDIA A100-SXM4-80GB	-122.343	47.6733	503.529	machine	N	1	0.059469	Classical_pointcloud
2025-04-21T16:11:51	codecarbon	46e9a51f-cd31-40d3-aaba-ec6a3fd6c69e	0.0299946	1.64833e-07	5.49543e-06	112.5	0	188.823	9.36304e-07	0	1.00861e-06	1.94491e-06	United States	USA	washington			Linux-5.4.0-96-generic-x86_64-with-glibc2.31	3.10.15	2.6.0	256	AMD EPYC 7713 64-Core Processor	4	4 x NVIDIA A100-SXM4-80GB	-122.343	47.6733	503.529	machine	N	1	0.0637324	Classical_pointcloud
2025-04-21T16:11:56	codecarbon	b3cc7db3-ad5e-4303-9aa1-21849f401be7	0.0298165	1.63326e-07	5.47769e-06	112.5	0	188.823	9.30769e-07	0	9.96353e-07	1.92712e-06	United States	USA	washington			Linux-5.4.0-96-generic-x86_64-with-glibc2.31	3.10.15	2.6.0	256	AMD EPYC 7713 64-Core Processor	4	4 x NVIDIA A100-SXM4-80GB	-122.343	47.6733	503.529	machine	N	1	0.0634422	Classical_pointcloud
2025-04-21T16:12:00	codecarbon	f16b8dd9-1c6f-490d-9d04-69d19bf1017a	0.0301179	1.65601e-07	5.49844e-06	112.5	0	188.823	9.40171e-07	0	1.0138e-06	1.95398e-06	United States	USA	washington			Linux-5.4.0-96-generic-x86_64-with-glibc2.31	3.10.15	2.6.0	256	AMD EPYC 7713 64-Core Processor	4	4 x NVIDIA A100-SXM4-80GB	-122.343	47.6733	503.529	machine	N	1	0.0616057	Classical_pointcloud
2025-04-21T16:12:03	codecarbon	b27a750a-cb10-4a2a-9e3b-5ab3f5a75546	0.0317934	1.73203e-07	5.44775e-06	112.5	0	188.823	9.925e-07	0	1.05116e-06	2.04366e-06	United States	USA	washington			Linux-5.4.0-96-generic-x86_64-with-glibc2.31	3.10.15	2.6.0	256	AMD EPYC 7713 64-Core Processor	4	4 x NVIDIA A100-SXM4-80GB	-122.343	47.6733	503.529	machine	N	1	0.0615227	Classical_pointcloud
2025-04-21T16:12:07	codecarbon	ad8881fc-3f9d-4507-9b70-8cb937b906bf	0.0297575	1.625e-07	5.4608e-06	112.5	0	188.823	9.28909e-07	0	9.88469e-07	1.91738e-06	United States	USA	washington			Linux-5.4.0-96-generic-x86_64-with-glibc2.31	3.10.15	2.6.0	256	AMD EPYC 7713 64-Core Processor	4	4 x NVIDIA A100-SXM4-80GB	-122.343	47.6733	503.529	machine	N	1	0.0687032	Classical_pointcloud
2025-04-21T16:12:12	codecarbon	ef01eef1-c942-4b83-a753-95519018e736	0.037073	3.15393e-07	8.50737e-06	112.5	216.436	188.823	1.15755e-06	1.37861e-06	1.18525e-06	3.72141e-06	United States	USA	washington			Linux-5.4.0-96-generic-x86_64-with-glibc2.31	3.10.15	2.6.0	256	AMD EPYC 7713 64-Core Processor	4	4 x NVIDIA A100-SXM4-80GB	-122.343	47.6733	503.529	machine	N	1	0.0659041	Classical_pointcloud
2025-04-21T16:12:16	codecarbon	64c303bb-9e6b-4898-9041-e28e06478a62	0.0300033	1.63412e-07	5.44646e-06	112.5	0	188.823	9.36522e-07	0	9.91616e-07	1.92814e-06	United States	USA	washington			Linux-5.4.0-96-generic-x86_64-with-glibc2.31	3.10.15	2.6.0	256	AMD EPYC 7713 64-Core Processor	4	4 x NVIDIA A100-SXM4-80GB	-122.343	47.6733	503.529	machine	N	1	0.0610721	Classical_pointcloud
2025-04-21T16:12:19	codecarbon	7ba8f5ac-af32-4a40-9ee2-0d50f5404485	0.029472	2.80105e-07	9.50411e-06	112.5	266.333	188.823	9.19965e-07	1.40583e-06	9.79234e-07	3.30503e-06	United States	USA	washington			Linux-5.4.0-96-generic-x86_64-with-glibc2.31	3.10.15	2.6.0	256	AMD EPYC 7713 64-Core Processor	4	4 x NVIDIA A100-SXM4-80GB	-122.343	47.6733	503.529	machine	N	1	0.0631175	Classical_pointcloud
2025-04-21T16:12:23	codecarbon	d874a121-2146-41e7-9d49-88e38746c79a	0.0317794	1.69988e-07	5.349e-06	112.5	0	188.823	9.91769e-07	0	1.01396e-06	2.00573e-06	United States	USA	washington			Linux-5.4.0-96-generic-x86_64-with-glibc2.31	3.10.15	2.6.0	256	AMD EPYC 7713 64-Core Processor	4	4 x NVIDIA A100-SXM4-80GB	-122.343	47.6733	503.529	machine	N	1	0.0673263	Classical_pointcloud
2025-04-21T16:12:28	codecarbon	fbedd83e-48ce-43a9-ac22-30020adbc407	0.0317766	1.70392e-07	5.36217e-06	112.5	0	188.823	9.91961e-07	0	1.01854e-06	2.0105e-06	United States	USA	washington			Linux-5.4.0-96-generic-x86_64-with-glibc2.31	3.10.15	2.6.0	256	AMD EPYC 7713 64-Core Processor	4	4 x NVIDIA A100-SXM4-80GB	-122.343	47.6733	503.529	machine	N	1	0.0727735	Classical_pointcloud
2025-04-21T16:12:32	codecarbon	26175ba6-8f48-42b8-b523-13a3f0c1ea4e	0.0335222	1.76206e-07	5.25639e-06	112.5	0	188.823	1.04645e-06	0	1.03265e-06	2.0791e-06	United States	USA	washington			Linux-5.4.0-96-generic-x86_64-with-glibc2.31	3.10.15	2.6.0	256	AMD EPYC 7713 64-Core Processor	4	4 x NVIDIA A100-SXM4-80GB	-122.343	47.6733	503.529	machine	N	1	0.0663249	Classical_pointcloud
2025-04-21T16:12:36	codecarbon	97ddc7fa-c639-45a7-a987-847d218e9176	0.0318155	1.72582e-07	5.42444e-06	112.5	0	188.823	9.93149e-07	0	1.04319e-06	2.03634e-06	United States	USA	washington			Linux-5.4.0-96-generic-x86_64-with-glibc2.31	3.10.15	2.6.0	256	AMD EPYC 7713 64-Core Processor	4	4 x NVIDIA A100-SXM4-80GB	-122.343	47.6733	503.529	machine	N	1	0.0639248	Classical_pointcloud
2025-04-21T16:12:40	codecarbon	703a5fd8-6482-4ec5-a694-64864f24ce6d	0.0302945	1.63908e-07	5.41049e-06	112.5	0	188.823	9.45674e-07	0	9.88319e-07	1.93399e-06	United States	USA	washington			Linux-5.4.0-96-generic-x86_64-with-glibc2.31	3.10.15	2.6.0	256	AMD EPYC 7713 64-Core Processor	4	4 x NVIDIA A100-SXM4-80GB	-122.343	47.6733	503.529	machine	N	1	0.0595946	Classical_pointcloud
2025-04-21T16:12:44	codecarbon	313a4876-1b24-4597-9f5b-c9ed704d2194	0.0299808	1.63003e-07	5.4369e-06	112.5	0	188.823	9.35841e-07	0	9.87469e-07	1.92331e-06	United States	USA	washington			Linux-5.4.0-96-generic-x86_64-with-glibc2.31	3.10.15	2.6.0	256	AMD EPYC 7713 64-Core Processor	4	4 x NVIDIA A100-SXM4-80GB	-122.343	47.6733	503.529	machine	N	1	0.0640748	Classical_pointcloud
2025-04-21T16:12:48	codecarbon	b96e369d-05b5-4ce1-9e8d-981f0872be8b	0.0320413	1.6839e-07	5.25539e-06	112.5	0	188.823	1.00019e-06	0	9.86689e-07	1.98687e-06	United States	USA	washington			Linux-5.4.0-96-generic-x86_64-with-glibc2.31	3.10.15	2.6.0	256	AMD EPYC 7713 64-Core Processor	4	4 x NVIDIA A100-SXM4-80GB	-122.343	47.6733	503.529	machine	N	1	0.0660131	Classical_pointcloud
2025-04-21T16:12:53	codecarbon	37262dd1-f115-473c-89f9-b7c0d14316af	0.0296379	2.81142e-07	9.48588e-06	112.5	263.788	188.823	9.25142e-07	1.40472e-06	9.87403e-07	3.31727e-06	United States	USA	washington			Linux-5.4.0-96-generic-x86_64-with-glibc2.31	3.10.15	2.6.0	256	AMD EPYC 7713 64-Core Processor	4	4 x NVIDIA A100-SXM4-80GB	-122.343	47.6733	503.529	machine	N	1	0.0715737	Classical_pointcloud
2025-04-21T16:12:57	codecarbon	8f08d08c-0c13-44be-8c3a-c4ba15178335	0.0298793	1.62969e-07	5.45425e-06	112.5	0	188.823	9.32729e-07	0	9.90188e-07	1.92292e-06	United States	USA	washington			Linux-5.4.0-96-generic-x86_64-with-glibc2.31	3.10.15	2.6.0	256	AMD EPYC 7713 64-Core Processor	4	4 x NVIDIA A100-SXM4-80GB	-122.343	47.6733	503.529	machine	N	1	0.0659103	Classical_pointcloud
2025-04-21T16:13:02	codecarbon	281fd6ad-b506-4be0-b0d8-b56ef9072849	0.0293984	1.60891e-07	5.47276e-06	112.5	0	188.823	9.17689e-07	0	9.80703e-07	1.89839e-06	United States	USA	washington			Linux-5.4.0-96-generic-x86_64-with-glibc2.31	3.10.15	2.6.0	256	AMD EPYC 7713 64-Core Processor	4	4 x NVIDIA A100-SXM4-80GB	-122.343	47.6733	503.529	machine	N	1	0.0624011	Classical_pointcloud
2025-04-21T16:13:06	codecarbon	6b012fad-3dc8-4a36-8942-da31117cb634	0.0305236	2.84774e-07	9.32963e-06	112.5	259.082	188.823	9.52787e-07	1.40361e-06	1.00373e-06	3.36013e-06	United States	USA	washington			Linux-5.4.0-96-generic-x86_64-with-glibc2.31	3.10.15	2.6.0	256	AMD EPYC 7713 64-Core Processor	4	4 x NVIDIA A100-SXM4-80GB	-122.343	47.6733	503.529	machine	N	1	0.0675132	Classical_pointcloud
2025-04-21T16:13:10	codecarbon	d9a14e68-ad6d-47be-af3b-2eba1517d001	0.0302642	1.65958e-07	5.48364e-06	112.5	0	188.823	9.44713e-07	0	1.01347e-06	1.95818e-06	United States	USA	washington			Linux-5.4.0-96-generic-x86_64-with-glibc2.31	3.10.15	2.6.0	256	AMD EPYC 7713 64-Core Processor	4	4 x NVIDIA A100-SXM4-80GB	-122.343	47.6733	503.529	machine	N	1	0.207942	Classical_pointcloud
2025-04-21T16:13:14	codecarbon	241f432c-b80d-4d44-943b-b97d0b49f432	0.0292998	1.59892e-07	5.45709e-06	112.5	0	188.823	9.1459e-07	0	9.72014e-07	1.8866e-06	United States	USA	washington			Linux-5.4.0-96-generic-x86_64-with-glibc2.31	3.10.15	2.6.0	256	AMD EPYC 7713 64-Core Processor	4	4 x NVIDIA A100-SXM4-80GB	-122.343	47.6733	503.529	machine	N	1	0.0618763	Classical_pointcloud
2025-04-21T16:13:17	codecarbon	6c7fc1fe-adb1-4373-b090-c7500e21115b	0.0323938	1.758e-07	5.42696e-06	112.5	0	188.823	1.01126e-06	0	1.06305e-06	2.07431e-06	United States	USA	washington			Linux-5.4.0-96-generic-x86_64-with-glibc2.31	3.10.15	2.6.0	256	AMD EPYC 7713 64-Core Processor	4	4 x NVIDIA A100-SXM4-80GB	-122.343	47.6733	503.529	machine	N	1	0.0660746	Classical_pointcloud
2025-04-21T16:13:20	codecarbon	d0f2bd03-d9a7-4be2-8345-21e685852072	0.032248	1.73623e-07	5.38401e-06	112.5	0	188.823	1.00672e-06	0	1.04191e-06	2.04863e-06	United States	USA	washington			Linux-5.4.0-96-generic-x86_64-with-glibc2.31	3.10.15	2.6.0	256	AMD EPYC 7713 64-Core Processor	4	4 x NVIDIA A100-SXM4-80GB	-122.343	47.6733	503.529	machine	N	1	0.0670121	Classical_pointcloud
2025-04-21T16:13:22	codecarbon	6e7708cc-ce90-42c7-9679-a321023e8182	0.0311916	2.88667e-07	9.25464e-06	112.5	260.772	188.823	9.73682e-07	1.42111e-06	1.01127e-06	3.40606e-06	United States	USA	washington			Linux-5.4.0-96-generic-x86_64-with-glibc2.31	3.10.15	2.6.0	256	AMD EPYC 7713 64-Core Processor	4	4 x NVIDIA A100-SXM4-80GB	-122.343	47.6733	503.529	machine	N	1	0.0636721	Classical_pointcloud
2025-04-21T16:13:26	codecarbon	f1110b8d-a67d-4aac-8a19-51cbdb32e360	0.0299985	1.64923e-07	5.49771e-06	112.5	0	188.823	9.36441e-07	0	1.00953e-06	1.94597e-06	United States	USA	washington			Linux-5.4.0-96-generic-x86_64-with-glibc2.31	3.10.15	2.6.0	256	AMD EPYC 7713 64-Core Processor	4	4 x NVIDIA A100-SXM4-80GB	-122.343	47.6733	503.529	machine	N	1	0.0615716	Classical_pointcloud
2025-04-21T16:13:30	codecarbon	70fee663-c9fc-4845-941b-84a337f31761	0.0313407	1.67872e-07	5.35637e-06	112.5	0	188.823	9.78338e-07	0	1.00243e-06	1.98077e-06	United States	USA	washington			Linux-5.4.0-96-generic-x86_64-with-glibc2.31	3.10.15	2.6.0	256	AMD EPYC 7713 64-Core Processor	4	4 x NVIDIA A100-SXM4-80GB	-122.343	47.6733	503.529	machine	N	1	0.06545	Classical_pointcloud
2025-04-21T16:13:34	codecarbon	03df0648-8d88-45a1-bd24-e88b1992a94e	0.0302335	1.6625e-07	5.49888e-06	112.5	0	188.823	9.43753e-07	0	1.01788e-06	1.96163e-06	United States	USA	washington			Linux-5.4.0-96-generic-x86_64-with-glibc2.31	3.10.15	2.6.0	256	AMD EPYC 7713 64-Core Processor	4	4 x NVIDIA A100-SXM4-80GB	-122.343	47.6733	503.529	machine	N	1	0.0688426	Classical_pointcloud
2025-04-21T16:13:36	codecarbon	aba1f326-a58e-4368-a36c-7f8646a413e0	0.0321776	1.76496e-07	5.48505e-06	112.5	0	188.823	1.00451e-06	0	1.07801e-06	2.08252e-06	United States	USA	washington			Linux-5.4.0-96-generic-x86_64-with-glibc2.31	3.10.15	2.6.0	256	AMD EPYC 7713 64-Core Processor	4	4 x NVIDIA A100-SXM4-80GB	-122.343	47.6733	503.529	machine	N	1	0.0633056	Classical_pointcloud
2025-04-21T16:13:41	codecarbon	9d6bf7c4-90e9-4ccc-b70e-dc4d5af952ee	0.033085	2.97202e-07	8.983e-06	112.5	244.824	188.823	1.03288e-06	1.40583e-06	1.06806e-06	3.50677e-06	United States	USA	washington			Linux-5.4.0-96-generic-x86_64-with-glibc2.31	3.10.15	2.6.0	256	AMD EPYC 7713 64-Core Processor	4	4 x NVIDIA A100-SXM4-80GB	-122.343	47.6733	503.529	machine	N	1	0.0985343	Classical_pointcloud
2025-04-21T16:13:45	codecarbon	e2e0692d-ed02-4acc-a963-3d6ed9dae795	0.0301462	1.65375e-07	5.48577e-06	112.5	0	188.823	9.41058e-07	0	1.01025e-06	1.95131e-06	United States	USA	washington			Linux-5.4.0-96-generic-x86_64-with-glibc2.31	3.10.15	2.6.0	256	AMD EPYC 7713 64-Core Processor	4	4 x NVIDIA A100-SXM4-80GB	-122.343	47.6733	503.529	machine	N	1	0.183824	Classical_pointcloud
2025-04-21T16:13:48	codecarbon	1febd414-657b-4937-80db-ee29a09d4223	0.0331838	1.73373e-07	5.22462e-06	112.5	0	188.823	1.03594e-06	0	1.00973e-06	2.04567e-06	United States	USA	washington			Linux-5.4.0-96-generic-x86_64-with-glibc2.31	3.10.15	2.6.0	256	AMD EPYC 7713 64-Core Processor	4	4 x NVIDIA A100-SXM4-80GB	-122.343	47.6733	503.529	machine	N	1	0.0659316	Classical_pointcloud
2025-04-21T16:13:52	codecarbon	559d94f9-df42-4238-bf98-6d650b1e8c55	0.032366	1.75976e-07	5.43706e-06	112.5	0	188.823	1.01041e-06	0	1.06598e-06	2.07639e-06	United States	USA	washington			Linux-5.4.0-96-generic-x86_64-with-glibc2.31	3.10.15	2.6.0	256	AMD EPYC 7713 64-Core Processor	4	4 x NVIDIA A100-SXM4-80GB	-122.343	47.6733	503.529	machine	N	1	0.0671251	Classical_pointcloud
2025-04-21T16:13:56	codecarbon	0fc5f755-9897-4190-8b9c-73c031c94e79	0.0299035	1.62868e-07	5.44645e-06	112.5	0	188.823	9.33488e-07	0	9.88239e-07	1.92173e-06	United States	USA	washington			Linux-5.4.0-96-generic-x86_64-with-glibc2.31	3.10.15	2.6.0	256	AMD EPYC 7713 64-Core Processor	4	4 x NVIDIA A100-SXM4-80GB	-122.343	47.6733	503.529	machine	N	1	0.0689883	Classical_pointcloud
2025-04-21T16:14:01	codecarbon	020ab309-69fa-4401-aeab-642310daef61	0.0314696	1.75478e-07	5.57612e-06	112.5	0	188.823	9.82395e-07	0	1.08812e-06	2.07052e-06	United States	USA	washington			Linux-5.4.0-96-generic-x86_64-with-glibc2.31	3.10.15	2.6.0	256	AMD EPYC 7713 64-Core Processor	4	4 x NVIDIA A100-SXM4-80GB	-122.343	47.6733	503.529	machine	N	1	0.0654657	Classical_pointcloud
2025-04-21T16:14:03	codecarbon	e5868236-a0f9-4ffd-a5f9-47d44ecedae5	0.0304226	1.64094e-07	5.39383e-06	112.5	0	188.823	9.49725e-07	0	9.86469e-07	1.93619e-06	United States	USA	washington			Linux-5.4.0-96-generic-x86_64-with-glibc2.31	3.10.15	2.6.0	256	AMD EPYC 7713 64-Core Processor	4	4 x NVIDIA A100-SXM4-80GB	-122.343	47.6733	503.529	machine	N	1	0.0665236	Classical_pointcloud
2025-04-21T16:14:08	codecarbon	8e64375d-1ece-4e61-b9d9-99b2b181e900	0.0300511	1.63811e-07	5.45109e-06	112.5	0	188.823	9.38129e-07	0	9.94726e-07	1.93286e-06	United States	USA	washington			Linux-5.4.0-96-generic-x86_64-with-glibc2.31	3.10.15	2.6.0	256	AMD EPYC 7713 64-Core Processor	4	4 x NVIDIA A100-SXM4-80GB	-122.343	47.6733	503.529	machine	N	1	0.0613236	Classical_pointcloud
2025-04-21T16:14:11	codecarbon	ba54a07e-4431-427c-ad76-e6d96b5fd8b1	0.0353222	2.02563e-07	5.73472e-06	112.5	0	188.823	1.10262e-06	0	1.28748e-06	2.3901e-06	United States	USA	washington			Linux-5.4.0-96-generic-x86_64-with-glibc2.31	3.10.15	2.6.0	256	AMD EPYC 7713 64-Core Processor	4	4 x NVIDIA A100-SXM4-80GB	-122.343	47.6733	503.529	machine	N	1	0.0700982	Rotation_invariant_pointcloud_structurenorm
2025-04-21T16:14:16	codecarbon	0d45e7ac-acde-448a-a05e-c6ec3886c74c	0.0345011	3.09115e-07	8.95958e-06	112.5	224.238	188.823	1.07716e-06	1.40806e-06	1.16212e-06	3.64734e-06	United States	USA	washington			Linux-5.4.0-96-generic-x86_64-with-glibc2.31	3.10.15	2.6.0	256	AMD EPYC 7713 64-Core Processor	4	4 x NVIDIA A100-SXM4-80GB	-122.343	47.6733	503.529	machine	N	1	0.0670879	Rotation_invariant_pointcloud_structurenorm
2025-04-21T16:14:18	codecarbon	253668a1-c280-4428-9150-b43c299153e0	0.0337585	1.863e-07	5.51862e-06	112.5	0	188.823	1.0539e-06	0	1.14431e-06	2.1982e-06	United States	USA	washington			Linux-5.4.0-96-generic-x86_64-with-glibc2.31	3.10.15	2.6.0	256	AMD EPYC 7713 64-Core Processor	4	4 x NVIDIA A100-SXM4-80GB	-122.343	47.6733	503.529	machine	N	1	0.0654724	Rotation_invariant_pointcloud_structurenorm
2025-04-21T16:14:23	codecarbon	7fe9db99-9c15-464f-9b5b-cf0105418d27	0.0345964	1.92917e-07	5.57622e-06	112.5	0	188.823	1.08012e-06	0	1.19616e-06	2.27628e-06	United States	USA	washington			Linux-5.4.0-96-generic-x86_64-with-glibc2.31	3.10.15	2.6.0	256	AMD EPYC 7713 64-Core Processor	4	4 x NVIDIA A100-SXM4-80GB	-122.343	47.6733	503.529	machine	N	1	0.12032	Rotation_invariant_pointcloud_structurenorm
2025-04-21T16:14:26	codecarbon	c2f44818-79f6-4566-bd59-20a4c359da06	0.0354533	1.90082e-07	5.36148e-06	112.5	0	188.823	1.1069e-06	0	1.13594e-06	2.24283e-06	United States	USA	washington			Linux-5.4.0-96-generic-x86_64-with-glibc2.31	3.10.15	2.6.0	256	AMD EPYC 7713 64-Core Processor	4	4 x NVIDIA A100-SXM4-80GB	-122.343	47.6733	503.529	machine	N	1	0.0652421	Rotation_invariant_pointcloud_structurenorm
2025-04-21T16:14:30	codecarbon	39060270-7174-4fc8-b838-f777c91fa889	0.0349512	3.07829e-07	8.8074e-06	112.5	227.913	188.823	1.09123e-06	1.40417e-06	1.13676e-06	3.63216e-06	United States	USA	washington			Linux-5.4.0-96-generic-x86_64-with-glibc2.31	3.10.15	2.6.0	256	AMD EPYC 7713 64-Core Processor	4	4 x NVIDIA A100-SXM4-80GB	-122.343	47.6733	503.529	machine	N	1	0.0669005	Rotation_invariant_pointcloud_structurenorm
2025-04-21T16:14:34	codecarbon	e5fea2f6-c566-4f18-9da3-5471720559b7	0.0371736	2.0887e-07	5.61878e-06	112.5	0	188.823	1.16069e-06	0	1.30382e-06	2.46452e-06	United States	USA	washington			Linux-5.4.0-96-generic-x86_64-with-glibc2.31	3.10.15	2.6.0	256	AMD EPYC 7713 64-Core Processor	4	4 x NVIDIA A100-SXM4-80GB	-122.343	47.6733	503.529	machine	N	1	0.0673552	Rotation_invariant_pointcloud_structurenorm
2025-04-21T16:14:38	codecarbon	cc444532-d91d-42f6-afea-792ac52cf87e	0.0405606	2.16977e-07	5.34946e-06	112.5	0	188.823	1.26649e-06	0	1.29368e-06	2.56017e-06	United States	USA	washington			Linux-5.4.0-96-generic-x86_64-with-glibc2.31	3.10.15	2.6.0	256	AMD EPYC 7713 64-Core Processor	4	4 x NVIDIA A100-SXM4-80GB	-122.343	47.6733	503.529	machine	N	1	0.0700421	Rotation_invariant_pointcloud_structurenorm
2025-04-21T16:14:42	codecarbon	863e025e-5261-41af-a41f-e50df8de0165	0.0346027	1.88988e-07	5.46167e-06	112.5	0	188.823	1.08032e-06	0	1.1496e-06	2.22992e-06	United States	USA	washington			Linux-5.4.0-96-generic-x86_64-with-glibc2.31	3.10.15	2.6.0	256	AMD EPYC 7713 64-Core Processor	4	4 x NVIDIA A100-SXM4-80GB	-122.343	47.6733	503.529	machine	N	1	0.0682938	Rotation_invariant_pointcloud_structurenorm
2025-04-21T16:14:46	codecarbon	bb958ee2-1860-49e8-81a2-9d02b6d9998a	0.0324473	1.81333e-07	5.58855e-06	112.5	0	188.823	1.01295e-06	0	1.12665e-06	2.1396e-06	United States	USA	washington			Linux-5.4.0-96-generic-x86_64-with-glibc2.31	3.10.15	2.6.0	256	AMD EPYC 7713 64-Core Processor	4	4 x NVIDIA A100-SXM4-80GB	-122.343	47.6733	503.529	machine	N	1	0.064023	Rotation_invariant_pointcloud_structurenorm
2025-04-21T16:14:50	codecarbon	7f2e1dde-c94f-48b6-8c2e-47791c279c0b	0.0375409	1.9934e-07	5.30994e-06	112.5	0	188.823	1.17213e-06	0	1.17993e-06	2.35206e-06	United States	USA	washington			Linux-5.4.0-96-generic-x86_64-with-glibc2.31	3.10.15	2.6.0	256	AMD EPYC 7713 64-Core Processor	4	4 x NVIDIA A100-SXM4-80GB	-122.343	47.6733	503.529	machine	N	1	0.070575	Rotation_invariant_pointcloud_structurenorm
2025-04-21T16:14:53	codecarbon	cf3370f7-8093-4cae-a355-d1328cf3a295	0.0323523	1.80776e-07	5.58774e-06	112.5	0	188.823	1.00995e-06	0	1.12308e-06	2.13303e-06	United States	USA	washington			Linux-5.4.0-96-generic-x86_64-with-glibc2.31	3.10.15	2.6.0	256	AMD EPYC 7713 64-Core Processor	4	4 x NVIDIA A100-SXM4-80GB	-122.343	47.6733	503.529	machine	N	1	0.0678136	Rotation_invariant_pointcloud_structurenorm
2025-04-21T16:14:57	codecarbon	af999534-49f8-417c-b91c-02410dd505f4	0.033222	1.83984e-07	5.53802e-06	112.5	0	188.823	1.03718e-06	0	1.1337e-06	2.17088e-06	United States	USA	washington			Linux-5.4.0-96-generic-x86_64-with-glibc2.31	3.10.15	2.6.0	256	AMD EPYC 7713 64-Core Processor	4	4 x NVIDIA A100-SXM4-80GB	-122.343	47.6733	503.529	machine	N	1	0.0646012	Rotation_invariant_pointcloud_structurenorm
2025-04-21T16:14:59	codecarbon	e15261dd-d78d-4dce-945d-edd03d40d0bd	0.0326982	1.82939e-07	5.59477e-06	112.5	0	188.823	1.02082e-06	0	1.13773e-06	2.15855e-06	United States	USA	washington			Linux-5.4.0-96-generic-x86_64-with-glibc2.31	3.10.15	2.6.0	256	AMD EPYC 7713 64-Core Processor	4	4 x NVIDIA A100-SXM4-80GB	-122.343	47.6733	503.529	machine	N	1	0.0718997	Rotation_invariant_pointcloud_structurenorm
2025-04-21T16:15:03	codecarbon	b416547e-f29f-4054-a013-d339071e279d	0.0330752	3.0394e-07	9.18935e-06	112.5	224.978	188.823	1.03261e-06	1.40278e-06	1.15088e-06	3.58627e-06	United States	USA	washington			Linux-5.4.0-96-generic-x86_64-with-glibc2.31	3.10.15	2.6.0	256	AMD EPYC 7713 64-Core Processor	4	4 x NVIDIA A100-SXM4-80GB	-122.343	47.6733	503.529	machine	N	1	0.0642107	Rotation_invariant_pointcloud_structurenorm
2025-04-21T16:15:07	codecarbon	dd2bf4e6-7e46-41ee-b24c-3fffc228a2fd	0.0326062	1.82414e-07	5.59447e-06	112.5	0	188.823	1.01795e-06	0	1.1344e-06	2.15235e-06	United States	USA	washington			Linux-5.4.0-96-generic-x86_64-with-glibc2.31	3.10.15	2.6.0	256	AMD EPYC 7713 64-Core Processor	4	4 x NVIDIA A100-SXM4-80GB	-122.343	47.6733	503.529	machine	N	1	0.0720866	Rotation_invariant_pointcloud_structurenorm
2025-04-21T16:15:11	codecarbon	41f14641-69a7-46b2-9f49-df430c0fb957	0.0339671	1.91934e-07	5.65059e-06	112.5	0	188.823	1.06047e-06	0	1.20421e-06	2.26468e-06	United States	USA	washington			Linux-5.4.0-96-generic-x86_64-with-glibc2.31	3.10.15	2.6.0	256	AMD EPYC 7713 64-Core Processor	4	4 x NVIDIA A100-SXM4-80GB	-122.343	47.6733	503.529	machine	N	1	0.0617056	Rotation_invariant_pointcloud_structurenorm
2025-04-21T16:15:14	codecarbon	ccd7e33c-7382-45d5-9294-41f6dd31f431	0.0354881	3.21549e-07	9.06075e-06	112.5	202.576	188.823	1.10801e-06	1.40445e-06	1.28159e-06	3.79404e-06	United States	USA	washington			Linux-5.4.0-96-generic-x86_64-with-glibc2.31	3.10.15	2.6.0	256	AMD EPYC 7713 64-Core Processor	4	4 x NVIDIA A100-SXM4-80GB	-122.343	47.6733	503.529	machine	N	1	0.0689633	Rotation_invariant_pointcloud_structurenorm
2025-04-21T16:15:17	codecarbon	7955448f-67dd-4569-a3ca-76330eb898d1	0.034009	1.90317e-07	5.59609e-06	112.5	0	188.823	1.06175e-06	0	1.18385e-06	2.24561e-06	United States	USA	washington			Linux-5.4.0-96-generic-x86_64-with-glibc2.31	3.10.15	2.6.0	256	AMD EPYC 7713 64-Core Processor	4	4 x NVIDIA A100-SXM4-80GB	-122.343	47.6733	503.529	machine	N	1	0.06534	Rotation_invariant_pointcloud_structurenorm
2025-04-21T16:15:20	codecarbon	34b2a446-301d-4c18-b9a8-eef02ff3d7bb	0.0326487	3.02282e-07	9.25862e-06	112.5	226.944	188.823	1.01927e-06	1.40528e-06	1.14216e-06	3.56671e-06	United States	USA	washington			Linux-5.4.0-96-generic-x86_64-with-glibc2.31	3.10.15	2.6.0	256	AMD EPYC 7713 64-Core Processor	4	4 x NVIDIA A100-SXM4-80GB	-122.343	47.6733	503.529	machine	N	1	0.0662801	Rotation_invariant_pointcloud_structurenorm
2025-04-21T16:15:24	codecarbon	b9e4aa99-8567-4c7f-bb6c-348cdbd374da	0.0341346	3.13768e-07	9.1921e-06	112.5	215.486	188.823	1.06575e-06	1.41945e-06	1.21704e-06	3.70224e-06	United States	USA	washington			Linux-5.4.0-96-generic-x86_64-with-glibc2.31	3.10.15	2.6.0	256	AMD EPYC 7713 64-Core Processor	4	4 x NVIDIA A100-SXM4-80GB	-122.343	47.6733	503.529	machine	N	1	0.0626948	Rotation_invariant_pointcloud_structurenorm
2025-04-21T16:15:27	codecarbon	7856a2c5-64b5-4863-bc9d-6bce835428e5	0.0329228	1.84108e-07	5.5921e-06	112.5	0	188.823	1.02779e-06	0	1.14454e-06	2.17234e-06	United States	USA	washington			Linux-5.4.0-96-generic-x86_64-with-glibc2.31	3.10.15	2.6.0	256	AMD EPYC 7713 64-Core Processor	4	4 x NVIDIA A100-SXM4-80GB	-122.343	47.6733	503.529	machine	N	1	0.0671701	Rotation_invariant_pointcloud_structurenorm
2025-04-21T16:15:31	codecarbon	37792191-949b-478a-ac7a-271a97e9694a	0.0328131	1.83956e-07	5.60619e-06	112.5	0	188.823	1.02435e-06	0	1.1462e-06	2.17055e-06	United States	USA	washington			Linux-5.4.0-96-generic-x86_64-with-glibc2.31	3.10.15	2.6.0	256	AMD EPYC 7713 64-Core Processor	4	4 x NVIDIA A100-SXM4-80GB	-122.343	47.6733	503.529	machine	N	1	0.0621915	Rotation_invariant_pointcloud_structurenorm
2025-04-21T16:15:34	codecarbon	346693da-3f35-479d-a45f-dcc956c50d55	0.0325972	3.00783e-07	9.22728e-06	112.5	229.611	188.823	1.01768e-06	1.40445e-06	1.1269e-06	3.54903e-06	United States	USA	washington			Linux-5.4.0-96-generic-x86_64-with-glibc2.31	3.10.15	2.6.0	256	AMD EPYC 7713 64-Core Processor	4	4 x NVIDIA A100-SXM4-80GB	-122.343	47.6733	503.529	machine	N	1	0.0800705	Rotation_invariant_pointcloud_structurenorm
2025-04-21T16:15:37	codecarbon	7d710268-fc21-4985-bcf7-d4584dd3d617	0.0333296	1.85755e-07	5.57326e-06	112.5	0	188.823	1.04048e-06	0	1.15129e-06	2.19177e-06	United States	USA	washington			Linux-5.4.0-96-generic-x86_64-with-glibc2.31	3.10.15	2.6.0	256	AMD EPYC 7713 64-Core Processor	4	4 x NVIDIA A100-SXM4-80GB	-122.343	47.6733	503.529	machine	N	1	0.0667245	Rotation_invariant_pointcloud_structurenorm
2025-04-21T16:15:39	codecarbon	b52de7f5-243d-4a62-a914-17f55a641866	0.0348759	1.98632e-07	5.69539e-06	112.5	0	188.823	1.08886e-06	0	1.25485e-06	2.34371e-06	United States	USA	washington			Linux-5.4.0-96-generic-x86_64-with-glibc2.31	3.10.15	2.6.0	256	AMD EPYC 7713 64-Core Processor	4	4 x NVIDIA A100-SXM4-80GB	-122.343	47.6733	503.529	machine	N	1	0.0719359	Rotation_invariant_pointcloud_structurenorm
2025-04-21T16:15:44	codecarbon	c6ce2316-5865-4ae4-b1e2-45d1d4392075	0.0343099	1.92631e-07	5.61443e-06	112.5	0	188.823	1.07113e-06	0	1.20177e-06	2.2729e-06	United States	USA	washington			Linux-5.4.0-96-generic-x86_64-with-glibc2.31	3.10.15	2.6.0	256	AMD EPYC 7713 64-Core Processor	4	4 x NVIDIA A100-SXM4-80GB	-122.343	47.6733	503.529	machine	N	1	0.0656066	Rotation_invariant_pointcloud_structurenorm
2025-04-21T16:15:46	codecarbon	2b66f1df-33b9-4c3e-b93e-890197441e56	0.0330772	1.83931e-07	5.56064e-06	112.5	0	188.823	1.03271e-06	0	1.13754e-06	2.17025e-06	United States	USA	washington			Linux-5.4.0-96-generic-x86_64-with-glibc2.31	3.10.15	2.6.0	256	AMD EPYC 7713 64-Core Processor	4	4 x NVIDIA A100-SXM4-80GB	-122.343	47.6733	503.529	machine	N	1	0.0655224	Rotation_invariant_pointcloud_structurenorm
2025-04-21T16:15:51	codecarbon	c5e8bf30-1f4d-423a-b912-58dfff530f67	0.0333278	3.063e-07	9.19053e-06	112.5	222.028	188.823	1.04049e-06	1.40445e-06	1.16918e-06	3.61411e-06	United States	USA	washington			Linux-5.4.0-96-generic-x86_64-with-glibc2.31	3.10.15	2.6.0	256	AMD EPYC 7713 64-Core Processor	4	4 x NVIDIA A100-SXM4-80GB	-122.343	47.6733	503.529	machine	N	1	0.064975	Rotation_invariant_pointcloud_structurenorm
2025-04-21T16:15:53	codecarbon	bc40b285-c32c-4c1c-a4f4-1d90263c689b	0.0335258	1.84706e-07	5.50938e-06	112.5	0	188.823	1.04666e-06	0	1.13274e-06	2.1794e-06	United States	USA	washington			Linux-5.4.0-96-generic-x86_64-with-glibc2.31	3.10.15	2.6.0	256	AMD EPYC 7713 64-Core Processor	4	4 x NVIDIA A100-SXM4-80GB	-122.343	47.6733	503.529	machine	N	1	0.0689204	Rotation_invariant_pointcloud_structurenorm
2025-04-21T16:15:58	codecarbon	7f0fada9-6007-453c-99d4-019ea44d0eba	0.032875	1.84236e-07	5.60414e-06	112.5	0	188.823	1.02627e-06	0	1.14758e-06	2.17386e-06	United States	USA	washington			Linux-5.4.0-96-generic-x86_64-with-glibc2.31	3.10.15	2.6.0	256	AMD EPYC 7713 64-Core Processor	4	4 x NVIDIA A100-SXM4-80GB	-122.343	47.6733	503.529	machine	N	1	0.0658545	Rotation_invariant_pointcloud_structurenorm
2025-04-21T16:16:00	codecarbon	571d04c0-97c7-4f6b-bed9-5ac4b5b94078	0.0339757	3.10982e-07	9.15307e-06	112.5	216.652	188.823	1.06077e-06	1.40722e-06	1.20136e-06	3.66936e-06	United States	USA	washington			Linux-5.4.0-96-generic-x86_64-with-glibc2.31	3.10.15	2.6.0	256	AMD EPYC 7713 64-Core Processor	4	4 x NVIDIA A100-SXM4-80GB	-122.343	47.6733	503.529	machine	N	1	0.0632346	Rotation_invariant_pointcloud_structurenorm
2025-04-21T16:16:04	codecarbon	6defd65d-3a87-49ba-a053-7584bd903cd2	0.0320135	1.78705e-07	5.58217e-06	112.5	0	188.823	9.99415e-07	0	1.10917e-06	2.10859e-06	United States	USA	washington			Linux-5.4.0-96-generic-x86_64-with-glibc2.31	3.10.15	2.6.0	256	AMD EPYC 7713 64-Core Processor	4	4 x NVIDIA A100-SXM4-80GB	-122.343	47.6733	503.529	machine	N	1	0.0647669	Rotation_invariant_pointcloud_structurenorm
2025-04-21T16:16:06	codecarbon	f7436723-466b-4956-ac0c-40e4b055d31d	0.0378802	2.1949e-07	5.79433e-06	112.5	0	188.823	1.18267e-06	0	1.40716e-06	2.58983e-06	United States	USA	washington			Linux-5.4.0-96-generic-x86_64-with-glibc2.31	3.10.15	2.6.0	256	AMD EPYC 7713 64-Core Processor	4	4 x NVIDIA A100-SXM4-80GB	-122.343	47.6733	503.529	machine	N	1	0.0659053	Rotation_invariant_pointcloud_structurenorm
2025-04-21T16:16:11	codecarbon	d429c730-0cf5-4bb5-8ef7-09467523c012	0.0367945	2.07215e-07	5.63167e-06	112.5	0	188.823	1.14881e-06	0	1.29617e-06	2.44498e-06	United States	USA	washington			Linux-5.4.0-96-generic-x86_64-with-glibc2.31	3.10.15	2.6.0	256	AMD EPYC 7713 64-Core Processor	4	4 x NVIDIA A100-SXM4-80GB	-122.343	47.6733	503.529	machine	N	1	0.0707855	Rotation_invariant_pointcloud_structurenorm
2025-04-21T16:16:13	codecarbon	8bf4fb4b-bff7-49ce-866d-c3fdcf52a6d1	0.0336939	1.88566e-07	5.59642e-06	112.5	0	188.823	1.05192e-06	0	1.17301e-06	2.22494e-06	United States	USA	washington			Linux-5.4.0-96-generic-x86_64-with-glibc2.31	3.10.15	2.6.0	256	AMD EPYC 7713 64-Core Processor	4	4 x NVIDIA A100-SXM4-80GB	-122.343	47.6733	503.529	machine	N	1	0.076216	Rotation_invariant_pointcloud_structurenorm
2025-04-21T16:16:17	codecarbon	307291a1-4a25-47f1-81ad-38355333f66b	0.035337	3.16914e-07	8.96832e-06	112.5	210.891	188.823	1.10328e-06	1.405e-06	1.23107e-06	3.73935e-06	United States	USA	washington			Linux-5.4.0-96-generic-x86_64-with-glibc2.31	3.10.15	2.6.0	256	AMD EPYC 7713 64-Core Processor	4	4 x NVIDIA A100-SXM4-80GB	-122.343	47.6733	503.529	machine	N	1	0.0643721	Rotation_invariant_pointcloud_structurenorm
2025-04-21T16:16:19	codecarbon	a64a3e2a-cb97-4954-aaa4-468a609a54a4	0.0357851	3.165e-07	8.84446e-06	112.5	214.399	188.823	1.11723e-06	1.4075e-06	1.20974e-06	3.73447e-06	United States	USA	washington			Linux-5.4.0-96-generic-x86_64-with-glibc2.31	3.10.15	2.6.0	256	AMD EPYC 7713 64-Core Processor	4	4 x NVIDIA A100-SXM4-80GB	-122.343	47.6733	503.529	machine	N	1	0.0680208	Rotation_invariant_pointcloud_structurenorm
2025-04-21T16:16:23	codecarbon	521b7505-fc87-4696-b7e9-04232d24fc86	0.0336953	1.87647e-07	5.56894e-06	112.5	0	188.823	1.05198e-06	0	1.16212e-06	2.2141e-06	United States	USA	washington			Linux-5.4.0-96-generic-x86_64-with-glibc2.31	3.10.15	2.6.0	256	AMD EPYC 7713 64-Core Processor	4	4 x NVIDIA A100-SXM4-80GB	-122.343	47.6733	503.529	machine	N	1	0.0648913	Rotation_invariant_pointcloud_structurenorm
2025-04-21T16:16:26	codecarbon	83d27bc6-43e1-42b1-b5b9-7dd804a20e15	0.0327855	1.83527e-07	5.59781e-06	112.5	0	188.823	1.02353e-06	0	1.14195e-06	2.16548e-06	United States	USA	washington			Linux-5.4.0-96-generic-x86_64-with-glibc2.31	3.10.15	2.6.0	256	AMD EPYC 7713 64-Core Processor	4	4 x NVIDIA A100-SXM4-80GB	-122.343	47.6733	503.529	machine	N	1	0.0665922	Rotation_invariant_pointcloud_structurenorm

## Sheet: evolution_energy
initial_ID	final_ID	fraction	energy	model	closest_embedding_distance
412961	423017	0.1	35.184	Classical_image	0.00538783
412961	423017	0.2	35.0361	Classical_image	0.0107756
412961	423017	0.3	41.4946	Classical_image	0.0161634
412961	423017	0.4	46.1644	Classical_image	0.0159154
412961	423017	0.5	49.5471	Classical_image	0.0157809
412961	423017	0.6	45.7548	Classical_image	0.0133519
412961	423017	0.7	55.6078	Classical_image	0.0101608
412961	423017	0.8	99.6862	Classical_image	0.00834244
412961	423017	0.9	109.258	Classical_image	0.00538816
447491	451862	0.1	46.2147	Classical_image	0.00232006
447491	451862	0.2	46.1005	Classical_image	0.00380709
447491	451862	0.3	45.7483	Classical_image	0.00327706
447491	451862	0.4	49.6758	Classical_image	0.004213
447491	451862	0.5	18.6325	Classical_image	0.00596025
447491	451862	0.6	18.9845	Classical_image	0.00489206
447491	451862	0.7	17.2973	Classical_image	0.00432896
447491	451862	0.8	18.5695	Classical_image	0.00449842
447491	451862	0.9	20.0481	Classical_image	0.00231613
458615	484647	0.1	1.00544	Classical_image	0.0359818
458615	484647	0.2	0.576409	Classical_image	0.0719659
458615	484647	0.3	0.360534	Classical_image	0.10795
458615	484647	0.4	0.811173	Classical_image	0.143338
458615	484647	0.5	0.876603	Classical_image	0.163614
458615	484647	0.6	0.923017	Classical_image	0.143942
458615	484647	0.7	0.849414	Classical_image	0.107958
458615	484647	0.8	0.994727	Classical_image	0.0719736
458615	484647	0.9	0.901645	Classical_image	0.0359894
494129	595361	0.1	1.60091	Classical_image	0.121521
494129	595361	0.2	0.978828	Classical_image	0.243044
494129	595361	0.3	0.837385	Classical_image	0.353135
494129	595361	0.4	0.780942	Classical_image	0.440088
494129	595361	0.5	0.803005	Classical_image	0.503118
494129	595361	0.6	0.871835	Classical_image	0.486089
494129	595361	0.7	0.911629	Classical_image	0.364566
494129	595361	0.8	0.881135	Classical_image	0.243043
494129	595361	0.9	0.859549	Classical_image	0.121519
602620	605629	0.1	1.00823	Classical_image	0.0999395
602620	605629	0.2	0.973362	Classical_image	0.199861
602620	605629	0.3	1.07213	Classical_image	0.299782
602620	605629	0.4	1.03309	Classical_image	0.399703
602620	605629	0.5	1.14472	Classical_image	0.446844
602620	605629	0.6	1.11394	Classical_image	0.399684
602620	605629	0.7	1.13852	Classical_image	0.299763
602620	605629	0.8	1.22126	Classical_image	0.199842
602620	605629	0.9	1.17572	Classical_image	0.0999204
607098	622296	0.1	1.04275	Classical_image	0.110274
607098	622296	0.2	1.05484	Classical_image	0.22055
607098	622296	0.3	1.01198	Classical_image	0.330826
607098	622296	0.4	0.963363	Classical_image	0.441102
607098	622296	0.5	0.985108	Classical_image	0.551377
607098	622296	0.6	0.888857	Classical_image	0.44111
607098	622296	0.7	0.917801	Classical_image	0.330834
607098	622296	0.8	0.929162	Classical_image	0.220559
607098	622296	0.9	0.981405	Classical_image	0.110283
633520	636683	0.1	1.05187	Classical_image	0.118671
633520	636683	0.2	1.09211	Classical_image	0.23734
633520	636683	0.3	1.00042	Classical_image	0.356009
633520	636683	0.4	0.920687	Classical_image	0.474679
633520	636683	0.5	0.96505	Classical_image	0.592854
633520	636683	0.6	0.883528	Classical_image	0.474678
633520	636683	0.7	0.898684	Classical_image	0.356008
633520	636683	0.8	0.928145	Classical_image	0.237339
633520	636683	0.9	0.97578	Classical_image	0.11867
642374	655350	0.1	0.660276	Classical_image	0.144053
642374	655350	0.2	0.621439	Classical_image	0.288085
642374	655350	0.3	0.588854	Classical_image	0.432116
642374	655350	0.4	0.540276	Classical_image	0.576147
642374	655350	0.5	0.643443	Classical_image	0.720157
642374	655350	0.6	0.747379	Classical_image	0.576125
642374	655350	0.7	0.881151	Classical_image	0.432094
642374	655350	0.8	0.913413	Classical_image	0.288063
642374	655350	0.9	0.959564	Classical_image	0.144032
655458	659628	0.1	6.85625	Classical_image	0.0436261
655458	659628	0.2	5.40543	Classical_image	0.0872492
655458	659628	0.3	4.87159	Classical_image	0.130872
655458	659628	0.4	5.01653	Classical_image	0.174495
655458	659628	0.5	4.78393	Classical_image	0.211295
655458	659628	0.6	4.50975	Classical_image	0.174496
655458	659628	0.7	4.9405	Classical_image	0.130873
655458	659628	0.8	4.56479	Classical_image	0.0872497
655458	659628	0.9	4.99018	Classical_image	0.0436266
700213	729247	0.1	0.807669	Classical_image	0.123817
700213	729247	0.2	0.765597	Classical_image	0.247626
700213	729247	0.3	0.6961	Classical_image	0.371435
700213	729247	0.4	0.664428	Classical_image	0.495244
700213	729247	0.5	0.61281	Classical_image	0.560863
700213	729247	0.6	0.760525	Classical_image	0.495236
700213	729247	0.7	0.902866	Classical_image	0.371427
700213	729247	0.8	1.34059	Classical_image	0.247619
700213	729247	0.9	1.49383	Classical_image	0.12381
771584	779603	0.1	0.903389	Classical_image	0.0457404
771584	779603	0.2	0.863218	Classical_image	0.0914807
771584	779603	0.3	0.8674	Classical_image	0.137221
771584	779603	0.4	0.88066	Classical_image	0.182961
771584	779603	0.5	0.90141	Classical_image	0.228699
771584	779603	0.6	0.912211	Classical_image	0.182959
771584	779603	0.7	0.972197	Classical_image	0.137218
771584	779603	0.8	1.00367	Classical_image	0.0914782
771584	779603	0.9	1.10758	Classical_image	0.045738
791420	796453	0.1	1.17931	Classical_image	0.0875484
791420	796453	0.2	1.06346	Classical_image	0.175099
791420	796453	0.3	1.19468	Classical_image	0.26265
791420	796453	0.4	1.22115	Classical_image	0.350201
791420	796453	0.5	1.0762	Classical_image	0.426295
791420	796453	0.6	1.19239	Classical_image	0.350205
791420	796453	0.7	0.928543	Classical_image	0.262654
791420	796453	0.8	1.00718	Classical_image	0.175103
791420	796453	0.9	1.11208	Classical_image	0.0875519
806913	826015	0.1	0.483286	Classical_image	0.0877135
806913	826015	0.2	1.12207	Classical_image	0.175438
806913	826015	0.3	1.05694	Classical_image	0.263162
806913	826015	0.4	0.800582	Classical_image	0.350887
806913	826015	0.5	0.858532	Classical_image	0.365826
806913	826015	0.6	0.856247	Classical_image	0.35091
806913	826015	0.7	0.865303	Classical_image	0.263186
806913	826015	0.8	0.898646	Classical_image	0.175461
806913	826015	0.9	0.919577	Classical_image	0.0877369
829348	835431	0.1	2.28781	Classical_image	0.0419566
829348	835431	0.2	2.31232	Classical_image	0.0839122
829348	835431	0.3	1.14836	Classical_image	0.125868
829348	835431	0.4	0.977357	Classical_image	0.167823
829348	835431	0.5	0.799571	Classical_image	0.184934
829348	835431	0.6	0.817423	Classical_image	0.167822
829348	835431	0.7	0.987207	Classical_image	0.125866
829348	835431	0.8	1.01193	Classical_image	0.0839105
829348	835431	0.9	1.15101	Classical_image	0.041955
839125	868020	0.1	1.16158	Classical_image	0.103641
839125	868020	0.2	1.13972	Classical_image	0.207281
839125	868020	0.3	1.11913	Classical_image	0.310921
839125	868020	0.4	1.20304	Classical_image	0.41456
839125	868020	0.5	1.10383	Classical_image	0.442762
839125	868020	0.6	1.3003	Classical_image	0.414558
839125	868020	0.7	1.73266	Classical_image	0.310919
839125	868020	0.8	1.41798	Classical_image	0.207279
839125	868020	0.9	1.36744	Classical_image	0.103639
888091	896194	0.1	0.975219	Classical_image	0.0571775
888091	896194	0.2	0.920489	Classical_image	0.114359
888091	896194	0.3	0.850092	Classical_image	0.171541
888091	896194	0.4	0.871549	Classical_image	0.228723
888091	896194	0.5	1.45457	Classical_image	0.26148
888091	896194	0.6	1.28475	Classical_image	0.228725
888091	896194	0.7	1.08046	Classical_image	0.171544
888091	896194	0.8	0.905552	Classical_image	0.114362
888091	896194	0.9	0.91555	Classical_image	0.0571803
904829	906768	0.1	0.949333	Classical_image	0.0378607
904829	906768	0.2	0.872118	Classical_image	0.0757236
904829	906768	0.3	0.832392	Classical_image	0.113587
904829	906768	0.4	0.794613	Classical_image	0.151449
904829	906768	0.5	0.695308	Classical_image	0.165589
904829	906768	0.6	0.697257	Classical_image	0.151451
904829	906768	0.7	0.72773	Classical_image	0.113588
904829	906768	0.8	0.933224	Classical_image	0.0757253
904829	906768	0.9	0.943625	Classical_image	0.0378624
912252	914891	0.1	1.10986	Classical_image	0.138148
912252	914891	0.2	1.07897	Classical_image	0.276294
912252	914891	0.3	1.03725	Classical_image	0.41444
912252	914891	0.4	1.01878	Classical_image	0.552586
912252	914891	0.5	0.946359	Classical_image	0.565234
912252	914891	0.6	0.661353	Classical_image	0.524073
912252	914891	0.7	0.44218	Classical_image	0.414426
912252	914891	0.8	3.74204	Classical_image	0.27628
912252	914891	0.9	2.45193	Classical_image	0.138134
916369	938089	0.1	1.63565	Classical_image	0.0422072
916369	938089	0.2	1.36288	Classical_image	0.0844145
916369	938089	0.3	1.28571	Classical_image	0.126622
916369	938089	0.4	1.20203	Classical_image	0.166671
916369	938089	0.5	1.20078	Classical_image	0.154704
916369	938089	0.6	1.30941	Classical_image	0.134495
916369	938089	0.7	2.02149	Classical_image	0.10746
916369	938089	0.8	1.67068	Classical_image	0.0746525
916369	938089	0.9	2.49991	Classical_image	0.0384933
975081	991082	0.1	1.16356	Classical_image	0.0741338
975081	991082	0.2	0.974153	Classical_image	0.147761
975081	991082	0.3	1.0925	Classical_image	0.20959
975081	991082	0.4	0.998647	Classical_image	0.247615
975081	991082	0.5	1.0236	Classical_image	0.28754
975081	991082	0.6	0.985233	Classical_image	0.309389
975081	991082	0.7	1.07439	Classical_image	0.232053
975081	991082	0.8	0.967536	Classical_image	0.154718
975081	991082	0.9	0.848892	Classical_image	0.0773832
412961	423017	0.1	294.83	Rotation_invariant_image	0.0118728
412961	423017	0.2	293.72	Rotation_invariant_image	0.0215544
412961	423017	0.3	297.323	Rotation_invariant_image	0.0184857
412961	423017	0.4	281.875	Rotation_invariant_image	0.0122922
412961	423017	0.5	296.633	Rotation_invariant_image	0.0100279
412961	423017	0.6	259.725	Rotation_invariant_image	0.0088474
412961	423017	0.7	294.723	Rotation_invariant_image	0.00771923
412961	423017	0.8	271.959	Rotation_invariant_image	0.00553924
412961	423017	0.9	301.996	Rotation_invariant_image	0.00564742
447491	451862	0.1	148.048	Rotation_invariant_image	0.0063
447491	451862	0.2	159.734	Rotation_invariant_image	0.00908958
447491	451862	0.3	141.902	Rotation_invariant_image	0.00720818
447491	451862	0.4	151.235	Rotation_invariant_image	0.00709079
447491	451862	0.5	148.711	Rotation_invariant_image	0.00623753
447491	451862	0.6	154.424	Rotation_invariant_image	0.00701365
447491	451862	0.7	160.535	Rotation_invariant_image	0.00501407
447491	451862	0.8	143.486	Rotation_invariant_image	0.00594578
447491	451862	0.9	148.527	Rotation_invariant_image	0.00555626
458615	484647	0.1	27.9751	Rotation_invariant_image	0.0505713
458615	484647	0.2	28.9552	Rotation_invariant_image	0.101131
458615	484647	0.3	26.8908	Rotation_invariant_image	0.0962625
458615	484647	0.4	24.0038	Rotation_invariant_image	0.0951815
458615	484647	0.5	26.2937	Rotation_invariant_image	0.102197
458615	484647	0.6	26.804	Rotation_invariant_image	0.107824
458615	484647	0.7	25.8888	Rotation_invariant_image	0.105678
458615	484647	0.8	26.6867	Rotation_invariant_image	0.101064
458615	484647	0.9	26.1359	Rotation_invariant_image	0.0505039
494129	595361	0.1	40.1998	Rotation_invariant_image	0.171
494129	595361	0.2	20.8312	Rotation_invariant_image	0.311986
494129	595361	0.3	3.9951	Rotation_invariant_image	0.443649
494129	595361	0.4	4.60784	Rotation_invariant_image	0.510539
494129	595361	0.5	4.42603	Rotation_invariant_image	0.487585
494129	595361	0.6	4.25497	Rotation_invariant_image	0.462906
494129	595361	0.7	4.41637	Rotation_invariant_image	0.461714
494129	595361	0.8	4.3297	Rotation_invariant_image	0.341754
494129	595361	0.9	4.7878	Rotation_invariant_image	0.170867
602620	605629	0.1	19.459	Rotation_invariant_image	0.0664872
602620	605629	0.2	19.0435	Rotation_invariant_image	0.132926
602620	605629	0.3	30.4654	Rotation_invariant_image	0.174586
602620	605629	0.4	29.9958	Rotation_invariant_image	0.208501
602620	605629	0.5	26.3475	Rotation_invariant_image	0.244365
602620	605629	0.6	28.4103	Rotation_invariant_image	0.260087
602620	605629	0.7	25.8371	Rotation_invariant_image	0.199272
602620	605629	0.8	26.4625	Rotation_invariant_image	0.132833
602620	605629	0.9	22.1735	Rotation_invariant_image	0.0663945
607098	622296	0.1	17.1882	Rotation_invariant_image	0.0927814
607098	622296	0.2	17.4577	Rotation_invariant_image	0.185636
607098	622296	0.3	18.8642	Rotation_invariant_image	0.278491
607098	622296	0.4	20.1401	Rotation_invariant_image	0.371346
607098	622296	0.5	18.2371	Rotation_invariant_image	0.362487
607098	622296	0.6	18.858	Rotation_invariant_image	0.344685
607098	622296	0.7	20.366	Rotation_invariant_image	0.278592
607098	622296	0.8	22.0818	Rotation_invariant_image	0.185737
607098	622296	0.9	21.5941	Rotation_invariant_image	0.0928825
633520	636683	0.1	40.6176	Rotation_invariant_image	0.106881
633520	636683	0.2	47.711	Rotation_invariant_image	0.213734
633520	636683	0.3	48.8987	Rotation_invariant_image	0.320587
633520	636683	0.4	53.5894	Rotation_invariant_image	0.42744
633520	636683	0.5	52.2582	Rotation_invariant_image	0.397935
633520	636683	0.6	48.5352	Rotation_invariant_image	0.331934
633520	636683	0.7	56.2331	Rotation_invariant_image	0.29128
633520	636683	0.8	54.6274	Rotation_invariant_image	0.21372
633520	636683	0.9	52.7776	Rotation_invariant_image	0.106866
642374	655350	0.1	13.1035	Rotation_invariant_image	0.157002
642374	655350	0.2	12.2744	Rotation_invariant_image	0.313928
642374	655350	0.3	12.3357	Rotation_invariant_image	0.401589
642374	655350	0.4	11.8981	Rotation_invariant_image	0.488401
642374	655350	0.5	12.3139	Rotation_invariant_image	0.542759
642374	655350	0.6	10.3055	Rotation_invariant_image	0.592056
642374	655350	0.7	8.98205	Rotation_invariant_image	0.470733
642374	655350	0.8	6.28487	Rotation_invariant_image	0.313807
642374	655350	0.9	5.72795	Rotation_invariant_image	0.15688
655458	659628	0.1	20.0756	Rotation_invariant_image	0.0419203
655458	659628	0.2	19.4516	Rotation_invariant_image	0.0837794
655458	659628	0.3	18.89	Rotation_invariant_image	0.125639
655458	659628	0.4	17.1253	Rotation_invariant_image	0.15606
655458	659628	0.5	16.6939	Rotation_invariant_image	0.165239
655458	659628	0.6	16.0347	Rotation_invariant_image	0.167346
655458	659628	0.7	16.1078	Rotation_invariant_image	0.125487
655458	659628	0.8	15.6915	Rotation_invariant_image	0.0836279
655458	659628	0.9	14.7325	Rotation_invariant_image	0.041769
700213	729247	0.1	16.5969	Rotation_invariant_image	0.124855
700213	729247	0.2	16.283	Rotation_invariant_image	0.249697
700213	729247	0.3	14.0239	Rotation_invariant_image	0.368383
700213	729247	0.4	14.5688	Rotation_invariant_image	0.364394
700213	729247	0.5	17.0727	Rotation_invariant_image	0.401287
700213	729247	0.6	18.1679	Rotation_invariant_image	0.469521
700213	729247	0.7	17.9594	Rotation_invariant_image	0.374524
700213	729247	0.8	18.3619	Rotation_invariant_image	0.249682
700213	729247	0.9	17.5839	Rotation_invariant_image	0.12484
771584	779603	0.1	36.9215	Rotation_invariant_image	0.0633353
771584	779603	0.2	36.4339	Rotation_invariant_image	0.126672
771584	779603	0.3	36.0558	Rotation_invariant_image	0.130743
771584	779603	0.4	36.2148	Rotation_invariant_image	0.138471
771584	779603	0.5	36.675	Rotation_invariant_image	0.171107
771584	779603	0.6	35.0471	Rotation_invariant_image	0.177026
771584	779603	0.7	35.9872	Rotation_invariant_image	0.190004
771584	779603	0.8	35.795	Rotation_invariant_image	0.126667
771584	779603	0.9	36.6853	Rotation_invariant_image	0.0633301
791420	796453	0.1	14.0384	Rotation_invariant_image	0.0726563
791420	796453	0.2	12.4869	Rotation_invariant_image	0.145367
791420	796453	0.3	11.223	Rotation_invariant_image	0.218078
791420	796453	0.4	5.11143	Rotation_invariant_image	0.237038
791420	796453	0.5	3.03187	Rotation_invariant_image	0.227057
791420	796453	0.6	3.00421	Rotation_invariant_image	0.22901
791420	796453	0.7	2.61581	Rotation_invariant_image	0.218145
791420	796453	0.8	7.49086	Rotation_invariant_image	0.145434
791420	796453	0.9	12.1182	Rotation_invariant_image	0.0727233
806913	826015	0.1	6.09685	Rotation_invariant_image	0.123682
806913	826015	0.2	3.28349	Rotation_invariant_image	0.247299
806913	826015	0.3	2.28232	Rotation_invariant_image	0.316334
806913	826015	0.4	1.33155	Rotation_invariant_image	0.389734
806913	826015	0.5	1.11988	Rotation_invariant_image	0.428359
806913	826015	0.6	1.01798	Rotation_invariant_image	0.418265
806913	826015	0.7	0.902462	Rotation_invariant_image	0.370803
806913	826015	0.8	0.966607	Rotation_invariant_image	0.247186
806913	826015	0.9	0.874496	Rotation_invariant_image	0.123569
829348	835431	0.1	17.2024	Rotation_invariant_image	0.0565241
829348	835431	0.2	24.2611	Rotation_invariant_image	0.113064
829348	835431	0.3	23.1372	Rotation_invariant_image	0.163075
829348	835431	0.4	42.1676	Rotation_invariant_image	0.146501
829348	835431	0.5	42.5553	Rotation_invariant_image	0.1285
829348	835431	0.6	42.1501	Rotation_invariant_image	0.116394
829348	835431	0.7	42.3213	Rotation_invariant_image	0.126293
829348	835431	0.8	39.2896	Rotation_invariant_image	0.113121
829348	835431	0.9	44.0082	Rotation_invariant_image	0.0565805
839125	868020	0.1	8.91926	Rotation_invariant_image	0.0834151
839125	868020	0.2	7.67768	Rotation_invariant_image	0.166856
839125	868020	0.3	5.8603	Rotation_invariant_image	0.250296
839125	868020	0.4	4.33844	Rotation_invariant_image	0.285419
839125	868020	0.5	2.20028	Rotation_invariant_image	0.285378
839125	868020	0.6	1.73824	Rotation_invariant_image	0.283845
839125	868020	0.7	2.72325	Rotation_invariant_image	0.250339
839125	868020	0.8	6.85956	Rotation_invariant_image	0.166899
839125	868020	0.9	12.8521	Rotation_invariant_image	0.0834585
888091	896194	0.1	14.1143	Rotation_invariant_image	0.0371877
888091	896194	0.2	14.3557	Rotation_invariant_image	0.0743574
888091	896194	0.3	14.9739	Rotation_invariant_image	0.111527
888091	896194	0.4	14.5406	Rotation_invariant_image	0.148697
888091	896194	0.5	15.1694	Rotation_invariant_image	0.184148
888091	896194	0.6	15.832	Rotation_invariant_image	0.148705
888091	896194	0.7	14.4953	Rotation_invariant_image	0.111535
888091	896194	0.8	14.0209	Rotation_invariant_image	0.0743656
888091	896194	0.9	12.4633	Rotation_invariant_image	0.0371959
904829	906768	0.1	13.2016	Rotation_invariant_image	0.0467478
904829	906768	0.2	13.882	Rotation_invariant_image	0.0935121
904829	906768	0.3	14.3936	Rotation_invariant_image	0.102526
904829	906768	0.4	14.4594	Rotation_invariant_image	0.0859997
904829	906768	0.5	19.1063	Rotation_invariant_image	0.091055
904829	906768	0.6	19.3643	Rotation_invariant_image	0.0948517
904829	906768	0.7	19.8169	Rotation_invariant_image	0.0914697
904829	906768	0.8	19.8953	Rotation_invariant_image	0.0935767
904829	906768	0.9	19.8423	Rotation_invariant_image	0.0468126
912252	914891	0.1	4.39086	Rotation_invariant_image	0.122503
912252	914891	0.2	3.82902	Rotation_invariant_image	0.245033
912252	914891	0.3	3.11209	Rotation_invariant_image	0.367564
912252	914891	0.4	1.66065	Rotation_invariant_image	0.407502
912252	914891	0.5	1.15317	Rotation_invariant_image	0.425629
912252	914891	0.6	1.37793	Rotation_invariant_image	0.367337
912252	914891	0.7	2.82912	Rotation_invariant_image	0.337065
912252	914891	0.8	5.64507	Rotation_invariant_image	0.245079
912252	914891	0.9	8.01985	Rotation_invariant_image	0.122549
916369	938089	0.1	11.4898	Rotation_invariant_image	0.0773607
916369	938089	0.2	27.7084	Rotation_invariant_image	0.154865
916369	938089	0.3	28.7618	Rotation_invariant_image	0.166013
916369	938089	0.4	29.4572	Rotation_invariant_image	0.171485
916369	938089	0.5	27.1639	Rotation_invariant_image	0.1601
916369	938089	0.6	27.611	Rotation_invariant_image	0.154132
916369	938089	0.7	28.262	Rotation_invariant_image	0.148158
916369	938089	0.8	29.0887	Rotation_invariant_image	0.0981435
916369	938089	0.9	28.3325	Rotation_invariant_image	0.0476281
975081	991082	0.1	9.07742	Rotation_invariant_image	0.0774998
975081	991082	0.2	8.68392	Rotation_invariant_image	0.152243
975081	991082	0.3	9.13199	Rotation_invariant_image	0.17523
975081	991082	0.4	8.74296	Rotation_invariant_image	0.190382
975081	991082	0.5	9.85089	Rotation_invariant_image	0.202297
975081	991082	0.6	3.25811	Rotation_invariant_image	0.241384
975081	991082	0.7	0.702449	Rotation_invariant_image	0.201956
975081	991082	0.8	0.755142	Rotation_invariant_image	0.186579
975081	991082	0.9	0.757317	Rotation_invariant_image	0.12033
412961	423017	0.1	0.576829	Classical_pointcloud	0.243013
412961	423017	0.2	0.577577	Classical_pointcloud	0.476533
412961	423017	0.3	0.55229	Classical_pointcloud	0.717871
412961	423017	0.4	0.542329	Classical_pointcloud	0.961156
412961	423017	0.5	0.591234	Classical_pointcloud	1.12631
412961	423017	0.6	0.633592	Classical_pointcloud	0.926573
412961	423017	0.7	0.634303	Classical_pointcloud	0.734016
412961	423017	0.8	0.703848	Classical_pointcloud	0.489441
412961	423017	0.9	0.75667	Classical_pointcloud	0.246072
447491	451862	0.1	1.49812	Classical_pointcloud	0.252418
447491	451862	0.2	1.49407	Classical_pointcloud	0.481644
447491	451862	0.3	1.46607	Classical_pointcloud	0.697719
447491	451862	0.4	1.49094	Classical_pointcloud	0.888649
447491	451862	0.5	1.47929	Classical_pointcloud	0.895007
447491	451862	0.6	1.36253	Classical_pointcloud	0.807245
447491	451862	0.7	1.33057	Classical_pointcloud	0.623464
447491	451862	0.8	1.29947	Classical_pointcloud	0.450421
447491	451862	0.9	1.28547	Classical_pointcloud	0.246486
458615	484647	0.1	1.01378	Classical_pointcloud	0.450286
458615	484647	0.2	0.894913	Classical_pointcloud	0.583995
458615	484647	0.3	0.798057	Classical_pointcloud	0.771305
458615	484647	0.4	0.725942	Classical_pointcloud	0.982009
458615	484647	0.5	0.675977	Classical_pointcloud	1.20389
458615	484647	0.6	0.644525	Classical_pointcloud	1.00656
458615	484647	0.7	0.644431	Classical_pointcloud	0.799233
458615	484647	0.8	0.69372	Classical_pointcloud	0.616395
458615	484647	0.9	0.768074	Classical_pointcloud	0.486499
494129	595361	0.1	0.980176	Classical_pointcloud	0.521838
494129	595361	0.2	0.904764	Classical_pointcloud	0.638514
494129	595361	0.3	0.842822	Classical_pointcloud	0.800086
494129	595361	0.4	0.785851	Classical_pointcloud	0.984696
494129	595361	0.5	0.778051	Classical_pointcloud	1.18159
494129	595361	0.6	0.760793	Classical_pointcloud	0.9989
494129	595361	0.7	0.765404	Classical_pointcloud	0.821641
494129	595361	0.8	0.795001	Classical_pointcloud	0.670401
494129	595361	0.9	0.869309	Classical_pointcloud	0.566421
602620	605629	0.1	0.802691	Classical_pointcloud	0.488862
602620	605629	0.2	0.709306	Classical_pointcloud	0.642147
602620	605629	0.3	0.665216	Classical_pointcloud	0.843939
602620	605629	0.4	0.654723	Classical_pointcloud	1.06706
602620	605629	0.5	0.6751	Classical_pointcloud	1.24758
602620	605629	0.6	0.737597	Classical_pointcloud	1.05178
602620	605629	0.7	0.852353	Classical_pointcloud	0.82338
602620	605629	0.8	1.0406	Classical_pointcloud	0.613328
602620	605629	0.9	1.24339	Classical_pointcloud	0.448219
607098	622296	0.1	0.859842	Classical_pointcloud	0.622486
607098	622296	0.2	0.72367	Classical_pointcloud	0.832231
607098	622296	0.3	0.623183	Classical_pointcloud	1.09616
607098	622296	0.4	0.575808	Classical_pointcloud	1.32028
607098	622296	0.5	0.56985	Classical_pointcloud	1.30593
607098	622296	0.6	0.589173	Classical_pointcloud	1.28388
607098	622296	0.7	0.661447	Classical_pointcloud	1.09172
607098	622296	0.8	0.734336	Classical_pointcloud	0.836545
607098	622296	0.9	0.852901	Classical_pointcloud	0.641559
633520	636683	0.1	0.866865	Classical_pointcloud	0.502099
633520	636683	0.2	0.792621	Classical_pointcloud	0.621766
633520	636683	0.3	0.760416	Classical_pointcloud	0.80237
633520	636683	0.4	0.753792	Classical_pointcloud	1.01179
633520	636683	0.5	0.761223	Classical_pointcloud	1.21915
633520	636683	0.6	0.778857	Classical_pointcloud	0.99113
633520	636683	0.7	0.817023	Classical_pointcloud	0.775291
633520	636683	0.8	0.901994	Classical_pointcloud	0.585258
633520	636683	0.9	1.01299	Classical_pointcloud	0.454633
642374	655350	0.1	1.03677	Classical_pointcloud	0.527178
642374	655350	0.2	0.940602	Classical_pointcloud	0.662507
642374	655350	0.3	0.88174	Classical_pointcloud	0.848384
642374	655350	0.4	0.821938	Classical_pointcloud	1.05851
642374	655350	0.5	0.822762	Classical_pointcloud	1.281
642374	655350	0.6	0.79639	Classical_pointcloud	1.13671
642374	655350	0.7	0.826925	Classical_pointcloud	0.931791
642374	655350	0.8	0.861775	Classical_pointcloud	0.751128
642374	655350	0.9	0.908292	Classical_pointcloud	0.616437
655458	659628	0.1	0.971077	Classical_pointcloud	0.512715
655458	659628	0.2	0.839664	Classical_pointcloud	0.605428
655458	659628	0.3	0.734673	Classical_pointcloud	0.753266
655458	659628	0.4	0.680391	Classical_pointcloud	0.930309
655458	659628	0.5	0.652861	Classical_pointcloud	0.949936
655458	659628	0.6	0.67788	Classical_pointcloud	0.991201
655458	659628	0.7	0.715355	Classical_pointcloud	0.853871
655458	659628	0.8	0.789445	Classical_pointcloud	0.699754
655458	659628	0.9	0.878533	Classical_pointcloud	0.589419
700213	729247	0.1	0.959272	Classical_pointcloud	0.53115
700213	729247	0.2	0.864413	Classical_pointcloud	0.700325
700213	729247	0.3	0.757321	Classical_pointcloud	0.905095
700213	729247	0.4	0.715461	Classical_pointcloud	1.12621
700213	729247	0.5	0.677141	Classical_pointcloud	1.27772
700213	729247	0.6	0.671223	Classical_pointcloud	1.06217
700213	729247	0.7	0.681438	Classical_pointcloud	0.862705
700213	729247	0.8	0.721722	Classical_pointcloud	0.693335
700213	729247	0.9	0.783645	Classical_pointcloud	0.581013
771584	779603	0.1	0.669109	Classical_pointcloud	1.02741
771584	779603	0.2	0.669616	Classical_pointcloud	1.15915
771584	779603	0.3	0.675563	Classical_pointcloud	1.39365
771584	779603	0.4	0.680178	Classical_pointcloud	1.68863
771584	779603	0.5	0.71621	Classical_pointcloud	2.01773
771584	779603	0.6	0.758142	Classical_pointcloud	1.66882
771584	779603	0.7	0.806425	Classical_pointcloud	1.33995
771584	779603	0.8	0.879096	Classical_pointcloud	1.05665
771584	779603	0.9	0.985065	Classical_pointcloud	0.864958
791420	796453	0.1	1.04676	Classical_pointcloud	0.51402
791420	796453	0.2	0.932795	Classical_pointcloud	0.701661
791420	796453	0.3	0.835905	Classical_pointcloud	0.940779
791420	796453	0.4	0.748091	Classical_pointcloud	1.20101
791420	796453	0.5	0.705956	Classical_pointcloud	1.29975
791420	796453	0.6	0.694033	Classical_pointcloud	1.20834
791420	796453	0.7	0.736882	Classical_pointcloud	1.07614
791420	796453	0.8	0.802602	Classical_pointcloud	0.879419
791420	796453	0.9	0.998407	Classical_pointcloud	0.743846
806913	826015	0.1	0.83538	Classical_pointcloud	0.685177
806913	826015	0.2	0.7542	Classical_pointcloud	0.880448
806913	826015	0.3	0.699552	Classical_pointcloud	1.05195
806913	826015	0.4	0.672792	Classical_pointcloud	1.21511
806913	826015	0.5	0.686156	Classical_pointcloud	1.32495
806913	826015	0.6	0.719341	Classical_pointcloud	1.31685
806913	826015	0.7	0.780153	Classical_pointcloud	1.01933
806913	826015	0.8	0.875871	Classical_pointcloud	0.74631
806913	826015	0.9	1.01406	Classical_pointcloud	0.536554
829348	835431	0.1	0.941079	Classical_pointcloud	0.575185
829348	835431	0.2	0.880672	Classical_pointcloud	0.824227
829348	835431	0.3	0.777166	Classical_pointcloud	1.12894
829348	835431	0.4	0.707633	Classical_pointcloud	1.45475
829348	835431	0.5	0.672198	Classical_pointcloud	1.79017
829348	835431	0.6	0.645959	Classical_pointcloud	1.55534
829348	835431	0.7	0.646298	Classical_pointcloud	1.301
829348	835431	0.8	0.675517	Classical_pointcloud	1.10125
829348	835431	0.9	0.725718	Classical_pointcloud	0.989717
839125	868020	0.1	1.05978	Classical_pointcloud	0.56754
839125	868020	0.2	0.89333	Classical_pointcloud	0.74661
839125	868020	0.3	0.750424	Classical_pointcloud	0.986074
839125	868020	0.4	0.654997	Classical_pointcloud	1.25174
839125	868020	0.5	0.595833	Classical_pointcloud	1.31854
839125	868020	0.6	0.581933	Classical_pointcloud	1.17712
839125	868020	0.7	0.619228	Classical_pointcloud	0.929576
839125	868020	0.8	0.67847	Classical_pointcloud	0.722637
839125	868020	0.9	0.816716	Classical_pointcloud	0.599907
888091	896194	0.1	0.897231	Classical_pointcloud	0.487691
888091	896194	0.2	0.782237	Classical_pointcloud	0.61479
888091	896194	0.3	0.697447	Classical_pointcloud	0.791411
888091	896194	0.4	0.641622	Classical_pointcloud	0.935453
888091	896194	0.5	0.598074	Classical_pointcloud	0.988263
888091	896194	0.6	0.594539	Classical_pointcloud	0.922529
888091	896194	0.7	0.613063	Classical_pointcloud	0.726014
888091	896194	0.8	0.659765	Classical_pointcloud	0.558008
888091	896194	0.9	0.747236	Classical_pointcloud	0.451543
904829	906768	0.1	0.87605	Classical_pointcloud	0.526469
904829	906768	0.2	0.741184	Classical_pointcloud	0.659409
904829	906768	0.3	0.672973	Classical_pointcloud	0.842754
904829	906768	0.4	0.628251	Classical_pointcloud	0.814001
904829	906768	0.5	0.630731	Classical_pointcloud	0.794632
904829	906768	0.6	0.656964	Classical_pointcloud	0.847375
904829	906768	0.7	0.716979	Classical_pointcloud	0.870016
904829	906768	0.8	0.805809	Classical_pointcloud	0.732885
904829	906768	0.9	0.915289	Classical_pointcloud	0.61264
912252	914891	0.1	0.870612	Classical_pointcloud	0.675283
912252	914891	0.2	0.809432	Classical_pointcloud	0.808256
912252	914891	0.3	0.768763	Classical_pointcloud	0.981639
912252	914891	0.4	0.75617	Classical_pointcloud	1.17772
912252	914891	0.5	0.786666	Classical_pointcloud	1.17742
912252	914891	0.6	0.816426	Classical_pointcloud	0.969992
912252	914891	0.7	0.883068	Classical_pointcloud	0.780074
912252	914891	0.8	0.956968	Classical_pointcloud	0.62387
912252	914891	0.9	1.0596	Classical_pointcloud	0.531959
916369	938089	0.1	0.970082	Classical_pointcloud	0.701864
916369	938089	0.2	0.889005	Classical_pointcloud	1.09422
916369	938089	0.3	0.750239	Classical_pointcloud	1.55491
916369	938089	0.4	0.587045	Classical_pointcloud	1.70079
916369	938089	0.5	0.443774	Classical_pointcloud	1.35083
916369	938089	0.6	0.416313	Classical_pointcloud	1.08704
916369	938089	0.7	0.37932	Classical_pointcloud	0.83595
916369	938089	0.8	0.413076	Classical_pointcloud	0.58637
916369	938089	0.9	0.481039	Classical_pointcloud	0.401891
975081	991082	0.1	0.582563	Classical_pointcloud	0.445025
975081	991082	0.2	0.515585	Classical_pointcloud	0.894463
975081	991082	0.3	0.491973	Classical_pointcloud	1.32295
975081	991082	0.4	0.514244	Classical_pointcloud	1.55112
975081	991082	0.5	0.595857	Classical_pointcloud	1.74677
975081	991082	0.6	0.702501	Classical_pointcloud	1.69
975081	991082	0.7	0.78223	Classical_pointcloud	1.42316
975081	991082	0.8	0.914521	Classical_pointcloud	1.01653
975081	991082	0.9	1.03638	Classical_pointcloud	0.650907
412961	423017	0.1	1.24777	Rotation_invariant_pointcloud_structurenorm	0.811286
412961	423017	0.2	1.34359	Rotation_invariant_pointcloud_structurenorm	1.48164
412961	423017	0.3	1.21603	Rotation_invariant_pointcloud_structurenorm	1.73227
412961	423017	0.4	1.03384	Rotation_invariant_pointcloud_structurenorm	1.8509
412961	423017	0.5	1.03119	Rotation_invariant_pointcloud_structurenorm	1.74645
412961	423017	0.6	0.962022	Rotation_invariant_pointcloud_structurenorm	1.47533
412961	423017	0.7	0.918594	Rotation_invariant_pointcloud_structurenorm	1.42092
412961	423017	0.8	0.904295	Rotation_invariant_pointcloud_structurenorm	1.08908
412961	423017	0.9	0.916955	Rotation_invariant_pointcloud_structurenorm	0.740201
447491	451862	0.1	4.17222	Rotation_invariant_pointcloud_structurenorm	0.546207
447491	451862	0.2	4.2691	Rotation_invariant_pointcloud_structurenorm	0.79975
447491	451862	0.3	4.40802	Rotation_invariant_pointcloud_structurenorm	1.02792
447491	451862	0.4	4.57998	Rotation_invariant_pointcloud_structurenorm	1.09079
447491	451862	0.5	4.7864	Rotation_invariant_pointcloud_structurenorm	1.16122
447491	451862	0.6	4.98577	Rotation_invariant_pointcloud_structurenorm	1.09274
447491	451862	0.7	5.1932	Rotation_invariant_pointcloud_structurenorm	1.02602
447491	451862	0.8	5.41228	Rotation_invariant_pointcloud_structurenorm	0.895634
447491	451862	0.9	5.64112	Rotation_invariant_pointcloud_structurenorm	0.468447
458615	484647	0.1	1.16601	Rotation_invariant_pointcloud_structurenorm	0.883682
458615	484647	0.2	1.0852	Rotation_invariant_pointcloud_structurenorm	1.00564
458615	484647	0.3	1.01616	Rotation_invariant_pointcloud_structurenorm	1.1931
458615	484647	0.4	0.96216	Rotation_invariant_pointcloud_structurenorm	1.42036
458615	484647	0.5	0.932547	Rotation_invariant_pointcloud_structurenorm	1.56499
458615	484647	0.6	0.930657	Rotation_invariant_pointcloud_structurenorm	1.62959
458615	484647	0.7	0.951817	Rotation_invariant_pointcloud_structurenorm	1.71508
458615	484647	0.8	0.998529	Rotation_invariant_pointcloud_structurenorm	1.76379
458615	484647	0.9	1.04483	Rotation_invariant_pointcloud_structurenorm	1.77891
494129	595361	0.1	1.14135	Rotation_invariant_pointcloud_structurenorm	1.32599
494129	595361	0.2	1.04219	Rotation_invariant_pointcloud_structurenorm	1.27275
494129	595361	0.3	0.972722	Rotation_invariant_pointcloud_structurenorm	1.34023
494129	595361	0.4	0.916525	Rotation_invariant_pointcloud_structurenorm	1.38646
494129	595361	0.5	0.900953	Rotation_invariant_pointcloud_structurenorm	1.35554
494129	595361	0.6	0.893012	Rotation_invariant_pointcloud_structurenorm	1.26112
494129	595361	0.7	0.914944	Rotation_invariant_pointcloud_structurenorm	1.23684
494129	595361	0.8	0.949744	Rotation_invariant_pointcloud_structurenorm	1.33558
494129	595361	0.9	1.00068	Rotation_invariant_pointcloud_structurenorm	1.30619
602620	605629	0.1	0.924361	Rotation_invariant_pointcloud_structurenorm	0.839748
602620	605629	0.2	0.845654	Rotation_invariant_pointcloud_structurenorm	0.986377
602620	605629	0.3	0.794714	Rotation_invariant_pointcloud_structurenorm	1.22383
602620	605629	0.4	0.797613	Rotation_invariant_pointcloud_structurenorm	1.32947
602620	605629	0.5	0.831615	Rotation_invariant_pointcloud_structurenorm	1.29027
602620	605629	0.6	0.901254	Rotation_invariant_pointcloud_structurenorm	1.20918
602620	605629	0.7	1.03364	Rotation_invariant_pointcloud_structurenorm	1.15461
602620	605629	0.8	1.23229	Rotation_invariant_pointcloud_structurenorm	1.10399
602620	605629	0.9	1.49892	Rotation_invariant_pointcloud_structurenorm	1.14315
607098	622296	0.1	0.834506	Rotation_invariant_pointcloud_structurenorm	1.6538
607098	622296	0.2	0.771416	Rotation_invariant_pointcloud_structurenorm	1.6391
607098	622296	0.3	0.683131	Rotation_invariant_pointcloud_structurenorm	1.61014
607098	622296	0.4	0.680735	Rotation_invariant_pointcloud_structurenorm	1.54034
607098	622296	0.5	0.69213	Rotation_invariant_pointcloud_structurenorm	1.52768
607098	622296	0.6	0.708637	Rotation_invariant_pointcloud_structurenorm	1.257
607098	622296	0.7	0.728377	Rotation_invariant_pointcloud_structurenorm	0.976928
607098	622296	0.8	0.763224	Rotation_invariant_pointcloud_structurenorm	0.714009
607098	622296	0.9	0.788875	Rotation_invariant_pointcloud_structurenorm	0.496295
633520	636683	0.1	1.35188	Rotation_invariant_pointcloud_structurenorm	1.01645
633520	636683	0.2	1.26812	Rotation_invariant_pointcloud_structurenorm	1.49735
633520	636683	0.3	1.22852	Rotation_invariant_pointcloud_structurenorm	1.43596
633520	636683	0.4	1.205	Rotation_invariant_pointcloud_structurenorm	1.4564
633520	636683	0.5	1.21681	Rotation_invariant_pointcloud_structurenorm	1.38577
633520	636683	0.6	1.26417	Rotation_invariant_pointcloud_structurenorm	1.32112
633520	636683	0.7	1.40173	Rotation_invariant_pointcloud_structurenorm	1.25071
633520	636683	0.8	1.70426	Rotation_invariant_pointcloud_structurenorm	1.16619
633520	636683	0.9	2.00596	Rotation_invariant_pointcloud_structurenorm	1.00608
642374	655350	0.1	1.27547	Rotation_invariant_pointcloud_structurenorm	0.960343
642374	655350	0.2	1.31167	Rotation_invariant_pointcloud_structurenorm	0.931146
642374	655350	0.3	1.33591	Rotation_invariant_pointcloud_structurenorm	1.17051
642374	655350	0.4	1.36938	Rotation_invariant_pointcloud_structurenorm	1.38518
642374	655350	0.5	1.42989	Rotation_invariant_pointcloud_structurenorm	1.45386
642374	655350	0.6	1.5118	Rotation_invariant_pointcloud_structurenorm	1.52356
642374	655350	0.7	1.61199	Rotation_invariant_pointcloud_structurenorm	1.55852
642374	655350	0.8	1.7137	Rotation_invariant_pointcloud_structurenorm	1.28472
642374	655350	0.9	1.82051	Rotation_invariant_pointcloud_structurenorm	0.879342
655458	659628	0.1	0.963124	Rotation_invariant_pointcloud_structurenorm	0.410407
655458	659628	0.2	0.898538	Rotation_invariant_pointcloud_structurenorm	0.57598
655458	659628	0.3	0.902329	Rotation_invariant_pointcloud_structurenorm	0.824039
655458	659628	0.4	0.984041	Rotation_invariant_pointcloud_structurenorm	1.10014
655458	659628	0.5	1.08088	Rotation_invariant_pointcloud_structurenorm	1.21169
655458	659628	0.6	1.25813	Rotation_invariant_pointcloud_structurenorm	1.25158
655458	659628	0.7	1.45064	Rotation_invariant_pointcloud_structurenorm	1.11442
655458	659628	0.8	1.68312	Rotation_invariant_pointcloud_structurenorm	0.929166
655458	659628	0.9	1.99589	Rotation_invariant_pointcloud_structurenorm	0.817762
700213	729247	0.1	1.18877	Rotation_invariant_pointcloud_structurenorm	1.03343
700213	729247	0.2	1.09316	Rotation_invariant_pointcloud_structurenorm	1.24906
700213	729247	0.3	1.05229	Rotation_invariant_pointcloud_structurenorm	1.21112
700213	729247	0.4	1.03251	Rotation_invariant_pointcloud_structurenorm	1.19376
700213	729247	0.5	1.02598	Rotation_invariant_pointcloud_structurenorm	1.16047
700213	729247	0.6	1.01552	Rotation_invariant_pointcloud_structurenorm	1.19779
700213	729247	0.7	1.00282	Rotation_invariant_pointcloud_structurenorm	1.14949
700213	729247	0.8	1.01097	Rotation_invariant_pointcloud_structurenorm	0.938716
700213	729247	0.9	1.03161	Rotation_invariant_pointcloud_structurenorm	0.569184
771584	779603	0.1	1.56611	Rotation_invariant_pointcloud_structurenorm	1.59145
771584	779603	0.2	1.54509	Rotation_invariant_pointcloud_structurenorm	1.98879
771584	779603	0.3	1.55626	Rotation_invariant_pointcloud_structurenorm	2.45825
771584	779603	0.4	1.53969	Rotation_invariant_pointcloud_structurenorm	2.96579
771584	779603	0.5	1.49481	Rotation_invariant_pointcloud_structurenorm	2.90475
771584	779603	0.6	1.48076	Rotation_invariant_pointcloud_structurenorm	2.34619
771584	779603	0.7	1.49503	Rotation_invariant_pointcloud_structurenorm	1.79909
771584	779603	0.8	1.521	Rotation_invariant_pointcloud_structurenorm	1.2783
771584	779603	0.9	1.54629	Rotation_invariant_pointcloud_structurenorm	0.834567
791420	796453	0.1	1.08653	Rotation_invariant_pointcloud_structurenorm	0.472843
791420	796453	0.2	1.03616	Rotation_invariant_pointcloud_structurenorm	0.799063
791420	796453	0.3	0.990841	Rotation_invariant_pointcloud_structurenorm	1.15413
791420	796453	0.4	0.925455	Rotation_invariant_pointcloud_structurenorm	1.51794
791420	796453	0.5	0.874419	Rotation_invariant_pointcloud_structurenorm	1.62773
791420	796453	0.6	0.869362	Rotation_invariant_pointcloud_structurenorm	1.46277
791420	796453	0.7	0.888105	Rotation_invariant_pointcloud_structurenorm	1.33638
791420	796453	0.8	0.951246	Rotation_invariant_pointcloud_structurenorm	1.30723
791420	796453	0.9	1.07267	Rotation_invariant_pointcloud_structurenorm	1.2766
806913	826015	0.1	1.01303	Rotation_invariant_pointcloud_structurenorm	0.695366
806913	826015	0.2	0.937922	Rotation_invariant_pointcloud_structurenorm	1.30298
806913	826015	0.3	0.931359	Rotation_invariant_pointcloud_structurenorm	1.39272
806913	826015	0.4	0.999341	Rotation_invariant_pointcloud_structurenorm	1.45972
806913	826015	0.5	1.11812	Rotation_invariant_pointcloud_structurenorm	1.49005
806913	826015	0.6	1.25962	Rotation_invariant_pointcloud_structurenorm	1.55612
806913	826015	0.7	1.3975	Rotation_invariant_pointcloud_structurenorm	1.44706
806913	826015	0.8	1.51686	Rotation_invariant_pointcloud_structurenorm	1.37312
806913	826015	0.9	1.67209	Rotation_invariant_pointcloud_structurenorm	0.973964
829348	835431	0.1	1.1392	Rotation_invariant_pointcloud_structurenorm	1.1588
829348	835431	0.2	1.10319	Rotation_invariant_pointcloud_structurenorm	1.78334
829348	835431	0.3	1.03302	Rotation_invariant_pointcloud_structurenorm	2.29364
829348	835431	0.4	0.977539	Rotation_invariant_pointcloud_structurenorm	2.80632
829348	835431	0.5	1.03471	Rotation_invariant_pointcloud_structurenorm	3.15108
829348	835431	0.6	1.08032	Rotation_invariant_pointcloud_structurenorm	2.84436
829348	835431	0.7	1.15443	Rotation_invariant_pointcloud_structurenorm	2.42914
829348	835431	0.8	1.18378	Rotation_invariant_pointcloud_structurenorm	2.33337
829348	835431	0.9	1.24004	Rotation_invariant_pointcloud_structurenorm	2.59269
839125	868020	0.1	3.27974	Rotation_invariant_pointcloud_structurenorm	1.82131
839125	868020	0.2	3.08005	Rotation_invariant_pointcloud_structurenorm	1.87107
839125	868020	0.3	2.96868	Rotation_invariant_pointcloud_structurenorm	1.93784
839125	868020	0.4	2.94883	Rotation_invariant_pointcloud_structurenorm	1.91719
839125	868020	0.5	2.96477	Rotation_invariant_pointcloud_structurenorm	1.81583
839125	868020	0.6	3.04837	Rotation_invariant_pointcloud_structurenorm	1.80105
839125	868020	0.7	3.18554	Rotation_invariant_pointcloud_structurenorm	1.75427
839125	868020	0.8	3.28683	Rotation_invariant_pointcloud_structurenorm	1.70919
839125	868020	0.9	3.47435	Rotation_invariant_pointcloud_structurenorm	1.75789
888091	896194	0.1	0.877368	Rotation_invariant_pointcloud_structurenorm	1.22893
888091	896194	0.2	0.791552	Rotation_invariant_pointcloud_structurenorm	1.34931
888091	896194	0.3	0.740504	Rotation_invariant_pointcloud_structurenorm	1.57863
888091	896194	0.4	0.73257	Rotation_invariant_pointcloud_structurenorm	1.84783
888091	896194	0.5	0.761316	Rotation_invariant_pointcloud_structurenorm	1.91216
888091	896194	0.6	0.813123	Rotation_invariant_pointcloud_structurenorm	1.95112
888091	896194	0.7	0.89523	Rotation_invariant_pointcloud_structurenorm	2.1327
888091	896194	0.8	0.984694	Rotation_invariant_pointcloud_structurenorm	1.73945
888091	896194	0.9	1.10223	Rotation_invariant_pointcloud_structurenorm	1.21916
904829	906768	0.1	0.933573	Rotation_invariant_pointcloud_structurenorm	0.933189
904829	906768	0.2	0.833855	Rotation_invariant_pointcloud_structurenorm	0.912111
904829	906768	0.3	0.75773	Rotation_invariant_pointcloud_structurenorm	1.32009
904829	906768	0.4	0.732089	Rotation_invariant_pointcloud_structurenorm	1.20866
904829	906768	0.5	0.737956	Rotation_invariant_pointcloud_structurenorm	1.22581
904829	906768	0.6	0.792062	Rotation_invariant_pointcloud_structurenorm	1.25841
904829	906768	0.7	0.905546	Rotation_invariant_pointcloud_structurenorm	1.21352
904829	906768	0.8	1.08775	Rotation_invariant_pointcloud_structurenorm	1.06342
904829	906768	0.9	1.34958	Rotation_invariant_pointcloud_structurenorm	0.823904
912252	914891	0.1	1.37785	Rotation_invariant_pointcloud_structurenorm	0.490165
912252	914891	0.2	1.30915	Rotation_invariant_pointcloud_structurenorm	0.745653
912252	914891	0.3	1.26021	Rotation_invariant_pointcloud_structurenorm	1.06675
912252	914891	0.4	1.24587	Rotation_invariant_pointcloud_structurenorm	1.30825
912252	914891	0.5	1.28327	Rotation_invariant_pointcloud_structurenorm	1.25862
912252	914891	0.6	1.34019	Rotation_invariant_pointcloud_structurenorm	1.27541
912252	914891	0.7	1.38438	Rotation_invariant_pointcloud_structurenorm	1.10058
912252	914891	0.8	1.45398	Rotation_invariant_pointcloud_structurenorm	0.809938
912252	914891	0.9	1.54963	Rotation_invariant_pointcloud_structurenorm	0.605752
916369	938089	0.1	1.02722	Rotation_invariant_pointcloud_structurenorm	1.36981
916369	938089	0.2	1.01961	Rotation_invariant_pointcloud_structurenorm	2.06095
916369	938089	0.3	0.998614	Rotation_invariant_pointcloud_structurenorm	2.76689
916369	938089	0.4	1.01367	Rotation_invariant_pointcloud_structurenorm	2.60642
916369	938089	0.5	1.03433	Rotation_invariant_pointcloud_structurenorm	2.17543
916369	938089	0.6	1.0707	Rotation_invariant_pointcloud_structurenorm	1.80645
916369	938089	0.7	1.22119	Rotation_invariant_pointcloud_structurenorm	1.42884
916369	938089	0.8	1.34208	Rotation_invariant_pointcloud_structurenorm	0.985979
916369	938089	0.9	1.36758	Rotation_invariant_pointcloud_structurenorm	0.74692
975081	991082	0.1	2.10244	Rotation_invariant_pointcloud_structurenorm	0.921469
975081	991082	0.2	1.55685	Rotation_invariant_pointcloud_structurenorm	1.77948
975081	991082	0.3	1.07611	Rotation_invariant_pointcloud_structurenorm	2.47883
975081	991082	0.4	0.881454	Rotation_invariant_pointcloud_structurenorm	2.53166
975081	991082	0.5	0.77684	Rotation_invariant_pointcloud_structurenorm	2.72199
975081	991082	0.6	0.738764	Rotation_invariant_pointcloud_structurenorm	2.84558
975081	991082	0.7	0.701472	Rotation_invariant_pointcloud_structurenorm	2.30555
975081	991082	0.8	0.695431	Rotation_invariant_pointcloud_structurenorm	1.79523
975081	991082	0.9	0.740406	Rotation_invariant_pointcloud_structurenorm	1.03884

## Sheet: model_size
model	model_size
Classical_image	15194044
Rotation_invariant_image	14847611
Classical_pointcloud	1673350
Rotation_invariant_pointcloud_structurenorm	1836936

## Sheet: reconstruction
CellId	loss	split	model	cell_stage	structure_name
938536	29.4267	test	Classical_image	M0	CETN2
938536	29.755	test	Rotation_invariant_image	M0	CETN2
938536	7.77147	test	Classical_pointcloud	M0	CETN2
938536	0.090685	test	Rotation_invariant_pointcloud_structurenorm	M0	CETN2
711472	5.09948	test	Classical_image	M0	HIST1H2BJ
711472	5.57798	test	Rotation_invariant_image	M0	HIST1H2BJ
711472	0.417774	test	Classical_pointcloud	M0	HIST1H2BJ
711472	0.495028	test	Rotation_invariant_pointcloud_structurenorm	M0	HIST1H2BJ
811258	17.6488	test	Classical_image	M0	NUP153
811258	23.8021	test	Rotation_invariant_image	M0	NUP153
811258	0.42857	test	Classical_pointcloud	M0	NUP153
811258	0.489795	test	Rotation_invariant_pointcloud_structurenorm	M0	NUP153
797941	10.6015	test	Classical_image	M0	SLC25A17
797941	15.7672	test	Rotation_invariant_image	M0	SLC25A17
797941	2.07765	test	Classical_pointcloud	M0	SLC25A17
797941	1.40686	test	Rotation_invariant_pointcloud_structurenorm	M0	SLC25A17
664795	14.0435	test	Classical_image	M0	NUP153
664795	15.0689	test	Rotation_invariant_image	M0	NUP153
664795	0.397474	test	Classical_pointcloud	M0	NUP153
664795	0.440395	test	Rotation_invariant_pointcloud_structurenorm	M0	NUP153
1001782	6.72055	test	Classical_image	M0	SMC1A
1001782	7.27947	test	Rotation_invariant_image	M0	SMC1A
1001782	0.37508	test	Classical_pointcloud	M0	SMC1A
1001782	0.416609	test	Rotation_invariant_pointcloud_structurenorm	M0	SMC1A
748104	21.4145	test	Classical_image	M0	NUP153
748104	39.7975	test	Rotation_invariant_image	M0	NUP153
748104	0.362352	test	Classical_pointcloud	M0	NUP153
748104	0.382083	test	Rotation_invariant_pointcloud_structurenorm	M0	NUP153
634653	7.77624	test	Classical_image	M0	HIST1H2BJ
634653	7.68059	test	Rotation_invariant_image	M0	HIST1H2BJ
634653	0.467738	test	Classical_pointcloud	M0	HIST1H2BJ
634653	0.56294	test	Rotation_invariant_pointcloud_structurenorm	M0	HIST1H2BJ
921178	12.0138	test	Classical_image	M0	NUP153
921178	15.8501	test	Rotation_invariant_image	M0	NUP153
921178	0.361455	test	Classical_pointcloud	M0	NUP153
921178	0.386407	test	Rotation_invariant_pointcloud_structurenorm	M0	NUP153
720633	12.5472	test	Classical_image	M0	HIST1H2BJ
720633	11.2194	test	Rotation_invariant_image	M0	HIST1H2BJ
720633	0.381322	test	Classical_pointcloud	M0	HIST1H2BJ
720633	0.468443	test	Rotation_invariant_pointcloud_structurenorm	M0	HIST1H2BJ
767600	10.0347	test	Classical_image	M0	SLC25A17
767600	12.1411	test	Rotation_invariant_image	M0	SLC25A17
767600	1.64747	test	Classical_pointcloud	M0	SLC25A17
767600	1.17592	test	Rotation_invariant_pointcloud_structurenorm	M0	SLC25A17
630447	8.88013	test	Classical_image	M0	HIST1H2BJ
630447	7.99356	test	Rotation_invariant_image	M0	HIST1H2BJ
630447	0.440498	test	Classical_pointcloud	M0	HIST1H2BJ
630447	0.621294	test	Rotation_invariant_pointcloud_structurenorm	M0	HIST1H2BJ
847381	7.90294	test	Classical_image	M0	NUP153
847381	16.869	test	Rotation_invariant_image	M0	NUP153
847381	0.411209	test	Classical_pointcloud	M0	NUP153
847381	0.45145	test	Rotation_invariant_pointcloud_structurenorm	M0	NUP153
765641	11.0162	test	Classical_image	M0	SLC25A17
765641	17.0847	test	Rotation_invariant_image	M0	SLC25A17
765641	4.59195	test	Classical_pointcloud	M0	SLC25A17
765641	1.33344	test	Rotation_invariant_pointcloud_structurenorm	M0	SLC25A17
806747	22.1519	test	Classical_image	M0	NUP153
806747	47.4837	test	Rotation_invariant_image	M0	NUP153
806747	0.473777	test	Classical_pointcloud	M0	NUP153
806747	0.534901	test	Rotation_invariant_pointcloud_structurenorm	M0	NUP153
754731	5.45012	test	Classical_image	M0	NUP153
754731	8.66641	test	Rotation_invariant_image	M0	NUP153
754731	0.498768	test	Classical_pointcloud	M0	NUP153
754731	0.589863	test	Rotation_invariant_pointcloud_structurenorm	M0	NUP153
806989	21.2054	test	Classical_image	M0	NUP153
806989	13.6235	test	Rotation_invariant_image	M0	NUP153
806989	0.314381	test	Classical_pointcloud	M0	NUP153
806989	0.355665	test	Rotation_invariant_pointcloud_structurenorm	M0	NUP153
710658	5.14145	test	Classical_image	M0	HIST1H2BJ
710658	6.95295	test	Rotation_invariant_image	M0	HIST1H2BJ
710658	0.440625	test	Classical_pointcloud	M0	HIST1H2BJ
710658	0.480353	test	Rotation_invariant_pointcloud_structurenorm	M0	HIST1H2BJ
648098	4.76102	test	Classical_image	M0	HIST1H2BJ
648098	4.41693	test	Rotation_invariant_image	M0	HIST1H2BJ
648098	0.503661	test	Classical_pointcloud	M0	HIST1H2BJ
648098	0.643406	test	Rotation_invariant_pointcloud_structurenorm	M0	HIST1H2BJ
734028	6.78769	test	Classical_image	M4M5	HIST1H2BJ
734028	7.78925	test	Rotation_invariant_image	M4M5	HIST1H2BJ
734028	0.404689	test	Classical_pointcloud	M4M5	HIST1H2BJ
734028	0.465485	test	Rotation_invariant_pointcloud_structurenorm	M4M5	HIST1H2BJ
806697	11.6473	test	Classical_image	M0	NUP153
806697	12.2532	test	Rotation_invariant_image	M0	NUP153
806697	0.328829	test	Classical_pointcloud	M0	NUP153
806697	0.358556	test	Rotation_invariant_pointcloud_structurenorm	M0	NUP153
461608	25.7251	test	Classical_image	M0	SON
461608	15.7531	test	Rotation_invariant_image	M0	SON
461608	0.461974	test	Classical_pointcloud	M0	SON
461608	0.705196	test	Rotation_invariant_pointcloud_structurenorm	M0	SON
842345	7.7952	test	Classical_image	M0	NUP153
842345	28.5023	test	Rotation_invariant_image	M0	NUP153
842345	0.413282	test	Classical_pointcloud	M0	NUP153
842345	0.458797	test	Rotation_invariant_pointcloud_structurenorm	M0	NUP153
728739	6.72419	test	Classical_image	M0	HIST1H2BJ
728739	5.64777	test	Rotation_invariant_image	M0	HIST1H2BJ
728739	0.540168	test	Classical_pointcloud	M0	HIST1H2BJ
728739	0.595887	test	Rotation_invariant_pointcloud_structurenorm	M0	HIST1H2BJ
673182	4.74451	test	Classical_image	M0	HIST1H2BJ
673182	6.66651	test	Rotation_invariant_image	M0	HIST1H2BJ
673182	0.402499	test	Classical_pointcloud	M0	HIST1H2BJ
673182	0.481959	test	Rotation_invariant_pointcloud_structurenorm	M0	HIST1H2BJ
715253	6.12842	test	Classical_image	M0	HIST1H2BJ
715253	8.4163	test	Rotation_invariant_image	M0	HIST1H2BJ
715253	0.403417	test	Classical_pointcloud	M0	HIST1H2BJ
715253	0.461951	test	Rotation_invariant_pointcloud_structurenorm	M0	HIST1H2BJ
431558	33.8726	test	Classical_image	M0	CETN2
431558	31.9272	test	Rotation_invariant_image	M0	CETN2
431558	4.89994	test	Classical_pointcloud	M0	CETN2
431558	0.0695651	test	Rotation_invariant_pointcloud_structurenorm	M0	CETN2
634254	7.61732	test	Classical_image	M4M5	HIST1H2BJ
634254	28.9318	test	Rotation_invariant_image	M4M5	HIST1H2BJ
634254	0.448017	test	Classical_pointcloud	M4M5	HIST1H2BJ
634254	0.423791	test	Rotation_invariant_pointcloud_structurenorm	M4M5	HIST1H2BJ
634260	3.68358	test	Classical_image	M0	HIST1H2BJ
634260	4.99133	test	Rotation_invariant_image	M0	HIST1H2BJ
634260	0.499594	test	Classical_pointcloud	M0	HIST1H2BJ
634260	0.624257	test	Rotation_invariant_pointcloud_structurenorm	M0	HIST1H2BJ
672564	19.9239	test	Classical_image	M0	NUP153
672564	26.9865	test	Rotation_invariant_image	M0	NUP153
672564	0.343561	test	Classical_pointcloud	M0	NUP153
672564	0.347401	test	Rotation_invariant_pointcloud_structurenorm	M0	NUP153
597186	6.19436	test	Classical_image	M0	HIST1H2BJ
597186	9.71974	test	Rotation_invariant_image	M0	HIST1H2BJ
597186	0.473741	test	Classical_pointcloud	M0	HIST1H2BJ
597186	0.574568	test	Rotation_invariant_pointcloud_structurenorm	M0	HIST1H2BJ
775784	21.7695	test	Classical_image	M0	RAB5A
775784	23.886	test	Rotation_invariant_image	M0	RAB5A
775784	3.09997	test	Classical_pointcloud	M0	RAB5A
775784	1.75416	test	Rotation_invariant_pointcloud_structurenorm	M0	RAB5A
829345	22.5237	test	Classical_image	M0	NUP153
829345	31.386	test	Rotation_invariant_image	M0	NUP153
829345	0.453372	test	Classical_pointcloud	M0	NUP153
829345	0.491959	test	Rotation_invariant_pointcloud_structurenorm	M0	NUP153
425381	46.154	test	Classical_image	M0	CETN2
425381	27.0208	test	Rotation_invariant_image	M0	CETN2
425381	13.8833	test	Classical_pointcloud	M0	CETN2
425381	0.063008	test	Rotation_invariant_pointcloud_structurenorm	M0	CETN2
939326	34.9552	test	Classical_image	M0	CETN2
939326	34.2583	test	Rotation_invariant_image	M0	CETN2
939326	12.6992	test	Classical_pointcloud	M0	CETN2
939326	0.0938963	test	Rotation_invariant_pointcloud_structurenorm	M0	CETN2
833952	8.66165	test	Classical_image	M0	HIST1H2BJ
833952	7.79088	test	Rotation_invariant_image	M0	HIST1H2BJ
833952	0.372123	test	Classical_pointcloud	M0	HIST1H2BJ
833952	0.449383	test	Rotation_invariant_pointcloud_structurenorm	M0	HIST1H2BJ
441703	24.5108	test	Classical_image	M0	SON
441703	20.7412	test	Rotation_invariant_image	M0	SON
441703	0.426996	test	Classical_pointcloud	M0	SON
441703	0.543938	test	Rotation_invariant_pointcloud_structurenorm	M0	SON
759096	6.95769	test	Classical_image	M0	HIST1H2BJ
759096	9.08564	test	Rotation_invariant_image	M0	HIST1H2BJ
759096	0.404693	test	Classical_pointcloud	M0	HIST1H2BJ
759096	0.516818	test	Rotation_invariant_pointcloud_structurenorm	M0	HIST1H2BJ
825984	13.0203	test	Classical_image	M0	NUP153
825984	14.6218	test	Rotation_invariant_image	M0	NUP153
825984	0.42422	test	Classical_pointcloud	M0	NUP153
825984	0.528958	test	Rotation_invariant_pointcloud_structurenorm	M0	NUP153
420226	42.8607	test	Classical_image	M0	CETN2
420226	33.9242	test	Rotation_invariant_image	M0	CETN2
420226	9.31149	test	Classical_pointcloud	M0	CETN2
420226	0.145193	test	Rotation_invariant_pointcloud_structurenorm	M0	CETN2
810329	8.71932	test	Classical_image	M0	NUP153
810329	14.2816	test	Rotation_invariant_image	M0	NUP153
810329	0.415633	test	Classical_pointcloud	M0	NUP153
810329	0.52043	test	Rotation_invariant_pointcloud_structurenorm	M0	NUP153
701514	5.27653	test	Classical_image	M0	HIST1H2BJ
701514	5.4109	test	Rotation_invariant_image	M0	HIST1H2BJ
701514	0.474806	test	Classical_pointcloud	M0	HIST1H2BJ
701514	0.529185	test	Rotation_invariant_pointcloud_structurenorm	M0	HIST1H2BJ
634650	3.33189	test	Classical_image	M0	HIST1H2BJ
634650	4.11664	test	Rotation_invariant_image	M0	HIST1H2BJ
634650	0.564046	test	Classical_pointcloud	M0	HIST1H2BJ
634650	0.646667	test	Rotation_invariant_pointcloud_structurenorm	M0	HIST1H2BJ
881102	21.5333	test	Classical_image	M0	NUP153
881102	13.8618	test	Rotation_invariant_image	M0	NUP153
881102	0.394243	test	Classical_pointcloud	M0	NUP153
881102	0.458176	test	Rotation_invariant_pointcloud_structurenorm	M0	NUP153
697638	3.29044	test	Classical_image	M0	HIST1H2BJ
697638	4.06353	test	Rotation_invariant_image	M0	HIST1H2BJ
697638	0.564498	test	Classical_pointcloud	M0	HIST1H2BJ
697638	0.67036	test	Rotation_invariant_pointcloud_structurenorm	M0	HIST1H2BJ
673325	2.59577	test	Classical_image	M0	HIST1H2BJ
673325	3.3618	test	Rotation_invariant_image	M0	HIST1H2BJ
673325	0.32147	test	Classical_pointcloud	M0	HIST1H2BJ
673325	0.352641	test	Rotation_invariant_pointcloud_structurenorm	M0	HIST1H2BJ
695664	6.13887	test	Classical_image	M0	HIST1H2BJ
695664	7.69907	test	Rotation_invariant_image	M0	HIST1H2BJ
695664	0.549081	test	Classical_pointcloud	M0	HIST1H2BJ
695664	0.67818	test	Rotation_invariant_pointcloud_structurenorm	M0	HIST1H2BJ
995179	4.86078	test	Classical_image	M0	SMC1A
995179	5.68931	test	Rotation_invariant_image	M0	SMC1A
995179	0.422981	test	Classical_pointcloud	M0	SMC1A
995179	0.440521	test	Rotation_invariant_pointcloud_structurenorm	M0	SMC1A
806114	6.99506	test	Classical_image	M0	HIST1H2BJ
806114	9.28182	test	Rotation_invariant_image	M0	HIST1H2BJ
806114	0.452177	test	Classical_pointcloud	M0	HIST1H2BJ
806114	0.522186	test	Rotation_invariant_pointcloud_structurenorm	M0	HIST1H2BJ
674953	12.566	test	Classical_image	M0	NUP153
674953	15.5598	test	Rotation_invariant_image	M0	NUP153
674953	0.421449	test	Classical_pointcloud	M0	NUP153
674953	0.500732	test	Rotation_invariant_pointcloud_structurenorm	M0	NUP153
995305	8.47137	test	Classical_image	M0	SMC1A
995305	9.6078	test	Rotation_invariant_image	M0	SMC1A
995305	0.528547	test	Classical_pointcloud	M0	SMC1A
995305	0.529677	test	Rotation_invariant_pointcloud_structurenorm	M0	SMC1A
841725	20.5417	test	Classical_image	M0	NUP153
841725	26.3527	test	Rotation_invariant_image	M0	NUP153
841725	0.363738	test	Classical_pointcloud	M0	NUP153
841725	0.394139	test	Rotation_invariant_pointcloud_structurenorm	M0	NUP153
830326	14.3738	test	Classical_image	M0	NUP153
830326	13.4457	test	Rotation_invariant_image	M0	NUP153
830326	0.344442	test	Classical_pointcloud	M0	NUP153
830326	0.391348	test	Rotation_invariant_pointcloud_structurenorm	M0	NUP153
684621	6.15735	test	Classical_image	M0	HIST1H2BJ
684621	6.81643	test	Rotation_invariant_image	M0	HIST1H2BJ
684621	0.374335	test	Classical_pointcloud	M0	HIST1H2BJ
684621	0.450107	test	Rotation_invariant_pointcloud_structurenorm	M0	HIST1H2BJ
445006	10.9712	test	Classical_image	M0	SON
445006	9.67843	test	Rotation_invariant_image	M0	SON
445006	0.448068	test	Classical_pointcloud	M0	SON
445006	0.567419	test	Rotation_invariant_pointcloud_structurenorm	M0	SON
679748	8.11921	test	Classical_image	M0	NUP153
679748	28.0533	test	Rotation_invariant_image	M0	NUP153
679748	0.315862	test	Classical_pointcloud	M0	NUP153
679748	0.387501	test	Rotation_invariant_pointcloud_structurenorm	M0	NUP153
743080	7.02159	test	Classical_image	M0	NUP153
743080	16.5419	test	Rotation_invariant_image	M0	NUP153
743080	0.385474	test	Classical_pointcloud	M0	NUP153
743080	0.435626	test	Rotation_invariant_pointcloud_structurenorm	M0	NUP153
652013	3.43321	test	Classical_image	M4M5	HIST1H2BJ
652013	10.8179	test	Rotation_invariant_image	M4M5	HIST1H2BJ
652013	0.423724	test	Classical_pointcloud	M4M5	HIST1H2BJ
652013	0.469589	test	Rotation_invariant_pointcloud_structurenorm	M4M5	HIST1H2BJ
489444	14.8429	test	Classical_image	M0	SON
489444	14.0851	test	Rotation_invariant_image	M0	SON
489444	0.391283	test	Classical_pointcloud	M0	SON
489444	0.476389	test	Rotation_invariant_pointcloud_structurenorm	M0	SON
619811	5.84127	test	Classical_image	M0	HIST1H2BJ
619811	6.74517	test	Rotation_invariant_image	M0	HIST1H2BJ
619811	0.534494	test	Classical_pointcloud	M0	HIST1H2BJ
619811	0.610587	test	Rotation_invariant_pointcloud_structurenorm	M0	HIST1H2BJ
633192	3.83191	test	Classical_image	M0	HIST1H2BJ
633192	7.10901	test	Rotation_invariant_image	M0	HIST1H2BJ
633192	0.45495	test	Classical_pointcloud	M0	HIST1H2BJ
633192	0.502591	test	Rotation_invariant_pointcloud_structurenorm	M0	HIST1H2BJ
763912	4.31728	test	Classical_image	M0	HIST1H2BJ
763912	6.20553	test	Rotation_invariant_image	M0	HIST1H2BJ
763912	0.452427	test	Classical_pointcloud	M0	HIST1H2BJ
763912	0.556377	test	Rotation_invariant_pointcloud_structurenorm	M0	HIST1H2BJ
849100	18.3401	test	Classical_image	M0	NUP153
849100	25.7247	test	Rotation_invariant_image	M0	NUP153
849100	0.370152	test	Classical_pointcloud	M0	NUP153
849100	0.428251	test	Rotation_invariant_pointcloud_structurenorm	M0	NUP153
921321	21.498	test	Classical_image	M0	NUP153
921321	22.7583	test	Rotation_invariant_image	M0	NUP153
921321	0.399046	test	Classical_pointcloud	M0	NUP153
921321	0.420701	test	Rotation_invariant_pointcloud_structurenorm	M0	NUP153
420961	44.062	test	Classical_image	M0	CETN2
420961	29.2864	test	Rotation_invariant_image	M0	CETN2
420961	7.31252	test	Classical_pointcloud	M0	CETN2
420961	0.465571	test	Rotation_invariant_pointcloud_structurenorm	M0	CETN2
933319	15.3551	test	Classical_image	M0	RAB5A
933319	19.3272	test	Rotation_invariant_image	M0	RAB5A
933319	2.4834	test	Classical_pointcloud	M0	RAB5A
933319	0.539298	test	Rotation_invariant_pointcloud_structurenorm	M0	RAB5A
937183	41.8304	test	Classical_image	M0	CETN2
937183	28.019	test	Rotation_invariant_image	M0	CETN2
937183	6.71743	test	Classical_pointcloud	M0	CETN2
937183	0.0590023	test	Rotation_invariant_pointcloud_structurenorm	M0	CETN2
891190	11.3574	test	Classical_image	M0	NUP153
891190	16.4644	test	Rotation_invariant_image	M0	NUP153
891190	0.407595	test	Classical_pointcloud	M0	NUP153
891190	0.477073	test	Rotation_invariant_pointcloud_structurenorm	M0	NUP153
616034	4.83412	test	Classical_image	M0	HIST1H2BJ
616034	7.44501	test	Rotation_invariant_image	M0	HIST1H2BJ
616034	0.449278	test	Classical_pointcloud	M0	HIST1H2BJ
616034	0.520153	test	Rotation_invariant_pointcloud_structurenorm	M0	HIST1H2BJ
678880	3.08926	test	Classical_image	M3	HIST1H2BJ
678880	8.12117	test	Rotation_invariant_image	M3	HIST1H2BJ
678880	0.44615	test	Classical_pointcloud	M3	HIST1H2BJ
678880	0.508237	test	Rotation_invariant_pointcloud_structurenorm	M3	HIST1H2BJ
667742	14.3277	test	Classical_image	M0	NUP153
667742	22.7078	test	Rotation_invariant_image	M0	NUP153
667742	0.452171	test	Classical_pointcloud	M0	NUP153
667742	0.544439	test	Rotation_invariant_pointcloud_structurenorm	M0	NUP153
447565	14.3702	test	Classical_image	M0	SON
447565	15.2732	test	Rotation_invariant_image	M0	SON
447565	0.453529	test	Classical_pointcloud	M0	SON
447565	0.566401	test	Rotation_invariant_pointcloud_structurenorm	M0	SON
706506	5.29465	test	Classical_image	M0	HIST1H2BJ
706506	5.70423	test	Rotation_invariant_image	M0	HIST1H2BJ
706506	0.36119	test	Classical_pointcloud	M0	HIST1H2BJ
706506	0.371018	test	Rotation_invariant_pointcloud_structurenorm	M0	HIST1H2BJ
433826	23.1577	test	Classical_image	M0	CETN2
433826	32.4233	test	Rotation_invariant_image	M0	CETN2
433826	4.88828	test	Classical_pointcloud	M0	CETN2
433826	0.0687796	test	Rotation_invariant_pointcloud_structurenorm	M0	CETN2
743310	29.3631	test	Classical_image	M0	NUP153
743310	13.9448	test	Rotation_invariant_image	M0	NUP153
743310	0.354775	test	Classical_pointcloud	M0	NUP153
743310	0.363521	test	Rotation_invariant_pointcloud_structurenorm	M0	NUP153
619577	7.53067	test	Classical_image	M0	HIST1H2BJ
619577	11.39	test	Rotation_invariant_image	M0	HIST1H2BJ
619577	0.415726	test	Classical_pointcloud	M0	HIST1H2BJ
619577	0.509515	test	Rotation_invariant_pointcloud_structurenorm	M0	HIST1H2BJ
458258	18.2303	test	Classical_image	M0	SON
458258	15.1878	test	Rotation_invariant_image	M0	SON
458258	0.458149	test	Classical_pointcloud	M0	SON
458258	0.6289	test	Rotation_invariant_pointcloud_structurenorm	M0	SON
827400	26.1741	test	Classical_image	M0	NUP153
827400	18.9616	test	Rotation_invariant_image	M0	NUP153
827400	0.369569	test	Classical_pointcloud	M0	NUP153
827400	0.406172	test	Rotation_invariant_pointcloud_structurenorm	M0	NUP153
634271	7.21921	test	Classical_image	M0	HIST1H2BJ
634271	9.59869	test	Rotation_invariant_image	M0	HIST1H2BJ
634271	0.50807	test	Classical_pointcloud	M0	HIST1H2BJ
634271	0.501858	test	Rotation_invariant_pointcloud_structurenorm	M0	HIST1H2BJ
895119	19.193	test	Classical_image	M0	NUP153
895119	24.7322	test	Rotation_invariant_image	M0	NUP153
895119	0.475476	test	Classical_pointcloud	M0	NUP153
895119	0.473439	test	Rotation_invariant_pointcloud_structurenorm	M0	NUP153
907118	6.15072	test	Classical_image	M0	NUP153
907118	30.0368	test	Rotation_invariant_image	M0	NUP153
907118	0.430263	test	Classical_pointcloud	M0	NUP153
907118	0.436999	test	Rotation_invariant_pointcloud_structurenorm	M0	NUP153
775995	26.9798	test	Classical_image	M0	RAB5A
775995	27.2	test	Rotation_invariant_image	M0	RAB5A
775995	2.0088	test	Classical_pointcloud	M0	RAB5A
775995	1.38233	test	Rotation_invariant_pointcloud_structurenorm	M0	RAB5A
678469	14.704	test	Classical_image	M0	NUP153
678469	20.4224	test	Rotation_invariant_image	M0	NUP153
678469	0.377299	test	Classical_pointcloud	M0	NUP153
678469	0.398556	test	Rotation_invariant_pointcloud_structurenorm	M0	NUP153
884731	4.88303	test	Classical_image	M0	HIST1H2BJ
884731	7.08465	test	Rotation_invariant_image	M0	HIST1H2BJ
884731	0.490835	test	Classical_pointcloud	M0	HIST1H2BJ
884731	0.57242	test	Rotation_invariant_pointcloud_structurenorm	M0	HIST1H2BJ
642689	3.16102	test	Classical_image	M0	HIST1H2BJ
642689	6.16419	test	Rotation_invariant_image	M0	HIST1H2BJ
642689	0.591222	test	Classical_pointcloud	M0	HIST1H2BJ
642689	0.657784	test	Rotation_invariant_pointcloud_structurenorm	M0	HIST1H2BJ
716788	11.9544	test	Classical_image	M0	HIST1H2BJ
716788	9.1705	test	Rotation_invariant_image	M0	HIST1H2BJ
716788	0.453415	test	Classical_pointcloud	M0	HIST1H2BJ
716788	0.499628	test	Rotation_invariant_pointcloud_structurenorm	M0	HIST1H2BJ
448275	39.3571	test	Classical_image	M0	CETN2
448275	29.0119	test	Rotation_invariant_image	M0	CETN2
448275	5.7493	test	Classical_pointcloud	M0	CETN2
448275	0.0542715	test	Rotation_invariant_pointcloud_structurenorm	M0	CETN2
924116	11.315	test	Classical_image	M0	NUP153
924116	7.70435	test	Rotation_invariant_image	M0	NUP153
924116	0.423428	test	Classical_pointcloud	M0	NUP153
924116	0.484929	test	Rotation_invariant_pointcloud_structurenorm	M0	NUP153
923663	5.7074	test	Classical_image	M0	NUP153
923663	12.8729	test	Rotation_invariant_image	M0	NUP153
923663	0.399799	test	Classical_pointcloud	M0	NUP153
923663	0.475121	test	Rotation_invariant_pointcloud_structurenorm	M0	NUP153
861985	15.9026	test	Classical_image	M0	NUP153
861985	18.404	test	Rotation_invariant_image	M0	NUP153
861985	0.399783	test	Classical_pointcloud	M0	NUP153
861985	0.437968	test	Rotation_invariant_pointcloud_structurenorm	M0	NUP153
705485	8.50495	test	Classical_image	M0	HIST1H2BJ
705485	8.92098	test	Rotation_invariant_image	M0	HIST1H2BJ
705485	0.367134	test	Classical_pointcloud	M0	HIST1H2BJ
705485	0.454156	test	Rotation_invariant_pointcloud_structurenorm	M0	HIST1H2BJ
902599	11.3175	test	Classical_image	M0	NUP153
902599	11.0898	test	Rotation_invariant_image	M0	NUP153
902599	0.391656	test	Classical_pointcloud	M0	NUP153
902599	0.447608	test	Rotation_invariant_pointcloud_structurenorm	M0	NUP153
597179	2.68812	test	Classical_image	M0	HIST1H2BJ
597179	9.64529	test	Rotation_invariant_image	M0	HIST1H2BJ
597179	0.565752	test	Classical_pointcloud	M0	HIST1H2BJ
597179	0.723972	test	Rotation_invariant_pointcloud_structurenorm	M0	HIST1H2BJ
824509	19.4874	test	Classical_image	M0	RAB5A
824509	35.1853	test	Rotation_invariant_image	M0	RAB5A
824509	1.79076	test	Classical_pointcloud	M0	RAB5A
824509	1.1626	test	Rotation_invariant_pointcloud_structurenorm	M0	RAB5A
860575	30.6676	test	Classical_image	M0	NUP153
860575	19.6718	test	Rotation_invariant_image	M0	NUP153
860575	0.409903	test	Classical_pointcloud	M0	NUP153
860575	0.408606	test	Rotation_invariant_pointcloud_structurenorm	M0	NUP153
429077	16.5256	test	Classical_image	M0	SON
429077	13.9018	test	Rotation_invariant_image	M0	SON
429077	0.481321	test	Classical_pointcloud	M0	SON
429077	0.588353	test	Rotation_invariant_pointcloud_structurenorm	M0	SON
937680	32.6018	test	Classical_image	M4M5	CETN2
937680	27.3203	test	Rotation_invariant_image	M4M5	CETN2
937680	4.93788	test	Classical_pointcloud	M4M5	CETN2
937680	0.200863	test	Rotation_invariant_pointcloud_structurenorm	M4M5	CETN2
990517	18.9736	test	Classical_image	M0	SMC1A
990517	23.4613	test	Rotation_invariant_image	M0	SMC1A
990517	0.44755	test	Classical_pointcloud	M0	SMC1A
990517	0.516002	test	Rotation_invariant_pointcloud_structurenorm	M0	SMC1A
493935	7.93433	test	Classical_image	M0	SON
493935	26.1325	test	Rotation_invariant_image	M0	SON
493935	0.419471	test	Classical_pointcloud	M0	SON
493935	0.474597	test	Rotation_invariant_pointcloud_structurenorm	M0	SON
802652	20.979	test	Classical_image	M0	NUP153
802652	15.4682	test	Rotation_invariant_image	M0	NUP153
802652	0.303221	test	Classical_pointcloud	M0	NUP153
802652	0.32656	test	Rotation_invariant_pointcloud_structurenorm	M0	NUP153
430311	37.4904	test	Classical_image	M0	CETN2
430311	26.7381	test	Rotation_invariant_image	M0	CETN2
430311	8.70279	test	Classical_pointcloud	M0	CETN2
430311	0.0448832	test	Rotation_invariant_pointcloud_structurenorm	M0	CETN2
672569	14.8652	test	Classical_image	M0	NUP153
672569	13.9129	test	Rotation_invariant_image	M0	NUP153
672569	0.380757	test	Classical_pointcloud	M0	NUP153
672569	0.481591	test	Rotation_invariant_pointcloud_structurenorm	M0	NUP153
630017	4.46954	test	Classical_image	M0	HIST1H2BJ
630017	4.62759	test	Rotation_invariant_image	M0	HIST1H2BJ
630017	0.534203	test	Classical_pointcloud	M0	HIST1H2BJ
630017	0.633588	test	Rotation_invariant_pointcloud_structurenorm	M0	HIST1H2BJ
912795	27.1757	test	Classical_image	M0	NUP153
912795	19.3532	test	Rotation_invariant_image	M0	NUP153
912795	0.434206	test	Classical_pointcloud	M0	NUP153
912795	0.509846	test	Rotation_invariant_pointcloud_structurenorm	M0	NUP153
658497	5.78542	test	Classical_image	M0	NUP153
658497	21.9405	test	Rotation_invariant_image	M0	NUP153
658497	0.353495	test	Classical_pointcloud	M0	NUP153
658497	0.368587	test	Rotation_invariant_pointcloud_structurenorm	M0	NUP153
433040	41.1103	test	Classical_image	M0	CETN2
433040	29.0414	test	Rotation_invariant_image	M0	CETN2
433040	8.07686	test	Classical_pointcloud	M0	CETN2
433040	0.0682391	test	Rotation_invariant_pointcloud_structurenorm	M0	CETN2
610751	10.3009	test	Classical_image	M0	HIST1H2BJ
610751	11.3802	test	Rotation_invariant_image	M0	HIST1H2BJ
610751	0.422933	test	Classical_pointcloud	M0	HIST1H2BJ
610751	0.497945	test	Rotation_invariant_pointcloud_structurenorm	M0	HIST1H2BJ
632464	5.97397	test	Classical_image	M0	HIST1H2BJ
632464	13.5477	test	Rotation_invariant_image	M0	HIST1H2BJ
632464	0.457373	test	Classical_pointcloud	M0	HIST1H2BJ
632464	0.587817	test	Rotation_invariant_pointcloud_structurenorm	M0	HIST1H2BJ
828196	13.1255	test	Classical_image	M0	SLC25A17
828196	25.7884	test	Rotation_invariant_image	M0	SLC25A17
828196	2.92643	test	Classical_pointcloud	M0	SLC25A17
828196	1.25463	test	Rotation_invariant_pointcloud_structurenorm	M0	SLC25A17
960548	35.5571	test	Classical_image	M0	CETN2
960548	28.7954	test	Rotation_invariant_image	M0	CETN2
960548	3.76621	test	Classical_pointcloud	M0	CETN2
960548	0.0906188	test	Rotation_invariant_pointcloud_structurenorm	M0	CETN2
698446	12.5838	test	Classical_image	M0	NUP153
698446	14.6242	test	Rotation_invariant_image	M0	NUP153
698446	0.379883	test	Classical_pointcloud	M0	NUP153
698446	0.455654	test	Rotation_invariant_pointcloud_structurenorm	M0	NUP153
935824	50.0203	test	Classical_image	M0	CETN2
935824	31.3905	test	Rotation_invariant_image	M0	CETN2
935824	6.20606	test	Classical_pointcloud	M0	CETN2
935824	0.0578686	test	Rotation_invariant_pointcloud_structurenorm	M0	CETN2
864842	19.4734	test	Classical_image	M0	NUP153
864842	10.1555	test	Rotation_invariant_image	M0	NUP153
864842	0.436703	test	Classical_pointcloud	M0	NUP153
864842	0.479646	test	Rotation_invariant_pointcloud_structurenorm	M0	NUP153
772540	8.09383	test	Classical_image	M0	HIST1H2BJ
772540	8.40023	test	Rotation_invariant_image	M0	HIST1H2BJ
772540	0.490634	test	Classical_pointcloud	M0	HIST1H2BJ
772540	0.529445	test	Rotation_invariant_pointcloud_structurenorm	M0	HIST1H2BJ
813278	46.052	test	Classical_image	M0	NUP153
813278	46.8118	test	Rotation_invariant_image	M0	NUP153
813278	0.471645	test	Classical_pointcloud	M0	NUP153
813278	0.58315	test	Rotation_invariant_pointcloud_structurenorm	M0	NUP153
615917	4.36805	test	Classical_image	M0	HIST1H2BJ
615917	5.94936	test	Rotation_invariant_image	M0	HIST1H2BJ
615917	0.438848	test	Classical_pointcloud	M0	HIST1H2BJ
615917	0.57094	test	Rotation_invariant_pointcloud_structurenorm	M0	HIST1H2BJ
667085	7.8761	test	Classical_image	M0	HIST1H2BJ
667085	7.78144	test	Rotation_invariant_image	M0	HIST1H2BJ
667085	0.419171	test	Classical_pointcloud	M0	HIST1H2BJ
667085	0.478684	test	Rotation_invariant_pointcloud_structurenorm	M0	HIST1H2BJ
793511	13.4568	test	Classical_image	M0	NUP153
793511	18.2772	test	Rotation_invariant_image	M0	NUP153
793511	0.443657	test	Classical_pointcloud	M0	NUP153
793511	0.583196	test	Rotation_invariant_pointcloud_structurenorm	M0	NUP153
609729	5.5368	test	Classical_image	M0	HIST1H2BJ
609729	8.34134	test	Rotation_invariant_image	M0	HIST1H2BJ
609729	0.502818	test	Classical_pointcloud	M0	HIST1H2BJ
609729	0.504263	test	Rotation_invariant_pointcloud_structurenorm	M0	HIST1H2BJ
748085	14.6803	test	Classical_image	M0	NUP153
748085	26.9351	test	Rotation_invariant_image	M0	NUP153
748085	0.341301	test	Classical_pointcloud	M0	NUP153
748085	0.336023	test	Rotation_invariant_pointcloud_structurenorm	M0	NUP153
819115	22.1573	test	Classical_image	M0	RAB5A
819115	42.9995	test	Rotation_invariant_image	M0	RAB5A
819115	1.36084	test	Classical_pointcloud	M0	RAB5A
819115	1.09627	test	Rotation_invariant_pointcloud_structurenorm	M0	RAB5A
932435	22.7887	test	Classical_image	M6M7_complete	RAB5A
932435	21.8633	test	Rotation_invariant_image	M6M7_complete	RAB5A
932435	4.42619	test	Classical_pointcloud	M6M7_complete	RAB5A
932435	1.56084	test	Rotation_invariant_pointcloud_structurenorm	M6M7_complete	RAB5A
697172	5.54669	test	Classical_image	M0	HIST1H2BJ
697172	7.56104	test	Rotation_invariant_image	M0	HIST1H2BJ
697172	0.427454	test	Classical_pointcloud	M0	HIST1H2BJ
697172	0.486193	test	Rotation_invariant_pointcloud_structurenorm	M0	HIST1H2BJ
917832	12.6846	test	Classical_image	M0	NUP153
917832	20.6043	test	Rotation_invariant_image	M0	NUP153
917832	0.375061	test	Classical_pointcloud	M0	NUP153
917832	0.454059	test	Rotation_invariant_pointcloud_structurenorm	M0	NUP153
906667	10.8555	test	Classical_image	M0	HIST1H2BJ
906667	9.22524	test	Rotation_invariant_image	M0	HIST1H2BJ
906667	0.400817	test	Classical_pointcloud	M0	HIST1H2BJ
906667	0.470004	test	Rotation_invariant_pointcloud_structurenorm	M0	HIST1H2BJ
493027	8.8409	test	Classical_image	M0	SON
493027	20.2816	test	Rotation_invariant_image	M0	SON
493027	0.554595	test	Classical_pointcloud	M0	SON
493027	0.536889	test	Rotation_invariant_pointcloud_structurenorm	M0	SON
937144	45.0583	test	Classical_image	M0	CETN2
937144	27.8631	test	Rotation_invariant_image	M0	CETN2
937144	6.5939	test	Classical_pointcloud	M0	CETN2
937144	0.0920264	test	Rotation_invariant_pointcloud_structurenorm	M0	CETN2
914759	20.3537	test	Classical_image	M0	NUP153
914759	14.142	test	Rotation_invariant_image	M0	NUP153
914759	0.378373	test	Classical_pointcloud	M0	NUP153
914759	0.42638	test	Rotation_invariant_pointcloud_structurenorm	M0	NUP153
601347	4.98175	test	Classical_image	M0	HIST1H2BJ
601347	5.78823	test	Rotation_invariant_image	M0	HIST1H2BJ
601347	0.37849	test	Classical_pointcloud	M0	HIST1H2BJ
601347	0.440292	test	Rotation_invariant_pointcloud_structurenorm	M0	HIST1H2BJ
835201	14.3984	test	Classical_image	M0	SLC25A17
835201	18.6462	test	Rotation_invariant_image	M0	SLC25A17
835201	3.75299	test	Classical_pointcloud	M0	SLC25A17
835201	0.469646	test	Rotation_invariant_pointcloud_structurenorm	M0	SLC25A17
608245	9.35717	test	Classical_image	M0	HIST1H2BJ
608245	9.65907	test	Rotation_invariant_image	M0	HIST1H2BJ
608245	0.468043	test	Classical_pointcloud	M0	HIST1H2BJ
608245	0.513721	test	Rotation_invariant_pointcloud_structurenorm	M0	HIST1H2BJ
413142	38.2597	test	Classical_image	M0	CETN2
413142	28.4518	test	Rotation_invariant_image	M0	CETN2
413142	5.4603	test	Classical_pointcloud	M0	CETN2
413142	0.0507762	test	Rotation_invariant_pointcloud_structurenorm	M0	CETN2
452230	36.1562	test	Classical_image	M0	CETN2
452230	30.6214	test	Rotation_invariant_image	M0	CETN2
452230	3.55369	test	Classical_pointcloud	M0	CETN2
452230	0.0720564	test	Rotation_invariant_pointcloud_structurenorm	M0	CETN2
659971	18.0571	test	Classical_image	M0	NUP153
659971	12.8495	test	Rotation_invariant_image	M0	NUP153
659971	0.337665	test	Classical_pointcloud	M0	NUP153
659971	0.344885	test	Rotation_invariant_pointcloud_structurenorm	M0	NUP153
827870	26.7413	test	Classical_image	M0	NUP153
827870	14.6059	test	Rotation_invariant_image	M0	NUP153
827870	0.369374	test	Classical_pointcloud	M0	NUP153
827870	0.420221	test	Rotation_invariant_pointcloud_structurenorm	M0	NUP153
752503	11.8264	test	Classical_image	M0	SLC25A17
752503	12.1657	test	Rotation_invariant_image	M0	SLC25A17
752503	1.57216	test	Classical_pointcloud	M0	SLC25A17
752503	0.907119	test	Rotation_invariant_pointcloud_structurenorm	M0	SLC25A17
677213	3.58197	test	Classical_image	M0	HIST1H2BJ
677213	6.61526	test	Rotation_invariant_image	M0	HIST1H2BJ
677213	0.372113	test	Classical_pointcloud	M0	HIST1H2BJ
677213	0.377005	test	Rotation_invariant_pointcloud_structurenorm	M0	HIST1H2BJ
974307	47.117	test	Classical_image	M0	CETN2
974307	30.0448	test	Rotation_invariant_image	M0	CETN2
974307	10.1048	test	Classical_pointcloud	M0	CETN2
974307	0.0842533	test	Rotation_invariant_pointcloud_structurenorm	M0	CETN2
904340	8.78388	test	Classical_image	M0	HIST1H2BJ
904340	9.33652	test	Rotation_invariant_image	M0	HIST1H2BJ
904340	0.449124	test	Classical_pointcloud	M0	HIST1H2BJ
904340	0.728064	test	Rotation_invariant_pointcloud_structurenorm	M0	HIST1H2BJ
431547	45.3827	test	Classical_image	M0	CETN2
431547	27.6394	test	Rotation_invariant_image	M0	CETN2
431547	4.33608	test	Classical_pointcloud	M0	CETN2
431547	0.0760575	test	Rotation_invariant_pointcloud_structurenorm	M0	CETN2
900036	7.87006	test	Classical_image	M0	NUP153
900036	14.1488	test	Rotation_invariant_image	M0	NUP153
900036	0.470445	test	Classical_pointcloud	M0	NUP153
900036	0.6021	test	Rotation_invariant_pointcloud_structurenorm	M0	NUP153
676163	5.43174	test	Classical_image	M0	HIST1H2BJ
676163	6.7309	test	Rotation_invariant_image	M0	HIST1H2BJ
676163	0.471463	test	Classical_pointcloud	M0	HIST1H2BJ
676163	0.525532	test	Rotation_invariant_pointcloud_structurenorm	M0	HIST1H2BJ
913845	13.0321	test	Classical_image	M6M7_complete	HIST1H2BJ
913845	7.52926	test	Rotation_invariant_image	M6M7_complete	HIST1H2BJ
913845	0.584167	test	Classical_pointcloud	M6M7_complete	HIST1H2BJ
913845	0.651823	test	Rotation_invariant_pointcloud_structurenorm	M6M7_complete	HIST1H2BJ
786068	37.6821	test	Classical_image	M0	NUP153
786068	28.2838	test	Rotation_invariant_image	M0	NUP153
786068	0.458722	test	Classical_pointcloud	M0	NUP153
786068	0.438998	test	Rotation_invariant_pointcloud_structurenorm	M0	NUP153
803743	14.456	test	Classical_image	M0	SLC25A17
803743	15.4367	test	Rotation_invariant_image	M0	SLC25A17
803743	1.37189	test	Classical_pointcloud	M0	SLC25A17
803743	1.29577	test	Rotation_invariant_pointcloud_structurenorm	M0	SLC25A17
444566	31.3466	test	Classical_image	M0	CETN2
444566	27.8124	test	Rotation_invariant_image	M0	CETN2
444566	9.85286	test	Classical_pointcloud	M0	CETN2
444566	0.062265	test	Rotation_invariant_pointcloud_structurenorm	M0	CETN2
730396	4.8648	test	Classical_image	M0	HIST1H2BJ
730396	7.44089	test	Rotation_invariant_image	M0	HIST1H2BJ
730396	0.520068	test	Classical_pointcloud	M0	HIST1H2BJ
730396	0.565701	test	Rotation_invariant_pointcloud_structurenorm	M0	HIST1H2BJ
618240	6.95149	test	Classical_image	M0	HIST1H2BJ
618240	8.51953	test	Rotation_invariant_image	M0	HIST1H2BJ
618240	0.475211	test	Classical_pointcloud	M0	HIST1H2BJ
618240	0.632379	test	Rotation_invariant_pointcloud_structurenorm	M0	HIST1H2BJ
784230	37.4839	test	Classical_image	M0	RAB5A
784230	26.3977	test	Rotation_invariant_image	M0	RAB5A
784230	2.19197	test	Classical_pointcloud	M0	RAB5A
784230	1.95002	test	Rotation_invariant_pointcloud_structurenorm	M0	RAB5A
812274	4.01746	test	Classical_image	M0	HIST1H2BJ
812274	3.84482	test	Rotation_invariant_image	M0	HIST1H2BJ
812274	0.500296	test	Classical_pointcloud	M0	HIST1H2BJ
812274	0.57135	test	Rotation_invariant_pointcloud_structurenorm	M0	HIST1H2BJ
636590	3.06297	test	Classical_image	M0	HIST1H2BJ
636590	3.24543	test	Rotation_invariant_image	M0	HIST1H2BJ
636590	0.495964	test	Classical_pointcloud	M0	HIST1H2BJ
636590	0.536101	test	Rotation_invariant_pointcloud_structurenorm	M0	HIST1H2BJ
846174	16.2054	test	Classical_image	M0	NUP153
846174	20.5901	test	Rotation_invariant_image	M0	NUP153
846174	0.354681	test	Classical_pointcloud	M0	NUP153
846174	0.427318	test	Rotation_invariant_pointcloud_structurenorm	M0	NUP153
744791	23.7582	test	Classical_image	M0	NUP153
744791	17.4463	test	Rotation_invariant_image	M0	NUP153
744791	0.412735	test	Classical_pointcloud	M0	NUP153
744791	0.44562	test	Rotation_invariant_pointcloud_structurenorm	M0	NUP153
824154	21.0302	test	Classical_image	M0	RAB5A
824154	23.6296	test	Rotation_invariant_image	M0	RAB5A
824154	1.35425	test	Classical_pointcloud	M0	RAB5A
824154	1.06066	test	Rotation_invariant_pointcloud_structurenorm	M0	RAB5A
489746	18.5825	test	Classical_image	M0	SON
489746	17.6116	test	Rotation_invariant_image	M0	SON
489746	0.449328	test	Classical_pointcloud	M0	SON
489746	0.591992	test	Rotation_invariant_pointcloud_structurenorm	M0	SON
966013	24.9309	test	Classical_image	M0	CETN2
966013	28.6296	test	Rotation_invariant_image	M0	CETN2
966013	5.66514	test	Classical_pointcloud	M0	CETN2
966013	0.0624794	test	Rotation_invariant_pointcloud_structurenorm	M0	CETN2
914216	4.53319	test	Classical_image	M0	NUP153
914216	12.6842	test	Rotation_invariant_image	M0	NUP153
914216	0.3963	test	Classical_pointcloud	M0	NUP153
914216	0.5093	test	Rotation_invariant_pointcloud_structurenorm	M0	NUP153
789135	3.86764	test	Classical_image	M0	HIST1H2BJ
789135	4.2199	test	Rotation_invariant_image	M0	HIST1H2BJ
789135	0.412505	test	Classical_pointcloud	M0	HIST1H2BJ
789135	0.472583	test	Rotation_invariant_pointcloud_structurenorm	M0	HIST1H2BJ
995600	24.3891	test	Classical_image	M0	SMC1A
995600	15.454	test	Rotation_invariant_image	M0	SMC1A
995600	0.398434	test	Classical_pointcloud	M0	SMC1A
995600	0.422551	test	Rotation_invariant_pointcloud_structurenorm	M0	SMC1A
612067	5.75877	test	Classical_image	M0	HIST1H2BJ
612067	6.87469	test	Rotation_invariant_image	M0	HIST1H2BJ
612067	0.402561	test	Classical_pointcloud	M0	HIST1H2BJ
612067	0.432529	test	Rotation_invariant_pointcloud_structurenorm	M0	HIST1H2BJ
672550	12.1754	test	Classical_image	M0	NUP153
672550	12.6511	test	Rotation_invariant_image	M0	NUP153
672550	0.478543	test	Classical_pointcloud	M0	NUP153
672550	0.55535	test	Rotation_invariant_pointcloud_structurenorm	M0	NUP153
657633	9.20384	test	Classical_image	M0	NUP153
657633	8.40872	test	Rotation_invariant_image	M0	NUP153
657633	0.454783	test	Classical_pointcloud	M0	NUP153
657633	0.773334	test	Rotation_invariant_pointcloud_structurenorm	M0	NUP153
413868	33.777	test	Classical_image	M0	CETN2
413868	33.8055	test	Rotation_invariant_image	M0	CETN2
413868	6.47782	test	Classical_pointcloud	M0	CETN2
413868	0.0754589	test	Rotation_invariant_pointcloud_structurenorm	M0	CETN2
923107	6.79508	test	Classical_image	M0	NUP153
923107	12.9499	test	Rotation_invariant_image	M0	NUP153
923107	0.387662	test	Classical_pointcloud	M0	NUP153
923107	0.45167	test	Rotation_invariant_pointcloud_structurenorm	M0	NUP153
965867	28.9476	test	Classical_image	M0	CETN2
965867	33.8456	test	Rotation_invariant_image	M0	CETN2
965867	8.89462	test	Classical_pointcloud	M0	CETN2
965867	0.0817003	test	Rotation_invariant_pointcloud_structurenorm	M0	CETN2
719544	6.57241	test	Classical_image	M0	HIST1H2BJ
719544	6.63204	test	Rotation_invariant_image	M0	HIST1H2BJ
719544	0.396086	test	Classical_pointcloud	M0	HIST1H2BJ
719544	0.49728	test	Rotation_invariant_pointcloud_structurenorm	M0	HIST1H2BJ
782499	14.0923	test	Classical_image	M0	NUP153
782499	20.4733	test	Rotation_invariant_image	M0	NUP153
782499	0.352521	test	Classical_pointcloud	M0	NUP153
782499	0.406713	test	Rotation_invariant_pointcloud_structurenorm	M0	NUP153
880322	18.7595	test	Classical_image	M0	NUP153
880322	22.7218	test	Rotation_invariant_image	M0	NUP153
880322	0.375676	test	Classical_pointcloud	M0	NUP153
880322	0.462772	test	Rotation_invariant_pointcloud_structurenorm	M0	NUP153
613552	3.15253	test	Classical_image	M0	HIST1H2BJ
613552	4.0236	test	Rotation_invariant_image	M0	HIST1H2BJ
613552	0.45503	test	Classical_pointcloud	M0	HIST1H2BJ
613552	0.585101	test	Rotation_invariant_pointcloud_structurenorm	M0	HIST1H2BJ
814868	13.5905	test	Classical_image	M0	NUP153
814868	15.0934	test	Rotation_invariant_image	M0	NUP153
814868	0.416229	test	Classical_pointcloud	M0	NUP153
814868	0.513182	test	Rotation_invariant_pointcloud_structurenorm	M0	NUP153
490452	11.3529	test	Classical_image	M0	SON
490452	24.9222	test	Rotation_invariant_image	M0	SON
490452	0.556843	test	Classical_pointcloud	M0	SON
490452	0.6442	test	Rotation_invariant_pointcloud_structurenorm	M0	SON
912617	5.13154	test	Classical_image	M0	HIST1H2BJ
912617	7.88006	test	Rotation_invariant_image	M0	HIST1H2BJ
912617	0.346771	test	Classical_pointcloud	M0	HIST1H2BJ
912617	0.404202	test	Rotation_invariant_pointcloud_structurenorm	M0	HIST1H2BJ
827466	18.6939	test	Classical_image	M0	RAB5A
827466	22.7795	test	Rotation_invariant_image	M0	RAB5A
827466	3.76945	test	Classical_pointcloud	M0	RAB5A
827466	0.510276	test	Rotation_invariant_pointcloud_structurenorm	M0	RAB5A
896194	9.36261	test	Classical_image	M0	NUP153
896194	29.3376	test	Rotation_invariant_image	M0	NUP153
896194	0.580419	test	Classical_pointcloud	M0	NUP153
896194	0.501472	test	Rotation_invariant_pointcloud_structurenorm	M0	NUP153
887156	14.1048	test	Classical_image	M0	NUP153
887156	13.7185	test	Rotation_invariant_image	M0	NUP153
887156	0.37895	test	Classical_pointcloud	M0	NUP153
887156	0.386952	test	Rotation_invariant_pointcloud_structurenorm	M0	NUP153
721451	13.2286	test	Classical_image	M0	HIST1H2BJ
721451	9.76321	test	Rotation_invariant_image	M0	HIST1H2BJ
721451	0.500257	test	Classical_pointcloud	M0	HIST1H2BJ
721451	0.544212	test	Rotation_invariant_pointcloud_structurenorm	M0	HIST1H2BJ
655531	9.92089	test	Classical_image	M0	NUP153
655531	11.6469	test	Rotation_invariant_image	M0	NUP153
655531	0.305074	test	Classical_pointcloud	M0	NUP153
655531	0.350996	test	Rotation_invariant_pointcloud_structurenorm	M0	NUP153
858418	11.6208	test	Classical_image	M0	NUP153
858418	14.146	test	Rotation_invariant_image	M0	NUP153
858418	0.448389	test	Classical_pointcloud	M0	NUP153
858418	1.56732	test	Rotation_invariant_pointcloud_structurenorm	M0	NUP153
829286	10.3137	test	Classical_image	M0	SLC25A17
829286	17.8625	test	Rotation_invariant_image	M0	SLC25A17
829286	2.34827	test	Classical_pointcloud	M0	SLC25A17
829286	1.15119	test	Rotation_invariant_pointcloud_structurenorm	M0	SLC25A17
897477	25.1503	test	Classical_image	M0	NUP153
897477	7.147	test	Rotation_invariant_image	M0	NUP153
897477	0.394489	test	Classical_pointcloud	M0	NUP153
897477	0.395791	test	Rotation_invariant_pointcloud_structurenorm	M0	NUP153
893137	11.5979	test	Classical_image	M0	NUP153
893137	10.9923	test	Rotation_invariant_image	M0	NUP153
893137	0.334042	test	Classical_pointcloud	M0	NUP153
893137	0.515949	test	Rotation_invariant_pointcloud_structurenorm	M0	NUP153
590117	8.30645	test	Classical_image	M0	HIST1H2BJ
590117	8.40553	test	Rotation_invariant_image	M0	HIST1H2BJ
590117	0.42008	test	Classical_pointcloud	M0	HIST1H2BJ
590117	0.53854	test	Rotation_invariant_pointcloud_structurenorm	M0	HIST1H2BJ
783821	4.24123	test	Classical_image	M0	NUP153
783821	9.87312	test	Rotation_invariant_image	M0	NUP153
783821	0.46011	test	Classical_pointcloud	M0	NUP153
783821	0.566167	test	Rotation_invariant_pointcloud_structurenorm	M0	NUP153
896646	12.9552	test	Classical_image	M0	NUP153
896646	15.5373	test	Rotation_invariant_image	M0	NUP153
896646	0.329133	test	Classical_pointcloud	M0	NUP153
896646	0.314854	test	Rotation_invariant_pointcloud_structurenorm	M0	NUP153
997251	15.2043	test	Classical_image	M0	SMC1A
997251	14.3176	test	Rotation_invariant_image	M0	SMC1A
997251	0.405602	test	Classical_pointcloud	M0	SMC1A
997251	0.432291	test	Rotation_invariant_pointcloud_structurenorm	M0	SMC1A
594538	3.42758	test	Classical_image	M0	HIST1H2BJ
594538	3.95535	test	Rotation_invariant_image	M0	HIST1H2BJ
594538	0.492555	test	Classical_pointcloud	M0	HIST1H2BJ
594538	0.69052	test	Rotation_invariant_pointcloud_structurenorm	M0	HIST1H2BJ
723420	4.58236	test	Classical_image	M0	HIST1H2BJ
723420	6.27739	test	Rotation_invariant_image	M0	HIST1H2BJ
723420	0.424142	test	Classical_pointcloud	M0	HIST1H2BJ
723420	0.502731	test	Rotation_invariant_pointcloud_structurenorm	M0	HIST1H2BJ
761073	6.11845	test	Classical_image	M0	HIST1H2BJ
761073	6.31938	test	Rotation_invariant_image	M0	HIST1H2BJ
761073	0.338668	test	Classical_pointcloud	M0	HIST1H2BJ
761073	0.406256	test	Rotation_invariant_pointcloud_structurenorm	M0	HIST1H2BJ
640225	6.72158	test	Classical_image	M0	HIST1H2BJ
640225	14.8974	test	Rotation_invariant_image	M0	HIST1H2BJ
640225	0.520138	test	Classical_pointcloud	M0	HIST1H2BJ
640225	0.543376	test	Rotation_invariant_pointcloud_structurenorm	M0	HIST1H2BJ
528194	13.7628	test	Classical_image	M0	SON
528194	12.4663	test	Rotation_invariant_image	M0	SON
528194	0.405225	test	Classical_pointcloud	M0	SON
528194	0.478674	test	Rotation_invariant_pointcloud_structurenorm	M0	SON
778276	6.46278	test	Classical_image	M0	HIST1H2BJ
778276	6.01553	test	Rotation_invariant_image	M0	HIST1H2BJ
778276	0.419215	test	Classical_pointcloud	M0	HIST1H2BJ
778276	0.544968	test	Rotation_invariant_pointcloud_structurenorm	M0	HIST1H2BJ
919403	5.21335	test	Classical_image	M0	NUP153
919403	16.496	test	Rotation_invariant_image	M0	NUP153
919403	0.346167	test	Classical_pointcloud	M0	NUP153
919403	0.359156	test	Rotation_invariant_pointcloud_structurenorm	M0	NUP153
494677	18.5355	test	Classical_image	M0	SON
494677	36.1526	test	Rotation_invariant_image	M0	SON
494677	0.358737	test	Classical_pointcloud	M0	SON
494677	0.464232	test	Rotation_invariant_pointcloud_structurenorm	M0	SON
441987	39.616	test	Classical_image	M0	CETN2
441987	29.5089	test	Rotation_invariant_image	M0	CETN2
441987	7.08416	test	Classical_pointcloud	M0	CETN2
441987	0.0761711	test	Rotation_invariant_pointcloud_structurenorm	M0	CETN2
604407	5.52845	test	Classical_image	M0	HIST1H2BJ
604407	17.5538	test	Rotation_invariant_image	M0	HIST1H2BJ
604407	0.513959	test	Classical_pointcloud	M0	HIST1H2BJ
604407	0.543363	test	Rotation_invariant_pointcloud_structurenorm	M0	HIST1H2BJ
794220	33.6721	test	Classical_image	M0	NUP153
794220	22.4968	test	Rotation_invariant_image	M0	NUP153
794220	0.407842	test	Classical_pointcloud	M0	NUP153
794220	0.432755	test	Rotation_invariant_pointcloud_structurenorm	M0	NUP153
889038	13.0188	test	Classical_image	M0	NUP153
889038	16.6189	test	Rotation_invariant_image	M0	NUP153
889038	0.345437	test	Classical_pointcloud	M0	NUP153
889038	0.374773	test	Rotation_invariant_pointcloud_structurenorm	M0	NUP153
720351	10.1587	test	Classical_image	M0	HIST1H2BJ
720351	11.1316	test	Rotation_invariant_image	M0	HIST1H2BJ
720351	0.428291	test	Classical_pointcloud	M0	HIST1H2BJ
720351	0.659509	test	Rotation_invariant_pointcloud_structurenorm	M0	HIST1H2BJ
421459	37.0009	test	Classical_image	M0	CETN2
421459	31.2335	test	Rotation_invariant_image	M0	CETN2
421459	4.85366	test	Classical_pointcloud	M0	CETN2
421459	0.19845	test	Rotation_invariant_pointcloud_structurenorm	M0	CETN2
970669	34.9801	test	Classical_image	M0	CETN2
970669	28.3773	test	Rotation_invariant_image	M0	CETN2
970669	13.1362	test	Classical_pointcloud	M0	CETN2
970669	0.0917843	test	Rotation_invariant_pointcloud_structurenorm	M0	CETN2
669947	5.00669	test	Classical_image	M0	NUP153
669947	12.0855	test	Rotation_invariant_image	M0	NUP153
669947	0.325256	test	Classical_pointcloud	M0	NUP153
669947	0.412887	test	Rotation_invariant_pointcloud_structurenorm	M0	NUP153
791593	5.57426	test	Classical_image	M0	NUP153
791593	25.2576	test	Rotation_invariant_image	M0	NUP153
791593	0.342038	test	Classical_pointcloud	M0	NUP153
791593	0.367039	test	Rotation_invariant_pointcloud_structurenorm	M0	NUP153
446688	13.6965	test	Classical_image	M0	SON
446688	19.9354	test	Rotation_invariant_image	M0	SON
446688	0.390599	test	Classical_pointcloud	M0	SON
446688	0.487012	test	Rotation_invariant_pointcloud_structurenorm	M0	SON
805618	28.2489	test	Classical_image	M0	NUP153
805618	24.2102	test	Rotation_invariant_image	M0	NUP153
805618	0.543908	test	Classical_pointcloud	M0	NUP153
805618	0.656335	test	Rotation_invariant_pointcloud_structurenorm	M0	NUP153
680165	3.70727	test	Classical_image	M0	HIST1H2BJ
680165	3.8778	test	Rotation_invariant_image	M0	HIST1H2BJ
680165	0.47915	test	Classical_pointcloud	M0	HIST1H2BJ
680165	0.632172	test	Rotation_invariant_pointcloud_structurenorm	M0	HIST1H2BJ
887729	18.0986	test	Classical_image	M0	NUP153
887729	14.7427	test	Rotation_invariant_image	M0	NUP153
887729	0.343228	test	Classical_pointcloud	M0	NUP153
887729	0.421579	test	Rotation_invariant_pointcloud_structurenorm	M0	NUP153
805492	14.1478	test	Classical_image	M0	NUP153
805492	32.4177	test	Rotation_invariant_image	M0	NUP153
805492	0.381919	test	Classical_pointcloud	M0	NUP153
805492	0.409119	test	Rotation_invariant_pointcloud_structurenorm	M0	NUP153
832304	10.4044	test	Classical_image	M0	SLC25A17
832304	15.6414	test	Rotation_invariant_image	M0	SLC25A17
832304	2.32933	test	Classical_pointcloud	M0	SLC25A17
832304	1.38836	test	Rotation_invariant_pointcloud_structurenorm	M0	SLC25A17
719634	3.89259	test	Classical_image	M0	HIST1H2BJ
719634	4.05663	test	Rotation_invariant_image	M0	HIST1H2BJ
719634	0.397618	test	Classical_pointcloud	M0	HIST1H2BJ
719634	0.502045	test	Rotation_invariant_pointcloud_structurenorm	M0	HIST1H2BJ
892171	7.80339	test	Classical_image	M0	NUP153
892171	18.3176	test	Rotation_invariant_image	M0	NUP153
892171	0.341441	test	Classical_pointcloud	M0	NUP153
892171	0.362544	test	Rotation_invariant_pointcloud_structurenorm	M0	NUP153
914795	29.8177	test	Classical_image	M0	NUP153
914795	31.6002	test	Rotation_invariant_image	M0	NUP153
914795	0.364513	test	Classical_pointcloud	M0	NUP153
914795	0.357188	test	Rotation_invariant_pointcloud_structurenorm	M0	NUP153
617344	7.04521	test	Classical_image	M0	HIST1H2BJ
617344	7.21462	test	Rotation_invariant_image	M0	HIST1H2BJ
617344	0.519434	test	Classical_pointcloud	M0	HIST1H2BJ
617344	0.536576	test	Rotation_invariant_pointcloud_structurenorm	M0	HIST1H2BJ
931770	33.6546	test	Classical_image	M0	RAB5A
931770	27.4758	test	Rotation_invariant_image	M0	RAB5A
931770	7.10024	test	Classical_pointcloud	M0	RAB5A
931770	0.277347	test	Rotation_invariant_pointcloud_structurenorm	M0	RAB5A
746204	13.6815	test	Classical_image	M1M2	SLC25A17
746204	19.6039	test	Rotation_invariant_image	M1M2	SLC25A17
746204	2.66043	test	Classical_pointcloud	M1M2	SLC25A17
746204	1.38495	test	Rotation_invariant_pointcloud_structurenorm	M1M2	SLC25A17
616264	3.11423	test	Classical_image	M0	HIST1H2BJ
616264	4.17915	test	Rotation_invariant_image	M0	HIST1H2BJ
616264	0.396168	test	Classical_pointcloud	M0	HIST1H2BJ
616264	0.529482	test	Rotation_invariant_pointcloud_structurenorm	M0	HIST1H2BJ
759716	3.85041	test	Classical_image	M0	HIST1H2BJ
759716	5.13517	test	Rotation_invariant_image	M0	HIST1H2BJ
759716	0.398314	test	Classical_pointcloud	M0	HIST1H2BJ
759716	0.489505	test	Rotation_invariant_pointcloud_structurenorm	M0	HIST1H2BJ
901292	7.50394	test	Classical_image	M0	HIST1H2BJ
901292	8.5845	test	Rotation_invariant_image	M0	HIST1H2BJ
901292	0.505898	test	Classical_pointcloud	M0	HIST1H2BJ
901292	0.605317	test	Rotation_invariant_pointcloud_structurenorm	M0	HIST1H2BJ
658471	19.3919	test	Classical_image	M0	NUP153
658471	9.62793	test	Rotation_invariant_image	M0	NUP153
658471	0.356955	test	Classical_pointcloud	M0	NUP153
658471	0.469336	test	Rotation_invariant_pointcloud_structurenorm	M0	NUP153
994933	4.9263	test	Classical_image	M0	SMC1A
994933	6.73782	test	Rotation_invariant_image	M0	SMC1A
994933	0.423285	test	Classical_pointcloud	M0	SMC1A
994933	0.44075	test	Rotation_invariant_pointcloud_structurenorm	M0	SMC1A
931293	16.3607	test	Classical_image	M0	RAB5A
931293	37.2516	test	Rotation_invariant_image	M0	RAB5A
931293	2.83411	test	Classical_pointcloud	M0	RAB5A
931293	0.949337	test	Rotation_invariant_pointcloud_structurenorm	M0	RAB5A
836351	11.659	test	Classical_image	M0	SLC25A17
836351	14.1682	test	Rotation_invariant_image	M0	SLC25A17
836351	1.24865	test	Classical_pointcloud	M0	SLC25A17
836351	1.26578	test	Rotation_invariant_pointcloud_structurenorm	M0	SLC25A17
719642	9.49606	test	Classical_image	M0	HIST1H2BJ
719642	8.61892	test	Rotation_invariant_image	M0	HIST1H2BJ
719642	0.407904	test	Classical_pointcloud	M0	HIST1H2BJ
719642	0.457989	test	Rotation_invariant_pointcloud_structurenorm	M0	HIST1H2BJ
659532	9.31786	test	Classical_image	M0	NUP153
659532	13.9196	test	Rotation_invariant_image	M0	NUP153
659532	0.379684	test	Classical_pointcloud	M0	NUP153
659532	0.455636	test	Rotation_invariant_pointcloud_structurenorm	M0	NUP153
669955	8.04223	test	Classical_image	M0	NUP153
669955	12.5945	test	Rotation_invariant_image	M0	NUP153
669955	0.362253	test	Classical_pointcloud	M0	NUP153
669955	0.392447	test	Rotation_invariant_pointcloud_structurenorm	M0	NUP153
749463	16.3465	test	Classical_image	M0	SLC25A17
749463	16.4669	test	Rotation_invariant_image	M0	SLC25A17
749463	1.71981	test	Classical_pointcloud	M0	SLC25A17
749463	1.24538	test	Rotation_invariant_pointcloud_structurenorm	M0	SLC25A17
940072	46.6397	test	Classical_image	M0	CETN2
940072	26.2688	test	Rotation_invariant_image	M0	CETN2
940072	5.67529	test	Classical_pointcloud	M0	CETN2
940072	0.0801406	test	Rotation_invariant_pointcloud_structurenorm	M0	CETN2
753958	9.98579	test	Classical_image	M0	SLC25A17
753958	11.8613	test	Rotation_invariant_image	M0	SLC25A17
753958	1.45346	test	Classical_pointcloud	M0	SLC25A17
753958	1.16326	test	Rotation_invariant_pointcloud_structurenorm	M0	SLC25A17
699477	6.05237	test	Classical_image	M0	HIST1H2BJ
699477	6.21115	test	Rotation_invariant_image	M0	HIST1H2BJ
699477	0.393284	test	Classical_pointcloud	M0	HIST1H2BJ
699477	0.445525	test	Rotation_invariant_pointcloud_structurenorm	M0	HIST1H2BJ
493370	22.3606	test	Classical_image	M0	SON
493370	19.5892	test	Rotation_invariant_image	M0	SON
493370	0.402988	test	Classical_pointcloud	M0	SON
493370	0.461306	test	Rotation_invariant_pointcloud_structurenorm	M0	SON
697498	3.37241	test	Classical_image	M0	HIST1H2BJ
697498	7.6078	test	Rotation_invariant_image	M0	HIST1H2BJ
697498	0.49932	test	Classical_pointcloud	M0	HIST1H2BJ
697498	0.684106	test	Rotation_invariant_pointcloud_structurenorm	M0	HIST1H2BJ
915085	7.82049	test	Classical_image	M0	NUP153
915085	9.77718	test	Rotation_invariant_image	M0	NUP153
915085	0.392027	test	Classical_pointcloud	M0	NUP153
915085	0.385147	test	Rotation_invariant_pointcloud_structurenorm	M0	NUP153
665003	15.7547	test	Classical_image	M0	NUP153
665003	19.9422	test	Rotation_invariant_image	M0	NUP153
665003	0.441826	test	Classical_pointcloud	M0	NUP153
665003	0.592676	test	Rotation_invariant_pointcloud_structurenorm	M0	NUP153
792671	18.1607	test	Classical_image	M0	NUP153
792671	23.798	test	Rotation_invariant_image	M0	NUP153
792671	0.391384	test	Classical_pointcloud	M0	NUP153
792671	0.433415	test	Rotation_invariant_pointcloud_structurenorm	M0	NUP153
416205	46.5522	test	Classical_image	M0	CETN2
416205	31.5926	test	Rotation_invariant_image	M0	CETN2
416205	5.08929	test	Classical_pointcloud	M0	CETN2
416205	0.0390718	test	Rotation_invariant_pointcloud_structurenorm	M0	CETN2
522331	10.8442	test	Classical_image	M0	SON
522331	18.0892	test	Rotation_invariant_image	M0	SON
522331	0.368422	test	Classical_pointcloud	M0	SON
522331	0.455615	test	Rotation_invariant_pointcloud_structurenorm	M0	SON
452152	27.1362	test	Classical_image	M0	CETN2
452152	27.698	test	Rotation_invariant_image	M0	CETN2
452152	10.6965	test	Classical_pointcloud	M0	CETN2
452152	0.0617465	test	Rotation_invariant_pointcloud_structurenorm	M0	CETN2
528102	26.2486	test	Classical_image	M0	SON
528102	17.1346	test	Rotation_invariant_image	M0	SON
528102	0.534572	test	Classical_pointcloud	M0	SON
528102	0.700837	test	Rotation_invariant_pointcloud_structurenorm	M0	SON
749885	9.82889	test	Classical_image	M0	NUP153
749885	14.9447	test	Rotation_invariant_image	M0	NUP153
749885	0.318983	test	Classical_pointcloud	M0	NUP153
749885	0.54194	test	Rotation_invariant_pointcloud_structurenorm	M0	NUP153
795496	12.0526	test	Classical_image	M0	SLC25A17
795496	15.0386	test	Rotation_invariant_image	M0	SLC25A17
795496	2.45162	test	Classical_pointcloud	M0	SLC25A17
795496	1.18106	test	Rotation_invariant_pointcloud_structurenorm	M0	SLC25A17
434244	32.9656	test	Classical_image	M0	CETN2
434244	33.8172	test	Rotation_invariant_image	M0	CETN2
434244	6.87714	test	Classical_pointcloud	M0	CETN2
434244	0.043559	test	Rotation_invariant_pointcloud_structurenorm	M0	CETN2
916332	5.04978	test	Classical_image	M0	NUP153
916332	10.962	test	Rotation_invariant_image	M0	NUP153
916332	0.376802	test	Classical_pointcloud	M0	NUP153
916332	0.470959	test	Rotation_invariant_pointcloud_structurenorm	M0	NUP153
623972	5.91104	test	Classical_image	M0	HIST1H2BJ
623972	6.90696	test	Rotation_invariant_image	M0	HIST1H2BJ
623972	0.477848	test	Classical_pointcloud	M0	HIST1H2BJ
623972	0.545813	test	Rotation_invariant_pointcloud_structurenorm	M0	HIST1H2BJ
939279	48.4989	test	Classical_image	M0	CETN2
939279	25.2671	test	Rotation_invariant_image	M0	CETN2
939279	7.63356	test	Classical_pointcloud	M0	CETN2
939279	0.0749413	test	Rotation_invariant_pointcloud_structurenorm	M0	CETN2
711658	8.72181	test	Classical_image	M0	HIST1H2BJ
711658	10.4581	test	Rotation_invariant_image	M0	HIST1H2BJ
711658	0.455887	test	Classical_pointcloud	M0	HIST1H2BJ
711658	0.418464	test	Rotation_invariant_pointcloud_structurenorm	M0	HIST1H2BJ
814674	13.3198	test	Classical_image	M0	RAB5A
814674	16.5741	test	Rotation_invariant_image	M0	RAB5A
814674	1.77385	test	Classical_pointcloud	M0	RAB5A
814674	0.978161	test	Rotation_invariant_pointcloud_structurenorm	M0	RAB5A
614835	4.80999	test	Classical_image	M0	HIST1H2BJ
614835	5.75325	test	Rotation_invariant_image	M0	HIST1H2BJ
614835	0.470998	test	Classical_pointcloud	M0	HIST1H2BJ
614835	0.545156	test	Rotation_invariant_pointcloud_structurenorm	M0	HIST1H2BJ
654508	3.87858	test	Classical_image	M0	HIST1H2BJ
654508	5.85071	test	Rotation_invariant_image	M0	HIST1H2BJ
654508	0.500848	test	Classical_pointcloud	M0	HIST1H2BJ
654508	0.687511	test	Rotation_invariant_pointcloud_structurenorm	M0	HIST1H2BJ
753046	13.4144	test	Classical_image	M0	SLC25A17
753046	20.0132	test	Rotation_invariant_image	M0	SLC25A17
753046	1.42009	test	Classical_pointcloud	M0	SLC25A17
753046	1.39838	test	Rotation_invariant_pointcloud_structurenorm	M0	SLC25A17
802322	15.5714	test	Classical_image	M0	NUP153
802322	26.2211	test	Rotation_invariant_image	M0	NUP153
802322	0.427032	test	Classical_pointcloud	M0	NUP153
802322	0.446775	test	Rotation_invariant_pointcloud_structurenorm	M0	NUP153
434567	30.4645	test	Classical_image	M0	CETN2
434567	29.2937	test	Rotation_invariant_image	M0	CETN2
434567	7.14922	test	Classical_pointcloud	M0	CETN2
434567	0.0494171	test	Rotation_invariant_pointcloud_structurenorm	M0	CETN2
720774	10.5499	test	Classical_image	M0	HIST1H2BJ
720774	8.67969	test	Rotation_invariant_image	M0	HIST1H2BJ
720774	0.395266	test	Classical_pointcloud	M0	HIST1H2BJ
720774	0.538776	test	Rotation_invariant_pointcloud_structurenorm	M0	HIST1H2BJ
908486	28.7999	test	Classical_image	M0	NUP153
908486	12.373	test	Rotation_invariant_image	M0	NUP153
908486	0.498236	test	Classical_pointcloud	M0	NUP153
908486	0.484983	test	Rotation_invariant_pointcloud_structurenorm	M0	NUP153
838641	12.6763	test	Classical_image	M0	SLC25A17
838641	17.0182	test	Rotation_invariant_image	M0	SLC25A17
838641	2.04653	test	Classical_pointcloud	M0	SLC25A17
838641	1.44833	test	Rotation_invariant_pointcloud_structurenorm	M0	SLC25A17
441793	42.8725	test	Classical_image	M0	CETN2
441793	29.7471	test	Rotation_invariant_image	M0	CETN2
441793	31.796	test	Classical_pointcloud	M0	CETN2
441793	0.0462709	test	Rotation_invariant_pointcloud_structurenorm	M0	CETN2
848351	19.1695	test	Classical_image	M0	NUP153
848351	19.6784	test	Rotation_invariant_image	M0	NUP153
848351	0.363802	test	Classical_pointcloud	M0	NUP153
848351	0.431239	test	Rotation_invariant_pointcloud_structurenorm	M0	NUP153
849134	5.51351	test	Classical_image	M0	HIST1H2BJ
849134	8.77108	test	Rotation_invariant_image	M0	HIST1H2BJ
849134	0.451048	test	Classical_pointcloud	M0	HIST1H2BJ
849134	0.554354	test	Rotation_invariant_pointcloud_structurenorm	M0	HIST1H2BJ
489447	16.5654	test	Classical_image	M0	SON
489447	17.031	test	Rotation_invariant_image	M0	SON
489447	0.390174	test	Classical_pointcloud	M0	SON
489447	0.503451	test	Rotation_invariant_pointcloud_structurenorm	M0	SON
886903	20.2676	test	Classical_image	M0	NUP153
886903	26.4536	test	Rotation_invariant_image	M0	NUP153
886903	0.438255	test	Classical_pointcloud	M0	NUP153
886903	0.470392	test	Rotation_invariant_pointcloud_structurenorm	M0	NUP153
602698	5.01062	test	Classical_image	M0	HIST1H2BJ
602698	5.98488	test	Rotation_invariant_image	M0	HIST1H2BJ
602698	0.507263	test	Classical_pointcloud	M0	HIST1H2BJ
602698	0.560564	test	Rotation_invariant_pointcloud_structurenorm	M0	HIST1H2BJ
672845	3.61845	test	Classical_image	M0	HIST1H2BJ
672845	5.16693	test	Rotation_invariant_image	M0	HIST1H2BJ
672845	0.441112	test	Classical_pointcloud	M0	HIST1H2BJ
672845	0.543466	test	Rotation_invariant_pointcloud_structurenorm	M0	HIST1H2BJ
430686	32.7519	test	Classical_image	M0	CETN2
430686	26.5818	test	Rotation_invariant_image	M0	CETN2
430686	12.6895	test	Classical_pointcloud	M0	CETN2
430686	0.0826692	test	Rotation_invariant_pointcloud_structurenorm	M0	CETN2
657340	13.2126	test	Classical_image	M0	NUP153
657340	14.7742	test	Rotation_invariant_image	M0	NUP153
657340	0.353571	test	Classical_pointcloud	M0	NUP153
657340	0.451026	test	Rotation_invariant_pointcloud_structurenorm	M0	NUP153
868102	17.4751	test	Classical_image	M0	NUP153
868102	20.62	test	Rotation_invariant_image	M0	NUP153
868102	0.357856	test	Classical_pointcloud	M0	NUP153
868102	0.383954	test	Rotation_invariant_pointcloud_structurenorm	M0	NUP153
914608	2.90558	test	Classical_image	M0	HIST1H2BJ
914608	6.11706	test	Rotation_invariant_image	M0	HIST1H2BJ
914608	0.59759	test	Classical_pointcloud	M0	HIST1H2BJ
914608	0.58553	test	Rotation_invariant_pointcloud_structurenorm	M0	HIST1H2BJ
442352	46.1717	test	Classical_image	M0	CETN2
442352	25.2429	test	Rotation_invariant_image	M0	CETN2
442352	7.47849	test	Classical_pointcloud	M0	CETN2
442352	0.0718571	test	Rotation_invariant_pointcloud_structurenorm	M0	CETN2
898824	20.8779	test	Classical_image	M0	NUP153
898824	17.2567	test	Rotation_invariant_image	M0	NUP153
898824	0.401759	test	Classical_pointcloud	M0	NUP153
898824	0.457014	test	Rotation_invariant_pointcloud_structurenorm	M0	NUP153
429697	23.7933	test	Classical_image	M0	SON
429697	26.0051	test	Rotation_invariant_image	M0	SON
429697	0.450855	test	Classical_pointcloud	M0	SON
429697	0.530803	test	Rotation_invariant_pointcloud_structurenorm	M0	SON
873680	12.9882	test	Classical_image	M0	NUP153
873680	8.22831	test	Rotation_invariant_image	M0	NUP153
873680	0.457778	test	Classical_pointcloud	M0	NUP153
873680	0.492755	test	Rotation_invariant_pointcloud_structurenorm	M0	NUP153
658126	16.8752	test	Classical_image	M0	NUP153
658126	12.4557	test	Rotation_invariant_image	M0	NUP153
658126	0.401396	test	Classical_pointcloud	M0	NUP153
658126	0.467581	test	Rotation_invariant_pointcloud_structurenorm	M0	NUP153
803541	4.64444	test	Classical_image	M0	HIST1H2BJ
803541	5.58649	test	Rotation_invariant_image	M0	HIST1H2BJ
803541	0.358946	test	Classical_pointcloud	M0	HIST1H2BJ
803541	0.418361	test	Rotation_invariant_pointcloud_structurenorm	M0	HIST1H2BJ
891726	8.49462	test	Classical_image	M0	NUP153
891726	27.3252	test	Rotation_invariant_image	M0	NUP153
891726	0.374764	test	Classical_pointcloud	M0	NUP153
891726	0.479637	test	Rotation_invariant_pointcloud_structurenorm	M0	NUP153
776232	7.96282	test	Classical_image	M0	NUP153
776232	12.8646	test	Rotation_invariant_image	M0	NUP153
776232	0.352036	test	Classical_pointcloud	M0	NUP153
776232	0.34463	test	Rotation_invariant_pointcloud_structurenorm	M0	NUP153
711866	5.04283	test	Classical_image	M0	HIST1H2BJ
711866	5.67517	test	Rotation_invariant_image	M0	HIST1H2BJ
711866	0.378546	test	Classical_pointcloud	M0	HIST1H2BJ
711866	0.444494	test	Rotation_invariant_pointcloud_structurenorm	M0	HIST1H2BJ
986049	9.73567	test	Classical_image	M0	NUP153
986049	24.7203	test	Rotation_invariant_image	M0	NUP153
986049	0.388658	test	Classical_pointcloud	M0	NUP153
986049	0.414536	test	Rotation_invariant_pointcloud_structurenorm	M0	NUP153
797951	13.3184	test	Classical_image	M0	SLC25A17
797951	22.1478	test	Rotation_invariant_image	M0	SLC25A17
797951	1.61765	test	Classical_pointcloud	M0	SLC25A17
797951	1.3695	test	Rotation_invariant_pointcloud_structurenorm	M0	SLC25A17
586802	3.06374	test	Classical_image	M0	HIST1H2BJ
586802	3.41316	test	Rotation_invariant_image	M0	HIST1H2BJ
586802	0.467021	test	Classical_pointcloud	M0	HIST1H2BJ
586802	0.585781	test	Rotation_invariant_pointcloud_structurenorm	M0	HIST1H2BJ
699531	3.21757	test	Classical_image	M0	HIST1H2BJ
699531	6.04186	test	Rotation_invariant_image	M0	HIST1H2BJ
699531	0.480069	test	Classical_pointcloud	M0	HIST1H2BJ
699531	0.493359	test	Rotation_invariant_pointcloud_structurenorm	M0	HIST1H2BJ
446583	20.7129	test	Classical_image	M0	SON
446583	12.3898	test	Rotation_invariant_image	M0	SON
446583	0.385731	test	Classical_pointcloud	M0	SON
446583	0.463077	test	Rotation_invariant_pointcloud_structurenorm	M0	SON
760522	3.52125	test	Classical_image	M4M5	HIST1H2BJ
760522	8.28925	test	Rotation_invariant_image	M4M5	HIST1H2BJ
760522	0.394952	test	Classical_pointcloud	M4M5	HIST1H2BJ
760522	0.390372	test	Rotation_invariant_pointcloud_structurenorm	M4M5	HIST1H2BJ
798645	8.22755	test	Classical_image	M0	NUP153
798645	18.3851	test	Rotation_invariant_image	M0	NUP153
798645	0.337721	test	Classical_pointcloud	M0	NUP153
798645	0.372836	test	Rotation_invariant_pointcloud_structurenorm	M0	NUP153
596044	4.20274	test	Classical_image	M0	HIST1H2BJ
596044	7.38116	test	Rotation_invariant_image	M0	HIST1H2BJ
596044	0.517862	test	Classical_pointcloud	M0	HIST1H2BJ
596044	0.613097	test	Rotation_invariant_pointcloud_structurenorm	M0	HIST1H2BJ
938325	32.62	test	Classical_image	M0	CETN2
938325	28.2748	test	Rotation_invariant_image	M0	CETN2
938325	7.02578	test	Classical_pointcloud	M0	CETN2
938325	0.0562532	test	Rotation_invariant_pointcloud_structurenorm	M0	CETN2
823748	17.1142	test	Classical_image	M0	RAB5A
823748	38.0555	test	Rotation_invariant_image	M0	RAB5A
823748	3.80319	test	Classical_pointcloud	M0	RAB5A
823748	1.17695	test	Rotation_invariant_pointcloud_structurenorm	M0	RAB5A
786370	11.8116	test	Classical_image	M0	NUP153
786370	12.4229	test	Rotation_invariant_image	M0	NUP153
786370	0.442006	test	Classical_pointcloud	M0	NUP153
786370	0.52469	test	Rotation_invariant_pointcloud_structurenorm	M0	NUP153
618664	7.41648	test	Classical_image	M0	HIST1H2BJ
618664	9.23176	test	Rotation_invariant_image	M0	HIST1H2BJ
618664	0.397584	test	Classical_pointcloud	M0	HIST1H2BJ
618664	0.457534	test	Rotation_invariant_pointcloud_structurenorm	M0	HIST1H2BJ
525322	25.2382	test	Classical_image	M0	SON
525322	16.7147	test	Rotation_invariant_image	M0	SON
525322	0.368881	test	Classical_pointcloud	M0	SON
525322	0.411501	test	Rotation_invariant_pointcloud_structurenorm	M0	SON
453337	32.2516	test	Classical_image	M0	CETN2
453337	27.4218	test	Rotation_invariant_image	M0	CETN2
453337	11.2588	test	Classical_pointcloud	M0	CETN2
453337	0.0462537	test	Rotation_invariant_pointcloud_structurenorm	M0	CETN2
1003423	10.8314	test	Classical_image	M0	SMC1A
1003423	9.77525	test	Rotation_invariant_image	M0	SMC1A
1003423	0.424406	test	Classical_pointcloud	M0	SMC1A
1003423	0.456225	test	Rotation_invariant_pointcloud_structurenorm	M0	SMC1A
787502	26.8363	test	Classical_image	M0	NUP153
787502	20.862	test	Rotation_invariant_image	M0	NUP153
787502	0.380352	test	Classical_pointcloud	M0	NUP153
787502	0.444925	test	Rotation_invariant_pointcloud_structurenorm	M0	NUP153
880351	26.8836	test	Classical_image	M0	NUP153
880351	19.5371	test	Rotation_invariant_image	M0	NUP153
880351	0.414946	test	Classical_pointcloud	M0	NUP153
880351	0.544618	test	Rotation_invariant_pointcloud_structurenorm	M0	NUP153
902385	14.3433	test	Classical_image	M0	NUP153
902385	7.76777	test	Rotation_invariant_image	M0	NUP153
902385	0.393354	test	Classical_pointcloud	M0	NUP153
902385	0.458133	test	Rotation_invariant_pointcloud_structurenorm	M0	NUP153
486529	29.5778	test	Classical_image	M0	SON
486529	20.1653	test	Rotation_invariant_image	M0	SON
486529	0.395972	test	Classical_pointcloud	M0	SON
486529	0.460396	test	Rotation_invariant_pointcloud_structurenorm	M0	SON
876466	9.9659	test	Classical_image	M0	NUP153
876466	18.9134	test	Rotation_invariant_image	M0	NUP153
876466	0.418277	test	Classical_pointcloud	M0	NUP153
876466	0.430054	test	Rotation_invariant_pointcloud_structurenorm	M0	NUP153
451619	30.3804	test	Classical_image	M0	CETN2
451619	31.7882	test	Rotation_invariant_image	M0	CETN2
451619	8.76371	test	Classical_pointcloud	M0	CETN2
451619	0.055779	test	Rotation_invariant_pointcloud_structurenorm	M0	CETN2
935101	48.3589	test	Classical_image	M0	CETN2
935101	22.5127	test	Rotation_invariant_image	M0	CETN2
935101	12.9994	test	Classical_pointcloud	M0	CETN2
935101	0.0788568	test	Rotation_invariant_pointcloud_structurenorm	M0	CETN2
883468	14.3412	test	Classical_image	M0	NUP153
883468	18.7773	test	Rotation_invariant_image	M0	NUP153
883468	0.32204	test	Classical_pointcloud	M0	NUP153
883468	0.3482	test	Rotation_invariant_pointcloud_structurenorm	M0	NUP153
670456	4.37131	test	Classical_image	M0	HIST1H2BJ
670456	5.1429	test	Rotation_invariant_image	M0	HIST1H2BJ
670456	0.380701	test	Classical_pointcloud	M0	HIST1H2BJ
670456	0.446161	test	Rotation_invariant_pointcloud_structurenorm	M0	HIST1H2BJ
455341	16.9022	test	Classical_image	M0	SON
455341	13.0135	test	Rotation_invariant_image	M0	SON
455341	0.421199	test	Classical_pointcloud	M0	SON
455341	0.507901	test	Rotation_invariant_pointcloud_structurenorm	M0	SON
419112	38.1785	test	Classical_image	M0	CETN2
419112	29.4438	test	Rotation_invariant_image	M0	CETN2
419112	6.18813	test	Classical_pointcloud	M0	CETN2
419112	0.0876307	test	Rotation_invariant_pointcloud_structurenorm	M0	CETN2
922871	8.02956	test	Classical_image	M0	HIST1H2BJ
922871	8.92223	test	Rotation_invariant_image	M0	HIST1H2BJ
922871	0.450953	test	Classical_pointcloud	M0	HIST1H2BJ
922871	0.482805	test	Rotation_invariant_pointcloud_structurenorm	M0	HIST1H2BJ
428545	39.4193	test	Classical_image	M0	CETN2
428545	30.2769	test	Rotation_invariant_image	M0	CETN2
428545	6.14292	test	Classical_pointcloud	M0	CETN2
428545	0.0673743	test	Rotation_invariant_pointcloud_structurenorm	M0	CETN2
880085	13.232	test	Classical_image	M0	NUP153
880085	16.0567	test	Rotation_invariant_image	M0	NUP153
880085	0.354052	test	Classical_pointcloud	M0	NUP153
880085	0.359176	test	Rotation_invariant_pointcloud_structurenorm	M0	NUP153
997338	6.3959	test	Classical_image	M0	SMC1A
997338	6.93811	test	Rotation_invariant_image	M0	SMC1A
997338	0.484006	test	Classical_pointcloud	M0	SMC1A
997338	0.483	test	Rotation_invariant_pointcloud_structurenorm	M0	SMC1A
996688	3.78671	test	Classical_image	M0	SMC1A
996688	9.65897	test	Rotation_invariant_image	M0	SMC1A
996688	0.395969	test	Classical_pointcloud	M0	SMC1A
996688	0.397526	test	Rotation_invariant_pointcloud_structurenorm	M0	SMC1A
629670	5.62005	test	Classical_image	M0	HIST1H2BJ
629670	6.12683	test	Rotation_invariant_image	M0	HIST1H2BJ
629670	0.491484	test	Classical_pointcloud	M0	HIST1H2BJ
629670	0.640325	test	Rotation_invariant_pointcloud_structurenorm	M0	HIST1H2BJ
821060	44.2877	test	Classical_image	M0	RAB5A
821060	56.4661	test	Rotation_invariant_image	M0	RAB5A
821060	1.8931	test	Classical_pointcloud	M0	RAB5A
821060	1.00819	test	Rotation_invariant_pointcloud_structurenorm	M0	RAB5A
447963	20.9538	test	Classical_image	M0	SON
447963	19.0991	test	Rotation_invariant_image	M0	SON
447963	0.463164	test	Classical_pointcloud	M0	SON
447963	0.511954	test	Rotation_invariant_pointcloud_structurenorm	M0	SON
607731	5.92124	test	Classical_image	M0	HIST1H2BJ
607731	6.69	test	Rotation_invariant_image	M0	HIST1H2BJ
607731	0.425194	test	Classical_pointcloud	M0	HIST1H2BJ
607731	0.526179	test	Rotation_invariant_pointcloud_structurenorm	M0	HIST1H2BJ
845006	9.01296	test	Classical_image	M0	NUP153
845006	14.9408	test	Rotation_invariant_image	M0	NUP153
845006	0.404453	test	Classical_pointcloud	M0	NUP153
845006	0.565423	test	Rotation_invariant_pointcloud_structurenorm	M0	NUP153
863315	13.4518	test	Classical_image	M0	NUP153
863315	7.8809	test	Rotation_invariant_image	M0	NUP153
863315	0.39315	test	Classical_pointcloud	M0	NUP153
863315	0.448236	test	Rotation_invariant_pointcloud_structurenorm	M0	NUP153
838227	11.711	test	Classical_image	M0	SLC25A17
838227	17.121	test	Rotation_invariant_image	M0	SLC25A17
838227	1.90242	test	Classical_pointcloud	M0	SLC25A17
838227	1.682	test	Rotation_invariant_pointcloud_structurenorm	M0	SLC25A17
720349	11.5622	test	Classical_image	M0	HIST1H2BJ
720349	11.4943	test	Rotation_invariant_image	M0	HIST1H2BJ
720349	0.379775	test	Classical_pointcloud	M0	HIST1H2BJ
720349	0.456132	test	Rotation_invariant_pointcloud_structurenorm	M0	HIST1H2BJ
831873	8.7059	test	Classical_image	M0	SLC25A17
831873	11.3311	test	Rotation_invariant_image	M0	SLC25A17
831873	2.23673	test	Classical_pointcloud	M0	SLC25A17
831873	1.76158	test	Rotation_invariant_pointcloud_structurenorm	M0	SLC25A17
892592	4.2262	test	Classical_image	M0	HIST1H2BJ
892592	4.5048	test	Rotation_invariant_image	M0	HIST1H2BJ
892592	0.355437	test	Classical_pointcloud	M0	HIST1H2BJ
892592	0.367511	test	Rotation_invariant_pointcloud_structurenorm	M0	HIST1H2BJ
932622	35.9206	test	Classical_image	M0	RAB5A
932622	18.673	test	Rotation_invariant_image	M0	RAB5A
932622	2.70094	test	Classical_pointcloud	M0	RAB5A
932622	1.17925	test	Rotation_invariant_pointcloud_structurenorm	M0	RAB5A
610681	9.85878	test	Classical_image	M0	HIST1H2BJ
610681	9.43634	test	Rotation_invariant_image	M0	HIST1H2BJ
610681	0.381032	test	Classical_pointcloud	M0	HIST1H2BJ
610681	0.490396	test	Rotation_invariant_pointcloud_structurenorm	M0	HIST1H2BJ
842279	13.6182	test	Classical_image	M1M2	RAB5A
842279	19.2316	test	Rotation_invariant_image	M1M2	RAB5A
842279	3.09919	test	Classical_pointcloud	M1M2	RAB5A
842279	1.54903	test	Rotation_invariant_pointcloud_structurenorm	M1M2	RAB5A
525237	11.2769	test	Classical_image	M0	SON
525237	21.5069	test	Rotation_invariant_image	M0	SON
525237	0.429	test	Classical_pointcloud	M0	SON
525237	0.443961	test	Rotation_invariant_pointcloud_structurenorm	M0	SON
648885	6.96778	test	Classical_image	M0	HIST1H2BJ
648885	7.24258	test	Rotation_invariant_image	M0	HIST1H2BJ
648885	0.433541	test	Classical_pointcloud	M0	HIST1H2BJ
648885	0.504911	test	Rotation_invariant_pointcloud_structurenorm	M0	HIST1H2BJ
454760	10.8747	test	Classical_image	M0	SON
454760	16.0323	test	Rotation_invariant_image	M0	SON
454760	0.397063	test	Classical_pointcloud	M0	SON
454760	0.496895	test	Rotation_invariant_pointcloud_structurenorm	M0	SON
846536	8.28351	test	Classical_image	M0	NUP153
846536	20.7009	test	Rotation_invariant_image	M0	NUP153
846536	0.468386	test	Classical_pointcloud	M0	NUP153
846536	0.567776	test	Rotation_invariant_pointcloud_structurenorm	M0	NUP153
419205	41.5972	test	Classical_image	M0	CETN2
419205	30.7171	test	Rotation_invariant_image	M0	CETN2
419205	3.77594	test	Classical_pointcloud	M0	CETN2
419205	0.0501148	test	Rotation_invariant_pointcloud_structurenorm	M0	CETN2
612888	7.41217	test	Classical_image	M0	HIST1H2BJ
612888	8.40335	test	Rotation_invariant_image	M0	HIST1H2BJ
612888	0.447862	test	Classical_pointcloud	M0	HIST1H2BJ
612888	0.50828	test	Rotation_invariant_pointcloud_structurenorm	M0	HIST1H2BJ
779139	16.6037	test	Classical_image	M0	NUP153
779139	17.5178	test	Rotation_invariant_image	M0	NUP153
779139	0.334871	test	Classical_pointcloud	M0	NUP153
779139	0.372106	test	Rotation_invariant_pointcloud_structurenorm	M0	NUP153
887120	11.79	test	Classical_image	M0	NUP153
887120	19.9017	test	Rotation_invariant_image	M0	NUP153
887120	0.399233	test	Classical_pointcloud	M0	NUP153
887120	0.426988	test	Rotation_invariant_pointcloud_structurenorm	M0	NUP153
875271	23.8313	test	Classical_image	M0	NUP153
875271	30.5417	test	Rotation_invariant_image	M0	NUP153
875271	0.380134	test	Classical_pointcloud	M0	NUP153
875271	0.442656	test	Rotation_invariant_pointcloud_structurenorm	M0	NUP153
665323	11.6432	test	Classical_image	M0	NUP153
665323	20.6633	test	Rotation_invariant_image	M0	NUP153
665323	0.352027	test	Classical_pointcloud	M0	NUP153
665323	0.445796	test	Rotation_invariant_pointcloud_structurenorm	M0	NUP153
672657	5.86228	test	Classical_image	M0	NUP153
672657	10.9344	test	Rotation_invariant_image	M0	NUP153
672657	0.330058	test	Classical_pointcloud	M0	NUP153
672657	1.03886	test	Rotation_invariant_pointcloud_structurenorm	M0	NUP153
674478	6.29532	test	Classical_image	M0	HIST1H2BJ
674478	6.42506	test	Rotation_invariant_image	M0	HIST1H2BJ
674478	0.385889	test	Classical_pointcloud	M0	HIST1H2BJ
674478	0.459684	test	Rotation_invariant_pointcloud_structurenorm	M0	HIST1H2BJ
677779	3.71514	test	Classical_image	M0	HIST1H2BJ
677779	4.19813	test	Rotation_invariant_image	M0	HIST1H2BJ
677779	0.395809	test	Classical_pointcloud	M0	HIST1H2BJ
677779	0.520554	test	Rotation_invariant_pointcloud_structurenorm	M0	HIST1H2BJ
857771	7.68977	test	Classical_image	M0	NUP153
857771	21.2795	test	Rotation_invariant_image	M0	NUP153
857771	0.643261	test	Classical_pointcloud	M0	NUP153
857771	0.590588	test	Rotation_invariant_pointcloud_structurenorm	M0	NUP153
776395	3.56016	test	Classical_image	M0	HIST1H2BJ
776395	4.8115	test	Rotation_invariant_image	M0	HIST1H2BJ
776395	0.450037	test	Classical_pointcloud	M0	HIST1H2BJ
776395	0.587903	test	Rotation_invariant_pointcloud_structurenorm	M0	HIST1H2BJ
1000998	3.64673	test	Classical_image	M0	SMC1A
1000998	5.73044	test	Rotation_invariant_image	M0	SMC1A
1000998	0.557334	test	Classical_pointcloud	M0	SMC1A
1000998	0.5766	test	Rotation_invariant_pointcloud_structurenorm	M0	SMC1A
803513	5.33801	test	Classical_image	M0	HIST1H2BJ
803513	5.98634	test	Rotation_invariant_image	M0	HIST1H2BJ
803513	0.410953	test	Classical_pointcloud	M0	HIST1H2BJ
803513	0.433162	test	Rotation_invariant_pointcloud_structurenorm	M0	HIST1H2BJ
899774	13.6245	test	Classical_image	M0	NUP153
899774	12.1888	test	Rotation_invariant_image	M0	NUP153
899774	0.398095	test	Classical_pointcloud	M0	NUP153
899774	0.436649	test	Rotation_invariant_pointcloud_structurenorm	M0	NUP153
611569	6.59871	test	Classical_image	M0	HIST1H2BJ
611569	6.57698	test	Rotation_invariant_image	M0	HIST1H2BJ
611569	0.384614	test	Classical_pointcloud	M0	HIST1H2BJ
611569	0.47916	test	Rotation_invariant_pointcloud_structurenorm	M0	HIST1H2BJ
900630	19.1792	test	Classical_image	M0	NUP153
900630	10.4349	test	Rotation_invariant_image	M0	NUP153
900630	0.367027	test	Classical_pointcloud	M0	NUP153
900630	0.391767	test	Rotation_invariant_pointcloud_structurenorm	M0	NUP153
790322	16.9534	test	Classical_image	M0	NUP153
790322	14.0042	test	Rotation_invariant_image	M0	NUP153
790322	0.377009	test	Classical_pointcloud	M0	NUP153
790322	0.406946	test	Rotation_invariant_pointcloud_structurenorm	M0	NUP153
995697	4.93581	test	Classical_image	M0	SMC1A
995697	4.20856	test	Rotation_invariant_image	M0	SMC1A
995697	0.366349	test	Classical_pointcloud	M0	SMC1A
995697	0.41148	test	Rotation_invariant_pointcloud_structurenorm	M0	SMC1A
879194	5.43506	test	Classical_image	M0	HIST1H2BJ
879194	5.64564	test	Rotation_invariant_image	M0	HIST1H2BJ
879194	0.44018	test	Classical_pointcloud	M0	HIST1H2BJ
879194	0.579554	test	Rotation_invariant_pointcloud_structurenorm	M0	HIST1H2BJ
858988	18.0193	test	Classical_image	M0	NUP153
858988	10.5041	test	Rotation_invariant_image	M0	NUP153
858988	0.362259	test	Classical_pointcloud	M0	NUP153
858988	0.402439	test	Rotation_invariant_pointcloud_structurenorm	M0	NUP153
792194	6.32909	test	Classical_image	M0	HIST1H2BJ
792194	8.2199	test	Rotation_invariant_image	M0	HIST1H2BJ
792194	0.397578	test	Classical_pointcloud	M0	HIST1H2BJ
792194	0.492222	test	Rotation_invariant_pointcloud_structurenorm	M0	HIST1H2BJ
883091	8.25048	test	Classical_image	M0	NUP153
883091	11.872	test	Rotation_invariant_image	M0	NUP153
883091	0.39561	test	Classical_pointcloud	M0	NUP153
883091	0.401315	test	Rotation_invariant_pointcloud_structurenorm	M0	NUP153
692968	6.56056	test	Classical_image	M0	HIST1H2BJ
692968	7.47494	test	Rotation_invariant_image	M0	HIST1H2BJ
692968	0.462606	test	Classical_pointcloud	M0	HIST1H2BJ
692968	0.546816	test	Rotation_invariant_pointcloud_structurenorm	M0	HIST1H2BJ
495190	15.1415	test	Classical_image	M0	SON
495190	37.7697	test	Rotation_invariant_image	M0	SON
495190	0.435719	test	Classical_pointcloud	M0	SON
495190	0.556333	test	Rotation_invariant_pointcloud_structurenorm	M0	SON
856467	9.8868	test	Classical_image	M0	NUP153
856467	17.3358	test	Rotation_invariant_image	M0	NUP153
856467	0.314493	test	Classical_pointcloud	M0	NUP153
856467	0.337287	test	Rotation_invariant_pointcloud_structurenorm	M0	NUP153
831459	15.1201	test	Classical_image	M0	SLC25A17
831459	14.71	test	Rotation_invariant_image	M0	SLC25A17
831459	1.71449	test	Classical_pointcloud	M0	SLC25A17
831459	1.23268	test	Rotation_invariant_pointcloud_structurenorm	M0	SLC25A17
445632	5.06815	test	Classical_image	M0	SON
445632	11.7793	test	Rotation_invariant_image	M0	SON
445632	0.414182	test	Classical_pointcloud	M0	SON
445632	0.493648	test	Rotation_invariant_pointcloud_structurenorm	M0	SON
744297	19.3966	test	Classical_image	M0	NUP153
744297	15.9021	test	Rotation_invariant_image	M0	NUP153
744297	0.482404	test	Classical_pointcloud	M0	NUP153
744297	0.644294	test	Rotation_invariant_pointcloud_structurenorm	M0	NUP153
887041	10.283	test	Classical_image	M0	HIST1H2BJ
887041	10.1679	test	Rotation_invariant_image	M0	HIST1H2BJ
887041	0.42542	test	Classical_pointcloud	M0	HIST1H2BJ
887041	0.476775	test	Rotation_invariant_pointcloud_structurenorm	M0	HIST1H2BJ
770211	16.232	test	Classical_image	M0	RAB5A
770211	16.9981	test	Rotation_invariant_image	M0	RAB5A
770211	3.9794	test	Classical_pointcloud	M0	RAB5A
770211	0.473273	test	Rotation_invariant_pointcloud_structurenorm	M0	RAB5A
933588	26.6976	test	Classical_image	M0	RAB5A
933588	44.9605	test	Rotation_invariant_image	M0	RAB5A
933588	2.2879	test	Classical_pointcloud	M0	RAB5A
933588	1.32714	test	Rotation_invariant_pointcloud_structurenorm	M0	RAB5A
583608	4.75687	test	Classical_image	M0	HIST1H2BJ
583608	6.7678	test	Rotation_invariant_image	M0	HIST1H2BJ
583608	0.478005	test	Classical_pointcloud	M0	HIST1H2BJ
583608	0.600972	test	Rotation_invariant_pointcloud_structurenorm	M0	HIST1H2BJ
882196	19.209	test	Classical_image	M0	NUP153
882196	29.4387	test	Rotation_invariant_image	M0	NUP153
882196	0.377995	test	Classical_pointcloud	M0	NUP153
882196	0.384178	test	Rotation_invariant_pointcloud_structurenorm	M0	NUP153
490455	12.2743	test	Classical_image	M0	SON
490455	18.676	test	Rotation_invariant_image	M0	SON
490455	0.404745	test	Classical_pointcloud	M0	SON
490455	0.493759	test	Rotation_invariant_pointcloud_structurenorm	M0	SON
755429	5.55369	test	Classical_image	M0	NUP153
755429	12.5966	test	Rotation_invariant_image	M0	NUP153
755429	0.378528	test	Classical_pointcloud	M0	NUP153
755429	0.461138	test	Rotation_invariant_pointcloud_structurenorm	M0	NUP153
905483	6.2837	test	Classical_image	M0	NUP153
905483	18.6167	test	Rotation_invariant_image	M0	NUP153
905483	0.364488	test	Classical_pointcloud	M0	NUP153
905483	0.409104	test	Rotation_invariant_pointcloud_structurenorm	M0	NUP153
639294	2.812	test	Classical_image	M0	HIST1H2BJ
639294	2.83306	test	Rotation_invariant_image	M0	HIST1H2BJ
639294	0.454718	test	Classical_pointcloud	M0	HIST1H2BJ
639294	0.58492	test	Rotation_invariant_pointcloud_structurenorm	M0	HIST1H2BJ
692734	17.7267	test	Classical_image	M0	HIST1H2BJ
692734	19.3157	test	Rotation_invariant_image	M0	HIST1H2BJ
692734	0.463495	test	Classical_pointcloud	M0	HIST1H2BJ
692734	0.486445	test	Rotation_invariant_pointcloud_structurenorm	M0	HIST1H2BJ
854956	10.1859	test	Classical_image	M0	NUP153
854956	13.323	test	Rotation_invariant_image	M0	NUP153
854956	0.372488	test	Classical_pointcloud	M0	NUP153
854956	0.38957	test	Rotation_invariant_pointcloud_structurenorm	M0	NUP153
782503	19.887	test	Classical_image	M0	NUP153
782503	30.1049	test	Rotation_invariant_image	M0	NUP153
782503	0.381881	test	Classical_pointcloud	M0	NUP153
782503	0.42996	test	Rotation_invariant_pointcloud_structurenorm	M0	NUP153
935990	37.2335	test	Classical_image	M0	CETN2
935990	28.7389	test	Rotation_invariant_image	M0	CETN2
935990	10.1622	test	Classical_pointcloud	M0	CETN2
935990	0.116887	test	Rotation_invariant_pointcloud_structurenorm	M0	CETN2
686069	4.25692	test	Classical_image	M0	HIST1H2BJ
686069	7.80393	test	Rotation_invariant_image	M0	HIST1H2BJ
686069	0.310133	test	Classical_pointcloud	M0	HIST1H2BJ
686069	0.378021	test	Rotation_invariant_pointcloud_structurenorm	M0	HIST1H2BJ
638102	2.59146	test	Classical_image	M0	HIST1H2BJ
638102	4.51184	test	Rotation_invariant_image	M0	HIST1H2BJ
638102	0.572294	test	Classical_pointcloud	M0	HIST1H2BJ
638102	0.639991	test	Rotation_invariant_pointcloud_structurenorm	M0	HIST1H2BJ
936947	42.6445	test	Classical_image	M0	CETN2
936947	30.2459	test	Rotation_invariant_image	M0	CETN2
936947	5.873	test	Classical_pointcloud	M0	CETN2
936947	0.0627822	test	Rotation_invariant_pointcloud_structurenorm	M0	CETN2
885482	25.0819	test	Classical_image	M0	NUP153
885482	31.8503	test	Rotation_invariant_image	M0	NUP153
885482	0.357398	test	Classical_pointcloud	M0	NUP153
885482	0.363153	test	Rotation_invariant_pointcloud_structurenorm	M0	NUP153
804679	29.0617	test	Classical_image	M0	NUP153
804679	49.4039	test	Rotation_invariant_image	M0	NUP153
804679	0.418905	test	Classical_pointcloud	M0	NUP153
804679	0.432946	test	Rotation_invariant_pointcloud_structurenorm	M0	NUP153
975044	33.9441	test	Classical_image	M0	CETN2
975044	32.048	test	Rotation_invariant_image	M0	CETN2
975044	9.62038	test	Classical_pointcloud	M0	CETN2
975044	0.0876859	test	Rotation_invariant_pointcloud_structurenorm	M0	CETN2
819436	6.93922	test	Classical_image	M0	NUP153
819436	12.4254	test	Rotation_invariant_image	M0	NUP153
819436	0.388814	test	Classical_pointcloud	M0	NUP153
819436	0.673113	test	Rotation_invariant_pointcloud_structurenorm	M0	NUP153
908462	3.53399	test	Classical_image	M0	HIST1H2BJ
908462	6.84096	test	Rotation_invariant_image	M0	HIST1H2BJ
908462	0.476636	test	Classical_pointcloud	M0	HIST1H2BJ
908462	0.511675	test	Rotation_invariant_pointcloud_structurenorm	M0	HIST1H2BJ
728443	11.6537	test	Classical_image	M0	HIST1H2BJ
728443	18.6223	test	Rotation_invariant_image	M0	HIST1H2BJ
728443	0.444725	test	Classical_pointcloud	M0	HIST1H2BJ
728443	0.482148	test	Rotation_invariant_pointcloud_structurenorm	M0	HIST1H2BJ
721561	9.55046	test	Classical_image	M0	HIST1H2BJ
721561	9.58587	test	Rotation_invariant_image	M0	HIST1H2BJ
721561	0.428745	test	Classical_pointcloud	M0	HIST1H2BJ
721561	0.539534	test	Rotation_invariant_pointcloud_structurenorm	M0	HIST1H2BJ
636683	6.99931	test	Classical_image	M0	HIST1H2BJ
636683	5.6967	test	Rotation_invariant_image	M0	HIST1H2BJ
636683	0.421648	test	Classical_pointcloud	M0	HIST1H2BJ
636683	0.529264	test	Rotation_invariant_pointcloud_structurenorm	M0	HIST1H2BJ
442399	11.9568	test	Classical_image	M0	SON
442399	20.8346	test	Rotation_invariant_image	M0	SON
442399	0.396955	test	Classical_pointcloud	M0	SON
442399	0.468983	test	Rotation_invariant_pointcloud_structurenorm	M0	SON
412798	39.3001	test	Classical_image	M0	CETN2
412798	33.1469	test	Rotation_invariant_image	M0	CETN2
412798	3.48194	test	Classical_pointcloud	M0	CETN2
412798	0.122107	test	Rotation_invariant_pointcloud_structurenorm	M0	CETN2
613275	6.51708	test	Classical_image	M0	HIST1H2BJ
613275	17.8799	test	Rotation_invariant_image	M0	HIST1H2BJ
613275	0.381435	test	Classical_pointcloud	M0	HIST1H2BJ
613275	0.391157	test	Rotation_invariant_pointcloud_structurenorm	M0	HIST1H2BJ
820363	22.7024	test	Classical_image	M0	NUP153
820363	15.7219	test	Rotation_invariant_image	M0	NUP153
820363	0.365398	test	Classical_pointcloud	M0	NUP153
820363	0.402821	test	Rotation_invariant_pointcloud_structurenorm	M0	NUP153
919814	19.7548	test	Classical_image	M0	NUP153
919814	17.6934	test	Rotation_invariant_image	M0	NUP153
919814	0.401687	test	Classical_pointcloud	M0	NUP153
919814	0.434128	test	Rotation_invariant_pointcloud_structurenorm	M0	NUP153
871503	5.26895	test	Classical_image	M0	NUP153
871503	12.5716	test	Rotation_invariant_image	M0	NUP153
871503	0.413395	test	Classical_pointcloud	M0	NUP153
871503	0.434756	test	Rotation_invariant_pointcloud_structurenorm	M0	NUP153
822846	6.93286	test	Classical_image	M0	HIST1H2BJ
822846	6.65408	test	Rotation_invariant_image	M0	HIST1H2BJ
822846	0.420447	test	Classical_pointcloud	M0	HIST1H2BJ
822846	0.53335	test	Rotation_invariant_pointcloud_structurenorm	M0	HIST1H2BJ
710089	11.1983	test	Classical_image	M0	HIST1H2BJ
710089	9.68878	test	Rotation_invariant_image	M0	HIST1H2BJ
710089	0.370869	test	Classical_pointcloud	M0	HIST1H2BJ
710089	0.380627	test	Rotation_invariant_pointcloud_structurenorm	M0	HIST1H2BJ
662556	16.3638	test	Classical_image	M0	NUP153
662556	10.9993	test	Rotation_invariant_image	M0	NUP153
662556	0.387991	test	Classical_pointcloud	M0	NUP153
662556	0.419103	test	Rotation_invariant_pointcloud_structurenorm	M0	NUP153
597398	7.25578	test	Classical_image	M0	HIST1H2BJ
597398	7.87814	test	Rotation_invariant_image	M0	HIST1H2BJ
597398	0.521621	test	Classical_pointcloud	M0	HIST1H2BJ
597398	0.576232	test	Rotation_invariant_pointcloud_structurenorm	M0	HIST1H2BJ
716384	16.5541	test	Classical_image	M0	HIST1H2BJ
716384	17.6581	test	Rotation_invariant_image	M0	HIST1H2BJ
716384	0.453083	test	Classical_pointcloud	M0	HIST1H2BJ
716384	0.453182	test	Rotation_invariant_pointcloud_structurenorm	M0	HIST1H2BJ
444714	22.0527	test	Classical_image	M0	SON
444714	16.3862	test	Rotation_invariant_image	M0	SON
444714	0.525553	test	Classical_pointcloud	M0	SON
444714	0.604042	test	Rotation_invariant_pointcloud_structurenorm	M0	SON
751037	14.356	test	Classical_image	M0	SLC25A17
751037	22.1756	test	Rotation_invariant_image	M0	SLC25A17
751037	2.72165	test	Classical_pointcloud	M0	SLC25A17
751037	1.44125	test	Rotation_invariant_pointcloud_structurenorm	M0	SLC25A17
802925	23.3761	test	Classical_image	M0	NUP153
802925	22.1364	test	Rotation_invariant_image	M0	NUP153
802925	0.355555	test	Classical_pointcloud	M0	NUP153
802925	0.388715	test	Rotation_invariant_pointcloud_structurenorm	M0	NUP153
445787	38.8292	test	Classical_image	M0	CETN2
445787	29.9546	test	Rotation_invariant_image	M0	CETN2
445787	4.11628	test	Classical_pointcloud	M0	CETN2
445787	0.0593418	test	Rotation_invariant_pointcloud_structurenorm	M0	CETN2
920626	13.8548	test	Classical_image	M0	NUP153
920626	31.8945	test	Rotation_invariant_image	M0	NUP153
920626	0.350495	test	Classical_pointcloud	M0	NUP153
920626	0.414455	test	Rotation_invariant_pointcloud_structurenorm	M0	NUP153
714681	5.40957	test	Classical_image	M0	HIST1H2BJ
714681	6.15837	test	Rotation_invariant_image	M0	HIST1H2BJ
714681	0.559538	test	Classical_pointcloud	M0	HIST1H2BJ
714681	0.700647	test	Rotation_invariant_pointcloud_structurenorm	M0	HIST1H2BJ
802344	28.1381	test	Classical_image	M0	NUP153
802344	15.8847	test	Rotation_invariant_image	M0	NUP153
802344	0.384912	test	Classical_pointcloud	M0	NUP153
802344	0.454762	test	Rotation_invariant_pointcloud_structurenorm	M0	NUP153
769629	11.4616	test	Classical_image	M0	SLC25A17
769629	16.3806	test	Rotation_invariant_image	M0	SLC25A17
769629	1.68736	test	Classical_pointcloud	M0	SLC25A17
769629	1.1363	test	Rotation_invariant_pointcloud_structurenorm	M0	SLC25A17
640867	2.84078	test	Classical_image	M0	HIST1H2BJ
640867	4.77227	test	Rotation_invariant_image	M0	HIST1H2BJ
640867	0.474568	test	Classical_pointcloud	M0	HIST1H2BJ
640867	0.594817	test	Rotation_invariant_pointcloud_structurenorm	M0	HIST1H2BJ
937056	27.2449	test	Classical_image	M0	CETN2
937056	29.2942	test	Rotation_invariant_image	M0	CETN2
937056	4.52043	test	Classical_pointcloud	M0	CETN2
937056	0.0857749	test	Rotation_invariant_pointcloud_structurenorm	M0	CETN2
419922	44.0707	test	Classical_image	M0	CETN2
419922	29.076	test	Rotation_invariant_image	M0	CETN2
419922	2.35971	test	Classical_pointcloud	M0	CETN2
419922	0.0733966	test	Rotation_invariant_pointcloud_structurenorm	M0	CETN2
936163	50.6037	test	Classical_image	M0	CETN2
936163	24.8603	test	Rotation_invariant_image	M0	CETN2
936163	11.1717	test	Classical_pointcloud	M0	CETN2
936163	0.0810251	test	Rotation_invariant_pointcloud_structurenorm	M0	CETN2
451780	34.3934	test	Classical_image	M0	CETN2
451780	28.3573	test	Rotation_invariant_image	M0	CETN2
451780	17.9945	test	Classical_pointcloud	M0	CETN2
451780	0.0506641	test	Rotation_invariant_pointcloud_structurenorm	M0	CETN2
864506	26.7724	test	Classical_image	M0	NUP153
864506	27.7339	test	Rotation_invariant_image	M0	NUP153
864506	0.413835	test	Classical_pointcloud	M0	NUP153
864506	0.439926	test	Rotation_invariant_pointcloud_structurenorm	M0	NUP153
620104	3.85896	test	Classical_image	M0	HIST1H2BJ
620104	8.23314	test	Rotation_invariant_image	M0	HIST1H2BJ
620104	0.514324	test	Classical_pointcloud	M0	HIST1H2BJ
620104	0.587423	test	Rotation_invariant_pointcloud_structurenorm	M0	HIST1H2BJ
599915	2.65803	test	Classical_image	M0	HIST1H2BJ
599915	4.95102	test	Rotation_invariant_image	M0	HIST1H2BJ
599915	0.405095	test	Classical_pointcloud	M0	HIST1H2BJ
599915	0.651887	test	Rotation_invariant_pointcloud_structurenorm	M0	HIST1H2BJ
994604	4.22136	test	Classical_image	M0	SMC1A
994604	6.40853	test	Rotation_invariant_image	M0	SMC1A
994604	0.495041	test	Classical_pointcloud	M0	SMC1A
994604	0.548721	test	Rotation_invariant_pointcloud_structurenorm	M0	SMC1A
984105	35.3189	test	Classical_image	M0	CETN2
984105	28.0175	test	Rotation_invariant_image	M0	CETN2
984105	7.14601	test	Classical_pointcloud	M0	CETN2
984105	0.0475946	test	Rotation_invariant_pointcloud_structurenorm	M0	CETN2
490181	11.9478	test	Classical_image	M0	SON
490181	12.8262	test	Rotation_invariant_image	M0	SON
490181	0.41937	test	Classical_pointcloud	M0	SON
490181	0.515363	test	Rotation_invariant_pointcloud_structurenorm	M0	SON
937483	32.2876	test	Classical_image	M0	CETN2
937483	29.8915	test	Rotation_invariant_image	M0	CETN2
937483	6.16263	test	Classical_pointcloud	M0	CETN2
937483	0.0689613	test	Rotation_invariant_pointcloud_structurenorm	M0	CETN2
652317	5.54047	test	Classical_image	M0	HIST1H2BJ
652317	7.15583	test	Rotation_invariant_image	M0	HIST1H2BJ
652317	0.429762	test	Classical_pointcloud	M0	HIST1H2BJ
652317	0.460718	test	Rotation_invariant_pointcloud_structurenorm	M0	HIST1H2BJ
994508	4.35666	test	Classical_image	M0	SMC1A
994508	7.07711	test	Rotation_invariant_image	M0	SMC1A
994508	0.48553	test	Classical_pointcloud	M0	SMC1A
994508	0.528927	test	Rotation_invariant_pointcloud_structurenorm	M0	SMC1A
607212	6.40955	test	Classical_image	M0	HIST1H2BJ
607212	12.2844	test	Rotation_invariant_image	M0	HIST1H2BJ
607212	0.422516	test	Classical_pointcloud	M0	HIST1H2BJ
607212	0.456769	test	Rotation_invariant_pointcloud_structurenorm	M0	HIST1H2BJ
910422	14.9936	test	Classical_image	M0	NUP153
910422	14.5028	test	Rotation_invariant_image	M0	NUP153
910422	0.380413	test	Classical_pointcloud	M0	NUP153
910422	0.389706	test	Rotation_invariant_pointcloud_structurenorm	M0	NUP153
1003067	5.74309	test	Classical_image	M0	SMC1A
1003067	7.43224	test	Rotation_invariant_image	M0	SMC1A
1003067	0.410965	test	Classical_pointcloud	M0	SMC1A
1003067	0.442641	test	Rotation_invariant_pointcloud_structurenorm	M0	SMC1A
931443	14.8741	test	Classical_image	M0	RAB5A
931443	13.6338	test	Rotation_invariant_image	M0	RAB5A
931443	4.15735	test	Classical_pointcloud	M0	RAB5A
931443	0.608686	test	Rotation_invariant_pointcloud_structurenorm	M0	RAB5A
911384	17.8119	test	Classical_image	M0	NUP153
911384	25.4769	test	Rotation_invariant_image	M0	NUP153
911384	0.348664	test	Classical_pointcloud	M0	NUP153
911384	0.445655	test	Rotation_invariant_pointcloud_structurenorm	M0	NUP153
878271	9.49016	test	Classical_image	M0	HIST1H2BJ
878271	9.9181	test	Rotation_invariant_image	M0	HIST1H2BJ
878271	0.41035	test	Classical_pointcloud	M0	HIST1H2BJ
878271	0.463932	test	Rotation_invariant_pointcloud_structurenorm	M0	HIST1H2BJ
939488	39.3794	test	Classical_image	M0	CETN2
939488	25.8721	test	Rotation_invariant_image	M0	CETN2
939488	9.68142	test	Classical_pointcloud	M0	CETN2
939488	0.0698454	test	Rotation_invariant_pointcloud_structurenorm	M0	CETN2
888983	19.6402	test	Classical_image	M0	NUP153
888983	12.0704	test	Rotation_invariant_image	M0	NUP153
888983	0.352654	test	Classical_pointcloud	M0	NUP153
888983	0.398328	test	Rotation_invariant_pointcloud_structurenorm	M0	NUP153
828000	13.269	test	Classical_image	M0	SLC25A17
828000	16.1641	test	Rotation_invariant_image	M0	SLC25A17
828000	1.99782	test	Classical_pointcloud	M0	SLC25A17
828000	1.55826	test	Rotation_invariant_pointcloud_structurenorm	M0	SLC25A17
935955	33.3267	test	Classical_image	M0	CETN2
935955	28.5984	test	Rotation_invariant_image	M0	CETN2
935955	6.75958	test	Classical_pointcloud	M0	CETN2
935955	0.031456	test	Rotation_invariant_pointcloud_structurenorm	M0	CETN2
937460	38.9647	test	Classical_image	M6M7_single	CETN2
937460	38.1074	test	Rotation_invariant_image	M6M7_single	CETN2
937460	4.96387	test	Classical_pointcloud	M6M7_single	CETN2
937460	0.0658407	test	Rotation_invariant_pointcloud_structurenorm	M6M7_single	CETN2
747695	10.4381	test	Classical_image	M0	SLC25A17
747695	10.5683	test	Rotation_invariant_image	M0	SLC25A17
747695	1.94098	test	Classical_pointcloud	M0	SLC25A17
747695	1.4537	test	Rotation_invariant_pointcloud_structurenorm	M0	SLC25A17
449152	39.5195	test	Classical_image	M0	CETN2
449152	30.0077	test	Rotation_invariant_image	M0	CETN2
449152	10.4774	test	Classical_pointcloud	M0	CETN2
449152	0.0775803	test	Rotation_invariant_pointcloud_structurenorm	M0	CETN2
797186	14.0441	test	Classical_image	M0	NUP153
797186	22.5205	test	Rotation_invariant_image	M0	NUP153
797186	0.430662	test	Classical_pointcloud	M0	NUP153
797186	0.450027	test	Rotation_invariant_pointcloud_structurenorm	M0	NUP153
872213	14.4297	test	Classical_image	M0	NUP153
872213	12.2207	test	Rotation_invariant_image	M0	NUP153
872213	0.3752	test	Classical_pointcloud	M0	NUP153
872213	0.490388	test	Rotation_invariant_pointcloud_structurenorm	M0	NUP153
784236	38.5536	test	Classical_image	M0	RAB5A
784236	46.4561	test	Rotation_invariant_image	M0	RAB5A
784236	2.36958	test	Classical_pointcloud	M0	RAB5A
784236	1.62122	test	Rotation_invariant_pointcloud_structurenorm	M0	RAB5A
838239	10.948	test	Classical_image	M0	SLC25A17
838239	17.5776	test	Rotation_invariant_image	M0	SLC25A17
838239	2.25365	test	Classical_pointcloud	M0	SLC25A17
838239	1.61526	test	Rotation_invariant_pointcloud_structurenorm	M0	SLC25A17
781559	17.626	test	Classical_image	M0	RAB5A
781559	14.0308	test	Rotation_invariant_image	M0	RAB5A
781559	2.19675	test	Classical_pointcloud	M0	RAB5A
781559	0.636443	test	Rotation_invariant_pointcloud_structurenorm	M0	RAB5A
849412	8.5971	test	Classical_image	M0	HIST1H2BJ
849412	8.9538	test	Rotation_invariant_image	M0	HIST1H2BJ
849412	0.511286	test	Classical_pointcloud	M0	HIST1H2BJ
849412	0.545173	test	Rotation_invariant_pointcloud_structurenorm	M0	HIST1H2BJ
421032	29.6727	test	Classical_image	M0	CETN2
421032	31.1378	test	Rotation_invariant_image	M0	CETN2
421032	5.33643	test	Classical_pointcloud	M0	CETN2
421032	0.0629422	test	Rotation_invariant_pointcloud_structurenorm	M0	CETN2
723830	9.83167	test	Classical_image	M0	HIST1H2BJ
723830	9.15347	test	Rotation_invariant_image	M0	HIST1H2BJ
723830	0.465872	test	Classical_pointcloud	M0	HIST1H2BJ
723830	0.548089	test	Rotation_invariant_pointcloud_structurenorm	M0	HIST1H2BJ
896414	15.493	test	Classical_image	M0	NUP153
896414	14.4746	test	Rotation_invariant_image	M0	NUP153
896414	0.403703	test	Classical_pointcloud	M0	NUP153
896414	0.441949	test	Rotation_invariant_pointcloud_structurenorm	M0	NUP153
870068	15.9361	test	Classical_image	M0	NUP153
870068	12.6834	test	Rotation_invariant_image	M0	NUP153
870068	0.325534	test	Classical_pointcloud	M0	NUP153
870068	0.409053	test	Rotation_invariant_pointcloud_structurenorm	M0	NUP153
417989	40.5782	test	Classical_image	M0	CETN2
417989	32.2758	test	Rotation_invariant_image	M0	CETN2
417989	5.85295	test	Classical_pointcloud	M0	CETN2
417989	0.0695464	test	Rotation_invariant_pointcloud_structurenorm	M0	CETN2
652736	3.56751	test	Classical_image	M0	HIST1H2BJ
652736	5.03199	test	Rotation_invariant_image	M0	HIST1H2BJ
652736	0.510027	test	Classical_pointcloud	M0	HIST1H2BJ
652736	0.499102	test	Rotation_invariant_pointcloud_structurenorm	M0	HIST1H2BJ
621255	3.58546	test	Classical_image	M1M2	HIST1H2BJ
621255	8.72256	test	Rotation_invariant_image	M1M2	HIST1H2BJ
621255	0.71653	test	Classical_pointcloud	M1M2	HIST1H2BJ
621255	0.819717	test	Rotation_invariant_pointcloud_structurenorm	M1M2	HIST1H2BJ
792673	34.5931	test	Classical_image	M0	NUP153
792673	23.8431	test	Rotation_invariant_image	M0	NUP153
792673	0.431554	test	Classical_pointcloud	M0	NUP153
792673	0.447603	test	Rotation_invariant_pointcloud_structurenorm	M0	NUP153
636576	7.34541	test	Classical_image	M0	HIST1H2BJ
636576	8.82024	test	Rotation_invariant_image	M0	HIST1H2BJ
636576	0.456651	test	Classical_pointcloud	M0	HIST1H2BJ
636576	0.516678	test	Rotation_invariant_pointcloud_structurenorm	M0	HIST1H2BJ
995440	7.0578	test	Classical_image	M0	SMC1A
995440	9.1416	test	Rotation_invariant_image	M0	SMC1A
995440	0.505526	test	Classical_pointcloud	M0	SMC1A
995440	0.512768	test	Rotation_invariant_pointcloud_structurenorm	M0	SMC1A
525769	17.8004	test	Classical_image	M0	SON
525769	13.033	test	Rotation_invariant_image	M0	SON
525769	0.469201	test	Classical_pointcloud	M0	SON
525769	0.511474	test	Rotation_invariant_pointcloud_structurenorm	M0	SON
601656	5.95861	test	Classical_image	M0	HIST1H2BJ
601656	7.05357	test	Rotation_invariant_image	M0	HIST1H2BJ
601656	0.564124	test	Classical_pointcloud	M0	HIST1H2BJ
601656	0.641155	test	Rotation_invariant_pointcloud_structurenorm	M0	HIST1H2BJ
789832	22.1979	test	Classical_image	M0	NUP153
789832	10.8195	test	Rotation_invariant_image	M0	NUP153
789832	0.394786	test	Classical_pointcloud	M0	NUP153
789832	0.492451	test	Rotation_invariant_pointcloud_structurenorm	M0	NUP153
660946	18.3407	test	Classical_image	M0	NUP153
660946	10.8798	test	Rotation_invariant_image	M0	NUP153
660946	0.353954	test	Classical_pointcloud	M0	NUP153
660946	0.396634	test	Rotation_invariant_pointcloud_structurenorm	M0	NUP153
833447	17.4865	test	Classical_image	M0	SLC25A17
833447	19.8595	test	Rotation_invariant_image	M0	SLC25A17
833447	1.86002	test	Classical_pointcloud	M0	SLC25A17
833447	1.5266	test	Rotation_invariant_pointcloud_structurenorm	M0	SLC25A17
618244	5.82672	test	Classical_image	M0	HIST1H2BJ
618244	7.3089	test	Rotation_invariant_image	M0	HIST1H2BJ
618244	0.488739	test	Classical_pointcloud	M0	HIST1H2BJ
618244	0.573722	test	Rotation_invariant_pointcloud_structurenorm	M0	HIST1H2BJ
899599	8.04926	test	Classical_image	M0	HIST1H2BJ
899599	9.64949	test	Rotation_invariant_image	M0	HIST1H2BJ
899599	0.461672	test	Classical_pointcloud	M0	HIST1H2BJ
899599	0.555893	test	Rotation_invariant_pointcloud_structurenorm	M0	HIST1H2BJ
420600	30.033	test	Classical_image	M0	CETN2
420600	33.1098	test	Rotation_invariant_image	M0	CETN2
420600	7.07598	test	Classical_pointcloud	M0	CETN2
420600	0.0511485	test	Rotation_invariant_pointcloud_structurenorm	M0	CETN2
824395	19.6339	test	Classical_image	M0	RAB5A
824395	24.3454	test	Rotation_invariant_image	M0	RAB5A
824395	4.33372	test	Classical_pointcloud	M0	RAB5A
824395	0.704617	test	Rotation_invariant_pointcloud_structurenorm	M0	RAB5A
441095	33.3438	test	Classical_image	M0	CETN2
441095	30.3136	test	Rotation_invariant_image	M0	CETN2
441095	2.2386	test	Classical_pointcloud	M0	CETN2
441095	0.0813869	test	Rotation_invariant_pointcloud_structurenorm	M0	CETN2
866354	12.904	test	Classical_image	M0	NUP153
866354	17.155	test	Rotation_invariant_image	M0	NUP153
866354	0.365654	test	Classical_pointcloud	M0	NUP153
866354	0.35669	test	Rotation_invariant_pointcloud_structurenorm	M0	NUP153
522242	10.6849	test	Classical_image	M0	SON
522242	24.8036	test	Rotation_invariant_image	M0	SON
522242	0.487046	test	Classical_pointcloud	M0	SON
522242	0.65142	test	Rotation_invariant_pointcloud_structurenorm	M0	SON
416008	36.2624	test	Classical_image	M0	CETN2
416008	32.604	test	Rotation_invariant_image	M0	CETN2
416008	3.15549	test	Classical_pointcloud	M0	CETN2
416008	0.0360349	test	Rotation_invariant_pointcloud_structurenorm	M0	CETN2
917445	4.49412	test	Classical_image	M4M5	HIST1H2BJ
917445	16.7076	test	Rotation_invariant_image	M4M5	HIST1H2BJ
917445	0.352202	test	Classical_pointcloud	M4M5	HIST1H2BJ
917445	0.378499	test	Rotation_invariant_pointcloud_structurenorm	M4M5	HIST1H2BJ
884311	21.5628	test	Classical_image	M0	NUP153
884311	14.8596	test	Rotation_invariant_image	M0	NUP153
884311	0.328291	test	Classical_pointcloud	M0	NUP153
884311	0.34442	test	Rotation_invariant_pointcloud_structurenorm	M0	NUP153
524065	28.6391	test	Classical_image	M0	SON
524065	20.4753	test	Rotation_invariant_image	M0	SON
524065	0.505626	test	Classical_pointcloud	M0	SON
524065	0.584109	test	Rotation_invariant_pointcloud_structurenorm	M0	SON
453546	39.8035	test	Classical_image	M0	CETN2
453546	30.3457	test	Rotation_invariant_image	M0	CETN2
453546	4.40535	test	Classical_pointcloud	M0	CETN2
453546	0.0479201	test	Rotation_invariant_pointcloud_structurenorm	M0	CETN2
638559	4.80717	test	Classical_image	M0	HIST1H2BJ
638559	7.64409	test	Rotation_invariant_image	M0	HIST1H2BJ
638559	0.521428	test	Classical_pointcloud	M0	HIST1H2BJ
638559	0.574504	test	Rotation_invariant_pointcloud_structurenorm	M0	HIST1H2BJ
863419	29.0661	test	Classical_image	M0	NUP153
863419	23.0606	test	Rotation_invariant_image	M0	NUP153
863419	0.389945	test	Classical_pointcloud	M0	NUP153
863419	0.446844	test	Rotation_invariant_pointcloud_structurenorm	M0	NUP153
907483	12.956	test	Classical_image	M4M5	NUP153
907483	20.4434	test	Rotation_invariant_image	M4M5	NUP153
907483	0.629605	test	Classical_pointcloud	M4M5	NUP153
907483	0.611147	test	Rotation_invariant_pointcloud_structurenorm	M4M5	NUP153
604599	4.87331	test	Classical_image	M0	HIST1H2BJ
604599	7.08668	test	Rotation_invariant_image	M0	HIST1H2BJ
604599	0.441482	test	Classical_pointcloud	M0	HIST1H2BJ
604599	0.477306	test	Rotation_invariant_pointcloud_structurenorm	M0	HIST1H2BJ
956426	32.7098	test	Classical_image	M0	CETN2
956426	28.7402	test	Rotation_invariant_image	M0	CETN2
956426	8.04428	test	Classical_pointcloud	M0	CETN2
956426	0.0742961	test	Rotation_invariant_pointcloud_structurenorm	M0	CETN2
692496	7.68399	test	Classical_image	M0	NUP153
692496	12.573	test	Rotation_invariant_image	M0	NUP153
692496	0.455851	test	Classical_pointcloud	M0	NUP153
692496	0.529486	test	Rotation_invariant_pointcloud_structurenorm	M0	NUP153
650009	6.25158	test	Classical_image	M0	HIST1H2BJ
650009	6.74224	test	Rotation_invariant_image	M0	HIST1H2BJ
650009	0.422411	test	Classical_pointcloud	M0	HIST1H2BJ
650009	0.46029	test	Rotation_invariant_pointcloud_structurenorm	M0	HIST1H2BJ
704391	6.97771	test	Classical_image	M0	HIST1H2BJ
704391	8.51417	test	Rotation_invariant_image	M0	HIST1H2BJ
704391	0.467514	test	Classical_pointcloud	M0	HIST1H2BJ
704391	0.535547	test	Rotation_invariant_pointcloud_structurenorm	M0	HIST1H2BJ
877813	22.1057	test	Classical_image	M0	NUP153
877813	22.081	test	Rotation_invariant_image	M0	NUP153
877813	0.368705	test	Classical_pointcloud	M0	NUP153
877813	0.394468	test	Rotation_invariant_pointcloud_structurenorm	M0	NUP153
864618	17.9699	test	Classical_image	M0	NUP153
864618	9.02342	test	Rotation_invariant_image	M0	NUP153
864618	0.373345	test	Classical_pointcloud	M0	NUP153
864618	0.41861	test	Rotation_invariant_pointcloud_structurenorm	M0	NUP153
975328	38.1766	test	Classical_image	M0	CETN2
975328	29.303	test	Rotation_invariant_image	M0	CETN2
975328	1.45795	test	Classical_pointcloud	M0	CETN2
975328	0.085579	test	Rotation_invariant_pointcloud_structurenorm	M0	CETN2
825515	46.9767	test	Classical_image	M0	RAB5A
825515	39.5844	test	Rotation_invariant_image	M0	RAB5A
825515	3.60145	test	Classical_pointcloud	M0	RAB5A
825515	1.56214	test	Rotation_invariant_pointcloud_structurenorm	M0	RAB5A
649356	4.87488	test	Classical_image	M0	HIST1H2BJ
649356	6.34417	test	Rotation_invariant_image	M0	HIST1H2BJ
649356	0.45679	test	Classical_pointcloud	M0	HIST1H2BJ
649356	0.533363	test	Rotation_invariant_pointcloud_structurenorm	M0	HIST1H2BJ
995686	6.15966	test	Classical_image	M0	SMC1A
995686	4.44809	test	Rotation_invariant_image	M0	SMC1A
995686	0.36506	test	Classical_pointcloud	M0	SMC1A
995686	0.437527	test	Rotation_invariant_pointcloud_structurenorm	M0	SMC1A
646540	6.19543	test	Classical_image	M0	HIST1H2BJ
646540	7.9384	test	Rotation_invariant_image	M0	HIST1H2BJ
646540	0.440826	test	Classical_pointcloud	M0	HIST1H2BJ
646540	0.565892	test	Rotation_invariant_pointcloud_structurenorm	M0	HIST1H2BJ
642813	2.56953	test	Classical_image	M0	HIST1H2BJ
642813	4.30045	test	Rotation_invariant_image	M0	HIST1H2BJ
642813	0.545799	test	Classical_pointcloud	M0	HIST1H2BJ
642813	0.692771	test	Rotation_invariant_pointcloud_structurenorm	M0	HIST1H2BJ
701279	7.37974	test	Classical_image	M0	HIST1H2BJ
701279	12.31	test	Rotation_invariant_image	M0	HIST1H2BJ
701279	0.416692	test	Classical_pointcloud	M0	HIST1H2BJ
701279	0.537995	test	Rotation_invariant_pointcloud_structurenorm	M0	HIST1H2BJ
866707	18.2314	test	Classical_image	M0	NUP153
866707	15.1342	test	Rotation_invariant_image	M0	NUP153
866707	0.568307	test	Classical_pointcloud	M0	NUP153
866707	0.719925	test	Rotation_invariant_pointcloud_structurenorm	M0	NUP153
920772	15.7023	test	Classical_image	M0	NUP153
920772	9.07008	test	Rotation_invariant_image	M0	NUP153
920772	0.35804	test	Classical_pointcloud	M0	NUP153
920772	0.39895	test	Rotation_invariant_pointcloud_structurenorm	M0	NUP153
840275	16.1006	test	Classical_image	M0	NUP153
840275	20.721	test	Rotation_invariant_image	M0	NUP153
840275	0.349245	test	Classical_pointcloud	M0	NUP153
840275	0.407007	test	Rotation_invariant_pointcloud_structurenorm	M0	NUP153
889147	17.6412	test	Classical_image	M0	NUP153
889147	15.9328	test	Rotation_invariant_image	M0	NUP153
889147	0.41231	test	Classical_pointcloud	M0	NUP153
889147	0.455438	test	Rotation_invariant_pointcloud_structurenorm	M0	NUP153
1003270	9.77688	test	Classical_image	M0	SMC1A
1003270	14.6353	test	Rotation_invariant_image	M0	SMC1A
1003270	0.478517	test	Classical_pointcloud	M0	SMC1A
1003270	0.486456	test	Rotation_invariant_pointcloud_structurenorm	M0	SMC1A
939082	37.1374	test	Classical_image	M0	CETN2
939082	27.3758	test	Rotation_invariant_image	M0	CETN2
939082	5.10577	test	Classical_pointcloud	M0	CETN2
939082	0.0640165	test	Rotation_invariant_pointcloud_structurenorm	M0	CETN2
836449	16.1446	test	Classical_image	M0	NUP153
836449	18.6345	test	Rotation_invariant_image	M0	NUP153
836449	0.349103	test	Classical_pointcloud	M0	NUP153
836449	0.375507	test	Rotation_invariant_pointcloud_structurenorm	M0	NUP153
828826	16.5673	test	Classical_image	M0	SLC25A17
828826	17.2891	test	Rotation_invariant_image	M0	SLC25A17
828826	2.64908	test	Classical_pointcloud	M0	SLC25A17
828826	1.04428	test	Rotation_invariant_pointcloud_structurenorm	M0	SLC25A17
842063	4.88994	test	Classical_image	M0	HIST1H2BJ
842063	5.49319	test	Rotation_invariant_image	M0	HIST1H2BJ
842063	0.383822	test	Classical_pointcloud	M0	HIST1H2BJ
842063	0.475506	test	Rotation_invariant_pointcloud_structurenorm	M0	HIST1H2BJ
602874	8.11317	test	Classical_image	M0	HIST1H2BJ
602874	7.30708	test	Rotation_invariant_image	M0	HIST1H2BJ
602874	0.424297	test	Classical_pointcloud	M0	HIST1H2BJ
602874	0.496312	test	Rotation_invariant_pointcloud_structurenorm	M0	HIST1H2BJ
712442	4.67036	test	Classical_image	M0	HIST1H2BJ
712442	15.7116	test	Rotation_invariant_image	M0	HIST1H2BJ
712442	0.56546	test	Classical_pointcloud	M0	HIST1H2BJ
712442	0.595303	test	Rotation_invariant_pointcloud_structurenorm	M0	HIST1H2BJ
1001736	3.5199	test	Classical_image	M0	SMC1A
1001736	4.83619	test	Rotation_invariant_image	M0	SMC1A
1001736	0.446738	test	Classical_pointcloud	M0	SMC1A
1001736	0.439349	test	Rotation_invariant_pointcloud_structurenorm	M0	SMC1A
934906	36.5265	test	Classical_image	M0	CETN2
934906	30.2821	test	Rotation_invariant_image	M0	CETN2
934906	18.0989	test	Classical_pointcloud	M0	CETN2
934906	0.0646308	test	Rotation_invariant_pointcloud_structurenorm	M0	CETN2
817153	28.12	test	Classical_image	M0	NUP153
817153	35.2111	test	Rotation_invariant_image	M0	NUP153
817153	0.480118	test	Classical_pointcloud	M0	NUP153
817153	0.54878	test	Rotation_invariant_pointcloud_structurenorm	M0	NUP153
842124	34.0879	test	Classical_image	M0	RAB5A
842124	56.2812	test	Rotation_invariant_image	M0	RAB5A
842124	2.88494	test	Classical_pointcloud	M0	RAB5A
842124	0.866615	test	Rotation_invariant_pointcloud_structurenorm	M0	RAB5A
442022	11.5402	test	Classical_image	M0	SON
442022	13	test	Rotation_invariant_image	M0	SON
442022	0.436127	test	Classical_pointcloud	M0	SON
442022	0.495787	test	Rotation_invariant_pointcloud_structurenorm	M0	SON
796456	6.95715	test	Classical_image	M0	NUP153
796456	10.1334	test	Rotation_invariant_image	M0	NUP153
796456	0.447784	test	Classical_pointcloud	M0	NUP153
796456	0.503211	test	Rotation_invariant_pointcloud_structurenorm	M0	NUP153
889782	5.18414	test	Classical_image	M0	NUP153
889782	10.7605	test	Rotation_invariant_image	M0	NUP153
889782	0.440367	test	Classical_pointcloud	M0	NUP153
889782	0.479712	test	Rotation_invariant_pointcloud_structurenorm	M0	NUP153
728430	13.0936	test	Classical_image	M0	HIST1H2BJ
728430	15.5406	test	Rotation_invariant_image	M0	HIST1H2BJ
728430	0.520481	test	Classical_pointcloud	M0	HIST1H2BJ
728430	0.586758	test	Rotation_invariant_pointcloud_structurenorm	M0	HIST1H2BJ
650824	4.29384	test	Classical_image	M0	HIST1H2BJ
650824	7.44126	test	Rotation_invariant_image	M0	HIST1H2BJ
650824	0.54992	test	Classical_pointcloud	M0	HIST1H2BJ
650824	0.690935	test	Rotation_invariant_pointcloud_structurenorm	M0	HIST1H2BJ
483298	28.0335	test	Classical_image	M0	SON
483298	35.7336	test	Rotation_invariant_image	M0	SON
483298	0.413042	test	Classical_pointcloud	M0	SON
483298	0.503463	test	Rotation_invariant_pointcloud_structurenorm	M0	SON
765343	15.9502	test	Classical_image	M0	SLC25A17
765343	19.284	test	Rotation_invariant_image	M0	SLC25A17
765343	3.27386	test	Classical_pointcloud	M0	SLC25A17
765343	1.22196	test	Rotation_invariant_pointcloud_structurenorm	M0	SLC25A17
712715	2.83913	test	Classical_image	M0	HIST1H2BJ
712715	5.48698	test	Rotation_invariant_image	M0	HIST1H2BJ
712715	0.401428	test	Classical_pointcloud	M0	HIST1H2BJ
712715	0.487418	test	Rotation_invariant_pointcloud_structurenorm	M0	HIST1H2BJ
789431	7.20818	test	Classical_image	M0	HIST1H2BJ
789431	10.9914	test	Rotation_invariant_image	M0	HIST1H2BJ
789431	0.45645	test	Classical_pointcloud	M0	HIST1H2BJ
789431	0.469385	test	Rotation_invariant_pointcloud_structurenorm	M0	HIST1H2BJ
782541	27.4847	test	Classical_image	M0	NUP153
782541	19.065	test	Rotation_invariant_image	M0	NUP153
782541	0.33564	test	Classical_pointcloud	M0	NUP153
782541	0.661552	test	Rotation_invariant_pointcloud_structurenorm	M0	NUP153
898156	17.1257	test	Classical_image	M0	NUP153
898156	22.1558	test	Rotation_invariant_image	M0	NUP153
898156	0.424658	test	Classical_pointcloud	M0	NUP153
898156	0.471631	test	Rotation_invariant_pointcloud_structurenorm	M0	NUP153
607643	4.54799	test	Classical_image	M0	HIST1H2BJ
607643	5.52994	test	Rotation_invariant_image	M0	HIST1H2BJ
607643	0.422552	test	Classical_pointcloud	M0	HIST1H2BJ
607643	0.464517	test	Rotation_invariant_pointcloud_structurenorm	M0	HIST1H2BJ
661709	27.1716	test	Classical_image	M0	NUP153
661709	14.7711	test	Rotation_invariant_image	M0	NUP153
661709	0.369677	test	Classical_pointcloud	M0	NUP153
661709	0.403985	test	Rotation_invariant_pointcloud_structurenorm	M0	NUP153
580535	3.57364	test	Classical_image	M0	HIST1H2BJ
580535	7.08257	test	Rotation_invariant_image	M0	HIST1H2BJ
580535	0.499989	test	Classical_pointcloud	M0	HIST1H2BJ
580535	0.628207	test	Rotation_invariant_pointcloud_structurenorm	M0	HIST1H2BJ
678481	15.5414	test	Classical_image	M0	NUP153
678481	21.1169	test	Rotation_invariant_image	M0	NUP153
678481	0.384031	test	Classical_pointcloud	M0	NUP153
678481	0.421052	test	Rotation_invariant_pointcloud_structurenorm	M0	NUP153
601373	3.76589	test	Classical_image	M0	HIST1H2BJ
601373	5.26267	test	Rotation_invariant_image	M0	HIST1H2BJ
601373	0.498008	test	Classical_pointcloud	M0	HIST1H2BJ
[truncated: 28,481 more rows]

## Sheet: rotation_invariance_error
model	value	id	theta
Classical_image	0	938536	0
Classical_image	0.00864716	938536	90
Classical_image	0.0111411	938536	180
Classical_image	0.00858686	938536	270
Classical_image	0	711472	0
Classical_image	0.619118	711472	90
Classical_image	0.633853	711472	180
Classical_image	0.625034	711472	270
Classical_image	0	811258	0
Classical_image	0.546685	811258	90
Classical_image	0.572561	811258	180
Classical_image	0.517559	811258	270
Classical_image	0	797941	0
Classical_image	0.530981	797941	90
Classical_image	0.415029	797941	180
Classical_image	0.523634	797941	270
Classical_image	0	664795	0
Classical_image	0.65496	664795	90
Classical_image	0.686795	664795	180
Classical_image	0.66904	664795	270
Classical_image	0	1001782	0
Classical_image	0.664912	1001782	90
Classical_image	0.728528	1001782	180
Classical_image	0.637796	1001782	270
Classical_image	0	748104	0
Classical_image	0.534765	748104	90
Classical_image	0.581549	748104	180
Classical_image	0.517783	748104	270
Classical_image	0	634653	0
Classical_image	0.675232	634653	90
Classical_image	0.741312	634653	180
Classical_image	0.696459	634653	270
Classical_image	0	921178	0
Classical_image	0.555028	921178	90
Classical_image	0.674906	921178	180
Classical_image	0.564477	921178	270
Classical_image	0	720633	0
Classical_image	0.572527	720633	90
Classical_image	0.684554	720633	180
Classical_image	0.574451	720633	270
Classical_image	0	767600	0
Classical_image	0.422742	767600	90
Classical_image	0.502626	767600	180
Classical_image	0.418876	767600	270
Classical_image	0	630447	0
Classical_image	0.559945	630447	90
Classical_image	0.556979	630447	180
Classical_image	0.52089	630447	270
Classical_image	0	847381	0
Classical_image	0.562506	847381	90
Classical_image	0.588837	847381	180
Classical_image	0.582822	847381	270
Classical_image	0	765641	0
Classical_image	0.568773	765641	90
Classical_image	0.526531	765641	180
Classical_image	0.603956	765641	270
Classical_image	0	806747	0
Classical_image	0.249318	806747	90
Classical_image	0.238631	806747	180
Classical_image	0.194946	806747	270
Classical_image	0	754731	0
Classical_image	0.612799	754731	90
Classical_image	0.586734	754731	180
Classical_image	0.615563	754731	270
Classical_image	0	806989	0
Classical_image	0.482171	806989	90
Classical_image	0.388447	806989	180
Classical_image	0.465006	806989	270
Classical_image	0	710658	0
Classical_image	0.589542	710658	90
Classical_image	0.627158	710658	180
Classical_image	0.61111	710658	270
Classical_image	0	648098	0
Classical_image	0.646871	648098	90
Classical_image	0.659467	648098	180
Classical_image	0.670918	648098	270
Classical_image	0	734028	0
Classical_image	0.676428	734028	90
Classical_image	0.678279	734028	180
Classical_image	0.677089	734028	270
Classical_image	0	806697	0
Classical_image	0.689147	806697	90
Classical_image	0.737754	806697	180
Classical_image	0.658843	806697	270
Classical_image	0	461608	0
Classical_image	0.557821	461608	90
Classical_image	0.614461	461608	180
Classical_image	0.54592	461608	270
Classical_image	0	842345	0
Classical_image	0.58913	842345	90
Classical_image	0.672189	842345	180
Classical_image	0.618805	842345	270
Classical_image	0	728739	0
Classical_image	0.570568	728739	90
Classical_image	0.62715	728739	180
Classical_image	0.556695	728739	270
Classical_image	0	673182	0
Classical_image	0.578991	673182	90
Classical_image	0.667132	673182	180
Classical_image	0.585793	673182	270
Classical_image	0	715253	0
Classical_image	0.574673	715253	90
Classical_image	0.651135	715253	180
Classical_image	0.562246	715253	270
Classical_image	0	431558	0
Classical_image	0.01433	431558	90
Classical_image	0.0115884	431558	180
Classical_image	0.0129944	431558	270
Classical_image	0	634254	0
Classical_image	0.71028	634254	90
Classical_image	0.441953	634254	180
Classical_image	0.68919	634254	270
Classical_image	0	634260	0
Classical_image	0.649022	634260	90
Classical_image	0.752834	634260	180
Classical_image	0.651739	634260	270
Classical_image	0	672564	0
Classical_image	0.53323	672564	90
Classical_image	0.494434	672564	180
Classical_image	0.554755	672564	270
Classical_image	0	597186	0
Classical_image	0.640322	597186	90
Classical_image	0.728978	597186	180
Classical_image	0.724131	597186	270
Classical_image	0	775784	0
Classical_image	0.339599	775784	90
Classical_image	0.46214	775784	180
Classical_image	0.399302	775784	270
Classical_image	0	829345	0
Classical_image	0.524473	829345	90
Classical_image	0.585433	829345	180
Classical_image	0.513562	829345	270
Classical_image	0	425381	0
Classical_image	0.032433	425381	90
Classical_image	0.0475645	425381	180
Classical_image	0.0351901	425381	270
Classical_image	0	939326	0
Classical_image	0.000577734	939326	90
Classical_image	0.000741234	939326	180
Classical_image	0.000490782	939326	270
Classical_image	0	833952	0
Classical_image	0.605694	833952	90
Classical_image	0.68285	833952	180
Classical_image	0.577389	833952	270
Classical_image	0	441703	0
Classical_image	0.64969	441703	90
Classical_image	0.566327	441703	180
Classical_image	0.609504	441703	270
Classical_image	0	759096	0
Classical_image	0.705025	759096	90
Classical_image	0.630247	759096	180
Classical_image	0.666897	759096	270
Classical_image	0	825984	0
Classical_image	0.648695	825984	90
Classical_image	0.647172	825984	180
Classical_image	0.579624	825984	270
Classical_image	0	420226	0
Classical_image	0.0223099	420226	90
Classical_image	0.0255916	420226	180
Classical_image	0.0240557	420226	270
Classical_image	0	810329	0
Classical_image	0.661379	810329	90
Classical_image	0.714636	810329	180
Classical_image	0.696394	810329	270
Classical_image	0	701514	0
Classical_image	0.596268	701514	90
Classical_image	0.695267	701514	180
Classical_image	0.606069	701514	270
Classical_image	0	634650	0
Classical_image	0.614814	634650	90
Classical_image	0.658931	634650	180
Classical_image	0.601209	634650	270
Classical_image	0	881102	0
Classical_image	0.545921	881102	90
Classical_image	0.487266	881102	180
Classical_image	0.592051	881102	270
Classical_image	0	697638	0
Classical_image	0.595009	697638	90
Classical_image	0.679589	697638	180
Classical_image	0.55749	697638	270
Classical_image	0	673325	0
Classical_image	0.550829	673325	90
Classical_image	0.570081	673325	180
Classical_image	0.56873	673325	270
Classical_image	0	695664	0
Classical_image	0.628668	695664	90
Classical_image	0.621554	695664	180
Classical_image	0.686582	695664	270
Classical_image	0	995179	0
Classical_image	0.566791	995179	90
Classical_image	0.530192	995179	180
Classical_image	0.580385	995179	270
Classical_image	0	806114	0
Classical_image	0.492893	806114	90
Classical_image	0.576531	806114	180
Classical_image	0.499356	806114	270
Classical_image	0	674953	0
Classical_image	0.633975	674953	90
Classical_image	0.691145	674953	180
Classical_image	0.689869	674953	270
Classical_image	0	995305	0
Classical_image	0.666345	995305	90
Classical_image	0.447594	995305	180
Classical_image	0.668804	995305	270
Classical_image	0	841725	0
Classical_image	0.565142	841725	90
Classical_image	0.557676	841725	180
Classical_image	0.533682	841725	270
Classical_image	0	830326	0
Classical_image	0.468807	830326	90
Classical_image	0.564369	830326	180
Classical_image	0.483554	830326	270
Classical_image	0	684621	0
Classical_image	0.700794	684621	90
Classical_image	0.524367	684621	180
Classical_image	0.70358	684621	270
Classical_image	0	445006	0
Classical_image	0.351201	445006	90
Classical_image	0.3648	445006	180
Classical_image	0.364268	445006	270
Classical_image	0	679748	0
Classical_image	0.583378	679748	90
Classical_image	0.640588	679748	180
Classical_image	0.558777	679748	270
Classical_image	0	743080	0
Classical_image	0.536101	743080	90
Classical_image	0.506103	743080	180
Classical_image	0.54785	743080	270
Classical_image	0	652013	0
Classical_image	0.689677	652013	90
Classical_image	0.54284	652013	180
Classical_image	0.731424	652013	270
Classical_image	0	489444	0
Classical_image	0.510282	489444	90
Classical_image	0.504981	489444	180
Classical_image	0.449084	489444	270
Classical_image	0	619811	0
Classical_image	0.680329	619811	90
Classical_image	0.634618	619811	180
Classical_image	0.678508	619811	270
Classical_image	0	633192	0
Classical_image	0.631972	633192	90
Classical_image	0.668828	633192	180
Classical_image	0.675421	633192	270
Classical_image	0	763912	0
Classical_image	0.63796	763912	90
Classical_image	0.688455	763912	180
Classical_image	0.617599	763912	270
Classical_image	0	849100	0
Classical_image	0.611823	849100	90
Classical_image	0.65234	849100	180
Classical_image	0.687515	849100	270
Classical_image	0	921321	0
Classical_image	0.469946	921321	90
Classical_image	0.511616	921321	180
Classical_image	0.45374	921321	270
Classical_image	0	420961	0
Classical_image	0.0444733	420961	90
Classical_image	0.0534276	420961	180
Classical_image	0.0320237	420961	270
Classical_image	0	933319	0
Classical_image	0.340864	933319	90
Classical_image	0.365306	933319	180
Classical_image	0.310164	933319	270
Classical_image	0	937183	0
Classical_image	0.0498246	937183	90
Classical_image	0.0402422	937183	180
Classical_image	0.0405316	937183	270
Classical_image	0	891190	0
Classical_image	0.594618	891190	90
Classical_image	0.674783	891190	180
Classical_image	0.559042	891190	270
Classical_image	0	616034	0
Classical_image	0.613026	616034	90
Classical_image	0.666878	616034	180
Classical_image	0.627045	616034	270
Classical_image	0	678880	0
Classical_image	0.635574	678880	90
Classical_image	0.583836	678880	180
Classical_image	0.622928	678880	270
Classical_image	0	667742	0
Classical_image	0.385357	667742	90
Classical_image	0.449264	667742	180
Classical_image	0.406315	667742	270
Classical_image	0	447565	0
Classical_image	0.284281	447565	90
Classical_image	0.315029	447565	180
Classical_image	0.25189	447565	270
Classical_image	0	706506	0
Classical_image	0.394837	706506	90
Classical_image	0.392306	706506	180
Classical_image	0.389878	706506	270
Classical_image	0	433826	0
Classical_image	0.0505321	433826	90
Classical_image	0.0468466	433826	180
Classical_image	0.059665	433826	270
Classical_image	0	743310	0
Classical_image	0.437048	743310	90
Classical_image	0.413608	743310	180
Classical_image	0.411147	743310	270
Classical_image	0	619577	0
Classical_image	0.628548	619577	90
Classical_image	0.749922	619577	180
Classical_image	0.650986	619577	270
Classical_image	0	458258	0
Classical_image	0.25673	458258	90
Classical_image	0.289148	458258	180
Classical_image	0.23974	458258	270
Classical_image	0	827400	0
Classical_image	0.583591	827400	90
Classical_image	0.600302	827400	180
Classical_image	0.545878	827400	270
Classical_image	0	634271	0
Classical_image	0.628389	634271	90
Classical_image	0.729619	634271	180
Classical_image	0.63387	634271	270
Classical_image	0	895119	0
Classical_image	0.553597	895119	90
Classical_image	0.646519	895119	180
Classical_image	0.566641	895119	270
Classical_image	0	907118	0
Classical_image	0.608351	907118	90
Classical_image	0.626055	907118	180
Classical_image	0.557909	907118	270
Classical_image	0	775995	0
Classical_image	0.279049	775995	90
Classical_image	0.270757	775995	180
Classical_image	0.32195	775995	270
Classical_image	0	678469	0
Classical_image	0.61026	678469	90
Classical_image	0.709125	678469	180
Classical_image	0.603614	678469	270
Classical_image	0	884731	0
Classical_image	0.621884	884731	90
Classical_image	0.697553	884731	180
Classical_image	0.59667	884731	270
Classical_image	0	642689	0
Classical_image	0.580583	642689	90
Classical_image	0.596701	642689	180
Classical_image	0.564811	642689	270
Classical_image	0	716788	0
Classical_image	0.665228	716788	90
Classical_image	0.65239	716788	180
Classical_image	0.625925	716788	270
Classical_image	0	448275	0
Classical_image	0.0397203	448275	90
Classical_image	0.0322142	448275	180
Classical_image	0.0378504	448275	270
Classical_image	0	924116	0
Classical_image	0.638596	924116	90
Classical_image	0.696173	924116	180
Classical_image	0.649642	924116	270
Classical_image	0	923663	0
Classical_image	0.61468	923663	90
Classical_image	0.653029	923663	180
Classical_image	0.652592	923663	270
Classical_image	0	861985	0
Classical_image	0.469301	861985	90
Classical_image	0.521243	861985	180
Classical_image	0.476467	861985	270
Classical_image	0	705485	0
Classical_image	0.577616	705485	90
Classical_image	0.640332	705485	180
Classical_image	0.582433	705485	270
Classical_image	0	902599	0
Classical_image	0.594058	902599	90
Classical_image	0.646304	902599	180
Classical_image	0.626753	902599	270
Classical_image	0	597179	0
Classical_image	0.647921	597179	90
Classical_image	0.703156	597179	180
Classical_image	0.632135	597179	270
Classical_image	0	824509	0
Classical_image	0.0934532	824509	90
Classical_image	0.0652459	824509	180
Classical_image	0.0889045	824509	270
Classical_image	0	860575	0
Classical_image	0.540226	860575	90
Classical_image	0.578877	860575	180
Classical_image	0.481461	860575	270
Classical_image	0	429077	0
Classical_image	0.405902	429077	90
Classical_image	0.499564	429077	180
Classical_image	0.433481	429077	270
Classical_image	0	937680	0
Classical_image	0.127266	937680	90
Classical_image	0.0760847	937680	180
Classical_image	0.114567	937680	270
Classical_image	0	990517	0
Classical_image	0.674148	990517	90
Classical_image	0.673437	990517	180
Classical_image	0.620829	990517	270
Classical_image	0	493935	0
Classical_image	0.3585	493935	90
Classical_image	0.408484	493935	180
Classical_image	0.303302	493935	270
Classical_image	0	802652	0
Classical_image	0.538327	802652	90
Classical_image	0.573805	802652	180
Classical_image	0.574258	802652	270
Classical_image	0	430311	0
Classical_image	0.0411465	430311	90
Classical_image	0.0528436	430311	180
Classical_image	0.0478815	430311	270
Classical_image	0	672569	0
Classical_image	0.556255	672569	90
Classical_image	0.598401	672569	180
Classical_image	0.519433	672569	270
Classical_image	0	630017	0
Classical_image	0.660993	630017	90
Classical_image	0.620633	630017	180
Classical_image	0.67921	630017	270
Classical_image	0	912795	0
Classical_image	0.412729	912795	90
Classical_image	0.452907	912795	180
Classical_image	0.408986	912795	270
Classical_image	0	658497	0
Classical_image	0.617457	658497	90
Classical_image	0.659712	658497	180
Classical_image	0.63113	658497	270
Classical_image	0	433040	0
Classical_image	0.0452784	433040	90
Classical_image	0.0315789	433040	180
Classical_image	0.0358745	433040	270
Classical_image	0	610751	0
Classical_image	0.549721	610751	90
Classical_image	0.545312	610751	180
Classical_image	0.557297	610751	270
Classical_image	0	632464	0
Classical_image	0.684515	632464	90
Classical_image	0.723547	632464	180
Classical_image	0.718817	632464	270
Classical_image	0	828196	0
Classical_image	0.553615	828196	90
Classical_image	0.551122	828196	180
Classical_image	0.526737	828196	270
Classical_image	0	960548	0
Classical_image	0.0149587	960548	90
Classical_image	0.0294602	960548	180
Classical_image	0.0209444	960548	270
Classical_image	0	698446	0
Classical_image	0.643834	698446	90
Classical_image	0.612324	698446	180
Classical_image	0.591986	698446	270
Classical_image	0	935824	0
Classical_image	0.0162411	935824	90
Classical_image	0.015383	935824	180
Classical_image	0.0128706	935824	270
Classical_image	0	864842	0
Classical_image	0.626334	864842	90
Classical_image	0.654744	864842	180
Classical_image	0.608628	864842	270
Classical_image	0	772540	0
Classical_image	0.63316	772540	90
Classical_image	0.706456	772540	180
Classical_image	0.60782	772540	270
Classical_image	0	813278	0
Classical_image	0.514	813278	90
Classical_image	0.563842	813278	180
Classical_image	0.468749	813278	270
Classical_image	0	615917	0
Classical_image	0.697931	615917	90
Classical_image	0.607967	615917	180
Classical_image	0.708393	615917	270
Classical_image	0	667085	0
Classical_image	0.638732	667085	90
Classical_image	0.657719	667085	180
Classical_image	0.619519	667085	270
Classical_image	0	793511	0
Classical_image	0.663577	793511	90
Classical_image	0.669981	793511	180
Classical_image	0.665859	793511	270
Classical_image	0	609729	0
Classical_image	0.597889	609729	90
Classical_image	0.616137	609729	180
Classical_image	0.540346	609729	270
Classical_image	0	748085	0
Classical_image	0.561018	748085	90
Classical_image	0.595915	748085	180
Classical_image	0.602344	748085	270
Classical_image	0	819115	0
Classical_image	0.164152	819115	90
Classical_image	0.250571	819115	180
Classical_image	0.220221	819115	270
Classical_image	0	932435	0
Classical_image	0.311566	932435	90
Classical_image	0.248465	932435	180
Classical_image	0.34404	932435	270
Classical_image	0	697172	0
Classical_image	0.641683	697172	90
Classical_image	0.739941	697172	180
Classical_image	0.618754	697172	270
Classical_image	0	917832	0
Classical_image	0.58073	917832	90
Classical_image	0.480982	917832	180
Classical_image	0.587577	917832	270
Classical_image	0	906667	0
Classical_image	0.587336	906667	90
Classical_image	0.668704	906667	180
Classical_image	0.60248	906667	270
Classical_image	0	493027	0
Classical_image	0.392252	493027	90
Classical_image	0.288178	493027	180
Classical_image	0.409105	493027	270
Classical_image	0	937144	0
Classical_image	0.0526882	937144	90
Classical_image	0.0522303	937144	180
Classical_image	0.0702595	937144	270
Classical_image	0	914759	0
Classical_image	0.537118	914759	90
Classical_image	0.550472	914759	180
Classical_image	0.514247	914759	270
Classical_image	0	601347	0
Classical_image	0.324497	601347	90
Classical_image	0.40719	601347	180
Classical_image	0.347005	601347	270
Classical_image	0	835201	0
Classical_image	0.44603	835201	90
Classical_image	0.53251	835201	180
Classical_image	0.462222	835201	270
Classical_image	0	608245	0
Classical_image	0.620481	608245	90
Classical_image	0.676836	608245	180
Classical_image	0.566189	608245	270
Classical_image	0	413142	0
Classical_image	0.0658871	413142	90
Classical_image	0.0889142	413142	180
Classical_image	0.0668452	413142	270
Classical_image	0	452230	0
Classical_image	0.025976	452230	90
Classical_image	0.0297141	452230	180
Classical_image	0.0191715	452230	270
Classical_image	0	659971	0
Classical_image	0.617844	659971	90
Classical_image	0.657405	659971	180
Classical_image	0.636723	659971	270
Classical_image	0	827870	0
Classical_image	0.442108	827870	90
Classical_image	0.484399	827870	180
Classical_image	0.445807	827870	270
Classical_image	0	752503	0
Classical_image	0.551589	752503	90
Classical_image	0.559927	752503	180
Classical_image	0.562334	752503	270
Classical_image	0	677213	0
Classical_image	0.72497	677213	90
Classical_image	0.529998	677213	180
Classical_image	0.712833	677213	270
Classical_image	0	974307	0
Classical_image	0.0105194	974307	90
Classical_image	0.0128291	974307	180
Classical_image	0.0131782	974307	270
Classical_image	0	904340	0
Classical_image	0.627263	904340	90
Classical_image	0.666129	904340	180
Classical_image	0.61065	904340	270
Classical_image	0	431547	0
Classical_image	0.0366446	431547	90
Classical_image	0.0460496	431547	180
Classical_image	0.0271101	431547	270
Classical_image	0	900036	0
Classical_image	0.667501	900036	90
Classical_image	0.58371	900036	180
Classical_image	0.694023	900036	270
Classical_image	0	676163	0
Classical_image	0.589136	676163	90
Classical_image	0.684485	676163	180
Classical_image	0.64581	676163	270
Classical_image	0	913845	0
Classical_image	0.725565	913845	90
Classical_image	0.521703	913845	180
Classical_image	0.724808	913845	270
Classical_image	0	786068	0
Classical_image	0.46006	786068	90
Classical_image	0.312935	786068	180
Classical_image	0.460376	786068	270
Classical_image	0	803743	0
Classical_image	0.55769	803743	90
Classical_image	0.572224	803743	180
Classical_image	0.545782	803743	270
Classical_image	0	444566	0
Classical_image	0.00805497	444566	90
Classical_image	0.00831446	444566	180
Classical_image	0.00809196	444566	270
Classical_image	0	730396	0
Classical_image	0.613248	730396	90
Classical_image	0.68837	730396	180
Classical_image	0.599633	730396	270
Classical_image	0	618240	0
Classical_image	0.632122	618240	90
Classical_image	0.721806	618240	180
Classical_image	0.66982	618240	270
Classical_image	0	784230	0
Classical_image	0.334548	784230	90
Classical_image	0.402689	784230	180
Classical_image	0.378376	784230	270
Classical_image	0	812274	0
Classical_image	0.622374	812274	90
Classical_image	0.693975	812274	180
Classical_image	0.622133	812274	270
Classical_image	0	636590	0
Classical_image	0.630849	636590	90
Classical_image	0.720327	636590	180
Classical_image	0.689553	636590	270
Classical_image	0	846174	0
Classical_image	0.562226	846174	90
Classical_image	0.616598	846174	180
Classical_image	0.53437	846174	270
Classical_image	0	744791	0
Classical_image	0.592706	744791	90
Classical_image	0.645469	744791	180
Classical_image	0.57903	744791	270
Classical_image	0	824154	0
Classical_image	0.481172	824154	90
Classical_image	0.546196	824154	180
Classical_image	0.559952	824154	270
Classical_image	0	489746	0
Classical_image	0.429604	489746	90
Classical_image	0.420615	489746	180
Classical_image	0.400786	489746	270
Classical_image	0	966013	0
Classical_image	0.0156811	966013	90
Classical_image	0.0168584	966013	180
Classical_image	0.01609	966013	270
Classical_image	0	914216	0
Classical_image	0.651934	914216	90
Classical_image	0.638743	914216	180
Classical_image	0.683415	914216	270
Classical_image	0	789135	0
Classical_image	0.521463	789135	90
Classical_image	0.610763	789135	180
Classical_image	0.525504	789135	270
Classical_image	0	995600	0
Classical_image	0.635206	995600	90
Classical_image	0.472119	995600	180
Classical_image	0.592249	995600	270
Classical_image	0	612067	0
Classical_image	0.650911	612067	90
Classical_image	0.519544	612067	180
Classical_image	0.610565	612067	270
Classical_image	0	672550	0
Classical_image	0.682484	672550	90
Classical_image	0.672199	672550	180
Classical_image	0.664428	672550	270
Classical_image	0	657633	0
Classical_image	0.622818	657633	90
Classical_image	0.576995	657633	180
Classical_image	0.636353	657633	270
Classical_image	0	413868	0
Classical_image	0.0267074	413868	90
Classical_image	0.0336962	413868	180
Classical_image	0.0273043	413868	270
Classical_image	0	923107	0
Classical_image	0.686391	923107	90
Classical_image	0.683822	923107	180
Classical_image	0.666869	923107	270
Classical_image	0	965867	0
Classical_image	0.0140013	965867	90
Classical_image	0.0155716	965867	180
Classical_image	0.0136243	965867	270
Classical_image	0	719544	0
Classical_image	0.617233	719544	90
Classical_image	0.631608	719544	180
Classical_image	0.662899	719544	270
Classical_image	0	782499	0
Classical_image	0.449003	782499	90
Classical_image	0.516473	782499	180
Classical_image	0.435901	782499	270
Classical_image	0	880322	0
Classical_image	0.616579	880322	90
Classical_image	0.677746	880322	180
Classical_image	0.587343	880322	270
Classical_image	0	613552	0
Classical_image	0.495614	613552	90
Classical_image	0.565663	613552	180
Classical_image	0.503066	613552	270
Classical_image	0	814868	0
Classical_image	0.630677	814868	90
Classical_image	0.67535	814868	180
Classical_image	0.620635	814868	270
Classical_image	0	490452	0
Classical_image	0.404577	490452	90
Classical_image	0.498969	490452	180
Classical_image	0.393588	490452	270
Classical_image	0	912617	0
Classical_image	0.464517	912617	90
Classical_image	0.409445	912617	180
Classical_image	0.49419	912617	270
Classical_image	0	827466	0
Classical_image	0.243398	827466	90
Classical_image	0.241438	827466	180
Classical_image	0.225761	827466	270
Classical_image	0	896194	0
Classical_image	0.66067	896194	90
Classical_image	0.577918	896194	180
Classical_image	0.684237	896194	270
Classical_image	0	887156	0
Classical_image	0.628563	887156	90
Classical_image	0.67586	887156	180
Classical_image	0.623197	887156	270
Classical_image	0	721451	0
Classical_image	0.678609	721451	90
Classical_image	0.732	721451	180
Classical_image	0.675177	721451	270
Classical_image	0	655531	0
Classical_image	0.649107	655531	90
Classical_image	0.634562	655531	180
Classical_image	0.626484	655531	270
Classical_image	0	858418	0
Classical_image	0.706433	858418	90
Classical_image	0.684264	858418	180
Classical_image	0.681636	858418	270
Classical_image	0	829286	0
Classical_image	0.557119	829286	90
Classical_image	0.570075	829286	180
Classical_image	0.555732	829286	270
Classical_image	0	897477	0
Classical_image	0.606603	897477	90
Classical_image	0.647552	897477	180
Classical_image	0.585143	897477	270
Classical_image	0	893137	0
Classical_image	0.661872	893137	90
Classical_image	0.68159	893137	180
Classical_image	0.665612	893137	270
Classical_image	0	590117	0
Classical_image	0.527686	590117	90
Classical_image	0.546036	590117	180
Classical_image	0.534831	590117	270
Classical_image	0	783821	0
Classical_image	0.579327	783821	90
Classical_image	0.654657	783821	180
Classical_image	0.580477	783821	270
Classical_image	0	896646	0
Classical_image	0.608196	896646	90
Classical_image	0.564599	896646	180
Classical_image	0.627555	896646	270
Classical_image	0	997251	0
Classical_image	0.627084	997251	90
Classical_image	0.561277	997251	180
Classical_image	0.644703	997251	270
Classical_image	0	594538	0
Classical_image	0.601958	594538	90
Classical_image	0.641644	594538	180
Classical_image	0.562452	594538	270
Classical_image	0	723420	0
Classical_image	0.676737	723420	90
Classical_image	0.674185	723420	180
Classical_image	0.679723	723420	270
Classical_image	0	761073	0
Classical_image	0.462743	761073	90
Classical_image	0.379668	761073	180
Classical_image	0.49136	761073	270
Classical_image	0	640225	0
Classical_image	0.666244	640225	90
Classical_image	0.669906	640225	180
Classical_image	0.677669	640225	270
Classical_image	0	528194	0
Classical_image	0.517798	528194	90
Classical_image	0.531066	528194	180
Classical_image	0.50643	528194	270
Classical_image	0	778276	0
Classical_image	0.540243	778276	90
Classical_image	0.656116	778276	180
Classical_image	0.55753	778276	270
Classical_image	0	919403	0
Classical_image	0.620918	919403	90
Classical_image	0.710183	919403	180
Classical_image	0.618635	919403	270
Classical_image	0	494677	0
Classical_image	0.365616	494677	90
Classical_image	0.342051	494677	180
Classical_image	0.288464	494677	270
Classical_image	0	441987	0
Classical_image	0.0326437	441987	90
Classical_image	0.0291651	441987	180
Classical_image	0.0339086	441987	270
Classical_image	0	604407	0
Classical_image	0.655065	604407	90
Classical_image	0.69932	604407	180
Classical_image	0.609261	604407	270
Classical_image	0	794220	0
Classical_image	0.502251	794220	90
Classical_image	0.527571	794220	180
Classical_image	0.521466	794220	270
Classical_image	0	889038	0
Classical_image	0.544199	889038	90
Classical_image	0.594998	889038	180
Classical_image	0.513655	889038	270
Classical_image	0	720351	0
Classical_image	0.48911	720351	90
Classical_image	0.490475	720351	180
Classical_image	0.498753	720351	270
Classical_image	0	421459	0
Classical_image	0.0264215	421459	90
Classical_image	0.0225425	421459	180
Classical_image	0.0261989	421459	270
Classical_image	0	970669	0
Classical_image	0.0114367	970669	90
Classical_image	0.0109553	970669	180
Classical_image	0.0108995	970669	270
Classical_image	0	669947	0
Classical_image	0.689322	669947	90
Classical_image	0.697505	669947	180
Classical_image	0.667287	669947	270
Classical_image	0	791593	0
Classical_image	0.649459	791593	90
Classical_image	0.454004	791593	180
Classical_image	0.659092	791593	270
Classical_image	0	446688	0
Classical_image	0.508689	446688	90
Classical_image	0.533933	446688	180
Classical_image	0.481708	446688	270
Classical_image	0	805618	0
Classical_image	0.55925	805618	90
Classical_image	0.731939	805618	180
Classical_image	0.592508	805618	270
Classical_image	0	680165	0
Classical_image	0.540541	680165	90
Classical_image	0.603034	680165	180
Classical_image	0.536285	680165	270
Classical_image	0	887729	0
Classical_image	0.49609	887729	90
Classical_image	0.505273	887729	180
Classical_image	0.509739	887729	270
Classical_image	0	805492	0
Classical_image	0.263043	805492	90
Classical_image	0.342012	805492	180
Classical_image	0.241201	805492	270
Classical_image	0	832304	0
Classical_image	0.534792	832304	90
Classical_image	0.669511	832304	180
Classical_image	0.519806	832304	270
Classical_image	0	719634	0
Classical_image	0.654462	719634	90
Classical_image	0.702507	719634	180
Classical_image	0.691943	719634	270
Classical_image	0	892171	0
Classical_image	0.579445	892171	90
Classical_image	0.620928	892171	180
Classical_image	0.56105	892171	270
Classical_image	0	914795	0
Classical_image	0.549377	914795	90
Classical_image	0.578933	914795	180
Classical_image	0.569826	914795	270
Classical_image	0	617344	0
Classical_image	0.565983	617344	90
Classical_image	0.617234	617344	180
Classical_image	0.525075	617344	270
Classical_image	0	931770	0
Classical_image	0.261142	931770	90
Classical_image	0.268202	931770	180
Classical_image	0.252754	931770	270
Classical_image	0	746204	0
Classical_image	0.455576	746204	90
Classical_image	0.483807	746204	180
Classical_image	0.456808	746204	270
Classical_image	0	616264	0
Classical_image	0.545161	616264	90
Classical_image	0.538768	616264	180
Classical_image	0.586139	616264	270
Classical_image	0	759716	0
Classical_image	0.555616	759716	90
Classical_image	0.654684	759716	180
Classical_image	0.539501	759716	270
Classical_image	0	901292	0
Classical_image	0.64478	901292	90
Classical_image	0.69312	901292	180
Classical_image	0.632262	901292	270
Classical_image	0	658471	0
Classical_image	0.641424	658471	90
Classical_image	0.657024	658471	180
Classical_image	0.583144	658471	270
Classical_image	0	994933	0
Classical_image	0.698917	994933	90
Classical_image	0.754649	994933	180
Classical_image	0.683329	994933	270
Classical_image	0	931293	0
Classical_image	0.256652	931293	90
Classical_image	0.31317	931293	180
Classical_image	0.246916	931293	270
Classical_image	0	836351	0
Classical_image	0.46948	836351	90
Classical_image	0.542336	836351	180
Classical_image	0.46235	836351	270
Classical_image	0	719642	0
Classical_image	0.539135	719642	90
Classical_image	0.67091	719642	180
Classical_image	0.531437	719642	270
Classical_image	0	659532	0
Classical_image	0.691531	659532	90
Classical_image	0.52564	659532	180
Classical_image	0.712424	659532	270
Classical_image	0	669955	0
Classical_image	0.401964	669955	90
Classical_image	0.360237	669955	180
Classical_image	0.424992	669955	270
Classical_image	0	749463	0
Classical_image	0.613789	749463	90
Classical_image	0.740122	749463	180
Classical_image	0.624916	749463	270
Classical_image	0	940072	0
Classical_image	0.0239018	940072	90
Classical_image	0.0318091	940072	180
Classical_image	0.0208336	940072	270
Classical_image	0	753958	0
Classical_image	0.58851	753958	90
Classical_image	0.573117	753958	180
Classical_image	0.622769	753958	270
Classical_image	0	699477	0
Classical_image	0.536604	699477	90
Classical_image	0.655783	699477	180
Classical_image	0.586417	699477	270
Classical_image	0	493370	0
Classical_image	0.403379	493370	90
Classical_image	0.426688	493370	180
Classical_image	0.348708	493370	270
Classical_image	0	697498	0
Classical_image	0.693629	697498	90
Classical_image	0.555551	697498	180
Classical_image	0.703707	697498	270
Classical_image	0	915085	0
Classical_image	0.570721	915085	90
Classical_image	0.646476	915085	180
Classical_image	0.526506	915085	270
Classical_image	0	665003	0
Classical_image	0.379934	665003	90
Classical_image	0.398259	665003	180
Classical_image	0.332448	665003	270
Classical_image	0	792671	0
Classical_image	0.417356	792671	90
Classical_image	0.524416	792671	180
Classical_image	0.483447	792671	270
Classical_image	0	416205	0
Classical_image	0.0298438	416205	90
Classical_image	0.0482483	416205	180
Classical_image	0.0219795	416205	270
Classical_image	0	522331	0
Classical_image	0.48444	522331	90
Classical_image	0.49699	522331	180
Classical_image	0.440769	522331	270
Classical_image	0	452152	0
Classical_image	0.0160385	452152	90
Classical_image	0.0204205	452152	180
Classical_image	0.0191106	452152	270
Classical_image	0	528102	0
Classical_image	0.443398	528102	90
Classical_image	0.450726	528102	180
Classical_image	0.504241	528102	270
Classical_image	0	749885	0
Classical_image	0.54824	749885	90
Classical_image	0.640725	749885	180
Classical_image	0.573636	749885	270
Classical_image	0	795496	0
Classical_image	0.445263	795496	90
Classical_image	0.537229	795496	180
Classical_image	0.462656	795496	270
Classical_image	0	434244	0
Classical_image	0.0158285	434244	90
Classical_image	0.0164892	434244	180
Classical_image	0.0126278	434244	270
Classical_image	0	916332	0
Classical_image	0.685207	916332	90
Classical_image	0.694188	916332	180
Classical_image	0.708546	916332	270
Classical_image	0	623972	0
Classical_image	0.555433	623972	90
Classical_image	0.605099	623972	180
Classical_image	0.511096	623972	270
Classical_image	0	939279	0
Classical_image	0.0217637	939279	90
Classical_image	0.0282157	939279	180
Classical_image	0.0291864	939279	270
Classical_image	0	711658	0
Classical_image	0.614983	711658	90
Classical_image	0.670069	711658	180
Classical_image	0.592396	711658	270
Classical_image	0	814674	0
Classical_image	0.536819	814674	90
Classical_image	0.50636	814674	180
Classical_image	0.485646	814674	270
Classical_image	0	614835	0
Classical_image	0.511435	614835	90
Classical_image	0.632599	614835	180
Classical_image	0.520547	614835	270
Classical_image	0	654508	0
Classical_image	0.598987	654508	90
Classical_image	0.668223	654508	180
Classical_image	0.63152	654508	270
Classical_image	0	753046	0
Classical_image	0.53138	753046	90
Classical_image	0.544976	753046	180
Classical_image	0.553838	753046	270
Classical_image	0	802322	0
Classical_image	0.543748	802322	90
Classical_image	0.5672	802322	180
Classical_image	0.530452	802322	270
Classical_image	0	434567	0
Classical_image	0.0225869	434567	90
Classical_image	0.0232369	434567	180
Classical_image	0.0255016	434567	270
Classical_image	0	720774	0
Classical_image	0.67169	720774	90
Classical_image	0.740659	720774	180
Classical_image	0.647671	720774	270
Classical_image	0	908486	0
Classical_image	0.440322	908486	90
Classical_image	0.478634	908486	180
Classical_image	0.431939	908486	270
Classical_image	0	838641	0
Classical_image	0.474128	838641	90
Classical_image	0.570246	838641	180
Classical_image	0.446452	838641	270
Classical_image	0	441793	0
Classical_image	0.00467567	441793	90
Classical_image	0.0034732	441793	180
Classical_image	0.00562984	441793	270
Classical_image	0	848351	0
Classical_image	0.371294	848351	90
Classical_image	0.405625	848351	180
Classical_image	0.363812	848351	270
Classical_image	0	849134	0
Classical_image	0.64002	849134	90
Classical_image	0.633726	849134	180
Classical_image	0.610487	849134	270
Classical_image	0	489447	0
Classical_image	0.423898	489447	90
Classical_image	0.407353	489447	180
Classical_image	0.366566	489447	270
Classical_image	0	886903	0
Classical_image	0.523625	886903	90
Classical_image	0.401611	886903	180
Classical_image	0.545065	886903	270
Classical_image	0	602698	0
Classical_image	0.50435	602698	90
Classical_image	0.599023	602698	180
Classical_image	0.508231	602698	270
Classical_image	0	672845	0
Classical_image	0.608745	672845	90
Classical_image	0.682525	672845	180
Classical_image	0.617847	672845	270
Classical_image	0	430686	0
Classical_image	0.0200686	430686	90
Classical_image	0.0257518	430686	180
Classical_image	0.0203672	430686	270
Classical_image	0	657340	0
Classical_image	0.608102	657340	90
Classical_image	0.710885	657340	180
Classical_image	0.567702	657340	270
Classical_image	0	868102	0
Classical_image	0.432438	868102	90
Classical_image	0.474012	868102	180
Classical_image	0.436955	868102	270
Classical_image	0	914608	0
Classical_image	0.59829	914608	90
Classical_image	0.656773	914608	180
Classical_image	0.584037	914608	270
Classical_image	0	442352	0
Classical_image	0.0655052	442352	90
Classical_image	0.0662899	442352	180
Classical_image	0.0642919	442352	270
Classical_image	0	898824	0
Classical_image	0.660063	898824	90
Classical_image	0.720356	898824	180
Classical_image	0.665654	898824	270
Classical_image	0	429697	0
Classical_image	0.269052	429697	90
Classical_image	0.294824	429697	180
Classical_image	0.308063	429697	270
Classical_image	0	873680	0
Classical_image	0.61395	873680	90
Classical_image	0.681407	873680	180
Classical_image	0.637433	873680	270
Classical_image	0	658126	0
Classical_image	0.657759	658126	90
Classical_image	0.729012	658126	180
Classical_image	0.624601	658126	270
Classical_image	0	803541	0
Classical_image	0.703336	803541	90
Classical_image	0.578357	803541	180
Classical_image	0.699122	803541	270
Classical_image	0	891726	0
Classical_image	0.626908	891726	90
Classical_image	0.664555	891726	180
Classical_image	0.651322	891726	270
Classical_image	0	776232	0
Classical_image	0.587191	776232	90
Classical_image	0.580309	776232	180
Classical_image	0.579882	776232	270
Classical_image	0	711866	0
Classical_image	0.536661	711866	90
Classical_image	0.67799	711866	180
Classical_image	0.579718	711866	270
Classical_image	0	986049	0
Classical_image	0.499676	986049	90
Classical_image	0.517997	986049	180
Classical_image	0.416708	986049	270
Classical_image	0	797951	0
Classical_image	0.507044	797951	90
Classical_image	0.577925	797951	180
Classical_image	0.485636	797951	270
Classical_image	0	586802	0
Classical_image	0.595398	586802	90
Classical_image	0.706832	586802	180
Classical_image	0.615409	586802	270
Classical_image	0	699531	0
Classical_image	0.589412	699531	90
Classical_image	0.680773	699531	180
Classical_image	0.540089	699531	270
Classical_image	0	446583	0
Classical_image	0.423814	446583	90
Classical_image	0.435683	446583	180
Classical_image	0.385833	446583	270
Classical_image	0	760522	0
Classical_image	0.733977	760522	90
Classical_image	0.46863	760522	180
Classical_image	0.726358	760522	270
Classical_image	0	798645	0
Classical_image	0.555523	798645	90
Classical_image	0.416971	798645	180
Classical_image	0.536324	798645	270
Classical_image	0	596044	0
Classical_image	0.433756	596044	90
Classical_image	0.501054	596044	180
Classical_image	0.463529	596044	270
Classical_image	0	938325	0
Classical_image	0.00138673	938325	90
Classical_image	0.00353464	938325	180
Classical_image	0.00331009	938325	270
Classical_image	0	823748	0
Classical_image	0.151718	823748	90
Classical_image	0.176311	823748	180
Classical_image	0.152314	823748	270
Classical_image	0	786370	0
Classical_image	0.645335	786370	90
Classical_image	0.699947	786370	180
Classical_image	0.58095	786370	270
Classical_image	0	618664	0
Classical_image	0.605835	618664	90
Classical_image	0.692165	618664	180
Classical_image	0.611583	618664	270
Classical_image	0	525322	0
Classical_image	0.35253	525322	90
Classical_image	0.291312	525322	180
Classical_image	0.32592	525322	270
Classical_image	0	453337	0
Classical_image	0.0115151	453337	90
Classical_image	0.0131981	453337	180
Classical_image	0.0116554	453337	270
Classical_image	0	1003423	0
Classical_image	0.633959	1003423	90
Classical_image	0.608427	1003423	180
Classical_image	0.635144	1003423	270
Classical_image	0	787502	0
Classical_image	0.450247	787502	90
Classical_image	0.582677	787502	180
Classical_image	0.457406	787502	270
Classical_image	0	880351	0
Classical_image	0.545119	880351	90
Classical_image	0.529192	880351	180
Classical_image	0.504293	880351	270
Classical_image	0	902385	0
Classical_image	0.587676	902385	90
Classical_image	0.533289	902385	180
Classical_image	0.581394	902385	270
Classical_image	0	486529	0
Classical_image	0.141359	486529	90
Classical_image	0.131711	486529	180
Classical_image	0.157411	486529	270
Classical_image	0	876466	0
Classical_image	0.598399	876466	90
Classical_image	0.66305	876466	180
Classical_image	0.574655	876466	270
Classical_image	0	451619	0
Classical_image	0.0203325	451619	90
Classical_image	0.018739	451619	180
Classical_image	0.0186282	451619	270
Classical_image	0	935101	0
Classical_image	0.036971	935101	90
Classical_image	0.0412897	935101	180
Classical_image	0.0304464	935101	270
Classical_image	0	883468	0
Classical_image	0.645767	883468	90
Classical_image	0.652752	883468	180
Classical_image	0.619248	883468	270
Classical_image	0	670456	0
Classical_image	0.51442	670456	90
Classical_image	0.530748	670456	180
Classical_image	0.529969	670456	270
Classical_image	0	455341	0
Classical_image	0.439732	455341	90
Classical_image	0.436657	455341	180
Classical_image	0.429701	455341	270
Classical_image	0	419112	0
Classical_image	0.0458132	419112	90
Classical_image	0.0487834	419112	180
Classical_image	0.0443914	419112	270
Classical_image	0	922871	0
Classical_image	0.499171	922871	90
Classical_image	0.608432	922871	180
Classical_image	0.499389	922871	270
Classical_image	0	428545	0
Classical_image	0.0348292	428545	90
Classical_image	0.0298801	428545	180
Classical_image	0.0331033	428545	270
Classical_image	0	880085	0
Classical_image	0.581552	880085	90
Classical_image	0.611303	880085	180
Classical_image	0.618696	880085	270
Classical_image	0	997338	0
Classical_image	0.603592	997338	90
Classical_image	0.641775	997338	180
Classical_image	0.596524	997338	270
Classical_image	0	996688	0
Classical_image	0.640197	996688	90
Classical_image	0.666049	996688	180
Classical_image	0.666871	996688	270
Classical_image	0	629670	0
Classical_image	0.568911	629670	90
Classical_image	0.599216	629670	180
Classical_image	0.525995	629670	270
Classical_image	0	821060	0
Classical_image	0.163926	821060	90
Classical_image	0.203954	821060	180
Classical_image	0.20592	821060	270
Classical_image	0	447963	0
Classical_image	0.41659	447963	90
Classical_image	0.450084	447963	180
Classical_image	0.389576	447963	270
Classical_image	0	607731	0
Classical_image	0.599363	607731	90
Classical_image	0.689257	607731	180
Classical_image	0.603939	607731	270
Classical_image	0	845006	0
Classical_image	0.612348	845006	90
Classical_image	0.68555	845006	180
Classical_image	0.61018	845006	270
Classical_image	0	863315	0
Classical_image	0.526662	863315	90
Classical_image	0.602199	863315	180
Classical_image	0.494773	863315	270
Classical_image	0	838227	0
Classical_image	0.421981	838227	90
Classical_image	0.432476	838227	180
Classical_image	0.43855	838227	270
Classical_image	0	720349	0
Classical_image	0.587069	720349	90
Classical_image	0.627546	720349	180
Classical_image	0.532091	720349	270
Classical_image	0	831873	0
Classical_image	0.421541	831873	90
Classical_image	0.53232	831873	180
Classical_image	0.439139	831873	270
Classical_image	0	892592	0
Classical_image	0.700342	892592	90
Classical_image	0.640191	892592	180
Classical_image	0.684952	892592	270
Classical_image	0	932622	0
Classical_image	0.31947	932622	90
Classical_image	0.369985	932622	180
Classical_image	0.296802	932622	270
Classical_image	0	610681	0
Classical_image	0.632723	610681	90
Classical_image	0.552506	610681	180
Classical_image	0.601223	610681	270
Classical_image	0	842279	0
Classical_image	0.544687	842279	90
Classical_image	0.637486	842279	180
Classical_image	0.534007	842279	270
Classical_image	0	525237	0
Classical_image	0.480931	525237	90
Classical_image	0.482064	525237	180
Classical_image	0.44369	525237	270
Classical_image	0	648885	0
Classical_image	0.465138	648885	90
Classical_image	0.520375	648885	180
Classical_image	0.481463	648885	270
Classical_image	0	454760	0
Classical_image	0.548464	454760	90
Classical_image	0.63094	454760	180
Classical_image	0.514305	454760	270
Classical_image	0	846536	0
Classical_image	0.66512	846536	90
Classical_image	0.714824	846536	180
Classical_image	0.640166	846536	270
Classical_image	0	419205	0
Classical_image	0.0542164	419205	90
Classical_image	0.0572812	419205	180
Classical_image	0.0556734	419205	270
Classical_image	0	612888	0
Classical_image	0.66748	612888	90
Classical_image	0.445709	612888	180
Classical_image	0.688896	612888	270
Classical_image	0	779139	0
Classical_image	0.499672	779139	90
Classical_image	0.577251	779139	180
Classical_image	0.546786	779139	270
Classical_image	0	887120	0
Classical_image	0.590951	887120	90
Classical_image	0.657005	887120	180
Classical_image	0.58247	887120	270
Classical_image	0	875271	0
Classical_image	0.498886	875271	90
Classical_image	0.601438	875271	180
Classical_image	0.508317	875271	270
Classical_image	0	665323	0
Classical_image	0.638435	665323	90
Classical_image	0.673831	665323	180
Classical_image	0.594044	665323	270
Classical_image	0	672657	0
Classical_image	0.661925	672657	90
Classical_image	0.676092	672657	180
Classical_image	0.666051	672657	270
Classical_image	0	674478	0
Classical_image	0.512319	674478	90
Classical_image	0.561125	674478	180
Classical_image	0.523925	674478	270
Classical_image	0	677779	0
Classical_image	0.649829	677779	90
Classical_image	0.632427	677779	180
Classical_image	0.611982	677779	270
Classical_image	0	857771	0
Classical_image	0.550552	857771	90
Classical_image	0.639602	857771	180
Classical_image	0.547202	857771	270
Classical_image	0	776395	0
Classical_image	0.581719	776395	90
Classical_image	0.587421	776395	180
Classical_image	0.628562	776395	270
Classical_image	0	1000998	0
Classical_image	0.689372	1000998	90
Classical_image	0.739733	1000998	180
Classical_image	0.684021	1000998	270
Classical_image	0	803513	0
Classical_image	0.513638	803513	90
Classical_image	0.603297	803513	180
Classical_image	0.550451	803513	270
Classical_image	0	899774	0
Classical_image	0.706132	899774	90
Classical_image	0.658399	899774	180
Classical_image	0.710432	899774	270
Classical_image	0	611569	0
Classical_image	0.585944	611569	90
Classical_image	0.641931	611569	180
Classical_image	0.621408	611569	270
Classical_image	0	900630	0
Classical_image	0.692374	900630	90
Classical_image	0.714258	900630	180
Classical_image	0.686358	900630	270
Classical_image	0	790322	0
Classical_image	0.638643	790322	90
Classical_image	0.698431	790322	180
Classical_image	0.582785	790322	270
Classical_image	0	995697	0
Classical_image	0.582293	995697	90
Classical_image	0.676852	995697	180
Classical_image	0.633768	995697	270
Classical_image	0	879194	0
Classical_image	0.61255	879194	90
Classical_image	0.581166	879194	180
Classical_image	0.564141	879194	270
Classical_image	0	858988	0
Classical_image	0.745894	858988	90
Classical_image	0.736379	858988	180
Classical_image	0.703491	858988	270
Classical_image	0	792194	0
Classical_image	0.652778	792194	90
Classical_image	0.673275	792194	180
Classical_image	0.649059	792194	270
Classical_image	0	883091	0
Classical_image	0.538205	883091	90
Classical_image	0.481614	883091	180
Classical_image	0.510609	883091	270
Classical_image	0	692968	0
Classical_image	0.680862	692968	90
Classical_image	0.586414	692968	180
Classical_image	0.65866	692968	270
Classical_image	0	495190	0
Classical_image	0.255302	495190	90
Classical_image	0.316553	495190	180
Classical_image	0.328125	495190	270
Classical_image	0	856467	0
Classical_image	0.667644	856467	90
Classical_image	0.689144	856467	180
Classical_image	0.660534	856467	270
Classical_image	0	831459	0
Classical_image	0.492764	831459	90
Classical_image	0.517355	831459	180
Classical_image	0.455021	831459	270
Classical_image	0	445632	0
Classical_image	0.520873	445632	90
Classical_image	0.50367	445632	180
Classical_image	0.459621	445632	270
Classical_image	0	744297	0
Classical_image	0.529146	744297	90
Classical_image	0.609291	744297	180
Classical_image	0.556881	744297	270
Classical_image	0	887041	0
Classical_image	0.589475	887041	90
Classical_image	0.659098	887041	180
Classical_image	0.628695	887041	270
Classical_image	0	770211	0
Classical_image	0.534921	770211	90
Classical_image	0.582644	770211	180
Classical_image	0.491913	770211	270
Classical_image	0	933588	0
Classical_image	0.107836	933588	90
Classical_image	0.147558	933588	180
Classical_image	0.106636	933588	270
Classical_image	0	583608	0
Classical_image	0.704592	583608	90
Classical_image	0.679617	583608	180
Classical_image	0.663095	583608	270
Classical_image	0	882196	0
Classical_image	0.41156	882196	90
Classical_image	0.437884	882196	180
Classical_image	0.406386	882196	270
Classical_image	0	490455	0
Classical_image	0.392833	490455	90
Classical_image	0.406877	490455	180
Classical_image	0.372023	490455	270
Classical_image	0	755429	0
Classical_image	0.648227	755429	90
Classical_image	0.470838	755429	180
Classical_image	0.592729	755429	270
Classical_image	0	905483	0
Classical_image	0.493908	905483	90
Classical_image	0.482585	905483	180
Classical_image	0.499561	905483	270
Classical_image	0	639294	0
Classical_image	0.614568	639294	90
Classical_image	0.597962	639294	180
Classical_image	0.613302	639294	270
Classical_image	0	692734	0
Classical_image	0.704806	692734	90
Classical_image	0.712571	692734	180
Classical_image	0.656451	692734	270
Classical_image	0	854956	0
Classical_image	0.672793	854956	90
Classical_image	0.692681	854956	180
Classical_image	0.643183	854956	270
Classical_image	0	782503	0
Classical_image	0.584569	782503	90
Classical_image	0.628948	782503	180
Classical_image	0.610509	782503	270
Classical_image	0	935990	0
Classical_image	0.011493	935990	90
Classical_image	0.0119242	935990	180
Classical_image	0.00957622	935990	270
Classical_image	0	686069	0
Classical_image	0.672448	686069	90
Classical_image	0.675925	686069	180
Classical_image	0.636401	686069	270
Classical_image	0	638102	0
Classical_image	0.633106	638102	90
Classical_image	0.695444	638102	180
Classical_image	0.628546	638102	270
Classical_image	0	936947	0
Classical_image	0.0405176	936947	90
Classical_image	0.0464912	936947	180
Classical_image	0.0383772	936947	270
Classical_image	0	885482	0
Classical_image	0.465885	885482	90
Classical_image	0.535435	885482	180
Classical_image	0.471502	885482	270
Classical_image	0	804679	0
Classical_image	0.0300349	804679	90
Classical_image	0.0336601	804679	180
Classical_image	0.0245252	804679	270
Classical_image	0	975044	0
Classical_image	0.00336025	975044	90
Classical_image	0.00404989	975044	180
Classical_image	0.00375467	975044	270
Classical_image	0	819436	0
Classical_image	0.698018	819436	90
Classical_image	0.688891	819436	180
Classical_image	0.630925	819436	270
Classical_image	0	908462	0
Classical_image	0.604629	908462	90
Classical_image	0.658214	908462	180
Classical_image	0.598332	908462	270
Classical_image	0	728443	0
Classical_image	0.600472	728443	90
Classical_image	0.615937	728443	180
Classical_image	0.621871	728443	270
Classical_image	0	721561	0
Classical_image	0.673519	721561	90
Classical_image	0.463072	721561	180
Classical_image	0.699357	721561	270
Classical_image	0	636683	0
Classical_image	0.596935	636683	90
Classical_image	0.559887	636683	180
Classical_image	0.584123	636683	270
Classical_image	0	442399	0
Classical_image	0.519272	442399	90
Classical_image	0.552453	442399	180
Classical_image	0.450486	442399	270
Classical_image	0	412798	0
Classical_image	0.0208218	412798	90
Classical_image	0.0306635	412798	180
Classical_image	0.0276831	412798	270
Classical_image	0	613275	0
Classical_image	0.673857	613275	90
Classical_image	0.649594	613275	180
Classical_image	0.686176	613275	270
Classical_image	0	820363	0
Classical_image	0.581921	820363	90
Classical_image	0.680095	820363	180
Classical_image	0.57408	820363	270
Classical_image	0	919814	0
Classical_image	0.537402	919814	90
Classical_image	0.590807	919814	180
Classical_image	0.532573	919814	270
Classical_image	0	871503	0
Classical_image	0.644929	871503	90
Classical_image	0.543651	871503	180
Classical_image	0.597513	871503	270
Classical_image	0	822846	0
Classical_image	0.650051	822846	90
Classical_image	0.654433	822846	180
Classical_image	0.610338	822846	270
Classical_image	0	710089	0
Classical_image	0.666289	710089	90
Classical_image	0.754895	710089	180
Classical_image	0.600966	710089	270
Classical_image	0	662556	0
Classical_image	0.649769	662556	90
Classical_image	0.582453	662556	180
Classical_image	0.643968	662556	270
Classical_image	0	597398	0
Classical_image	0.640468	597398	90
Classical_image	0.722398	597398	180
Classical_image	0.646423	597398	270
Classical_image	0	716384	0
Classical_image	0.586014	716384	90
Classical_image	0.640663	716384	180
Classical_image	0.57236	716384	270
Classical_image	0	444714	0
Classical_image	0.543082	444714	90
Classical_image	0.540784	444714	180
Classical_image	0.505604	444714	270
Classical_image	0	751037	0
Classical_image	0.574536	751037	90
Classical_image	0.514319	751037	180
Classical_image	0.583997	751037	270
Classical_image	0	802925	0
Classical_image	0.444932	802925	90
Classical_image	0.455077	802925	180
Classical_image	0.437816	802925	270
Classical_image	0	445787	0
Classical_image	0.0207544	445787	90
Classical_image	0.0277661	445787	180
Classical_image	0.0350164	445787	270
Classical_image	0	920626	0
Classical_image	0.570212	920626	90
Classical_image	0.583073	920626	180
Classical_image	0.562557	920626	270
Classical_image	0	714681	0
Classical_image	0.626751	714681	90
Classical_image	0.639388	714681	180
Classical_image	0.551768	714681	270
Classical_image	0	802344	0
Classical_image	0.604573	802344	90
Classical_image	0.577506	802344	180
Classical_image	0.596542	802344	270
Classical_image	0	769629	0
Classical_image	0.516166	769629	90
Classical_image	0.591871	769629	180
Classical_image	0.462347	769629	270
Classical_image	0	640867	0
Classical_image	0.609055	640867	90
Classical_image	0.653026	640867	180
Classical_image	0.617339	640867	270
Classical_image	0	937056	0
Classical_image	0.0178434	937056	90
Classical_image	0.0228461	937056	180
Classical_image	0.0208011	937056	270
Classical_image	0	419922	0
Classical_image	0.0966525	419922	90
Classical_image	0.102652	419922	180
Classical_image	0.0782476	419922	270
Classical_image	0	936163	0
Classical_image	0.0412238	936163	90
Classical_image	0.0427635	936163	180
Classical_image	0.0275441	936163	270
Classical_image	0	451780	0
Classical_image	0.0204699	451780	90
Classical_image	0.0204225	451780	180
Classical_image	0.0204539	451780	270
Classical_image	0	864506	0
Classical_image	0.6074	864506	90
Classical_image	0.618795	864506	180
Classical_image	0.614153	864506	270
Classical_image	0	620104	0
Classical_image	0.589712	620104	90
Classical_image	0.611059	620104	180
Classical_image	0.592118	620104	270
Classical_image	0	599915	0
Classical_image	0.627177	599915	90
Classical_image	0.655108	599915	180
Classical_image	0.600859	599915	270
Classical_image	0	994604	0
Classical_image	0.637097	994604	90
Classical_image	0.666022	994604	180
Classical_image	0.65261	994604	270
Classical_image	0	984105	0
Classical_image	0.0154208	984105	90
Classical_image	0.0135982	984105	180
Classical_image	0.0116254	984105	270
Classical_image	0	490181	0
Classical_image	0.42898	490181	90
Classical_image	0.507905	490181	180
Classical_image	0.442834	490181	270
Classical_image	0	937483	0
Classical_image	0.00714852	937483	90
Classical_image	0.00739439	937483	180
Classical_image	0.00646873	937483	270
Classical_image	0	652317	0
Classical_image	0.682616	652317	90
Classical_image	0.715593	652317	180
Classical_image	0.70825	652317	270
Classical_image	0	994508	0
Classical_image	0.678052	994508	90
Classical_image	0.58997	994508	180
Classical_image	0.680257	994508	270
Classical_image	0	607212	0
Classical_image	0.671031	607212	90
Classical_image	0.638489	607212	180
Classical_image	0.689203	607212	270
Classical_image	0	910422	0
Classical_image	0.666586	910422	90
Classical_image	0.673311	910422	180
Classical_image	0.623494	910422	270
Classical_image	0	1003067	0
Classical_image	0.651624	1003067	90
Classical_image	0.732101	1003067	180
Classical_image	0.598138	1003067	270
Classical_image	0	931443	0
Classical_image	0.469808	931443	90
Classical_image	0.558894	931443	180
Classical_image	0.510394	931443	270
Classical_image	0	911384	0
Classical_image	0.653827	911384	90
Classical_image	0.610694	911384	180
Classical_image	0.645579	911384	270
Classical_image	0	878271	0
Classical_image	0.539922	878271	90
Classical_image	0.508958	878271	180
Classical_image	0.536788	878271	270
Classical_image	0	939488	0
Classical_image	0.0254321	939488	90
Classical_image	0.0222658	939488	180
Classical_image	0.0161833	939488	270
Classical_image	0	888983	0
Classical_image	0.673348	888983	90
Classical_image	0.711091	888983	180
Classical_image	0.663253	888983	270
Classical_image	0	828000	0
Classical_image	0.54253	828000	90
Classical_image	0.505807	828000	180
Classical_image	0.468988	828000	270
Classical_image	0	935955	0
Classical_image	0.0154876	935955	90
Classical_image	0.0153355	935955	180
Classical_image	0.0172096	935955	270
Classical_image	0	937460	0
Classical_image	0.0226472	937460	90
Classical_image	0.0212162	937460	180
Classical_image	0.0170907	937460	270
Classical_image	0	747695	0
Classical_image	0.653558	747695	90
Classical_image	0.716423	747695	180
Classical_image	0.619813	747695	270
Classical_image	0	449152	0
Classical_image	0.0069312	449152	90
Classical_image	0.0071073	449152	180
Classical_image	0.00884208	449152	270
Classical_image	0	797186	0
Classical_image	0.341285	797186	90
Classical_image	0.359024	797186	180
Classical_image	0.338228	797186	270
Classical_image	0	872213	0
Classical_image	0.637011	872213	90
Classical_image	0.68845	872213	180
Classical_image	0.656258	872213	270
Classical_image	0	784236	0
Classical_image	0.27014	784236	90
Classical_image	0.290574	784236	180
Classical_image	0.215667	784236	270
Classical_image	0	838239	0
Classical_image	0.443881	838239	90
Classical_image	0.457223	838239	180
Classical_image	0.454879	838239	270
Classical_image	0	781559	0
Classical_image	0.575469	781559	90
Classical_image	0.632177	781559	180
Classical_image	0.520895	781559	270
Classical_image	0	849412	0
Classical_image	0.506039	849412	90
Classical_image	0.538133	849412	180
Classical_image	0.469433	849412	270
Classical_image	0	421032	0
Classical_image	0.0134656	421032	90
Classical_image	0.0186373	421032	180
Classical_image	0.0116669	421032	270
Classical_image	0	723830	0
Classical_image	0.573664	723830	90
Classical_image	0.7017	723830	180
Classical_image	0.59483	723830	270
Classical_image	0	896414	0
Classical_image	0.667411	896414	90
Classical_image	0.677543	896414	180
Classical_image	0.612761	896414	270
Classical_image	0	870068	0
Classical_image	0.559899	870068	90
Classical_image	0.684076	870068	180
Classical_image	0.599297	870068	270
Classical_image	0	417989	0
Classical_image	0.0283678	417989	90
Classical_image	0.0284325	417989	180
Classical_image	0.0327319	417989	270
Classical_image	0	652736	0
Classical_image	0.599484	652736	90
Classical_image	0.671511	652736	180
Classical_image	0.651599	652736	270
Classical_image	0	621255	0
Classical_image	0.652429	621255	90
Classical_image	0.732439	621255	180
Classical_image	0.612611	621255	270
Classical_image	0	792673	0
Classical_image	0.357546	792673	90
Classical_image	0.360339	792673	180
Classical_image	0.36025	792673	270
Classical_image	0	636576	0
Classical_image	0.62185	636576	90
Classical_image	0.698607	636576	180
Classical_image	0.611775	636576	270
Classical_image	0	995440	0
Classical_image	0.672158	995440	90
Classical_image	0.591726	995440	180
Classical_image	0.700611	995440	270
Classical_image	0	525769	0
Classical_image	0.422438	525769	90
Classical_image	0.392752	525769	180
Classical_image	0.380745	525769	270
Classical_image	0	601656	0
Classical_image	0.687608	601656	90
Classical_image	0.642178	601656	180
Classical_image	0.64148	601656	270
Classical_image	0	789832	0
Classical_image	0.444606	789832	90
Classical_image	0.504303	789832	180
Classical_image	0.432474	789832	270
Classical_image	0	660946	0
Classical_image	0.631813	660946	90
Classical_image	0.696645	660946	180
Classical_image	0.615176	660946	270
Classical_image	0	833447	0
Classical_image	0.449329	833447	90
Classical_image	0.558559	833447	180
Classical_image	0.454086	833447	270
Classical_image	0	618244	0
Classical_image	0.683492	618244	90
Classical_image	0.684169	618244	180
Classical_image	0.699087	618244	270
Classical_image	0	899599	0
Classical_image	0.698931	899599	90
Classical_image	0.677086	899599	180
Classical_image	0.642261	899599	270
Classical_image	0	420600	0
Classical_image	0.0116041	420600	90
Classical_image	0.0160679	420600	180
Classical_image	0.0106863	420600	270
Classical_image	0	824395	0
Classical_image	0.225153	824395	90
Classical_image	0.256257	824395	180
Classical_image	0.251263	824395	270
Classical_image	0	441095	0
Classical_image	0.0508737	441095	90
Classical_image	0.0414284	441095	180
Classical_image	0.0595105	441095	270
Classical_image	0	866354	0
Classical_image	0.630359	866354	90
Classical_image	0.641501	866354	180
Classical_image	0.653387	866354	270
Classical_image	0	522242	0
Classical_image	0.47042	522242	90
Classical_image	0.519329	522242	180
Classical_image	0.471081	522242	270
Classical_image	0	416008	0
Classical_image	0.0105881	416008	90
Classical_image	0.0125709	416008	180
Classical_image	0.00976293	416008	270
Classical_image	0	917445	0
Classical_image	0.728309	917445	90
Classical_image	0.390917	917445	180
Classical_image	0.726099	917445	270
Classical_image	0	884311	0
Classical_image	0.487445	884311	90
Classical_image	0.533212	884311	180
Classical_image	0.53373	884311	270
Classical_image	0	524065	0
Classical_image	0.423539	524065	90
Classical_image	0.470643	524065	180
Classical_image	0.446801	524065	270
Classical_image	0	453546	0
Classical_image	0.0262664	453546	90
Classical_image	0.0271308	453546	180
Classical_image	0.0228119	453546	270
Classical_image	0	638559	0
Classical_image	0.651749	638559	90
Classical_image	0.729521	638559	180
Classical_image	0.613312	638559	270
Classical_image	0	863419	0
Classical_image	0.59706	863419	90
Classical_image	0.653612	863419	180
Classical_image	0.561442	863419	270
Classical_image	0	907483	0
Classical_image	0.520842	907483	90
Classical_image	0.618094	907483	180
Classical_image	0.558785	907483	270
Classical_image	0	604599	0
Classical_image	0.679319	604599	90
Classical_image	0.695	604599	180
Classical_image	0.674606	604599	270
Classical_image	0	956426	0
Classical_image	0.0165153	956426	90
Classical_image	0.0181626	956426	180
Classical_image	0.0219165	956426	270
Classical_image	0	692496	0
Classical_image	0.495067	692496	90
Classical_image	0.614719	692496	180
Classical_image	0.552651	692496	270
Classical_image	0	650009	0
Classical_image	0.606247	650009	90
Classical_image	0.682338	650009	180
Classical_image	0.658745	650009	270
Classical_image	0	704391	0
Classical_image	0.662169	704391	90
Classical_image	0.676297	704391	180
Classical_image	0.652963	704391	270
Classical_image	0	877813	0
Classical_image	0.515308	877813	90
Classical_image	0.606205	877813	180
Classical_image	0.508468	877813	270
Classical_image	0	864618	0
Classical_image	0.665517	864618	90
Classical_image	0.574462	864618	180
Classical_image	0.647179	864618	270
Classical_image	0	975328	0
Classical_image	0.0265449	975328	90
Classical_image	0.0269455	975328	180
Classical_image	0.0359058	975328	270
Classical_image	0	825515	0
Classical_image	0.144517	825515	90
Classical_image	0.144092	825515	180
Classical_image	0.12134	825515	270
Classical_image	0	649356	0
Classical_image	0.627247	649356	90
Classical_image	0.701268	649356	180
Classical_image	0.61336	649356	270
Classical_image	0	995686	0
Classical_image	0.611849	995686	90
Classical_image	0.68616	995686	180
Classical_image	0.686849	995686	270
Classical_image	0	646540	0
Classical_image	0.706076	646540	90
Classical_image	0.722586	646540	180
Classical_image	0.683137	646540	270
Classical_image	0	642813	0
Classical_image	0.618934	642813	90
Classical_image	0.516058	642813	180
Classical_image	0.575619	642813	270
Classical_image	0	701279	0
Classical_image	0.59015	701279	90
Classical_image	0.653381	701279	180
Classical_image	0.553947	701279	270
Classical_image	0	866707	0
Classical_image	0.496525	866707	90
Classical_image	0.539353	866707	180
Classical_image	0.519561	866707	270
Classical_image	0	920772	0
Classical_image	0.686839	920772	90
Classical_image	0.6868	920772	180
Classical_image	0.709474	920772	270
Classical_image	0	840275	0
Classical_image	0.291399	840275	90
Classical_image	0.26425	840275	180
Classical_image	0.287635	840275	270
Classical_image	0	889147	0
Classical_image	0.558859	889147	90
Classical_image	0.649921	889147	180
Classical_image	0.5951	889147	270
Classical_image	0	1003270	0
Classical_image	0.605693	1003270	90
Classical_image	0.5209	1003270	180
Classical_image	0.638367	1003270	270
Classical_image	0	939082	0
Classical_image	0.0159798	939082	90
Classical_image	0.0245068	939082	180
Classical_image	0.0229478	939082	270
Classical_image	0	836449	0
Classical_image	0.6323	836449	90
Classical_image	0.667291	836449	180
Classical_image	0.649128	836449	270
Classical_image	0	828826	0
Classical_image	0.474761	828826	90
Classical_image	0.533277	828826	180
Classical_image	0.442165	828826	270
Classical_image	0	842063	0
Classical_image	0.637027	842063	90
Classical_image	0.627072	842063	180
Classical_image	0.567796	842063	270
Classical_image	0	602874	0
Classical_image	0.568679	602874	90
Classical_image	0.554468	602874	180
Classical_image	0.556353	602874	270
Classical_image	0	712442	0
Classical_image	0.687289	712442	90
Classical_image	0.702346	712442	180
Classical_image	0.668769	712442	270
Classical_image	0	1001736	0
Classical_image	0.593345	1001736	90
Classical_image	0.609296	1001736	180
Classical_image	0.578039	1001736	270
Classical_image	0	934906	0
Classical_image	0.0119683	934906	90
Classical_image	0.0106836	934906	180
Classical_image	0.0134138	934906	270
Classical_image	0	817153	0
Classical_image	0.561472	817153	90
Classical_image	0.623751	817153	180
Classical_image	0.549337	817153	270
Classical_image	0	842124	0
Classical_image	0.0508534	842124	90
Classical_image	0.0510073	842124	180
Classical_image	0.0457216	842124	270
Classical_image	0	442022	0
Classical_image	0.562992	442022	90
Classical_image	0.525511	442022	180
Classical_image	0.549757	442022	270
Classical_image	0	796456	0
Classical_image	0.628922	796456	90
Classical_image	0.756133	796456	180
Classical_image	0.621053	796456	270
Classical_image	0	889782	0
Classical_image	0.657161	889782	90
Classical_image	0.735353	889782	180
Classical_image	0.655662	889782	270
Classical_image	0	728430	0
Classical_image	0.55984	728430	90
Classical_image	0.606055	728430	180
Classical_image	0.628236	728430	270
Classical_image	0	650824	0
Classical_image	0.632538	650824	90
Classical_image	0.686396	650824	180
Classical_image	0.639859	650824	270
Classical_image	0	483298	0
Classical_image	0.286157	483298	90
Classical_image	0.188639	483298	180
Classical_image	0.273082	483298	270
Classical_image	0	765343	0
Classical_image	0.556201	765343	90
Classical_image	0.505823	765343	180
Classical_image	0.595557	765343	270
Classical_image	0	712715	0
Classical_image	0.605042	712715	90
Classical_image	0.656297	712715	180
Classical_image	0.6259	712715	270
Classical_image	0	789431	0
Classical_image	0.598466	789431	90
Classical_image	0.598772	789431	180
Classical_image	0.60576	789431	270
Classical_image	0	782541	0
Classical_image	0.527073	782541	90
Classical_image	0.573626	782541	180
Classical_image	0.539173	782541	270
Classical_image	0	898156	0
Classical_image	0.52146	898156	90
Classical_image	0.406533	898156	180
Classical_image	0.54206	898156	270
Classical_image	0	607643	0
Classical_image	0.600851	607643	90
Classical_image	0.639072	607643	180
Classical_image	0.648947	607643	270
Classical_image	0	661709	0
Classical_image	0.644645	661709	90
Classical_image	0.690558	661709	180
Classical_image	0.636585	661709	270
Classical_image	0	580535	0
Classical_image	0.587038	580535	90
Classical_image	0.67328	580535	180
Classical_image	0.638038	580535	270
Classical_image	0	678481	0
Classical_image	0.624617	678481	90
Classical_image	0.630968	678481	180
Classical_image	0.576592	678481	270
Classical_image	0	601373	0
Classical_image	0.672371	601373	90
Classical_image	0.737198	601373	180
[truncated: 62,017 more rows]
