# Supplementary material for: Interpretable representation learning for 3D multi-piece intracellular structures using point clouds
Source: Nat Methods. 2025 Jul 3;22(7):1531–44. doi: 10.1038/s41592-025-02729-9 (PMC12240800; doi:10.1038/s41592-025-02729-9)
Supplement: Supplementary file 6 — Statistical source data. [file 41592_2025_2729_MOESM6_ESM.xlsx]

## Sheet: classification_number_of_pieces
model	top_1_acc	top_2_acc	top_3_acc	cv
Classical_image_seg	0.399915	0.619551	0.804486	0
Classical_image_seg	0.394837	0.626322	0.811257	1
Classical_image_seg	0.382141	0.617435	0.806179	2
Classical_image_seg	0.407956	0.622937	0.812103	3
Classical_image_seg	0.415749	0.64818	0.820914	4
Rotation_invariant_image_seg	0.485823	0.713077	0.865425	0
Rotation_invariant_image_seg	0.492171	0.717732	0.87008	1
Rotation_invariant_image_seg	0.485823	0.7135	0.868811	2
Rotation_invariant_image_seg	0.501481	0.735083	0.887431	3
Rotation_invariant_image_seg	0.492803	0.700677	0.871719	4
Classical_image_SDF	0.53449	0.768091	0.913669	0
Classical_image_SDF	0.52391	0.775286	0.900973	1
Classical_image_SDF	0.547186	0.78121	0.916631	2
Classical_image_SDF	0.546763	0.777825	0.916208	3
Classical_image_SDF	0.538527	0.780694	0.914056	4
Rotation_invariant_image_SDF	0.608972	0.842996	0.954295	0
Rotation_invariant_image_SDF	0.608548	0.833686	0.951756	1
Rotation_invariant_image_SDF	0.584427	0.845959	0.954719	2
Rotation_invariant_image_SDF	0.617012	0.836648	0.953449	3
Rotation_invariant_image_SDF	0.604996	0.84801	0.959356	4
Rotation_invariant_pointcloud_SDF	0.586119	0.81295	0.937368	0
Rotation_invariant_pointcloud_SDF	0.586543	0.810834	0.939484	1
Rotation_invariant_pointcloud_SDF	0.575963	0.814219	0.938214	2
Rotation_invariant_pointcloud_SDF	0.616166	0.824376	0.938214	3
Rotation_invariant_pointcloud_SDF	0.589331	0.823878	0.936918	4

## Sheet: regression
	model	test_r2	test_mse	cv	target
0	Classical_image_seg	0.41	-3.35055e+07	0	mean_surface_area
1	Classical_image_seg	0.4	-3.26485e+07	1	mean_surface_area
2	Classical_image_seg	0.39	-3.52814e+07	2	mean_surface_area
3	Classical_image_seg	0.39	-3.52372e+07	3	mean_surface_area
4	Classical_image_seg	0.4	-3.22417e+07	4	mean_surface_area
5	Classical_image_seg	0.41	-3.39267e+07	5	mean_surface_area
6	Classical_image_seg	0.38	-3.33679e+07	6	mean_surface_area
7	Classical_image_seg	0.4	-3.38519e+07	7	mean_surface_area
8	Classical_image_seg	0.38	-3.40254e+07	8	mean_surface_area
9	Classical_image_seg	0.4	-3.3801e+07	9	mean_surface_area
10	Classical_image_seg	0.36	-3.59091e+07	10	mean_surface_area
11	Classical_image_seg	0.4	-3.30071e+07	11	mean_surface_area
12	Classical_image_seg	0.41	-3.36005e+07	12	mean_surface_area
13	Classical_image_seg	0.41	-3.40533e+07	13	mean_surface_area
14	Classical_image_seg	0.4	-3.29505e+07	14	mean_surface_area
15	Classical_image_seg	0.37	-3.5509e+07	15	mean_surface_area
16	Classical_image_seg	0.4	-3.28694e+07	16	mean_surface_area
17	Classical_image_seg	0.42	-3.21898e+07	17	mean_surface_area
18	Classical_image_seg	0.37	-3.37186e+07	18	mean_surface_area
19	Classical_image_seg	0.41	-3.54257e+07	19	mean_surface_area
20	Classical_image_seg	0.41	-3.25503e+07	20	mean_surface_area
21	Classical_image_seg	0.37	-3.5492e+07	21	mean_surface_area
22	Classical_image_seg	0.38	-3.44806e+07	22	mean_surface_area
23	Classical_image_seg	0.41	-3.37246e+07	23	mean_surface_area
24	Classical_image_seg	0.41	-3.29364e+07	24	mean_surface_area
25	Classical_image_seg	0.39	-3.40401e+07	25	mean_surface_area
26	Classical_image_seg	0.38	-3.50151e+07	26	mean_surface_area
27	Classical_image_seg	0.43	-3.36441e+07	27	mean_surface_area
28	Classical_image_seg	0.38	-3.26353e+07	28	mean_surface_area
29	Classical_image_seg	0.38	-3.48512e+07	29	mean_surface_area
30	Classical_image_seg	0.4	-3.43634e+07	30	mean_surface_area
31	Classical_image_seg	0.4	-3.31358e+07	31	mean_surface_area
32	Classical_image_seg	0.4	-3.38819e+07	32	mean_surface_area
33	Classical_image_seg	0.39	-3.38306e+07	33	mean_surface_area
34	Classical_image_seg	0.39	-3.42752e+07	34	mean_surface_area
35	Classical_image_seg	0.37	-3.39639e+07	35	mean_surface_area
36	Classical_image_seg	0.41	-3.39282e+07	36	mean_surface_area
37	Classical_image_seg	0.42	-3.38294e+07	37	mean_surface_area
38	Classical_image_seg	0.39	-3.35772e+07	38	mean_surface_area
39	Classical_image_seg	0.37	-3.4744e+07	39	mean_surface_area
40	Classical_image_seg	0.38	-3.3472e+07	40	mean_surface_area
41	Classical_image_seg	0.4	-3.46451e+07	41	mean_surface_area
42	Classical_image_seg	0.39	-3.53981e+07	42	mean_surface_area
43	Classical_image_seg	0.39	-3.35595e+07	43	mean_surface_area
44	Classical_image_seg	0.41	-3.3416e+07	44	mean_surface_area
45	Classical_image_seg	0.4	-3.45952e+07	45	mean_surface_area
46	Classical_image_seg	0.4	-3.46144e+07	46	mean_surface_area
47	Classical_image_seg	0.39	-3.56542e+07	47	mean_surface_area
48	Classical_image_seg	0.4	-3.18689e+07	48	mean_surface_area
49	Classical_image_seg	0.39	-3.30045e+07	49	mean_surface_area
50	Classical_image_seg	0.39	-3.45559e+07	50	mean_surface_area
51	Classical_image_seg	0.4	-3.30777e+07	51	mean_surface_area
52	Classical_image_seg	0.39	-3.46199e+07	52	mean_surface_area
53	Classical_image_seg	0.37	-3.45023e+07	53	mean_surface_area
54	Classical_image_seg	0.4	-3.3469e+07	54	mean_surface_area
55	Classical_image_seg	0.39	-3.22831e+07	55	mean_surface_area
56	Classical_image_seg	0.39	-3.35155e+07	56	mean_surface_area
57	Classical_image_seg	0.4	-3.40886e+07	57	mean_surface_area
58	Classical_image_seg	0.39	-3.53965e+07	58	mean_surface_area
59	Classical_image_seg	0.42	-3.35445e+07	59	mean_surface_area
60	Classical_image_seg	0.41	-3.4441e+07	60	mean_surface_area
61	Classical_image_seg	0.38	-3.48313e+07	61	mean_surface_area
62	Classical_image_seg	0.39	-3.32679e+07	62	mean_surface_area
63	Classical_image_seg	0.34	-3.43455e+07	63	mean_surface_area
64	Classical_image_seg	0.43	-3.3162e+07	64	mean_surface_area
65	Classical_image_seg	0.38	-3.45347e+07	65	mean_surface_area
66	Classical_image_seg	0.41	-3.22893e+07	66	mean_surface_area
67	Classical_image_seg	0.39	-3.45203e+07	67	mean_surface_area
68	Classical_image_seg	0.39	-3.41774e+07	68	mean_surface_area
69	Classical_image_seg	0.4	-3.47935e+07	69	mean_surface_area
70	Classical_image_seg	0.4	-3.37037e+07	70	mean_surface_area
71	Classical_image_seg	0.39	-3.4956e+07	71	mean_surface_area
72	Classical_image_seg	0.4	-3.33561e+07	72	mean_surface_area
73	Classical_image_seg	0.38	-3.39621e+07	73	mean_surface_area
74	Classical_image_seg	0.39	-3.39638e+07	74	mean_surface_area
75	Classical_image_seg	0.38	-3.48387e+07	75	mean_surface_area
76	Classical_image_seg	0.4	-3.22722e+07	76	mean_surface_area
77	Classical_image_seg	0.4	-3.44352e+07	77	mean_surface_area
78	Classical_image_seg	0.39	-3.5006e+07	78	mean_surface_area
79	Classical_image_seg	0.4	-3.34997e+07	79	mean_surface_area
80	Classical_image_seg	0.39	-3.41567e+07	80	mean_surface_area
81	Classical_image_seg	0.39	-3.33367e+07	81	mean_surface_area
82	Classical_image_seg	0.39	-3.50204e+07	82	mean_surface_area
83	Classical_image_seg	0.4	-3.26801e+07	83	mean_surface_area
84	Classical_image_seg	0.39	-3.47602e+07	84	mean_surface_area
85	Classical_image_seg	0.38	-3.43421e+07	85	mean_surface_area
86	Classical_image_seg	0.4	-3.31571e+07	86	mean_surface_area
87	Classical_image_seg	0.4	-3.44983e+07	87	mean_surface_area
88	Classical_image_seg	0.36	-3.52079e+07	88	mean_surface_area
89	Classical_image_seg	0.42	-32687897	89	mean_surface_area
90	Classical_image_seg	0.39	-3.42228e+07	90	mean_surface_area
91	Classical_image_seg	0.41	-3.43542e+07	91	mean_surface_area
92	Classical_image_seg	0.38	-3.44491e+07	92	mean_surface_area
93	Classical_image_seg	0.39	-3.4515e+07	93	mean_surface_area
94	Classical_image_seg	0.41	-3.19514e+07	94	mean_surface_area
95	Classical_image_seg	0.4	-3.41652e+07	95	mean_surface_area
96	Classical_image_seg	0.41	-3.43354e+07	96	mean_surface_area
97	Classical_image_seg	0.37	-3.34089e+07	97	mean_surface_area
98	Classical_image_seg	0.4	-3.41188e+07	98	mean_surface_area
99	Classical_image_seg	0.39	-3.39874e+07	99	mean_surface_area
100	Rotation_invariant_image_seg	0.54	-2.59696e+07	0	mean_surface_area
101	Rotation_invariant_image_seg	0.54	-2.53794e+07	1	mean_surface_area
102	Rotation_invariant_image_seg	0.54	-2.67672e+07	2	mean_surface_area
103	Rotation_invariant_image_seg	0.54	-2.65717e+07	3	mean_surface_area
104	Rotation_invariant_image_seg	0.54	-2.4703e+07	4	mean_surface_area
105	Rotation_invariant_image_seg	0.54	-2.66945e+07	5	mean_surface_area
106	Rotation_invariant_image_seg	0.52	-2.60678e+07	6	mean_surface_area
107	Rotation_invariant_image_seg	0.56	-2.50959e+07	7	mean_surface_area
108	Rotation_invariant_image_seg	0.54	-2.55779e+07	8	mean_surface_area
109	Rotation_invariant_image_seg	0.53	-2.63181e+07	9	mean_surface_area
110	Rotation_invariant_image_seg	0.53	-2.64141e+07	10	mean_surface_area
111	Rotation_invariant_image_seg	0.53	-2.55649e+07	11	mean_surface_area
112	Rotation_invariant_image_seg	0.53	-2.68401e+07	12	mean_surface_area
113	Rotation_invariant_image_seg	0.56	-2.54752e+07	13	mean_surface_area
114	Rotation_invariant_image_seg	0.53	-2.57014e+07	14	mean_surface_area
115	Rotation_invariant_image_seg	0.52	-2.68952e+07	15	mean_surface_area
116	Rotation_invariant_image_seg	0.53	-2.57944e+07	16	mean_surface_area
117	Rotation_invariant_image_seg	0.54	-2.51278e+07	17	mean_surface_area
118	Rotation_invariant_image_seg	0.53	-2.54079e+07	18	mean_surface_area
119	Rotation_invariant_image_seg	0.56	-2.66289e+07	19	mean_surface_area
120	Rotation_invariant_image_seg	0.54	-2.56923e+07	20	mean_surface_area
121	Rotation_invariant_image_seg	0.52	-2.70973e+07	21	mean_surface_area
122	Rotation_invariant_image_seg	0.53	-2.60736e+07	22	mean_surface_area
123	Rotation_invariant_image_seg	0.54	-26066542	23	mean_surface_area
124	Rotation_invariant_image_seg	0.54	-2.56639e+07	24	mean_surface_area
125	Rotation_invariant_image_seg	0.54	-2.57527e+07	25	mean_surface_area
126	Rotation_invariant_image_seg	0.54	-2.61905e+07	26	mean_surface_area
127	Rotation_invariant_image_seg	0.55	-2.67021e+07	27	mean_surface_area
128	Rotation_invariant_image_seg	0.52	-2.52806e+07	28	mean_surface_area
129	Rotation_invariant_image_seg	0.53	-2.63125e+07	29	mean_surface_area
130	Rotation_invariant_image_seg	0.54	-2.59173e+07	30	mean_surface_area
131	Rotation_invariant_image_seg	0.54	-2.5716e+07	31	mean_surface_area
132	Rotation_invariant_image_seg	0.52	-2.68889e+07	32	mean_surface_area
133	Rotation_invariant_image_seg	0.53	-2.60531e+07	33	mean_surface_area
134	Rotation_invariant_image_seg	0.55	-2.567e+07	34	mean_surface_area
135	Rotation_invariant_image_seg	0.52	-2.59247e+07	35	mean_surface_area
136	Rotation_invariant_image_seg	0.55	-2.58459e+07	36	mean_surface_area
137	Rotation_invariant_image_seg	0.55	-2.6339e+07	37	mean_surface_area
138	Rotation_invariant_image_seg	0.54	-2.57538e+07	38	mean_surface_area
139	Rotation_invariant_image_seg	0.53	-2.6037e+07	39	mean_surface_area
140	Rotation_invariant_image_seg	0.53	-2.50541e+07	40	mean_surface_area
141	Rotation_invariant_image_seg	0.54	-2.6409e+07	41	mean_surface_area
142	Rotation_invariant_image_seg	0.52	-2.77209e+07	42	mean_surface_area
143	Rotation_invariant_image_seg	0.54	-2.53362e+07	43	mean_surface_area
144	Rotation_invariant_image_seg	0.55	-2.53186e+07	44	mean_surface_area
145	Rotation_invariant_image_seg	0.55	-2.60602e+07	45	mean_surface_area
146	Rotation_invariant_image_seg	0.53	-2.66866e+07	46	mean_surface_area
147	Rotation_invariant_image_seg	0.54	-2.68087e+07	47	mean_surface_area
148	Rotation_invariant_image_seg	0.54	-2.46267e+07	48	mean_surface_area
149	Rotation_invariant_image_seg	0.54	-2.50008e+07	49	mean_surface_area
150	Rotation_invariant_image_seg	0.54	-2.62712e+07	50	mean_surface_area
151	Rotation_invariant_image_seg	0.53	-2.61137e+07	51	mean_surface_area
152	Rotation_invariant_image_seg	0.55	-2.56343e+07	52	mean_surface_area
153	Rotation_invariant_image_seg	0.52	-2.63742e+07	53	mean_surface_area
154	Rotation_invariant_image_seg	0.55	-2.53937e+07	54	mean_surface_area
155	Rotation_invariant_image_seg	0.52	-2.53231e+07	55	mean_surface_area
156	Rotation_invariant_image_seg	0.51	-2.67897e+07	56	mean_surface_area
157	Rotation_invariant_image_seg	0.55	-2.53701e+07	57	mean_surface_area
158	Rotation_invariant_image_seg	0.55	-2.65277e+07	58	mean_surface_area
159	Rotation_invariant_image_seg	0.54	-2.63005e+07	59	mean_surface_area
160	Rotation_invariant_image_seg	0.55	-2.65041e+07	60	mean_surface_area
161	Rotation_invariant_image_seg	0.54	-2.60284e+07	61	mean_surface_area
162	Rotation_invariant_image_seg	0.52	-2.62503e+07	62	mean_surface_area
163	Rotation_invariant_image_seg	0.49	-2.64645e+07	63	mean_surface_area
164	Rotation_invariant_image_seg	0.56	-2.54262e+07	64	mean_surface_area
165	Rotation_invariant_image_seg	0.52	-2.64411e+07	65	mean_surface_area
166	Rotation_invariant_image_seg	0.55	-2.46551e+07	66	mean_surface_area
167	Rotation_invariant_image_seg	0.55	-2.56451e+07	67	mean_surface_area
168	Rotation_invariant_image_seg	0.53	-2.61917e+07	68	mean_surface_area
169	Rotation_invariant_image_seg	0.55	-2.62478e+07	69	mean_surface_area
170	Rotation_invariant_image_seg	0.54	-2.608e+07	70	mean_surface_area
171	Rotation_invariant_image_seg	0.53	-2.70073e+07	71	mean_surface_area
172	Rotation_invariant_image_seg	0.53	-2.5916e+07	72	mean_surface_area
173	Rotation_invariant_image_seg	0.53	-2.57052e+07	73	mean_surface_area
174	Rotation_invariant_image_seg	0.54	-2.57128e+07	74	mean_surface_area
175	Rotation_invariant_image_seg	0.51	-2.73664e+07	75	mean_surface_area
176	Rotation_invariant_image_seg	0.54	-2.45147e+07	76	mean_surface_area
177	Rotation_invariant_image_seg	0.55	-2.58439e+07	77	mean_surface_area
178	Rotation_invariant_image_seg	0.52	-2.7455e+07	78	mean_surface_area
179	Rotation_invariant_image_seg	0.56	-2.47072e+07	79	mean_surface_area
180	Rotation_invariant_image_seg	0.53	-2.64233e+07	80	mean_surface_area
181	Rotation_invariant_image_seg	0.55	-2.50082e+07	81	mean_surface_area
182	Rotation_invariant_image_seg	0.52	-2.74425e+07	82	mean_surface_area
183	Rotation_invariant_image_seg	0.55	-2.47588e+07	83	mean_surface_area
184	Rotation_invariant_image_seg	0.54	-2.64781e+07	84	mean_surface_area
185	Rotation_invariant_image_seg	0.54	-2.54645e+07	85	mean_surface_area
186	Rotation_invariant_image_seg	0.53	-2.57769e+07	86	mean_surface_area
187	Rotation_invariant_image_seg	0.54	-2.64347e+07	87	mean_surface_area
188	Rotation_invariant_image_seg	0.51	-2.70144e+07	88	mean_surface_area
189	Rotation_invariant_image_seg	0.56	-2.52117e+07	89	mean_surface_area
190	Rotation_invariant_image_seg	0.53	-2.63606e+07	90	mean_surface_area
191	Rotation_invariant_image_seg	0.53	-2.69984e+07	91	mean_surface_area
192	Rotation_invariant_image_seg	0.54	-2.58857e+07	92	mean_surface_area
193	Rotation_invariant_image_seg	0.53	-2.63077e+07	93	mean_surface_area
194	Rotation_invariant_image_seg	0.56	-2.38802e+07	94	mean_surface_area
195	Rotation_invariant_image_seg	0.54	-2.61313e+07	95	mean_surface_area
196	Rotation_invariant_image_seg	0.54	-2.64165e+07	96	mean_surface_area
197	Rotation_invariant_image_seg	0.53	-2.50342e+07	97	mean_surface_area
198	Rotation_invariant_image_seg	0.54	-2.58459e+07	98	mean_surface_area
199	Rotation_invariant_image_seg	0.52	-2.67615e+07	99	mean_surface_area
200	Classical_image_SDF	0.54	-2.57856e+07	0	mean_surface_area
201	Classical_image_SDF	0.54	-2.5366e+07	1	mean_surface_area
202	Classical_image_SDF	0.56	-2.52511e+07	2	mean_surface_area
203	Classical_image_SDF	0.55	-2.57026e+07	3	mean_surface_area
204	Classical_image_SDF	0.57	-2.33207e+07	4	mean_surface_area
205	Classical_image_SDF	0.58	-2.44116e+07	5	mean_surface_area
206	Classical_image_SDF	0.54	-2.49869e+07	6	mean_surface_area
207	Classical_image_SDF	0.55	-2.55622e+07	7	mean_surface_area
208	Classical_image_SDF	0.56	-2.44861e+07	8	mean_surface_area
209	Classical_image_SDF	0.56	-2.4783e+07	9	mean_surface_area
210	Classical_image_SDF	0.54	-2.56121e+07	10	mean_surface_area
211	Classical_image_SDF	0.55	-2.49381e+07	11	mean_surface_area
212	Classical_image_SDF	0.55	-2.57833e+07	12	mean_surface_area
213	Classical_image_SDF	0.57	-2.47838e+07	13	mean_surface_area
214	Classical_image_SDF	0.57	-2.33822e+07	14	mean_surface_area
215	Classical_image_SDF	0.54	-2.61627e+07	15	mean_surface_area
216	Classical_image_SDF	0.57	-2.38743e+07	16	mean_surface_area
217	Classical_image_SDF	0.56	-2.43281e+07	17	mean_surface_area
218	Classical_image_SDF	0.53	-2.5066e+07	18	mean_surface_area
219	Classical_image_SDF	0.58	-2.54647e+07	19	mean_surface_area
220	Classical_image_SDF	0.56	-2.45438e+07	20	mean_surface_area
221	Classical_image_SDF	0.54	-2.54994e+07	21	mean_surface_area
222	Classical_image_SDF	0.55	-2.50547e+07	22	mean_surface_area
223	Classical_image_SDF	0.56	-2.50837e+07	23	mean_surface_area
224	Classical_image_SDF	0.56	-2.48879e+07	24	mean_surface_area
225	Classical_image_SDF	0.57	-2.42909e+07	25	mean_surface_area
226	Classical_image_SDF	0.55	-2.51209e+07	26	mean_surface_area
227	Classical_image_SDF	0.55	-2.62411e+07	27	mean_surface_area
228	Classical_image_SDF	0.55	-2.35643e+07	28	mean_surface_area
229	Classical_image_SDF	0.54	-2.57412e+07	29	mean_surface_area
230	Classical_image_SDF	0.56	-2.47463e+07	30	mean_surface_area
231	Classical_image_SDF	0.56	-2.45066e+07	31	mean_surface_area
232	Classical_image_SDF	0.55	-2.55732e+07	32	mean_surface_area
233	Classical_image_SDF	0.55	-2.51022e+07	33	mean_surface_area
234	Classical_image_SDF	0.57	-2.45302e+07	34	mean_surface_area
235	Classical_image_SDF	0.54	-2.48621e+07	35	mean_surface_area
236	Classical_image_SDF	0.56	-2.54437e+07	36	mean_surface_area
237	Classical_image_SDF	0.56	-2.57486e+07	37	mean_surface_area
238	Classical_image_SDF	0.56	-2.44798e+07	38	mean_surface_area
239	Classical_image_SDF	0.54	-2.52745e+07	39	mean_surface_area
240	Classical_image_SDF	0.54	-2.4786e+07	40	mean_surface_area
241	Classical_image_SDF	0.56	-2.55576e+07	41	mean_surface_area
242	Classical_image_SDF	0.56	-2.55053e+07	42	mean_surface_area
243	Classical_image_SDF	0.57	-2.3664e+07	43	mean_surface_area
244	Classical_image_SDF	0.55	-2.55778e+07	44	mean_surface_area
245	Classical_image_SDF	0.55	-2.59351e+07	45	mean_surface_area
246	Classical_image_SDF	0.55	-2.55572e+07	46	mean_surface_area
247	Classical_image_SDF	0.55	-2.5942e+07	47	mean_surface_area
248	Classical_image_SDF	0.56	-2.33749e+07	48	mean_surface_area
249	Classical_image_SDF	0.56	-2.41683e+07	49	mean_surface_area
250	Classical_image_SDF	0.56	-2.51044e+07	50	mean_surface_area
251	Classical_image_SDF	0.54	-2.52182e+07	51	mean_surface_area
252	Classical_image_SDF	0.57	-2.46988e+07	52	mean_surface_area
253	Classical_image_SDF	0.53	-2.54367e+07	53	mean_surface_area
254	Classical_image_SDF	0.56	-2.45673e+07	54	mean_surface_area
255	Classical_image_SDF	0.56	-2.33396e+07	55	mean_surface_area
256	Classical_image_SDF	0.54	-2.54036e+07	56	mean_surface_area
257	Classical_image_SDF	0.55	-2.51638e+07	57	mean_surface_area
258	Classical_image_SDF	0.56	-2.55345e+07	58	mean_surface_area
259	Classical_image_SDF	0.55	-2.59418e+07	59	mean_surface_area
260	Classical_image_SDF	0.55	-2.63234e+07	60	mean_surface_area
261	Classical_image_SDF	0.57	-2.44492e+07	61	mean_surface_area
262	Classical_image_SDF	0.53	-2.55405e+07	62	mean_surface_area
263	Classical_image_SDF	0.53	-2.45345e+07	63	mean_surface_area
264	Classical_image_SDF	0.57	-2.4758e+07	64	mean_surface_area
265	Classical_image_SDF	0.54	-2.5313e+07	65	mean_surface_area
266	Classical_image_SDF	0.57	-2.34273e+07	66	mean_surface_area
267	Classical_image_SDF	0.54	-2.6253e+07	67	mean_surface_area
268	Classical_image_SDF	0.56	-24787140	68	mean_surface_area
269	Classical_image_SDF	0.55	-2.61514e+07	69	mean_surface_area
270	Classical_image_SDF	0.55	-2.52335e+07	70	mean_surface_area
271	Classical_image_SDF	0.54	-2.62359e+07	71	mean_surface_area
272	Classical_image_SDF	0.55	-2.48482e+07	72	mean_surface_area
273	Classical_image_SDF	0.57	-2.38909e+07	73	mean_surface_area
274	Classical_image_SDF	0.55	-2.51345e+07	74	mean_surface_area
275	Classical_image_SDF	0.53	-2.61214e+07	75	mean_surface_area
276	Classical_image_SDF	0.56	-2.35189e+07	76	mean_surface_area
277	Classical_image_SDF	0.56	-2.52103e+07	77	mean_surface_area
278	Classical_image_SDF	0.57	-2.48045e+07	78	mean_surface_area
279	Classical_image_SDF	0.55	-2.50923e+07	79	mean_surface_area
280	Classical_image_SDF	0.54	-2.55718e+07	80	mean_surface_area
281	Classical_image_SDF	0.54	-2.50454e+07	81	mean_surface_area
282	Classical_image_SDF	0.53	-2.67387e+07	82	mean_surface_area
283	Classical_image_SDF	0.57	-2.36563e+07	83	mean_surface_area
284	Classical_image_SDF	0.56	-2.52099e+07	84	mean_surface_area
285	Classical_image_SDF	0.55	-2.50805e+07	85	mean_surface_area
286	Classical_image_SDF	0.55	-2.49774e+07	86	mean_surface_area
287	Classical_image_SDF	0.56	-2.55506e+07	87	mean_surface_area
288	Classical_image_SDF	0.54	-2.56119e+07	88	mean_surface_area
289	Classical_image_SDF	0.58	-2.38298e+07	89	mean_surface_area
290	Classical_image_SDF	0.55	-2.51512e+07	90	mean_surface_area
291	Classical_image_SDF	0.56	-2.56291e+07	91	mean_surface_area
292	Classical_image_SDF	0.57	-2.40945e+07	92	mean_surface_area
293	Classical_image_SDF	0.55	-2.51156e+07	93	mean_surface_area
294	Classical_image_SDF	0.54	-2.51298e+07	94	mean_surface_area
295	Classical_image_SDF	0.55	-2.55972e+07	95	mean_surface_area
296	Classical_image_SDF	0.56	-2.52571e+07	96	mean_surface_area
297	Classical_image_SDF	0.54	-2.40573e+07	97	mean_surface_area
298	Classical_image_SDF	0.57	-2.46371e+07	98	mean_surface_area
299	Classical_image_SDF	0.55	-2.51148e+07	99	mean_surface_area
300	Rotation_invariant_image_SDF	0.62	-2.14118e+07	0	mean_surface_area
301	Rotation_invariant_image_SDF	0.61	-2.11195e+07	1	mean_surface_area
302	Rotation_invariant_image_SDF	0.62	-2.16668e+07	2	mean_surface_area
303	Rotation_invariant_image_SDF	0.61	-2.22535e+07	3	mean_surface_area
304	Rotation_invariant_image_SDF	0.63	-2.00274e+07	4	mean_surface_area
305	Rotation_invariant_image_SDF	0.62	-2.17974e+07	5	mean_surface_area
306	Rotation_invariant_image_SDF	0.62	-2.05625e+07	6	mean_surface_area
307	Rotation_invariant_image_SDF	0.63	-2.08305e+07	7	mean_surface_area
308	Rotation_invariant_image_SDF	0.62	-2.1293e+07	8	mean_surface_area
309	Rotation_invariant_image_SDF	0.61	-2.19807e+07	9	mean_surface_area
310	Rotation_invariant_image_SDF	0.62	-2.13332e+07	10	mean_surface_area
311	Rotation_invariant_image_SDF	0.61	-2.15974e+07	11	mean_surface_area
312	Rotation_invariant_image_SDF	0.62	-2.18107e+07	12	mean_surface_area
313	Rotation_invariant_image_SDF	0.63	-2.11949e+07	13	mean_surface_area
314	Rotation_invariant_image_SDF	0.63	-2.04166e+07	14	mean_surface_area
315	Rotation_invariant_image_SDF	0.61	-2.22643e+07	15	mean_surface_area
316	Rotation_invariant_image_SDF	0.64	-1.99696e+07	16	mean_surface_area
317	Rotation_invariant_image_SDF	0.62	-2.0915e+07	17	mean_surface_area
318	Rotation_invariant_image_SDF	0.61	-2.06935e+07	18	mean_surface_area
319	Rotation_invariant_image_SDF	0.64	-2.1774e+07	19	mean_surface_area
320	Rotation_invariant_image_SDF	0.61	-2.15536e+07	20	mean_surface_area
321	Rotation_invariant_image_SDF	0.62	-2.10817e+07	21	mean_surface_area
322	Rotation_invariant_image_SDF	0.63	-2.08799e+07	22	mean_surface_area
323	Rotation_invariant_image_SDF	0.62	-2.14563e+07	23	mean_surface_area
324	Rotation_invariant_image_SDF	0.61	-2.17293e+07	24	mean_surface_area
325	Rotation_invariant_image_SDF	0.62	-2.11547e+07	25	mean_surface_area
326	Rotation_invariant_image_SDF	0.6	-2.25345e+07	26	mean_surface_area
327	Rotation_invariant_image_SDF	0.63	-2.17442e+07	27	mean_surface_area
328	Rotation_invariant_image_SDF	0.62	-1.99261e+07	28	mean_surface_area
329	Rotation_invariant_image_SDF	0.62	-2.12433e+07	29	mean_surface_area
330	Rotation_invariant_image_SDF	0.63	-2.0974e+07	30	mean_surface_area
331	Rotation_invariant_image_SDF	0.62	-2.1006e+07	31	mean_surface_area
332	Rotation_invariant_image_SDF	0.62	-2.12285e+07	32	mean_surface_area
333	Rotation_invariant_image_SDF	0.61	-2.16567e+07	33	mean_surface_area
334	Rotation_invariant_image_SDF	0.62	-2.14305e+07	34	mean_surface_area
335	Rotation_invariant_image_SDF	0.61	-2.10901e+07	35	mean_surface_area
336	Rotation_invariant_image_SDF	0.64	-2.08827e+07	36	mean_surface_area
337	Rotation_invariant_image_SDF	0.62	-2.18143e+07	37	mean_surface_area
338	Rotation_invariant_image_SDF	0.61	-2.13828e+07	38	mean_surface_area
339	Rotation_invariant_image_SDF	0.61	-2.1395e+07	39	mean_surface_area
340	Rotation_invariant_image_SDF	0.61	-2.11578e+07	40	mean_surface_area
341	Rotation_invariant_image_SDF	0.61	-2.22204e+07	41	mean_surface_area
342	Rotation_invariant_image_SDF	0.62	-2.17457e+07	42	mean_surface_area
343	Rotation_invariant_image_SDF	0.64	-1.99723e+07	43	mean_surface_area
344	Rotation_invariant_image_SDF	0.63	-2.0588e+07	44	mean_surface_area
345	Rotation_invariant_image_SDF	0.63	-2.13226e+07	45	mean_surface_area
346	Rotation_invariant_image_SDF	0.62	-2.15967e+07	46	mean_surface_area
347	Rotation_invariant_image_SDF	0.62	-2.20956e+07	47	mean_surface_area
348	Rotation_invariant_image_SDF	0.61	-2.07409e+07	48	mean_surface_area
349	Rotation_invariant_image_SDF	0.62	-2.06632e+07	49	mean_surface_area
350	Rotation_invariant_image_SDF	0.63	-2.12722e+07	50	mean_surface_area
351	Rotation_invariant_image_SDF	0.62	-2.10818e+07	51	mean_surface_area
352	Rotation_invariant_image_SDF	0.62	-2.15693e+07	52	mean_surface_area
353	Rotation_invariant_image_SDF	0.61	-2.1125e+07	53	mean_surface_area
354	Rotation_invariant_image_SDF	0.62	-2.14792e+07	54	mean_surface_area
355	Rotation_invariant_image_SDF	0.63	-1.95827e+07	55	mean_surface_area
356	Rotation_invariant_image_SDF	0.61	-2.15803e+07	56	mean_surface_area
357	Rotation_invariant_image_SDF	0.62	-2.13545e+07	57	mean_surface_area
358	Rotation_invariant_image_SDF	0.63	-2.13241e+07	58	mean_surface_area
359	Rotation_invariant_image_SDF	0.62	-2.20073e+07	59	mean_surface_area
360	Rotation_invariant_image_SDF	0.64	-2.12167e+07	60	mean_surface_area
361	Rotation_invariant_image_SDF	0.62	-2.13542e+07	61	mean_surface_area
362	Rotation_invariant_image_SDF	0.6	-2.16957e+07	62	mean_surface_area
363	Rotation_invariant_image_SDF	0.59	-2.1391e+07	63	mean_surface_area
364	Rotation_invariant_image_SDF	0.63	-2.12376e+07	64	mean_surface_area
365	Rotation_invariant_image_SDF	0.62	-2.10315e+07	65	mean_surface_area
366	Rotation_invariant_image_SDF	0.62	-2.05212e+07	66	mean_surface_area
367	Rotation_invariant_image_SDF	0.63	-2.08671e+07	67	mean_surface_area
368	Rotation_invariant_image_SDF	0.62	-2.13497e+07	68	mean_surface_area
369	Rotation_invariant_image_SDF	0.61	-2.23734e+07	69	mean_surface_area
370	Rotation_invariant_image_SDF	0.62	-2.14606e+07	70	mean_surface_area
371	Rotation_invariant_image_SDF	0.61	-2.21123e+07	71	mean_surface_area
372	Rotation_invariant_image_SDF	0.63	-2.08273e+07	72	mean_surface_area
373	Rotation_invariant_image_SDF	0.62	-2.08367e+07	73	mean_surface_area
374	Rotation_invariant_image_SDF	0.63	-2.08418e+07	74	mean_surface_area
375	Rotation_invariant_image_SDF	0.6	-2.23244e+07	75	mean_surface_area
376	Rotation_invariant_image_SDF	0.63	-2.00891e+07	76	mean_surface_area
377	Rotation_invariant_image_SDF	0.63	-2.14735e+07	77	mean_surface_area
378	Rotation_invariant_image_SDF	0.63	-2.14549e+07	78	mean_surface_area
379	Rotation_invariant_image_SDF	0.62	-2.13675e+07	79	mean_surface_area
380	Rotation_invariant_image_SDF	0.62	-2.14281e+07	80	mean_surface_area
381	Rotation_invariant_image_SDF	0.61	-2.16895e+07	81	mean_surface_area
382	Rotation_invariant_image_SDF	0.6	-2.2872e+07	82	mean_surface_area
383	Rotation_invariant_image_SDF	0.64	-1.97898e+07	83	mean_surface_area
384	Rotation_invariant_image_SDF	0.63	-2.1209e+07	84	mean_surface_area
385	Rotation_invariant_image_SDF	0.63	-2.0608e+07	85	mean_surface_area
386	Rotation_invariant_image_SDF	0.62	-2.11978e+07	86	mean_surface_area
387	Rotation_invariant_image_SDF	0.61	-2.23749e+07	87	mean_surface_area
388	Rotation_invariant_image_SDF	0.6	-2.17709e+07	88	mean_surface_area
389	Rotation_invariant_image_SDF	0.64	-2.03512e+07	89	mean_surface_area
390	Rotation_invariant_image_SDF	0.61	-2.19788e+07	90	mean_surface_area
391	Rotation_invariant_image_SDF	0.63	-2.15053e+07	91	mean_surface_area
392	Rotation_invariant_image_SDF	0.64	-2.02176e+07	92	mean_surface_area
393	Rotation_invariant_image_SDF	0.61	-2.19603e+07	93	mean_surface_area
394	Rotation_invariant_image_SDF	0.61	-2.12939e+07	94	mean_surface_area
395	Rotation_invariant_image_SDF	0.63	-2.08574e+07	95	mean_surface_area
396	Rotation_invariant_image_SDF	0.61	-22341337	96	mean_surface_area
397	Rotation_invariant_image_SDF	0.61	-2.03391e+07	97	mean_surface_area
398	Rotation_invariant_image_SDF	0.63	-2.11251e+07	98	mean_surface_area
399	Rotation_invariant_image_SDF	0.62	-2.14293e+07	99	mean_surface_area
400	Rotation_invariant_pointcloud_SDF	0.53	-2.66797e+07	0	mean_surface_area
401	Rotation_invariant_pointcloud_SDF	0.54	-2.52865e+07	1	mean_surface_area
402	Rotation_invariant_pointcloud_SDF	0.51	-2.82496e+07	2	mean_surface_area
403	Rotation_invariant_pointcloud_SDF	0.53	-2.70848e+07	3	mean_surface_area
404	Rotation_invariant_pointcloud_SDF	0.55	-2.39488e+07	4	mean_surface_area
405	Rotation_invariant_pointcloud_SDF	0.55	-2.61275e+07	5	mean_surface_area
406	Rotation_invariant_pointcloud_SDF	0.52	-2.60233e+07	6	mean_surface_area
407	Rotation_invariant_pointcloud_SDF	0.54	-2.61704e+07	7	mean_surface_area
408	Rotation_invariant_pointcloud_SDF	0.54	-2.53606e+07	8	mean_surface_area
409	Rotation_invariant_pointcloud_SDF	0.51	-2.78573e+07	9	mean_surface_area
410	Rotation_invariant_pointcloud_SDF	0.54	-2.58841e+07	10	mean_surface_area
411	Rotation_invariant_pointcloud_SDF	0.53	-2.58411e+07	11	mean_surface_area
412	Rotation_invariant_pointcloud_SDF	0.52	-2.73133e+07	12	mean_surface_area
413	Rotation_invariant_pointcloud_SDF	0.53	-2.69498e+07	13	mean_surface_area
414	Rotation_invariant_pointcloud_SDF	0.54	-2.54818e+07	14	mean_surface_area
415	Rotation_invariant_pointcloud_SDF	0.53	-2.66936e+07	15	mean_surface_area
416	Rotation_invariant_pointcloud_SDF	0.53	-2.57601e+07	16	mean_surface_area
417	Rotation_invariant_pointcloud_SDF	0.52	-2.62141e+07	17	mean_surface_area
418	Rotation_invariant_pointcloud_SDF	0.53	-2.52247e+07	18	mean_surface_area
419	Rotation_invariant_pointcloud_SDF	0.54	-2.76708e+07	19	mean_surface_area
420	Rotation_invariant_pointcloud_SDF	0.52	-2.63196e+07	20	mean_surface_area
421	Rotation_invariant_pointcloud_SDF	0.52	-2.70343e+07	21	mean_surface_area
422	Rotation_invariant_pointcloud_SDF	0.52	-2.6535e+07	22	mean_surface_area
423	Rotation_invariant_pointcloud_SDF	0.55	-2.54765e+07	23	mean_surface_area
424	Rotation_invariant_pointcloud_SDF	0.53	-2.62475e+07	24	mean_surface_area
425	Rotation_invariant_pointcloud_SDF	0.53	-2.60506e+07	25	mean_surface_area
426	Rotation_invariant_pointcloud_SDF	0.53	-2.64018e+07	26	mean_surface_area
427	Rotation_invariant_pointcloud_SDF	0.52	-2.82945e+07	27	mean_surface_area
428	Rotation_invariant_pointcloud_SDF	0.52	-2.5191e+07	28	mean_surface_area
429	Rotation_invariant_pointcloud_SDF	0.55	-2.5517e+07	29	mean_surface_area
430	Rotation_invariant_pointcloud_SDF	0.55	-2.58082e+07	30	mean_surface_area
431	Rotation_invariant_pointcloud_SDF	0.54	-2.56103e+07	31	mean_surface_area
432	Rotation_invariant_pointcloud_SDF	0.53	-26232617	32	mean_surface_area
433	Rotation_invariant_pointcloud_SDF	0.52	-2.63005e+07	33	mean_surface_area
434	Rotation_invariant_pointcloud_SDF	0.52	-2.73237e+07	34	mean_surface_area
435	Rotation_invariant_pointcloud_SDF	0.52	-2.56838e+07	35	mean_surface_area
436	Rotation_invariant_pointcloud_SDF	0.54	-2.6477e+07	36	mean_surface_area
437	Rotation_invariant_pointcloud_SDF	0.51	-2.84872e+07	37	mean_surface_area
438	Rotation_invariant_pointcloud_SDF	0.53	-2.59017e+07	38	mean_surface_area
439	Rotation_invariant_pointcloud_SDF	0.54	-2.53144e+07	39	mean_surface_area
440	Rotation_invariant_pointcloud_SDF	0.52	-2.57971e+07	40	mean_surface_area
441	Rotation_invariant_pointcloud_SDF	0.51	-2.79742e+07	41	mean_surface_area
442	Rotation_invariant_pointcloud_SDF	0.53	-2.7325e+07	42	mean_surface_area
443	Rotation_invariant_pointcloud_SDF	0.54	-2.50842e+07	43	mean_surface_area
444	Rotation_invariant_pointcloud_SDF	0.55	-2.53511e+07	44	mean_surface_area
445	Rotation_invariant_pointcloud_SDF	0.54	-2.64281e+07	45	mean_surface_area
446	Rotation_invariant_pointcloud_SDF	0.51	-2.81746e+07	46	mean_surface_area
447	Rotation_invariant_pointcloud_SDF	0.55	-2.63298e+07	47	mean_surface_area
448	Rotation_invariant_pointcloud_SDF	0.55	-2.41685e+07	48	mean_surface_area
449	Rotation_invariant_pointcloud_SDF	0.53	-2.57176e+07	49	mean_surface_area
450	Rotation_invariant_pointcloud_SDF	0.53	-2.67845e+07	50	mean_surface_area
451	Rotation_invariant_pointcloud_SDF	0.53	-2.61698e+07	51	mean_surface_area
452	Rotation_invariant_pointcloud_SDF	0.54	-2.61874e+07	52	mean_surface_area
453	Rotation_invariant_pointcloud_SDF	0.53	-2.59524e+07	53	mean_surface_area
454	Rotation_invariant_pointcloud_SDF	0.52	-2.69742e+07	54	mean_surface_area
455	Rotation_invariant_pointcloud_SDF	0.54	-2.42646e+07	55	mean_surface_area
456	Rotation_invariant_pointcloud_SDF	0.53	-2.58802e+07	56	mean_surface_area
457	Rotation_invariant_pointcloud_SDF	0.52	-2.70755e+07	57	mean_surface_area
458	Rotation_invariant_pointcloud_SDF	0.53	-2.72149e+07	58	mean_surface_area
459	Rotation_invariant_pointcloud_SDF	0.53	-2.70905e+07	59	mean_surface_area
460	Rotation_invariant_pointcloud_SDF	0.53	-2.75303e+07	60	mean_surface_area
461	Rotation_invariant_pointcloud_SDF	0.55	-2.50851e+07	61	mean_surface_area
462	Rotation_invariant_pointcloud_SDF	0.51	-2.66479e+07	62	mean_surface_area
463	Rotation_invariant_pointcloud_SDF	0.52	-2.52342e+07	63	mean_surface_area
464	Rotation_invariant_pointcloud_SDF	0.53	-2.72762e+07	64	mean_surface_area
465	Rotation_invariant_pointcloud_SDF	0.54	-2.58558e+07	65	mean_surface_area
466	Rotation_invariant_pointcloud_SDF	0.55	-2.46518e+07	66	mean_surface_area
467	Rotation_invariant_pointcloud_SDF	0.53	-2.64951e+07	67	mean_surface_area
468	Rotation_invariant_pointcloud_SDF	0.53	-2.64896e+07	68	mean_surface_area
469	Rotation_invariant_pointcloud_SDF	0.52	-2.79369e+07	69	mean_surface_area
470	Rotation_invariant_pointcloud_SDF	0.51	-2.74469e+07	70	mean_surface_area
471	Rotation_invariant_pointcloud_SDF	0.53	-2.71135e+07	71	mean_surface_area
472	Rotation_invariant_pointcloud_SDF	0.54	-2.57633e+07	72	mean_surface_area
473	Rotation_invariant_pointcloud_SDF	0.53	-2.57645e+07	73	mean_surface_area
474	Rotation_invariant_pointcloud_SDF	0.55	-2.5446e+07	74	mean_surface_area
475	Rotation_invariant_pointcloud_SDF	0.52	-2.65921e+07	75	mean_surface_area
476	Rotation_invariant_pointcloud_SDF	0.54	-2.47028e+07	76	mean_surface_area
477	Rotation_invariant_pointcloud_SDF	0.52	-2.72741e+07	77	mean_surface_area
478	Rotation_invariant_pointcloud_SDF	0.53	-2.69816e+07	78	mean_surface_area
479	Rotation_invariant_pointcloud_SDF	0.53	-2.61934e+07	79	mean_surface_area
480	Rotation_invariant_pointcloud_SDF	0.53	-2.62507e+07	80	mean_surface_area
481	Rotation_invariant_pointcloud_SDF	0.54	-2.53753e+07	81	mean_surface_area
482	Rotation_invariant_pointcloud_SDF	0.51	-2.80931e+07	82	mean_surface_area
483	Rotation_invariant_pointcloud_SDF	0.54	-2.52844e+07	83	mean_surface_area
484	Rotation_invariant_pointcloud_SDF	0.53	-2.69582e+07	84	mean_surface_area
485	Rotation_invariant_pointcloud_SDF	0.54	-2.57216e+07	85	mean_surface_area
486	Rotation_invariant_pointcloud_SDF	0.54	-2.55894e+07	86	mean_surface_area
487	Rotation_invariant_pointcloud_SDF	0.53	-2.69694e+07	87	mean_surface_area
488	Rotation_invariant_pointcloud_SDF	0.51	-2.70539e+07	88	mean_surface_area
489	Rotation_invariant_pointcloud_SDF	0.54	-2.59808e+07	89	mean_surface_area
490	Rotation_invariant_pointcloud_SDF	0.52	-2.6686e+07	90	mean_surface_area
491	Rotation_invariant_pointcloud_SDF	0.52	-2.78163e+07	91	mean_surface_area
492	Rotation_invariant_pointcloud_SDF	0.55	-2.50417e+07	92	mean_surface_area
493	Rotation_invariant_pointcloud_SDF	0.53	-2.6423e+07	93	mean_surface_area
494	Rotation_invariant_pointcloud_SDF	0.53	-2.58009e+07	94	mean_surface_area
495	Rotation_invariant_pointcloud_SDF	0.54	-2.63023e+07	95	mean_surface_area
496	Rotation_invariant_pointcloud_SDF	0.52	-2.78449e+07	96	mean_surface_area
497	Rotation_invariant_pointcloud_SDF	0.53	-2.46575e+07	97	mean_surface_area
498	Rotation_invariant_pointcloud_SDF	0.53	-2.66283e+07	98	mean_surface_area
499	Rotation_invariant_pointcloud_SDF	0.53	-2.6334e+07	99	mean_surface_area
500	Classical_image_seg	0.14	-1.67314e+07	0	std_surface_area
501	Classical_image_seg	0.14	-1.64874e+07	1	std_surface_area
502	Classical_image_seg	0.15	-1.72461e+07	2	std_surface_area
503	Classical_image_seg	0.12	-1.65124e+07	3	std_surface_area
504	Classical_image_seg	0.13	-1.5929e+07	4	std_surface_area
505	Classical_image_seg	0.11	-1.64574e+07	5	std_surface_area
506	Classical_image_seg	0.13	-1.67934e+07	6	std_surface_area
507	Classical_image_seg	0.15	-1.62899e+07	7	std_surface_area
508	Classical_image_seg	0.14	-1.66005e+07	8	std_surface_area
509	Classical_image_seg	0.16	-1.64534e+07	9	std_surface_area
510	Classical_image_seg	0.11	-1.64849e+07	10	std_surface_area
511	Classical_image_seg	0.14	-1.66805e+07	11	std_surface_area
512	Classical_image_seg	0.12	-1.73247e+07	12	std_surface_area
513	Classical_image_seg	0.15	-1.64898e+07	13	std_surface_area
514	Classical_image_seg	0.14	-1.62382e+07	14	std_surface_area
515	Classical_image_seg	0.1	-1.69445e+07	15	std_surface_area
516	Classical_image_seg	0.16	-1.67453e+07	16	std_surface_area
517	Classical_image_seg	0.13	-1.61773e+07	17	std_surface_area
518	Classical_image_seg	0.14	-1.66489e+07	18	std_surface_area
519	Classical_image_seg	0.14	-1.67003e+07	19	std_surface_area
520	Classical_image_seg	0.11	-1.72561e+07	20	std_surface_area
521	Classical_image_seg	0.15	-1.7289e+07	21	std_surface_area
522	Classical_image_seg	0.09	-1.69213e+07	22	std_surface_area
523	Classical_image_seg	0.14	-1.61094e+07	23	std_surface_area
524	Classical_image_seg	0.16	-1.5902e+07	24	std_surface_area
525	Classical_image_seg	0.12	-1.71998e+07	25	std_surface_area
526	Classical_image_seg	0.13	-1.67368e+07	26	std_surface_area
527	Classical_image_seg	0.13	-1.64529e+07	27	std_surface_area
528	Classical_image_seg	0.15	-1.64713e+07	28	std_surface_area
529	Classical_image_seg	0.13	-1.61825e+07	29	std_surface_area
530	Classical_image_seg	0.12	-1.63139e+07	30	std_surface_area
531	Classical_image_seg	0.17	-1.63016e+07	31	std_surface_area
532	Classical_image_seg	0.13	-1.69537e+07	32	std_surface_area
533	Classical_image_seg	0.16	-1.63761e+07	33	std_surface_area
534	Classical_image_seg	0.11	-1.67945e+07	34	std_surface_area
535	Classical_image_seg	0.18	-1.59712e+07	35	std_surface_area
536	Classical_image_seg	0.09	-1.74086e+07	36	std_surface_area
537	Classical_image_seg	0.13	-1.66275e+07	37	std_surface_area
538	Classical_image_seg	0.14	-1.618e+07	38	std_surface_area
539	Classical_image_seg	0.14	-1.6794e+07	39	std_surface_area
540	Classical_image_seg	0.17	-1.63984e+07	40	std_surface_area
541	Classical_image_seg	0.12	-1.62575e+07	41	std_surface_area
542	Classical_image_seg	0.11	-1.72743e+07	42	std_surface_area
543	Classical_image_seg	0.16	-1.63657e+07	43	std_surface_area
544	Classical_image_seg	0.12	-1.67531e+07	44	std_surface_area
545	Classical_image_seg	0.14	-1.61057e+07	45	std_surface_area
546	Classical_image_seg	0.14	-1.67799e+07	46	std_surface_area
547	Classical_image_seg	0.1	-1.68779e+07	47	std_surface_area
548	Classical_image_seg	0.18	-1.58933e+07	48	std_surface_area
549	Classical_image_seg	0.14	-1.68336e+07	49	std_surface_area
550	Classical_image_seg	0.11	-1.69514e+07	50	std_surface_area
551	Classical_image_seg	0.14	-1.6682e+07	51	std_surface_area
552	Classical_image_seg	0.13	-1.66967e+07	52	std_surface_area
553	Classical_image_seg	0.15	-1.60468e+07	53	std_surface_area
554	Classical_image_seg	0.13	-1.6784e+07	54	std_surface_area
555	Classical_image_seg	0.15	-1.62297e+07	55	std_surface_area
556	Classical_image_seg	0.14	-1.62905e+07	56	std_surface_area
557	Classical_image_seg	0.13	-1.72026e+07	57	std_surface_area
558	Classical_image_seg	0.13	-1.67478e+07	58	std_surface_area
559	Classical_image_seg	0.12	-1.66917e+07	59	std_surface_area
560	Classical_image_seg	0.14	-1.70385e+07	60	std_surface_area
561	Classical_image_seg	0.13	-1.63955e+07	61	std_surface_area
562	Classical_image_seg	0.15	-1.64323e+07	62	std_surface_area
563	Classical_image_seg	0.15	-1.63943e+07	63	std_surface_area
564	Classical_image_seg	0.13	-1.65658e+07	64	std_surface_area
565	Classical_image_seg	0.15	-1.61868e+07	65	std_surface_area
566	Classical_image_seg	0.16	-1.62409e+07	66	std_surface_area
567	Classical_image_seg	0.12	-1.70861e+07	67	std_surface_area
568	Classical_image_seg	0.13	-1.69338e+07	68	std_surface_area
569	Classical_image_seg	0.12	-1.68112e+07	69	std_surface_area
570	Classical_image_seg	0.12	-1.63823e+07	70	std_surface_area
571	Classical_image_seg	0.11	-1.66286e+07	71	std_surface_area
572	Classical_image_seg	0.13	-1.64211e+07	72	std_surface_area
573	Classical_image_seg	0.13	-1.70506e+07	73	std_surface_area
574	Classical_image_seg	0.17	-1.67094e+07	74	std_surface_area
575	Classical_image_seg	0.16	-1.65929e+07	75	std_surface_area
576	Classical_image_seg	0.16	-1.58937e+07	76	std_surface_area
577	Classical_image_seg	0.09	-1.69068e+07	77	std_surface_area
578	Classical_image_seg	0.11	-1.71119e+07	78	std_surface_area
579	Classical_image_seg	0.15	-1.65767e+07	79	std_surface_area
580	Classical_image_seg	0.14	-1.72002e+07	80	std_surface_area
581	Classical_image_seg	0.14	-1.62315e+07	81	std_surface_area
582	Classical_image_seg	0.1	-1.72937e+07	82	std_surface_area
583	Classical_image_seg	0.18	-1.58435e+07	83	std_surface_area
584	Classical_image_seg	0.1	-16693971	84	std_surface_area
585	Classical_image_seg	0.13	-1.70992e+07	85	std_surface_area
586	Classical_image_seg	0.15	-1.6107e+07	86	std_surface_area
587	Classical_image_seg	0.12	-1.59546e+07	87	std_surface_area
588	Classical_image_seg	0.14	-1.74881e+07	88	std_surface_area
589	Classical_image_seg	0.15	-1.62378e+07	89	std_surface_area
590	Classical_image_seg	0.12	-1.63738e+07	90	std_surface_area
591	Classical_image_seg	0.13	-1.70088e+07	91	std_surface_area
592	Classical_image_seg	0.12	-1.6559e+07	92	std_surface_area
593	Classical_image_seg	0.18	-1.64212e+07	93	std_surface_area
594	Classical_image_seg	0.13	-1.65611e+07	94	std_surface_area
595	Classical_image_seg	0.15	-1.6793e+07	95	std_surface_area
596	Classical_image_seg	0.11	-1.67308e+07	96	std_surface_area
597	Classical_image_seg	0.17	-1.61729e+07	97	std_surface_area
598	Classical_image_seg	0.13	-1.6691e+07	98	std_surface_area
599	Classical_image_seg	0.11	-1.66901e+07	99	std_surface_area
600	Rotation_invariant_image_seg	0.22	-1.51484e+07	0	std_surface_area
601	Rotation_invariant_image_seg	0.23	-1.48094e+07	1	std_surface_area
602	Rotation_invariant_image_seg	0.22	-1.58079e+07	2	std_surface_area
603	Rotation_invariant_image_seg	0.19	-1.5243e+07	3	std_surface_area
604	Rotation_invariant_image_seg	0.21	-1.44194e+07	4	std_surface_area
605	Rotation_invariant_image_seg	0.17	-1.53204e+07	5	std_surface_area
606	Rotation_invariant_image_seg	0.2	-1.54651e+07	6	std_surface_area
607	Rotation_invariant_image_seg	0.24	-1.46867e+07	7	std_surface_area
608	Rotation_invariant_image_seg	0.24	-1.47254e+07	8	std_surface_area
609	Rotation_invariant_image_seg	0.21	-1.54299e+07	9	std_surface_area
610	Rotation_invariant_image_seg	0.18	-1.51332e+07	10	std_surface_area
611	Rotation_invariant_image_seg	0.22	-1.51925e+07	11	std_surface_area
612	Rotation_invariant_image_seg	0.2	-1.575e+07	12	std_surface_area
613	Rotation_invariant_image_seg	0.26	-1.4282e+07	13	std_surface_area
614	Rotation_invariant_image_seg	0.21	-1.49612e+07	14	std_surface_area
615	Rotation_invariant_image_seg	0.19	-1.51468e+07	15	std_surface_area
616	Rotation_invariant_image_seg	0.25	-1.49626e+07	16	std_surface_area
617	Rotation_invariant_image_seg	0.21	-1.4845e+07	17	std_surface_area
618	Rotation_invariant_image_seg	0.22	-1.5112e+07	18	std_surface_area
619	Rotation_invariant_image_seg	0.2	-1.53703e+07	19	std_surface_area
620	Rotation_invariant_image_seg	0.23	-1.50876e+07	20	std_surface_area
621	Rotation_invariant_image_seg	0.21	-1.59998e+07	21	std_surface_area
622	Rotation_invariant_image_seg	0.18	-1.52927e+07	22	std_surface_area
623	Rotation_invariant_image_seg	0.18	-1.53078e+07	23	std_surface_area
624	Rotation_invariant_image_seg	0.24	-1.43799e+07	24	std_surface_area
625	Rotation_invariant_image_seg	0.2	-1.5624e+07	25	std_surface_area
626	Rotation_invariant_image_seg	0.21	-1.52185e+07	26	std_surface_area
627	Rotation_invariant_image_seg	0.2	-1.52023e+07	27	std_surface_area
628	Rotation_invariant_image_seg	0.22	-1.50754e+07	28	std_surface_area
629	Rotation_invariant_image_seg	0.23	-1.44082e+07	29	std_surface_area
630	Rotation_invariant_image_seg	0.21	-1.46005e+07	30	std_surface_area
631	Rotation_invariant_image_seg	0.22	-1.53059e+07	31	std_surface_area
632	Rotation_invariant_image_seg	0.21	-1.54292e+07	32	std_surface_area
633	Rotation_invariant_image_seg	0.19	-1.57222e+07	33	std_surface_area
634	Rotation_invariant_image_seg	0.21	-1.48592e+07	34	std_surface_area
635	Rotation_invariant_image_seg	0.25	-1.4608e+07	35	std_surface_area
636	Rotation_invariant_image_seg	0.19	-1.54607e+07	36	std_surface_area
637	Rotation_invariant_image_seg	0.19	-1.5579e+07	37	std_surface_area
638	Rotation_invariant_image_seg	0.22	-1.4574e+07	38	std_surface_area
639	Rotation_invariant_image_seg	0.22	-15202435	39	std_surface_area
640	Rotation_invariant_image_seg	0.23	-1.53144e+07	40	std_surface_area
641	Rotation_invariant_image_seg	0.19	-1.49493e+07	41	std_surface_area
642	Rotation_invariant_image_seg	0.2	-1.55929e+07	42	std_surface_area
643	Rotation_invariant_image_seg	0.23	-1.50433e+07	43	std_surface_area
644	Rotation_invariant_image_seg	0.22	-1.47431e+07	44	std_surface_area
645	Rotation_invariant_image_seg	0.22	-1.45456e+07	45	std_surface_area
646	Rotation_invariant_image_seg	0.2	-1.55631e+07	46	std_surface_area
647	Rotation_invariant_image_seg	0.16	-1.57696e+07	47	std_surface_area
648	Rotation_invariant_image_seg	0.25	-1.45387e+07	48	std_surface_area
649	Rotation_invariant_image_seg	0.23	-1.50435e+07	49	std_surface_area
650	Rotation_invariant_image_seg	0.2	-1.53519e+07	50	std_surface_area
651	Rotation_invariant_image_seg	0.21	-1.52941e+07	51	std_surface_area
652	Rotation_invariant_image_seg	0.21	-1.51813e+07	52	std_surface_area
653	Rotation_invariant_image_seg	0.21	-1.48834e+07	53	std_surface_area
654	Rotation_invariant_image_seg	0.23	-1.4867e+07	54	std_surface_area
655	Rotation_invariant_image_seg	0.22	-1.48701e+07	55	std_surface_area
656	Rotation_invariant_image_seg	0.18	-1.55617e+07	56	std_surface_area
657	Rotation_invariant_image_seg	0.23	-1.51506e+07	57	std_surface_area
658	Rotation_invariant_image_seg	0.23	-1.47953e+07	58	std_surface_area
659	Rotation_invariant_image_seg	0.19	-1.53191e+07	59	std_surface_area
660	Rotation_invariant_image_seg	0.21	-1.55743e+07	60	std_surface_area
661	Rotation_invariant_image_seg	0.23	-1.45274e+07	61	std_surface_area
662	Rotation_invariant_image_seg	0.21	-1.51507e+07	62	std_surface_area
663	Rotation_invariant_image_seg	0.18	-1.57206e+07	63	std_surface_area
664	Rotation_invariant_image_seg	0.21	-1.50229e+07	64	std_surface_area
665	Rotation_invariant_image_seg	0.22	-1.47673e+07	65	std_surface_area
666	Rotation_invariant_image_seg	0.22	-1.49685e+07	66	std_surface_area
667	Rotation_invariant_image_seg	0.21	-1.53057e+07	67	std_surface_area
668	Rotation_invariant_image_seg	0.2	-1.54944e+07	68	std_surface_area
669	Rotation_invariant_image_seg	0.21	-1.50311e+07	69	std_surface_area
670	Rotation_invariant_image_seg	0.19	-1.51113e+07	70	std_surface_area
671	Rotation_invariant_image_seg	0.17	-1.54294e+07	71	std_surface_area
672	Rotation_invariant_image_seg	0.22	-1.46845e+07	72	std_surface_area
673	Rotation_invariant_image_seg	0.22	-1.52294e+07	73	std_surface_area
674	Rotation_invariant_image_seg	0.23	-1.55146e+07	74	std_surface_area
675	Rotation_invariant_image_seg	0.21	-15592353	75	std_surface_area
676	Rotation_invariant_image_seg	0.24	-1.43722e+07	76	std_surface_area
677	Rotation_invariant_image_seg	0.18	-1.51854e+07	77	std_surface_area
678	Rotation_invariant_image_seg	0.21	-1.52609e+07	78	std_surface_area
679	Rotation_invariant_image_seg	0.22	-1.51679e+07	79	std_surface_area
680	Rotation_invariant_image_seg	0.21	-1.57723e+07	80	std_surface_area
681	Rotation_invariant_image_seg	0.21	-1.4961e+07	81	std_surface_area
682	Rotation_invariant_image_seg	0.19	-1.55835e+07	82	std_surface_area
683	Rotation_invariant_image_seg	0.26	-1.42902e+07	83	std_surface_area
684	Rotation_invariant_image_seg	0.17	-1.54512e+07	84	std_surface_area
685	Rotation_invariant_image_seg	0.25	-1.47867e+07	85	std_surface_area
686	Rotation_invariant_image_seg	0.19	-1.53013e+07	86	std_surface_area
687	Rotation_invariant_image_seg	0.19	-1.46572e+07	87	std_surface_area
688	Rotation_invariant_image_seg	0.22	-1.58487e+07	88	std_surface_area
689	Rotation_invariant_image_seg	0.21	-1.50024e+07	89	std_surface_area
690	Rotation_invariant_image_seg	0.22	-1.44946e+07	90	std_surface_area
691	Rotation_invariant_image_seg	0.22	-15313738	91	std_surface_area
692	Rotation_invariant_image_seg	0.21	-1.48956e+07	92	std_surface_area
693	Rotation_invariant_image_seg	0.24	-1.52116e+07	93	std_surface_area
694	Rotation_invariant_image_seg	0.19	-1.54694e+07	94	std_surface_area
695	Rotation_invariant_image_seg	0.23	-1.52016e+07	95	std_surface_area
696	Rotation_invariant_image_seg	0.18	-1.55224e+07	96	std_surface_area
697	Rotation_invariant_image_seg	0.26	-1.4445e+07	97	std_surface_area
698	Rotation_invariant_image_seg	0.21	-1.5139e+07	98	std_surface_area
699	Rotation_invariant_image_seg	0.19	-1.5298e+07	99	std_surface_area
700	Classical_image_SDF	0.25	-1.46813e+07	0	std_surface_area
701	Classical_image_SDF	0.23	-1.47742e+07	1	std_surface_area
702	Classical_image_SDF	0.24	-1.53164e+07	2	std_surface_area
703	Classical_image_SDF	0.2	-1.50319e+07	3	std_surface_area
704	Classical_image_SDF	0.23	-1.41469e+07	4	std_surface_area
705	Classical_image_SDF	0.22	-1.44012e+07	5	std_surface_area
706	Classical_image_SDF	0.24	-1.46468e+07	6	std_surface_area
707	Classical_image_SDF	0.23	-1.47451e+07	7	std_surface_area
708	Classical_image_SDF	0.22	-1.51128e+07	8	std_surface_area
709	Classical_image_SDF	0.22	-1.51946e+07	9	std_surface_area
710	Classical_image_SDF	0.23	-1.43512e+07	10	std_surface_area
711	Classical_image_SDF	0.24	-1.49021e+07	11	std_surface_area
712	Classical_image_SDF	0.21	-1.56424e+07	12	std_surface_area
713	Classical_image_SDF	0.24	-1.47677e+07	13	std_surface_area
714	Classical_image_SDF	0.24	-1.43708e+07	14	std_surface_area
715	Classical_image_SDF	0.22	-1.47114e+07	15	std_surface_area
716	Classical_image_SDF	0.25	-1.48801e+07	16	std_surface_area
717	Classical_image_SDF	0.22	-1.4605e+07	17	std_surface_area
718	Classical_image_SDF	0.23	-1.49497e+07	18	std_surface_area
719	Classical_image_SDF	0.22	-1.50131e+07	19	std_surface_area
720	Classical_image_SDF	0.2	-1.55227e+07	20	std_surface_area
721	Classical_image_SDF	0.25	-1.52104e+07	21	std_surface_area
722	Classical_image_SDF	0.2	-1.48499e+07	22	std_surface_area
723	Classical_image_SDF	0.2	-1.49453e+07	23	std_surface_area
724	Classical_image_SDF	0.25	-1.41755e+07	24	std_surface_area
725	Classical_image_SDF	0.21	-1.54639e+07	25	std_surface_area
726	Classical_image_SDF	0.24	-1.46866e+07	26	std_surface_area
727	Classical_image_SDF	0.2	-1.51651e+07	27	std_surface_area
728	Classical_image_SDF	0.25	-1.44794e+07	28	std_surface_area
729	Classical_image_SDF	0.22	-1.45173e+07	29	std_surface_area
730	Classical_image_SDF	0.22	-1.43452e+07	30	std_surface_area
731	Classical_image_SDF	0.23	-1.50646e+07	31	std_surface_area
732	Classical_image_SDF	0.23	-1.50916e+07	32	std_surface_area
733	Classical_image_SDF	0.25	-1.46844e+07	33	std_surface_area
734	Classical_image_SDF	0.22	-1.47832e+07	34	std_surface_area
735	Classical_image_SDF	0.25	-1.45139e+07	35	std_surface_area
736	Classical_image_SDF	0.16	-1.6148e+07	36	std_surface_area
737	Classical_image_SDF	0.21	-1.51828e+07	37	std_surface_area
738	Classical_image_SDF	0.26	-1.39374e+07	38	std_surface_area
739	Classical_image_SDF	0.23	-1.49835e+07	39	std_surface_area
740	Classical_image_SDF	0.26	-1.45778e+07	40	std_surface_area
741	Classical_image_SDF	0.2	-1.46981e+07	41	std_surface_area
742	Classical_image_SDF	0.22	-1.51777e+07	42	std_surface_area
743	Classical_image_SDF	0.24	-1.47802e+07	43	std_surface_area
744	Classical_image_SDF	0.2	-1.50819e+07	44	std_surface_area
745	Classical_image_SDF	0.2	-1.49373e+07	45	std_surface_area
746	Classical_image_SDF	0.22	-1.5287e+07	46	std_surface_area
747	Classical_image_SDF	0.2	-1.49665e+07	47	std_surface_area
748	Classical_image_SDF	0.26	-1.43458e+07	48	std_surface_area
749	Classical_image_SDF	0.23	-1.49026e+07	49	std_surface_area
750	Classical_image_SDF	0.22	-1.49475e+07	50	std_surface_area
751	Classical_image_SDF	0.21	-1.5215e+07	51	std_surface_area
752	Classical_image_SDF	0.23	-1.4715e+07	52	std_surface_area
753	Classical_image_SDF	0.24	-1.4407e+07	53	std_surface_area
754	Classical_image_SDF	0.22	-1.51459e+07	54	std_surface_area
755	Classical_image_SDF	0.26	-1.41729e+07	55	std_surface_area
756	Classical_image_SDF	0.22	-1.4885e+07	56	std_surface_area
757	Classical_image_SDF	0.24	-1.50395e+07	57	std_surface_area
758	Classical_image_SDF	0.22	-1.50049e+07	58	std_surface_area
759	Classical_image_SDF	0.2	-1.50174e+07	59	std_surface_area
760	Classical_image_SDF	0.22	-1.54108e+07	60	std_surface_area
761	Classical_image_SDF	0.24	-1.42701e+07	61	std_surface_area
762	Classical_image_SDF	0.24	-1.45423e+07	62	std_surface_area
763	Classical_image_SDF	0.21	-1.51082e+07	63	std_surface_area
764	Classical_image_SDF	0.21	-1.4901e+07	64	std_surface_area
765	Classical_image_SDF	0.22	-1.47494e+07	65	std_surface_area
766	Classical_image_SDF	0.22	-1.50347e+07	66	std_surface_area
767	Classical_image_SDF	0.22	-1.51383e+07	67	std_surface_area
768	Classical_image_SDF	0.24	-1.47702e+07	68	std_surface_area
769	Classical_image_SDF	0.22	-1.47959e+07	69	std_surface_area
770	Classical_image_SDF	0.23	-1.44272e+07	70	std_surface_area
771	Classical_image_SDF	0.2	-1.48609e+07	71	std_surface_area
772	Classical_image_SDF	0.23	-1.45718e+07	72	std_surface_area
773	Classical_image_SDF	0.23	-1.51393e+07	73	std_surface_area
774	Classical_image_SDF	0.25	-1.51744e+07	74	std_surface_area
775	Classical_image_SDF	0.25	-1.48099e+07	75	std_surface_area
776	Classical_image_SDF	0.26	-1.40634e+07	76	std_surface_area
777	Classical_image_SDF	0.18	-1.52503e+07	77	std_surface_area
778	Classical_image_SDF	0.21	-1.51898e+07	78	std_surface_area
779	Classical_image_SDF	0.23	-1.49695e+07	79	std_surface_area
780	Classical_image_SDF	0.23	-1.54807e+07	80	std_surface_area
781	Classical_image_SDF	0.25	-1.41231e+07	81	std_surface_area
782	Classical_image_SDF	0.17	-1.58558e+07	82	std_surface_area
783	Classical_image_SDF	0.26	-1.42238e+07	83	std_surface_area
784	Classical_image_SDF	0.2	-1.49495e+07	84	std_surface_area
785	Classical_image_SDF	0.22	-1.52946e+07	85	std_surface_area
786	Classical_image_SDF	0.23	-1.45637e+07	86	std_surface_area
787	Classical_image_SDF	0.2	-1.44587e+07	87	std_surface_area
788	Classical_image_SDF	0.25	-1.51948e+07	88	std_surface_area
789	Classical_image_SDF	0.21	-1.50164e+07	89	std_surface_area
790	Classical_image_SDF	0.22	-1.44432e+07	90	std_surface_area
791	Classical_image_SDF	0.24	-1.48994e+07	91	std_surface_area
792	Classical_image_SDF	0.22	-1.47023e+07	92	std_surface_area
793	Classical_image_SDF	0.26	-1.48025e+07	93	std_surface_area
794	Classical_image_SDF	0.21	-1.50002e+07	94	std_surface_area
795	Classical_image_SDF	0.23	-1.51494e+07	95	std_surface_area
796	Classical_image_SDF	0.23	-1.45713e+07	96	std_surface_area
797	Classical_image_SDF	0.24	-1.47684e+07	97	std_surface_area
798	Classical_image_SDF	0.22	-1.48959e+07	98	std_surface_area
799	Classical_image_SDF	0.21	-1.49194e+07	99	std_surface_area
800	Rotation_invariant_image_SDF	0.27	-1.41474e+07	0	std_surface_area
801	Rotation_invariant_image_SDF	0.27	-1.39707e+07	1	std_surface_area
802	Rotation_invariant_image_SDF	0.31	-1.40287e+07	2	std_surface_area
803	Rotation_invariant_image_SDF	0.27	-1.37238e+07	3	std_surface_area
804	Rotation_invariant_image_SDF	0.28	-1.3159e+07	4	std_surface_area
805	Rotation_invariant_image_SDF	0.28	-1.33942e+07	5	std_surface_area
806	Rotation_invariant_image_SDF	0.3	-1.35477e+07	6	std_surface_area
807	Rotation_invariant_image_SDF	0.29	-1.3582e+07	7	std_surface_area
808	Rotation_invariant_image_SDF	0.29	-1.36571e+07	8	std_surface_area
809	Rotation_invariant_image_SDF	0.25	-1.45974e+07	9	std_surface_area
810	Rotation_invariant_image_SDF	0.31	-1.28908e+07	10	std_surface_area
811	Rotation_invariant_image_SDF	0.25	-1.46511e+07	11	std_surface_area
812	Rotation_invariant_image_SDF	0.28	-1.42363e+07	12	std_surface_area
813	Rotation_invariant_image_SDF	0.29	-1.36253e+07	13	std_surface_area
814	Rotation_invariant_image_SDF	0.3	-1.32901e+07	14	std_surface_area
815	Rotation_invariant_image_SDF	0.26	-1.38688e+07	15	std_surface_area
816	Rotation_invariant_image_SDF	0.31	-1.37086e+07	16	std_surface_area
817	Rotation_invariant_image_SDF	0.29	-1.3328e+07	17	std_surface_area
818	Rotation_invariant_image_SDF	0.28	-1.38676e+07	18	std_surface_area
819	Rotation_invariant_image_SDF	0.28	-1.4011e+07	19	std_surface_area
820	Rotation_invariant_image_SDF	0.27	-1.41581e+07	20	std_surface_area
821	Rotation_invariant_image_SDF	0.3	-1.421e+07	21	std_surface_area
822	Rotation_invariant_image_SDF	0.26	-1.38412e+07	22	std_surface_area
823	Rotation_invariant_image_SDF	0.27	-1.35948e+07	23	std_surface_area
824	Rotation_invariant_image_SDF	0.28	-1.35726e+07	24	std_surface_area
825	Rotation_invariant_image_SDF	0.25	-1.47406e+07	25	std_surface_area
826	Rotation_invariant_image_SDF	0.28	-1.38493e+07	26	std_surface_area
827	Rotation_invariant_image_SDF	0.28	-1.36647e+07	27	std_surface_area
828	Rotation_invariant_image_SDF	0.3	-1.3496e+07	28	std_surface_area
829	Rotation_invariant_image_SDF	0.29	-1.32384e+07	29	std_surface_area
830	Rotation_invariant_image_SDF	0.28	-1.33495e+07	30	std_surface_area
831	Rotation_invariant_image_SDF	0.28	-1.4048e+07	31	std_surface_area
832	Rotation_invariant_image_SDF	0.3	-1.37574e+07	32	std_surface_area
833	Rotation_invariant_image_SDF	0.29	-1.37477e+07	33	std_surface_area
834	Rotation_invariant_image_SDF	0.27	-1.38669e+07	34	std_surface_area
835	Rotation_invariant_image_SDF	0.31	-1.33072e+07	35	std_surface_area
836	Rotation_invariant_image_SDF	0.25	-1.44863e+07	36	std_surface_area
837	Rotation_invariant_image_SDF	0.27	-1.40049e+07	37	std_surface_area
838	Rotation_invariant_image_SDF	0.29	-1.32653e+07	38	std_surface_area
839	Rotation_invariant_image_SDF	0.3	-1.36897e+07	39	std_surface_area
840	Rotation_invariant_image_SDF	0.31	-1.37358e+07	40	std_surface_area
841	Rotation_invariant_image_SDF	0.27	-1.34867e+07	41	std_surface_area
842	Rotation_invariant_image_SDF	0.28	-1.38682e+07	42	std_surface_area
843	Rotation_invariant_image_SDF	0.28	-1.39303e+07	43	std_surface_area
844	Rotation_invariant_image_SDF	0.29	-1.35469e+07	44	std_surface_area
845	Rotation_invariant_image_SDF	0.3	-1.31232e+07	45	std_surface_area
846	Rotation_invariant_image_SDF	0.28	-1.40271e+07	46	std_surface_area
847	Rotation_invariant_image_SDF	0.24	-1.42662e+07	47	std_surface_area
848	Rotation_invariant_image_SDF	0.3	-1.36851e+07	48	std_surface_area
849	Rotation_invariant_image_SDF	0.3	-1.3592e+07	49	std_surface_area
850	Rotation_invariant_image_SDF	0.27	-1.40362e+07	50	std_surface_area
851	Rotation_invariant_image_SDF	0.29	-1.37533e+07	51	std_surface_area
852	Rotation_invariant_image_SDF	0.27	-1.39231e+07	52	std_surface_area
853	Rotation_invariant_image_SDF	0.3	-1.31971e+07	53	std_surface_area
854	Rotation_invariant_image_SDF	0.26	-1.43849e+07	54	std_surface_area
855	Rotation_invariant_image_SDF	0.3	-1.33567e+07	55	std_surface_area
856	Rotation_invariant_image_SDF	0.26	-1.3955e+07	56	std_surface_area
857	Rotation_invariant_image_SDF	0.28	-1.4196e+07	57	std_surface_area
858	Rotation_invariant_image_SDF	0.3	-1.34922e+07	58	std_surface_area
859	Rotation_invariant_image_SDF	0.27	-1.36989e+07	59	std_surface_area
860	Rotation_invariant_image_SDF	0.28	-1.42649e+07	60	std_surface_area
861	Rotation_invariant_image_SDF	0.3	-1.32222e+07	61	std_surface_area
862	Rotation_invariant_image_SDF	0.27	-1.39795e+07	62	std_surface_area
863	Rotation_invariant_image_SDF	0.27	-1.40118e+07	63	std_surface_area
864	Rotation_invariant_image_SDF	0.28	-1.36905e+07	64	std_surface_area
865	Rotation_invariant_image_SDF	0.29	-1.3452e+07	65	std_surface_area
866	Rotation_invariant_image_SDF	0.28	-1.3893e+07	66	std_surface_area
867	Rotation_invariant_image_SDF	0.29	-1.37787e+07	67	std_surface_area
868	Rotation_invariant_image_SDF	0.28	-1.39868e+07	68	std_surface_area
869	Rotation_invariant_image_SDF	0.28	-1.36964e+07	69	std_surface_area
870	Rotation_invariant_image_SDF	0.27	-1.35683e+07	70	std_surface_area
871	Rotation_invariant_image_SDF	0.25	-1.40191e+07	71	std_surface_area
872	Rotation_invariant_image_SDF	0.3	-1.32618e+07	72	std_surface_area
873	Rotation_invariant_image_SDF	0.28	-1.41613e+07	73	std_surface_area
874	Rotation_invariant_image_SDF	0.3	-1.41373e+07	74	std_surface_area
875	Rotation_invariant_image_SDF	0.3	-1.38051e+07	75	std_surface_area
876	Rotation_invariant_image_SDF	0.31	-1.30626e+07	76	std_surface_area
877	Rotation_invariant_image_SDF	0.25	-1.38807e+07	77	std_surface_area
878	Rotation_invariant_image_SDF	0.26	-1.41974e+07	78	std_surface_area
879	Rotation_invariant_image_SDF	0.27	-1.42031e+07	79	std_surface_area
880	Rotation_invariant_image_SDF	0.3	-1.41206e+07	80	std_surface_area
881	Rotation_invariant_image_SDF	0.26	-1.38846e+07	81	std_surface_area
882	Rotation_invariant_image_SDF	0.27	-1.40651e+07	82	std_surface_area
883	Rotation_invariant_image_SDF	0.31	-1.32523e+07	83	std_surface_area
884	Rotation_invariant_image_SDF	0.25	-1.38769e+07	84	std_surface_area
885	Rotation_invariant_image_SDF	0.3	-1.37514e+07	85	std_surface_area
886	Rotation_invariant_image_SDF	0.28	-1.35609e+07	86	std_surface_area
887	Rotation_invariant_image_SDF	0.25	-1.35472e+07	87	std_surface_area
888	Rotation_invariant_image_SDF	0.3	-1.42611e+07	88	std_surface_area
889	Rotation_invariant_image_SDF	0.25	-1.42195e+07	89	std_surface_area
890	Rotation_invariant_image_SDF	0.26	-1.37002e+07	90	std_surface_area
891	Rotation_invariant_image_SDF	0.29	-1.38897e+07	91	std_surface_area
892	Rotation_invariant_image_SDF	0.28	-1.34825e+07	92	std_surface_area
893	Rotation_invariant_image_SDF	0.3	-13925815	93	std_surface_area
894	Rotation_invariant_image_SDF	0.27	-1.38786e+07	94	std_surface_area
895	Rotation_invariant_image_SDF	0.28	-1.4109e+07	95	std_surface_area
896	Rotation_invariant_image_SDF	0.26	-1.39136e+07	96	std_surface_area
897	Rotation_invariant_image_SDF	0.31	-1.34262e+07	97	std_surface_area
898	Rotation_invariant_image_SDF	0.28	-1.36842e+07	98	std_surface_area
899	Rotation_invariant_image_SDF	0.28	-1.35587e+07	99	std_surface_area
900	Rotation_invariant_pointcloud_SDF	0.26	-1.44182e+07	0	std_surface_area
901	Rotation_invariant_pointcloud_SDF	0.26	-1.42495e+07	1	std_surface_area
902	Rotation_invariant_pointcloud_SDF	0.24	-1.52609e+07	2	std_surface_area
903	Rotation_invariant_pointcloud_SDF	0.25	-1.41611e+07	3	std_surface_area
904	Rotation_invariant_pointcloud_SDF	0.27	-1.34145e+07	4	std_surface_area
905	Rotation_invariant_pointcloud_SDF	0.25	-1.39291e+07	5	std_surface_area
906	Rotation_invariant_pointcloud_SDF	0.26	-1.42741e+07	6	std_surface_area
907	Rotation_invariant_pointcloud_SDF	0.27	-1.40773e+07	7	std_surface_area
908	Rotation_invariant_pointcloud_SDF	0.23	-1.48672e+07	8	std_surface_area
909	Rotation_invariant_pointcloud_SDF	0.24	-1.47838e+07	9	std_surface_area
910	Rotation_invariant_pointcloud_SDF	0.26	-1.36852e+07	10	std_surface_area
911	Rotation_invariant_pointcloud_SDF	0.24	-1.47674e+07	11	std_surface_area
912	Rotation_invariant_pointcloud_SDF	0.26	-1.46274e+07	12	std_surface_area
913	Rotation_invariant_pointcloud_SDF	0.26	-1.43119e+07	13	std_surface_area
914	Rotation_invariant_pointcloud_SDF	0.25	-1.41148e+07	14	std_surface_area
915	Rotation_invariant_pointcloud_SDF	0.22	-1.47094e+07	15	std_surface_area
916	Rotation_invariant_pointcloud_SDF	0.31	-1.36275e+07	16	std_surface_area
917	Rotation_invariant_pointcloud_SDF	0.23	-1.43695e+07	17	std_surface_area
918	Rotation_invariant_pointcloud_SDF	0.26	-1.4344e+07	18	std_surface_area
919	Rotation_invariant_pointcloud_SDF	0.23	-1.49239e+07	19	std_surface_area
920	Rotation_invariant_pointcloud_SDF	0.25	-1.46963e+07	20	std_surface_area
921	Rotation_invariant_pointcloud_SDF	0.29	-1.43508e+07	21	std_surface_area
922	Rotation_invariant_pointcloud_SDF	0.24	-1.40749e+07	22	std_surface_area
923	Rotation_invariant_pointcloud_SDF	0.25	-1.40549e+07	23	std_surface_area
924	Rotation_invariant_pointcloud_SDF	0.25	-1.42104e+07	24	std_surface_area
925	Rotation_invariant_pointcloud_SDF	0.23	-1.50907e+07	25	std_surface_area
926	Rotation_invariant_pointcloud_SDF	0.27	-1.41779e+07	26	std_surface_area
927	Rotation_invariant_pointcloud_SDF	0.25	-1.42032e+07	27	std_surface_area
928	Rotation_invariant_pointcloud_SDF	0.25	-1.44722e+07	28	std_surface_area
929	Rotation_invariant_pointcloud_SDF	0.28	-1.35024e+07	29	std_surface_area
930	Rotation_invariant_pointcloud_SDF	0.23	-1.42973e+07	30	std_surface_area
931	Rotation_invariant_pointcloud_SDF	0.25	-1.47311e+07	31	std_surface_area
932	Rotation_invariant_pointcloud_SDF	0.29	-1.38504e+07	32	std_surface_area
933	Rotation_invariant_pointcloud_SDF	0.25	-1.46147e+07	33	std_surface_area
934	Rotation_invariant_pointcloud_SDF	0.24	-1.43766e+07	34	std_surface_area
935	Rotation_invariant_pointcloud_SDF	0.27	-1.41344e+07	35	std_surface_area
936	Rotation_invariant_pointcloud_SDF	0.23	-1.47036e+07	36	std_surface_area
937	Rotation_invariant_pointcloud_SDF	0.24	-1.45017e+07	37	std_surface_area
938	Rotation_invariant_pointcloud_SDF	0.25	-14132301	38	std_surface_area
939	Rotation_invariant_pointcloud_SDF	0.28	-1.39956e+07	39	std_surface_area
940	Rotation_invariant_pointcloud_SDF	0.28	-1.42907e+07	40	std_surface_area
941	Rotation_invariant_pointcloud_SDF	0.23	-1.4174e+07	41	std_surface_area
942	Rotation_invariant_pointcloud_SDF	0.26	-1.42843e+07	42	std_surface_area
943	Rotation_invariant_pointcloud_SDF	0.25	-1.45221e+07	43	std_surface_area
944	Rotation_invariant_pointcloud_SDF	0.26	-1.40495e+07	44	std_surface_area
945	Rotation_invariant_pointcloud_SDF	0.27	-1.35679e+07	45	std_surface_area
946	Rotation_invariant_pointcloud_SDF	0.26	-1.44425e+07	46	std_surface_area
947	Rotation_invariant_pointcloud_SDF	0.24	-1.4217e+07	47	std_surface_area
948	Rotation_invariant_pointcloud_SDF	0.24	-1.47534e+07	48	std_surface_area
949	Rotation_invariant_pointcloud_SDF	0.26	-1.44136e+07	49	std_surface_area
950	Rotation_invariant_pointcloud_SDF	0.26	-1.42351e+07	50	std_surface_area
951	Rotation_invariant_pointcloud_SDF	0.26	-1.43068e+07	51	std_surface_area
952	Rotation_invariant_pointcloud_SDF	0.25	-1.4438e+07	52	std_surface_area
953	Rotation_invariant_pointcloud_SDF	0.28	-1.36324e+07	53	std_surface_area
954	Rotation_invariant_pointcloud_SDF	0.24	-1.47334e+07	54	std_surface_area
955	Rotation_invariant_pointcloud_SDF	0.26	-1.4079e+07	55	std_surface_area
956	Rotation_invariant_pointcloud_SDF	0.23	-1.46989e+07	56	std_surface_area
957	Rotation_invariant_pointcloud_SDF	0.28	-1.42286e+07	57	std_surface_area
958	Rotation_invariant_pointcloud_SDF	0.27	-1.40342e+07	58	std_surface_area
959	Rotation_invariant_pointcloud_SDF	0.23	-1.44857e+07	59	std_surface_area
960	Rotation_invariant_pointcloud_SDF	0.27	-1.44306e+07	60	std_surface_area
961	Rotation_invariant_pointcloud_SDF	0.25	-1.41869e+07	61	std_surface_area
962	Rotation_invariant_pointcloud_SDF	0.23	-1.48665e+07	62	std_surface_area
963	Rotation_invariant_pointcloud_SDF	0.25	-1.43006e+07	63	std_surface_area
964	Rotation_invariant_pointcloud_SDF	0.24	-1.43254e+07	64	std_surface_area
965	Rotation_invariant_pointcloud_SDF	0.26	-1.4086e+07	65	std_surface_area
966	Rotation_invariant_pointcloud_SDF	0.25	-1.436e+07	66	std_surface_area
967	Rotation_invariant_pointcloud_SDF	0.24	-1.47046e+07	67	std_surface_area
968	Rotation_invariant_pointcloud_SDF	0.24	-1.4673e+07	68	std_surface_area
969	Rotation_invariant_pointcloud_SDF	0.26	-1.4017e+07	69	std_surface_area
970	Rotation_invariant_pointcloud_SDF	0.24	-1.40616e+07	70	std_surface_area
971	Rotation_invariant_pointcloud_SDF	0.23	-1.42942e+07	71	std_surface_area
972	Rotation_invariant_pointcloud_SDF	0.26	-1.4018e+07	72	std_surface_area
973	Rotation_invariant_pointcloud_SDF	0.27	-1.42385e+07	73	std_surface_area
974	Rotation_invariant_pointcloud_SDF	0.26	-1.49719e+07	74	std_surface_area
975	Rotation_invariant_pointcloud_SDF	0.26	-1.46234e+07	75	std_surface_area
976	Rotation_invariant_pointcloud_SDF	0.26	-1.39757e+07	76	std_surface_area
977	Rotation_invariant_pointcloud_SDF	0.24	-1.41219e+07	77	std_surface_area
978	Rotation_invariant_pointcloud_SDF	0.25	-1.43617e+07	78	std_surface_area
979	Rotation_invariant_pointcloud_SDF	0.26	-1.43623e+07	79	std_surface_area
980	Rotation_invariant_pointcloud_SDF	0.25	-1.51315e+07	80	std_surface_area
981	Rotation_invariant_pointcloud_SDF	0.24	-1.42903e+07	81	std_surface_area
982	Rotation_invariant_pointcloud_SDF	0.26	-1.41267e+07	82	std_surface_area
983	Rotation_invariant_pointcloud_SDF	0.25	-1.44068e+07	83	std_surface_area
984	Rotation_invariant_pointcloud_SDF	0.26	-1.37317e+07	84	std_surface_area
985	Rotation_invariant_pointcloud_SDF	0.29	-1.40236e+07	85	std_surface_area
986	Rotation_invariant_pointcloud_SDF	0.23	-1.44899e+07	86	std_surface_area
987	Rotation_invariant_pointcloud_SDF	0.24	-1.36846e+07	87	std_surface_area
988	Rotation_invariant_pointcloud_SDF	0.26	-1.4985e+07	88	std_surface_area
989	Rotation_invariant_pointcloud_SDF	0.25	-1.42168e+07	89	std_surface_area
990	Rotation_invariant_pointcloud_SDF	0.27	-1.357e+07	90	std_surface_area
991	Rotation_invariant_pointcloud_SDF	0.29	-1.40238e+07	91	std_surface_area
992	Rotation_invariant_pointcloud_SDF	0.23	-1.44615e+07	92	std_surface_area
993	Rotation_invariant_pointcloud_SDF	0.25	-1.4958e+07	93	std_surface_area
994	Rotation_invariant_pointcloud_SDF	0.23	-1.46343e+07	94	std_surface_area
995	Rotation_invariant_pointcloud_SDF	0.25	-1.47678e+07	95	std_surface_area
996	Rotation_invariant_pointcloud_SDF	0.26	-1.40211e+07	96	std_surface_area
997	Rotation_invariant_pointcloud_SDF	0.27	-1.4267e+07	97	std_surface_area
998	Rotation_invariant_pointcloud_SDF	0.27	-1.3965e+07	98	std_surface_area
999	Rotation_invariant_pointcloud_SDF	0.23	-1.44295e+07	99	std_surface_area
1000	Classical_image_seg	0.46	-3.5184e+08	0	mean_volume
1001	Classical_image_seg	0.46	-3.35732e+08	1	mean_volume
1002	Classical_image_seg	0.43	-3.64688e+08	2	mean_volume
1003	Classical_image_seg	0.44	-3.67988e+08	3	mean_volume
1004	Classical_image_seg	0.46	-3.39208e+08	4	mean_volume
1005	Classical_image_seg	0.47	-3.51238e+08	5	mean_volume
1006	Classical_image_seg	0.44	-3.54215e+08	6	mean_volume
1007	Classical_image_seg	0.46	-3.45755e+08	7	mean_volume
1008	Classical_image_seg	0.44	-3.60227e+08	8	mean_volume
1009	Classical_image_seg	0.45	-3.53788e+08	9	mean_volume
1010	Classical_image_seg	0.42	-3.64065e+08	10	mean_volume
1011	Classical_image_seg	0.45	-3.46926e+08	11	mean_volume
1012	Classical_image_seg	0.46	-3.56404e+08	12	mean_volume
1013	Classical_image_seg	0.46	-3.57007e+08	13	mean_volume
1014	Classical_image_seg	0.45	-3.47362e+08	14	mean_volume
1015	Classical_image_seg	0.42	-3.64393e+08	15	mean_volume
1016	Classical_image_seg	0.46	-3.42913e+08	16	mean_volume
1017	Classical_image_seg	0.47	-3.44967e+08	17	mean_volume
1018	Classical_image_seg	0.42	-3.53214e+08	18	mean_volume
1019	Classical_image_seg	0.47	-3.68299e+08	19	mean_volume
1020	Classical_image_seg	0.45	-3.50597e+08	20	mean_volume
1021	Classical_image_seg	0.42	-3.72938e+08	21	mean_volume
1022	Classical_image_seg	0.44	-3.623e+08	22	mean_volume
1023	Classical_image_seg	0.47	-3.48534e+08	23	mean_volume
1024	Classical_image_seg	0.47	-3.37866e+08	24	mean_volume
1025	Classical_image_seg	0.44	-3.57202e+08	25	mean_volume
1026	Classical_image_seg	0.44	-3.63395e+08	26	mean_volume
1027	Classical_image_seg	0.48	-3.5041e+08	27	mean_volume
1028	Classical_image_seg	0.43	-3.44524e+08	28	mean_volume
1029	Classical_image_seg	0.44	-3.60899e+08	29	mean_volume
1030	Classical_image_seg	0.45	-3.58403e+08	30	mean_volume
1031	Classical_image_seg	0.46	-3.46617e+08	31	mean_volume
1032	Classical_image_seg	0.44	-3.54109e+08	32	mean_volume
1033	Classical_image_seg	0.45	-3.49215e+08	33	mean_volume
1034	Classical_image_seg	0.45	-3.6198e+08	34	mean_volume
1035	Classical_image_seg	0.44	-3.4905e+08	35	mean_volume
1036	Classical_image_seg	0.46	-3.63494e+08	36	mean_volume
1037	Classical_image_seg	0.47	-3.48061e+08	37	mean_volume
1038	Classical_image_seg	0.45	-3.51529e+08	38	mean_volume
1039	Classical_image_seg	0.42	-3.63807e+08	39	mean_volume
1040	Classical_image_seg	0.44	-3.46834e+08	40	mean_volume
1041	Classical_image_seg	0.45	-3.59076e+08	41	mean_volume
1042	Classical_image_seg	0.44	-3.72871e+08	42	mean_volume
1043	Classical_image_seg	0.44	-3.51931e+08	43	mean_volume
1044	Classical_image_seg	0.46	-3.50029e+08	44	mean_volume
1045	Classical_image_seg	0.46	-3.55047e+08	45	mean_volume
1046	Classical_image_seg	0.44	-3.64846e+08	46	mean_volume
1047	Classical_image_seg	0.44	-3.71426e+08	47	mean_volume
1048	Classical_image_seg	0.45	-3.35069e+08	48	mean_volume
1049	Classical_image_seg	0.44	-3.46376e+08	49	mean_volume
1050	Classical_image_seg	0.46	-3.53903e+08	50	mean_volume
1051	Classical_image_seg	0.45	-3.52327e+08	51	mean_volume
1052	Classical_image_seg	0.45	-3.57397e+08	52	mean_volume
1053	Classical_image_seg	0.42	-3.63552e+08	53	mean_volume
1054	Classical_image_seg	0.45	-3.49086e+08	54	mean_volume
1055	Classical_image_seg	0.44	-3.42085e+08	55	mean_volume
1056	Classical_image_seg	0.44	-3.50304e+08	56	mean_volume
1057	Classical_image_seg	0.45	-3.56364e+08	57	mean_volume
1058	Classical_image_seg	0.46	-3.63918e+08	58	mean_volume
1059	Classical_image_seg	0.47	-3.52816e+08	59	mean_volume
1060	Classical_image_seg	0.46	-3.58101e+08	60	mean_volume
1061	Classical_image_seg	0.44	-3.67371e+08	61	mean_volume
1062	Classical_image_seg	0.44	-3.46269e+08	62	mean_volume
1063	Classical_image_seg	0.41	-3.58724e+08	63	mean_volume
1064	Classical_image_seg	0.48	-3.46485e+08	64	mean_volume
1065	Classical_image_seg	0.43	-3.59601e+08	65	mean_volume
1066	Classical_image_seg	0.46	-3.40518e+08	66	mean_volume
1067	Classical_image_seg	0.44	-3.55075e+08	67	mean_volume
1068	Classical_image_seg	0.44	-3.56287e+08	68	mean_volume
1069	Classical_image_seg	0.45	-3.67272e+08	69	mean_volume
1070	Classical_image_seg	0.45	-3.52423e+08	70	mean_volume
1071	Classical_image_seg	0.45	-3.68829e+08	71	mean_volume
1072	Classical_image_seg	0.45	-3.41065e+08	72	mean_volume
1073	Classical_image_seg	0.44	-3.61111e+08	73	mean_volume
1074	Classical_image_seg	0.45	-3.52744e+08	74	mean_volume
1075	Classical_image_seg	0.43	-3.63522e+08	75	mean_volume
1076	Classical_image_seg	0.46	-3.37722e+08	76	mean_volume
1077	Classical_image_seg	0.45	-3.64445e+08	77	mean_volume
1078	Classical_image_seg	0.44	-3.57683e+08	78	mean_volume
1079	Classical_image_seg	0.45	-3.5268e+08	79	mean_volume
1080	Classical_image_seg	0.45	-3.47828e+08	80	mean_volume
1081	Classical_image_seg	0.45	-3.55152e+08	81	mean_volume
1082	Classical_image_seg	0.44	-3.6488e+08	82	mean_volume
1083	Classical_image_seg	0.45	-3.46417e+08	83	mean_volume
1084	Classical_image_seg	0.45	-3.60953e+08	84	mean_volume
1085	Classical_image_seg	0.44	-3.56276e+08	85	mean_volume
1086	Classical_image_seg	0.46	-3.41806e+08	86	mean_volume
1087	Classical_image_seg	0.45	-3.60383e+08	87	mean_volume
1088	Classical_image_seg	0.41	-3.69958e+08	88	mean_volume
1089	Classical_image_seg	0.48	-3.46427e+08	89	mean_volume
1090	Classical_image_seg	0.44	-3.5531e+08	90	mean_volume
1091	Classical_image_seg	0.46	-3.62161e+08	91	mean_volume
1092	Classical_image_seg	0.43	-3.65452e+08	92	mean_volume
1093	Classical_image_seg	0.44	-3.54315e+08	93	mean_volume
1094	Classical_image_seg	0.47	-3.3397e+08	94	mean_volume
1095	Classical_image_seg	0.45	-3.57085e+08	95	mean_volume
1096	Classical_image_seg	0.46	-3.57549e+08	96	mean_volume
1097	Classical_image_seg	0.42	-3.50275e+08	97	mean_volume
1098	Classical_image_seg	0.45	-3.557e+08	98	mean_volume
1099	Classical_image_seg	0.44	-3.55617e+08	99	mean_volume
1100	Rotation_invariant_image_seg	0.59	-2.68169e+08	0	mean_volume
1101	Rotation_invariant_image_seg	0.58	-2.63157e+08	1	mean_volume
1102	Rotation_invariant_image_seg	0.57	-2.74343e+08	2	mean_volume
1103	Rotation_invariant_image_seg	0.59	-2.72833e+08	3	mean_volume
1104	Rotation_invariant_image_seg	0.59	-2.6057e+08	4	mean_volume
1105	Rotation_invariant_image_seg	0.58	-2.74828e+08	5	mean_volume
1106	Rotation_invariant_image_seg	0.57	-2.72752e+08	6	mean_volume
1107	Rotation_invariant_image_seg	0.6	-2.55891e+08	7	mean_volume
1108	Rotation_invariant_image_seg	0.59	-2.62131e+08	8	mean_volume
1109	Rotation_invariant_image_seg	0.57	-2.76167e+08	9	mean_volume
1110	Rotation_invariant_image_seg	0.57	-2.6902e+08	10	mean_volume
1111	Rotation_invariant_image_seg	0.58	-2.65217e+08	11	mean_volume
1112	Rotation_invariant_image_seg	0.58	-2.77606e+08	12	mean_volume
1113	Rotation_invariant_image_seg	0.61	-2.62805e+08	13	mean_volume
1114	Rotation_invariant_image_seg	0.58	-2.66237e+08	14	mean_volume
1115	Rotation_invariant_image_seg	0.57	-2.7166e+08	15	mean_volume
1116	Rotation_invariant_image_seg	0.58	-2.66669e+08	16	mean_volume
1117	Rotation_invariant_image_seg	0.59	-2.64831e+08	17	mean_volume
1118	Rotation_invariant_image_seg	0.57	-2.63658e+08	18	mean_volume
1119	Rotation_invariant_image_seg	0.6	-2.74761e+08	19	mean_volume
1120	Rotation_invariant_image_seg	0.58	-2.69668e+08	20	mean_volume
1121	Rotation_invariant_image_seg	0.56	-2.81623e+08	21	mean_volume
1122	Rotation_invariant_image_seg	0.58	-2.70655e+08	22	mean_volume
1123	Rotation_invariant_image_seg	0.59	-2.70307e+08	23	mean_volume
1124	Rotation_invariant_image_seg	0.59	-2.59046e+08	24	mean_volume
1125	Rotation_invariant_image_seg	0.59	-2.6701e+08	25	mean_volume
1126	Rotation_invariant_image_seg	0.58	-2.72583e+08	26	mean_volume
1127	Rotation_invariant_image_seg	0.59	-2.75745e+08	27	mean_volume
1128	Rotation_invariant_image_seg	0.56	-2.63419e+08	28	mean_volume
1129	Rotation_invariant_image_seg	0.58	-2.66993e+08	29	mean_volume
1130	Rotation_invariant_image_seg	0.59	-2.64401e+08	30	mean_volume
1131	Rotation_invariant_image_seg	0.58	-2.69182e+08	31	mean_volume
1132	Rotation_invariant_image_seg	0.57	-2.74413e+08	32	mean_volume
1133	Rotation_invariant_image_seg	0.57	-2.70097e+08	33	mean_volume
1134	Rotation_invariant_image_seg	0.59	-2.69525e+08	34	mean_volume
1135	Rotation_invariant_image_seg	0.57	-2.6515e+08	35	mean_volume
1136	Rotation_invariant_image_seg	0.59	-2.74683e+08	36	mean_volume
1137	Rotation_invariant_image_seg	0.59	-2.68714e+08	37	mean_volume
1138	Rotation_invariant_image_seg	0.58	-2.65812e+08	38	mean_volume
1139	Rotation_invariant_image_seg	0.57	-2.69877e+08	39	mean_volume
1140	Rotation_invariant_image_seg	0.58	-2.62605e+08	40	mean_volume
1141	Rotation_invariant_image_seg	0.58	-2.7155e+08	41	mean_volume
1142	Rotation_invariant_image_seg	0.57	-2.83848e+08	42	mean_volume
1143	Rotation_invariant_image_seg	0.58	-2.62985e+08	43	mean_volume
1144	Rotation_invariant_image_seg	0.6	-2.60538e+08	44	mean_volume
1145	Rotation_invariant_image_seg	0.59	-2.67858e+08	45	mean_volume
1146	Rotation_invariant_image_seg	0.57	-2.79969e+08	46	mean_volume
1147	Rotation_invariant_image_seg	0.58	-2.80285e+08	47	mean_volume
1148	Rotation_invariant_image_seg	0.58	-2.5333e+08	48	mean_volume
1149	Rotation_invariant_image_seg	0.59	-2.5707e+08	49	mean_volume
1150	Rotation_invariant_image_seg	0.59	-2.68841e+08	50	mean_volume
1151	Rotation_invariant_image_seg	0.58	-2.72556e+08	51	mean_volume
1152	Rotation_invariant_image_seg	0.59	-2.6494e+08	52	mean_volume
1153	Rotation_invariant_image_seg	0.56	-2.77027e+08	53	mean_volume
1154	Rotation_invariant_image_seg	0.59	-2.59072e+08	54	mean_volume
1155	Rotation_invariant_image_seg	0.57	-2.6349e+08	55	mean_volume
1156	Rotation_invariant_image_seg	0.55	-2.78663e+08	56	mean_volume
1157	Rotation_invariant_image_seg	0.59	-2.64832e+08	57	mean_volume
1158	Rotation_invariant_image_seg	0.6	-2.65525e+08	58	mean_volume
1159	Rotation_invariant_image_seg	0.59	-2.74751e+08	59	mean_volume
1160	Rotation_invariant_image_seg	0.59	-2.69783e+08	60	mean_volume
1161	Rotation_invariant_image_seg	0.59	-2.67135e+08	61	mean_volume
1162	Rotation_invariant_image_seg	0.56	-2.73443e+08	62	mean_volume
1163	Rotation_invariant_image_seg	0.55	-2.77178e+08	63	mean_volume
1164	Rotation_invariant_image_seg	0.6	-2.64866e+08	64	mean_volume
1165	Rotation_invariant_image_seg	0.57	-2.73526e+08	65	mean_volume
1166	Rotation_invariant_image_seg	0.59	-2.5721e+08	66	mean_volume
1167	Rotation_invariant_image_seg	0.6	-2.58431e+08	67	mean_volume
1168	Rotation_invariant_image_seg	0.57	-2.7431e+08	68	mean_volume
1169	Rotation_invariant_image_seg	0.6	-2.69499e+08	69	mean_volume
1170	Rotation_invariant_image_seg	0.58	-2.68745e+08	70	mean_volume
1171	Rotation_invariant_image_seg	0.57	-2.85107e+08	71	mean_volume
1172	Rotation_invariant_image_seg	0.58	-2.60307e+08	72	mean_volume
1173	Rotation_invariant_image_seg	0.58	-2.72664e+08	73	mean_volume
1174	Rotation_invariant_image_seg	0.59	-2.64087e+08	74	mean_volume
1175	Rotation_invariant_image_seg	0.56	-2.82734e+08	75	mean_volume
1176	Rotation_invariant_image_seg	0.59	-2.53695e+08	76	mean_volume
1177	Rotation_invariant_image_seg	0.59	-2.74374e+08	77	mean_volume
1178	Rotation_invariant_image_seg	0.57	-2.73389e+08	78	mean_volume
1179	Rotation_invariant_image_seg	0.6	-2.58029e+08	79	mean_volume
1180	Rotation_invariant_image_seg	0.57	-2.68971e+08	80	mean_volume
1181	Rotation_invariant_image_seg	0.59	-2.65207e+08	81	mean_volume
1182	Rotation_invariant_image_seg	0.56	-2.83762e+08	82	mean_volume
1183	Rotation_invariant_image_seg	0.59	-2.57329e+08	83	mean_volume
1184	Rotation_invariant_image_seg	0.59	-2.72338e+08	84	mean_volume
1185	Rotation_invariant_image_seg	0.59	-262975153	85	mean_volume
1186	Rotation_invariant_image_seg	0.58	-2.64551e+08	86	mean_volume
1187	Rotation_invariant_image_seg	0.58	-2.7288e+08	87	mean_volume
1188	Rotation_invariant_image_seg	0.55	-2.80836e+08	88	mean_volume
1189	Rotation_invariant_image_seg	0.6	-2.6454e+08	89	mean_volume
1190	Rotation_invariant_image_seg	0.58	-2.68813e+08	90	mean_volume
1191	Rotation_invariant_image_seg	0.58	-2.77753e+08	91	mean_volume
1192	Rotation_invariant_image_seg	0.58	-2.70123e+08	92	mean_volume
1193	Rotation_invariant_image_seg	0.58	-2.68032e+08	93	mean_volume
1194	Rotation_invariant_image_seg	0.6	-2.52862e+08	94	mean_volume
1195	Rotation_invariant_image_seg	0.59	-2.68858e+08	95	mean_volume
1196	Rotation_invariant_image_seg	0.59	-2.72769e+08	96	mean_volume
1197	Rotation_invariant_image_seg	0.57	-2.59126e+08	97	mean_volume
1198	Rotation_invariant_image_seg	0.59	-2.66215e+08	98	mean_volume
1199	Rotation_invariant_image_seg	0.56	-2.78725e+08	99	mean_volume
1200	Classical_image_SDF	0.6	-2.6143e+08	0	mean_volume
1201	Classical_image_SDF	0.59	-2.55433e+08	1	mean_volume
1202	Classical_image_SDF	0.6	-2.55658e+08	2	mean_volume
1203	Classical_image_SDF	0.61	-2.59351e+08	3	mean_volume
1204	Classical_image_SDF	0.62	-2.40763e+08	4	mean_volume
1205	Classical_image_SDF	0.63	-2.44475e+08	5	mean_volume
1206	Classical_image_SDF	0.59	-2.5614e+08	6	mean_volume
1207	Classical_image_SDF	0.6	-2.57099e+08	7	mean_volume
1208	Classical_image_SDF	0.61	-2.50481e+08	8	mean_volume
1209	Classical_image_SDF	0.6	-2.55123e+08	9	mean_volume
1210	Classical_image_SDF	0.6	-2.52288e+08	10	mean_volume
1211	Classical_image_SDF	0.6	-2.53482e+08	11	mean_volume
1212	Classical_image_SDF	0.6	-2.64341e+08	12	mean_volume
1213	Classical_image_SDF	0.62	-2.54197e+08	13	mean_volume
1214	Classical_image_SDF	0.62	-2.41309e+08	14	mean_volume
1215	Classical_image_SDF	0.58	-2.62666e+08	15	mean_volume
1216	Classical_image_SDF	0.61	-2.43401e+08	16	mean_volume
1217	Classical_image_SDF	0.61	-2.5308e+08	17	mean_volume
1218	Classical_image_SDF	0.59	-2.54117e+08	18	mean_volume
1219	Classical_image_SDF	0.63	-2.57952e+08	19	mean_volume
1220	Classical_image_SDF	0.6	-2.53926e+08	20	mean_volume
1221	Classical_image_SDF	0.6	-2.59348e+08	21	mean_volume
1222	Classical_image_SDF	0.6	-2.54592e+08	22	mean_volume
1223	Classical_image_SDF	0.61	-2.52948e+08	23	mean_volume
1224	Classical_image_SDF	0.61	-2.48513e+08	24	mean_volume
1225	Classical_image_SDF	0.61	-2.47909e+08	25	mean_volume
1226	Classical_image_SDF	0.61	-2.56237e+08	26	mean_volume
1227	Classical_image_SDF	0.61	-2.65574e+08	27	mean_volume
1228	Classical_image_SDF	0.6	-2.41069e+08	28	mean_volume
1229	Classical_image_SDF	0.6	-2.58978e+08	29	mean_volume
1230	Classical_image_SDF	0.62	-2.50175e+08	30	mean_volume
1231	Classical_image_SDF	0.61	-2.49903e+08	31	mean_volume
1232	Classical_image_SDF	0.6	-2.54971e+08	32	mean_volume
1233	Classical_image_SDF	0.6	-2.53696e+08	33	mean_volume
1234	Classical_image_SDF	0.61	-2.54656e+08	34	mean_volume
1235	Classical_image_SDF	0.61	-2.44053e+08	35	mean_volume
1236	Classical_image_SDF	0.6	-2.71001e+08	36	mean_volume
1237	Classical_image_SDF	0.6	-2.59046e+08	37	mean_volume
1238	Classical_image_SDF	0.61	-2.49039e+08	38	mean_volume
1239	Classical_image_SDF	0.59	-2.58326e+08	39	mean_volume
1240	Classical_image_SDF	0.6	-2.49736e+08	40	mean_volume
1241	Classical_image_SDF	0.6	-2.59439e+08	41	mean_volume
1242	Classical_image_SDF	0.61	-2.59357e+08	42	mean_volume
1243	Classical_image_SDF	0.61	-2.42691e+08	43	mean_volume
1244	Classical_image_SDF	0.6	-2.59019e+08	44	mean_volume
1245	Classical_image_SDF	0.6	-2.62149e+08	45	mean_volume
1246	Classical_image_SDF	0.6	-2.61237e+08	46	mean_volume
1247	Classical_image_SDF	0.6	-2.63175e+08	47	mean_volume
1248	Classical_image_SDF	0.61	-2.3888e+08	48	mean_volume
1249	Classical_image_SDF	0.6	-2.46758e+08	49	mean_volume
1250	Classical_image_SDF	0.62	-2.52606e+08	50	mean_volume
1251	Classical_image_SDF	0.59	-2.60977e+08	51	mean_volume
1252	Classical_image_SDF	0.62	-2.48431e+08	52	mean_volume
1253	Classical_image_SDF	0.58	-2.61632e+08	53	mean_volume
1254	Classical_image_SDF	0.61	-2.48961e+08	54	mean_volume
1255	Classical_image_SDF	0.6	-2.42238e+08	55	mean_volume
1256	Classical_image_SDF	0.59	-2.56386e+08	56	mean_volume
1257	Classical_image_SDF	0.6	-2.58598e+08	57	mean_volume
1258	Classical_image_SDF	0.62	-2.51137e+08	58	mean_volume
1259	Classical_image_SDF	0.6	-2.65394e+08	59	mean_volume
1260	Classical_image_SDF	0.6	-2.62895e+08	60	mean_volume
1261	Classical_image_SDF	0.62	-2.50255e+08	61	mean_volume
1262	Classical_image_SDF	0.58	-2.59484e+08	62	mean_volume
1263	Classical_image_SDF	0.59	-2.5246e+08	63	mean_volume
1264	Classical_image_SDF	0.62	-2.50491e+08	64	mean_volume
1265	Classical_image_SDF	0.6	-2.54194e+08	65	mean_volume
1266	Classical_image_SDF	0.61	-2.44107e+08	66	mean_volume
1267	Classical_image_SDF	0.59	-2.60965e+08	67	mean_volume
1268	Classical_image_SDF	0.6	-2.56152e+08	68	mean_volume
1269	Classical_image_SDF	0.6	-2.63735e+08	69	mean_volume
1270	Classical_image_SDF	0.6	-2.57924e+08	70	mean_volume
1271	Classical_image_SDF	0.6	-2.67721e+08	71	mean_volume
1272	Classical_image_SDF	0.6	-2.46583e+08	72	mean_volume
1273	Classical_image_SDF	0.62	-2.48218e+08	73	mean_volume
1274	Classical_image_SDF	0.6	-2.53106e+08	74	mean_volume
1275	Classical_image_SDF	0.58	-2.6523e+08	75	mean_volume
1276	Classical_image_SDF	0.62	-2.39451e+08	76	mean_volume
1277	Classical_image_SDF	0.61	-2.61929e+08	77	mean_volume
1278	Classical_image_SDF	0.61	-2.48059e+08	78	mean_volume
1279	Classical_image_SDF	0.61	-2.54229e+08	79	mean_volume
1280	Classical_image_SDF	0.6	-2.5079e+08	80	mean_volume
1281	Classical_image_SDF	0.59	-2.61561e+08	81	mean_volume
1282	Classical_image_SDF	0.58	-2.70758e+08	82	mean_volume
1283	Classical_image_SDF	0.62	-2.42914e+08	83	mean_volume
1284	Classical_image_SDF	0.61	-2.55793e+08	84	mean_volume
1285	Classical_image_SDF	0.6	-2.53499e+08	85	mean_volume
1286	Classical_image_SDF	0.6	-2.52568e+08	86	mean_volume
1287	Classical_image_SDF	0.61	-2.56836e+08	87	mean_volume
1288	Classical_image_SDF	0.59	-2.60196e+08	88	mean_volume
1289	Classical_image_SDF	0.63	-2.467e+08	89	mean_volume
1290	Classical_image_SDF	0.6	-2.52135e+08	90	mean_volume
1291	Classical_image_SDF	0.61	-2.58247e+08	91	mean_volume
1292	Classical_image_SDF	0.61	-2.48685e+08	92	mean_volume
1293	Classical_image_SDF	0.6	-2.55122e+08	93	mean_volume
1294	Classical_image_SDF	0.59	-2.54828e+08	94	mean_volume
1295	Classical_image_SDF	0.6	-2.59504e+08	95	mean_volume
1296	Classical_image_SDF	0.62	-2.5601e+08	96	mean_volume
1297	Classical_image_SDF	0.59	-2.46385e+08	97	mean_volume
1298	Classical_image_SDF	0.62	-2.47506e+08	98	mean_volume
1299	Classical_image_SDF	0.6	-2.56783e+08	99	mean_volume
1300	Rotation_invariant_image_SDF	0.67	-2.17725e+08	0	mean_volume
1301	Rotation_invariant_image_SDF	0.66	-2.14363e+08	1	mean_volume
1302	Rotation_invariant_image_SDF	0.66	-2.1735e+08	2	mean_volume
1303	Rotation_invariant_image_SDF	0.66	-2.23116e+08	3	mean_volume
1304	Rotation_invariant_image_SDF	0.67	-2.06812e+08	4	mean_volume
1305	Rotation_invariant_image_SDF	0.67	-2.16668e+08	5	mean_volume
1306	Rotation_invariant_image_SDF	0.67	-2.10075e+08	6	mean_volume
1307	Rotation_invariant_image_SDF	0.67	-2.09204e+08	7	mean_volume
1308	Rotation_invariant_image_SDF	0.66	-2.15255e+08	8	mean_volume
1309	Rotation_invariant_image_SDF	0.65	-2.2498e+08	9	mean_volume
1310	Rotation_invariant_image_SDF	0.66	-2.11373e+08	10	mean_volume
1311	Rotation_invariant_image_SDF	0.65	-2.22228e+08	11	mean_volume
1312	Rotation_invariant_image_SDF	0.66	-2.22981e+08	12	mean_volume
1313	Rotation_invariant_image_SDF	0.68	-2.14743e+08	13	mean_volume
1314	Rotation_invariant_image_SDF	0.67	-2.04859e+08	14	mean_volume
1315	Rotation_invariant_image_SDF	0.65	-2.214e+08	15	mean_volume
1316	Rotation_invariant_image_SDF	0.68	-2.03454e+08	16	mean_volume
1317	Rotation_invariant_image_SDF	0.67	-2.13955e+08	17	mean_volume
1318	Rotation_invariant_image_SDF	0.66	-2.09298e+08	18	mean_volume
1319	Rotation_invariant_image_SDF	0.68	-2.21308e+08	19	mean_volume
1320	Rotation_invariant_image_SDF	0.65	-2.21004e+08	20	mean_volume
1321	Rotation_invariant_image_SDF	0.67	-2.14426e+08	21	mean_volume
1322	Rotation_invariant_image_SDF	0.67	-2.14867e+08	22	mean_volume
1323	Rotation_invariant_image_SDF	0.67	-2.13276e+08	23	mean_volume
1324	Rotation_invariant_image_SDF	0.66	-2.16868e+08	24	mean_volume
1325	Rotation_invariant_image_SDF	0.67	-2.14252e+08	25	mean_volume
1326	Rotation_invariant_image_SDF	0.65	-2.27284e+08	26	mean_volume
1327	Rotation_invariant_image_SDF	0.68	-2.17315e+08	27	mean_volume
1328	Rotation_invariant_image_SDF	0.66	-2.04112e+08	28	mean_volume
1329	Rotation_invariant_image_SDF	0.67	-2.14852e+08	29	mean_volume
1330	Rotation_invariant_image_SDF	0.67	-2.13942e+08	30	mean_volume
1331	Rotation_invariant_image_SDF	0.66	-2.15067e+08	31	mean_volume
1332	Rotation_invariant_image_SDF	0.67	-2.12213e+08	32	mean_volume
1333	Rotation_invariant_image_SDF	0.65	-2.18865e+08	33	mean_volume
1334	Rotation_invariant_image_SDF	0.67	-2.1704e+08	34	mean_volume
1335	Rotation_invariant_image_SDF	0.66	-2.09535e+08	35	mean_volume
1336	Rotation_invariant_image_SDF	0.68	-2.18624e+08	36	mean_volume
1337	Rotation_invariant_image_SDF	0.67	-2.1743e+08	37	mean_volume
1338	Rotation_invariant_image_SDF	0.66	-2.16646e+08	38	mean_volume
1339	Rotation_invariant_image_SDF	0.66	-2.16966e+08	39	mean_volume
1340	Rotation_invariant_image_SDF	0.66	-2.14705e+08	40	mean_volume
1341	Rotation_invariant_image_SDF	0.66	-2.24409e+08	41	mean_volume
1342	Rotation_invariant_image_SDF	0.67	-2.20727e+08	42	mean_volume
1343	Rotation_invariant_image_SDF	0.67	-2.03868e+08	43	mean_volume
1344	Rotation_invariant_image_SDF	0.68	-2.06886e+08	44	mean_volume
1345	Rotation_invariant_image_SDF	0.68	-2.12152e+08	45	mean_volume
1346	Rotation_invariant_image_SDF	0.67	-2.1964e+08	46	mean_volume
1347	Rotation_invariant_image_SDF	0.66	-2.24012e+08	47	mean_volume
1348	Rotation_invariant_image_SDF	0.65	-2.11055e+08	48	mean_volume
1349	Rotation_invariant_image_SDF	0.66	-2.09972e+08	49	mean_volume
1350	Rotation_invariant_image_SDF	0.68	-2.12411e+08	50	mean_volume
1351	Rotation_invariant_image_SDF	0.67	-2.14799e+08	51	mean_volume
1352	Rotation_invariant_image_SDF	0.66	-2.16313e+08	52	mean_volume
1353	Rotation_invariant_image_SDF	0.65	-2.18793e+08	53	mean_volume
1354	Rotation_invariant_image_SDF	0.66	-2.18331e+08	54	mean_volume
1355	Rotation_invariant_image_SDF	0.67	-2.02511e+08	55	mean_volume
1356	Rotation_invariant_image_SDF	0.65	-2.18198e+08	56	mean_volume
1357	Rotation_invariant_image_SDF	0.66	-2.16447e+08	57	mean_volume
1358	Rotation_invariant_image_SDF	0.69	-2.09582e+08	58	mean_volume
1359	Rotation_invariant_image_SDF	0.66	-2.2556e+08	59	mean_volume
1360	Rotation_invariant_image_SDF	0.68	-2.11744e+08	60	mean_volume
1361	Rotation_invariant_image_SDF	0.67	-2.14901e+08	61	mean_volume
1362	Rotation_invariant_image_SDF	0.64	-2.22076e+08	62	mean_volume
1363	Rotation_invariant_image_SDF	0.64	-2.18408e+08	63	mean_volume
1364	Rotation_invariant_image_SDF	0.68	-2.14484e+08	64	mean_volume
1365	Rotation_invariant_image_SDF	0.67	-2.12062e+08	65	mean_volume
1366	Rotation_invariant_image_SDF	0.67	-2.11237e+08	66	mean_volume
1367	Rotation_invariant_image_SDF	0.67	-2.07583e+08	67	mean_volume
1368	Rotation_invariant_image_SDF	0.66	-2.17911e+08	68	mean_volume
1369	Rotation_invariant_image_SDF	0.66	-2.26376e+08	69	mean_volume
1370	Rotation_invariant_image_SDF	0.67	-2.15712e+08	70	mean_volume
1371	Rotation_invariant_image_SDF	0.66	-2.28428e+08	71	mean_volume
1372	Rotation_invariant_image_SDF	0.67	-2.05154e+08	72	mean_volume
1373	Rotation_invariant_image_SDF	0.67	-2.15686e+08	73	mean_volume
1374	Rotation_invariant_image_SDF	0.67	-2.09795e+08	74	mean_volume
1375	Rotation_invariant_image_SDF	0.65	-2.2364e+08	75	mean_volume
1376	Rotation_invariant_image_SDF	0.67	-2.04383e+08	76	mean_volume
1377	Rotation_invariant_image_SDF	0.67	-2.21783e+08	77	mean_volume
1378	Rotation_invariant_image_SDF	0.67	-2.13733e+08	78	mean_volume
1379	Rotation_invariant_image_SDF	0.67	-2.15753e+08	79	mean_volume
1380	Rotation_invariant_image_SDF	0.66	-2.11939e+08	80	mean_volume
1381	Rotation_invariant_image_SDF	0.65	-2.25168e+08	81	mean_volume
1382	Rotation_invariant_image_SDF	0.65	-2.26282e+08	82	mean_volume
1383	Rotation_invariant_image_SDF	0.68	-2.04188e+08	83	mean_volume
1384	Rotation_invariant_image_SDF	0.68	-2.13409e+08	84	mean_volume
1385	Rotation_invariant_image_SDF	0.68	-2.06259e+08	85	mean_volume
1386	Rotation_invariant_image_SDF	0.66	-2.14326e+08	86	mean_volume
1387	Rotation_invariant_image_SDF	0.66	-2.23148e+08	87	mean_volume
1388	Rotation_invariant_image_SDF	0.65	-2.22581e+08	88	mean_volume
1389	Rotation_invariant_image_SDF	0.68	-2.10368e+08	89	mean_volume
1390	Rotation_invariant_image_SDF	0.65	-2.21686e+08	90	mean_volume
1391	Rotation_invariant_image_SDF	0.67	-2.18162e+08	91	mean_volume
1392	Rotation_invariant_image_SDF	0.68	-2.06639e+08	92	mean_volume
1393	Rotation_invariant_image_SDF	0.65	-2.2089e+08	93	mean_volume
1394	Rotation_invariant_image_SDF	0.65	-216980200	94	mean_volume
1395	Rotation_invariant_image_SDF	0.68	-2.08934e+08	95	mean_volume
1396	Rotation_invariant_image_SDF	0.66	-2.27399e+08	96	mean_volume
1397	Rotation_invariant_image_SDF	0.66	-2.05878e+08	97	mean_volume
1398	Rotation_invariant_image_SDF	0.68	-2.11862e+08	98	mean_volume
1399	Rotation_invariant_image_SDF	0.66	-2.20279e+08	99	mean_volume
1400	Rotation_invariant_pointcloud_SDF	0.53	-3.07671e+08	0	mean_volume
1401	Rotation_invariant_pointcloud_SDF	0.54	-2.84699e+08	1	mean_volume
1402	Rotation_invariant_pointcloud_SDF	0.51	-3.14693e+08	2	mean_volume
1403	Rotation_invariant_pointcloud_SDF	0.53	-3.0659e+08	3	mean_volume
1404	Rotation_invariant_pointcloud_SDF	0.56	-2.78973e+08	4	mean_volume
1405	Rotation_invariant_pointcloud_SDF	0.55	-2.97733e+08	5	mean_volume
1406	Rotation_invariant_pointcloud_SDF	0.52	-2.99622e+08	6	mean_volume
1407	Rotation_invariant_pointcloud_SDF	0.54	-2.93972e+08	7	mean_volume
1408	Rotation_invariant_pointcloud_SDF	0.54	-2.91654e+08	8	mean_volume
1409	Rotation_invariant_pointcloud_SDF	0.51	-3.17904e+08	9	mean_volume
1410	Rotation_invariant_pointcloud_SDF	0.54	-2.86438e+08	10	mean_volume
1411	Rotation_invariant_pointcloud_SDF	0.53	-2.97927e+08	11	mean_volume
1412	Rotation_invariant_pointcloud_SDF	0.52	-3.15725e+08	12	mean_volume
1413	Rotation_invariant_pointcloud_SDF	0.54	-3.06172e+08	13	mean_volume
1414	Rotation_invariant_pointcloud_SDF	0.53	-2.9251e+08	14	mean_volume
1415	Rotation_invariant_pointcloud_SDF	0.53	-2.95661e+08	15	mean_volume
1416	Rotation_invariant_pointcloud_SDF	0.53	-2.94006e+08	16	mean_volume
1417	Rotation_invariant_pointcloud_SDF	0.52	-3.07244e+08	17	mean_volume
1418	Rotation_invariant_pointcloud_SDF	0.53	-2.86064e+08	18	mean_volume
1419	Rotation_invariant_pointcloud_SDF	0.54	-3.1684e+08	19	mean_volume
1420	Rotation_invariant_pointcloud_SDF	0.53	-3.01211e+08	20	mean_volume
1421	Rotation_invariant_pointcloud_SDF	0.52	-3.10032e+08	21	mean_volume
1422	Rotation_invariant_pointcloud_SDF	0.53	-3.01877e+08	22	mean_volume
1423	Rotation_invariant_pointcloud_SDF	0.55	-2.94499e+08	23	mean_volume
1424	Rotation_invariant_pointcloud_SDF	0.54	-2.90837e+08	24	mean_volume
1425	Rotation_invariant_pointcloud_SDF	0.54	-2.97578e+08	25	mean_volume
1426	Rotation_invariant_pointcloud_SDF	0.54	-2.98545e+08	26	mean_volume
1427	Rotation_invariant_pointcloud_SDF	0.53	-3.17041e+08	27	mean_volume
1428	Rotation_invariant_pointcloud_SDF	0.52	-2.88209e+08	28	mean_volume
1429	Rotation_invariant_pointcloud_SDF	0.54	-2.94792e+08	29	mean_volume
1430	Rotation_invariant_pointcloud_SDF	0.54	-2.96519e+08	30	mean_volume
1431	Rotation_invariant_pointcloud_SDF	0.54	-2.94639e+08	31	mean_volume
1432	Rotation_invariant_pointcloud_SDF	0.54	-2.91657e+08	32	mean_volume
1433	Rotation_invariant_pointcloud_SDF	0.52	-3.0141e+08	33	mean_volume
1434	Rotation_invariant_pointcloud_SDF	0.52	-3.1418e+08	34	mean_volume
1435	Rotation_invariant_pointcloud_SDF	0.53	-2.88878e+08	35	mean_volume
1436	Rotation_invariant_pointcloud_SDF	0.53	-3.14938e+08	36	mean_volume
1437	Rotation_invariant_pointcloud_SDF	0.51	-3.1957e+08	37	mean_volume
1438	Rotation_invariant_pointcloud_SDF	0.54	-2.90032e+08	38	mean_volume
1439	Rotation_invariant_pointcloud_SDF	0.54	-2.88099e+08	39	mean_volume
1440	Rotation_invariant_pointcloud_SDF	0.52	-2.9626e+08	40	mean_volume
1441	Rotation_invariant_pointcloud_SDF	0.51	-3.18894e+08	41	mean_volume
1442	Rotation_invariant_pointcloud_SDF	0.53	-3.10859e+08	42	mean_volume
1443	Rotation_invariant_pointcloud_SDF	0.55	-2.84657e+08	43	mean_volume
1444	Rotation_invariant_pointcloud_SDF	0.56	-2.87049e+08	44	mean_volume
1445	Rotation_invariant_pointcloud_SDF	0.54	-3.02855e+08	45	mean_volume
1446	Rotation_invariant_pointcloud_SDF	0.51	-3.23082e+08	46	mean_volume
1447	Rotation_invariant_pointcloud_SDF	0.54	-3.03898e+08	47	mean_volume
1448	Rotation_invariant_pointcloud_SDF	0.55	-2.74187e+08	48	mean_volume
1449	Rotation_invariant_pointcloud_SDF	0.54	-2.88519e+08	49	mean_volume
1450	Rotation_invariant_pointcloud_SDF	0.54	-3.04573e+08	50	mean_volume
1451	Rotation_invariant_pointcloud_SDF	0.53	-3.00603e+08	51	mean_volume
1452	Rotation_invariant_pointcloud_SDF	0.54	-2.96723e+08	52	mean_volume
1453	Rotation_invariant_pointcloud_SDF	0.52	-2.99737e+08	53	mean_volume
1454	Rotation_invariant_pointcloud_SDF	0.52	-3.0359e+08	54	mean_volume
1455	Rotation_invariant_pointcloud_SDF	0.54	-2.80635e+08	55	mean_volume
1456	Rotation_invariant_pointcloud_SDF	0.53	-2.91935e+08	56	mean_volume
1457	Rotation_invariant_pointcloud_SDF	0.52	-3.06918e+08	57	mean_volume
1458	Rotation_invariant_pointcloud_SDF	0.54	-3.07416e+08	58	mean_volume
1459	Rotation_invariant_pointcloud_SDF	0.53	-3.11224e+08	59	mean_volume
1460	Rotation_invariant_pointcloud_SDF	0.54	-3.06468e+08	60	mean_volume
1461	Rotation_invariant_pointcloud_SDF	0.55	-2.90945e+08	61	mean_volume
1462	Rotation_invariant_pointcloud_SDF	0.52	-3.01247e+08	62	mean_volume
1463	Rotation_invariant_pointcloud_SDF	0.52	-2.92193e+08	63	mean_volume
1464	Rotation_invariant_pointcloud_SDF	0.53	-3.09942e+08	64	mean_volume
1465	Rotation_invariant_pointcloud_SDF	0.54	-2.92264e+08	65	mean_volume
1466	Rotation_invariant_pointcloud_SDF	0.55	-2.87994e+08	66	mean_volume
1467	Rotation_invariant_pointcloud_SDF	0.53	-2.98291e+08	67	mean_volume
1468	Rotation_invariant_pointcloud_SDF	0.53	-3.02646e+08	68	mean_volume
1469	Rotation_invariant_pointcloud_SDF	0.52	-3.20624e+08	69	mean_volume
1470	Rotation_invariant_pointcloud_SDF	0.51	-3.13068e+08	70	mean_volume
1471	Rotation_invariant_pointcloud_SDF	0.53	-3.14248e+08	71	mean_volume
1472	Rotation_invariant_pointcloud_SDF	0.54	-2.86294e+08	72	mean_volume
1473	Rotation_invariant_pointcloud_SDF	0.54	-2.98734e+08	73	mean_volume
1474	Rotation_invariant_pointcloud_SDF	0.55	-2.84711e+08	74	mean_volume
1475	Rotation_invariant_pointcloud_SDF	0.52	-3.05612e+08	75	mean_volume
1476	Rotation_invariant_pointcloud_SDF	0.55	-2.81324e+08	76	mean_volume
1477	Rotation_invariant_pointcloud_SDF	0.53	-3.13545e+08	77	mean_volume
1478	Rotation_invariant_pointcloud_SDF	0.53	-3.01783e+08	78	mean_volume
1479	Rotation_invariant_pointcloud_SDF	0.54	-2.98961e+08	79	mean_volume
1480	Rotation_invariant_pointcloud_SDF	0.54	-2.90277e+08	80	mean_volume
1481	Rotation_invariant_pointcloud_SDF	0.54	-2.99648e+08	81	mean_volume
1482	Rotation_invariant_pointcloud_SDF	0.51	-3.1739e+08	82	mean_volume
1483	Rotation_invariant_pointcloud_SDF	0.54	-2.90134e+08	83	mean_volume
1484	Rotation_invariant_pointcloud_SDF	0.53	-3.06454e+08	84	mean_volume
1485	Rotation_invariant_pointcloud_SDF	0.55	-2.90952e+08	85	mean_volume
1486	Rotation_invariant_pointcloud_SDF	0.54	-2.92297e+08	86	mean_volume
1487	Rotation_invariant_pointcloud_SDF	0.54	-3.01809e+08	87	mean_volume
1488	Rotation_invariant_pointcloud_SDF	0.51	-3.09241e+08	88	mean_volume
1489	Rotation_invariant_pointcloud_SDF	0.54	-3.02073e+08	89	mean_volume
1490	Rotation_invariant_pointcloud_SDF	0.53	-2.97529e+08	90	mean_volume
1491	Rotation_invariant_pointcloud_SDF	0.52	-3.18426e+08	91	mean_volume
1492	Rotation_invariant_pointcloud_SDF	0.55	-2.92455e+08	92	mean_volume
1493	Rotation_invariant_pointcloud_SDF	0.53	-2.96618e+08	93	mean_volume
1494	Rotation_invariant_pointcloud_SDF	0.53	-2.97428e+08	94	mean_volume
1495	Rotation_invariant_pointcloud_SDF	0.55	-2.96555e+08	95	mean_volume
1496	Rotation_invariant_pointcloud_SDF	0.52	-3.16469e+08	96	mean_volume
1497	Rotation_invariant_pointcloud_SDF	0.53	-2.82516e+08	97	mean_volume
1498	Rotation_invariant_pointcloud_SDF	0.53	-3.04544e+08	98	mean_volume
1499	Rotation_invariant_pointcloud_SDF	0.53	-3.00142e+08	99	mean_volume
1500	Classical_image_seg	0.15	-1.67818e+08	0	std_volume
1501	Classical_image_seg	0.15	-1.67035e+08	1	std_volume
1502	Classical_image_seg	0.16	-1.73199e+08	2	std_volume
1503	Classical_image_seg	0.13	-1.68081e+08	3	std_volume
1504	Classical_image_seg	0.14	-1.59766e+08	4	std_volume
1505	Classical_image_seg	0.13	-1.6551e+08	5	std_volume
1506	Classical_image_seg	0.13	-1.70994e+08	6	std_volume
1507	Classical_image_seg	0.16	-1.64476e+08	7	std_volume
1508	Classical_image_seg	0.16	-1.67148e+08	8	std_volume
1509	Classical_image_seg	0.17	-1.64597e+08	9	std_volume
1510	Classical_image_seg	0.13	-1.67914e+08	10	std_volume
1511	Classical_image_seg	0.16	-1.69885e+08	11	std_volume
1512	Classical_image_seg	0.13	-1.74654e+08	12	std_volume
1513	Classical_image_seg	0.16	-1.64909e+08	13	std_volume
1514	Classical_image_seg	0.15	-1.61808e+08	14	std_volume
1515	Classical_image_seg	0.11	-1.69518e+08	15	std_volume
1516	Classical_image_seg	0.16	-1.6641e+08	16	std_volume
1517	Classical_image_seg	0.15	-1.64339e+08	17	std_volume
1518	Classical_image_seg	0.16	-1.67898e+08	18	std_volume
1519	Classical_image_seg	0.15	-1.69721e+08	19	std_volume
1520	Classical_image_seg	0.13	-1.71813e+08	20	std_volume
1521	Classical_image_seg	0.16	-1.72602e+08	21	std_volume
1522	Classical_image_seg	0.1	-1.71675e+08	22	std_volume
1523	Classical_image_seg	0.15	-1.62594e+08	23	std_volume
1524	Classical_image_seg	0.17	-1.6167e+08	24	std_volume
1525	Classical_image_seg	0.14	-1.73264e+08	25	std_volume
1526	Classical_image_seg	0.14	-1.70677e+08	26	std_volume
1527	Classical_image_seg	0.14	-1.65376e+08	27	std_volume
1528	Classical_image_seg	0.16	-1.65373e+08	28	std_volume
1529	Classical_image_seg	0.15	-1.62211e+08	29	std_volume
1530	Classical_image_seg	0.13	-1.65175e+08	30	std_volume
1531	Classical_image_seg	0.18	-1.64705e+08	31	std_volume
1532	Classical_image_seg	0.15	-1.68734e+08	32	std_volume
1533	Classical_image_seg	0.18	-1.65364e+08	33	std_volume
1534	Classical_image_seg	0.12	-1.6924e+08	34	std_volume
1535	Classical_image_seg	0.19	-1.60035e+08	35	std_volume
1536	Classical_image_seg	0.1	-1.76111e+08	36	std_volume
1537	Classical_image_seg	0.15	-1.66432e+08	37	std_volume
1538	Classical_image_seg	0.15	-1.64781e+08	38	std_volume
1539	Classical_image_seg	0.16	-1.67759e+08	39	std_volume
1540	Classical_image_seg	0.18	-1.66837e+08	40	std_volume
1541	Classical_image_seg	0.13	-1.64204e+08	41	std_volume
1542	Classical_image_seg	0.12	-1.74609e+08	42	std_volume
1543	Classical_image_seg	0.16	-1.64403e+08	43	std_volume
1544	Classical_image_seg	0.13	-1.67972e+08	44	std_volume
1545	Classical_image_seg	0.15	-1.63549e+08	45	std_volume
1546	Classical_image_seg	0.14	-1.70045e+08	46	std_volume
1547	Classical_image_seg	0.11	-1.68864e+08	47	std_volume
1548	Classical_image_seg	0.21	-1.59645e+08	48	std_volume
1549	Classical_image_seg	0.14	-1.68759e+08	49	std_volume
1550	Classical_image_seg	0.12	-1.71353e+08	50	std_volume
1551	Classical_image_seg	0.16	-1.69163e+08	51	std_volume
1552	Classical_image_seg	0.14	-1.67355e+08	52	std_volume
1553	Classical_image_seg	0.17	-1.63321e+08	53	std_volume
1554	Classical_image_seg	0.15	-1.66904e+08	54	std_volume
1555	Classical_image_seg	0.17	-1.62409e+08	55	std_volume
1556	Classical_image_seg	0.16	-1.65109e+08	56	std_volume
1557	Classical_image_seg	0.14	-1.72694e+08	57	std_volume
1558	Classical_image_seg	0.14	-1.69498e+08	58	std_volume
1559	Classical_image_seg	0.12	-1.68273e+08	59	std_volume
1560	Classical_image_seg	0.15	-1.69054e+08	60	std_volume
1561	Classical_image_seg	0.15	-1.66749e+08	61	std_volume
1562	Classical_image_seg	0.15	-1.66687e+08	62	std_volume
1563	Classical_image_seg	0.16	-1.66203e+08	63	std_volume
1564	Classical_image_seg	0.14	-1.64429e+08	64	std_volume
1565	Classical_image_seg	0.16	-1.63656e+08	65	std_volume
1566	Classical_image_seg	0.17	-1.63443e+08	66	std_volume
1567	Classical_image_seg	0.13	-1.70737e+08	67	std_volume
1568	Classical_image_seg	0.14	-1.70463e+08	68	std_volume
1569	Classical_image_seg	0.12	-1.70315e+08	69	std_volume
1570	Classical_image_seg	0.13	-1.65877e+08	70	std_volume
1571	Classical_image_seg	0.12	-1.69715e+08	71	std_volume
1572	Classical_image_seg	0.15	-1.66058e+08	72	std_volume
1573	Classical_image_seg	0.14	-1.70114e+08	73	std_volume
1574	Classical_image_seg	0.19	-1.67705e+08	74	std_volume
1575	Classical_image_seg	0.17	-1.67752e+08	75	std_volume
1576	Classical_image_seg	0.17	-1.60132e+08	76	std_volume
1577	Classical_image_seg	0.1	-1.71756e+08	77	std_volume
1578	Classical_image_seg	0.13	-1.71877e+08	78	std_volume
1579	Classical_image_seg	0.16	-1.65767e+08	79	std_volume
1580	Classical_image_seg	0.15	-1.70936e+08	80	std_volume
1581	Classical_image_seg	0.15	-1.64182e+08	81	std_volume
1582	Classical_image_seg	0.11	-1.74732e+08	82	std_volume
1583	Classical_image_seg	0.19	-1.5974e+08	83	std_volume
1584	Classical_image_seg	0.13	-1.70024e+08	84	std_volume
1585	Classical_image_seg	0.14	-1.72782e+08	85	std_volume
1586	Classical_image_seg	0.16	-1.63984e+08	86	std_volume
1587	Classical_image_seg	0.13	-1.59379e+08	87	std_volume
1588	Classical_image_seg	0.15	-1.74197e+08	88	std_volume
1589	Classical_image_seg	0.16	-1.64605e+08	89	std_volume
1590	Classical_image_seg	0.14	-1.65752e+08	90	std_volume
1591	Classical_image_seg	0.14	-1.7053e+08	91	std_volume
1592	Classical_image_seg	0.13	-1.66281e+08	92	std_volume
1593	Classical_image_seg	0.19	-1.64932e+08	93	std_volume
1594	Classical_image_seg	0.14	-1.67934e+08	94	std_volume
1595	Classical_image_seg	0.16	-1.68018e+08	95	std_volume
1596	Classical_image_seg	0.12	-1.70507e+08	96	std_volume
1597	Classical_image_seg	0.18	-1.63167e+08	97	std_volume
1598	Classical_image_seg	0.14	-1.66678e+08	98	std_volume
1599	Classical_image_seg	0.13	-1.69529e+08	99	std_volume
1600	Rotation_invariant_image_seg	0.24	-1.51069e+08	0	std_volume
1601	Rotation_invariant_image_seg	0.26	-1.46369e+08	1	std_volume
1602	Rotation_invariant_image_seg	0.25	-1.5514e+08	2	std_volume
1603	Rotation_invariant_image_seg	0.21	-1.53456e+08	3	std_volume
1604	Rotation_invariant_image_seg	0.23	-1.42093e+08	4	std_volume
1605	Rotation_invariant_image_seg	0.2	-1.52189e+08	5	std_volume
1606	Rotation_invariant_image_seg	0.22	-1.54275e+08	6	std_volume
1607	Rotation_invariant_image_seg	0.26	-1.44944e+08	7	std_volume
1608	Rotation_invariant_image_seg	0.26	-1.46046e+08	8	std_volume
1609	Rotation_invariant_image_seg	0.23	-1.51865e+08	9	std_volume
1610	Rotation_invariant_image_seg	0.21	-1.5157e+08	10	std_volume
1611	Rotation_invariant_image_seg	0.25	-1.51577e+08	11	std_volume
1612	Rotation_invariant_image_seg	0.23	-1.55602e+08	12	std_volume
1613	Rotation_invariant_image_seg	0.28	-1.42207e+08	13	std_volume
1614	Rotation_invariant_image_seg	0.22	-1.47757e+08	14	std_volume
1615	Rotation_invariant_image_seg	0.21	-1.50546e+08	15	std_volume
1616	Rotation_invariant_image_seg	0.26	-1.46666e+08	16	std_volume
1617	Rotation_invariant_image_seg	0.23	-1.48474e+08	17	std_volume
1618	Rotation_invariant_image_seg	0.25	-1.48721e+08	18	std_volume
1619	Rotation_invariant_image_seg	0.23	-1.54538e+08	19	std_volume
1620	Rotation_invariant_image_seg	0.24	-1.49643e+08	20	std_volume
1621	Rotation_invariant_image_seg	0.24	-1.57442e+08	21	std_volume
1622	Rotation_invariant_image_seg	0.2	-1.53287e+08	22	std_volume
1623	Rotation_invariant_image_seg	0.21	-1.51696e+08	23	std_volume
1624	Rotation_invariant_image_seg	0.26	-1.43763e+08	24	std_volume
1625	Rotation_invariant_image_seg	0.23	-1.56114e+08	25	std_volume
1626	Rotation_invariant_image_seg	0.24	-151193857	26	std_volume
1627	Rotation_invariant_image_seg	0.22	-1.49689e+08	27	std_volume
1628	Rotation_invariant_image_seg	0.24	-1.49661e+08	28	std_volume
1629	Rotation_invariant_image_seg	0.25	-1.43051e+08	29	std_volume
1630	Rotation_invariant_image_seg	0.23	-1.45478e+08	30	std_volume
1631	Rotation_invariant_image_seg	0.24	-1.5279e+08	31	std_volume
1632	Rotation_invariant_image_seg	0.24	-1.51275e+08	32	std_volume
1633	Rotation_invariant_image_seg	0.22	-1.56295e+08	33	std_volume
1634	Rotation_invariant_image_seg	0.24	-1.46574e+08	34	std_volume
1635	Rotation_invariant_image_seg	0.27	-1.45397e+08	35	std_volume
1636	Rotation_invariant_image_seg	0.22	-1.53177e+08	36	std_volume
1637	Rotation_invariant_image_seg	0.21	-1.54343e+08	37	std_volume
1638	Rotation_invariant_image_seg	0.24	-1.46092e+08	38	std_volume
1639	Rotation_invariant_image_seg	0.25	-1.49114e+08	39	std_volume
1640	Rotation_invariant_image_seg	0.25	-1.52776e+08	40	std_volume
1641	Rotation_invariant_image_seg	0.21	-1.48209e+08	41	std_volume
1642	Rotation_invariant_image_seg	0.22	-1.56288e+08	42	std_volume
1643	Rotation_invariant_image_seg	0.25	-1.46773e+08	43	std_volume
1644	Rotation_invariant_image_seg	0.24	-1.45742e+08	44	std_volume
1645	Rotation_invariant_image_seg	0.25	-1.45188e+08	45	std_volume
1646	Rotation_invariant_image_seg	0.22	-1.54713e+08	46	std_volume
1647	Rotation_invariant_image_seg	0.18	-1.55972e+08	47	std_volume
1648	Rotation_invariant_image_seg	0.29	-1.44176e+08	48	std_volume
1649	Rotation_invariant_image_seg	0.25	-1.47746e+08	49	std_volume
1650	Rotation_invariant_image_seg	0.22	-1.52698e+08	50	std_volume
1651	Rotation_invariant_image_seg	0.23	-1.54087e+08	51	std_volume
1652	Rotation_invariant_image_seg	0.23	-1.48785e+08	52	std_volume
1653	Rotation_invariant_image_seg	0.25	-1.47647e+08	53	std_volume
1654	Rotation_invariant_image_seg	0.25	-1.47866e+08	54	std_volume
1655	Rotation_invariant_image_seg	0.25	-1.47109e+08	55	std_volume
1656	Rotation_invariant_image_seg	0.2	-1.56077e+08	56	std_volume
1657	Rotation_invariant_image_seg	0.25	-1.50185e+08	57	std_volume
1658	Rotation_invariant_image_seg	0.26	-1.46783e+08	58	std_volume
1659	Rotation_invariant_image_seg	0.21	-1.51639e+08	59	std_volume
1660	Rotation_invariant_image_seg	0.23	-1.53519e+08	60	std_volume
1661	Rotation_invariant_image_seg	0.26	-1.4509e+08	61	std_volume
1662	Rotation_invariant_image_seg	0.24	-1.50311e+08	62	std_volume
1663	Rotation_invariant_image_seg	0.2	-158242638	63	std_volume
1664	Rotation_invariant_image_seg	0.23	-1.46914e+08	64	std_volume
1665	Rotation_invariant_image_seg	0.25	-1.46811e+08	65	std_volume
1666	Rotation_invariant_image_seg	0.24	-1.49702e+08	66	std_volume
1667	Rotation_invariant_image_seg	0.24	-149961853	67	std_volume
1668	Rotation_invariant_image_seg	0.23	-152628530	68	std_volume
1669	Rotation_invariant_image_seg	0.22	-1.50396e+08	69	std_volume
1670	Rotation_invariant_image_seg	0.22	-1.49826e+08	70	std_volume
1671	Rotation_invariant_image_seg	0.2	-1.54242e+08	71	std_volume
1672	Rotation_invariant_image_seg	0.25	-1.45705e+08	72	std_volume
1673	Rotation_invariant_image_seg	0.24	-1.50476e+08	73	std_volume
1674	Rotation_invariant_image_seg	0.26	-1.52797e+08	74	std_volume
1675	Rotation_invariant_image_seg	0.22	-1.5802e+08	75	std_volume
1676	Rotation_invariant_image_seg	0.27	-1.40768e+08	76	std_volume
1677	Rotation_invariant_image_seg	0.2	-1.52707e+08	77	std_volume
1678	Rotation_invariant_image_seg	0.23	-1.50593e+08	78	std_volume
1679	Rotation_invariant_image_seg	0.25	-1.48251e+08	79	std_volume
1680	Rotation_invariant_image_seg	0.24	-1.53692e+08	80	std_volume
1681	Rotation_invariant_image_seg	0.23	-1.48125e+08	81	std_volume
1682	Rotation_invariant_image_seg	0.21	-1.54827e+08	82	std_volume
1683	Rotation_invariant_image_seg	0.27	-1.42674e+08	83	std_volume
1684	Rotation_invariant_image_seg	0.21	-1.53746e+08	84	std_volume
1685	Rotation_invariant_image_seg	0.27	-1.47009e+08	85	std_volume
1686	Rotation_invariant_image_seg	0.22	-1.53035e+08	86	std_volume
1687	Rotation_invariant_image_seg	0.22	-1.43832e+08	87	std_volume
1688	Rotation_invariant_image_seg	0.23	-1.56669e+08	88	std_volume
1689	Rotation_invariant_image_seg	0.24	-1.48839e+08	89	std_volume
1690	Rotation_invariant_image_seg	0.25	-1.44501e+08	90	std_volume
1691	Rotation_invariant_image_seg	0.24	-1.51477e+08	91	std_volume
1692	Rotation_invariant_image_seg	0.22	-1.47961e+08	92	std_volume
1693	Rotation_invariant_image_seg	0.25	-1.51933e+08	93	std_volume
1694	Rotation_invariant_image_seg	0.22	-1.52828e+08	94	std_volume
1695	Rotation_invariant_image_seg	0.26	-1.49155e+08	95	std_volume
1696	Rotation_invariant_image_seg	0.21	-1.53949e+08	96	std_volume
1697	Rotation_invariant_image_seg	0.27	-1.44668e+08	97	std_volume
1698	Rotation_invariant_image_seg	0.22	-1.49576e+08	98	std_volume
1699	Rotation_invariant_image_seg	0.21	-1.53602e+08	99	std_volume
1700	Classical_image_SDF	0.26	-1.46713e+08	0	std_volume
1701	Classical_image_SDF	0.25	-1.48226e+08	1	std_volume
1702	Classical_image_SDF	0.27	-1.52092e+08	2	std_volume
1703	Classical_image_SDF	0.21	-1.53621e+08	3	std_volume
1704	Classical_image_SDF	0.23	-1.42316e+08	4	std_volume
1705	Classical_image_SDF	0.24	-1.45335e+08	5	std_volume
1706	Classical_image_SDF	0.25	-1.48413e+08	6	std_volume
1707	Classical_image_SDF	0.25	-1.46761e+08	7	std_volume
1708	Classical_image_SDF	0.23	-1.52398e+08	8	std_volume
1709	Classical_image_SDF	0.24	-1.51219e+08	9	std_volume
1710	Classical_image_SDF	0.24	-1.45458e+08	10	std_volume
1711	Classical_image_SDF	0.25	-1.51514e+08	11	std_volume
1712	Classical_image_SDF	0.21	-1.58469e+08	12	std_volume
1713	Classical_image_SDF	0.25	-1.48116e+08	13	std_volume
1714	Classical_image_SDF	0.25	-1.41838e+08	14	std_volume
1715	Classical_image_SDF	0.23	-1.46934e+08	15	std_volume
1716	Classical_image_SDF	0.26	-1.46902e+08	16	std_volume
1717	Classical_image_SDF	0.23	-1.47695e+08	17	std_volume
1718	Classical_image_SDF	0.24	-1.5146e+08	18	std_volume
1719	Classical_image_SDF	0.24	-1.52065e+08	19	std_volume
1720	Classical_image_SDF	0.22	-1.55031e+08	20	std_volume
1721	Classical_image_SDF	0.26	-1.52362e+08	21	std_volume
1722	Classical_image_SDF	0.21	-1.51397e+08	22	std_volume
1723	Classical_image_SDF	0.22	-1.49305e+08	23	std_volume
1724	Classical_image_SDF	0.26	-1.43819e+08	24	std_volume
1725	Classical_image_SDF	0.23	-1.55759e+08	25	std_volume
1726	Classical_image_SDF	0.26	-1.48258e+08	26	std_volume
1727	Classical_image_SDF	0.22	-1.51206e+08	27	std_volume
1728	Classical_image_SDF	0.26	-1.45258e+08	28	std_volume
1729	Classical_image_SDF	0.24	-1.45867e+08	29	std_volume
1730	Classical_image_SDF	0.24	-1.44905e+08	30	std_volume
1731	Classical_image_SDF	0.24	-1.51753e+08	31	std_volume
1732	Classical_image_SDF	0.24	-1.50112e+08	32	std_volume
1733	Classical_image_SDF	0.26	-1.47778e+08	33	std_volume
1734	Classical_image_SDF	0.23	-1.48424e+08	34	std_volume
1735	Classical_image_SDF	0.26	-1.46794e+08	35	std_volume
1736	Classical_image_SDF	0.18	-1.61762e+08	36	std_volume
1737	Classical_image_SDF	0.22	-1.52316e+08	37	std_volume
1738	Classical_image_SDF	0.27	-1.40412e+08	38	std_volume
1739	Classical_image_SDF	0.24	-1.50486e+08	39	std_volume
1740	Classical_image_SDF	0.28	-1.47595e+08	40	std_volume
1741	Classical_image_SDF	0.21	-1.49393e+08	41	std_volume
1742	Classical_image_SDF	0.23	-1.54075e+08	42	std_volume
1743	Classical_image_SDF	0.25	-1.46311e+08	43	std_volume
1744	Classical_image_SDF	0.22	-1.50555e+08	44	std_volume
1745	Classical_image_SDF	0.22	-1.49841e+08	45	std_volume
1746	Classical_image_SDF	0.23	-1.53622e+08	46	std_volume
1747	Classical_image_SDF	0.22	-1.4928e+08	47	std_volume
1748	Classical_image_SDF	0.28	-1.4556e+08	48	std_volume
1749	Classical_image_SDF	0.25	-1.48617e+08	49	std_volume
1750	Classical_image_SDF	0.22	-1.51634e+08	50	std_volume
1751	Classical_image_SDF	0.23	-1.54338e+08	51	std_volume
1752	Classical_image_SDF	0.24	-1.46438e+08	52	std_volume
1753	Classical_image_SDF	0.26	-1.45612e+08	53	std_volume
1754	Classical_image_SDF	0.23	-1.50845e+08	54	std_volume
1755	Classical_image_SDF	0.28	-1.41548e+08	55	std_volume
1756	Classical_image_SDF	0.23	-1.4995e+08	56	std_volume
1757	Classical_image_SDF	0.25	-1.51233e+08	57	std_volume
1758	Classical_image_SDF	0.23	-1.51511e+08	58	std_volume
1759	Classical_image_SDF	0.21	-1.5096e+08	59	std_volume
1760	Classical_image_SDF	0.23	-1.54906e+08	60	std_volume
1761	Classical_image_SDF	0.26	-1.4438e+08	61	std_volume
1762	Classical_image_SDF	0.26	-1.46488e+08	62	std_volume
1763	Classical_image_SDF	0.23	-1.52692e+08	63	std_volume
1764	Classical_image_SDF	0.23	-1.47661e+08	64	std_volume
1765	Classical_image_SDF	0.24	-1.48719e+08	65	std_volume
1766	Classical_image_SDF	0.23	-1.50969e+08	66	std_volume
1767	Classical_image_SDF	0.24	-1.5072e+08	67	std_volume
1768	Classical_image_SDF	0.26	-1.47189e+08	68	std_volume
1769	Classical_image_SDF	0.22	-1.5061e+08	69	std_volume
1770	Classical_image_SDF	0.24	-1.45087e+08	70	std_volume
1771	Classical_image_SDF	0.22	-1.50772e+08	71	std_volume
1772	Classical_image_SDF	0.24	-1.48269e+08	72	std_volume
1773	Classical_image_SDF	0.23	-1.50938e+08	73	std_volume
1774	Classical_image_SDF	0.27	-1.50308e+08	74	std_volume
1775	Classical_image_SDF	0.26	-1.49425e+08	75	std_volume
1776	Classical_image_SDF	0.27	-1.42051e+08	76	std_volume
1777	Classical_image_SDF	0.19	-1.54601e+08	77	std_volume
1778	Classical_image_SDF	0.23	-1.51287e+08	78	std_volume
1779	Classical_image_SDF	0.24	-1.49125e+08	79	std_volume
1780	Classical_image_SDF	0.24	-1.53974e+08	80	std_volume
1781	Classical_image_SDF	0.26	-1.42603e+08	81	std_volume
1782	Classical_image_SDF	0.18	-1.59547e+08	82	std_volume
1783	Classical_image_SDF	0.27	-1.42461e+08	83	std_volume
1784	Classical_image_SDF	0.22	-1.51313e+08	84	std_volume
1785	Classical_image_SDF	0.23	-1.54216e+08	85	std_volume
1786	Classical_image_SDF	0.24	-1.48236e+08	86	std_volume
1787	Classical_image_SDF	0.21	-1.45212e+08	87	std_volume
1788	Classical_image_SDF	0.26	-1.50657e+08	88	std_volume
1789	Classical_image_SDF	0.23	-1.51077e+08	89	std_volume
1790	Classical_image_SDF	0.24	-1.46685e+08	90	std_volume
1791	Classical_image_SDF	0.25	-1.49588e+08	91	std_volume
1792	Classical_image_SDF	0.22	-1.47935e+08	92	std_volume
1793	Classical_image_SDF	0.27	-1.48103e+08	93	std_volume
1794	Classical_image_SDF	0.23	-1.50838e+08	94	std_volume
1795	Classical_image_SDF	0.25	-1.50706e+08	95	std_volume
1796	Classical_image_SDF	0.24	-1.47941e+08	96	std_volume
1797	Classical_image_SDF	0.25	-1.47776e+08	97	std_volume
1798	Classical_image_SDF	0.23	-1.48175e+08	98	std_volume
1799	Classical_image_SDF	0.23	-1.50904e+08	99	std_volume
1800	Rotation_invariant_image_SDF	0.29	-1.40838e+08	0	std_volume
1801	Rotation_invariant_image_SDF	0.29	-1.3875e+08	1	std_volume
1802	Rotation_invariant_image_SDF	0.33	-1.38117e+08	2	std_volume
1803	Rotation_invariant_image_SDF	0.28	-1.396e+08	3	std_volume
1804	Rotation_invariant_image_SDF	0.29	-1.31304e+08	4	std_volume
1805	Rotation_invariant_image_SDF	0.3	-1.33691e+08	5	std_volume
1806	Rotation_invariant_image_SDF	0.31	-1.36313e+08	6	std_volume
1807	Rotation_invariant_image_SDF	0.32	-1.34235e+08	7	std_volume
1808	Rotation_invariant_image_SDF	0.31	-1.36256e+08	8	std_volume
1809	Rotation_invariant_image_SDF	0.27	-1.45114e+08	9	std_volume
1810	Rotation_invariant_image_SDF	0.33	-1.29227e+08	10	std_volume
1811	Rotation_invariant_image_SDF	0.27	-1.47074e+08	11	std_volume
1812	Rotation_invariant_image_SDF	0.29	-1.41757e+08	12	std_volume
1813	Rotation_invariant_image_SDF	0.31	-1.36187e+08	13	std_volume
1814	Rotation_invariant_image_SDF	0.31	-1.31163e+08	14	std_volume
1815	Rotation_invariant_image_SDF	0.28	-1.36861e+08	15	std_volume
1816	Rotation_invariant_image_SDF	0.32	-1.34543e+08	16	std_volume
1817	Rotation_invariant_image_SDF	0.3	-1.33953e+08	17	std_volume
1818	Rotation_invariant_image_SDF	0.31	-1.3819e+08	18	std_volume
1819	Rotation_invariant_image_SDF	0.29	-1.41718e+08	19	std_volume
1820	Rotation_invariant_image_SDF	0.29	-1.4068e+08	20	std_volume
1821	Rotation_invariant_image_SDF	0.32	-1.40601e+08	21	std_volume
1822	Rotation_invariant_image_SDF	0.27	-1.39543e+08	22	std_volume
1823	Rotation_invariant_image_SDF	0.29	-1.3608e+08	23	std_volume
1824	Rotation_invariant_image_SDF	0.3	-1.36769e+08	24	std_volume
1825	Rotation_invariant_image_SDF	0.27	-1.46718e+08	25	std_volume
1826	Rotation_invariant_image_SDF	0.3	-1.39838e+08	26	std_volume
1827	Rotation_invariant_image_SDF	0.29	-1.36362e+08	27	std_volume
1828	Rotation_invariant_image_SDF	0.32	-1.34182e+08	28	std_volume
1829	Rotation_invariant_image_SDF	0.31	-1.31462e+08	29	std_volume
1830	Rotation_invariant_image_SDF	0.3	-1.3262e+08	30	std_volume
1831	Rotation_invariant_image_SDF	0.29	-1.41817e+08	31	std_volume
1832	Rotation_invariant_image_SDF	0.32	-1.3541e+08	32	std_volume
1833	Rotation_invariant_image_SDF	0.31	-1.38213e+08	33	std_volume
1834	Rotation_invariant_image_SDF	0.28	-1.39048e+08	34	std_volume
1835	Rotation_invariant_image_SDF	0.33	-1.33428e+08	35	std_volume
1836	Rotation_invariant_image_SDF	0.27	-1.43769e+08	36	std_volume
1837	Rotation_invariant_image_SDF	0.29	-1.39558e+08	37	std_volume
1838	Rotation_invariant_image_SDF	0.3	-1.3442e+08	38	std_volume
1839	Rotation_invariant_image_SDF	0.31	-1.3645e+08	39	std_volume
1840	Rotation_invariant_image_SDF	0.33	-1.36944e+08	40	std_volume
1841	Rotation_invariant_image_SDF	0.28	-1.35194e+08	41	std_volume
1842	Rotation_invariant_image_SDF	0.3	-1.39637e+08	42	std_volume
1843	Rotation_invariant_image_SDF	0.3	-1.36545e+08	43	std_volume
1844	Rotation_invariant_image_SDF	0.3	-1.34981e+08	44	std_volume
1845	Rotation_invariant_image_SDF	0.31	-1.32254e+08	45	std_volume
1846	Rotation_invariant_image_SDF	0.29	-1.40225e+08	46	std_volume
1847	Rotation_invariant_image_SDF	0.26	-1.4127e+08	47	std_volume
1848	Rotation_invariant_image_SDF	0.33	-1.36564e+08	48	std_volume
1849	Rotation_invariant_image_SDF	0.32	-1.34257e+08	49	std_volume
1850	Rotation_invariant_image_SDF	0.28	-1.4072e+08	50	std_volume
1851	Rotation_invariant_image_SDF	0.31	-1.3842e+08	51	std_volume
1852	Rotation_invariant_image_SDF	0.29	-1.36541e+08	52	std_volume
1853	Rotation_invariant_image_SDF	0.32	-1.33243e+08	53	std_volume
1854	Rotation_invariant_image_SDF	0.27	-1.4291e+08	54	std_volume
1855	Rotation_invariant_image_SDF	0.32	-1.32279e+08	55	std_volume
1856	Rotation_invariant_image_SDF	0.29	-1.39843e+08	56	std_volume
1857	Rotation_invariant_image_SDF	0.29	-1.42853e+08	57	std_volume
1858	Rotation_invariant_image_SDF	0.32	-1.35227e+08	58	std_volume
1859	Rotation_invariant_image_SDF	0.29	-1.3664e+08	59	std_volume
1860	Rotation_invariant_image_SDF	0.3	-1.40371e+08	60	std_volume
1861	Rotation_invariant_image_SDF	0.31	-1.34537e+08	61	std_volume
1862	Rotation_invariant_image_SDF	0.3	-1.38462e+08	62	std_volume
1863	Rotation_invariant_image_SDF	0.29	-1.41212e+08	63	std_volume
1864	Rotation_invariant_image_SDF	0.29	-1.35415e+08	64	std_volume
1865	Rotation_invariant_image_SDF	0.31	-1.34629e+08	65	std_volume
1866	Rotation_invariant_image_SDF	0.3	-1.38594e+08	66	std_volume
1867	Rotation_invariant_image_SDF	0.31	-1.36056e+08	67	std_volume
1868	Rotation_invariant_image_SDF	0.3	-1.38308e+08	68	std_volume
1869	Rotation_invariant_image_SDF	0.28	-1.39014e+08	69	std_volume
1870	Rotation_invariant_image_SDF	0.29	-1.3602e+08	70	std_volume
1871	Rotation_invariant_image_SDF	0.27	-1.40561e+08	71	std_volume
1872	Rotation_invariant_image_SDF	0.31	-1.3388e+08	72	std_volume
1873	Rotation_invariant_image_SDF	0.29	-1.40753e+08	73	std_volume
1874	Rotation_invariant_image_SDF	0.33	-1.38618e+08	74	std_volume
1875	Rotation_invariant_image_SDF	0.31	-1.39589e+08	75	std_volume
1876	Rotation_invariant_image_SDF	0.33	-1.30144e+08	76	std_volume
1877	Rotation_invariant_image_SDF	0.27	-1.40507e+08	77	std_volume
1878	Rotation_invariant_image_SDF	0.29	-1.40175e+08	78	std_volume
1879	Rotation_invariant_image_SDF	0.29	-1.40264e+08	79	std_volume
1880	Rotation_invariant_image_SDF	0.31	-1.38861e+08	80	std_volume
1881	Rotation_invariant_image_SDF	0.28	-1.3836e+08	81	std_volume
1882	Rotation_invariant_image_SDF	0.28	-1.41636e+08	82	std_volume
1883	Rotation_invariant_image_SDF	0.32	-1.33032e+08	83	std_volume
1884	Rotation_invariant_image_SDF	0.29	-1.38983e+08	84	std_volume
1885	Rotation_invariant_image_SDF	0.31	-1.37619e+08	85	std_volume
1886	Rotation_invariant_image_SDF	0.31	-1.3589e+08	86	std_volume
1887	Rotation_invariant_image_SDF	0.27	-1.34077e+08	87	std_volume
1888	Rotation_invariant_image_SDF	0.31	-1.40502e+08	88	std_volume
1889	Rotation_invariant_image_SDF	0.27	-1.42751e+08	89	std_volume
1890	Rotation_invariant_image_SDF	0.28	-1.37232e+08	90	std_volume
1891	Rotation_invariant_image_SDF	0.31	-1.37269e+08	91	std_volume
1892	Rotation_invariant_image_SDF	0.29	-1.34306e+08	92	std_volume
1893	Rotation_invariant_image_SDF	0.31	-1.39851e+08	93	std_volume
1894	Rotation_invariant_image_SDF	0.29	-1.38883e+08	94	std_volume
1895	Rotation_invariant_image_SDF	0.3	-1.39894e+08	95	std_volume
1896	Rotation_invariant_image_SDF	0.29	-1.38588e+08	96	std_volume
1897	Rotation_invariant_image_SDF	0.32	-1.34655e+08	97	std_volume
1898	Rotation_invariant_image_SDF	0.3	-1.35235e+08	98	std_volume
1899	Rotation_invariant_image_SDF	0.31	-1.35747e+08	99	std_volume
1900	Rotation_invariant_pointcloud_SDF	0.24	-1.51188e+08	0	std_volume
1901	Rotation_invariant_pointcloud_SDF	0.24	-1.48542e+08	1	std_volume
1902	Rotation_invariant_pointcloud_SDF	0.23	-1.59954e+08	2	std_volume
1903	Rotation_invariant_pointcloud_SDF	0.23	-1.49702e+08	3	std_volume
1904	Rotation_invariant_pointcloud_SDF	0.25	-1.39598e+08	4	std_volume
1905	Rotation_invariant_pointcloud_SDF	0.23	-1.46497e+08	5	std_volume
1906	Rotation_invariant_pointcloud_SDF	0.25	-1.48623e+08	6	std_volume
1907	Rotation_invariant_pointcloud_SDF	0.25	-1.47486e+08	7	std_volume
1908	Rotation_invariant_pointcloud_SDF	0.21	-1.56102e+08	8	std_volume
1909	Rotation_invariant_pointcloud_SDF	0.22	-1.5392e+08	9	std_volume
1910	Rotation_invariant_pointcloud_SDF	0.25	-145137274	10	std_volume
1911	Rotation_invariant_pointcloud_SDF	0.22	-1.57359e+08	11	std_volume
1912	Rotation_invariant_pointcloud_SDF	0.25	-1.50953e+08	12	std_volume
1913	Rotation_invariant_pointcloud_SDF	0.24	-1.48997e+08	13	std_volume
1914	Rotation_invariant_pointcloud_SDF	0.23	-1.45573e+08	14	std_volume
1915	Rotation_invariant_pointcloud_SDF	0.2	-1.52361e+08	15	std_volume
1916	Rotation_invariant_pointcloud_SDF	0.29	-1.41217e+08	16	std_volume
1917	Rotation_invariant_pointcloud_SDF	0.21	-1.51232e+08	17	std_volume
1918	Rotation_invariant_pointcloud_SDF	0.24	-1.50568e+08	18	std_volume
1919	Rotation_invariant_pointcloud_SDF	0.21	-1.57988e+08	19	std_volume
1920	Rotation_invariant_pointcloud_SDF	0.23	-1.52852e+08	20	std_volume
1921	Rotation_invariant_pointcloud_SDF	0.27	-1.50624e+08	21	std_volume
1922	Rotation_invariant_pointcloud_SDF	0.23	-1.4789e+08	22	std_volume
1923	Rotation_invariant_pointcloud_SDF	0.23	-1.47597e+08	23	std_volume
1924	Rotation_invariant_pointcloud_SDF	0.24	-1.49139e+08	24	std_volume
1925	Rotation_invariant_pointcloud_SDF	0.22	-1.58407e+08	25	std_volume
1926	Rotation_invariant_pointcloud_SDF	0.25	-1.49416e+08	26	std_volume
1927	Rotation_invariant_pointcloud_SDF	0.23	-1.48202e+08	27	std_volume
1928	Rotation_invariant_pointcloud_SDF	0.23	-1.50577e+08	28	std_volume
1929	Rotation_invariant_pointcloud_SDF	0.26	-1.40908e+08	29	std_volume
1930	Rotation_invariant_pointcloud_SDF	0.21	-1.49045e+08	30	std_volume
1931	Rotation_invariant_pointcloud_SDF	0.23	-1.53845e+08	31	std_volume
1932	Rotation_invariant_pointcloud_SDF	0.27	-1.44811e+08	32	std_volume
1933	Rotation_invariant_pointcloud_SDF	0.24	-1.53415e+08	33	std_volume
1934	Rotation_invariant_pointcloud_SDF	0.22	-1.5133e+08	34	std_volume
1935	Rotation_invariant_pointcloud_SDF	0.25	-1.48385e+08	35	std_volume
1936	Rotation_invariant_pointcloud_SDF	0.21	-1.5478e+08	36	std_volume
1937	Rotation_invariant_pointcloud_SDF	0.23	-1.51014e+08	37	std_volume
1938	Rotation_invariant_pointcloud_SDF	0.23	-1.48595e+08	38	std_volume
1939	Rotation_invariant_pointcloud_SDF	0.26	-1.46815e+08	39	std_volume
1940	Rotation_invariant_pointcloud_SDF	0.26	-1.51256e+08	40	std_volume
1941	Rotation_invariant_pointcloud_SDF	0.21	-1.48325e+08	41	std_volume
1942	Rotation_invariant_pointcloud_SDF	0.25	-1.50265e+08	42	std_volume
1943	Rotation_invariant_pointcloud_SDF	0.23	-1.50902e+08	43	std_volume
1944	Rotation_invariant_pointcloud_SDF	0.24	-1.46597e+08	44	std_volume
1945	Rotation_invariant_pointcloud_SDF	0.26	-1.43182e+08	45	std_volume
1946	Rotation_invariant_pointcloud_SDF	0.24	-1.51322e+08	46	std_volume
1947	Rotation_invariant_pointcloud_SDF	0.23	-1.47485e+08	47	std_volume
1948	Rotation_invariant_pointcloud_SDF	0.23	-1.56545e+08	48	std_volume
1949	Rotation_invariant_pointcloud_SDF	0.24	-1.49711e+08	49	std_volume
1950	Rotation_invariant_pointcloud_SDF	0.24	-1.48679e+08	50	std_volume
1951	Rotation_invariant_pointcloud_SDF	0.24	-1.52605e+08	51	std_volume
1952	Rotation_invariant_pointcloud_SDF	0.23	-1.48868e+08	52	std_volume
1953	Rotation_invariant_pointcloud_SDF	0.27	-1.43247e+08	53	std_volume
1954	Rotation_invariant_pointcloud_SDF	0.22	-1.53063e+08	54	std_volume
1955	Rotation_invariant_pointcloud_SDF	0.24	-1.48452e+08	55	std_volume
1956	Rotation_invariant_pointcloud_SDF	0.21	-1.53823e+08	56	std_volume
1957	Rotation_invariant_pointcloud_SDF	0.26	-149752247	57	std_volume
1958	Rotation_invariant_pointcloud_SDF	0.25	-1.48165e+08	58	std_volume
1959	Rotation_invariant_pointcloud_SDF	0.22	-1.48495e+08	59	std_volume
1960	Rotation_invariant_pointcloud_SDF	0.25	-1.50342e+08	60	std_volume
1961	Rotation_invariant_pointcloud_SDF	0.23	-1.50907e+08	61	std_volume
1962	Rotation_invariant_pointcloud_SDF	0.22	-1.54419e+08	62	std_volume
1963	Rotation_invariant_pointcloud_SDF	0.23	-1.52561e+08	63	std_volume
1964	Rotation_invariant_pointcloud_SDF	0.23	-1.47349e+08	64	std_volume
1965	Rotation_invariant_pointcloud_SDF	0.24	-1.48456e+08	65	std_volume
1966	Rotation_invariant_pointcloud_SDF	0.23	-1.50945e+08	66	std_volume
1967	Rotation_invariant_pointcloud_SDF	0.23	-1.52515e+08	67	std_volume
1968	Rotation_invariant_pointcloud_SDF	0.23	-1.53199e+08	68	std_volume
1969	Rotation_invariant_pointcloud_SDF	0.24	-146583280	69	std_volume
1970	Rotation_invariant_pointcloud_SDF	0.23	-1.47478e+08	70	std_volume
1971	Rotation_invariant_pointcloud_SDF	0.22	-1.50548e+08	71	std_volume
1972	Rotation_invariant_pointcloud_SDF	0.24	-1.4733e+08	72	std_volume
1973	Rotation_invariant_pointcloud_SDF	0.25	-1.47737e+08	73	std_volume
1974	Rotation_invariant_pointcloud_SDF	0.24	-1.56156e+08	74	std_volume
1975	Rotation_invariant_pointcloud_SDF	0.24	-1.54455e+08	75	std_volume
1976	Rotation_invariant_pointcloud_SDF	0.25	-1.4576e+08	76	std_volume
1977	Rotation_invariant_pointcloud_SDF	0.22	-1.48654e+08	77	std_volume
1978	Rotation_invariant_pointcloud_SDF	0.24	-1.5029e+08	78	std_volume
1979	Rotation_invariant_pointcloud_SDF	0.24	-1.49377e+08	79	std_volume
1980	Rotation_invariant_pointcloud_SDF	0.23	-1.55716e+08	80	std_volume
1981	Rotation_invariant_pointcloud_SDF	0.22	-1.49632e+08	81	std_volume
1982	Rotation_invariant_pointcloud_SDF	0.25	-1.47032e+08	82	std_volume
1983	Rotation_invariant_pointcloud_SDF	0.23	-1.51692e+08	83	std_volume
1984	Rotation_invariant_pointcloud_SDF	0.25	-1.46691e+08	84	std_volume
1985	Rotation_invariant_pointcloud_SDF	0.26	-1.48339e+08	85	std_volume
1986	Rotation_invariant_pointcloud_SDF	0.21	-1.54056e+08	86	std_volume
1987	Rotation_invariant_pointcloud_SDF	0.23	-1.41163e+08	87	std_volume
1988	Rotation_invariant_pointcloud_SDF	0.24	-1.5435e+08	88	std_volume
1989	Rotation_invariant_pointcloud_SDF	0.24	-1.50344e+08	89	std_volume
1990	Rotation_invariant_pointcloud_SDF	0.25	-1.43059e+08	90	std_volume
1991	Rotation_invariant_pointcloud_SDF	0.27	-1.45938e+08	91	std_volume
1992	Rotation_invariant_pointcloud_SDF	0.22	-1.49096e+08	92	std_volume
1993	Rotation_invariant_pointcloud_SDF	0.22	-1.58475e+08	93	std_volume
1994	Rotation_invariant_pointcloud_SDF	0.22	-1.52844e+08	94	std_volume
1995	Rotation_invariant_pointcloud_SDF	0.24	-1.52862e+08	95	std_volume
1996	Rotation_invariant_pointcloud_SDF	0.23	-1.49048e+08	96	std_volume
1997	Rotation_invariant_pointcloud_SDF	0.25	-1.47711e+08	97	std_volume
1998	Rotation_invariant_pointcloud_SDF	0.25	-1.44121e+08	98	std_volume
[truncated: 1,001 more rows]

## Sheet: compactness
model	compactness
Classical_image_seg	35.4386
Classical_image_seg	34.661
Classical_image_seg	34.0381
Classical_image_seg	33.4494
Classical_image_seg	32.9259
Rotation_invariant_image_seg	7.04452
Rotation_invariant_image_seg	6.84343
Rotation_invariant_image_seg	6.68378
Rotation_invariant_image_seg	6.54655
Rotation_invariant_image_seg	6.42517
Classical_image_SDF	25.3978
Classical_image_SDF	24.97
Classical_image_SDF	24.5941
Classical_image_SDF	24.2646
Classical_image_SDF	23.9721
Rotation_invariant_image_SDF	14.5437
Rotation_invariant_image_SDF	14.379
Rotation_invariant_image_SDF	14.2522
Rotation_invariant_image_SDF	14.1319
Rotation_invariant_image_SDF	14.0235
Rotation_invariant_pointcloud_SDF	29.0912
Rotation_invariant_pointcloud_SDF	28.3827
Rotation_invariant_pointcloud_SDF	27.7909
Rotation_invariant_pointcloud_SDF	27.2606
Rotation_invariant_pointcloud_SDF	26.7941

## Sheet: emissions
	timestamp	project_name	run_id	duration	emissions	emissions_rate	cpu_power	gpu_power	ram_power	cpu_energy	gpu_energy	ram_energy	energy_consumed	country_name	country_iso_code	region	cloud_provider	cloud_region	os	python_version	codecarbon_version	cpu_count	cpu_model	gpu_count	gpu_model	longitude	latitude	ram_total_size	tracking_mode	on_cloud	pue	inference_time	model
0	2024-12-11T10:56:11	codecarbon	39b8715f-b755-4e9b-baba-231e781c278a	5.97402	7.8756e-05	1.31831e-05	112.5	254.552	188.822	0.000186683	0.00043325	0.00030933	0.000929263	United States	USA	washington			Linux-5.4.0-109-generic-x86_64-with-glibc2.31	3.10.15	2.6.0	256	AMD EPYC 7713 64-Core Processor	4	4 x NVIDIA A100-SXM4-80GB	-122.345	47.6348	503.524	machine	N	1	6.01997	Classical_image_seg
1	2024-12-11T10:56:13	codecarbon	4a57a0da-a141-4717-be26-ebab7201a098	0.037948	2.10449e-07	5.54571e-06	112.5	0	188.822	1.18451e-06	0	1.29863e-06	2.48314e-06	United States	USA	washington			Linux-5.4.0-109-generic-x86_64-with-glibc2.31	3.10.15	2.6.0	256	AMD EPYC 7713 64-Core Processor	4	4 x NVIDIA A100-SXM4-80GB	-122.345	47.6348	503.524	machine	N	1	0.0784414	Classical_image_seg
2	2024-12-11T10:56:14	codecarbon	6ffacf3f-1b5c-4b2d-86ab-3d7ac22c1b1e	0.037822	8.02998e-07	2.1231e-05	112.5	999.188	188.822	1.18097e-06	6.98917e-06	1.30465e-06	9.47479e-06	United States	USA	washington			Linux-5.4.0-109-generic-x86_64-with-glibc2.31	3.10.15	2.6.0	256	AMD EPYC 7713 64-Core Processor	4	4 x NVIDIA A100-SXM4-80GB	-122.345	47.6348	503.524	machine	N	1	0.0705404	Classical_image_seg
3	2024-12-11T10:56:18	codecarbon	6db65dd7-2fff-425b-aa4a-f00fdaacd4a9	0.0372997	2.04332e-07	5.47811e-06	112.5	0	188.822	1.16465e-06	0	1.24632e-06	2.41097e-06	United States	USA	washington			Linux-5.4.0-109-generic-x86_64-with-glibc2.31	3.10.15	2.6.0	256	AMD EPYC 7713 64-Core Processor	4	4 x NVIDIA A100-SXM4-80GB	-122.345	47.6348	503.524	machine	N	1	0.063374	Classical_image_seg
4	2024-12-11T10:56:21	codecarbon	21736bbf-6f8e-464c-949e-861a691baeb0	0.0394402	9.00666e-07	2.28362e-05	112.5	1050.64	188.822	1.23156e-06	7.9789e-06	1.41674e-06	1.06272e-05	United States	USA	washington			Linux-5.4.0-109-generic-x86_64-with-glibc2.31	3.10.15	2.6.0	256	AMD EPYC 7713 64-Core Processor	4	4 x NVIDIA A100-SXM4-80GB	-122.345	47.6348	503.524	machine	N	1	0.0542011	Classical_image_seg
5	2024-12-11T10:56:22	codecarbon	bcecbbb8-85e3-4663-9cdf-8d4b7297062d	0.0399207	8.54041e-07	2.13934e-05	112.5	1182.77	188.822	1.24629e-06	7.62862e-06	1.20216e-06	1.00771e-05	United States	USA	washington			Linux-5.4.0-109-generic-x86_64-with-glibc2.31	3.10.15	2.6.0	256	AMD EPYC 7713 64-Core Processor	4	4 x NVIDIA A100-SXM4-80GB	-122.345	47.6348	503.524	machine	N	1	0.0577433	Classical_image_seg
6	2024-12-11T10:56:25	codecarbon	8f26642a-1e06-4d97-999a-2031fab22011	0.0372284	8.5907e-07	2.30756e-05	112.5	1054.59	188.822	1.16245e-06	7.62917e-06	1.34478e-06	1.01364e-05	United States	USA	washington			Linux-5.4.0-109-generic-x86_64-with-glibc2.31	3.10.15	2.6.0	256	AMD EPYC 7713 64-Core Processor	4	4 x NVIDIA A100-SXM4-80GB	-122.345	47.6348	503.524	machine	N	1	0.0588539	Classical_image_seg
7	2024-12-11T10:56:27	codecarbon	b7579c0e-9386-4fff-9d62-9930870dcc0a	0.0356899	1.96124e-07	5.49521e-06	112.5	0	188.822	1.11439e-06	0	1.19972e-06	2.31412e-06	United States	USA	washington			Linux-5.4.0-109-generic-x86_64-with-glibc2.31	3.10.15	2.6.0	256	AMD EPYC 7713 64-Core Processor	4	4 x NVIDIA A100-SXM4-80GB	-122.345	47.6348	503.524	machine	N	1	0.0626457	Classical_image_seg
8	2024-12-11T10:56:30	codecarbon	530c75b8-02bf-4582-a262-6ac575a37f77	0.0370703	1.98045e-07	5.34241e-06	112.5	0	188.822	1.15754e-06	0	1.17924e-06	2.33678e-06	United States	USA	washington			Linux-5.4.0-109-generic-x86_64-with-glibc2.31	3.10.15	2.6.0	256	AMD EPYC 7713 64-Core Processor	4	4 x NVIDIA A100-SXM4-80GB	-122.345	47.6348	503.524	machine	N	1	0.119675	Classical_image_seg
9	2024-12-11T10:56:32	codecarbon	3c7b0809-aa71-4275-aa41-932be3f774ae	0.0414212	2.40252e-07	5.80022e-06	112.5	0	188.822	1.29342e-06	0	1.54138e-06	2.8348e-06	United States	USA	washington			Linux-5.4.0-109-generic-x86_64-with-glibc2.31	3.10.15	2.6.0	256	AMD EPYC 7713 64-Core Processor	4	4 x NVIDIA A100-SXM4-80GB	-122.345	47.6348	503.524	machine	N	1	0.114572	Classical_image_seg
10	2024-12-11T10:56:34	codecarbon	feb6f3c0-41c6-4e50-aabc-0e59b98aa25c	0.0338349	1.89626e-07	5.60446e-06	112.5	0	188.822	1.05645e-06	0	1.18101e-06	2.23745e-06	United States	USA	washington			Linux-5.4.0-109-generic-x86_64-with-glibc2.31	3.10.15	2.6.0	256	AMD EPYC 7713 64-Core Processor	4	4 x NVIDIA A100-SXM4-80GB	-122.345	47.6348	503.524	machine	N	1	0.0541217	Classical_image_seg
11	2024-12-11T10:56:36	codecarbon	66a43a3c-0990-4b3a-9b56-4977975900c3	0.0371807	1.98708e-07	5.34438e-06	112.5	0	188.822	1.161e-06	0	1.18361e-06	2.34461e-06	United States	USA	washington			Linux-5.4.0-109-generic-x86_64-with-glibc2.31	3.10.15	2.6.0	256	AMD EPYC 7713 64-Core Processor	4	4 x NVIDIA A100-SXM4-80GB	-122.345	47.6348	503.524	machine	N	1	0.0750716	Classical_image_seg
12	2024-12-11T10:56:39	codecarbon	67ef513c-4c40-4bc8-9505-753b21c9dfab	0.0376817	2.17442e-07	5.77048e-06	112.5	0	188.822	1.17658e-06	0	1.38907e-06	2.56565e-06	United States	USA	washington			Linux-5.4.0-109-generic-x86_64-with-glibc2.31	3.10.15	2.6.0	256	AMD EPYC 7713 64-Core Processor	4	4 x NVIDIA A100-SXM4-80GB	-122.345	47.6348	503.524	machine	N	1	0.0596819	Classical_image_seg
13	2024-12-11T10:56:41	codecarbon	38ef05e8-3d4a-47b3-ada8-b2e51f3f3278	0.0347274	7.92894e-07	2.28319e-05	112.5	1106.82	188.822	1.08435e-06	7.07751e-06	1.19371e-06	9.35557e-06	United States	USA	washington			Linux-5.4.0-109-generic-x86_64-with-glibc2.31	3.10.15	2.6.0	256	AMD EPYC 7713 64-Core Processor	4	4 x NVIDIA A100-SXM4-80GB	-122.345	47.6348	503.524	machine	N	1	0.0967264	Classical_image_seg
14	2024-12-11T10:56:44	codecarbon	e784ad38-5b0a-4822-88d1-8037c5a7cd56	0.0401069	2.24908e-07	5.6077e-06	112.5	0	188.822	1.25234e-06	0	1.4014e-06	2.65375e-06	United States	USA	washington			Linux-5.4.0-109-generic-x86_64-with-glibc2.31	3.10.15	2.6.0	256	AMD EPYC 7713 64-Core Processor	4	4 x NVIDIA A100-SXM4-80GB	-122.345	47.6348	503.524	machine	N	1	0.0964711	Classical_image_seg
15	2024-12-11T10:56:45	codecarbon	ef08cb3b-26a6-418e-83b3-0e9b63391a50	0.0310406	1.72919e-07	5.57073e-06	112.5	0	188.822	9.69053e-07	0	1.07126e-06	2.04031e-06	United States	USA	washington			Linux-5.4.0-109-generic-x86_64-with-glibc2.31	3.10.15	2.6.0	256	AMD EPYC 7713 64-Core Processor	4	4 x NVIDIA A100-SXM4-80GB	-122.345	47.6348	503.524	machine	N	1	0.0533464	Classical_image_seg
16	2024-12-11T10:56:48	codecarbon	651f9daf-b001-44e9-abbe-17657774c140	0.0387691	2.13287e-07	5.50146e-06	112.5	0	188.822	1.21063e-06	0	1.306e-06	2.51663e-06	United States	USA	washington			Linux-5.4.0-109-generic-x86_64-with-glibc2.31	3.10.15	2.6.0	256	AMD EPYC 7713 64-Core Processor	4	4 x NVIDIA A100-SXM4-80GB	-122.345	47.6348	503.524	machine	N	1	0.0595076	Classical_image_seg
17	2024-12-11T10:56:50	codecarbon	e7d3491f-b619-4e12-9e1f-d97dab7d9b9d	0.0358216	2.00153e-07	5.5875e-06	112.5	0	188.822	1.11849e-06	0	1.24317e-06	2.36166e-06	United States	USA	washington			Linux-5.4.0-109-generic-x86_64-with-glibc2.31	3.10.15	2.6.0	256	AMD EPYC 7713 64-Core Processor	4	4 x NVIDIA A100-SXM4-80GB	-122.345	47.6348	503.524	machine	N	1	0.0647495	Classical_image_seg
18	2024-12-11T10:56:53	codecarbon	1ee17839-7b03-4927-8899-eac6bd3d5d90	0.0383897	2.20791e-07	5.75132e-06	112.5	0	188.822	1.19876e-06	0	1.40641e-06	2.60517e-06	United States	USA	washington			Linux-5.4.0-109-generic-x86_64-with-glibc2.31	3.10.15	2.6.0	256	AMD EPYC 7713 64-Core Processor	4	4 x NVIDIA A100-SXM4-80GB	-122.345	47.6348	503.524	machine	N	1	0.0738153	Classical_image_seg
19	2024-12-11T10:56:55	codecarbon	6f888c6c-5461-42ee-a870-3d82d719d690	0.0398291	8.17364e-07	2.05218e-05	112.5	1034.28	188.822	1.24373e-06	7.11695e-06	1.28361e-06	9.6443e-06	United States	USA	washington			Linux-5.4.0-109-generic-x86_64-with-glibc2.31	3.10.15	2.6.0	256	AMD EPYC 7713 64-Core Processor	4	4 x NVIDIA A100-SXM4-80GB	-122.345	47.6348	503.524	machine	N	1	0.0609009	Classical_image_seg
20	2024-12-11T10:56:57	codecarbon	d4851d46-e7e5-4c15-a7a8-cb3f0f4e70a0	0.0366645	9.27857e-07	2.53067e-05	112.5	1238.99	188.822	1.14476e-06	8.52195e-06	1.28133e-06	1.0948e-05	United States	USA	washington			Linux-5.4.0-109-generic-x86_64-with-glibc2.31	3.10.15	2.6.0	256	AMD EPYC 7713 64-Core Processor	4	4 x NVIDIA A100-SXM4-80GB	-122.345	47.6348	503.524	machine	N	1	0.0613191	Classical_image_seg
21	2024-12-11T10:56:59	codecarbon	84aa8d43-5b40-40d3-872f-9f99846cb5a2	0.0418716	2.33864e-07	5.58528e-06	112.5	0	188.822	1.30738e-06	0	1.45205e-06	2.75943e-06	United States	USA	washington			Linux-5.4.0-109-generic-x86_64-with-glibc2.31	3.10.15	2.6.0	256	AMD EPYC 7713 64-Core Processor	4	4 x NVIDIA A100-SXM4-80GB	-122.345	47.6348	503.524	machine	N	1	0.0632639	Classical_image_seg
22	2024-12-11T10:57:02	codecarbon	eab19577-90f0-4cfe-96d6-e5421ec3c8a0	0.0352073	1.99458e-07	5.66526e-06	112.5	0	188.822	1.09925e-06	0	1.25421e-06	2.35346e-06	United States	USA	washington			Linux-5.4.0-109-generic-x86_64-with-glibc2.31	3.10.15	2.6.0	256	AMD EPYC 7713 64-Core Processor	4	4 x NVIDIA A100-SXM4-80GB	-122.345	47.6348	503.524	machine	N	1	0.0530953	Classical_image_seg
23	2024-12-11T10:57:05	codecarbon	e78218a8-4723-48f3-a6e7-a1899a4bfaa2	0.0328049	1.80902e-07	5.51448e-06	112.5	0	188.822	1.02421e-06	0	1.1103e-06	2.13451e-06	United States	USA	washington			Linux-5.4.0-109-generic-x86_64-with-glibc2.31	3.10.15	2.6.0	256	AMD EPYC 7713 64-Core Processor	4	4 x NVIDIA A100-SXM4-80GB	-122.345	47.6348	503.524	machine	N	1	0.0699475	Classical_image_seg
24	2024-12-11T10:57:06	codecarbon	d1b1d22d-9f60-4257-855c-da8a82f4a77a	0.040632	9.19704e-07	2.2635e-05	112.5	1059.49	188.822	1.26878e-06	8.14778e-06	1.43527e-06	1.08518e-05	United States	USA	washington			Linux-5.4.0-109-generic-x86_64-with-glibc2.31	3.10.15	2.6.0	256	AMD EPYC 7713 64-Core Processor	4	4 x NVIDIA A100-SXM4-80GB	-122.345	47.6348	503.524	machine	N	1	0.120061	Classical_image_seg
25	2024-12-11T10:57:09	codecarbon	cf48f245-73bb-4f7f-9c40-5a2732578591	0.0370389	2.06095e-07	5.56429e-06	112.5	0	188.822	1.15655e-06	0	1.27522e-06	2.43177e-06	United States	USA	washington			Linux-5.4.0-109-generic-x86_64-with-glibc2.31	3.10.15	2.6.0	256	AMD EPYC 7713 64-Core Processor	4	4 x NVIDIA A100-SXM4-80GB	-122.345	47.6348	503.524	machine	N	1	0.0723524	Classical_image_seg
26	2024-12-11T10:57:12	codecarbon	95590be1-990e-46b4-afd6-03ae34bab0d8	0.0332556	8.54403e-07	2.5692e-05	112.5	1272.29	188.822	1.0383e-06	7.88917e-06	1.15385e-06	1.00813e-05	United States	USA	washington			Linux-5.4.0-109-generic-x86_64-with-glibc2.31	3.10.15	2.6.0	256	AMD EPYC 7713 64-Core Processor	4	4 x NVIDIA A100-SXM4-80GB	-122.345	47.6348	503.524	machine	N	1	0.0778792	Classical_image_seg
27	2024-12-11T10:57:13	codecarbon	85159e31-8ebb-4b44-bebb-ddc9a5164abe	0.0352758	1.97365e-07	5.59491e-06	112.5	0	188.822	1.10147e-06	0	1.22729e-06	2.32876e-06	United States	USA	washington			Linux-5.4.0-109-generic-x86_64-with-glibc2.31	3.10.15	2.6.0	256	AMD EPYC 7713 64-Core Processor	4	4 x NVIDIA A100-SXM4-80GB	-122.345	47.6348	503.524	machine	N	1	0.0591667	Classical_image_seg
28	2024-12-11T10:57:16	codecarbon	66a4e92b-63ae-4274-9835-8eb0028588b5	0.0361447	2.02513e-07	5.60282e-06	112.5	0	188.822	1.1286e-06	0	1.2609e-06	2.3895e-06	United States	USA	washington			Linux-5.4.0-109-generic-x86_64-with-glibc2.31	3.10.15	2.6.0	256	AMD EPYC 7713 64-Core Processor	4	4 x NVIDIA A100-SXM4-80GB	-122.345	47.6348	503.524	machine	N	1	0.0565789	Classical_image_seg
29	2024-12-11T10:57:19	codecarbon	e2479c91-a9b7-46e3-ba47-ae45bda1cc0a	0.0348732	8.45262e-07	2.42381e-05	112.5	1251.97	188.822	1.08882e-06	7.73445e-06	1.1502e-06	9.97347e-06	United States	USA	washington			Linux-5.4.0-109-generic-x86_64-with-glibc2.31	3.10.15	2.6.0	256	AMD EPYC 7713 64-Core Processor	4	4 x NVIDIA A100-SXM4-80GB	-122.345	47.6348	503.524	machine	N	1	0.0668631	Classical_image_seg
30	2024-12-11T10:57:22	codecarbon	47de0cc0-0753-43cc-8017-fb9752556885	0.0384879	8.17362e-07	2.12369e-05	112.5	943.574	188.822	1.20182e-06	7.04917e-06	1.39328e-06	9.64427e-06	United States	USA	washington			Linux-5.4.0-109-generic-x86_64-with-glibc2.31	3.10.15	2.6.0	256	AMD EPYC 7713 64-Core Processor	4	4 x NVIDIA A100-SXM4-80GB	-122.345	47.6348	503.524	machine	N	1	0.0558093	Classical_image_seg
31	2024-12-11T10:57:24	codecarbon	c818ef40-4a0d-43c7-a718-857492f6c552	0.033283	7.74693e-07	2.32759e-05	112.5	1137.49	188.822	1.03915e-06	6.96278e-06	1.13888e-06	9.14081e-06	United States	USA	washington			Linux-5.4.0-109-generic-x86_64-with-glibc2.31	3.10.15	2.6.0	256	AMD EPYC 7713 64-Core Processor	4	4 x NVIDIA A100-SXM4-80GB	-122.345	47.6348	503.524	machine	N	1	0.0808432	Classical_image_seg
32	2024-12-11T10:57:26	codecarbon	f1d1200a-d030-4953-9469-b184ccbff29f	0.0369144	2.03061e-07	5.50086e-06	112.5	0	188.822	1.15263e-06	0	1.24334e-06	2.39597e-06	United States	USA	washington			Linux-5.4.0-109-generic-x86_64-with-glibc2.31	3.10.15	2.6.0	256	AMD EPYC 7713 64-Core Processor	4	4 x NVIDIA A100-SXM4-80GB	-122.345	47.6348	503.524	machine	N	1	0.0563254	Classical_image_seg
33	2024-12-11T10:57:29	codecarbon	17fda1ee-8136-4846-b7ac-2bdb3b2b3767	0.0363349	2.01057e-07	5.53345e-06	112.5	0	188.822	1.13449e-06	0	1.23784e-06	2.37233e-06	United States	USA	washington			Linux-5.4.0-109-generic-x86_64-with-glibc2.31	3.10.15	2.6.0	256	AMD EPYC 7713 64-Core Processor	4	4 x NVIDIA A100-SXM4-80GB	-122.345	47.6348	503.524	machine	N	1	0.064925	Classical_image_seg
34	2024-12-11T10:57:31	codecarbon	09d29b38-9225-4042-81ed-8f2e0a70ac06	0.0348286	1.94744e-07	5.59148e-06	112.5	0	188.822	1.08749e-06	0	1.21034e-06	2.29783e-06	United States	USA	washington			Linux-5.4.0-109-generic-x86_64-with-glibc2.31	3.10.15	2.6.0	256	AMD EPYC 7713 64-Core Processor	4	4 x NVIDIA A100-SXM4-80GB	-122.345	47.6348	503.524	machine	N	1	0.0777426	Classical_image_seg
35	2024-12-11T10:57:34	codecarbon	21a51031-8508-4e79-842b-31293c42719b	0.0368856	2.10421e-07	5.70469e-06	112.5	0	188.822	1.15157e-06	0	1.33124e-06	2.48281e-06	United States	USA	washington			Linux-5.4.0-109-generic-x86_64-with-glibc2.31	3.10.15	2.6.0	256	AMD EPYC 7713 64-Core Processor	4	4 x NVIDIA A100-SXM4-80GB	-122.345	47.6348	503.524	machine	N	1	0.0597081	Classical_image_seg
36	2024-12-11T10:57:35	codecarbon	aae1b3f1-f58a-45ad-bcb1-039d98bfb7c4	0.0355836	1.97239e-07	5.54297e-06	112.5	0	188.822	1.11095e-06	0	1.21633e-06	2.32728e-06	United States	USA	washington			Linux-5.4.0-109-generic-x86_64-with-glibc2.31	3.10.15	2.6.0	256	AMD EPYC 7713 64-Core Processor	4	4 x NVIDIA A100-SXM4-80GB	-122.345	47.6348	503.524	machine	N	1	0.068964	Classical_image_seg
37	2024-12-11T10:57:38	codecarbon	0a8ae71c-6e03-4833-9f82-0a8471b4531e	0.0349141	1.89588e-07	5.43013e-06	112.5	0	188.822	1.0901e-06	0	1.1469e-06	2.237e-06	United States	USA	washington			Linux-5.4.0-109-generic-x86_64-with-glibc2.31	3.10.15	2.6.0	256	AMD EPYC 7713 64-Core Processor	4	4 x NVIDIA A100-SXM4-80GB	-122.345	47.6348	503.524	machine	N	1	0.0668831	Classical_image_seg
38	2024-12-11T10:57:41	codecarbon	9cd720f6-9cf8-4f5d-b28d-2ccd579faf47	0.0364622	1.9831e-07	5.43879e-06	112.5	0	188.822	1.13846e-06	0	1.20146e-06	2.33992e-06	United States	USA	washington			Linux-5.4.0-109-generic-x86_64-with-glibc2.31	3.10.15	2.6.0	256	AMD EPYC 7713 64-Core Processor	4	4 x NVIDIA A100-SXM4-80GB	-122.345	47.6348	503.524	machine	N	1	0.0645814	Classical_image_seg
39	2024-12-11T10:57:42	codecarbon	a9a7e47f-b7c9-41cb-9e28-2e29e7cf167e	0.0333446	1.82538e-07	5.47428e-06	112.5	0	188.822	1.04104e-06	0	1.11277e-06	2.15381e-06	United States	USA	washington			Linux-5.4.0-109-generic-x86_64-with-glibc2.31	3.10.15	2.6.0	256	AMD EPYC 7713 64-Core Processor	4	4 x NVIDIA A100-SXM4-80GB	-122.345	47.6348	503.524	machine	N	1	0.0615633	Classical_image_seg
40	2024-12-11T10:57:45	codecarbon	ce31995d-50f2-46cb-8e0b-dcb376fb43d5	0.290495	3.19362e-06	1.09937e-05	112.5	181.824	188.822	9.07681e-06	1.40436e-05	1.45619e-05	3.76823e-05	United States	USA	washington			Linux-5.4.0-109-generic-x86_64-with-glibc2.31	3.10.15	2.6.0	256	AMD EPYC 7713 64-Core Processor	4	4 x NVIDIA A100-SXM4-80GB	-122.345	47.6348	503.524	machine	N	1	0.313929	Rotation_invariant_image_seg
41	2024-12-11T10:57:48	codecarbon	ee130860-f3c3-4cd6-ab7b-fd0ca3262af5	0.160717	2.33391e-06	1.45219e-05	112.5	355.51	188.822	5.02139e-06	1.47195e-05	7.79761e-06	2.75385e-05	United States	USA	washington			Linux-5.4.0-109-generic-x86_64-with-glibc2.31	3.10.15	2.6.0	256	AMD EPYC 7713 64-Core Processor	4	4 x NVIDIA A100-SXM4-80GB	-122.345	47.6348	503.524	machine	N	1	0.195668	Rotation_invariant_image_seg
42	2024-12-11T10:57:51	codecarbon	49209af5-1834-4f7f-9fbc-c8af24eeb1a6	0.149828	1.57548e-06	1.05153e-05	112.5	175.599	188.822	4.68111e-06	6.71306e-06	7.19538e-06	1.85895e-05	United States	USA	washington			Linux-5.4.0-109-generic-x86_64-with-glibc2.31	3.10.15	2.6.0	256	AMD EPYC 7713 64-Core Processor	4	4 x NVIDIA A100-SXM4-80GB	-122.345	47.6348	503.524	machine	N	1	0.169595	Rotation_invariant_image_seg
43	2024-12-11T10:57:54	codecarbon	bcce9b30-6136-4f42-bbd2-15113100da73	0.154584	1.60823e-06	1.04037e-05	112.5	166.471	188.822	4.82984e-06	6.63667e-06	7.50946e-06	1.8976e-05	United States	USA	washington			Linux-5.4.0-109-generic-x86_64-with-glibc2.31	3.10.15	2.6.0	256	AMD EPYC 7713 64-Core Processor	4	4 x NVIDIA A100-SXM4-80GB	-122.345	47.6348	503.524	machine	N	1	0.174417	Rotation_invariant_image_seg
44	2024-12-11T10:57:55	codecarbon	a6e3553a-27a3-4463-a9c3-6e8d8403a1be	0.151095	2.26255e-06	1.49744e-05	112.5	392.289	188.822	4.72078e-06	1.48464e-05	7.12929e-06	2.66965e-05	United States	USA	washington			Linux-5.4.0-109-generic-x86_64-with-glibc2.31	3.10.15	2.6.0	256	AMD EPYC 7713 64-Core Processor	4	4 x NVIDIA A100-SXM4-80GB	-122.345	47.6348	503.524	machine	N	1	0.203448	Rotation_invariant_image_seg
45	2024-12-11T10:57:58	codecarbon	b5653e2b-6c82-400d-a028-c2869401a10d	0.155225	1.61933e-06	1.04322e-05	112.5	173.868	188.822	4.84991e-06	6.84251e-06	7.41452e-06	1.91069e-05	United States	USA	washington			Linux-5.4.0-109-generic-x86_64-with-glibc2.31	3.10.15	2.6.0	256	AMD EPYC 7713 64-Core Processor	4	4 x NVIDIA A100-SXM4-80GB	-122.345	47.6348	503.524	machine	N	1	0.195794	Rotation_invariant_image_seg
46	2024-12-11T10:58:01	codecarbon	43b0f526-2c04-42f0-96f2-a1e268e94d41	0.204486	2.61957e-06	1.28105e-05	112.5	267.36	188.822	6.38929e-06	1.43808e-05	1.01389e-05	3.0909e-05	United States	USA	washington			Linux-5.4.0-109-generic-x86_64-with-glibc2.31	3.10.15	2.6.0	256	AMD EPYC 7713 64-Core Processor	4	4 x NVIDIA A100-SXM4-80GB	-122.345	47.6348	503.524	machine	N	1	0.247497	Rotation_invariant_image_seg
47	2024-12-11T10:58:05	codecarbon	7d04e0a7-77c4-448e-90b4-84afee2d74f5	0.182984	1.8648e-06	1.01911e-05	112.5	161.953	188.822	5.71735e-06	7.52778e-06	8.75817e-06	2.20033e-05	United States	USA	washington			Linux-5.4.0-109-generic-x86_64-with-glibc2.31	3.10.15	2.6.0	256	AMD EPYC 7713 64-Core Processor	4	4 x NVIDIA A100-SXM4-80GB	-122.345	47.6348	503.524	machine	N	1	0.222876	Rotation_invariant_image_seg
48	2024-12-11T10:58:06	codecarbon	b68b41c8-b163-444a-a96a-11cb1405166f	0.149887	2.25069e-06	1.50159e-05	112.5	379.132	188.822	4.68302e-06	1.46125e-05	7.26093e-06	2.65565e-05	United States	USA	washington			Linux-5.4.0-109-generic-x86_64-with-glibc2.31	3.10.15	2.6.0	256	AMD EPYC 7713 64-Core Processor	4	4 x NVIDIA A100-SXM4-80GB	-122.345	47.6348	503.524	machine	N	1	0.174102	Rotation_invariant_image_seg
49	2024-12-11T10:58:09	codecarbon	f1a19020-1fcf-4952-a24c-92ec85466666	0.377942	5.2522e-06	1.38968e-05	112.5	303.603	188.822	1.18098e-05	3.09381e-05	1.92242e-05	6.19721e-05	United States	USA	washington			Linux-5.4.0-109-generic-x86_64-with-glibc2.31	3.10.15	2.6.0	256	AMD EPYC 7713 64-Core Processor	4	4 x NVIDIA A100-SXM4-80GB	-122.345	47.6348	503.524	machine	N	1	0.403657	Rotation_invariant_image_seg
50	2024-12-11T10:58:12	codecarbon	3f603238-45b7-4296-8aae-06fa27f0ce12	0.456451	5.66293e-06	1.24064e-05	112.5	237.193	188.822	1.42632e-05	2.92717e-05	2.32836e-05	6.68185e-05	United States	USA	washington			Linux-5.4.0-109-generic-x86_64-with-glibc2.31	3.10.15	2.6.0	256	AMD EPYC 7713 64-Core Processor	4	4 x NVIDIA A100-SXM4-80GB	-122.345	47.6348	503.524	machine	N	1	0.557057	Rotation_invariant_image_seg
51	2024-12-11T10:58:16	codecarbon	3d82ffd6-9004-43d6-8ff1-02b9de500e66	0.435333	6.27559e-06	1.44156e-05	112.5	326.449	188.822	1.36033e-05	3.8305e-05	2.21391e-05	7.40474e-05	United States	USA	washington			Linux-5.4.0-109-generic-x86_64-with-glibc2.31	3.10.15	2.6.0	256	AMD EPYC 7713 64-Core Processor	4	4 x NVIDIA A100-SXM4-80GB	-122.345	47.6348	503.524	machine	N	1	0.485863	Rotation_invariant_image_seg
52	2024-12-11T10:58:20	codecarbon	07a9ab62-c8fc-46c1-a813-a7ab49d7347c	0.165822	1.75955e-06	1.0611e-05	112.5	173.991	188.822	5.18104e-06	7.48223e-06	8.09808e-06	2.07613e-05	United States	USA	washington			Linux-5.4.0-109-generic-x86_64-with-glibc2.31	3.10.15	2.6.0	256	AMD EPYC 7713 64-Core Processor	4	4 x NVIDIA A100-SXM4-80GB	-122.345	47.6348	503.524	machine	N	1	0.198909	Rotation_invariant_image_seg
53	2024-12-11T10:58:22	codecarbon	cf143f11-1205-4760-b03b-69c3f926ec8b	0.15655	1.63712e-06	1.04575e-05	112.5	172.47	188.822	4.89114e-06	6.89445e-06	7.53117e-06	1.93168e-05	United States	USA	washington			Linux-5.4.0-109-generic-x86_64-with-glibc2.31	3.10.15	2.6.0	256	AMD EPYC 7713 64-Core Processor	4	4 x NVIDIA A100-SXM4-80GB	-122.345	47.6348	503.524	machine	N	1	0.198606	Rotation_invariant_image_seg
54	2024-12-11T10:58:25	codecarbon	40b62049-5482-455e-9cb4-d026d6be2a3c	0.23799	2.92071e-06	1.22724e-05	112.5	240.609	188.822	7.43627e-06	1.51528e-05	1.18731e-05	3.44622e-05	United States	USA	washington			Linux-5.4.0-109-generic-x86_64-with-glibc2.31	3.10.15	2.6.0	256	AMD EPYC 7713 64-Core Processor	4	4 x NVIDIA A100-SXM4-80GB	-122.345	47.6348	503.524	machine	N	1	0.31607	Rotation_invariant_image_seg
55	2024-12-11T10:58:28	codecarbon	fdd4a0cf-2b34-4039-a04f-26be30306c66	0.360588	5.10162e-06	1.4148e-05	112.5	319.739	188.822	1.12675e-05	3.07711e-05	1.81568e-05	6.01954e-05	United States	USA	washington			Linux-5.4.0-109-generic-x86_64-with-glibc2.31	3.10.15	2.6.0	256	AMD EPYC 7713 64-Core Processor	4	4 x NVIDIA A100-SXM4-80GB	-122.345	47.6348	503.524	machine	N	1	0.380944	Rotation_invariant_image_seg
56	2024-12-11T10:58:31	codecarbon	064d01df-4c84-41e8-9006-3c882248a48a	0.426892	5.58262e-06	1.30774e-05	112.5	267.371	188.822	1.33395e-05	3.07975e-05	2.17338e-05	6.58708e-05	United States	USA	washington			Linux-5.4.0-109-generic-x86_64-with-glibc2.31	3.10.15	2.6.0	256	AMD EPYC 7713 64-Core Processor	4	4 x NVIDIA A100-SXM4-80GB	-122.345	47.6348	503.524	machine	N	1	0.44979	Rotation_invariant_image_seg
57	2024-12-11T10:58:34	codecarbon	89d7f613-1970-46cc-8f39-cac6418dac75	0.210569	2.60426e-06	1.23677e-05	112.5	247.727	188.822	6.57935e-06	1.37133e-05	1.04357e-05	3.07284e-05	United States	USA	washington			Linux-5.4.0-109-generic-x86_64-with-glibc2.31	3.10.15	2.6.0	256	AMD EPYC 7713 64-Core Processor	4	4 x NVIDIA A100-SXM4-80GB	-122.345	47.6348	503.524	machine	N	1	0.238672	Rotation_invariant_image_seg
58	2024-12-11T10:58:37	codecarbon	92ab14cd-86f2-4ad8-bae0-9a885b9e4478	0.160164	1.69446e-06	1.05796e-05	112.5	175.095	188.822	5.00427e-06	7.21834e-06	7.77082e-06	1.99934e-05	United States	USA	washington			Linux-5.4.0-109-generic-x86_64-with-glibc2.31	3.10.15	2.6.0	256	AMD EPYC 7713 64-Core Processor	4	4 x NVIDIA A100-SXM4-80GB	-122.345	47.6348	503.524	machine	N	1	0.192795	Rotation_invariant_image_seg
59	2024-12-11T10:58:39	codecarbon	9ec3c650-5833-4afb-b745-c995823de83d	0.157922	1.63728e-06	1.03677e-05	112.5	165.401	188.822	4.93415e-06	6.72334e-06	7.66122e-06	1.93187e-05	United States	USA	washington			Linux-5.4.0-109-generic-x86_64-with-glibc2.31	3.10.15	2.6.0	256	AMD EPYC 7713 64-Core Processor	4	4 x NVIDIA A100-SXM4-80GB	-122.345	47.6348	503.524	machine	N	1	0.22424	Rotation_invariant_image_seg
60	2024-12-11T10:58:41	codecarbon	61e75cb1-fc04-45e2-8976-aa662c350efd	0.192064	2.4919e-06	1.29743e-05	112.5	281.22	188.822	6.00108e-06	1.4015e-05	9.38656e-06	2.94027e-05	United States	USA	washington			Linux-5.4.0-109-generic-x86_64-with-glibc2.31	3.10.15	2.6.0	256	AMD EPYC 7713 64-Core Processor	4	4 x NVIDIA A100-SXM4-80GB	-122.345	47.6348	503.524	machine	N	1	0.28408	Rotation_invariant_image_seg
61	2024-12-11T10:58:44	codecarbon	2e0b0084-139b-4f81-a14a-298343e8c574	0.171223	1.78068e-06	1.03997e-05	112.5	164.747	188.822	5.34986e-06	7.30501e-06	8.35581e-06	2.10107e-05	United States	USA	washington			Linux-5.4.0-109-generic-x86_64-with-glibc2.31	3.10.15	2.6.0	256	AMD EPYC 7713 64-Core Processor	4	4 x NVIDIA A100-SXM4-80GB	-122.345	47.6348	503.524	machine	N	1	0.200712	Rotation_invariant_image_seg
62	2024-12-11T10:58:47	codecarbon	f0197ed2-e9ce-401c-accb-e65d242d3a59	0.150614	1.64396e-06	1.0915e-05	112.5	190.289	188.822	4.70578e-06	7.38362e-06	7.30813e-06	1.93975e-05	United States	USA	washington			Linux-5.4.0-109-generic-x86_64-with-glibc2.31	3.10.15	2.6.0	256	AMD EPYC 7713 64-Core Processor	4	4 x NVIDIA A100-SXM4-80GB	-122.345	47.6348	503.524	machine	N	1	0.205935	Rotation_invariant_image_seg
63	2024-12-11T10:58:49	codecarbon	6c5194d7-806d-44d9-84be-6dcb2bfbc001	0.403639	5.41965e-06	1.3427e-05	112.5	284.759	188.822	1.26128e-05	3.08792e-05	2.04559e-05	6.39479e-05	United States	USA	washington			Linux-5.4.0-109-generic-x86_64-with-glibc2.31	3.10.15	2.6.0	256	AMD EPYC 7713 64-Core Processor	4	4 x NVIDIA A100-SXM4-80GB	-122.345	47.6348	503.524	machine	N	1	0.468648	Rotation_invariant_image_seg
64	2024-12-11T10:58:52	codecarbon	734e9edb-c3fd-4a52-80e7-ff3bcef01738	0.398327	5.2921e-06	1.32858e-05	112.5	275.932	188.822	1.24468e-05	2.96947e-05	2.03014e-05	6.2443e-05	United States	USA	washington			Linux-5.4.0-109-generic-x86_64-with-glibc2.31	3.10.15	2.6.0	256	AMD EPYC 7713 64-Core Processor	4	4 x NVIDIA A100-SXM4-80GB	-122.345	47.6348	503.524	machine	N	1	0.486945	Rotation_invariant_image_seg
65	2024-12-11T10:58:54	codecarbon	59f22314-cb5a-4438-9196-06867271a37e	0.15547	1.65241e-06	1.06284e-05	112.5	176.349	188.822	4.85755e-06	7.07723e-06	7.56241e-06	1.94972e-05	United States	USA	washington			Linux-5.4.0-109-generic-x86_64-with-glibc2.31	3.10.15	2.6.0	256	AMD EPYC 7713 64-Core Processor	4	4 x NVIDIA A100-SXM4-80GB	-122.345	47.6348	503.524	machine	N	1	0.172886	Rotation_invariant_image_seg
66	2024-12-11T10:58:57	codecarbon	69f488a5-73cd-455a-b236-fe24a492d5b1	0.157536	1.62139e-06	1.02922e-05	112.5	161.658	188.822	4.92205e-06	6.56167e-06	7.64754e-06	1.91313e-05	United States	USA	washington			Linux-5.4.0-109-generic-x86_64-with-glibc2.31	3.10.15	2.6.0	256	AMD EPYC 7713 64-Core Processor	4	4 x NVIDIA A100-SXM4-80GB	-122.345	47.6348	503.524	machine	N	1	0.183811	Rotation_invariant_image_seg
67	2024-12-11T10:59:00	codecarbon	afe9b284-bb4f-4475-b34a-fbc374e66643	0.154617	2.29839e-06	1.48651e-05	112.5	370.277	188.822	4.83091e-06	1.47703e-05	7.51815e-06	2.71194e-05	United States	USA	washington			Linux-5.4.0-109-generic-x86_64-with-glibc2.31	3.10.15	2.6.0	256	AMD EPYC 7713 64-Core Processor	4	4 x NVIDIA A100-SXM4-80GB	-122.345	47.6348	503.524	machine	N	1	0.197248	Rotation_invariant_image_seg
68	2024-12-11T10:59:03	codecarbon	3c07f10a-103c-490e-bbd4-ff60fdcf0898	0.16369	1.71516e-06	1.04781e-05	112.5	168.384	188.822	5.11436e-06	7.13751e-06	7.98581e-06	2.02377e-05	United States	USA	washington			Linux-5.4.0-109-generic-x86_64-with-glibc2.31	3.10.15	2.6.0	256	AMD EPYC 7713 64-Core Processor	4	4 x NVIDIA A100-SXM4-80GB	-122.345	47.6348	503.524	machine	N	1	0.260002	Rotation_invariant_image_seg
69	2024-12-11T10:59:05	codecarbon	d7bc751e-b09b-4f5c-930f-f10c4f78da79	0.4495	5.61287e-06	1.24869e-05	112.5	239.986	188.822	1.4046e-05	2.92131e-05	2.29687e-05	6.62278e-05	United States	USA	washington			Linux-5.4.0-109-generic-x86_64-with-glibc2.31	3.10.15	2.6.0	256	AMD EPYC 7713 64-Core Processor	4	4 x NVIDIA A100-SXM4-80GB	-122.345	47.6348	503.524	machine	N	1	0.538894	Rotation_invariant_image_seg
70	2024-12-11T10:59:08	codecarbon	c3b95c75-eb7b-472f-85a8-42682c9efa21	0.415957	5.34432e-06	1.28483e-05	112.5	257.405	188.822	1.29978e-05	2.88864e-05	2.11749e-05	6.30591e-05	United States	USA	washington			Linux-5.4.0-109-generic-x86_64-with-glibc2.31	3.10.15	2.6.0	256	AMD EPYC 7713 64-Core Processor	4	4 x NVIDIA A100-SXM4-80GB	-122.345	47.6348	503.524	machine	N	1	0.530085	Rotation_invariant_image_seg
71	2024-12-11T10:59:12	codecarbon	9bec7fb9-dbbf-4d96-97ce-0ee4dc8bb286	0.438342	5.69918e-06	1.30017e-05	112.5	264.694	188.822	1.36973e-05	3.1267e-05	2.22818e-05	6.72461e-05	United States	USA	washington			Linux-5.4.0-109-generic-x86_64-with-glibc2.31	3.10.15	2.6.0	256	AMD EPYC 7713 64-Core Processor	4	4 x NVIDIA A100-SXM4-80GB	-122.345	47.6348	503.524	machine	N	1	0.474035	Rotation_invariant_image_seg
72	2024-12-11T10:59:14	codecarbon	cf763daa-c3b3-4b27-8a86-1af19382bfd1	0.210005	2.65657e-06	1.265e-05	112.5	262.917	188.822	6.5618e-06	1.44339e-05	1.03498e-05	3.13455e-05	United States	USA	washington			Linux-5.4.0-109-generic-x86_64-with-glibc2.31	3.10.15	2.6.0	256	AMD EPYC 7713 64-Core Processor	4	4 x NVIDIA A100-SXM4-80GB	-122.345	47.6348	503.524	machine	N	1	0.234365	Rotation_invariant_image_seg
73	2024-12-11T10:59:16	codecarbon	95239f10-a52a-4d0a-8a12-0261212e2ff7	0.171179	1.78507e-06	1.04281e-05	112.5	165.159	188.822	5.34843e-06	7.33889e-06	8.37523e-06	2.10625e-05	United States	USA	washington			Linux-5.4.0-109-generic-x86_64-with-glibc2.31	3.10.15	2.6.0	256	AMD EPYC 7713 64-Core Processor	4	4 x NVIDIA A100-SXM4-80GB	-122.345	47.6348	503.524	machine	N	1	0.202622	Rotation_invariant_image_seg
74	2024-12-11T10:59:19	codecarbon	55e47270-d487-4b11-b434-4eddeabebafa	0.36094	4.53154e-06	1.25548e-05	112.5	245.592	188.822	1.12785e-05	2.38617e-05	1.83287e-05	5.34688e-05	United States	USA	washington			Linux-5.4.0-109-generic-x86_64-with-glibc2.31	3.10.15	2.6.0	256	AMD EPYC 7713 64-Core Processor	4	4 x NVIDIA A100-SXM4-80GB	-122.345	47.6348	503.524	machine	N	1	0.384325	Rotation_invariant_image_seg
75	2024-12-11T10:59:22	codecarbon	84ac8de9-ac3b-436d-a648-98343ad994c5	0.183277	2.44232e-06	1.33258e-05	112.5	306.656	188.822	5.72656e-06	1.43031e-05	8.78794e-06	2.88176e-05	United States	USA	washington			Linux-5.4.0-109-generic-x86_64-with-glibc2.31	3.10.15	2.6.0	256	AMD EPYC 7713 64-Core Processor	4	4 x NVIDIA A100-SXM4-80GB	-122.345	47.6348	503.524	machine	N	1	0.222215	Rotation_invariant_image_seg
76	2024-12-11T10:59:27	codecarbon	f3db535d-0754-4799-a7de-929cf6a56556	0.160987	2.32484e-06	1.44411e-05	112.5	349.115	188.822	5.02995e-06	1.45481e-05	7.8534e-06	2.74314e-05	United States	USA	washington			Linux-5.4.0-109-generic-x86_64-with-glibc2.31	3.10.15	2.6.0	256	AMD EPYC 7713 64-Core Processor	4	4 x NVIDIA A100-SXM4-80GB	-122.345	47.6348	503.524	machine	N	1	0.179703	Rotation_invariant_image_seg
77	2024-12-11T10:59:28	codecarbon	4c549e7b-8f8f-4b52-a00f-567f2981ca5a	0.155417	2.31513e-06	1.48963e-05	112.5	383.442	188.822	4.8559e-06	1.50597e-05	7.40121e-06	2.73168e-05	United States	USA	washington			Linux-5.4.0-109-generic-x86_64-with-glibc2.31	3.10.15	2.6.0	256	AMD EPYC 7713 64-Core Processor	4	4 x NVIDIA A100-SXM4-80GB	-122.345	47.6348	503.524	machine	N	1	0.187426	Rotation_invariant_image_seg
78	2024-12-11T10:59:31	codecarbon	738bd134-035b-43f0-a13c-fa129c58c627	0.182205	2.45259e-06	1.34606e-05	112.5	306.845	188.822	5.69278e-06	1.44033e-05	8.84262e-06	2.89387e-05	United States	USA	washington			Linux-5.4.0-109-generic-x86_64-with-glibc2.31	3.10.15	2.6.0	256	AMD EPYC 7713 64-Core Processor	4	4 x NVIDIA A100-SXM4-80GB	-122.345	47.6348	503.524	machine	N	1	0.225504	Rotation_invariant_image_seg
79	2024-12-11T10:59:33	codecarbon	327994f1-4751-4b55-9544-d37d1667025c	0.164118	2.32609e-06	1.41733e-05	112.5	335.997	188.822	5.12779e-06	1.42983e-05	8.02005e-06	2.74462e-05	United States	USA	washington			Linux-5.4.0-109-generic-x86_64-with-glibc2.31	3.10.15	2.6.0	256	AMD EPYC 7713 64-Core Processor	4	4 x NVIDIA A100-SXM4-80GB	-122.345	47.6348	503.524	machine	N	1	0.184852	Rotation_invariant_image_seg
80	2024-12-11T10:59:37	codecarbon	3fd710bf-6108-4792-85bb-5dd0aeeb7af0	0.0383027	2.12294e-07	5.54253e-06	112.5	0	188.822	1.19592e-06	0	1.309e-06	2.50492e-06	United States	USA	washington			Linux-5.4.0-109-generic-x86_64-with-glibc2.31	3.10.15	2.6.0	256	AMD EPYC 7713 64-Core Processor	4	4 x NVIDIA A100-SXM4-80GB	-122.345	47.6348	503.524	machine	N	1	0.15608	Classical_image_SDF
81	2024-12-11T10:59:40	codecarbon	5d2465e9-bd00-44a1-89cd-34519551d6ed	0.032047	1.7857e-07	5.57215e-06	112.5	0	188.822	1.00051e-06	0	1.10648e-06	2.107e-06	United States	USA	washington			Linux-5.4.0-109-generic-x86_64-with-glibc2.31	3.10.15	2.6.0	256	AMD EPYC 7713 64-Core Processor	4	4 x NVIDIA A100-SXM4-80GB	-122.345	47.6348	503.524	machine	N	1	0.0672214	Classical_image_SDF
82	2024-12-11T10:59:43	codecarbon	24666f57-bc29-4e5b-ae28-db6a27d51ccf	0.0366137	1.99855e-07	5.45847e-06	112.5	0	188.822	1.1433e-06	0	1.21484e-06	2.35814e-06	United States	USA	washington			Linux-5.4.0-109-generic-x86_64-with-glibc2.31	3.10.15	2.6.0	256	AMD EPYC 7713 64-Core Processor	4	4 x NVIDIA A100-SXM4-80GB	-122.345	47.6348	503.524	machine	N	1	0.0680823	Classical_image_SDF
83	2024-12-11T10:59:46	codecarbon	554dcbcb-cc96-494b-b840-5264ff6b505e	0.0345253	8.93073e-07	2.58672e-05	112.5	1260.39	188.822	1.07804e-06	8.24112e-06	1.21845e-06	1.05376e-05	United States	USA	washington			Linux-5.4.0-109-generic-x86_64-with-glibc2.31	3.10.15	2.6.0	256	AMD EPYC 7713 64-Core Processor	4	4 x NVIDIA A100-SXM4-80GB	-122.345	47.6348	503.524	machine	N	1	0.094346	Classical_image_SDF
84	2024-12-11T10:59:49	codecarbon	44a4dd12-66b6-4ea4-9326-3f73324d7ef8	0.0377909	2.12281e-07	5.61726e-06	112.5	0	188.822	1.18007e-06	0	1.32469e-06	2.50476e-06	United States	USA	washington			Linux-5.4.0-109-generic-x86_64-with-glibc2.31	3.10.15	2.6.0	256	AMD EPYC 7713 64-Core Processor	4	4 x NVIDIA A100-SXM4-80GB	-122.345	47.6348	503.524	machine	N	1	0.0798991	Classical_image_SDF
85	2024-12-11T10:59:52	codecarbon	e982f5ae-e0ba-4bfd-971e-428329fa09f3	0.0342039	7.83208e-07	2.28982e-05	112.5	1141.16	188.822	1.06798e-06	7.02417e-06	1.14913e-06	9.24128e-06	United States	USA	washington			Linux-5.4.0-109-generic-x86_64-with-glibc2.31	3.10.15	2.6.0	256	AMD EPYC 7713 64-Core Processor	4	4 x NVIDIA A100-SXM4-80GB	-122.345	47.6348	503.524	machine	N	1	0.0894654	Classical_image_SDF
86	2024-12-11T10:59:55	codecarbon	f14badc5-fd81-4889-a375-327e977bc116	0.0332245	1.84357e-07	5.54882e-06	112.5	0	188.822	1.03739e-06	0	1.13789e-06	2.17528e-06	United States	USA	washington			Linux-5.4.0-109-generic-x86_64-with-glibc2.31	3.10.15	2.6.0	256	AMD EPYC 7713 64-Core Processor	4	4 x NVIDIA A100-SXM4-80GB	-122.345	47.6348	503.524	machine	N	1	0.0556772	Classical_image_SDF
87	2024-12-11T10:59:57	codecarbon	74df76f9-b2b1-47d2-ba0e-9c1449359d00	0.0354068	1.97947e-07	5.59064e-06	112.5	0	188.822	1.10559e-06	0	1.23003e-06	2.33563e-06	United States	USA	washington			Linux-5.4.0-109-generic-x86_64-with-glibc2.31	3.10.15	2.6.0	256	AMD EPYC 7713 64-Core Processor	4	4 x NVIDIA A100-SXM4-80GB	-122.345	47.6348	503.524	machine	N	1	0.062464	Classical_image_SDF
88	2024-12-11T11:00:00	codecarbon	83dc5f47-7a17-47f5-8eaa-ee64b530ff7c	0.0352816	7.87325e-07	2.23155e-05	112.5	1115.44	188.822	1.10171e-06	7.01362e-06	1.17453e-06	9.28986e-06	United States	USA	washington			Linux-5.4.0-109-generic-x86_64-with-glibc2.31	3.10.15	2.6.0	256	AMD EPYC 7713 64-Core Processor	4	4 x NVIDIA A100-SXM4-80GB	-122.345	47.6348	503.524	machine	N	1	0.0572984	Classical_image_SDF
89	2024-12-11T11:00:01	codecarbon	2cd8ad17-11d9-46c2-aab2-fa4e5fa08252	0.0342792	1.89091e-07	5.51621e-06	112.5	0	188.822	1.07036e-06	0	1.16078e-06	2.23113e-06	United States	USA	washington			Linux-5.4.0-109-generic-x86_64-with-glibc2.31	3.10.15	2.6.0	256	AMD EPYC 7713 64-Core Processor	4	4 x NVIDIA A100-SXM4-80GB	-122.345	47.6348	503.524	machine	N	1	0.067004	Classical_image_SDF
90	2024-12-11T11:00:04	codecarbon	90c84995-a1ee-4bb4-b03a-22fbf680ad31	0.0379787	2.11276e-07	5.563e-06	112.5	0	188.822	1.18578e-06	0	1.30712e-06	2.4929e-06	United States	USA	washington			Linux-5.4.0-109-generic-x86_64-with-glibc2.31	3.10.15	2.6.0	256	AMD EPYC 7713 64-Core Processor	4	4 x NVIDIA A100-SXM4-80GB	-122.345	47.6348	503.524	machine	N	1	0.073457	Classical_image_SDF
91	2024-12-11T11:00:06	codecarbon	b2e5957a-995b-49a1-808d-7439e08303c2	0.0370356	8.79958e-07	2.37598e-05	112.5	1117.73	188.822	1.15647e-06	7.90584e-06	1.32055e-06	1.03829e-05	United States	USA	washington			Linux-5.4.0-109-generic-x86_64-with-glibc2.31	3.10.15	2.6.0	256	AMD EPYC 7713 64-Core Processor	4	4 x NVIDIA A100-SXM4-80GB	-122.345	47.6348	503.524	machine	N	1	0.0588756	Classical_image_SDF
92	2024-12-11T11:00:08	codecarbon	7bf4ccc1-dcae-4f91-aaa9-c50bfd4063da	0.0322103	1.78795e-07	5.55087e-06	112.5	0	188.822	1.00565e-06	0	1.104e-06	2.10965e-06	United States	USA	washington			Linux-5.4.0-109-generic-x86_64-with-glibc2.31	3.10.15	2.6.0	256	AMD EPYC 7713 64-Core Processor	4	4 x NVIDIA A100-SXM4-80GB	-122.345	47.6348	503.524	machine	N	1	0.0594275	Classical_image_SDF
93	2024-12-11T11:00:11	codecarbon	57ea9a3d-7c81-40d3-b316-f3d756f8cfa8	0.0354231	1.98851e-07	5.6136e-06	112.5	0	188.822	1.10611e-06	0	1.24019e-06	2.3463e-06	United States	USA	washington			Linux-5.4.0-109-generic-x86_64-with-glibc2.31	3.10.15	2.6.0	256	AMD EPYC 7713 64-Core Processor	4	4 x NVIDIA A100-SXM4-80GB	-122.345	47.6348	503.524	machine	N	1	0.0766051	Classical_image_SDF
94	2024-12-11T11:00:13	codecarbon	7c59b44b-c2dd-408c-9f6b-f8bd18f2e00e	0.0331798	1.83216e-07	5.52192e-06	112.5	0	188.822	1.03594e-06	0	1.12588e-06	2.16182e-06	United States	USA	washington			Linux-5.4.0-109-generic-x86_64-with-glibc2.31	3.10.15	2.6.0	256	AMD EPYC 7713 64-Core Processor	4	4 x NVIDIA A100-SXM4-80GB	-122.345	47.6348	503.524	machine	N	1	0.0729482	Classical_image_SDF
95	2024-12-11T11:00:16	codecarbon	87065f63-223b-4850-98ff-be893f0573a2	0.0335753	1.87071e-07	5.5717e-06	112.5	0	188.822	1.04827e-06	0	1.15903e-06	2.2073e-06	United States	USA	washington			Linux-5.4.0-109-generic-x86_64-with-glibc2.31	3.10.15	2.6.0	256	AMD EPYC 7713 64-Core Processor	4	4 x NVIDIA A100-SXM4-80GB	-122.345	47.6348	503.524	machine	N	1	0.0590317	Classical_image_SDF
96	2024-12-11T11:00:18	codecarbon	9b8c9e26-5350-4775-b7c9-5e45a3dbf4a2	0.0374324	2.07746e-07	5.5499e-06	112.5	0	188.822	1.16885e-06	0	1.2824e-06	2.45125e-06	United States	USA	washington			Linux-5.4.0-109-generic-x86_64-with-glibc2.31	3.10.15	2.6.0	256	AMD EPYC 7713 64-Core Processor	4	4 x NVIDIA A100-SXM4-80GB	-122.345	47.6348	503.524	machine	N	1	0.0602512	Classical_image_SDF
97	2024-12-11T11:00:21	codecarbon	b184e2c6-4a85-4471-b41f-01683cb8620f	0.0473966	2.47723e-07	5.22661e-06	112.5	0	188.822	1.48021e-06	0	1.44275e-06	2.92296e-06	United States	USA	washington			Linux-5.4.0-109-generic-x86_64-with-glibc2.31	3.10.15	2.6.0	256	AMD EPYC 7713 64-Core Processor	4	4 x NVIDIA A100-SXM4-80GB	-122.345	47.6348	503.524	machine	N	1	0.0600853	Classical_image_SDF
98	2024-12-11T11:00:23	codecarbon	37f98f36-77f3-4516-a486-0ca781a8ffc1	0.0376973	8.86004e-07	2.35031e-05	112.5	1225.3	188.822	1.17714e-06	8.05473e-06	1.22233e-06	1.04542e-05	United States	USA	washington			Linux-5.4.0-109-generic-x86_64-with-glibc2.31	3.10.15	2.6.0	256	AMD EPYC 7713 64-Core Processor	4	4 x NVIDIA A100-SXM4-80GB	-122.345	47.6348	503.524	machine	N	1	0.080992	Classical_image_SDF
99	2024-12-11T11:00:25	codecarbon	c02b13f7-f6ca-4994-98b5-f888c9900569	0.0336411	1.88368e-07	5.59932e-06	112.5	0	188.822	1.0503e-06	0	1.1723e-06	2.2226e-06	United States	USA	washington			Linux-5.4.0-109-generic-x86_64-with-glibc2.31	3.10.15	2.6.0	256	AMD EPYC 7713 64-Core Processor	4	4 x NVIDIA A100-SXM4-80GB	-122.345	47.6348	503.524	machine	N	1	0.0580101	Classical_image_SDF
100	2024-12-11T11:00:27	codecarbon	e75a0b3f-1a4d-4971-991f-7552fa80ac2f	0.034834	1.92298e-07	5.52041e-06	112.5	0	188.822	1.08763e-06	0	1.18134e-06	2.26897e-06	United States	USA	washington			Linux-5.4.0-109-generic-x86_64-with-glibc2.31	3.10.15	2.6.0	256	AMD EPYC 7713 64-Core Processor	4	4 x NVIDIA A100-SXM4-80GB	-122.345	47.6348	503.524	machine	N	1	0.0559101	Classical_image_SDF
101	2024-12-11T11:00:30	codecarbon	7a7c4d4d-db9a-4ba9-84f0-1c423b423fad	0.0339447	1.91407e-07	5.63879e-06	112.5	0	188.822	1.05985e-06	0	1.19861e-06	2.25846e-06	United States	USA	washington			Linux-5.4.0-109-generic-x86_64-with-glibc2.31	3.10.15	2.6.0	256	AMD EPYC 7713 64-Core Processor	4	4 x NVIDIA A100-SXM4-80GB	-122.345	47.6348	503.524	machine	N	1	0.061403	Classical_image_SDF
102	2024-12-11T11:00:33	codecarbon	68878fac-8d59-439f-9874-a2cfc064973d	0.0384231	2.12437e-07	5.52889e-06	112.5	0	188.822	1.19975e-06	0	1.30685e-06	2.50661e-06	United States	USA	washington			Linux-5.4.0-109-generic-x86_64-with-glibc2.31	3.10.15	2.6.0	256	AMD EPYC 7713 64-Core Processor	4	4 x NVIDIA A100-SXM4-80GB	-122.345	47.6348	503.524	machine	N	1	0.0610893	Classical_image_SDF
103	2024-12-11T11:00:34	codecarbon	7d4e5748-1799-4e0e-9e99-060d892ec9f1	0.0374594	2.15201e-07	5.74492e-06	112.5	0	188.822	1.16965e-06	0	1.36957e-06	2.53922e-06	United States	USA	washington			Linux-5.4.0-109-generic-x86_64-with-glibc2.31	3.10.15	2.6.0	256	AMD EPYC 7713 64-Core Processor	4	4 x NVIDIA A100-SXM4-80GB	-122.345	47.6348	503.524	machine	N	1	0.05655	Classical_image_SDF
104	2024-12-11T11:00:38	codecarbon	02ab463d-186d-45f9-b6c8-fc5c9011bd9c	0.0340087	1.88919e-07	5.55502e-06	112.5	0	188.822	1.06183e-06	0	1.16728e-06	2.22911e-06	United States	USA	washington			Linux-5.4.0-109-generic-x86_64-with-glibc2.31	3.10.15	2.6.0	256	AMD EPYC 7713 64-Core Processor	4	4 x NVIDIA A100-SXM4-80GB	-122.345	47.6348	503.524	machine	N	1	0.0538442	Classical_image_SDF
105	2024-12-11T11:00:40	codecarbon	38a01466-f5d6-40fc-9748-1b01ff7e02f5	0.034996	1.94284e-07	5.55161e-06	112.5	0	188.822	1.09271e-06	0	1.1997e-06	2.29241e-06	United States	USA	washington			Linux-5.4.0-109-generic-x86_64-with-glibc2.31	3.10.15	2.6.0	256	AMD EPYC 7713 64-Core Processor	4	4 x NVIDIA A100-SXM4-80GB	-122.345	47.6348	503.524	machine	N	1	0.0593166	Classical_image_SDF
106	2024-12-11T11:00:43	codecarbon	1289d366-26ed-4c0b-81ca-c0f1c273f01f	0.0353598	1.97102e-07	5.5742e-06	112.5	0	188.822	1.10411e-06	0	1.22155e-06	2.32567e-06	United States	USA	washington			Linux-5.4.0-109-generic-x86_64-with-glibc2.31	3.10.15	2.6.0	256	AMD EPYC 7713 64-Core Processor	4	4 x NVIDIA A100-SXM4-80GB	-122.345	47.6348	503.524	machine	N	1	0.0667033	Classical_image_SDF
107	2024-12-11T11:00:44	codecarbon	a1c2558d-0f9a-468e-8bf1-6e1a1f8b1a5b	0.0352552	1.98451e-07	5.62898e-06	112.5	0	188.822	1.10079e-06	0	1.24079e-06	2.34158e-06	United States	USA	washington			Linux-5.4.0-109-generic-x86_64-with-glibc2.31	3.10.15	2.6.0	256	AMD EPYC 7713 64-Core Processor	4	4 x NVIDIA A100-SXM4-80GB	-122.345	47.6348	503.524	machine	N	1	0.126815	Classical_image_SDF
108	2024-12-11T11:00:47	codecarbon	f16f9c49-2a1e-4f75-b786-368c9123adae	0.0364807	1.9907e-07	5.45686e-06	112.5	0	188.822	1.13912e-06	0	1.20976e-06	2.34888e-06	United States	USA	washington			Linux-5.4.0-109-generic-x86_64-with-glibc2.31	3.10.15	2.6.0	256	AMD EPYC 7713 64-Core Processor	4	4 x NVIDIA A100-SXM4-80GB	-122.345	47.6348	503.524	machine	N	1	0.073103	Classical_image_SDF
109	2024-12-11T11:00:50	codecarbon	d193b599-2241-4940-8a04-9e5d1b16a249	0.0360734	9.07659e-07	2.51615e-05	112.5	1213.79	188.822	1.12624e-06	8.30695e-06	1.27653e-06	1.07097e-05	United States	USA	washington			Linux-5.4.0-109-generic-x86_64-with-glibc2.31	3.10.15	2.6.0	256	AMD EPYC 7713 64-Core Processor	4	4 x NVIDIA A100-SXM4-80GB	-122.345	47.6348	503.524	machine	N	1	0.074337	Classical_image_SDF
110	2024-12-11T11:00:52	codecarbon	59a3118f-30a7-4cf3-b87f-7e727114cf29	0.0340196	1.91827e-07	5.63871e-06	112.5	0	188.822	1.0622e-06	0	1.20122e-06	2.26341e-06	United States	USA	washington			Linux-5.4.0-109-generic-x86_64-with-glibc2.31	3.10.15	2.6.0	256	AMD EPYC 7713 64-Core Processor	4	4 x NVIDIA A100-SXM4-80GB	-122.345	47.6348	503.524	machine	N	1	0.0587268	Classical_image_SDF
111	2024-12-11T11:00:55	codecarbon	7cab8b1f-39b1-4d64-889e-78874bd0131f	0.0374375	2.08167e-07	5.56037e-06	112.5	0	188.822	1.16904e-06	0	1.28717e-06	2.45621e-06	United States	USA	washington			Linux-5.4.0-109-generic-x86_64-with-glibc2.31	3.10.15	2.6.0	256	AMD EPYC 7713 64-Core Processor	4	4 x NVIDIA A100-SXM4-80GB	-122.345	47.6348	503.524	machine	N	1	0.0947042	Classical_image_SDF
112	2024-12-11T11:00:56	codecarbon	acb836e1-e78b-4eb3-84fd-d397c7cb9156	0.0323651	1.791e-07	5.53373e-06	112.5	0	188.822	1.01054e-06	0	1.1027e-06	2.11325e-06	United States	USA	washington			Linux-5.4.0-109-generic-x86_64-with-glibc2.31	3.10.15	2.6.0	256	AMD EPYC 7713 64-Core Processor	4	4 x NVIDIA A100-SXM4-80GB	-122.345	47.6348	503.524	machine	N	1	0.0613086	Classical_image_SDF
113	2024-12-11T11:00:59	codecarbon	6ef59856-72d4-4b17-85bc-9b4b3fdb1304	0.0411077	2.09248e-07	5.09023e-06	112.5	0	188.822	1.28368e-06	0	1.1853e-06	2.46897e-06	United States	USA	washington			Linux-5.4.0-109-generic-x86_64-with-glibc2.31	3.10.15	2.6.0	256	AMD EPYC 7713 64-Core Processor	4	4 x NVIDIA A100-SXM4-80GB	-122.345	47.6348	503.524	machine	N	1	0.0673151	Classical_image_SDF
114	2024-12-11T11:01:01	codecarbon	ab13b9e4-4215-4e1b-ade2-017e8a64a87b	0.0395624	2.16937e-07	5.48342e-06	112.5	0	188.822	1.23543e-06	0	1.32427e-06	2.5597e-06	United States	USA	washington			Linux-5.4.0-109-generic-x86_64-with-glibc2.31	3.10.15	2.6.0	256	AMD EPYC 7713 64-Core Processor	4	4 x NVIDIA A100-SXM4-80GB	-122.345	47.6348	503.524	machine	N	1	0.0628245	Classical_image_SDF
115	2024-12-11T11:01:03	codecarbon	f0f979d5-af85-4b88-b102-ffe25b5aed04	0.0364657	1.99673e-07	5.47565e-06	112.5	0	188.822	1.13865e-06	0	1.21735e-06	2.356e-06	United States	USA	washington			Linux-5.4.0-109-generic-x86_64-with-glibc2.31	3.10.15	2.6.0	256	AMD EPYC 7713 64-Core Processor	4	4 x NVIDIA A100-SXM4-80GB	-122.345	47.6348	503.524	machine	N	1	0.058393	Classical_image_SDF
116	2024-12-11T11:01:05	codecarbon	d135d715-2f3e-400d-93a5-7b83dd890fb9	0.0364473	1.97816e-07	5.42745e-06	112.5	0	188.822	1.13804e-06	0	1.19604e-06	2.33409e-06	United States	USA	washington			Linux-5.4.0-109-generic-x86_64-with-glibc2.31	3.10.15	2.6.0	256	AMD EPYC 7713 64-Core Processor	4	4 x NVIDIA A100-SXM4-80GB	-122.345	47.6348	503.524	machine	N	1	0.0582771	Classical_image_SDF
117	2024-12-11T11:01:08	codecarbon	b946e403-830b-44bd-a74d-97aa6b3f6369	0.0370746	2.06537e-07	5.57086e-06	112.5	0	188.822	1.15769e-06	0	1.2793e-06	2.43699e-06	United States	USA	washington			Linux-5.4.0-109-generic-x86_64-with-glibc2.31	3.10.15	2.6.0	256	AMD EPYC 7713 64-Core Processor	4	4 x NVIDIA A100-SXM4-80GB	-122.345	47.6348	503.524	machine	N	1	0.0645666	Classical_image_SDF
118	2024-12-11T11:01:11	codecarbon	485b05b4-6449-43a6-9c67-a425469c2730	0.0385929	2.04423e-07	5.2969e-06	112.5	0	188.822	1.1993e-06	0	1.21274e-06	2.41204e-06	United States	USA	washington			Linux-5.4.0-109-generic-x86_64-with-glibc2.31	3.10.15	2.6.0	256	AMD EPYC 7713 64-Core Processor	4	4 x NVIDIA A100-SXM4-80GB	-122.345	47.6348	503.524	machine	N	1	0.0650895	Classical_image_SDF
119	2024-12-11T11:01:12	codecarbon	a695b943-f33f-49e1-a620-3ff52db17cfa	0.0334561	1.87359e-07	5.60015e-06	112.5	0	188.822	1.04459e-06	0	1.16612e-06	2.2107e-06	United States	USA	washington			Linux-5.4.0-109-generic-x86_64-with-glibc2.31	3.10.15	2.6.0	256	AMD EPYC 7713 64-Core Processor	4	4 x NVIDIA A100-SXM4-80GB	-122.345	47.6348	503.524	machine	N	1	0.0925379	Classical_image_SDF
120	2024-12-11T11:01:15	codecarbon	1e9a7d1e-4734-4b52-9955-fa728813a9bd	0.161672	2.32686e-06	1.43925e-05	112.5	347.161	188.822	5.05129e-06	1.45272e-05	7.87675e-06	2.74553e-05	United States	USA	washington			Linux-5.4.0-109-generic-x86_64-with-glibc2.31	3.10.15	2.6.0	256	AMD EPYC 7713 64-Core Processor	4	4 x NVIDIA A100-SXM4-80GB	-122.345	47.6348	503.524	machine	N	1	0.18803	Rotation_invariant_image_SDF
121	2024-12-11T11:01:19	codecarbon	28b2f048-7cb6-4f6c-b511-18938527cbca	0.444047	6.33898e-06	1.42755e-05	112.5	318.574	188.822	1.38756e-05	3.82606e-05	2.26592e-05	7.47954e-05	United States	USA	washington			Linux-5.4.0-109-generic-x86_64-with-glibc2.31	3.10.15	2.6.0	256	AMD EPYC 7713 64-Core Processor	4	4 x NVIDIA A100-SXM4-80GB	-122.345	47.6348	503.524	machine	N	1	0.470336	Rotation_invariant_image_SDF
122	2024-12-11T11:01:21	codecarbon	8c502c0c-7d78-4d59-92df-8d7c6fcd08b8	0.186288	2.44472e-06	1.31234e-05	112.5	283.708	188.822	5.82015e-06	1.3835e-05	9.1908e-06	2.8846e-05	United States	USA	washington			Linux-5.4.0-109-generic-x86_64-with-glibc2.31	3.10.15	2.6.0	256	AMD EPYC 7713 64-Core Processor	4	4 x NVIDIA A100-SXM4-80GB	-122.345	47.6348	503.524	machine	N	1	0.210933	Rotation_invariant_image_SDF
123	2024-12-11T11:01:24	codecarbon	345d0a33-c9bc-4d0b-9a33-f3948e05e5db	0.201552	2.56492e-06	1.27258e-05	112.5	272.184	188.822	6.29762e-06	1.4162e-05	9.80457e-06	3.02641e-05	United States	USA	washington			Linux-5.4.0-109-generic-x86_64-with-glibc2.31	3.10.15	2.6.0	256	AMD EPYC 7713 64-Core Processor	4	4 x NVIDIA A100-SXM4-80GB	-122.345	47.6348	503.524	machine	N	1	0.240875	Rotation_invariant_image_SDF
124	2024-12-11T11:01:27	codecarbon	2efc1d59-4083-46e3-93f1-b870bae545a4	0.181977	2.43985e-06	1.34075e-05	112.5	305.221	188.822	5.68591e-06	1.42833e-05	8.81915e-06	2.87884e-05	United States	USA	washington			Linux-5.4.0-109-generic-x86_64-with-glibc2.31	3.10.15	2.6.0	256	AMD EPYC 7713 64-Core Processor	4	4 x NVIDIA A100-SXM4-80GB	-122.345	47.6348	503.524	machine	N	1	0.207029	Rotation_invariant_image_SDF
125	2024-12-11T11:01:29	codecarbon	2ddb7375-a29c-4854-8c78-d23057ce23f8	0.313961	4.26218e-06	1.35755e-05	112.5	292.972	188.822	9.81039e-06	2.46264e-05	1.58538e-05	5.02906e-05	United States	USA	washington			Linux-5.4.0-109-generic-x86_64-with-glibc2.31	3.10.15	2.6.0	256	AMD EPYC 7713 64-Core Processor	4	4 x NVIDIA A100-SXM4-80GB	-122.345	47.6348	503.524	machine	N	1	0.335705	Rotation_invariant_image_SDF
126	2024-12-11T11:01:31	codecarbon	5bad1d63-1fe8-4893-8309-9406fd40b2ae	0.158143	2.2916e-06	1.44906e-05	112.5	352.073	188.822	4.9411e-06	1.43936e-05	7.70443e-06	2.70391e-05	United States	USA	washington			Linux-5.4.0-109-generic-x86_64-with-glibc2.31	3.10.15	2.6.0	256	AMD EPYC 7713 64-Core Processor	4	4 x NVIDIA A100-SXM4-80GB	-122.345	47.6348	503.524	machine	N	1	0.188004	Rotation_invariant_image_SDF
127	2024-12-11T11:01:33	codecarbon	92290037-9097-4418-94da-ae9b9bbe4837	0.0499937	3.00631e-07	6.01338e-06	112.5	0	188.822	1.5614e-06	0	1.98582e-06	3.54723e-06	United States	USA	washington			Linux-5.4.0-109-generic-x86_64-with-glibc2.31	3.10.15	2.6.0	256	AMD EPYC 7713 64-Core Processor	4	4 x NVIDIA A100-SXM4-80GB	-122.345	47.6348	503.524	machine	N	1	0.0672917	Rotation_invariant_image_SDF
128	2024-12-11T11:01:36	codecarbon	6417905a-6a15-47db-b016-f8d081d87b3e	0.213634	2.65654e-06	1.2435e-05	112.5	250.351	188.822	6.67516e-06	1.40722e-05	1.05978e-05	3.13452e-05	United States	USA	washington			Linux-5.4.0-109-generic-x86_64-with-glibc2.31	3.10.15	2.6.0	256	AMD EPYC 7713 64-Core Processor	4	4 x NVIDIA A100-SXM4-80GB	-122.345	47.6348	503.524	machine	N	1	0.244647	Rotation_invariant_image_SDF
129	2024-12-11T11:01:39	codecarbon	a24ee818-49da-4c96-b13a-87144599fd8c	0.168578	1.76531e-06	1.04718e-05	112.5	167.585	188.822	5.26716e-06	7.32584e-06	8.23641e-06	2.08294e-05	United States	USA	washington			Linux-5.4.0-109-generic-x86_64-with-glibc2.31	3.10.15	2.6.0	256	AMD EPYC 7713 64-Core Processor	4	4 x NVIDIA A100-SXM4-80GB	-122.345	47.6348	503.524	machine	N	1	0.187793	Rotation_invariant_image_SDF
130	2024-12-11T11:01:40	codecarbon	4e786683-02a6-4649-89f8-2b0ccbc5e4e5	0.156832	1.69918e-06	1.08344e-05	112.5	185.105	188.822	4.90002e-06	7.50612e-06	7.64299e-06	2.00491e-05	United States	USA	washington			Linux-5.4.0-109-generic-x86_64-with-glibc2.31	3.10.15	2.6.0	256	AMD EPYC 7713 64-Core Processor	4	4 x NVIDIA A100-SXM4-80GB	-122.345	47.6348	503.524	machine	N	1	0.187681	Rotation_invariant_image_SDF
131	2024-12-11T11:01:43	codecarbon	85516ab2-1d92-4735-abd9-ca999cf3ba82	0.163821	2.37152e-06	1.44763e-05	112.5	350.415	188.822	5.11854e-06	1.48672e-05	7.99643e-06	2.79822e-05	United States	USA	washington			Linux-5.4.0-109-generic-x86_64-with-glibc2.31	3.10.15	2.6.0	256	AMD EPYC 7713 64-Core Processor	4	4 x NVIDIA A100-SXM4-80GB	-122.345	47.6348	503.524	machine	N	1	0.189588	Rotation_invariant_image_SDF
132	2024-12-11T11:01:46	codecarbon	d1594b1f-701d-419c-ad6c-99ff85b2f39b	0.165915	2.36171e-06	1.42345e-05	112.5	339.902	188.822	5.18389e-06	1.45964e-05	8.08617e-06	2.78665e-05	United States	USA	washington			Linux-5.4.0-109-generic-x86_64-with-glibc2.31	3.10.15	2.6.0	256	AMD EPYC 7713 64-Core Processor	4	4 x NVIDIA A100-SXM4-80GB	-122.345	47.6348	503.524	machine	N	1	0.196434	Rotation_invariant_image_SDF
133	2024-12-11T11:01:48	codecarbon	04dcd96c-9972-443f-9c46-c0def355aa27	0.227648	2.7305e-06	1.19944e-05	112.5	231.199	188.822	7.11315e-06	1.38275e-05	1.12772e-05	3.22179e-05	United States	USA	washington			Linux-5.4.0-109-generic-x86_64-with-glibc2.31	3.10.15	2.6.0	256	AMD EPYC 7713 64-Core Processor	4	4 x NVIDIA A100-SXM4-80GB	-122.345	47.6348	503.524	machine	N	1	0.255176	Rotation_invariant_image_SDF
134	2024-12-11T11:01:50	codecarbon	fa91f444-9be3-4ddb-b02b-4e262b3b93c8	0.175245	2.42206e-06	1.3821e-05	112.5	319.291	188.822	5.47547e-06	1.4532e-05	8.57107e-06	2.85785e-05	United States	USA	washington			Linux-5.4.0-109-generic-x86_64-with-glibc2.31	3.10.15	2.6.0	256	AMD EPYC 7713 64-Core Processor	4	4 x NVIDIA A100-SXM4-80GB	-122.345	47.6348	503.524	machine	N	1	0.195053	Rotation_invariant_image_SDF
135	2024-12-11T11:01:52	codecarbon	3d8fe370-d4f4-4592-8501-e4274ae3e31f	0.267639	3.83045e-06	1.4312e-05	112.5	327.854	188.822	8.36286e-06	2.33811e-05	1.34525e-05	4.51965e-05	United States	USA	washington			Linux-5.4.0-109-generic-x86_64-with-glibc2.31	3.10.15	2.6.0	256	AMD EPYC 7713 64-Core Processor	4	4 x NVIDIA A100-SXM4-80GB	-122.345	47.6348	503.524	machine	N	1	0.290291	Rotation_invariant_image_SDF
136	2024-12-11T11:01:57	codecarbon	67f4e84d-5285-49ab-8e35-90e2d9cf8ea2	0.152819	1.61085e-06	1.05409e-05	112.5	172.443	188.822	4.77467e-06	6.80195e-06	7.43024e-06	1.90069e-05	United States	USA	washington			Linux-5.4.0-109-generic-x86_64-with-glibc2.31	3.10.15	2.6.0	256	AMD EPYC 7713 64-Core Processor	4	4 x NVIDIA A100-SXM4-80GB	-122.345	47.6348	503.524	machine	N	1	0.187591	Rotation_invariant_image_SDF
137	2024-12-11T11:02:00	codecarbon	413f7521-fb52-435b-96d8-a420c252986d	0.160829	1.66153e-06	1.0331e-05	112.5	163.167	188.822	5.025e-06	6.76667e-06	7.8132e-06	1.96049e-05	United States	USA	washington			Linux-5.4.0-109-generic-x86_64-with-glibc2.31	3.10.15	2.6.0	256	AMD EPYC 7713 64-Core Processor	4	4 x NVIDIA A100-SXM4-80GB	-122.345	47.6348	503.524	machine	N	1	0.18329	Rotation_invariant_image_SDF
138	2024-12-11T11:02:01	codecarbon	aafd7359-650c-48b4-bd47-860a6f868f13	0.178127	1.81432e-06	1.01855e-05	112.5	155.166	188.822	5.5656e-06	7.15362e-06	8.68842e-06	2.14076e-05	United States	USA	washington			Linux-5.4.0-109-generic-x86_64-with-glibc2.31	3.10.15	2.6.0	256	AMD EPYC 7713 64-Core Processor	4	4 x NVIDIA A100-SXM4-80GB	-122.345	47.6348	503.524	machine	N	1	0.199485	Rotation_invariant_image_SDF
139	2024-12-11T11:02:04	codecarbon	7d70edce-248e-4a08-bb9d-1f47255157b9	0.236183	2.80913e-06	1.18939e-05	112.5	224.616	188.822	7.37978e-06	1.40067e-05	1.17593e-05	3.31457e-05	United States	USA	washington			Linux-5.4.0-109-generic-x86_64-with-glibc2.31	3.10.15	2.6.0	256	AMD EPYC 7713 64-Core Processor	4	4 x NVIDIA A100-SXM4-80GB	-122.345	47.6348	503.524	machine	N	1	0.323258	Rotation_invariant_image_SDF
140	2024-12-11T11:02:06	codecarbon	9dceb9ea-efa9-46bf-9f4d-7b8b2ebf2a18	0.161899	2.38115e-06	1.47076e-05	112.5	363.638	188.822	5.0585e-06	1.51742e-05	7.8631e-06	2.80958e-05	United States	USA	washington			Linux-5.4.0-109-generic-x86_64-with-glibc2.31	3.10.15	2.6.0	256	AMD EPYC 7713 64-Core Processor	4	4 x NVIDIA A100-SXM4-80GB	-122.345	47.6348	503.524	machine	N	1	0.251547	Rotation_invariant_image_SDF
141	2024-12-11T11:02:09	codecarbon	e81a809a-f44e-4ae5-a996-a462142c2f68	0.219429	3.30687e-06	1.50703e-05	112.5	366.761	188.822	6.85628e-06	2.12428e-05	1.09196e-05	3.90187e-05	United States	USA	washington			Linux-5.4.0-109-generic-x86_64-with-glibc2.31	3.10.15	2.6.0	256	AMD EPYC 7713 64-Core Processor	4	4 x NVIDIA A100-SXM4-80GB	-122.345	47.6348	503.524	machine	N	1	0.249137	Rotation_invariant_image_SDF
142	2024-12-11T11:02:11	codecarbon	9a1ed85b-c825-4892-8916-aac1387215f4	0.230865	3.35196e-06	1.45192e-05	112.5	343.973	188.822	7.21363e-06	2.08875e-05	1.14495e-05	3.95507e-05	United States	USA	washington			Linux-5.4.0-109-generic-x86_64-with-glibc2.31	3.10.15	2.6.0	256	AMD EPYC 7713 64-Core Processor	4	4 x NVIDIA A100-SXM4-80GB	-122.345	47.6348	503.524	machine	N	1	0.269016	Rotation_invariant_image_SDF
143	2024-12-11T11:02:14	codecarbon	47e3c53b-ce12-421e-8582-29bc9986688a	0.189216	2.48757e-06	1.31467e-05	112.5	301.907	188.822	5.91213e-06	1.44292e-05	9.01019e-06	2.93515e-05	United States	USA	washington			Linux-5.4.0-109-generic-x86_64-with-glibc2.31	3.10.15	2.6.0	256	AMD EPYC 7713 64-Core Processor	4	4 x NVIDIA A100-SXM4-80GB	-122.345	47.6348	503.524	machine	N	1	0.350969	Rotation_invariant_image_SDF
144	2024-12-11T11:02:16	codecarbon	da273d13-6b74-492e-8a5d-49ea13a9a6b4	0.158924	2.29695e-06	1.44532e-05	112.5	361.998	188.822	4.96533e-06	1.45592e-05	7.57787e-06	2.71024e-05	United States	USA	washington			Linux-5.4.0-109-generic-x86_64-with-glibc2.31	3.10.15	2.6.0	256	AMD EPYC 7713 64-Core Processor	4	4 x NVIDIA A100-SXM4-80GB	-122.345	47.6348	503.524	machine	N	1	0.244795	Rotation_invariant_image_SDF
145	2024-12-11T11:02:19	codecarbon	3ac8fd10-c6d5-46db-9cbc-14425e92012f	0.159001	1.67375e-06	1.05266e-05	112.5	171.354	188.822	4.96795e-06	7.04056e-06	7.74049e-06	1.9749e-05	United States	USA	washington			Linux-5.4.0-109-generic-x86_64-with-glibc2.31	3.10.15	2.6.0	256	AMD EPYC 7713 64-Core Processor	4	4 x NVIDIA A100-SXM4-80GB	-122.345	47.6348	503.524	machine	N	1	0.254079	Rotation_invariant_image_SDF
146	2024-12-11T11:02:22	codecarbon	0c9d4a2c-5259-4d3d-a2ea-895f449b37f1	0.156837	2.29861e-06	1.46561e-05	112.5	372.723	188.822	4.90023e-06	1.476e-05	7.46171e-06	2.7122e-05	United States	USA	washington			Linux-5.4.0-109-generic-x86_64-with-glibc2.31	3.10.15	2.6.0	256	AMD EPYC 7713 64-Core Processor	4	4 x NVIDIA A100-SXM4-80GB	-122.345	47.6348	503.524	machine	N	1	0.234643	Rotation_invariant_image_SDF
147	2024-12-11T11:02:24	codecarbon	d868f81f-8980-4331-b8aa-944a20197c11	0.224238	2.78044e-06	1.23995e-05	112.5	247.76	188.822	7.00657e-06	1.46508e-05	1.11497e-05	3.28071e-05	United States	USA	washington			Linux-5.4.0-109-generic-x86_64-with-glibc2.31	3.10.15	2.6.0	256	AMD EPYC 7713 64-Core Processor	4	4 x NVIDIA A100-SXM4-80GB	-122.345	47.6348	503.524	machine	N	1	0.391762	Rotation_invariant_image_SDF
148	2024-12-11T11:02:28	codecarbon	514a168a-5a3f-466d-b438-43aa76329606	0.173907	1.76899e-06	1.01721e-05	112.5	159.484	188.822	5.43369e-06	7.07667e-06	8.36244e-06	2.08728e-05	United States	USA	washington			Linux-5.4.0-109-generic-x86_64-with-glibc2.31	3.10.15	2.6.0	256	AMD EPYC 7713 64-Core Processor	4	4 x NVIDIA A100-SXM4-80GB	-122.345	47.6348	503.524	machine	N	1	0.202974	Rotation_invariant_image_SDF
149	2024-12-11T11:02:29	codecarbon	73c9ea1c-dcc9-4673-a082-5432cd84a2d9	0.154436	1.62893e-06	1.05475e-05	112.5	172.858	188.822	4.82526e-06	6.88723e-06	7.50764e-06	1.92201e-05	United States	USA	washington			Linux-5.4.0-109-generic-x86_64-with-glibc2.31	3.10.15	2.6.0	256	AMD EPYC 7713 64-Core Processor	4	4 x NVIDIA A100-SXM4-80GB	-122.345	47.6348	503.524	machine	N	1	0.181384	Rotation_invariant_image_SDF
150	2024-12-11T11:02:32	codecarbon	9cefafc7-46ed-4b59-b163-8cc152ead937	0.153837	1.62552e-06	1.05665e-05	112.5	181.692	188.822	4.80655e-06	7.05584e-06	7.31761e-06	1.918e-05	United States	USA	washington			Linux-5.4.0-109-generic-x86_64-with-glibc2.31	3.10.15	2.6.0	256	AMD EPYC 7713 64-Core Processor	4	4 x NVIDIA A100-SXM4-80GB	-122.345	47.6348	503.524	machine	N	1	0.189155	Rotation_invariant_image_SDF
151	2024-12-11T11:02:35	codecarbon	10c00d70-f7b5-4de7-998e-60a3d501f8ba	0.231025	3.37741e-06	1.46192e-05	112.5	345.649	188.822	7.21868e-06	2.11145e-05	1.15178e-05	3.9851e-05	United States	USA	washington			Linux-5.4.0-109-generic-x86_64-with-glibc2.31	3.10.15	2.6.0	256	AMD EPYC 7713 64-Core Processor	4	4 x NVIDIA A100-SXM4-80GB	-122.345	47.6348	503.524	machine	N	1	0.277739	Rotation_invariant_image_SDF
152	2024-12-11T11:02:37	codecarbon	4f3164a7-a711-4771-8b85-2e1bd9b199a6	0.241537	3.44674e-06	1.427e-05	112.5	328.313	188.822	7.54711e-06	2.10389e-05	1.2083e-05	4.0669e-05	United States	USA	washington			Linux-5.4.0-109-generic-x86_64-with-glibc2.31	3.10.15	2.6.0	256	AMD EPYC 7713 64-Core Processor	4	4 x NVIDIA A100-SXM4-80GB	-122.345	47.6348	503.524	machine	N	1	0.259462	Rotation_invariant_image_SDF
153	2024-12-11T11:02:39	codecarbon	cb71030b-c058-423a-b6c1-cd62dffc98d2	0.212334	2.77293e-06	1.30593e-05	112.5	283.132	188.822	6.63453e-06	1.56581e-05	1.04259e-05	3.27185e-05	United States	USA	washington			Linux-5.4.0-109-generic-x86_64-with-glibc2.31	3.10.15	2.6.0	256	AMD EPYC 7713 64-Core Processor	4	4 x NVIDIA A100-SXM4-80GB	-122.345	47.6348	503.524	machine	N	1	0.244212	Rotation_invariant_image_SDF
154	2024-12-11T11:02:42	codecarbon	55a81c75-e225-43e1-9f9b-59afd05d1254	0.24097	2.82134e-06	1.17083e-05	112.5	214.37	188.822	7.52945e-06	1.37056e-05	1.20548e-05	3.32898e-05	United States	USA	washington			Linux-5.4.0-109-generic-x86_64-with-glibc2.31	3.10.15	2.6.0	256	AMD EPYC 7713 64-Core Processor	4	4 x NVIDIA A100-SXM4-80GB	-122.345	47.6348	503.524	machine	N	1	0.263042	Rotation_invariant_image_SDF
155	2024-12-11T11:02:45	codecarbon	8f0d05fd-ceff-4832-80c9-f44f0d31c82d	0.176192	1.798e-06	1.02048e-05	112.5	162.619	188.822	5.50503e-06	7.27723e-06	8.43287e-06	2.12151e-05	United States	USA	washington			Linux-5.4.0-109-generic-x86_64-with-glibc2.31	3.10.15	2.6.0	256	AMD EPYC 7713 64-Core Processor	4	4 x NVIDIA A100-SXM4-80GB	-122.345	47.6348	503.524	machine	N	1	0.263412	Rotation_invariant_image_SDF
156	2024-12-11T11:02:48	codecarbon	ad877e58-759b-4bbb-827e-4ae0d7c73014	0.156966	1.69661e-06	1.08088e-05	112.5	184.324	188.822	4.90432e-06	7.47334e-06	7.64113e-06	2.00188e-05	United States	USA	washington			Linux-5.4.0-109-generic-x86_64-with-glibc2.31	3.10.15	2.6.0	256	AMD EPYC 7713 64-Core Processor	4	4 x NVIDIA A100-SXM4-80GB	-122.345	47.6348	503.524	machine	N	1	0.188479	Rotation_invariant_image_SDF
157	2024-12-11T11:02:52	codecarbon	2f242cce-52dc-411f-bda7-925622b978ef	0.212779	2.67115e-06	1.25536e-05	112.5	256.324	188.822	6.64851e-06	1.43283e-05	1.05408e-05	3.15176e-05	United States	USA	washington			Linux-5.4.0-109-generic-x86_64-with-glibc2.31	3.10.15	2.6.0	256	AMD EPYC 7713 64-Core Processor	4	4 x NVIDIA A100-SXM4-80GB	-122.345	47.6348	503.524	machine	N	1	0.232295	Rotation_invariant_image_SDF
158	2024-12-11T11:02:56	codecarbon	86949e39-5797-4ea6-abce-ff5877b64768	0.181535	2.44938e-06	1.34926e-05	112.5	302.188	188.822	5.67211e-06	1.4305e-05	8.92382e-06	2.89009e-05	United States	USA	washington			Linux-5.4.0-109-generic-x86_64-with-glibc2.31	3.10.15	2.6.0	256	AMD EPYC 7713 64-Core Processor	4	4 x NVIDIA A100-SXM4-80GB	-122.345	47.6348	503.524	machine	N	1	0.269697	Rotation_invariant_image_SDF
159	2024-12-11T11:02:59	codecarbon	fa1e598c-3126-48a5-803a-fd8e70f07ece	0.160964	2.33416e-06	1.45011e-05	112.5	350.782	188.822	5.02925e-06	1.46447e-05	7.8674e-06	2.75414e-05	United States	USA	washington			Linux-5.4.0-109-generic-x86_64-with-glibc2.31	3.10.15	2.6.0	256	AMD EPYC 7713 64-Core Processor	4	4 x NVIDIA A100-SXM4-80GB	-122.345	47.6348	503.524	machine	N	1	0.192998	Rotation_invariant_image_SDF
160	2024-12-11T11:03:02	codecarbon	2ab8e0b3-a7d6-4190-9060-d7a6fb885082	0.370432	4.45843e-06	1.20357e-05	112.5	223.046	188.822	1.15749e-05	2.22314e-05	1.87999e-05	5.26062e-05	United States	USA	washington			Linux-5.4.0-109-generic-x86_64-with-glibc2.31	3.10.15	2.6.0	256	AMD EPYC 7713 64-Core Processor	4	4 x NVIDIA A100-SXM4-80GB	-122.345	47.6348	503.524	machine	N	1	0.397227	Rotation_invariant_pointcloud_SDF
161	2024-12-11T11:03:04	codecarbon	7765f356-842b-44df-ae15-f3ddeb22a7f2	0.339995	4.22766e-06	1.24345e-05	112.5	243.697	188.822	1.06236e-05	2.21486e-05	1.71111e-05	4.98833e-05	United States	USA	washington			Linux-5.4.0-109-generic-x86_64-with-glibc2.31	3.10.15	2.6.0	256	AMD EPYC 7713 64-Core Processor	4	4 x NVIDIA A100-SXM4-80GB	-122.345	47.6348	503.524	machine	N	1	0.362959	Rotation_invariant_pointcloud_SDF
162	2024-12-11T11:03:07	codecarbon	23347353-234b-4fda-b9ea-717639821bcd	0.340964	4.21381e-06	1.23585e-05	112.5	238.182	188.822	1.06542e-05	2.18059e-05	1.72598e-05	4.97199e-05	United States	USA	washington			Linux-5.4.0-109-generic-x86_64-with-glibc2.31	3.10.15	2.6.0	256	AMD EPYC 7713 64-Core Processor	4	4 x NVIDIA A100-SXM4-80GB	-122.345	47.6348	503.524	machine	N	1	0.368469	Rotation_invariant_pointcloud_SDF
163	2024-12-11T11:03:10	codecarbon	6c67c7aa-1491-4296-9c2c-64b6f881fd06	0.341541	4.2408e-06	1.24167e-05	112.5	241.082	188.822	1.06722e-05	2.20834e-05	1.72828e-05	5.00383e-05	United States	USA	washington			Linux-5.4.0-109-generic-x86_64-with-glibc2.31	3.10.15	2.6.0	256	AMD EPYC 7713 64-Core Processor	4	4 x NVIDIA A100-SXM4-80GB	-122.345	47.6348	503.524	machine	N	1	0.37159	Rotation_invariant_pointcloud_SDF
164	2024-12-11T11:03:12	codecarbon	59fde809-1910-4f77-889c-167ca634cf92	0.334093	4.14079e-06	1.23941e-05	112.5	240.117	188.822	1.04395e-05	2.15211e-05	1.68977e-05	4.88583e-05	United States	USA	washington			Linux-5.4.0-109-generic-x86_64-with-glibc2.31	3.10.15	2.6.0	256	AMD EPYC 7713 64-Core Processor	4	4 x NVIDIA A100-SXM4-80GB	-122.345	47.6348	503.524	machine	N	1	0.364329	Rotation_invariant_pointcloud_SDF
165	2024-12-11T11:03:15	codecarbon	74928f0e-0de5-49ec-9c77-c819eb51e14b	0.346373	4.24554e-06	1.22571e-05	112.5	233.831	188.822	1.08233e-05	2.1735e-05	1.7536e-05	5.00943e-05	United States	USA	washington			Linux-5.4.0-109-generic-x86_64-with-glibc2.31	3.10.15	2.6.0	256	AMD EPYC 7713 64-Core Processor	4	4 x NVIDIA A100-SXM4-80GB	-122.345	47.6348	503.524	machine	N	1	0.425541	Rotation_invariant_pointcloud_SDF
166	2024-12-11T11:03:18	codecarbon	820fbe71-8365-45d5-9da2-f10a4f55d74e	0.336443	4.20663e-06	1.25033e-05	112.5	247.036	188.822	1.0513e-05	2.21939e-05	1.69283e-05	4.96352e-05	United States	USA	washington			Linux-5.4.0-109-generic-x86_64-with-glibc2.31	3.10.15	2.6.0	256	AMD EPYC 7713 64-Core Processor	4	4 x NVIDIA A100-SXM4-80GB	-122.345	47.6348	503.524	machine	N	1	0.367148	Rotation_invariant_pointcloud_SDF
167	2024-12-11T11:03:21	codecarbon	1b032ff1-0f18-4919-a8b5-4f8bb0278d75	0.341326	4.18913e-06	1.22731e-05	112.5	234.585	188.822	1.06655e-05	2.14995e-05	1.72638e-05	4.94287e-05	United States	USA	washington			Linux-5.4.0-109-generic-x86_64-with-glibc2.31	3.10.15	2.6.0	256	AMD EPYC 7713 64-Core Processor	4	4 x NVIDIA A100-SXM4-80GB	-122.345	47.6348	503.524	machine	N	1	0.391162	Rotation_invariant_pointcloud_SDF
168	2024-12-11T11:03:23	codecarbon	fa73c426-3d76-47c5-bdb8-d91f2da09bad	0.449154	5.80381e-06	1.29216e-05	112.5	259.911	188.822	1.40351e-05	3.15514e-05	2.28941e-05	6.84807e-05	United States	USA	washington			Linux-5.4.0-109-generic-x86_64-with-glibc2.31	3.10.15	2.6.0	256	AMD EPYC 7713 64-Core Processor	4	4 x NVIDIA A100-SXM4-80GB	-122.345	47.6348	503.524	machine	N	1	0.471562	Rotation_invariant_pointcloud_SDF
169	2024-12-11T11:03:25	codecarbon	fd5e8a78-1bcf-4ade-ba1b-1eb113b65a1c	0.395859	5.29059e-06	1.33648e-05	112.5	281.056	188.822	1.23697e-05	2.99559e-05	2.00995e-05	6.24251e-05	United States	USA	washington			Linux-5.4.0-109-generic-x86_64-with-glibc2.31	3.10.15	2.6.0	256	AMD EPYC 7713 64-Core Processor	4	4 x NVIDIA A100-SXM4-80GB	-122.345	47.6348	503.524	machine	N	1	0.446025	Rotation_invariant_pointcloud_SDF
170	2024-12-11T11:03:28	codecarbon	33b39ed1-2bae-49e2-a097-6af2bd7730e2	0.345703	4.25743e-06	1.23153e-05	112.5	237.109	188.822	1.08024e-05	2.1965e-05	1.74672e-05	5.02346e-05	United States	USA	washington			Linux-5.4.0-109-generic-x86_64-with-glibc2.31	3.10.15	2.6.0	256	AMD EPYC 7713 64-Core Processor	4	4 x NVIDIA A100-SXM4-80GB	-122.345	47.6348	503.524	machine	N	1	0.373397	Rotation_invariant_pointcloud_SDF
171	2024-12-11T11:03:31	codecarbon	e4325761-a4dd-44e9-8690-c2bbfae01171	0.335707	4.19806e-06	1.25051e-05	112.5	255.64	188.822	1.04894e-05	2.24706e-05	1.65741e-05	4.95341e-05	United States	USA	washington			Linux-5.4.0-109-generic-x86_64-with-glibc2.31	3.10.15	2.6.0	256	AMD EPYC 7713 64-Core Processor	4	4 x NVIDIA A100-SXM4-80GB	-122.345	47.6348	503.524	machine	N	1	0.35664	Rotation_invariant_pointcloud_SDF
172	2024-12-11T11:03:34	codecarbon	5e000d5d-40b5-445f-81f2-3753b4c2a646	0.335964	4.21656e-06	1.25506e-05	112.5	248.012	188.822	1.0498e-05	2.23011e-05	1.69532e-05	4.97523e-05	United States	USA	washington			Linux-5.4.0-109-generic-x86_64-with-glibc2.31	3.10.15	2.6.0	256	AMD EPYC 7713 64-Core Processor	4	4 x NVIDIA A100-SXM4-80GB	-122.345	47.6348	503.524	machine	N	1	0.36032	Rotation_invariant_pointcloud_SDF
173	2024-12-11T11:03:37	codecarbon	b7757c9b-5a73-414d-adcc-615f0ae3a8ac	0.33607	4.19927e-06	1.24952e-05	112.5	245.967	188.822	1.05013e-05	2.21039e-05	1.69431e-05	4.95483e-05	United States	USA	washington			Linux-5.4.0-109-generic-x86_64-with-glibc2.31	3.10.15	2.6.0	256	AMD EPYC 7713 64-Core Processor	4	4 x NVIDIA A100-SXM4-80GB	-122.345	47.6348	503.524	machine	N	1	0.419924	Rotation_invariant_pointcloud_SDF
174	2024-12-11T11:03:39	codecarbon	0e7b21df-ef75-438d-9851-d0d00b5074b1	0.50931	6.66444e-06	1.30852e-05	112.5	265.891	188.822	1.59151e-05	3.66911e-05	2.60293e-05	7.86355e-05	United States	USA	washington			Linux-5.4.0-109-generic-x86_64-with-glibc2.31	3.10.15	2.6.0	256	AMD EPYC 7713 64-Core Processor	4	4 x NVIDIA A100-SXM4-80GB	-122.345	47.6348	503.524	machine	N	1	0.598535	Rotation_invariant_pointcloud_SDF
175	2024-12-11T11:03:43	codecarbon	2f687963-053a-4fb6-b66e-114760407462	0.353711	4.99913e-06	1.41334e-05	112.5	314.837	188.822	1.10526e-05	2.99784e-05	1.79551e-05	5.8986e-05	United States	USA	washington			Linux-5.4.0-109-generic-x86_64-with-glibc2.31	3.10.15	2.6.0	256	AMD EPYC 7713 64-Core Processor	4	4 x NVIDIA A100-SXM4-80GB	-122.345	47.6348	503.524	machine	N	1	0.373302	Rotation_invariant_pointcloud_SDF
176	2024-12-11T11:03:46	codecarbon	80a3e83e-48a7-4f16-967a-b846d34538c3	0.344308	4.89548e-06	1.42183e-05	112.5	320.164	188.822	1.07588e-05	2.95847e-05	1.74195e-05	5.77631e-05	United States	USA	washington			Linux-5.4.0-109-generic-x86_64-with-glibc2.31	3.10.15	2.6.0	256	AMD EPYC 7713 64-Core Processor	4	4 x NVIDIA A100-SXM4-80GB	-122.345	47.6348	503.524	machine	N	1	0.395474	Rotation_invariant_pointcloud_SDF
177	2024-12-11T11:03:49	codecarbon	8d215419-9152-4fa5-a7a2-cd5861105571	0.423871	5.5689e-06	1.31382e-05	112.5	270.547	188.822	1.3245e-05	3.09153e-05	2.15486e-05	6.57089e-05	United States	USA	washington			Linux-5.4.0-109-generic-x86_64-with-glibc2.31	3.10.15	2.6.0	256	AMD EPYC 7713 64-Core Processor	4	4 x NVIDIA A100-SXM4-80GB	-122.345	47.6348	503.524	machine	N	1	0.513708	Rotation_invariant_pointcloud_SDF
178	2024-12-11T11:03:51	codecarbon	47c7e639-6af3-41da-9750-be5425722007	0.34594	4.2981e-06	1.24244e-05	112.5	241.896	188.822	1.08097e-05	2.24264e-05	1.74783e-05	5.07145e-05	United States	USA	washington			Linux-5.4.0-109-generic-x86_64-with-glibc2.31	3.10.15	2.6.0	256	AMD EPYC 7713 64-Core Processor	4	4 x NVIDIA A100-SXM4-80GB	-122.345	47.6348	503.524	machine	N	1	0.372243	Rotation_invariant_pointcloud_SDF
179	2024-12-11T11:03:54	codecarbon	66fb4015-305b-40ec-9a63-ac5a2390b2a1	0.356356	4.27387e-06	1.19932e-05	112.5	222.06	188.822	1.11353e-05	2.12509e-05	1.80424e-05	5.04285e-05	United States	USA	washington			Linux-5.4.0-109-generic-x86_64-with-glibc2.31	3.10.15	2.6.0	256	AMD EPYC 7713 64-Core Processor	4	4 x NVIDIA A100-SXM4-80GB	-122.345	47.6348	503.524	machine	N	1	0.375149	Rotation_invariant_pointcloud_SDF
180	2024-12-11T11:03:56	codecarbon	05e94e47-3572-4be6-9263-851279228278	0.325309	4.16842e-06	1.28137e-05	112.5	259.425	188.822	1.0165e-05	2.2597e-05	1.64223e-05	4.91843e-05	United States	USA	washington			Linux-5.4.0-109-generic-x86_64-with-glibc2.31	3.10.15	2.6.0	256	AMD EPYC 7713 64-Core Processor	4	4 x NVIDIA A100-SXM4-80GB	-122.345	47.6348	503.524	machine	N	1	0.346922	Rotation_invariant_pointcloud_SDF
181	2024-12-11T11:03:58	codecarbon	7b6e7bc6-eb72-4b4b-9ffb-f1d71f4477b2	0.397293	4.55132e-06	1.14558e-05	112.5	211.421	188.822	1.24145e-05	2.18247e-05	1.9463e-05	5.37023e-05	United States	USA	washington			Linux-5.4.0-109-generic-x86_64-with-glibc2.31	3.10.15	2.6.0	256	AMD EPYC 7713 64-Core Processor	4	4 x NVIDIA A100-SXM4-80GB	-122.345	47.6348	503.524	machine	N	1	0.555047	Rotation_invariant_pointcloud_SDF
182	2024-12-11T11:04:01	codecarbon	7905e98a-b300-49b9-8888-feef67012d77	0.415439	5.51211e-06	1.32682e-05	112.5	278.413	188.822	1.29815e-05	3.10367e-05	2.10206e-05	6.50389e-05	United States	USA	washington			Linux-5.4.0-109-generic-x86_64-with-glibc2.31	3.10.15	2.6.0	256	AMD EPYC 7713 64-Core Processor	4	4 x NVIDIA A100-SXM4-80GB	-122.345	47.6348	503.524	machine	N	1	0.494931	Rotation_invariant_pointcloud_SDF
183	2024-12-11T11:04:04	codecarbon	e8756304-21e1-4b25-bc60-7e8fdd82ab68	0.363401	5.0417e-06	1.38736e-05	112.5	303.75	188.822	1.13552e-05	2.96986e-05	1.84345e-05	5.94884e-05	United States	USA	washington			Linux-5.4.0-109-generic-x86_64-with-glibc2.31	3.10.15	2.6.0	256	AMD EPYC 7713 64-Core Processor	4	4 x NVIDIA A100-SXM4-80GB	-122.345	47.6348	503.524	machine	N	1	0.392274	Rotation_invariant_pointcloud_SDF
184	2024-12-11T11:04:06	codecarbon	623c35c8-c07a-45e0-9978-41d704971f54	0.330973	4.20845e-06	1.27154e-05	112.5	254.844	188.822	1.0342e-05	2.25972e-05	1.67173e-05	4.96566e-05	United States	USA	washington			Linux-5.4.0-109-generic-x86_64-with-glibc2.31	3.10.15	2.6.0	256	AMD EPYC 7713 64-Core Processor	4	4 x NVIDIA A100-SXM4-80GB	-122.345	47.6348	503.524	machine	N	1	0.354148	Rotation_invariant_pointcloud_SDF
185	2024-12-11T11:04:09	codecarbon	e7481692-9330-4956-b6ff-db66bed3ab74	0.338964	4.22568e-06	1.24665e-05	112.5	245.703	188.822	1.05918e-05	2.22206e-05	1.70476e-05	4.98599e-05	United States	USA	washington			Linux-5.4.0-109-generic-x86_64-with-glibc2.31	3.10.15	2.6.0	256	AMD EPYC 7713 64-Core Processor	4	4 x NVIDIA A100-SXM4-80GB	-122.345	47.6348	503.524	machine	N	1	0.353412	Rotation_invariant_pointcloud_SDF
186	2024-12-11T11:04:10	codecarbon	5b42327f-f6af-4494-979f-71070d531dc6	0.346994	4.86791e-06	1.40288e-05	112.5	311.982	188.822	1.08427e-05	2.90434e-05	1.75517e-05	5.74377e-05	United States	USA	washington			Linux-5.4.0-109-generic-x86_64-with-glibc2.31	3.10.15	2.6.0	256	AMD EPYC 7713 64-Core Processor	4	4 x NVIDIA A100-SXM4-80GB	-122.345	47.6348	503.524	machine	N	1	0.370742	Rotation_invariant_pointcloud_SDF
187	2024-12-11T11:04:13	codecarbon	4654822f-ca39-444a-8cec-d5afc01c2e97	0.344743	4.2681e-06	1.23805e-05	112.5	239.806	188.822	1.07724e-05	2.21636e-05	1.74245e-05	5.03605e-05	United States	USA	washington			Linux-5.4.0-109-generic-x86_64-with-glibc2.31	3.10.15	2.6.0	256	AMD EPYC 7713 64-Core Processor	4	4 x NVIDIA A100-SXM4-80GB	-122.345	47.6348	503.524	machine	N	1	0.364366	Rotation_invariant_pointcloud_SDF
188	2024-12-11T11:04:16	codecarbon	18df5655-aaa9-451b-bf21-ab886ed9442f	0.34123	4.24756e-06	1.24478e-05	112.5	242.28	188.822	1.06625e-05	2.21909e-05	1.72647e-05	5.01181e-05	United States	USA	washington			Linux-5.4.0-109-generic-x86_64-with-glibc2.31	3.10.15	2.6.0	256	AMD EPYC 7713 64-Core Processor	4	4 x NVIDIA A100-SXM4-80GB	-122.345	47.6348	503.524	machine	N	1	0.365469	Rotation_invariant_pointcloud_SDF
189	2024-12-11T11:04:19	codecarbon	11952210-9a25-422f-9aa7-7277b2790a20	0.35747	4.32116e-06	1.20882e-05	112.5	226.167	188.822	1.11701e-05	2.1715e-05	1.81015e-05	5.09865e-05	United States	USA	washington			Linux-5.4.0-109-generic-x86_64-with-glibc2.31	3.10.15	2.6.0	256	AMD EPYC 7713 64-Core Processor	4	4 x NVIDIA A100-SXM4-80GB	-122.345	47.6348	503.524	machine	N	1	0.3806	Rotation_invariant_pointcloud_SDF
190	2024-12-11T11:04:22	codecarbon	93a80144-ed48-4a45-9ca4-96004822e823	0.339603	4.20123e-06	1.2371e-05	112.5	238.197	188.822	1.06117e-05	2.17475e-05	1.72122e-05	4.95714e-05	United States	USA	washington			Linux-5.4.0-109-generic-x86_64-with-glibc2.31	3.10.15	2.6.0	256	AMD EPYC 7713 64-Core Processor	4	4 x NVIDIA A100-SXM4-80GB	-122.345	47.6348	503.524	machine	N	1	0.37571	Rotation_invariant_pointcloud_SDF
191	2024-12-11T11:04:24	codecarbon	a4896e11-de73-48a1-ade3-190eafab9b60	0.457837	5.84762e-06	1.27723e-05	112.5	252.943	188.822	1.43065e-05	3.133e-05	2.3361e-05	6.89976e-05	United States	USA	washington			Linux-5.4.0-109-generic-x86_64-with-glibc2.31	3.10.15	2.6.0	256	AMD EPYC 7713 64-Core Processor	4	4 x NVIDIA A100-SXM4-80GB	-122.345	47.6348	503.524	machine	N	1	0.473447	Rotation_invariant_pointcloud_SDF
192	2024-12-11T11:04:27	codecarbon	e82fcb23-ad4f-40f1-85ec-138e11a90401	0.331189	4.18281e-06	1.26297e-05	112.5	250.775	188.822	1.03487e-05	2.22667e-05	1.67386e-05	4.9354e-05	United States	USA	washington			Linux-5.4.0-109-generic-x86_64-with-glibc2.31	3.10.15	2.6.0	256	AMD EPYC 7713 64-Core Processor	4	4 x NVIDIA A100-SXM4-80GB	-122.345	47.6348	503.524	machine	N	1	0.351269	Rotation_invariant_pointcloud_SDF
193	2024-12-11T11:04:28	codecarbon	62f883cb-bfb6-4523-8838-199211d273ee	0.352636	4.89074e-06	1.38691e-05	112.5	307.706	188.822	1.10183e-05	2.895e-05	1.77388e-05	5.77071e-05	United States	USA	washington			Linux-5.4.0-109-generic-x86_64-with-glibc2.31	3.10.15	2.6.0	256	AMD EPYC 7713 64-Core Processor	4	4 x NVIDIA A100-SXM4-80GB	-122.345	47.6348	503.524	machine	N	1	0.371534	Rotation_invariant_pointcloud_SDF
194	2024-12-11T11:04:31	codecarbon	094a209d-3560-473c-bc2b-c3bca639c18b	0.316699	4.10189e-06	1.2952e-05	112.5	265.1	188.822	9.89599e-06	2.2502e-05	1.60014e-05	4.83993e-05	United States	USA	washington			Linux-5.4.0-109-generic-x86_64-with-glibc2.31	3.10.15	2.6.0	256	AMD EPYC 7713 64-Core Processor	4	4 x NVIDIA A100-SXM4-80GB	-122.345	47.6348	503.524	machine	N	1	0.341806	Rotation_invariant_pointcloud_SDF
195	2024-12-11T11:04:34	codecarbon	d8220425-8a67-4d5b-8ea8-24727c0f0102	0.492046	6.746e-06	1.37101e-05	112.5	292.44	188.822	1.53756e-05	3.90414e-05	2.51809e-05	7.95979e-05	United States	USA	washington			Linux-5.4.0-109-generic-x86_64-with-glibc2.31	3.10.15	2.6.0	256	AMD EPYC 7713 64-Core Processor	4	4 x NVIDIA A100-SXM4-80GB	-122.345	47.6348	503.524	machine	N	1	0.511163	Rotation_invariant_pointcloud_SDF
196	2024-12-11T11:04:37	codecarbon	0716dd14-31fa-4d8d-ba63-b01a217a00f9	0.524073	6.9563e-06	1.32735e-05	112.5	272.647	188.822	1.63764e-05	3.88348e-05	2.68681e-05	8.20792e-05	United States	USA	washington			Linux-5.4.0-109-generic-x86_64-with-glibc2.31	3.10.15	2.6.0	256	AMD EPYC 7713 64-Core Processor	4	4 x NVIDIA A100-SXM4-80GB	-122.345	47.6348	503.524	machine	N	1	0.557266	Rotation_invariant_pointcloud_SDF
197	2024-12-11T11:04:40	codecarbon	4f79a1c2-c79d-476f-b52f-d76ae62050d9	0.347457	4.25323e-06	1.22411e-05	112.5	232.477	188.822	1.08572e-05	2.17153e-05	1.76126e-05	5.01851e-05	United States	USA	washington			Linux-5.4.0-109-generic-x86_64-with-glibc2.31	3.10.15	2.6.0	256	AMD EPYC 7713 64-Core Processor	4	4 x NVIDIA A100-SXM4-80GB	-122.345	47.6348	503.524	machine	N	1	0.368499	Rotation_invariant_pointcloud_SDF
198	2024-12-11T11:04:44	codecarbon	160f0660-44ba-489d-93f1-4755640c279d	0.343654	4.24359e-06	1.23484e-05	112.5	240.089	188.822	1.07384e-05	2.20322e-05	1.73007e-05	5.00713e-05	United States	USA	washington			Linux-5.4.0-109-generic-x86_64-with-glibc2.31	3.10.15	2.6.0	256	AMD EPYC 7713 64-Core Processor	4	4 x NVIDIA A100-SXM4-80GB	-122.345	47.6348	503.524	machine	N	1	0.390045	Rotation_invariant_pointcloud_SDF
199	2024-12-11T11:04:48	codecarbon	beeadeb6-651c-4429-8189-cd679a39121a	0.331698	4.15662e-06	1.25313e-05	112.5	247.108	188.822	1.03646e-05	2.19417e-05	1.67387e-05	4.9045e-05	United States	USA	washington			Linux-5.4.0-109-generic-x86_64-with-glibc2.31	3.10.15	2.6.0	256	AMD EPYC 7713 64-Core Processor	4	4 x NVIDIA A100-SXM4-80GB	-122.345	47.6348	503.524	machine	N	1	0.353433	Rotation_invariant_pointcloud_SDF

## Sheet: evolution_energy
initial_ID	final_ID	fraction	energy	model	closest_embedding_distance
641514	644293	0.1	1.37952	Classical_image_seg	4.77831
641514	644293	0.2	1.67057	Classical_image_seg	9.55694
641514	644293	0.3	1.5973	Classical_image_seg	14.3356
641514	644293	0.4	1.525	Classical_image_seg	19.1142
641514	644293	0.5	1.49907	Classical_image_seg	23.8928
641514	644293	0.6	1.55981	Classical_image_seg	19.1145
641514	644293	0.7	1.5572	Classical_image_seg	14.3359
641514	644293	0.8	1.37347	Classical_image_seg	9.55726
641514	644293	0.9	1.39602	Classical_image_seg	4.77862
644297	645389	0.1	1.02784	Classical_image_seg	4.57144
644297	645389	0.2	1.07368	Classical_image_seg	9.143
644297	645389	0.3	1.21282	Classical_image_seg	13.7146
644297	645389	0.4	1.53148	Classical_image_seg	18.2861
644297	645389	0.5	1.60936	Classical_image_seg	22.8577
644297	645389	0.6	1.63656	Classical_image_seg	18.2862
644297	645389	0.7	1.46182	Classical_image_seg	13.7146
644297	645389	0.8	1.31669	Classical_image_seg	9.14304
644297	645389	0.9	1.05609	Classical_image_seg	4.57148
645541	647811	0.1	1.43633	Classical_image_seg	5.46283
645541	647811	0.2	1.42912	Classical_image_seg	10.9259
645541	647811	0.3	1.41573	Classical_image_seg	16.3889
645541	647811	0.4	1.38871	Classical_image_seg	21.852
645541	647811	0.5	1.31314	Classical_image_seg	27.315
645541	647811	0.6	1.28972	Classical_image_seg	21.8526
645541	647811	0.7	1.25937	Classical_image_seg	16.3895
645541	647811	0.8	1.41033	Classical_image_seg	10.9265
645541	647811	0.9	1.39765	Classical_image_seg	5.46342
649417	649583	0.1	1.35279	Classical_image_seg	5.73269
649417	649583	0.2	1.40447	Classical_image_seg	11.4655
649417	649583	0.3	1.5288	Classical_image_seg	17.1982
649417	649583	0.4	1.53791	Classical_image_seg	22.931
649417	649583	0.5	1.56755	Classical_image_seg	28.6637
649417	649583	0.6	1.57917	Classical_image_seg	22.9316
649417	649583	0.7	1.35473	Classical_image_seg	17.1988
649417	649583	0.8	1.3624	Classical_image_seg	11.4661
649417	649583	0.9	1.06025	Classical_image_seg	5.73334
651518	654629	0.1	1.24211	Classical_image_seg	6.65661
651518	654629	0.2	1.371	Classical_image_seg	13.313
651518	654629	0.3	1.51158	Classical_image_seg	19.9694
651518	654629	0.4	1.44673	Classical_image_seg	26.6259
651518	654629	0.5	1.48406	Classical_image_seg	33.2818
651518	654629	0.6	1.56652	Classical_image_seg	26.6254
651518	654629	0.7	1.52334	Classical_image_seg	19.969
651518	654629	0.8	1.53608	Classical_image_seg	13.3125
651518	654629	0.9	1.10231	Classical_image_seg	6.65613
656753	659907	0.1	1.30241	Classical_image_seg	5.43727
656753	659907	0.2	1.55837	Classical_image_seg	10.8745
656753	659907	0.3	1.59589	Classical_image_seg	16.3118
656753	659907	0.4	1.63302	Classical_image_seg	21.7491
656753	659907	0.5	1.59334	Classical_image_seg	27.1863
656753	659907	0.6	1.52731	Classical_image_seg	21.749
656753	659907	0.7	1.43808	Classical_image_seg	16.3117
656753	659907	0.8	1.21983	Classical_image_seg	10.8745
656753	659907	0.9	1.13028	Classical_image_seg	5.43719
667140	669094	0.1	1.03978	Classical_image_seg	5.0493
667140	669094	0.2	1.06549	Classical_image_seg	10.0982
667140	669094	0.3	1.16129	Classical_image_seg	15.1471
667140	669094	0.4	1.45214	Classical_image_seg	20.196
667140	669094	0.5	1.47227	Classical_image_seg	25.2448
667140	669094	0.6	1.51765	Classical_image_seg	20.1959
667140	669094	0.7	1.59488	Classical_image_seg	15.1469
667140	669094	0.8	1.88365	Classical_image_seg	10.098
667140	669094	0.9	1.46907	Classical_image_seg	5.04912
676811	678217	0.1	1.32374	Classical_image_seg	6.7783
676811	678217	0.2	1.34012	Classical_image_seg	13.5566
676811	678217	0.3	1.26177	Classical_image_seg	20.3348
676811	678217	0.4	1.38913	Classical_image_seg	27.1131
676811	678217	0.5	1.4043	Classical_image_seg	33.8914
676811	678217	0.6	1.43915	Classical_image_seg	27.1137
676811	678217	0.7	1.39631	Classical_image_seg	20.3354
676811	678217	0.8	1.39948	Classical_image_seg	13.5572
676811	678217	0.9	1.39617	Classical_image_seg	6.77892
681969	685580	0.1	1.38877	Classical_image_seg	6.38372
681969	685580	0.2	1.56642	Classical_image_seg	12.7673
681969	685580	0.3	1.5253	Classical_image_seg	19.1509
681969	685580	0.4	1.42914	Classical_image_seg	25.5345
681969	685580	0.5	1.39496	Classical_image_seg	31.9182
681969	685580	0.6	1.32014	Classical_image_seg	25.5348
681969	685580	0.7	1.36346	Classical_image_seg	19.1512
681969	685580	0.8	1.34953	Classical_image_seg	12.7676
681969	685580	0.9	1.2665	Classical_image_seg	6.384
687476	689789	0.1	1.64751	Classical_image_seg	5.12633
687476	689789	0.2	1.71249	Classical_image_seg	10.253
687476	689789	0.3	1.68925	Classical_image_seg	15.3797
687476	689789	0.4	1.52359	Classical_image_seg	20.5063
687476	689789	0.5	1.45623	Classical_image_seg	25.633
687476	689789	0.6	1.31793	Classical_image_seg	20.5065
687476	689789	0.7	1.26073	Classical_image_seg	15.3799
687476	689789	0.8	1.09768	Classical_image_seg	10.2532
687476	689789	0.9	1.08412	Classical_image_seg	5.12652
691560	695698	0.1	1.39506	Classical_image_seg	5.24927
691560	695698	0.2	1.39368	Classical_image_seg	10.4991
691560	695698	0.3	1.58085	Classical_image_seg	15.7489
691560	695698	0.4	1.64453	Classical_image_seg	20.9988
691560	695698	0.5	1.54309	Classical_image_seg	26.2486
691560	695698	0.6	1.55012	Classical_image_seg	20.9995
691560	695698	0.7	1.526	Classical_image_seg	15.7497
691560	695698	0.8	1.40722	Classical_image_seg	10.4999
691560	695698	0.9	1.05188	Classical_image_seg	5.25007
696709	698092	0.1	1.37843	Classical_image_seg	6.22416
696709	698092	0.2	1.38738	Classical_image_seg	12.4496
696709	698092	0.3	1.58085	Classical_image_seg	18.675
696709	698092	0.4	1.54721	Classical_image_seg	24.9004
696709	698092	0.5	1.65194	Classical_image_seg	31.1254
696709	698092	0.6	1.53082	Classical_image_seg	24.9
696709	698092	0.7	1.41366	Classical_image_seg	18.6746
696709	698092	0.8	1.33111	Classical_image_seg	12.4492
696709	698092	0.9	1.0639	Classical_image_seg	6.22377
704453	710702	0.1	1.09332	Classical_image_seg	5.45443
704453	710702	0.2	1.11467	Classical_image_seg	10.9097
704453	710702	0.3	1.20859	Classical_image_seg	16.365
704453	710702	0.4	1.5275	Classical_image_seg	21.8203
704453	710702	0.5	1.51734	Classical_image_seg	27.2756
704453	710702	0.6	1.48671	Classical_image_seg	21.8207
704453	710702	0.7	1.42676	Classical_image_seg	16.3654
704453	710702	0.8	1.16494	Classical_image_seg	10.9101
704453	710702	0.9	1.05672	Classical_image_seg	5.45483
715844	716974	0.1	1.40298	Classical_image_seg	5.05172
715844	716974	0.2	1.39637	Classical_image_seg	10.1033
715844	716974	0.3	1.44725	Classical_image_seg	15.1548
715844	716974	0.4	1.68371	Classical_image_seg	20.2063
715844	716974	0.5	1.92712	Classical_image_seg	25.2578
715844	716974	0.6	1.85797	Classical_image_seg	20.2063
715844	716974	0.7	1.45443	Classical_image_seg	15.1547
715844	716974	0.8	1.77259	Classical_image_seg	10.1032
715844	716974	0.9	1.04021	Classical_image_seg	5.05168
718314	721678	0.1	1.42782	Classical_image_seg	5.88561
718314	721678	0.2	1.44729	Classical_image_seg	11.7705
718314	721678	0.3	1.37925	Classical_image_seg	17.6553
718314	721678	0.4	1.402	Classical_image_seg	23.5401
718314	721678	0.5	1.39696	Classical_image_seg	29.4243
718314	721678	0.6	1.47524	Classical_image_seg	23.5395
718314	721678	0.7	1.31012	Classical_image_seg	17.6546
718314	721678	0.8	1.42147	Classical_image_seg	11.7698
718314	721678	0.9	1.42218	Classical_image_seg	5.88495
722958	730594	0.1	1.24765	Classical_image_seg	5.68731
722958	730594	0.2	1.23604	Classical_image_seg	11.3748
722958	730594	0.3	1.37689	Classical_image_seg	17.0623
722958	730594	0.4	1.49284	Classical_image_seg	22.7498
722958	730594	0.5	1.54733	Classical_image_seg	28.4373
722958	730594	0.6	1.53624	Classical_image_seg	22.7502
722958	730594	0.7	1.56113	Classical_image_seg	17.0627
722958	730594	0.8	1.65903	Classical_image_seg	11.3752
722958	730594	0.9	1.64939	Classical_image_seg	5.68771
733182	733400	0.1	1.31408	Classical_image_seg	6.19325
733182	733400	0.2	1.34773	Classical_image_seg	12.3875
733182	733400	0.3	1.35932	Classical_image_seg	18.5818
733182	733400	0.4	1.31712	Classical_image_seg	24.776
733182	733400	0.5	1.4556	Classical_image_seg	30.9703
733182	733400	0.6	1.61644	Classical_image_seg	24.7764
733182	733400	0.7	1.66607	Classical_image_seg	18.5822
733182	733400	0.8	1.88286	Classical_image_seg	12.3879
733182	733400	0.9	1.90625	Classical_image_seg	6.19369
958480	961685	0.1	1.38528	Classical_image_seg	5.98454
958480	961685	0.2	1.50643	Classical_image_seg	11.9688
958480	961685	0.3	1.51794	Classical_image_seg	17.9531
958480	961685	0.4	1.91196	Classical_image_seg	23.9374
958480	961685	0.5	1.73686	Classical_image_seg	29.9215
958480	961685	0.6	1.68481	Classical_image_seg	23.9372
958480	961685	0.7	1.64323	Classical_image_seg	17.9529
958480	961685	0.8	1.53836	Classical_image_seg	11.9686
958480	961685	0.9	1.55679	Classical_image_seg	5.98432
975442	976690	0.1	1.28645	Classical_image_seg	5.69195
975442	976690	0.2	1.28877	Classical_image_seg	11.3834
975442	976690	0.3	1.64069	Classical_image_seg	17.0749
975442	976690	0.4	1.6167	Classical_image_seg	22.7664
975442	976690	0.5	1.73827	Classical_image_seg	28.4563
975442	976690	0.6	1.68408	Classical_image_seg	22.7648
975442	976690	0.7	1.74808	Classical_image_seg	17.0733
975442	976690	0.8	1.52817	Classical_image_seg	11.3819
975442	976690	0.9	1.50004	Classical_image_seg	5.69042
979262	988562	0.1	1.41424	Classical_image_seg	5.36264
979262	988562	0.2	1.44248	Classical_image_seg	10.7255
979262	988562	0.3	1.5063	Classical_image_seg	16.0884
979262	988562	0.4	1.4471	Classical_image_seg	21.4512
979262	988562	0.5	1.48614	Classical_image_seg	26.8141
979262	988562	0.6	1.47736	Classical_image_seg	21.4518
979262	988562	0.7	1.46235	Classical_image_seg	16.0889
979262	988562	0.8	1.42432	Classical_image_seg	10.7261
979262	988562	0.9	1.37629	Classical_image_seg	5.36319
641514	644293	0.1	2.83176	Rotation_invariant_image_seg	2.00115
641514	644293	0.2	2.8397	Rotation_invariant_image_seg	3.77848
641514	644293	0.3	2.8678	Rotation_invariant_image_seg	3.67078
641514	644293	0.4	2.8678	Rotation_invariant_image_seg	3.64721
641514	644293	0.5	2.86788	Rotation_invariant_image_seg	3.70136
641514	644293	0.6	1.51915	Rotation_invariant_image_seg	3.75349
641514	644293	0.7	1.5223	Rotation_invariant_image_seg	2.53787
641514	644293	0.8	1.52625	Rotation_invariant_image_seg	2.50282
641514	644293	0.9	1.51834	Rotation_invariant_image_seg	1.99997
644297	645389	0.1	1.52864	Rotation_invariant_image_seg	3.14867
644297	645389	0.2	1.52357	Rotation_invariant_image_seg	4.30309
644297	645389	0.3	2.57438	Rotation_invariant_image_seg	5.25742
644297	645389	0.4	2.58092	Rotation_invariant_image_seg	6.00962
644297	645389	0.5	2.59979	Rotation_invariant_image_seg	6.15952
644297	645389	0.6	2.61624	Rotation_invariant_image_seg	5.7767
644297	645389	0.7	2.60193	Rotation_invariant_image_seg	5.85173
644297	645389	0.8	2.60232	Rotation_invariant_image_seg	5.12774
644297	645389	0.9	2.61543	Rotation_invariant_image_seg	3.6014
645541	647811	0.1	2.79651	Rotation_invariant_image_seg	2.32316
645541	647811	0.2	2.79651	Rotation_invariant_image_seg	4.64587
645541	647811	0.3	2.82853	Rotation_invariant_image_seg	5.37028
645541	647811	0.4	2.82859	Rotation_invariant_image_seg	5.53636
645541	647811	0.5	2.83194	Rotation_invariant_image_seg	4.83534
645541	647811	0.6	2.83179	Rotation_invariant_image_seg	4.69891
645541	647811	0.7	2.82853	Rotation_invariant_image_seg	4.00603
645541	647811	0.8	2.82859	Rotation_invariant_image_seg	3.3013
645541	647811	0.9	2.82865	Rotation_invariant_image_seg	2.32326
649417	649583	0.1	2.67119	Rotation_invariant_image_seg	3.30196
649417	649583	0.2	2.67984	Rotation_invariant_image_seg	6.22325
649417	649583	0.3	2.64971	Rotation_invariant_image_seg	5.88984
649417	649583	0.4	2.6499	Rotation_invariant_image_seg	5.03958
649417	649583	0.5	2.65287	Rotation_invariant_image_seg	5.52392
649417	649583	0.6	2.65874	Rotation_invariant_image_seg	5.76661
649417	649583	0.7	2.66178	Rotation_invariant_image_seg	5.42493
649417	649583	0.8	2.66772	Rotation_invariant_image_seg	4.85433
649417	649583	0.9	2.66767	Rotation_invariant_image_seg	3.29748
651518	654629	0.1	2.26785	Rotation_invariant_image_seg	5.01263
651518	654629	0.2	2.27366	Rotation_invariant_image_seg	9.1052
651518	654629	0.3	2.26808	Rotation_invariant_image_seg	9.1977
651518	654629	0.4	2.3345	Rotation_invariant_image_seg	7.7544
651518	654629	0.5	2.33788	Rotation_invariant_image_seg	7.66923
651518	654629	0.6	2.35917	Rotation_invariant_image_seg	7.62694
651518	654629	0.7	2.36969	Rotation_invariant_image_seg	6.56169
651518	654629	0.8	2.3667	Rotation_invariant_image_seg	6.79454
651518	654629	0.9	2.37025	Rotation_invariant_image_seg	5.0049
656753	659907	0.1	1.47903	Rotation_invariant_image_seg	3.27703
656753	659907	0.2	2.32713	Rotation_invariant_image_seg	4.70289
656753	659907	0.3	2.32235	Rotation_invariant_image_seg	4.7024
656753	659907	0.4	2.32071	Rotation_invariant_image_seg	5.08065
656753	659907	0.5	2.349	Rotation_invariant_image_seg	5.5614
656753	659907	0.6	2.37682	Rotation_invariant_image_seg	5.53504
656753	659907	0.7	2.37085	Rotation_invariant_image_seg	5.31655
656753	659907	0.8	2.37142	Rotation_invariant_image_seg	5.69975
656753	659907	0.9	2.36987	Rotation_invariant_image_seg	3.27923
667140	669094	0.1	2.69264	Rotation_invariant_image_seg	1.40025
667140	669094	0.2	2.6929	Rotation_invariant_image_seg	2.80148
667140	669094	0.3	2.69303	Rotation_invariant_image_seg	3.19764
667140	669094	0.4	2.69303	Rotation_invariant_image_seg	3.07309
667140	669094	0.5	2.69303	Rotation_invariant_image_seg	2.95899
667140	669094	0.6	2.6929	Rotation_invariant_image_seg	2.74482
667140	669094	0.7	2.65138	Rotation_invariant_image_seg	2.61488
667140	669094	0.8	2.63285	Rotation_invariant_image_seg	2.80553
667140	669094	0.9	2.64906	Rotation_invariant_image_seg	1.40429
676811	678217	0.1	2.44279	Rotation_invariant_image_seg	4.03386
676811	678217	0.2	2.4357	Rotation_invariant_image_seg	7.32837
676811	678217	0.3	2.4357	Rotation_invariant_image_seg	7.68118
676811	678217	0.4	2.43582	Rotation_invariant_image_seg	7.39884
676811	678217	0.5	2.44593	Rotation_invariant_image_seg	6.86632
676811	678217	0.6	2.43542	Rotation_invariant_image_seg	7.17175
676811	678217	0.7	2.43581	Rotation_invariant_image_seg	5.74909
676811	678217	0.8	2.44742	Rotation_invariant_image_seg	5.02156
676811	678217	0.9	2.44012	Rotation_invariant_image_seg	4.03911
681969	685580	0.1	2.50124	Rotation_invariant_image_seg	2.95949
681969	685580	0.2	2.52544	Rotation_invariant_image_seg	5.91757
681969	685580	0.3	2.54388	Rotation_invariant_image_seg	6.63984
681969	685580	0.4	2.52664	Rotation_invariant_image_seg	6.06462
681969	685580	0.5	2.52323	Rotation_invariant_image_seg	6.25693
681969	685580	0.6	2.52323	Rotation_invariant_image_seg	7.09274
681969	685580	0.7	2.51639	Rotation_invariant_image_seg	8.80656
681969	685580	0.8	2.52318	Rotation_invariant_image_seg	5.91378
681969	685580	0.9	2.51979	Rotation_invariant_image_seg	2.9557
687476	689789	0.1	2.40996	Rotation_invariant_image_seg	2.97922
687476	689789	0.2	2.42251	Rotation_invariant_image_seg	4.25218
687476	689789	0.3	2.42171	Rotation_invariant_image_seg	4.49524
687476	689789	0.4	2.4223	Rotation_invariant_image_seg	5.05131
687476	689789	0.5	2.4191	Rotation_invariant_image_seg	4.68916
687476	689789	0.6	2.40951	Rotation_invariant_image_seg	5.19282
687476	689789	0.7	1.44517	Rotation_invariant_image_seg	4.57305
687476	689789	0.8	1.52403	Rotation_invariant_image_seg	2.93635
687476	689789	0.9	1.52112	Rotation_invariant_image_seg	2.97101
691560	695698	0.1	2.87124	Rotation_invariant_image_seg	1.95858
691560	695698	0.2	2.8843	Rotation_invariant_image_seg	3.9115
691560	695698	0.3	2.88373	Rotation_invariant_image_seg	5.09537
691560	695698	0.4	2.88317	Rotation_invariant_image_seg	5.03655
691560	695698	0.5	2.88373	Rotation_invariant_image_seg	4.9499
691560	695698	0.6	2.88317	Rotation_invariant_image_seg	4.80799
691560	695698	0.7	2.90229	Rotation_invariant_image_seg	4.42467
691560	695698	0.8	2.90179	Rotation_invariant_image_seg	3.6988
691560	695698	0.9	2.9013	Rotation_invariant_image_seg	1.95041
696709	698092	0.1	2.4023	Rotation_invariant_image_seg	4.42002
696709	698092	0.2	2.39863	Rotation_invariant_image_seg	7.9005
696709	698092	0.3	2.39896	Rotation_invariant_image_seg	6.97118
696709	698092	0.4	2.42314	Rotation_invariant_image_seg	6.7676
696709	698092	0.5	2.38566	Rotation_invariant_image_seg	7.30629
696709	698092	0.6	2.39204	Rotation_invariant_image_seg	6.04504
696709	698092	0.7	1.59975	Rotation_invariant_image_seg	5.72769
696709	698092	0.8	1.49177	Rotation_invariant_image_seg	4.4785
696709	698092	0.9	1.48168	Rotation_invariant_image_seg	3.74626
704453	710702	0.1	3.07931	Rotation_invariant_image_seg	4.39181
704453	710702	0.2	3.0839	Rotation_invariant_image_seg	4.38224
704453	710702	0.3	3.0839	Rotation_invariant_image_seg	5.96259
704453	710702	0.4	3.08335	Rotation_invariant_image_seg	6.67108
704453	710702	0.5	3.07671	Rotation_invariant_image_seg	6.42622
704453	710702	0.6	3.08044	Rotation_invariant_image_seg	7.25249
704453	710702	0.7	3.0942	Rotation_invariant_image_seg	7.1995
704453	710702	0.8	3.09775	Rotation_invariant_image_seg	6.5799
704453	710702	0.9	3.09775	Rotation_invariant_image_seg	4.38361
715844	716974	0.1	3.59653	Rotation_invariant_image_seg	3.61067
715844	716974	0.2	3.60745	Rotation_invariant_image_seg	5.30145
715844	716974	0.3	3.60236	Rotation_invariant_image_seg	6.08191
715844	716974	0.4	1.91196	Rotation_invariant_image_seg	6.18954
715844	716974	0.5	1.84309	Rotation_invariant_image_seg	6.64435
715844	716974	0.6	1.83179	Rotation_invariant_image_seg	6.06361
715844	716974	0.7	1.75984	Rotation_invariant_image_seg	5.80131
715844	716974	0.8	1.62735	Rotation_invariant_image_seg	4.81055
715844	716974	0.9	1.74278	Rotation_invariant_image_seg	3.18394
718314	721678	0.1	2.47839	Rotation_invariant_image_seg	3.89852
718314	721678	0.2	2.47257	Rotation_invariant_image_seg	5.77969
718314	721678	0.3	2.47257	Rotation_invariant_image_seg	5.12267
718314	721678	0.4	2.46654	Rotation_invariant_image_seg	5.75404
718314	721678	0.5	2.46654	Rotation_invariant_image_seg	5.65376
718314	721678	0.6	2.46664	Rotation_invariant_image_seg	6.62968
718314	721678	0.7	2.48594	Rotation_invariant_image_seg	5.44003
718314	721678	0.8	2.48594	Rotation_invariant_image_seg	5.4453
718314	721678	0.9	2.48599	Rotation_invariant_image_seg	3.90343
722958	730594	0.1	1.52435	Rotation_invariant_image_seg	4.01108
722958	730594	0.2	1.48996	Rotation_invariant_image_seg	4.43969
722958	730594	0.3	2.26071	Rotation_invariant_image_seg	5.54177
722958	730594	0.4	2.28857	Rotation_invariant_image_seg	6.57117
722958	730594	0.5	2.28847	Rotation_invariant_image_seg	6.31703
722958	730594	0.6	2.27246	Rotation_invariant_image_seg	6.00489
722958	730594	0.7	2.25144	Rotation_invariant_image_seg	5.56701
722958	730594	0.8	2.24574	Rotation_invariant_image_seg	4.30949
722958	730594	0.9	2.23696	Rotation_invariant_image_seg	4.01296
733182	733400	0.1	2.3285	Rotation_invariant_image_seg	3.00522
733182	733400	0.2	2.32853	Rotation_invariant_image_seg	5.85496
733182	733400	0.3	2.3285	Rotation_invariant_image_seg	6.50706
733182	733400	0.4	2.27702	Rotation_invariant_image_seg	7.89772
733182	733400	0.5	2.28005	Rotation_invariant_image_seg	8.79283
733182	733400	0.6	2.32052	Rotation_invariant_image_seg	8.57625
733182	733400	0.7	2.32046	Rotation_invariant_image_seg	6.72877
733182	733400	0.8	2.3143	Rotation_invariant_image_seg	5.16114
733182	733400	0.9	2.29684	Rotation_invariant_image_seg	3.00617
958480	961685	0.1	2.47486	Rotation_invariant_image_seg	2.36594
958480	961685	0.2	2.47946	Rotation_invariant_image_seg	4.73224
958480	961685	0.3	2.47946	Rotation_invariant_image_seg	5.71945
958480	961685	0.4	2.47946	Rotation_invariant_image_seg	5.71871
958480	961685	0.5	2.49919	Rotation_invariant_image_seg	5.9438
958480	961685	0.6	2.49919	Rotation_invariant_image_seg	5.29705
958480	961685	0.7	2.50749	Rotation_invariant_image_seg	4.89493
958480	961685	0.8	2.50749	Rotation_invariant_image_seg	4.02866
958480	961685	0.9	2.50774	Rotation_invariant_image_seg	2.3654
975442	976690	0.1	2.68893	Rotation_invariant_image_seg	3.12683
975442	976690	0.2	2.68893	Rotation_invariant_image_seg	6.25328
975442	976690	0.3	2.69677	Rotation_invariant_image_seg	8.5464
975442	976690	0.4	2.69677	Rotation_invariant_image_seg	8.81913
975442	976690	0.5	2.72297	Rotation_invariant_image_seg	8.22239
975442	976690	0.6	2.71514	Rotation_invariant_image_seg	7.22088
975442	976690	0.7	2.71586	Rotation_invariant_image_seg	6.68083
975442	976690	0.8	2.71398	Rotation_invariant_image_seg	6.25752
975442	976690	0.9	2.70622	Rotation_invariant_image_seg	3.13107
979262	988562	0.1	2.32945	Rotation_invariant_image_seg	1.52304
979262	988562	0.2	2.30082	Rotation_invariant_image_seg	2.64296
979262	988562	0.3	2.24657	Rotation_invariant_image_seg	3.38546
979262	988562	0.4	2.23814	Rotation_invariant_image_seg	3.71635
979262	988562	0.5	2.23856	Rotation_invariant_image_seg	4.10659
979262	988562	0.6	2.2402	Rotation_invariant_image_seg	4.24372
979262	988562	0.7	2.25181	Rotation_invariant_image_seg	4.57028
979262	988562	0.8	2.24406	Rotation_invariant_image_seg	3.04726
979262	988562	0.9	2.23911	Rotation_invariant_image_seg	1.52427
641514	644293	0.1	1.71548	Classical_image_SDF	3.07608
641514	644293	0.2	1.66522	Classical_image_SDF	6.15269
641514	644293	0.3	1.62489	Classical_image_SDF	9.22931
641514	644293	0.4	1.62032	Classical_image_SDF	12.3059
641514	644293	0.5	1.5506	Classical_image_SDF	15.3825
641514	644293	0.6	1.50225	Classical_image_SDF	12.3068
641514	644293	0.7	1.42809	Classical_image_SDF	9.23016
641514	644293	0.8	1.43361	Classical_image_SDF	6.15354
641514	644293	0.9	1.41179	Classical_image_SDF	3.07693
644297	645389	0.1	1.20723	Classical_image_SDF	2.49618
644297	645389	0.2	1.24741	Classical_image_SDF	4.99253
644297	645389	0.3	1.31385	Classical_image_SDF	7.48889
644297	645389	0.4	1.36325	Classical_image_SDF	9.98525
644297	645389	0.5	1.37136	Classical_image_SDF	12.4816
644297	645389	0.6	1.28966	Classical_image_SDF	9.98522
644297	645389	0.7	1.27168	Classical_image_SDF	7.48886
644297	645389	0.8	1.23321	Classical_image_SDF	4.9925
644297	645389	0.9	1.1694	Classical_image_SDF	2.49614
645541	647811	0.1	1.2129	Classical_image_SDF	3.2897
645541	647811	0.2	1.24744	Classical_image_SDF	6.57875
645541	647811	0.3	1.32217	Classical_image_SDF	9.86779
645541	647811	0.4	1.35549	Classical_image_SDF	13.1568
645541	647811	0.5	1.33875	Classical_image_SDF	16.2831
645541	647811	0.6	1.27857	Classical_image_SDF	13.157
645541	647811	0.7	1.20856	Classical_image_SDF	9.86795
645541	647811	0.8	1.18664	Classical_image_SDF	6.57891
645541	647811	0.9	1.14528	Classical_image_SDF	3.28987
649417	649583	0.1	1.28219	Classical_image_SDF	3.47474
649417	649583	0.2	1.36016	Classical_image_SDF	6.94979
649417	649583	0.3	1.48658	Classical_image_SDF	10.4248
649417	649583	0.4	1.54191	Classical_image_SDF	13.8999
649417	649583	0.5	1.50128	Classical_image_SDF	17.375
649417	649583	0.6	1.42297	Classical_image_SDF	13.9003
649417	649583	0.7	1.31685	Classical_image_SDF	10.4253
649417	649583	0.8	1.2	Classical_image_SDF	6.95021
649417	649583	0.9	1.15016	Classical_image_SDF	3.47516
651518	654629	0.1	1.2124	Classical_image_SDF	4.38365
651518	654629	0.2	1.25825	Classical_image_SDF	8.76754
651518	654629	0.3	1.30715	Classical_image_SDF	13.1514
651518	654629	0.4	1.43441	Classical_image_SDF	17.5353
651518	654629	0.5	1.48065	Classical_image_SDF	21.3238
651518	654629	0.6	1.454	Classical_image_SDF	17.5356
651518	654629	0.7	1.34686	Classical_image_SDF	13.1517
651518	654629	0.8	1.30486	Classical_image_SDF	8.76784
651518	654629	0.9	1.27155	Classical_image_SDF	4.38395
656753	659907	0.1	1.1175	Classical_image_SDF	3.38603
656753	659907	0.2	1.1773	Classical_image_SDF	6.7727
656753	659907	0.3	1.30204	Classical_image_SDF	10.1594
656753	659907	0.4	1.35891	Classical_image_SDF	13.546
656753	659907	0.5	1.53591	Classical_image_SDF	16.9327
656753	659907	0.6	1.73389	Classical_image_SDF	13.5465
656753	659907	0.7	1.50623	Classical_image_SDF	10.1598
656753	659907	0.8	1.43456	Classical_image_SDF	6.77311
656753	659907	0.9	1.27198	Classical_image_SDF	3.38645
667140	669094	0.1	1.18188	Classical_image_SDF	2.75407
667140	669094	0.2	1.20012	Classical_image_SDF	5.50856
667140	669094	0.3	1.22888	Classical_image_SDF	8.26306
667140	669094	0.4	1.25623	Classical_image_SDF	11.0176
667140	669094	0.5	1.29351	Classical_image_SDF	13.772
667140	669094	0.6	1.33294	Classical_image_SDF	11.018
667140	669094	0.7	1.46259	Classical_image_SDF	8.26348
667140	669094	0.8	1.50265	Classical_image_SDF	5.50898
667140	669094	0.9	1.48613	Classical_image_SDF	2.75449
676811	678217	0.1	1.2094	Classical_image_SDF	3.89902
676811	678217	0.2	1.27333	Classical_image_SDF	7.79755
676811	678217	0.3	1.41454	Classical_image_SDF	11.6961
676811	678217	0.4	1.53015	Classical_image_SDF	15.5946
676811	678217	0.5	1.53226	Classical_image_SDF	19.4927
676811	678217	0.6	1.48059	Classical_image_SDF	15.5942
676811	678217	0.7	1.38559	Classical_image_SDF	11.6956
676811	678217	0.8	1.27932	Classical_image_SDF	7.79711
676811	678217	0.9	1.22216	Classical_image_SDF	3.89858
681969	685580	0.1	1.49486	Classical_image_SDF	3.69309
681969	685580	0.2	1.42552	Classical_image_SDF	7.38668
681969	685580	0.3	1.3726	Classical_image_SDF	11.0803
681969	685580	0.4	1.36664	Classical_image_SDF	14.7739
681969	685580	0.5	1.34988	Classical_image_SDF	18.2575
681969	685580	0.6	1.3331	Classical_image_SDF	14.7741
681969	685580	0.7	1.26964	Classical_image_SDF	11.0805
681969	685580	0.8	1.25537	Classical_image_SDF	7.38693
681969	685580	0.9	1.26878	Classical_image_SDF	3.69335
687476	689789	0.1	1.47704	Classical_image_SDF	3.09194
687476	689789	0.2	1.62796	Classical_image_SDF	6.18385
687476	689789	0.3	1.55953	Classical_image_SDF	9.27577
687476	689789	0.4	1.43346	Classical_image_SDF	12.3677
687476	689789	0.5	1.3381	Classical_image_SDF	15.4596
687476	689789	0.6	1.2825	Classical_image_SDF	12.3677
687476	689789	0.7	1.24256	Classical_image_SDF	9.2758
687476	689789	0.8	1.19793	Classical_image_SDF	6.18388
687476	689789	0.9	1.16365	Classical_image_SDF	3.09197
691560	695698	0.1	1.26372	Classical_image_SDF	2.89515
691560	695698	0.2	1.38993	Classical_image_SDF	5.79005
691560	695698	0.3	1.43325	Classical_image_SDF	8.68495
691560	695698	0.4	1.48551	Classical_image_SDF	11.5799
691560	695698	0.5	1.6067	Classical_image_SDF	14.4748
691560	695698	0.6	1.50794	Classical_image_SDF	11.5802
691560	695698	0.7	1.35716	Classical_image_SDF	8.6853
691560	695698	0.8	1.26041	Classical_image_SDF	5.79039
691560	695698	0.9	1.20287	Classical_image_SDF	2.89549
696709	698092	0.1	1.29343	Classical_image_SDF	3.83365
696709	698092	0.2	1.32094	Classical_image_SDF	7.66781
696709	698092	0.3	1.41874	Classical_image_SDF	11.502
696709	698092	0.4	1.72901	Classical_image_SDF	15.3362
696709	698092	0.5	1.57041	Classical_image_SDF	19.1703
696709	698092	0.6	1.42556	Classical_image_SDF	15.3367
696709	698092	0.7	1.25212	Classical_image_SDF	11.5026
696709	698092	0.8	1.1696	Classical_image_SDF	7.66839
696709	698092	0.9	1.14618	Classical_image_SDF	3.83422
704453	710702	0.1	1.16018	Classical_image_SDF	3.01917
704453	710702	0.2	1.20428	Classical_image_SDF	6.0377
704453	710702	0.3	1.22223	Classical_image_SDF	9.05623
704453	710702	0.4	1.24538	Classical_image_SDF	12.0748
704453	710702	0.5	1.27363	Classical_image_SDF	15.0929
704453	710702	0.6	1.33664	Classical_image_SDF	12.0743
704453	710702	0.7	1.36436	Classical_image_SDF	9.05579
704453	710702	0.8	1.3054	Classical_image_SDF	6.03726
704453	710702	0.9	1.27276	Classical_image_SDF	3.01873
715844	716974	0.1	1.3032	Classical_image_SDF	2.79225
715844	716974	0.2	1.24506	Classical_image_SDF	5.58417
715844	716974	0.3	1.27191	Classical_image_SDF	8.37609
715844	716974	0.4	1.25207	Classical_image_SDF	11.168
715844	716974	0.5	1.26792	Classical_image_SDF	12.2603
715844	716974	0.6	1.23447	Classical_image_SDF	11.1679
715844	716974	0.7	1.21322	Classical_image_SDF	8.37594
715844	716974	0.8	1.1876	Classical_image_SDF	5.58402
715844	716974	0.9	1.15934	Classical_image_SDF	2.79209
718314	721678	0.1	1.2324	Classical_image_SDF	3.73418
718314	721678	0.2	1.19961	Classical_image_SDF	7.46813
718314	721678	0.3	1.22979	Classical_image_SDF	11.2021
718314	721678	0.4	1.30574	Classical_image_SDF	14.936
718314	721678	0.5	1.3787	Classical_image_SDF	18.67
718314	721678	0.6	1.33962	Classical_image_SDF	14.9361
718314	721678	0.7	1.25892	Classical_image_SDF	11.2021
718314	721678	0.8	1.22205	Classical_image_SDF	7.46816
718314	721678	0.9	1.21606	Classical_image_SDF	3.73421
722958	730594	0.1	1.39092	Classical_image_SDF	3.5515
722958	730594	0.2	1.44486	Classical_image_SDF	7.10378
722958	730594	0.3	1.4956	Classical_image_SDF	10.6561
722958	730594	0.4	1.53937	Classical_image_SDF	14.2084
722958	730594	0.5	1.58294	Classical_image_SDF	17.7606
722958	730594	0.6	1.62717	Classical_image_SDF	14.2101
722958	730594	0.7	1.63507	Classical_image_SDF	10.6578
722958	730594	0.8	1.52922	Classical_image_SDF	7.1055
722958	730594	0.9	1.50335	Classical_image_SDF	3.55322
733182	733400	0.1	1.21949	Classical_image_SDF	3.99262
733182	733400	0.2	1.29795	Classical_image_SDF	7.9846
733182	733400	0.3	1.41241	Classical_image_SDF	11.9766
733182	733400	0.4	1.50304	Classical_image_SDF	15.9686
733182	733400	0.5	1.60905	Classical_image_SDF	19.9606
733182	733400	0.6	1.69769	Classical_image_SDF	15.9687
733182	733400	0.7	1.73727	Classical_image_SDF	11.9768
733182	733400	0.8	1.78252	Classical_image_SDF	7.98477
733182	733400	0.9	1.9415	Classical_image_SDF	3.99279
958480	961685	0.1	1.32072	Classical_image_SDF	3.52799
958480	961685	0.2	1.42239	Classical_image_SDF	7.05546
958480	961685	0.3	1.587	Classical_image_SDF	10.5829
958480	961685	0.4	1.56432	Classical_image_SDF	14.1104
958480	961685	0.5	1.55049	Classical_image_SDF	17.6368
958480	961685	0.6	1.4889	Classical_image_SDF	14.1093
958480	961685	0.7	1.45621	Classical_image_SDF	10.5818
958480	961685	0.8	1.41535	Classical_image_SDF	7.05436
958480	961685	0.9	1.27775	Classical_image_SDF	3.52689
975442	976690	0.1	1.18347	Classical_image_SDF	3.70245
975442	976690	0.2	1.24652	Classical_image_SDF	7.40507
975442	976690	0.3	1.3301	Classical_image_SDF	11.1077
975442	976690	0.4	1.39858	Classical_image_SDF	14.8103
975442	976690	0.5	1.40754	Classical_image_SDF	18.5128
975442	976690	0.6	1.35003	Classical_image_SDF	14.8102
975442	976690	0.7	1.28213	Classical_image_SDF	11.1075
975442	976690	0.8	1.21114	Classical_image_SDF	7.40491
975442	976690	0.9	1.19378	Classical_image_SDF	3.70229
979262	988562	0.1	1.59854	Classical_image_SDF	3.84562
979262	988562	0.2	1.54395	Classical_image_SDF	7.69288
979262	988562	0.3	1.49827	Classical_image_SDF	11.5401
979262	988562	0.4	1.53471	Classical_image_SDF	15.3874
979262	988562	0.5	1.59804	Classical_image_SDF	19.2347
979262	988562	0.6	1.55202	Classical_image_SDF	15.3889
979262	988562	0.7	1.42232	Classical_image_SDF	11.5417
979262	988562	0.8	1.32391	Classical_image_SDF	7.69441
979262	988562	0.9	1.26011	Classical_image_SDF	3.84715
641514	644293	0.1	1.6298	Rotation_invariant_image_SDF	1.48835
641514	644293	0.2	1.50318	Rotation_invariant_image_SDF	2.95196
641514	644293	0.3	1.44777	Rotation_invariant_image_SDF	4.42221
641514	644293	0.4	1.43649	Rotation_invariant_image_SDF	4.90033
641514	644293	0.5	1.45126	Rotation_invariant_image_SDF	4.77699
641514	644293	0.6	1.42044	Rotation_invariant_image_SDF	5.09599
641514	644293	0.7	1.41614	Rotation_invariant_image_SDF	4.43803
641514	644293	0.8	1.41842	Rotation_invariant_image_SDF	2.96957
641514	644293	0.9	1.43296	Rotation_invariant_image_SDF	1.51116
644297	645389	0.1	1.43517	Rotation_invariant_image_SDF	1.14214
644297	645389	0.2	1.46649	Rotation_invariant_image_SDF	2.24077
644297	645389	0.3	1.46769	Rotation_invariant_image_SDF	3.35217
644297	645389	0.4	1.50344	Rotation_invariant_image_SDF	4.03966
644297	645389	0.5	1.52271	Rotation_invariant_image_SDF	3.8232
644297	645389	0.6	1.57138	Rotation_invariant_image_SDF	3.9261
644297	645389	0.7	1.63506	Rotation_invariant_image_SDF	3.3606
644297	645389	0.8	1.64383	Rotation_invariant_image_SDF	2.24751
644297	645389	0.9	1.56342	Rotation_invariant_image_SDF	1.14385
645541	647811	0.1	2.26639	Rotation_invariant_image_SDF	1.47608
645541	647811	0.2	2.099	Rotation_invariant_image_SDF	2.92216
645541	647811	0.3	1.93278	Rotation_invariant_image_SDF	4.38003
645541	647811	0.4	1.80316	Rotation_invariant_image_SDF	5.84087
645541	647811	0.5	1.71193	Rotation_invariant_image_SDF	5.70513
645541	647811	0.6	1.63253	Rotation_invariant_image_SDF	5.43234
645541	647811	0.7	1.52861	Rotation_invariant_image_SDF	4.41341
645541	647811	0.8	1.46865	Rotation_invariant_image_SDF	2.95315
645541	647811	0.9	1.43694	Rotation_invariant_image_SDF	1.49985
649417	649583	0.1	1.67752	Rotation_invariant_image_SDF	1.41127
649417	649583	0.2	1.66129	Rotation_invariant_image_SDF	2.77227
649417	649583	0.3	1.64938	Rotation_invariant_image_SDF	4.14389
649417	649583	0.4	1.60753	Rotation_invariant_image_SDF	5.51822
649417	649583	0.5	1.58942	Rotation_invariant_image_SDF	5.77976
649417	649583	0.6	1.55167	Rotation_invariant_image_SDF	5.39727
649417	649583	0.7	1.51663	Rotation_invariant_image_SDF	4.10646
649417	649583	0.8	1.5263	Rotation_invariant_image_SDF	2.73498
649417	649583	0.9	1.52327	Rotation_invariant_image_SDF	1.3747
651518	654629	0.1	1.7443	Rotation_invariant_image_SDF	2.08211
651518	654629	0.2	1.72917	Rotation_invariant_image_SDF	4.16463
651518	654629	0.3	1.69945	Rotation_invariant_image_SDF	6.25779
651518	654629	0.4	1.66273	Rotation_invariant_image_SDF	8.35361
651518	654629	0.5	1.6621	Rotation_invariant_image_SDF	7.45223
651518	654629	0.6	1.62469	Rotation_invariant_image_SDF	6.96138
651518	654629	0.7	1.64204	Rotation_invariant_image_SDF	6.32821
651518	654629	0.8	1.70908	Rotation_invariant_image_SDF	4.23385
651518	654629	0.9	1.72767	Rotation_invariant_image_SDF	2.14749
656753	659907	0.1	1.41325	Rotation_invariant_image_SDF	1.31748
656753	659907	0.2	1.38158	Rotation_invariant_image_SDF	2.60697
656753	659907	0.3	1.36516	Rotation_invariant_image_SDF	3.90499
656753	659907	0.4	1.37039	Rotation_invariant_image_SDF	5.20517
656753	659907	0.5	1.3787	Rotation_invariant_image_SDF	5.94978
656753	659907	0.6	1.37595	Rotation_invariant_image_SDF	5.21969
656753	659907	0.7	1.37675	Rotation_invariant_image_SDF	3.92014
656753	659907	0.8	1.36909	Rotation_invariant_image_SDF	2.62334
656753	659907	0.9	1.37857	Rotation_invariant_image_SDF	1.33733
667140	669094	0.1	1.82911	Rotation_invariant_image_SDF	1.23125
667140	669094	0.2	1.71939	Rotation_invariant_image_SDF	2.3628
667140	669094	0.3	1.80865	Rotation_invariant_image_SDF	3.50337
667140	669094	0.4	1.75618	Rotation_invariant_image_SDF	4.37887
667140	669094	0.5	1.78203	Rotation_invariant_image_SDF	4.59148
667140	669094	0.6	1.80554	Rotation_invariant_image_SDF	4.57953
667140	669094	0.7	1.81886	Rotation_invariant_image_SDF	3.43626
667140	669094	0.8	1.81066	Rotation_invariant_image_SDF	2.29513
667140	669094	0.9	1.82412	Rotation_invariant_image_SDF	1.1625
676811	678217	0.1	1.56221	Rotation_invariant_image_SDF	1.81467
676811	678217	0.2	1.5841	Rotation_invariant_image_SDF	3.54747
676811	678217	0.3	1.5798	Rotation_invariant_image_SDF	5.28696
676811	678217	0.4	1.56821	Rotation_invariant_image_SDF	7.02819
676811	678217	0.5	1.54605	Rotation_invariant_image_SDF	7.408
676811	678217	0.6	1.54583	Rotation_invariant_image_SDF	6.97332
676811	678217	0.7	1.54619	Rotation_invariant_image_SDF	5.23254
676811	678217	0.8	1.54723	Rotation_invariant_image_SDF	3.49395
676811	678217	0.9	1.53783	Rotation_invariant_image_SDF	1.76407
681969	685580	0.1	1.57136	Rotation_invariant_image_SDF	1.60686
681969	685580	0.2	1.5753	Rotation_invariant_image_SDF	3.15024
681969	685580	0.3	1.58259	Rotation_invariant_image_SDF	4.70289
681969	685580	0.4	1.58117	Rotation_invariant_image_SDF	5.15781
681969	685580	0.5	1.55812	Rotation_invariant_image_SDF	4.92205
681969	685580	0.6	1.57362	Rotation_invariant_image_SDF	5.16734
681969	685580	0.7	1.62064	Rotation_invariant_image_SDF	4.70564
681969	685580	0.8	1.64047	Rotation_invariant_image_SDF	3.15293
681969	685580	0.9	1.68203	Rotation_invariant_image_SDF	1.60937
687476	689789	0.1		Rotation_invariant_image_SDF	1.11095
687476	689789	0.2		Rotation_invariant_image_SDF	2.22465
687476	689789	0.3	1.55864	Rotation_invariant_image_SDF	3.3451
687476	689789	0.4	1.4356	Rotation_invariant_image_SDF	4.46722
687476	689789	0.5	1.52731	Rotation_invariant_image_SDF	4.409
687476	689789	0.6	1.48616	Rotation_invariant_image_SDF	3.93985
687476	689789	0.7	1.48707	Rotation_invariant_image_SDF	3.37508
687476	689789	0.8	1.49701	Rotation_invariant_image_SDF	2.25537
687476	689789	0.9	1.4723	Rotation_invariant_image_SDF	1.14366
691560	695698	0.1	1.80651	Rotation_invariant_image_SDF	1.27047
691560	695698	0.2	1.80808	Rotation_invariant_image_SDF	2.48746
691560	695698	0.3	1.80567	Rotation_invariant_image_SDF	3.71838
691560	695698	0.4	1.83453	Rotation_invariant_image_SDF	4.95286
691560	695698	0.5	1.84702	Rotation_invariant_image_SDF	4.8953
691560	695698	0.6	1.83945	Rotation_invariant_image_SDF	4.51748
691560	695698	0.7	1.87377	Rotation_invariant_image_SDF	3.70314
691560	695698	0.8	1.91495	Rotation_invariant_image_SDF	2.47161
691560	695698	0.9	1.95662	Rotation_invariant_image_SDF	1.25299
696709	698092	0.1	2.23308	Rotation_invariant_image_SDF	1.47525
696709	698092	0.2	1.95151	Rotation_invariant_image_SDF	2.89396
696709	698092	0.3	1.49791	Rotation_invariant_image_SDF	4.32322
696709	698092	0.4	1.45787	Rotation_invariant_image_SDF	5.75517
696709	698092	0.5	1.53605	Rotation_invariant_image_SDF	6.1469
696709	698092	0.6	1.49921	Rotation_invariant_image_SDF	5.33251
696709	698092	0.7	1.46193	Rotation_invariant_image_SDF	4.30615
696709	698092	0.8	1.44642	Rotation_invariant_image_SDF	2.87618
696709	698092	0.9	1.4412	Rotation_invariant_image_SDF	1.45549
704453	710702	0.1	1.55342	Rotation_invariant_image_SDF	1.61362
704453	710702	0.2	1.66402	Rotation_invariant_image_SDF	3.14308
704453	710702	0.3	1.69572	Rotation_invariant_image_SDF	4.68016
704453	710702	0.4	1.67284	Rotation_invariant_image_SDF	4.93117
704453	710702	0.5	1.76611	Rotation_invariant_image_SDF	5.11723
704453	710702	0.6	1.84342	Rotation_invariant_image_SDF	5.23634
704453	710702	0.7	1.86939	Rotation_invariant_image_SDF	4.6055
704453	710702	0.8	1.80145	Rotation_invariant_image_SDF	3.06699
704453	710702	0.9	1.73565	Rotation_invariant_image_SDF	1.53359
715844	716974	0.1	1.57218	Rotation_invariant_image_SDF	1.33139
715844	716974	0.2	1.59789	Rotation_invariant_image_SDF	2.62342
715844	716974	0.3	1.67449	Rotation_invariant_image_SDF	3.93746
715844	716974	0.4	1.71767	Rotation_invariant_image_SDF	5.11839
715844	716974	0.5	1.73069	Rotation_invariant_image_SDF	4.73738
715844	716974	0.6	1.72596	Rotation_invariant_image_SDF	4.08975
715844	716974	0.7	1.78014	Rotation_invariant_image_SDF	3.3893
715844	716974	0.8	1.77337	Rotation_invariant_image_SDF	2.658
715844	716974	0.9	1.74104	Rotation_invariant_image_SDF	1.34445
718314	721678	0.1	1.46625	Rotation_invariant_image_SDF	1.61452
718314	721678	0.2	1.48239	Rotation_invariant_image_SDF	3.18466
718314	721678	0.3	1.48913	Rotation_invariant_image_SDF	4.7639
718314	721678	0.4	1.47684	Rotation_invariant_image_SDF	6.34544
718314	721678	0.5	1.49104	Rotation_invariant_image_SDF	6.55192
718314	721678	0.6	1.51718	Rotation_invariant_image_SDF	6.37914
718314	721678	0.7	1.51657	Rotation_invariant_image_SDF	4.79764
718314	721678	0.8	1.51822	Rotation_invariant_image_SDF	3.21847
718314	721678	0.9	1.51445	Rotation_invariant_image_SDF	1.64836
722958	730594	0.1	1.61682	Rotation_invariant_image_SDF	1.21725
722958	730594	0.2	1.61265	Rotation_invariant_image_SDF	2.38824
722958	730594	0.3	1.63445	Rotation_invariant_image_SDF	3.56711
722958	730594	0.4	1.62587	Rotation_invariant_image_SDF	4.74798
722958	730594	0.5	1.62567	Rotation_invariant_image_SDF	5.73605
722958	730594	0.6	1.69458	Rotation_invariant_image_SDF	4.7398
722958	730594	0.7		Rotation_invariant_image_SDF	3.55794
722958	730594	0.8		Rotation_invariant_image_SDF	2.37714
722958	730594	0.9		Rotation_invariant_image_SDF	1.2005
733182	733400	0.1	1.76795	Rotation_invariant_image_SDF	1.37461
733182	733400	0.2	1.76063	Rotation_invariant_image_SDF	2.68124
733182	733400	0.3	1.76772	Rotation_invariant_image_SDF	3.9972
733182	733400	0.4	1.76873	Rotation_invariant_image_SDF	5.31557
733182	733400	0.5	1.77834	Rotation_invariant_image_SDF	6.14409
733182	733400	0.6	1.79174	Rotation_invariant_image_SDF	5.25703
733182	733400	0.7	1.79612	Rotation_invariant_image_SDF	3.93714
733182	733400	0.8	1.80376	Rotation_invariant_image_SDF	2.61818
733182	733400	0.9	1.80236	Rotation_invariant_image_SDF	1.30297
958480	961685	0.1	1.86755	Rotation_invariant_image_SDF	1.37601
958480	961685	0.2	1.89294	Rotation_invariant_image_SDF	2.70877
958480	961685	0.3	1.89043	Rotation_invariant_image_SDF	4.0486
958480	961685	0.4	1.89007	Rotation_invariant_image_SDF	5.39023
958480	961685	0.5	1.88603	Rotation_invariant_image_SDF	6.71699
958480	961685	0.6	1.87947	Rotation_invariant_image_SDF	5.37474
958480	961685	0.7	1.85734	Rotation_invariant_image_SDF	4.03329
958480	961685	0.8	1.83601	Rotation_invariant_image_SDF	2.69384
958480	961685	0.9	1.80709	Rotation_invariant_image_SDF	1.36228
975442	976690	0.1	1.83854	Rotation_invariant_image_SDF	1.6482
975442	976690	0.2	1.8819	Rotation_invariant_image_SDF	3.23549
975442	976690	0.3	2.02613	Rotation_invariant_image_SDF	4.83496
975442	976690	0.4	2.20997	Rotation_invariant_image_SDF	6.43753
975442	976690	0.5	1.8522	Rotation_invariant_image_SDF	7.57801
975442	976690	0.6	1.80084	Rotation_invariant_image_SDF	6.42501
975442	976690	0.7	1.71363	Rotation_invariant_image_SDF	4.82101
975442	976690	0.8	1.74376	Rotation_invariant_image_SDF	3.21871
975442	976690	0.9	1.71711	Rotation_invariant_image_SDF	1.62317
979262	988562	0.1	1.89869	Rotation_invariant_image_SDF	1.27699
979262	988562	0.2	1.90466	Rotation_invariant_image_SDF	2.52825
979262	988562	0.3	1.88397	Rotation_invariant_image_SDF	3.78651
979262	988562	0.4	1.88969	Rotation_invariant_image_SDF	5.04654
979262	988562	0.5	1.94246	Rotation_invariant_image_SDF	6.2986
979262	988562	0.6	1.9134	Rotation_invariant_image_SDF	5.03828
979262	988562	0.7	1.86548	Rotation_invariant_image_SDF	3.77896
979262	988562	0.8	1.8078	Rotation_invariant_image_SDF	2.5221
979262	988562	0.9	1.77497	Rotation_invariant_image_SDF	1.27508
645389	721678	0.1	1.34492	Rotation_invariant_pointcloud_SDF	0.114071
645389	721678	0.2	1.52649	Rotation_invariant_pointcloud_SDF	0.206611
645389	721678	0.3	1.62357	Rotation_invariant_pointcloud_SDF	0.29329
645389	721678	0.4	1.72249	Rotation_invariant_pointcloud_SDF	0.28502
645389	721678	0.5	1.70933	Rotation_invariant_pointcloud_SDF	0.290788
645389	721678	0.6	1.63823	Rotation_invariant_pointcloud_SDF	0.277936
645389	721678	0.7	1.52309	Rotation_invariant_pointcloud_SDF	0.234533
645389	721678	0.8	1.37169	Rotation_invariant_pointcloud_SDF	0.179762
645389	721678	0.9	1.22223	Rotation_invariant_pointcloud_SDF	0.118263
659907	730594	0.1	1.11635	Rotation_invariant_pointcloud_SDF	0.156134
659907	730594	0.2	1.19912	Rotation_invariant_pointcloud_SDF	0.284224
659907	730594	0.3	1.24228	Rotation_invariant_pointcloud_SDF	0.299709
659907	730594	0.4	1.29862	Rotation_invariant_pointcloud_SDF	0.305409
659907	730594	0.5	1.35553	Rotation_invariant_pointcloud_SDF	0.314719
659907	730594	0.6	1.52693	Rotation_invariant_pointcloud_SDF	0.295081
659907	730594	0.7	1.62886	Rotation_invariant_pointcloud_SDF	0.256621
659907	730594	0.8	1.41017	Rotation_invariant_pointcloud_SDF	0.210185
659907	730594	0.9	1.18678	Rotation_invariant_pointcloud_SDF	0.133815
716974	691560	0.1	1.17678	Rotation_invariant_pointcloud_SDF	0.0945483
716974	691560	0.2	1.37254	Rotation_invariant_pointcloud_SDF	0.168736
716974	691560	0.3	1.49647	Rotation_invariant_pointcloud_SDF	0.223256
716974	691560	0.4	1.49448	Rotation_invariant_pointcloud_SDF	0.22136
716974	691560	0.5	1.45062	Rotation_invariant_pointcloud_SDF	0.204942
716974	691560	0.6	1.39316	Rotation_invariant_pointcloud_SDF	0.195367
716974	691560	0.7	1.29233	Rotation_invariant_pointcloud_SDF	0.170958
716974	691560	0.8	1.19777	Rotation_invariant_pointcloud_SDF	0.128738
716974	691560	0.9	1.1168	Rotation_invariant_pointcloud_SDF	0.074615
961685	656753	0.1	1.30081	Rotation_invariant_pointcloud_SDF	0.132492
961685	656753	0.2	1.53351	Rotation_invariant_pointcloud_SDF	0.240951
961685	656753	0.3	1.65086	Rotation_invariant_pointcloud_SDF	0.306806
961685	656753	0.4	1.71484	Rotation_invariant_pointcloud_SDF	0.310403
961685	656753	0.5	1.67765	Rotation_invariant_pointcloud_SDF	0.305274
961685	656753	0.6	1.51557	Rotation_invariant_pointcloud_SDF	0.281246
961685	656753	0.7	1.34323	Rotation_invariant_pointcloud_SDF	0.265864
961685	656753	0.8	1.2063	Rotation_invariant_pointcloud_SDF	0.257693
961685	656753	0.9	1.09778	Rotation_invariant_pointcloud_SDF	0.148189
645541	649417	0.1	1.2603	Rotation_invariant_pointcloud_SDF	0.146864
645541	649417	0.2	1.5419	Rotation_invariant_pointcloud_SDF	0.276876
645541	649417	0.3	1.60509	Rotation_invariant_pointcloud_SDF	0.288109
645541	649417	0.4	1.59811	Rotation_invariant_pointcloud_SDF	0.299438
645541	649417	0.5	1.55235	Rotation_invariant_pointcloud_SDF	0.308347
645541	649417	0.6	1.51431	Rotation_invariant_pointcloud_SDF	0.300391
645541	649417	0.7	1.45301	Rotation_invariant_pointcloud_SDF	0.28093
645541	649417	0.8	1.33995	Rotation_invariant_pointcloud_SDF	0.263575
645541	649417	0.9	1.17223	Rotation_invariant_pointcloud_SDF	0.15475
958480	976690	0.1	1.14879	Rotation_invariant_pointcloud_SDF	0.12776
958480	976690	0.2	1.26247	Rotation_invariant_pointcloud_SDF	0.231662
958480	976690	0.3	1.30667	Rotation_invariant_pointcloud_SDF	0.280173
958480	976690	0.4	1.40137	Rotation_invariant_pointcloud_SDF	0.284837
958480	976690	0.5	1.40952	Rotation_invariant_pointcloud_SDF	0.277796
958480	976690	0.6	1.42648	Rotation_invariant_pointcloud_SDF	0.260637
958480	976690	0.7	1.50283	Rotation_invariant_pointcloud_SDF	0.250668
958480	976690	0.8	1.87639	Rotation_invariant_pointcloud_SDF	0.219069
958480	976690	0.9	1.42499	Rotation_invariant_pointcloud_SDF	0.114163
667140	647811	0.1	1.1438	Rotation_invariant_pointcloud_SDF	0.101531
667140	647811	0.2	1.27453	Rotation_invariant_pointcloud_SDF	0.178565
667140	647811	0.3	1.37192	Rotation_invariant_pointcloud_SDF	0.223805
667140	647811	0.4	1.47067	Rotation_invariant_pointcloud_SDF	0.247828
667140	647811	0.5	1.62473	Rotation_invariant_pointcloud_SDF	0.266638
667140	647811	0.6	1.634	Rotation_invariant_pointcloud_SDF	0.281952
667140	647811	0.7	1.55362	Rotation_invariant_pointcloud_SDF	0.294746
667140	647811	0.8	1.39364	Rotation_invariant_pointcloud_SDF	0.20906
667140	647811	0.9	1.21717	Rotation_invariant_pointcloud_SDF	0.116315
651518	988562	0.1	1.12828	Rotation_invariant_pointcloud_SDF	0.094199
651518	988562	0.2	1.27399	Rotation_invariant_pointcloud_SDF	0.171762
651518	988562	0.3	1.46631	Rotation_invariant_pointcloud_SDF	0.241305
651518	988562	0.4	1.62309	Rotation_invariant_pointcloud_SDF	0.271135
651518	988562	0.5	1.65948	Rotation_invariant_pointcloud_SDF	0.270125
651518	988562	0.6	1.5917	Rotation_invariant_pointcloud_SDF	0.259065
651518	988562	0.7	1.47596	Rotation_invariant_pointcloud_SDF	0.248151
651518	988562	0.8	1.30622	Rotation_invariant_pointcloud_SDF	0.181681
651518	988562	0.9	1.15837	Rotation_invariant_pointcloud_SDF	0.0979156
654629	641514	0.1	1.11792	Rotation_invariant_pointcloud_SDF	0.0982117
654629	641514	0.2	1.2252	Rotation_invariant_pointcloud_SDF	0.17012
654629	641514	0.3	1.32882	Rotation_invariant_pointcloud_SDF	0.21144
654629	641514	0.4	1.42225	Rotation_invariant_pointcloud_SDF	0.217409
654629	641514	0.5	1.44587	Rotation_invariant_pointcloud_SDF	0.203266
654629	641514	0.6	1.42402	Rotation_invariant_pointcloud_SDF	0.186382
654629	641514	0.7	1.38031	Rotation_invariant_pointcloud_SDF	0.165277
654629	641514	0.8	1.31912	Rotation_invariant_pointcloud_SDF	0.120269
654629	641514	0.9	1.20724	Rotation_invariant_pointcloud_SDF	0.0687053
733182	733400	0.1	1.61124	Rotation_invariant_pointcloud_SDF	0.107508
733182	733400	0.2	1.69002	Rotation_invariant_pointcloud_SDF	0.184821
733182	733400	0.3	1.76316	Rotation_invariant_pointcloud_SDF	0.25261
733182	733400	0.4	1.68733	Rotation_invariant_pointcloud_SDF	0.275036
733182	733400	0.5	1.59065	Rotation_invariant_pointcloud_SDF	0.27264
733182	733400	0.6	1.46791	Rotation_invariant_pointcloud_SDF	0.267877
733182	733400	0.7	1.34807	Rotation_invariant_pointcloud_SDF	0.268265
733182	733400	0.8	1.23739	Rotation_invariant_pointcloud_SDF	0.228758
733182	733400	0.9	1.11584	Rotation_invariant_pointcloud_SDF	0.132633
689789	678217	0.1	1.23406	Rotation_invariant_pointcloud_SDF	0.100336
689789	678217	0.2	1.36841	Rotation_invariant_pointcloud_SDF	0.187027
689789	678217	0.3	1.43571	Rotation_invariant_pointcloud_SDF	0.264667
689789	678217	0.4	1.74551	Rotation_invariant_pointcloud_SDF	0.273225
689789	678217	0.5	1.78882	Rotation_invariant_pointcloud_SDF	0.265486
689789	678217	0.6	1.48789	Rotation_invariant_pointcloud_SDF	0.258194
689789	678217	0.7	1.3715	Rotation_invariant_pointcloud_SDF	0.257469
689789	678217	0.8	1.23918	Rotation_invariant_pointcloud_SDF	0.253538
689789	678217	0.9	1.12249	Rotation_invariant_pointcloud_SDF	0.242234
979262	696709	0.1	1.32881	Rotation_invariant_pointcloud_SDF	0.107753
979262	696709	0.2	1.63168	Rotation_invariant_pointcloud_SDF	0.186384
979262	696709	0.3	1.83206	Rotation_invariant_pointcloud_SDF	0.250343
979262	696709	0.4	1.80656	Rotation_invariant_pointcloud_SDF	0.260379
979262	696709	0.5	1.60683	Rotation_invariant_pointcloud_SDF	0.263702
979262	696709	0.6	1.44283	Rotation_invariant_pointcloud_SDF	0.266247
979262	696709	0.7	1.3116	Rotation_invariant_pointcloud_SDF	0.264366
979262	696709	0.8	1.20129	Rotation_invariant_pointcloud_SDF	0.245944
979262	696709	0.9	1.09709	Rotation_invariant_pointcloud_SDF	0.164709
685580	975442	0.1	1.15102	Rotation_invariant_pointcloud_SDF	0.191664
685580	975442	0.2	1.3053	Rotation_invariant_pointcloud_SDF	0.231989
685580	975442	0.3	1.44988	Rotation_invariant_pointcloud_SDF	0.266472
685580	975442	0.4	1.614	Rotation_invariant_pointcloud_SDF	0.260993
685580	975442	0.5	1.7529	Rotation_invariant_pointcloud_SDF	0.244079
685580	975442	0.6	1.63444	Rotation_invariant_pointcloud_SDF	0.236157
685580	975442	0.7	1.55277	Rotation_invariant_pointcloud_SDF	0.221558
685580	975442	0.8	1.44814	Rotation_invariant_pointcloud_SDF	0.160265
685580	975442	0.9	1.24637	Rotation_invariant_pointcloud_SDF	0.0905851
710702	644297	0.1	1.17166	Rotation_invariant_pointcloud_SDF	0.074445
710702	644297	0.2	1.32777	Rotation_invariant_pointcloud_SDF	0.136742
710702	644297	0.3	1.41945	Rotation_invariant_pointcloud_SDF	0.196785
710702	644297	0.4	1.44764	Rotation_invariant_pointcloud_SDF	0.236125
710702	644297	0.5	1.42077	Rotation_invariant_pointcloud_SDF	0.237965
710702	644297	0.6	1.34776	Rotation_invariant_pointcloud_SDF	0.256669
710702	644297	0.7	1.25161	Rotation_invariant_pointcloud_SDF	0.260372
710702	644297	0.8	1.16364	Rotation_invariant_pointcloud_SDF	0.192187
710702	644297	0.9	1.07818	Rotation_invariant_pointcloud_SDF	0.110504
669094	649583	0.1	1.23726	Rotation_invariant_pointcloud_SDF	0.145689
669094	649583	0.2	1.41808	Rotation_invariant_pointcloud_SDF	0.261807
669094	649583	0.3	1.4102	Rotation_invariant_pointcloud_SDF	0.267146
669094	649583	0.4	1.52379	Rotation_invariant_pointcloud_SDF	0.281974
669094	649583	0.5	1.43326	Rotation_invariant_pointcloud_SDF	0.298879
669094	649583	0.6	1.40092	Rotation_invariant_pointcloud_SDF	0.29255
669094	649583	0.7	1.36893	Rotation_invariant_pointcloud_SDF	0.266165
669094	649583	0.8	1.3719	Rotation_invariant_pointcloud_SDF	0.254667
669094	649583	0.9	1.19824	Rotation_invariant_pointcloud_SDF	0.142639
698092	718314	0.1	1.34206	Rotation_invariant_pointcloud_SDF	0.0993844
698092	718314	0.2	1.35399	Rotation_invariant_pointcloud_SDF	0.170599
698092	718314	0.3	1.36298	Rotation_invariant_pointcloud_SDF	0.234544
698092	718314	0.4	1.43589	Rotation_invariant_pointcloud_SDF	0.251514
698092	718314	0.5	1.52081	Rotation_invariant_pointcloud_SDF	0.257504
698092	718314	0.6	1.55472	Rotation_invariant_pointcloud_SDF	0.261806
698092	718314	0.7	1.57001	Rotation_invariant_pointcloud_SDF	0.235635
698092	718314	0.8	1.46697	Rotation_invariant_pointcloud_SDF	0.166411
698092	718314	0.9	1.27706	Rotation_invariant_pointcloud_SDF	0.0908075
722958	681969	0.1	1.69075	Rotation_invariant_pointcloud_SDF	0.0870362
722958	681969	0.2	1.69855	Rotation_invariant_pointcloud_SDF	0.154816
722958	681969	0.3	1.70998	Rotation_invariant_pointcloud_SDF	0.216461
722958	681969	0.4	1.7254	Rotation_invariant_pointcloud_SDF	0.244494
722958	681969	0.5	1.69813	Rotation_invariant_pointcloud_SDF	0.249861
722958	681969	0.6	1.50925	Rotation_invariant_pointcloud_SDF	0.26046
722958	681969	0.7	1.51218	Rotation_invariant_pointcloud_SDF	0.251396
722958	681969	0.8	1.79173	Rotation_invariant_pointcloud_SDF	0.179924
722958	681969	0.9	1.42766	Rotation_invariant_pointcloud_SDF	0.106816
695698	704453	0.1	1.19142	Rotation_invariant_pointcloud_SDF	0.0588232
695698	704453	0.2	1.32869	Rotation_invariant_pointcloud_SDF	0.105473
695698	704453	0.3	1.41568	Rotation_invariant_pointcloud_SDF	0.1461
695698	704453	0.4	1.49285	Rotation_invariant_pointcloud_SDF	0.179173
695698	704453	0.5	1.54764	Rotation_invariant_pointcloud_SDF	0.185192
695698	704453	0.6	1.56368	Rotation_invariant_pointcloud_SDF	0.190405
695698	704453	0.7	1.48444	Rotation_invariant_pointcloud_SDF	0.175204
695698	704453	0.8	1.34135	Rotation_invariant_pointcloud_SDF	0.124625
695698	704453	0.9	1.17345	Rotation_invariant_pointcloud_SDF	0.0713118
687476	644293	0.1	1.16137	Rotation_invariant_pointcloud_SDF	0.0828559
687476	644293	0.2	1.32191	Rotation_invariant_pointcloud_SDF	0.147138
687476	644293	0.3	1.4001	Rotation_invariant_pointcloud_SDF	0.204666
687476	644293	0.4	1.43222	Rotation_invariant_pointcloud_SDF	0.22099
687476	644293	0.5	1.43057	Rotation_invariant_pointcloud_SDF	0.237767
687476	644293	0.6	1.41738	Rotation_invariant_pointcloud_SDF	0.244686
687476	644293	0.7	1.33369	Rotation_invariant_pointcloud_SDF	0.252603
687476	644293	0.8	1.21317	Rotation_invariant_pointcloud_SDF	0.187317
687476	644293	0.9	1.09938	Rotation_invariant_pointcloud_SDF	0.100858
715844	676811	0.1	1.7779	Rotation_invariant_pointcloud_SDF	0.145972
715844	676811	0.2	1.7017	Rotation_invariant_pointcloud_SDF	0.257775
715844	676811	0.3	1.80078	Rotation_invariant_pointcloud_SDF	0.326631
715844	676811	0.4	1.86577	Rotation_invariant_pointcloud_SDF	0.333531
715844	676811	0.5	1.89567	Rotation_invariant_pointcloud_SDF	0.347252
715844	676811	0.6	1.88768	Rotation_invariant_pointcloud_SDF	0.340944
715844	676811	0.7	2.04868	Rotation_invariant_pointcloud_SDF	0.334375
715844	676811	0.8	1.71113	Rotation_invariant_pointcloud_SDF	0.252256
715844	676811	0.9	1.35736	Rotation_invariant_pointcloud_SDF	0.134667

## Sheet: model_size
model	model_size
Classical_image_seg	14250404
Rotation_invariant_image_seg	12857946
Classical_image_SDF	14250404
Rotation_invariant_image_SDF	12857946
Rotation_invariant_pointcloud_SDF	14306163

## Sheet: reconstruction
CellId	loss	split	model
717559	14.2384	test	Classical_image_seg
717559	126.097	test	Rotation_invariant_image_seg
717559	37.4516	test	Classical_image_SDF
717559	620.736	test	Rotation_invariant_image_SDF
717559	6.55425	test	Rotation_invariant_pointcloud_SDF
968802	47.3166	test	Classical_image_seg
968802	225.335	test	Rotation_invariant_image_seg
968802	93.9577	test	Classical_image_SDF
968802	1142.04	test	Rotation_invariant_image_SDF
968802	2.66777	test	Rotation_invariant_pointcloud_SDF
695367	15.8757	test	Classical_image_seg
695367	85.0347	test	Rotation_invariant_image_seg
695367	27.9015	test	Classical_image_SDF
695367	760.478	test	Rotation_invariant_image_SDF
695367	4.19895	test	Rotation_invariant_pointcloud_SDF
714126	8.25951	test	Classical_image_seg
714126	62.3371	test	Rotation_invariant_image_seg
714126	13.1739	test	Classical_image_SDF
714126	558.607	test	Rotation_invariant_image_SDF
714126	0.915094	test	Rotation_invariant_pointcloud_SDF
651291	4.57996	test	Classical_image_seg
651291	12.9185	test	Rotation_invariant_image_seg
651291	66.2795	test	Classical_image_SDF
651291	604.848	test	Rotation_invariant_image_SDF
651291	10.5647	test	Rotation_invariant_pointcloud_SDF
980012	6.25664	test	Classical_image_seg
980012	70.8013	test	Rotation_invariant_image_seg
980012	25.664	test	Classical_image_SDF
980012	440.256	test	Rotation_invariant_image_SDF
980012	2.19223	test	Rotation_invariant_pointcloud_SDF
658746	18.9828	test	Classical_image_seg
658746	99.5995	test	Rotation_invariant_image_seg
658746	35.1264	test	Classical_image_SDF
658746	763.331	test	Rotation_invariant_image_SDF
658746	4.00675	test	Rotation_invariant_pointcloud_SDF
650906	4.65361	test	Classical_image_seg
650906	81.2052	test	Rotation_invariant_image_seg
650906	13.9298	test	Classical_image_SDF
650906	481.95	test	Rotation_invariant_image_SDF
650906	1.49336	test	Rotation_invariant_pointcloud_SDF
964798	31.6649	test	Classical_image_seg
964798	119.547	test	Rotation_invariant_image_seg
964798	50.3714	test	Classical_image_SDF
964798	1097.21	test	Rotation_invariant_image_SDF
964798	3.10891	test	Rotation_invariant_pointcloud_SDF
664820	42.9105	test	Classical_image_seg
664820	134.3	test	Rotation_invariant_image_seg
664820	219.144	test	Classical_image_SDF
664820	1093.82	test	Rotation_invariant_image_SDF
664820	4.56295	test	Rotation_invariant_pointcloud_SDF
989954	9.63785	test	Classical_image_seg
989954	57.8342	test	Rotation_invariant_image_seg
989954	28.0393	test	Classical_image_SDF
989954	798.907	test	Rotation_invariant_image_SDF
989954	1.70308	test	Rotation_invariant_pointcloud_SDF
686005	11.8605	test	Classical_image_seg
686005	93.7548	test	Rotation_invariant_image_seg
686005	21.4716	test	Classical_image_SDF
686005	592.731	test	Rotation_invariant_image_SDF
686005	3.74373	test	Rotation_invariant_pointcloud_SDF
721984	19.7652	test	Classical_image_seg
721984	91.173	test	Rotation_invariant_image_seg
721984	108.643	test	Classical_image_SDF
721984	580.232	test	Rotation_invariant_image_SDF
721984	11.3498	test	Rotation_invariant_pointcloud_SDF
683390	8.91119	test	Classical_image_seg
683390	71.7391	test	Rotation_invariant_image_seg
683390	23.5674	test	Classical_image_SDF
683390	464.631	test	Rotation_invariant_image_SDF
683390	3.05821	test	Rotation_invariant_pointcloud_SDF
965534	18.5317	test	Classical_image_seg
965534	115.616	test	Rotation_invariant_image_seg
965534	51.5061	test	Classical_image_SDF
965534	758.959	test	Rotation_invariant_image_SDF
965534	3.54048	test	Rotation_invariant_pointcloud_SDF
666106	18.5743	test	Classical_image_seg
666106	84.4907	test	Rotation_invariant_image_seg
666106	30.458	test	Classical_image_SDF
666106	848.132	test	Rotation_invariant_image_SDF
666106	2.24511	test	Rotation_invariant_pointcloud_SDF
691553	14.0036	test	Classical_image_seg
691553	75.5108	test	Rotation_invariant_image_seg
691553	57.7127	test	Classical_image_SDF
691553	613.982	test	Rotation_invariant_image_SDF
691553	8.83647	test	Rotation_invariant_pointcloud_SDF
648816	31.0338	test	Classical_image_seg
648816	159.139	test	Rotation_invariant_image_seg
648816	53.4045	test	Classical_image_SDF
648816	883.549	test	Rotation_invariant_image_SDF
648816	4.63314	test	Rotation_invariant_pointcloud_SDF
661110	20.0096	test	Classical_image_seg
661110	96.2152	test	Rotation_invariant_image_seg
661110	45.3665	test	Classical_image_SDF
661110	888.905	test	Rotation_invariant_image_SDF
661110	2.53343	test	Rotation_invariant_pointcloud_SDF
973308	13.5743	test	Classical_image_seg
973308	104.056	test	Rotation_invariant_image_seg
973308	37.1365	test	Classical_image_SDF
973308	640.185	test	Rotation_invariant_image_SDF
973308	3.26389	test	Rotation_invariant_pointcloud_SDF
970094	21.564	test	Classical_image_seg
970094	88.6363	test	Rotation_invariant_image_seg
970094	120.581	test	Classical_image_SDF
970094	813.914	test	Rotation_invariant_image_SDF
970094	15.5677	test	Rotation_invariant_pointcloud_SDF
671462	26.0117	test	Classical_image_seg
671462	143.052	test	Rotation_invariant_image_seg
671462	32.855	test	Classical_image_SDF
671462	762.282	test	Rotation_invariant_image_SDF
671462	3.40098	test	Rotation_invariant_pointcloud_SDF
723878	16.2788	test	Classical_image_seg
723878	117.692	test	Rotation_invariant_image_seg
723878	34.4101	test	Classical_image_SDF
723878	953.602	test	Rotation_invariant_image_SDF
723878	3.42398	test	Rotation_invariant_pointcloud_SDF
965095	5.62886	test	Classical_image_seg
965095	61.6611	test	Rotation_invariant_image_seg
965095	19.7423	test	Classical_image_SDF
965095	479.91	test	Rotation_invariant_image_SDF
965095	3.68615	test	Rotation_invariant_pointcloud_SDF
665567	43.7389	test	Classical_image_seg
665567	205.857	test	Rotation_invariant_image_seg
665567	48.2806	test	Classical_image_SDF
665567	1104.12	test	Rotation_invariant_image_SDF
665567	3.96966	test	Rotation_invariant_pointcloud_SDF
706804	9.92628	test	Classical_image_seg
706804	79.4383	test	Rotation_invariant_image_seg
706804	31.9163	test	Classical_image_SDF
706804	778.727	test	Rotation_invariant_image_SDF
706804	5.48158	test	Rotation_invariant_pointcloud_SDF
717177	23.4575	test	Classical_image_seg
717177	135.024	test	Rotation_invariant_image_seg
717177	36.1753	test	Classical_image_SDF
717177	592.786	test	Rotation_invariant_image_SDF
717177	2.66305	test	Rotation_invariant_pointcloud_SDF
957253	22.6521	test	Classical_image_seg
957253	152.952	test	Rotation_invariant_image_seg
957253	42.1648	test	Classical_image_SDF
957253	699.633	test	Rotation_invariant_image_SDF
957253	3.50271	test	Rotation_invariant_pointcloud_SDF
700305	5.71255	test	Classical_image_seg
700305	57.768	test	Rotation_invariant_image_seg
700305	16.9934	test	Classical_image_SDF
700305	661.94	test	Rotation_invariant_image_SDF
700305	1.67725	test	Rotation_invariant_pointcloud_SDF
686018	26.8176	test	Classical_image_seg
686018	88.3096	test	Rotation_invariant_image_seg
686018	63.151	test	Classical_image_SDF
686018	593.971	test	Rotation_invariant_image_SDF
686018	6.69117	test	Rotation_invariant_pointcloud_SDF
690677	27.159	test	Classical_image_seg
690677	127.285	test	Rotation_invariant_image_seg
690677	55.4207	test	Classical_image_SDF
690677	744.002	test	Rotation_invariant_image_SDF
690677	3.3484	test	Rotation_invariant_pointcloud_SDF
707363	7.6442	test	Classical_image_seg
707363	60.1258	test	Rotation_invariant_image_seg
707363	22.9393	test	Classical_image_SDF
707363	421.682	test	Rotation_invariant_image_SDF
707363	4.78405	test	Rotation_invariant_pointcloud_SDF
680678	5.41242	test	Classical_image_seg
680678	44.5306	test	Rotation_invariant_image_seg
680678	13.3483	test	Classical_image_SDF
680678	430.409	test	Rotation_invariant_image_SDF
680678	2.49948	test	Rotation_invariant_pointcloud_SDF
715943	5.68194	test	Classical_image_seg
715943	62.5685	test	Rotation_invariant_image_seg
715943	39.025	test	Classical_image_SDF
715943	492.764	test	Rotation_invariant_image_SDF
715943	11.4	test	Rotation_invariant_pointcloud_SDF
713925	62.5892	test	Classical_image_seg
713925	288.451	test	Rotation_invariant_image_seg
713925	83.5076	test	Classical_image_SDF
713925	1977.77	test	Rotation_invariant_image_SDF
713925	1.81709	test	Rotation_invariant_pointcloud_SDF
661629	54.2926	test	Classical_image_seg
661629	157.711	test	Rotation_invariant_image_seg
661629	71.4902	test	Classical_image_SDF
661629	1318.36	test	Rotation_invariant_image_SDF
661629	2.49609	test	Rotation_invariant_pointcloud_SDF
663842	14.5696	test	Classical_image_seg
663842	88.65	test	Rotation_invariant_image_seg
663842	25.9508	test	Classical_image_SDF
663842	725.366	test	Rotation_invariant_image_SDF
663842	2.29985	test	Rotation_invariant_pointcloud_SDF
678784	10.8547	test	Classical_image_seg
678784	99.3311	test	Rotation_invariant_image_seg
678784	28.3078	test	Classical_image_SDF
678784	679.791	test	Rotation_invariant_image_SDF
678784	4.11369	test	Rotation_invariant_pointcloud_SDF
701944	16.1543	test	Classical_image_seg
701944	109.422	test	Rotation_invariant_image_seg
701944	27.166	test	Classical_image_SDF
701944	757.021	test	Rotation_invariant_image_SDF
701944	3.25567	test	Rotation_invariant_pointcloud_SDF
721894	5.89072	test	Classical_image_seg
721894	63.4949	test	Rotation_invariant_image_seg
721894	14.942	test	Classical_image_SDF
721894	556.391	test	Rotation_invariant_image_SDF
721894	2.40526	test	Rotation_invariant_pointcloud_SDF
979260	9.81723	test	Classical_image_seg
979260	88.2497	test	Rotation_invariant_image_seg
979260	22.1572	test	Classical_image_SDF
979260	487.145	test	Rotation_invariant_image_SDF
979260	3.75459	test	Rotation_invariant_pointcloud_SDF
651168	27.4722	test	Classical_image_seg
651168	100.242	test	Rotation_invariant_image_seg
651168	134.169	test	Classical_image_SDF
651168	820.227	test	Rotation_invariant_image_SDF
651168	9.95944	test	Rotation_invariant_pointcloud_SDF
674556	7.11074	test	Classical_image_seg
674556	64.6775	test	Rotation_invariant_image_seg
674556	14.1644	test	Classical_image_SDF
674556	349.941	test	Rotation_invariant_image_SDF
674556	1.92714	test	Rotation_invariant_pointcloud_SDF
667032	18.6507	test	Classical_image_seg
667032	83.7968	test	Rotation_invariant_image_seg
667032	25.0376	test	Classical_image_SDF
667032	664.679	test	Rotation_invariant_image_SDF
667032	1.31901	test	Rotation_invariant_pointcloud_SDF
722869	13.0917	test	Classical_image_seg
722869	110.587	test	Rotation_invariant_image_seg
722869	29.6	test	Classical_image_SDF
722869	673.767	test	Rotation_invariant_image_SDF
722869	2.32733	test	Rotation_invariant_pointcloud_SDF
676136	4.23874	test	Classical_image_seg
676136	44.6777	test	Rotation_invariant_image_seg
676136	9.06838	test	Classical_image_SDF
676136	265.707	test	Rotation_invariant_image_SDF
676136	2.72781	test	Rotation_invariant_pointcloud_SDF
711693	17.5149	test	Classical_image_seg
711693	111.692	test	Rotation_invariant_image_seg
711693	51.2913	test	Classical_image_SDF
711693	758.96	test	Rotation_invariant_image_SDF
711693	4.73778	test	Rotation_invariant_pointcloud_SDF
670208	12.3096	test	Classical_image_seg
670208	82.9682	test	Rotation_invariant_image_seg
670208	35.011	test	Classical_image_SDF
670208	867.099	test	Rotation_invariant_image_SDF
670208	17.2124	test	Rotation_invariant_pointcloud_SDF
718785	63.5837	test	Classical_image_seg
718785	201.702	test	Rotation_invariant_image_seg
718785	113.872	test	Classical_image_SDF
718785	972.703	test	Rotation_invariant_image_SDF
718785	3.42156	test	Rotation_invariant_pointcloud_SDF
671249	14.322	test	Classical_image_seg
671249	114.842	test	Rotation_invariant_image_seg
671249	24.708	test	Classical_image_SDF
671249	769.925	test	Rotation_invariant_image_SDF
671249	1.62601	test	Rotation_invariant_pointcloud_SDF
655175	12.3506	test	Classical_image_seg
655175	97.1424	test	Rotation_invariant_image_seg
655175	24.4152	test	Classical_image_SDF
655175	663.584	test	Rotation_invariant_image_SDF
655175	2.49307	test	Rotation_invariant_pointcloud_SDF
704449	6.32769	test	Classical_image_seg
704449	56.1295	test	Rotation_invariant_image_seg
704449	19.3169	test	Classical_image_SDF
704449	584.748	test	Rotation_invariant_image_SDF
704449	1.81241	test	Rotation_invariant_pointcloud_SDF
733611	25.5829	test	Classical_image_seg
733611	119.536	test	Rotation_invariant_image_seg
733611	39.3	test	Classical_image_SDF
733611	922.272	test	Rotation_invariant_image_SDF
733611	4.22672	test	Rotation_invariant_pointcloud_SDF
722785	37.2571	test	Classical_image_seg
722785	121.505	test	Rotation_invariant_image_seg
722785	61.3156	test	Classical_image_SDF
722785	799.337	test	Rotation_invariant_image_SDF
722785	2.28753	test	Rotation_invariant_pointcloud_SDF
699844	16.7179	test	Classical_image_seg
699844	173.003	test	Rotation_invariant_image_seg
699844	30.441	test	Classical_image_SDF
699844	774.134	test	Rotation_invariant_image_SDF
699844	2.01629	test	Rotation_invariant_pointcloud_SDF
689249	8.39358	test	Classical_image_seg
689249	107.149	test	Rotation_invariant_image_seg
689249	23.2581	test	Classical_image_SDF
689249	646.122	test	Rotation_invariant_image_SDF
689249	4.08748	test	Rotation_invariant_pointcloud_SDF
684117	19.1096	test	Classical_image_seg
684117	101.128	test	Rotation_invariant_image_seg
684117	49.1112	test	Classical_image_SDF
684117	683.312	test	Rotation_invariant_image_SDF
684117	7.76275	test	Rotation_invariant_pointcloud_SDF
672955	9.66156	test	Classical_image_seg
672955	73.7177	test	Rotation_invariant_image_seg
672955	27.5301	test	Classical_image_SDF
672955	543.342	test	Rotation_invariant_image_SDF
672955	1.40893	test	Rotation_invariant_pointcloud_SDF
707014	16.4745	test	Classical_image_seg
707014	108.835	test	Rotation_invariant_image_seg
707014	22.9355	test	Classical_image_SDF
707014	861.376	test	Rotation_invariant_image_SDF
707014	1.80605	test	Rotation_invariant_pointcloud_SDF
715013	5.59742	test	Classical_image_seg
715013	83.7818	test	Rotation_invariant_image_seg
715013	16.754	test	Classical_image_SDF
715013	626.403	test	Rotation_invariant_image_SDF
715013	2.11381	test	Rotation_invariant_pointcloud_SDF
658946	14.0199	test	Classical_image_seg
658946	70.9503	test	Rotation_invariant_image_seg
658946	49.8159	test	Classical_image_SDF
658946	664.545	test	Rotation_invariant_image_SDF
658946	13.7492	test	Rotation_invariant_pointcloud_SDF
658836	12.4012	test	Classical_image_seg
658836	94.8437	test	Rotation_invariant_image_seg
658836	24.2264	test	Classical_image_SDF
658836	753.418	test	Rotation_invariant_image_SDF
658836	3.70267	test	Rotation_invariant_pointcloud_SDF
965551	25.7228	test	Classical_image_seg
965551	84.4822	test	Rotation_invariant_image_seg
965551	41.9241	test	Classical_image_SDF
965551	478.387	test	Rotation_invariant_image_SDF
965551	5.28662	test	Rotation_invariant_pointcloud_SDF
653757	22.7425	test	Classical_image_seg
653757	130.644	test	Rotation_invariant_image_seg
653757	52.8804	test	Classical_image_SDF
653757	1186.66	test	Rotation_invariant_image_SDF
653757	8.27642	test	Rotation_invariant_pointcloud_SDF
718209	63.0353	test	Classical_image_seg
718209	202.074	test	Rotation_invariant_image_seg
718209	88.4898	test	Classical_image_SDF
718209	1212.75	test	Rotation_invariant_image_SDF
718209	6.53921	test	Rotation_invariant_pointcloud_SDF
677020	20.8078	test	Classical_image_seg
677020	95.1828	test	Rotation_invariant_image_seg
677020	22.8853	test	Classical_image_SDF
677020	808.352	test	Rotation_invariant_image_SDF
677020	1.65969	test	Rotation_invariant_pointcloud_SDF
641514	11.984	test	Classical_image_seg
641514	84.5039	test	Rotation_invariant_image_seg
641514	30.331	test	Classical_image_SDF
641514	647.501	test	Rotation_invariant_image_SDF
641514	6.77053	test	Rotation_invariant_pointcloud_SDF
730172	5.93262	test	Classical_image_seg
730172	71.3264	test	Rotation_invariant_image_seg
730172	18.646	test	Classical_image_SDF
730172	427.424	test	Rotation_invariant_image_SDF
730172	2.33265	test	Rotation_invariant_pointcloud_SDF
729946	39.2746	test	Classical_image_seg
729946	90.8926	test	Rotation_invariant_image_seg
729946	99.7246	test	Classical_image_SDF
729946	483.148	test	Rotation_invariant_image_SDF
729946	8.03235	test	Rotation_invariant_pointcloud_SDF
722175	58.4548	test	Classical_image_seg
722175	257.255	test	Rotation_invariant_image_seg
722175	94.5979	test	Classical_image_SDF
722175	1560.32	test	Rotation_invariant_image_SDF
722175	4.98126	test	Rotation_invariant_pointcloud_SDF
733963	9.84673	test	Classical_image_seg
733963	62.1767	test	Rotation_invariant_image_seg
733963	44.4336	test	Classical_image_SDF
733963	787.812	test	Rotation_invariant_image_SDF
733963	6.67866	test	Rotation_invariant_pointcloud_SDF
660783	28.6129	test	Classical_image_seg
660783	139.183	test	Rotation_invariant_image_seg
660783	37.1894	test	Classical_image_SDF
660783	585.032	test	Rotation_invariant_image_SDF
660783	3.89381	test	Rotation_invariant_pointcloud_SDF
655838	26.3474	test	Classical_image_seg
655838	99.8509	test	Rotation_invariant_image_seg
655838	59.5981	test	Classical_image_SDF
655838	540.629	test	Rotation_invariant_image_SDF
655838	4.01273	test	Rotation_invariant_pointcloud_SDF
979352	8.2108	test	Classical_image_seg
979352	68.8269	test	Rotation_invariant_image_seg
979352	26.4299	test	Classical_image_SDF
979352	652.856	test	Rotation_invariant_image_SDF
979352	6.40903	test	Rotation_invariant_pointcloud_SDF
686334	12.7171	test	Classical_image_seg
686334	102.031	test	Rotation_invariant_image_seg
686334	19.1317	test	Classical_image_SDF
686334	533.537	test	Rotation_invariant_image_SDF
686334	3.91146	test	Rotation_invariant_pointcloud_SDF
979978	27.9014	test	Classical_image_seg
979978	151.879	test	Rotation_invariant_image_seg
979978	40.1283	test	Classical_image_SDF
979978	524.431	test	Rotation_invariant_image_SDF
979978	5.02858	test	Rotation_invariant_pointcloud_SDF
657056	17.6148	test	Classical_image_seg
657056	83.9375	test	Rotation_invariant_image_seg
657056	28.8897	test	Classical_image_SDF
657056	634.348	test	Rotation_invariant_image_SDF
657056	3.02997	test	Rotation_invariant_pointcloud_SDF
683863	13.1832	test	Classical_image_seg
683863	101.418	test	Rotation_invariant_image_seg
683863	30.4012	test	Classical_image_SDF
683863	626.655	test	Rotation_invariant_image_SDF
683863	3.72885	test	Rotation_invariant_pointcloud_SDF
965899	13.8262	test	Classical_image_seg
965899	84.9007	test	Rotation_invariant_image_seg
965899	41.5686	test	Classical_image_SDF
965899	601.319	test	Rotation_invariant_image_SDF
965899	6.05163	test	Rotation_invariant_pointcloud_SDF
716803	21.2635	test	Classical_image_seg
716803	154.45	test	Rotation_invariant_image_seg
716803	48.272	test	Classical_image_SDF
716803	1112.57	test	Rotation_invariant_image_SDF
716803	6.11142	test	Rotation_invariant_pointcloud_SDF
700515	14.2916	test	Classical_image_seg
700515	100.544	test	Rotation_invariant_image_seg
700515	57.468	test	Classical_image_SDF
700515	660.469	test	Rotation_invariant_image_SDF
700515	5.69959	test	Rotation_invariant_pointcloud_SDF
973904	26.1356	test	Classical_image_seg
973904	137.779	test	Rotation_invariant_image_seg
973904	57.9816	test	Classical_image_SDF
973904	701.663	test	Rotation_invariant_image_SDF
973904	6.82683	test	Rotation_invariant_pointcloud_SDF
722871	6.1423	test	Classical_image_seg
722871	66.3943	test	Rotation_invariant_image_seg
722871	17.9448	test	Classical_image_SDF
722871	431.43	test	Rotation_invariant_image_SDF
722871	3.87881	test	Rotation_invariant_pointcloud_SDF
975754	12.9037	test	Classical_image_seg
975754	74.1391	test	Rotation_invariant_image_seg
975754	36.2721	test	Classical_image_SDF
975754	930.629	test	Rotation_invariant_image_SDF
975754	2.82005	test	Rotation_invariant_pointcloud_SDF
679008	9.35423	test	Classical_image_seg
679008	58.0241	test	Rotation_invariant_image_seg
679008	19.7807	test	Classical_image_SDF
679008	418.871	test	Rotation_invariant_image_SDF
679008	5.37796	test	Rotation_invariant_pointcloud_SDF
697756	15.3306	test	Classical_image_seg
697756	104.509	test	Rotation_invariant_image_seg
697756	86.2501	test	Classical_image_SDF
697756	777.569	test	Rotation_invariant_image_SDF
697756	7.16569	test	Rotation_invariant_pointcloud_SDF
684235	22.3935	test	Classical_image_seg
684235	116.01	test	Rotation_invariant_image_seg
684235	38.8834	test	Classical_image_SDF
684235	894.538	test	Rotation_invariant_image_SDF
684235	4.414	test	Rotation_invariant_pointcloud_SDF
653122	21.8064	test	Classical_image_seg
653122	75.7151	test	Rotation_invariant_image_seg
653122	41.3364	test	Classical_image_SDF
653122	925.622	test	Rotation_invariant_image_SDF
653122	2.06988	test	Rotation_invariant_pointcloud_SDF
988840	21.581	test	Classical_image_seg
988840	97.2978	test	Rotation_invariant_image_seg
988840	32.9738	test	Classical_image_SDF
988840	709.405	test	Rotation_invariant_image_SDF
988840	3.41793	test	Rotation_invariant_pointcloud_SDF
712819	16.0737	test	Classical_image_seg
712819	99.0625	test	Rotation_invariant_image_seg
712819	20.9724	test	Classical_image_SDF
712819	616.474	test	Rotation_invariant_image_SDF
712819	1.6094	test	Rotation_invariant_pointcloud_SDF
979888	22.4082	test	Classical_image_seg
979888	86.6696	test	Rotation_invariant_image_seg
979888	23.7678	test	Classical_image_SDF
979888	455.389	test	Rotation_invariant_image_SDF
979888	4.51222	test	Rotation_invariant_pointcloud_SDF
646229	30.3296	test	Classical_image_seg
646229	156.404	test	Rotation_invariant_image_seg
646229	32.9477	test	Classical_image_SDF
646229	683.565	test	Rotation_invariant_image_SDF
646229	4.36526	test	Rotation_invariant_pointcloud_SDF
645692	23.5657	test	Classical_image_seg
645692	122.244	test	Rotation_invariant_image_seg
645692	43.6376	test	Classical_image_SDF
645692	858.876	test	Rotation_invariant_image_SDF
645692	2.24126	test	Rotation_invariant_pointcloud_SDF
645389	3.54403	test	Classical_image_seg
645389	51.5015	test	Rotation_invariant_image_seg
645389	13.3755	test	Classical_image_SDF
645389	467.233	test	Rotation_invariant_image_SDF
645389	0.862381	test	Rotation_invariant_pointcloud_SDF
653671	27.2295	test	Classical_image_seg
653671	152.151	test	Rotation_invariant_image_seg
653671	43.0707	test	Classical_image_SDF
653671	842.156	test	Rotation_invariant_image_SDF
653671	5.23843	test	Rotation_invariant_pointcloud_SDF
648024	12.3707	test	Classical_image_seg
648024	119.001	test	Rotation_invariant_image_seg
648024	23.8	test	Classical_image_SDF
648024	751.092	test	Rotation_invariant_image_SDF
648024	3.03898	test	Rotation_invariant_pointcloud_SDF
655275	14.9905	test	Classical_image_seg
655275	90.9084	test	Rotation_invariant_image_seg
655275	46.3643	test	Classical_image_SDF
655275	800.691	test	Rotation_invariant_image_SDF
655275	6.48899	test	Rotation_invariant_pointcloud_SDF
701455	7.04589	test	Classical_image_seg
701455	63.9629	test	Rotation_invariant_image_seg
701455	35.9494	test	Classical_image_SDF
701455	807.017	test	Rotation_invariant_image_SDF
701455	4.29802	test	Rotation_invariant_pointcloud_SDF
978958	7.77337	test	Classical_image_seg
978958	70.2851	test	Rotation_invariant_image_seg
978958	19.6151	test	Classical_image_SDF
978958	560.555	test	Rotation_invariant_image_SDF
978958	5.84559	test	Rotation_invariant_pointcloud_SDF
686016	33.1752	test	Classical_image_seg
686016	116.504	test	Rotation_invariant_image_seg
686016	42.4933	test	Classical_image_SDF
686016	1052.45	test	Rotation_invariant_image_SDF
686016	3.27216	test	Rotation_invariant_pointcloud_SDF
706371	17.0292	test	Classical_image_seg
706371	91.8845	test	Rotation_invariant_image_seg
706371	30.0096	test	Classical_image_SDF
706371	438.777	test	Rotation_invariant_image_SDF
706371	3.2003	test	Rotation_invariant_pointcloud_SDF
681714	39.3999	test	Classical_image_seg
681714	125.821	test	Rotation_invariant_image_seg
681714	215.08	test	Classical_image_SDF
681714	1005.68	test	Rotation_invariant_image_SDF
681714	7.22482	test	Rotation_invariant_pointcloud_SDF
657206	3.0703	test	Classical_image_seg
657206	48.9307	test	Rotation_invariant_image_seg
657206	15.904	test	Classical_image_SDF
657206	375.708	test	Rotation_invariant_image_SDF
657206	2.6048	test	Rotation_invariant_pointcloud_SDF
717840	4.44142	test	Classical_image_seg
717840	58.0593	test	Rotation_invariant_image_seg
717840	12.2816	test	Classical_image_SDF
717840	375.423	test	Rotation_invariant_image_SDF
717840	2.83895	test	Rotation_invariant_pointcloud_SDF
645783	10.7957	test	Classical_image_seg
645783	96.8142	test	Rotation_invariant_image_seg
645783	25.9639	test	Classical_image_SDF
645783	600.97	test	Rotation_invariant_image_SDF
645783	1.81509	test	Rotation_invariant_pointcloud_SDF
665565	11.6768	test	Classical_image_seg
665565	100.903	test	Rotation_invariant_image_seg
665565	24.3111	test	Classical_image_SDF
665565	701.702	test	Rotation_invariant_image_SDF
665565	1.67321	test	Rotation_invariant_pointcloud_SDF
967960	3.95982	test	Classical_image_seg
967960	50.8583	test	Rotation_invariant_image_seg
967960	13.2246	test	Classical_image_SDF
967960	467.911	test	Rotation_invariant_image_SDF
967960	2.45223	test	Rotation_invariant_pointcloud_SDF
660684	7.82612	test	Classical_image_seg
660684	62.7938	test	Rotation_invariant_image_seg
660684	20.5328	test	Classical_image_SDF
660684	496.536	test	Rotation_invariant_image_SDF
660684	4.0512	test	Rotation_invariant_pointcloud_SDF
644293	7.93834	test	Classical_image_seg
644293	62.3443	test	Rotation_invariant_image_seg
644293	32.8443	test	Classical_image_SDF
644293	478.041	test	Rotation_invariant_image_SDF
644293	4.99034	test	Rotation_invariant_pointcloud_SDF
733182	20.363	test	Classical_image_seg
733182	101.292	test	Rotation_invariant_image_seg
733182	45.0495	test	Classical_image_SDF
733182	906.434	test	Rotation_invariant_image_SDF
733182	3.84774	test	Rotation_invariant_pointcloud_SDF
705260	18.0224	test	Classical_image_seg
705260	126.821	test	Rotation_invariant_image_seg
705260	29.1184	test	Classical_image_SDF
705260	622.243	test	Rotation_invariant_image_SDF
705260	2.11441	test	Rotation_invariant_pointcloud_SDF
732445	5.35363	test	Classical_image_seg
732445	74.6922	test	Rotation_invariant_image_seg
732445	35.8143	test	Classical_image_SDF
732445	675.725	test	Rotation_invariant_image_SDF
732445	5.80525	test	Rotation_invariant_pointcloud_SDF
725635	16.3659	test	Classical_image_seg
725635	87.9128	test	Rotation_invariant_image_seg
725635	40.1844	test	Classical_image_SDF
725635	610.566	test	Rotation_invariant_image_SDF
725635	5.35693	test	Rotation_invariant_pointcloud_SDF
653539	21.4897	test	Classical_image_seg
653539	82.3411	test	Rotation_invariant_image_seg
653539	29.5104	test	Classical_image_SDF
653539	668.789	test	Rotation_invariant_image_SDF
653539	3.31526	test	Rotation_invariant_pointcloud_SDF
654817	17.4119	test	Classical_image_seg
654817	101.133	test	Rotation_invariant_image_seg
654817	32.7185	test	Classical_image_SDF
654817	529.125	test	Rotation_invariant_image_SDF
654817	2.59218	test	Rotation_invariant_pointcloud_SDF
656860	18.7395	test	Classical_image_seg
656860	138.773	test	Rotation_invariant_image_seg
656860	36.975	test	Classical_image_SDF
656860	855.218	test	Rotation_invariant_image_SDF
656860	2.51106	test	Rotation_invariant_pointcloud_SDF
710926	19.3243	test	Classical_image_seg
710926	112.291	test	Rotation_invariant_image_seg
710926	27.1104	test	Classical_image_SDF
710926	1142.3	test	Rotation_invariant_image_SDF
710926	2.40928	test	Rotation_invariant_pointcloud_SDF
660665	6.16019	test	Classical_image_seg
660665	60.7452	test	Rotation_invariant_image_seg
660665	14.3134	test	Classical_image_SDF
660665	409.559	test	Rotation_invariant_image_SDF
660665	3.24951	test	Rotation_invariant_pointcloud_SDF
659260	26.1426	test	Classical_image_seg
659260	187.317	test	Rotation_invariant_image_seg
659260	37.9613	test	Classical_image_SDF
659260	762.835	test	Rotation_invariant_image_SDF
659260	4.5807	test	Rotation_invariant_pointcloud_SDF
732571	16.5201	test	Classical_image_seg
732571	98.8647	test	Rotation_invariant_image_seg
732571	34.4192	test	Classical_image_SDF
732571	583.745	test	Rotation_invariant_image_SDF
732571	4.78418	test	Rotation_invariant_pointcloud_SDF
680146	10.7189	test	Classical_image_seg
680146	78.1143	test	Rotation_invariant_image_seg
680146	25.5374	test	Classical_image_SDF
680146	688.895	test	Rotation_invariant_image_SDF
680146	6.25002	test	Rotation_invariant_pointcloud_SDF
656458	33.0248	test	Classical_image_seg
656458	100.525	test	Rotation_invariant_image_seg
656458	104.469	test	Classical_image_SDF
656458	693.367	test	Rotation_invariant_image_SDF
656458	8.26303	test	Rotation_invariant_pointcloud_SDF
711588	13.769	test	Classical_image_seg
711588	84.1459	test	Rotation_invariant_image_seg
711588	82.7073	test	Classical_image_SDF
711588	791.554	test	Rotation_invariant_image_SDF
711588	13.4207	test	Rotation_invariant_pointcloud_SDF
661234	8.11265	test	Classical_image_seg
661234	58.2734	test	Rotation_invariant_image_seg
661234	22.4595	test	Classical_image_SDF
661234	485.197	test	Rotation_invariant_image_SDF
661234	6.64222	test	Rotation_invariant_pointcloud_SDF
666092	12.1595	test	Classical_image_seg
666092	64.444	test	Rotation_invariant_image_seg
666092	19.7112	test	Classical_image_SDF
666092	718.202	test	Rotation_invariant_image_SDF
666092	3.94022	test	Rotation_invariant_pointcloud_SDF
656262	16.6376	test	Classical_image_seg
656262	79.2239	test	Rotation_invariant_image_seg
656262	33.8567	test	Classical_image_SDF
656262	662.449	test	Rotation_invariant_image_SDF
656262	4.2565	test	Rotation_invariant_pointcloud_SDF
713444	7.06737	test	Classical_image_seg
713444	70.0303	test	Rotation_invariant_image_seg
713444	25.285	test	Classical_image_SDF
713444	734.076	test	Rotation_invariant_image_SDF
713444	3.16073	test	Rotation_invariant_pointcloud_SDF
722793	7.82285	test	Classical_image_seg
722793	68.0804	test	Rotation_invariant_image_seg
722793	18.7848	test	Classical_image_SDF
722793	701.538	test	Rotation_invariant_image_SDF
722793	1.24438	test	Rotation_invariant_pointcloud_SDF
646465	5.44142	test	Classical_image_seg
646465	80.5757	test	Rotation_invariant_image_seg
646465	16.9406	test	Classical_image_SDF
646465	507.069	test	Rotation_invariant_image_SDF
646465	1.24606	test	Rotation_invariant_pointcloud_SDF
677016	15.388	test	Classical_image_seg
677016	143.397	test	Rotation_invariant_image_seg
677016	25.7135	test	Classical_image_SDF
677016	734.817	test	Rotation_invariant_image_SDF
677016	2.28519	test	Rotation_invariant_pointcloud_SDF
651433	11.7201	test	Classical_image_seg
651433	73.5364	test	Rotation_invariant_image_seg
651433	20.2447	test	Classical_image_SDF
651433	576.497	test	Rotation_invariant_image_SDF
651433	2.94514	test	Rotation_invariant_pointcloud_SDF
675479	11.5476	test	Classical_image_seg
675479	72.5376	test	Rotation_invariant_image_seg
675479	20.8677	test	Classical_image_SDF
675479	519.422	test	Rotation_invariant_image_SDF
675479	2.52817	test	Rotation_invariant_pointcloud_SDF
731149	31.718	test	Classical_image_seg
731149	123.053	test	Rotation_invariant_image_seg
731149	78.9334	test	Classical_image_SDF
731149	849.446	test	Rotation_invariant_image_SDF
731149	4.49592	test	Rotation_invariant_pointcloud_SDF
683261	6.75103	test	Classical_image_seg
683261	60.3487	test	Rotation_invariant_image_seg
683261	24.9586	test	Classical_image_SDF
683261	751.289	test	Rotation_invariant_image_SDF
683261	2.65177	test	Rotation_invariant_pointcloud_SDF
675697	3.99092	test	Classical_image_seg
675697	74.5064	test	Rotation_invariant_image_seg
675697	22.4371	test	Classical_image_SDF
675697	572.735	test	Rotation_invariant_image_SDF
675697	6.87041	test	Rotation_invariant_pointcloud_SDF
726115	6.35175	test	Classical_image_seg
726115	49.5352	test	Rotation_invariant_image_seg
726115	34.8898	test	Classical_image_SDF
726115	769.461	test	Rotation_invariant_image_SDF
726115	2.20647	test	Rotation_invariant_pointcloud_SDF
676466	28.9984	test	Classical_image_seg
676466	122.391	test	Rotation_invariant_image_seg
676466	38.0301	test	Classical_image_SDF
676466	580.343	test	Rotation_invariant_image_SDF
676466	2.87158	test	Rotation_invariant_pointcloud_SDF
644024	17.3107	test	Classical_image_seg
644024	73.2768	test	Rotation_invariant_image_seg
644024	90.7718	test	Classical_image_SDF
644024	704.964	test	Rotation_invariant_image_SDF
644024	7.14837	test	Rotation_invariant_pointcloud_SDF
699818	5.99188	test	Classical_image_seg
699818	53.0148	test	Rotation_invariant_image_seg
699818	19.439	test	Classical_image_SDF
699818	659.83	test	Rotation_invariant_image_SDF
699818	1.85712	test	Rotation_invariant_pointcloud_SDF
676915	19.008	test	Classical_image_seg
676915	137.425	test	Rotation_invariant_image_seg
676915	34.3999	test	Classical_image_SDF
676915	750.605	test	Rotation_invariant_image_SDF
676915	2.88429	test	Rotation_invariant_pointcloud_SDF
642786	6.17215	test	Classical_image_seg
642786	76.4271	test	Rotation_invariant_image_seg
642786	14.3304	test	Classical_image_SDF
642786	607.188	test	Rotation_invariant_image_SDF
642786	3.00334	test	Rotation_invariant_pointcloud_SDF
647917	25.7625	test	Classical_image_seg
647917	123.71	test	Rotation_invariant_image_seg
647917	42.4066	test	Classical_image_SDF
647917	821.561	test	Rotation_invariant_image_SDF
647917	3.58156	test	Rotation_invariant_pointcloud_SDF
729406	7.5689	test	Classical_image_seg
729406	56.7878	test	Rotation_invariant_image_seg
729406	14.0079	test	Classical_image_SDF
729406	428.969	test	Rotation_invariant_image_SDF
729406	2.40518	test	Rotation_invariant_pointcloud_SDF
652661	45.1517	test	Classical_image_seg
652661	153.245	test	Rotation_invariant_image_seg
652661	68.939	test	Classical_image_SDF
652661	753.412	test	Rotation_invariant_image_SDF
652661	5.26867	test	Rotation_invariant_pointcloud_SDF
960771	3.5192	test	Classical_image_seg
960771	66.622	test	Rotation_invariant_image_seg
960771	12.2085	test	Classical_image_SDF
960771	521.512	test	Rotation_invariant_image_SDF
960771	2.04069	test	Rotation_invariant_pointcloud_SDF
715761	4.68453	test	Classical_image_seg
715761	45.5158	test	Rotation_invariant_image_seg
715761	10.8263	test	Classical_image_SDF
715761	428.598	test	Rotation_invariant_image_SDF
715761	1.30631	test	Rotation_invariant_pointcloud_SDF
667810	18.2541	test	Classical_image_seg
667810	104.062	test	Rotation_invariant_image_seg
667810	37.123	test	Classical_image_SDF
667810	927.674	test	Rotation_invariant_image_SDF
667810	3.27904	test	Rotation_invariant_pointcloud_SDF
681334	4.71939	test	Classical_image_seg
681334	64.084	test	Rotation_invariant_image_seg
681334	18.3999	test	Classical_image_SDF
681334	536.339	test	Rotation_invariant_image_SDF
681334	2.37314	test	Rotation_invariant_pointcloud_SDF
670188	32.486	test	Classical_image_seg
670188	114.787	test	Rotation_invariant_image_seg
670188	46.7927	test	Classical_image_SDF
670188	1236.98	test	Rotation_invariant_image_SDF
670188	3.29697	test	Rotation_invariant_pointcloud_SDF
961685	15.2609	test	Classical_image_seg
961685	66.9529	test	Rotation_invariant_image_seg
961685	33.0703	test	Classical_image_SDF
961685	784.307	test	Rotation_invariant_image_SDF
961685	3.24476	test	Rotation_invariant_pointcloud_SDF
696963	7.33962	test	Classical_image_seg
696963	85.495	test	Rotation_invariant_image_seg
696963	20.138	test	Classical_image_SDF
696963	591.874	test	Rotation_invariant_image_SDF
696963	3.47302	test	Rotation_invariant_pointcloud_SDF
967361	32.4654	test	Classical_image_seg
967361	129.48	test	Rotation_invariant_image_seg
967361	49.9048	test	Classical_image_SDF
967361	836.872	test	Rotation_invariant_image_SDF
967361	2.75348	test	Rotation_invariant_pointcloud_SDF
978795	30.5544	test	Classical_image_seg
978795	130.13	test	Rotation_invariant_image_seg
978795	47.5412	test	Classical_image_SDF
978795	1120.28	test	Rotation_invariant_image_SDF
978795	3.29761	test	Rotation_invariant_pointcloud_SDF
675913	23.688	test	Classical_image_seg
675913	115.282	test	Rotation_invariant_image_seg
675913	40.414	test	Classical_image_SDF
675913	708.113	test	Rotation_invariant_image_SDF
675913	7.53272	test	Rotation_invariant_pointcloud_SDF
712856	9.58856	test	Classical_image_seg
712856	117.642	test	Rotation_invariant_image_seg
712856	21.7769	test	Classical_image_SDF
712856	817.304	test	Rotation_invariant_image_SDF
712856	3.95263	test	Rotation_invariant_pointcloud_SDF
680763	11.6191	test	Classical_image_seg
680763	65.895	test	Rotation_invariant_image_seg
680763	24.7765	test	Classical_image_SDF
680763	560.474	test	Rotation_invariant_image_SDF
680763	4.07292	test	Rotation_invariant_pointcloud_SDF
645481	10.1435	test	Classical_image_seg
645481	87.4918	test	Rotation_invariant_image_seg
645481	19.8061	test	Classical_image_SDF
645481	692.693	test	Rotation_invariant_image_SDF
645481	1.72489	test	Rotation_invariant_pointcloud_SDF
648824	24.3632	test	Classical_image_seg
648824	122.491	test	Rotation_invariant_image_seg
648824	40.0371	test	Classical_image_SDF
648824	912.023	test	Rotation_invariant_image_SDF
648824	3.88946	test	Rotation_invariant_pointcloud_SDF
979401	18.3623	test	Classical_image_seg
979401	95.5334	test	Rotation_invariant_image_seg
979401	108.449	test	Classical_image_SDF
979401	674.588	test	Rotation_invariant_image_SDF
979401	11.0997	test	Rotation_invariant_pointcloud_SDF
690781	10.8748	test	Classical_image_seg
690781	79.187	test	Rotation_invariant_image_seg
690781	34.7672	test	Classical_image_SDF
690781	713.321	test	Rotation_invariant_image_SDF
690781	11.6315	test	Rotation_invariant_pointcloud_SDF
712566	5.31119	test	Classical_image_seg
712566	100.775	test	Rotation_invariant_image_seg
712566	18.2035	test	Classical_image_SDF
712566	425.055	test	Rotation_invariant_image_SDF
712566	2.28567	test	Rotation_invariant_pointcloud_SDF
689789	7.97019	test	Classical_image_seg
689789	67.213	test	Rotation_invariant_image_seg
689789	15.2789	test	Classical_image_SDF
689789	414.658	test	Rotation_invariant_image_SDF
689789	3.60512	test	Rotation_invariant_pointcloud_SDF
677257	12.113	test	Classical_image_seg
677257	64.0181	test	Rotation_invariant_image_seg
677257	19.187	test	Classical_image_SDF
677257	504.512	test	Rotation_invariant_image_SDF
677257	1.49853	test	Rotation_invariant_pointcloud_SDF
662830	10.26	test	Classical_image_seg
662830	77.4573	test	Rotation_invariant_image_seg
662830	43.7988	test	Classical_image_SDF
662830	520.72	test	Rotation_invariant_image_SDF
662830	3.35804	test	Rotation_invariant_pointcloud_SDF
656152	13.1314	test	Classical_image_seg
656152	88.3611	test	Rotation_invariant_image_seg
656152	34.3774	test	Classical_image_SDF
656152	945.579	test	Rotation_invariant_image_SDF
656152	1.71916	test	Rotation_invariant_pointcloud_SDF
715362	10.3381	test	Classical_image_seg
715362	81.6907	test	Rotation_invariant_image_seg
715362	18.0217	test	Classical_image_SDF
715362	732.55	test	Rotation_invariant_image_SDF
715362	1.79647	test	Rotation_invariant_pointcloud_SDF
728294	26.0827	test	Classical_image_seg
728294	105.458	test	Rotation_invariant_image_seg
728294	76.4526	test	Classical_image_SDF
728294	664.979	test	Rotation_invariant_image_SDF
728294	6.89264	test	Rotation_invariant_pointcloud_SDF
988832	10.8483	test	Classical_image_seg
988832	93.9813	test	Rotation_invariant_image_seg
988832	35.4384	test	Classical_image_SDF
988832	643.168	test	Rotation_invariant_image_SDF
988832	2.58061	test	Rotation_invariant_pointcloud_SDF
664726	20.2432	test	Classical_image_seg
664726	95.3139	test	Rotation_invariant_image_seg
664726	43.7527	test	Classical_image_SDF
664726	762.122	test	Rotation_invariant_image_SDF
664726	6.17141	test	Rotation_invariant_pointcloud_SDF
680252	7.0201	test	Classical_image_seg
680252	59.8247	test	Rotation_invariant_image_seg
680252	15.3502	test	Classical_image_SDF
680252	517.593	test	Rotation_invariant_image_SDF
680252	2.60086	test	Rotation_invariant_pointcloud_SDF
956573	5.43995	test	Classical_image_seg
956573	59.5454	test	Rotation_invariant_image_seg
956573	21.9517	test	Classical_image_SDF
956573	510.99	test	Rotation_invariant_image_SDF
956573	2.10729	test	Rotation_invariant_pointcloud_SDF
698171	9.68951	test	Classical_image_seg
698171	98.3865	test	Rotation_invariant_image_seg
698171	71.981	test	Classical_image_SDF
698171	982.519	test	Rotation_invariant_image_SDF
698171	8.35615	test	Rotation_invariant_pointcloud_SDF
718314	13.048	test	Classical_image_seg
718314	81.6867	test	Rotation_invariant_image_seg
718314	34.4851	test	Classical_image_SDF
718314	735.71	test	Rotation_invariant_image_SDF
718314	2.75401	test	Rotation_invariant_pointcloud_SDF
683621	11.5165	test	Classical_image_seg
683621	98.379	test	Rotation_invariant_image_seg
683621	29.3284	test	Classical_image_SDF
683621	813.799	test	Rotation_invariant_image_SDF
683621	3.21546	test	Rotation_invariant_pointcloud_SDF
689031	14.8826	test	Classical_image_seg
689031	86.4718	test	Rotation_invariant_image_seg
689031	28.3182	test	Classical_image_SDF
689031	635.573	test	Rotation_invariant_image_SDF
689031	2.88563	test	Rotation_invariant_pointcloud_SDF
734344	4.46586	test	Classical_image_seg
734344	47.022	test	Rotation_invariant_image_seg
734344	17.3701	test	Classical_image_SDF
734344	467.864	test	Rotation_invariant_image_SDF
734344	3.09366	test	Rotation_invariant_pointcloud_SDF
701344	20.4453	test	Classical_image_seg
701344	141.094	test	Rotation_invariant_image_seg
701344	39.5425	test	Classical_image_SDF
701344	871.415	test	Rotation_invariant_image_SDF
701344	4.5982	test	Rotation_invariant_pointcloud_SDF
690778	5.03892	test	Classical_image_seg
690778	64.1099	test	Rotation_invariant_image_seg
690778	16.9223	test	Classical_image_SDF
690778	441.944	test	Rotation_invariant_image_SDF
690778	4.83966	test	Rotation_invariant_pointcloud_SDF
646494	20.2203	test	Classical_image_seg
646494	105.519	test	Rotation_invariant_image_seg
646494	34.5093	test	Classical_image_SDF
646494	649.958	test	Rotation_invariant_image_SDF
646494	1.72175	test	Rotation_invariant_pointcloud_SDF
956574	17.9798	test	Classical_image_seg
956574	94.7003	test	Rotation_invariant_image_seg
956574	30.9305	test	Classical_image_SDF
956574	757.809	test	Rotation_invariant_image_SDF
956574	2.89656	test	Rotation_invariant_pointcloud_SDF
989006	9.85455	test	Classical_image_seg
989006	72.2406	test	Rotation_invariant_image_seg
989006	22.5978	test	Classical_image_SDF
989006	596.103	test	Rotation_invariant_image_SDF
989006	2.20722	test	Rotation_invariant_pointcloud_SDF
721887	8.22285	test	Classical_image_seg
721887	77.4751	test	Rotation_invariant_image_seg
721887	21.2928	test	Classical_image_SDF
721887	709.577	test	Rotation_invariant_image_SDF
721887	2.86015	test	Rotation_invariant_pointcloud_SDF
973320	7.31306	test	Classical_image_seg
973320	67.8647	test	Rotation_invariant_image_seg
973320	32.2991	test	Classical_image_SDF
973320	935.355	test	Rotation_invariant_image_SDF
973320	9.13445	test	Rotation_invariant_pointcloud_SDF
978668	18.9835	test	Classical_image_seg
978668	111.777	test	Rotation_invariant_image_seg
978668	29.5	test	Classical_image_SDF
978668	652.854	test	Rotation_invariant_image_SDF
978668	2.05734	test	Rotation_invariant_pointcloud_SDF
658734	2.96412	test	Classical_image_seg
658734	60.8311	test	Rotation_invariant_image_seg
658734	14.9045	test	Classical_image_SDF
658734	456.89	test	Rotation_invariant_image_SDF
658734	2.92987	test	Rotation_invariant_pointcloud_SDF
648608	7.33203	test	Classical_image_seg
648608	65.3356	test	Rotation_invariant_image_seg
648608	17.8577	test	Classical_image_SDF
648608	557.591	test	Rotation_invariant_image_SDF
648608	2.09071	test	Rotation_invariant_pointcloud_SDF
667140	9.03092	test	Classical_image_seg
667140	85.3149	test	Rotation_invariant_image_seg
667140	16.6314	test	Classical_image_SDF
667140	726.903	test	Rotation_invariant_image_SDF
667140	2.19628	test	Rotation_invariant_pointcloud_SDF
645861	10.8818	test	Classical_image_seg
645861	141.364	test	Rotation_invariant_image_seg
645861	47.3142	test	Classical_image_SDF
645861	639.4	test	Rotation_invariant_image_SDF
645861	3.93759	test	Rotation_invariant_pointcloud_SDF
729745	28.0457	test	Classical_image_seg
729745	86.0679	test	Rotation_invariant_image_seg
729745	122.01	test	Classical_image_SDF
729745	631.216	test	Rotation_invariant_image_SDF
729745	9.7635	test	Rotation_invariant_pointcloud_SDF
658839	20.6966	test	Classical_image_seg
658839	129.198	test	Rotation_invariant_image_seg
658839	38.7189	test	Classical_image_SDF
658839	936.621	test	Rotation_invariant_image_SDF
658839	1.59253	test	Rotation_invariant_pointcloud_SDF
726091	6.691	test	Classical_image_seg
726091	75.4744	test	Rotation_invariant_image_seg
726091	21.2426	test	Classical_image_SDF
726091	526.454	test	Rotation_invariant_image_SDF
726091	2.08581	test	Rotation_invariant_pointcloud_SDF
654533	15.1664	test	Classical_image_seg
654533	116.296	test	Rotation_invariant_image_seg
654533	34.9299	test	Classical_image_SDF
654533	1141.31	test	Rotation_invariant_image_SDF
654533	2.34657	test	Rotation_invariant_pointcloud_SDF
653551	5.89388	test	Classical_image_seg
653551	64.037	test	Rotation_invariant_image_seg
653551	26.7773	test	Classical_image_SDF
653551	517.502	test	Rotation_invariant_image_SDF
653551	5.37182	test	Rotation_invariant_pointcloud_SDF
645141	16.2611	test	Classical_image_seg
645141	142.487	test	Rotation_invariant_image_seg
645141	23.6228	test	Classical_image_SDF
645141	753.132	test	Rotation_invariant_image_SDF
645141	3.07883	test	Rotation_invariant_pointcloud_SDF
660341	7.50143	test	Classical_image_seg
660341	85.7796	test	Rotation_invariant_image_seg
660341	20.86	test	Classical_image_SDF
660341	641.074	test	Rotation_invariant_image_SDF
660341	2.17966	test	Rotation_invariant_pointcloud_SDF
702516	11.1462	test	Classical_image_seg
702516	57.7857	test	Rotation_invariant_image_seg
702516	76.0526	test	Classical_image_SDF
702516	780.002	test	Rotation_invariant_image_SDF
702516	11.304	test	Rotation_invariant_pointcloud_SDF
644245	25.5782	test	Classical_image_seg
644245	117.24	test	Rotation_invariant_image_seg
644245	40.8965	test	Classical_image_SDF
644245	1047.74	test	Rotation_invariant_image_SDF
644245	2.25423	test	Rotation_invariant_pointcloud_SDF
654629	6.75198	test	Classical_image_seg
654629	116.27	test	Rotation_invariant_image_seg
654629	16.6307	test	Classical_image_SDF
654629	702.908	test	Rotation_invariant_image_SDF
654629	2.59548	test	Rotation_invariant_pointcloud_SDF
651518	66.2442	test	Classical_image_seg
651518	208.211	test	Rotation_invariant_image_seg
651518	72.1989	test	Classical_image_SDF
651518	1140.97	test	Rotation_invariant_image_SDF
651518	3.34354	test	Rotation_invariant_pointcloud_SDF
715763	3.69437	test	Classical_image_seg
715763	62.0752	test	Rotation_invariant_image_seg
715763	11.4951	test	Classical_image_SDF
715763	416.546	test	Rotation_invariant_image_SDF
715763	1.25438	test	Rotation_invariant_pointcloud_SDF
702443	10.7461	test	Classical_image_seg
702443	108.141	test	Rotation_invariant_image_seg
702443	21.8669	test	Classical_image_SDF
702443	802.862	test	Rotation_invariant_image_SDF
702443	3.68654	test	Rotation_invariant_pointcloud_SDF
978762	17.4071	test	Classical_image_seg
978762	97.4301	test	Rotation_invariant_image_seg
978762	27.9477	test	Classical_image_SDF
978762	600.204	test	Rotation_invariant_image_SDF
978762	1.32175	test	Rotation_invariant_pointcloud_SDF
697343	9.59215	test	Classical_image_seg
697343	65.4224	test	Rotation_invariant_image_seg
697343	17.1079	test	Classical_image_SDF
697343	602.197	test	Rotation_invariant_image_SDF
697343	2.43309	test	Rotation_invariant_pointcloud_SDF
645055	12.414	test	Classical_image_seg
645055	114.818	test	Rotation_invariant_image_seg
645055	34.1052	test	Classical_image_SDF
645055	1178.51	test	Rotation_invariant_image_SDF
645055	2.71497	test	Rotation_invariant_pointcloud_SDF
677713	16.4971	test	Classical_image_seg
677713	111.665	test	Rotation_invariant_image_seg
677713	21.4402	test	Classical_image_SDF
677713	757.885	test	Rotation_invariant_image_SDF
677713	3.09564	test	Rotation_invariant_pointcloud_SDF
646507	35.2924	test	Classical_image_seg
646507	139.056	test	Rotation_invariant_image_seg
646507	53.175	test	Classical_image_SDF
646507	1208.51	test	Rotation_invariant_image_SDF
646507	1.7294	test	Rotation_invariant_pointcloud_SDF
978811	13.3498	test	Classical_image_seg
978811	108.25	test	Rotation_invariant_image_seg
978811	24.6721	test	Classical_image_SDF
978811	679.546	test	Rotation_invariant_image_SDF
978811	2.16093	test	Rotation_invariant_pointcloud_SDF
703722	22.8516	test	Classical_image_seg
703722	97.8268	test	Rotation_invariant_image_seg
703722	28.8486	test	Classical_image_SDF
703722	697.531	test	Rotation_invariant_image_SDF
703722	1.72906	test	Rotation_invariant_pointcloud_SDF
679821	35.4888	test	Classical_image_seg
679821	94.1758	test	Rotation_invariant_image_seg
679821	120.282	test	Classical_image_SDF
679821	1082.23	test	Rotation_invariant_image_SDF
679821	5.52439	test	Rotation_invariant_pointcloud_SDF
681008	8.78062	test	Classical_image_seg
681008	60.4812	test	Rotation_invariant_image_seg
681008	16.7357	test	Classical_image_SDF
681008	494.734	test	Rotation_invariant_image_SDF
681008	3.41561	test	Rotation_invariant_pointcloud_SDF
645025	15.4372	test	Classical_image_seg
645025	93.3961	test	Rotation_invariant_image_seg
645025	62.4251	test	Classical_image_SDF
645025	851.939	test	Rotation_invariant_image_SDF
645025	5.33082	test	Rotation_invariant_pointcloud_SDF
681417	5.08757	test	Classical_image_seg
681417	56.1619	test	Rotation_invariant_image_seg
681417	16.3604	test	Classical_image_SDF
681417	322.074	test	Rotation_invariant_image_SDF
681417	3.85486	test	Rotation_invariant_pointcloud_SDF
696276	11.6187	test	Classical_image_seg
696276	95.713	test	Rotation_invariant_image_seg
696276	18.4127	test	Classical_image_SDF
696276	476.368	test	Rotation_invariant_image_SDF
696276	1.78428	test	Rotation_invariant_pointcloud_SDF
672835	15.2824	test	Classical_image_seg
672835	58.3053	test	Rotation_invariant_image_seg
672835	74.7974	test	Classical_image_SDF
672835	721.565	test	Rotation_invariant_image_SDF
672835	7.34578	test	Rotation_invariant_pointcloud_SDF
672167	14.4611	test	Classical_image_seg
672167	149.785	test	Rotation_invariant_image_seg
672167	39.1208	test	Classical_image_SDF
672167	833.231	test	Rotation_invariant_image_SDF
672167	1.9932	test	Rotation_invariant_pointcloud_SDF
683391	9.79868	test	Classical_image_seg
683391	118.491	test	Rotation_invariant_image_seg
683391	58.3139	test	Classical_image_SDF
683391	979.443	test	Rotation_invariant_image_SDF
683391	5.3482	test	Rotation_invariant_pointcloud_SDF
678217	23.659	test	Classical_image_seg
678217	146.422	test	Rotation_invariant_image_seg
678217	54.8974	test	Classical_image_SDF
678217	935.31	test	Rotation_invariant_image_SDF
678217	3.25473	test	Rotation_invariant_pointcloud_SDF
687148	18.2299	test	Classical_image_seg
687148	84.6228	test	Rotation_invariant_image_seg
687148	32.0397	test	Classical_image_SDF
687148	558.35	test	Rotation_invariant_image_SDF
687148	2.13973	test	Rotation_invariant_pointcloud_SDF
730281	7.1938	test	Classical_image_seg
730281	78.687	test	Rotation_invariant_image_seg
730281	21.7708	test	Classical_image_SDF
730281	611.457	test	Rotation_invariant_image_SDF
730281	3.54536	test	Rotation_invariant_pointcloud_SDF
672944	31.3425	test	Classical_image_seg
672944	139.787	test	Rotation_invariant_image_seg
672944	35.5294	test	Classical_image_SDF
672944	484.829	test	Rotation_invariant_image_SDF
672944	2.3037	test	Rotation_invariant_pointcloud_SDF
956263	45.6821	test	Classical_image_seg
956263	160.059	test	Rotation_invariant_image_seg
956263	72.084	test	Classical_image_SDF
956263	1350.46	test	Rotation_invariant_image_SDF
956263	3.47452	test	Rotation_invariant_pointcloud_SDF
691912	11.118	test	Classical_image_seg
691912	83.3955	test	Rotation_invariant_image_seg
691912	26.2092	test	Classical_image_SDF
691912	852.255	test	Rotation_invariant_image_SDF
691912	2.1736	test	Rotation_invariant_pointcloud_SDF
655913	13.4751	test	Classical_image_seg
655913	120.161	test	Rotation_invariant_image_seg
655913	30.1041	test	Classical_image_SDF
655913	669.505	test	Rotation_invariant_image_SDF
655913	4.40768	test	Rotation_invariant_pointcloud_SDF
701167	30.1944	test	Classical_image_seg
701167	189.77	test	Rotation_invariant_image_seg
701167	34.9248	test	Classical_image_SDF
701167	718.618	test	Rotation_invariant_image_SDF
701167	1.7779	test	Rotation_invariant_pointcloud_SDF
675264	6.16536	test	Classical_image_seg
675264	58.6791	test	Rotation_invariant_image_seg
675264	12.1512	test	Classical_image_SDF
675264	388.18	test	Rotation_invariant_image_SDF
675264	2.55029	test	Rotation_invariant_pointcloud_SDF
970952	3.32438	test	Classical_image_seg
970952	43.6252	test	Rotation_invariant_image_seg
970952	12.3497	test	Classical_image_SDF
970952	417.028	test	Rotation_invariant_image_SDF
970952	1.45526	test	Rotation_invariant_pointcloud_SDF
664049	8.45256	test	Classical_image_seg
664049	56.6406	test	Rotation_invariant_image_seg
664049	19.882	test	Classical_image_SDF
664049	556.39	test	Rotation_invariant_image_SDF
664049	2.64864	test	Rotation_invariant_pointcloud_SDF
702788	19.6887	test	Classical_image_seg
702788	113.793	test	Rotation_invariant_image_seg
702788	27.5477	test	Classical_image_SDF
702788	853.63	test	Rotation_invariant_image_SDF
702788	2.7986	test	Rotation_invariant_pointcloud_SDF
673164	49.7707	test	Classical_image_seg
673164	203.386	test	Rotation_invariant_image_seg
673164	69.5545	test	Classical_image_SDF
673164	1315.87	test	Rotation_invariant_image_SDF
673164	3.29148	test	Rotation_invariant_pointcloud_SDF
669885	27.7918	test	Classical_image_seg
669885	100.94	test	Rotation_invariant_image_seg
669885	126.738	test	Classical_image_SDF
669885	717.158	test	Rotation_invariant_image_SDF
669885	6.32872	test	Rotation_invariant_pointcloud_SDF
651267	28.681	test	Classical_image_seg
651267	146.957	test	Rotation_invariant_image_seg
651267	57.3944	test	Classical_image_SDF
651267	861.402	test	Rotation_invariant_image_SDF
651267	2.74385	test	Rotation_invariant_pointcloud_SDF
657761	9.55989	test	Classical_image_seg
657761	81.6505	test	Rotation_invariant_image_seg
657761	23.0323	test	Classical_image_SDF
657761	660.987	test	Rotation_invariant_image_SDF
657761	1.31812	test	Rotation_invariant_pointcloud_SDF
686611	16.5895	test	Classical_image_seg
686611	90.8379	test	Rotation_invariant_image_seg
686611	32.2537	test	Classical_image_SDF
686611	740.895	test	Rotation_invariant_image_SDF
686611	2.60996	test	Rotation_invariant_pointcloud_SDF
646133	9.20944	test	Classical_image_seg
646133	82.8684	test	Rotation_invariant_image_seg
646133	29.1198	test	Classical_image_SDF
646133	742.397	test	Rotation_invariant_image_SDF
646133	3.45601	test	Rotation_invariant_pointcloud_SDF
714788	42.0378	test	Classical_image_seg
714788	147.26	test	Rotation_invariant_image_seg
714788	58.2492	test	Classical_image_SDF
714788	1037.15	test	Rotation_invariant_image_SDF
714788	2.08815	test	Rotation_invariant_pointcloud_SDF
646335	9.0089	test	Classical_image_seg
646335	72.8095	test	Rotation_invariant_image_seg
646335	25.9624	test	Classical_image_SDF
646335	749.765	test	Rotation_invariant_image_SDF
646335	3.56076	test	Rotation_invariant_pointcloud_SDF
731988	36.0737	test	Classical_image_seg
731988	123.13	test	Rotation_invariant_image_seg
731988	39.5496	test	Classical_image_SDF
731988	1093.26	test	Rotation_invariant_image_SDF
731988	2.90218	test	Rotation_invariant_pointcloud_SDF
656971	24.9714	test	Classical_image_seg
656971	136.718	test	Rotation_invariant_image_seg
656971	38.2615	test	Classical_image_SDF
656971	660.241	test	Rotation_invariant_image_SDF
656971	2.73534	test	Rotation_invariant_pointcloud_SDF
988423	26.3227	test	Classical_image_seg
988423	126.147	test	Rotation_invariant_image_seg
988423	53.9205	test	Classical_image_SDF
988423	755.544	test	Rotation_invariant_image_SDF
988423	4.34685	test	Rotation_invariant_pointcloud_SDF
645265	13.2368	test	Classical_image_seg
645265	77.8486	test	Rotation_invariant_image_seg
645265	20.4823	test	Classical_image_SDF
645265	586.214	test	Rotation_invariant_image_SDF
645265	1.59949	test	Rotation_invariant_pointcloud_SDF
655294	9.38181	test	Classical_image_seg
655294	65.7763	test	Rotation_invariant_image_seg
655294	27.6927	test	Classical_image_SDF
655294	682.147	test	Rotation_invariant_image_SDF
655294	5.09978	test	Rotation_invariant_pointcloud_SDF
733877	26.4349	test	Classical_image_seg
733877	99.8167	test	Rotation_invariant_image_seg
733877	35.0794	test	Classical_image_SDF
733877	969.43	test	Rotation_invariant_image_SDF
733877	2.3071	test	Rotation_invariant_pointcloud_SDF
672717	51.9994	test	Classical_image_seg
672717	138.515	test	Rotation_invariant_image_seg
672717	62.031	test	Classical_image_SDF
672717	1003.88	test	Rotation_invariant_image_SDF
672717	1.36012	test	Rotation_invariant_pointcloud_SDF
957873	14.1946	test	Classical_image_seg
957873	56.9393	test	Rotation_invariant_image_seg
957873	24.5898	test	Classical_image_SDF
957873	458.529	test	Rotation_invariant_image_SDF
957873	3.41966	test	Rotation_invariant_pointcloud_SDF
725249	15.4118	test	Classical_image_seg
725249	110.586	test	Rotation_invariant_image_seg
725249	31.4978	test	Classical_image_SDF
725249	647.491	test	Rotation_invariant_image_SDF
725249	4.9885	test	Rotation_invariant_pointcloud_SDF
649417	26.6199	test	Classical_image_seg
649417	110.794	test	Rotation_invariant_image_seg
649417	37.1418	test	Classical_image_SDF
649417	754.85	test	Rotation_invariant_image_SDF
649417	3.01015	test	Rotation_invariant_pointcloud_SDF
704878	37.323	test	Classical_image_seg
704878	178.084	test	Rotation_invariant_image_seg
704878	41.4503	test	Classical_image_SDF
704878	1016.32	test	Rotation_invariant_image_SDF
704878	2.18561	test	Rotation_invariant_pointcloud_SDF
683053	56.1698	test	Classical_image_seg
683053	121.865	test	Rotation_invariant_image_seg
683053	67.0782	test	Classical_image_SDF
683053	758.068	test	Rotation_invariant_image_SDF
683053	2.21194	test	Rotation_invariant_pointcloud_SDF
703235	15.6554	test	Classical_image_seg
703235	122.417	test	Rotation_invariant_image_seg
703235	31.8125	test	Classical_image_SDF
703235	997.132	test	Rotation_invariant_image_SDF
703235	2.6366	test	Rotation_invariant_pointcloud_SDF
673474	36.3637	test	Classical_image_seg
673474	135.326	test	Rotation_invariant_image_seg
673474	46.9165	test	Classical_image_SDF
673474	1300.24	test	Rotation_invariant_image_SDF
673474	2.02394	test	Rotation_invariant_pointcloud_SDF
680224	9.59182	test	Classical_image_seg
680224	73.1512	test	Rotation_invariant_image_seg
680224	22.2457	test	Classical_image_SDF
680224	555.537	test	Rotation_invariant_image_SDF
680224	3.19399	test	Rotation_invariant_pointcloud_SDF
710148	17.383	test	Classical_image_seg
710148	96.4976	test	Rotation_invariant_image_seg
710148	33.2195	test	Classical_image_SDF
710148	803.855	test	Rotation_invariant_image_SDF
710148	2.06444	test	Rotation_invariant_pointcloud_SDF
688245	36.8655	test	Classical_image_seg
688245	82.4183	test	Rotation_invariant_image_seg
688245	119.737	test	Classical_image_SDF
688245	667.106	test	Rotation_invariant_image_SDF
688245	9.61196	test	Rotation_invariant_pointcloud_SDF
967884	45.6085	test	Classical_image_seg
967884	124.781	test	Rotation_invariant_image_seg
967884	120.031	test	Classical_image_SDF
967884	1553.43	test	Rotation_invariant_image_SDF
967884	8.40133	test	Rotation_invariant_pointcloud_SDF
711031	17.5269	test	Classical_image_seg
711031	117.137	test	Rotation_invariant_image_seg
711031	78.9582	test	Classical_image_SDF
711031	997.878	test	Rotation_invariant_image_SDF
711031	10.4593	test	Rotation_invariant_pointcloud_SDF
672161	12.0098	test	Classical_image_seg
672161	83.9291	test	Rotation_invariant_image_seg
672161	13.4783	test	Classical_image_SDF
672161	385.193	test	Rotation_invariant_image_SDF
672161	1.38024	test	Rotation_invariant_pointcloud_SDF
685573	18.1561	test	Classical_image_seg
685573	109.497	test	Rotation_invariant_image_seg
685573	39.9496	test	Classical_image_SDF
685573	552.716	test	Rotation_invariant_image_SDF
685573	3.38992	test	Rotation_invariant_pointcloud_SDF
705058	10.1255	test	Classical_image_seg
705058	95.6187	test	Rotation_invariant_image_seg
705058	21.3699	test	Classical_image_SDF
705058	732.082	test	Rotation_invariant_image_SDF
705058	1.9736	test	Rotation_invariant_pointcloud_SDF
689253	19.4358	test	Classical_image_seg
689253	127.03	test	Rotation_invariant_image_seg
689253	30.402	test	Classical_image_SDF
689253	725.893	test	Rotation_invariant_image_SDF
689253	2.82475	test	Rotation_invariant_pointcloud_SDF
698092	7.33044	test	Classical_image_seg
698092	68.5476	test	Rotation_invariant_image_seg
698092	17.1167	test	Classical_image_SDF
698092	406.297	test	Rotation_invariant_image_SDF
698092	3.76829	test	Rotation_invariant_pointcloud_SDF
703300	6.05561	test	Classical_image_seg
703300	45.3106	test	Rotation_invariant_image_seg
703300	14.7608	test	Classical_image_SDF
703300	576.338	test	Rotation_invariant_image_SDF
703300	1.36964	test	Rotation_invariant_pointcloud_SDF
692667	24.7312	test	Classical_image_seg
692667	80.9334	test	Rotation_invariant_image_seg
692667	105.764	test	Classical_image_SDF
692667	886.668	test	Rotation_invariant_image_SDF
692667	19.2344	test	Rotation_invariant_pointcloud_SDF
730950	19.4663	test	Classical_image_seg
730950	106.173	test	Rotation_invariant_image_seg
730950	30.3403	test	Classical_image_SDF
730950	1252.7	test	Rotation_invariant_image_SDF
730950	1.71394	test	Rotation_invariant_pointcloud_SDF
667481	8.12654	test	Classical_image_seg
667481	67.1815	test	Rotation_invariant_image_seg
667481	24.9294	test	Classical_image_SDF
667481	689.383	test	Rotation_invariant_image_SDF
667481	2.07916	test	Rotation_invariant_pointcloud_SDF
731250	18.6165	test	Classical_image_seg
731250	106.823	test	Rotation_invariant_image_seg
731250	34.1238	test	Classical_image_SDF
731250	511.104	test	Rotation_invariant_image_SDF
731250	3.79384	test	Rotation_invariant_pointcloud_SDF
680993	26.2502	test	Classical_image_seg
680993	83.9394	test	Rotation_invariant_image_seg
680993	151.605	test	Classical_image_SDF
680993	1159.99	test	Rotation_invariant_image_SDF
680993	10.192	test	Rotation_invariant_pointcloud_SDF
646262	14.8374	test	Classical_image_seg
646262	140.737	test	Rotation_invariant_image_seg
646262	31.5608	test	Classical_image_SDF
646262	484.92	test	Rotation_invariant_image_SDF
646262	2.33977	test	Rotation_invariant_pointcloud_SDF
650880	14.3568	test	Classical_image_seg
650880	94.5781	test	Rotation_invariant_image_seg
650880	43.771	test	Classical_image_SDF
650880	616.649	test	Rotation_invariant_image_SDF
650880	8.68557	test	Rotation_invariant_pointcloud_SDF
698174	4.46138	test	Classical_image_seg
698174	49.0602	test	Rotation_invariant_image_seg
698174	22.1257	test	Classical_image_SDF
698174	523.732	test	Rotation_invariant_image_SDF
698174	3.636	test	Rotation_invariant_pointcloud_SDF
676587	1.85033	test	Classical_image_seg
676587	47.6523	test	Rotation_invariant_image_seg
676587	9.81724	test	Classical_image_SDF
676587	437.936	test	Rotation_invariant_image_SDF
676587	2.73001	test	Rotation_invariant_pointcloud_SDF
954256	29.4953	test	Classical_image_seg
954256	127.699	test	Rotation_invariant_image_seg
954256	69.9642	test	Classical_image_SDF
954256	739.942	test	Rotation_invariant_image_SDF
954256	5.7418	test	Rotation_invariant_pointcloud_SDF
693918	34.9019	test	Classical_image_seg
693918	144.577	test	Rotation_invariant_image_seg
693918	38.0936	test	Classical_image_SDF
693918	1299.37	test	Rotation_invariant_image_SDF
693918	2.10854	test	Rotation_invariant_pointcloud_SDF
692445	31.0747	test	Classical_image_seg
692445	157.543	test	Rotation_invariant_image_seg
692445	70.03	test	Classical_image_SDF
692445	906.213	test	Rotation_invariant_image_SDF
692445	4.83558	test	Rotation_invariant_pointcloud_SDF
708831	28.9142	test	Classical_image_seg
708831	99.8801	test	Rotation_invariant_image_seg
708831	39.8157	test	Classical_image_SDF
708831	854.3	test	Rotation_invariant_image_SDF
708831	3.54205	test	Rotation_invariant_pointcloud_SDF
978534	20.7456	test	Classical_image_seg
978534	154.553	test	Rotation_invariant_image_seg
978534	26.4218	test	Classical_image_SDF
978534	620.388	test	Rotation_invariant_image_SDF
978534	2.47987	test	Rotation_invariant_pointcloud_SDF
728189	13.4831	test	Classical_image_seg
728189	97.2935	test	Rotation_invariant_image_seg
728189	29.2364	test	Classical_image_SDF
728189	793.924	test	Rotation_invariant_image_SDF
728189	1.81119	test	Rotation_invariant_pointcloud_SDF
688054	12.4048	test	Classical_image_seg
688054	111.139	test	Rotation_invariant_image_seg
688054	26.9179	test	Classical_image_SDF
688054	545.898	test	Rotation_invariant_image_SDF
688054	2.91152	test	Rotation_invariant_pointcloud_SDF
700306	7.24824	test	Classical_image_seg
700306	56.0259	test	Rotation_invariant_image_seg
700306	14.3557	test	Classical_image_SDF
700306	495.925	test	Rotation_invariant_image_SDF
700306	2.1517	test	Rotation_invariant_pointcloud_SDF
641603	23.4719	test	Classical_image_seg
641603	107.185	test	Rotation_invariant_image_seg
641603	44.0725	test	Classical_image_SDF
641603	820.864	test	Rotation_invariant_image_SDF
641603	4.33538	test	Rotation_invariant_pointcloud_SDF
643037	26.2906	test	Classical_image_seg
643037	135.132	test	Rotation_invariant_image_seg
643037	71.6738	test	Classical_image_SDF
643037	927.854	test	Rotation_invariant_image_SDF
643037	1.96618	test	Rotation_invariant_pointcloud_SDF
969305	23.0498	test	Classical_image_seg
969305	108.348	test	Rotation_invariant_image_seg
969305	36.1231	test	Classical_image_SDF
969305	701.103	test	Rotation_invariant_image_SDF
969305	2.23202	test	Rotation_invariant_pointcloud_SDF
728573	28.7733	test	Classical_image_seg
728573	132.36	test	Rotation_invariant_image_seg
728573	86.325	test	Classical_image_SDF
728573	971.892	test	Rotation_invariant_image_SDF
728573	5.96627	test	Rotation_invariant_pointcloud_SDF
666310	19.3449	test	Classical_image_seg
666310	98.4517	test	Rotation_invariant_image_seg
666310	65.4954	test	Classical_image_SDF
666310	764.453	test	Rotation_invariant_image_SDF
666310	9.58749	test	Rotation_invariant_pointcloud_SDF
725619	18.5685	test	Classical_image_seg
725619	98.2549	test	Rotation_invariant_image_seg
725619	38.301	test	Classical_image_SDF
725619	861.557	test	Rotation_invariant_image_SDF
725619	2.15163	test	Rotation_invariant_pointcloud_SDF
644983	23.9156	test	Classical_image_seg
644983	99.5002	test	Rotation_invariant_image_seg
644983	42.2765	test	Classical_image_SDF
644983	926.109	test	Rotation_invariant_image_SDF
644983	2.12395	test	Rotation_invariant_pointcloud_SDF
674664	19.7091	test	Classical_image_seg
674664	121.461	test	Rotation_invariant_image_seg
674664	80.7833	test	Classical_image_SDF
674664	746.691	test	Rotation_invariant_image_SDF
674664	9.6174	test	Rotation_invariant_pointcloud_SDF
686531	17.6973	test	Classical_image_seg
686531	145.523	test	Rotation_invariant_image_seg
686531	37.9312	test	Classical_image_SDF
686531	686.998	test	Rotation_invariant_image_SDF
686531	2.19763	test	Rotation_invariant_pointcloud_SDF
722185	11.1569	test	Classical_image_seg
722185	63.4	test	Rotation_invariant_image_seg
722185	49.9689	test	Classical_image_SDF
722185	989.328	test	Rotation_invariant_image_SDF
722185	10.9413	test	Rotation_invariant_pointcloud_SDF
697953	16.5622	test	Classical_image_seg
697953	94.4368	test	Rotation_invariant_image_seg
697953	27.0563	test	Classical_image_SDF
697953	793.381	test	Rotation_invariant_image_SDF
697953	1.63392	test	Rotation_invariant_pointcloud_SDF
721776	26.4232	test	Classical_image_seg
721776	100.249	test	Rotation_invariant_image_seg
721776	90.2032	test	Classical_image_SDF
721776	813.493	test	Rotation_invariant_image_SDF
721776	9.30502	test	Rotation_invariant_pointcloud_SDF
645959	38.5521	test	Classical_image_seg
645959	152.8	test	Rotation_invariant_image_seg
645959	76.3414	test	Classical_image_SDF
645959	1060.88	test	Rotation_invariant_image_SDF
645959	2.43908	test	Rotation_invariant_pointcloud_SDF
733842	37.1071	test	Classical_image_seg
733842	147.793	test	Rotation_invariant_image_seg
733842	51.0403	test	Classical_image_SDF
733842	1037.01	test	Rotation_invariant_image_SDF
733842	5.82171	test	Rotation_invariant_pointcloud_SDF
967971	12.9396	test	Classical_image_seg
967971	46.9185	test	Rotation_invariant_image_seg
967971	59.9043	test	Classical_image_SDF
967971	458.657	test	Rotation_invariant_image_SDF
967971	8.76735	test	Rotation_invariant_pointcloud_SDF
692997	31.9595	test	Classical_image_seg
692997	224.89	test	Rotation_invariant_image_seg
692997	52.1727	test	Classical_image_SDF
692997	1211.2	test	Rotation_invariant_image_SDF
692997	3.56643	test	Rotation_invariant_pointcloud_SDF
699829	10.6162	test	Classical_image_seg
699829	67.8362	test	Rotation_invariant_image_seg
699829	22.3558	test	Classical_image_SDF
699829	520.679	test	Rotation_invariant_image_SDF
699829	1.98574	test	Rotation_invariant_pointcloud_SDF
647811	13.1333	test	Classical_image_seg
647811	66.9892	test	Rotation_invariant_image_seg
647811	19.9517	test	Classical_image_SDF
647811	802.918	test	Rotation_invariant_image_SDF
647811	1.72248	test	Rotation_invariant_pointcloud_SDF
660318	24.8701	test	Classical_image_seg
660318	186.371	test	Rotation_invariant_image_seg
660318	34.2073	test	Classical_image_SDF
660318	655.339	test	Rotation_invariant_image_SDF
660318	3.12247	test	Rotation_invariant_pointcloud_SDF
958474	20.4073	test	Classical_image_seg
958474	152.538	test	Rotation_invariant_image_seg
958474	25.1773	test	Classical_image_SDF
958474	780.591	test	Rotation_invariant_image_SDF
958474	2.83073	test	Rotation_invariant_pointcloud_SDF
725734	19.9871	test	Classical_image_seg
725734	99.5246	test	Rotation_invariant_image_seg
725734	35.5131	test	Classical_image_SDF
725734	814.495	test	Rotation_invariant_image_SDF
725734	3.80328	test	Rotation_invariant_pointcloud_SDF
704862	52.0844	test	Classical_image_seg
704862	149	test	Rotation_invariant_image_seg
704862	92.0232	test	Classical_image_SDF
704862	1066.2	test	Rotation_invariant_image_SDF
704862	5.66344	test	Rotation_invariant_pointcloud_SDF
683734	25.9331	test	Classical_image_seg
683734	157.803	test	Rotation_invariant_image_seg
683734	41.7895	test	Classical_image_SDF
683734	586.478	test	Rotation_invariant_image_SDF
683734	3.89637	test	Rotation_invariant_pointcloud_SDF
659675	5.48881	test	Classical_image_seg
659675	58.8866	test	Rotation_invariant_image_seg
659675	18.5557	test	Classical_image_SDF
659675	517.167	test	Rotation_invariant_image_SDF
659675	3.35776	test	Rotation_invariant_pointcloud_SDF
658607	21.8681	test	Classical_image_seg
658607	107.143	test	Rotation_invariant_image_seg
658607	34.5471	test	Classical_image_SDF
658607	589.229	test	Rotation_invariant_image_SDF
658607	3.54898	test	Rotation_invariant_pointcloud_SDF
655893	12.8553	test	Classical_image_seg
655893	108.608	test	Rotation_invariant_image_seg
655893	21.8468	test	Classical_image_SDF
655893	539.792	test	Rotation_invariant_image_SDF
655893	3.74777	test	Rotation_invariant_pointcloud_SDF
714440	16.9374	test	Classical_image_seg
714440	102.471	test	Rotation_invariant_image_seg
714440	22.8188	test	Classical_image_SDF
714440	575.062	test	Rotation_invariant_image_SDF
714440	3.64123	test	Rotation_invariant_pointcloud_SDF
959564	12.9635	test	Classical_image_seg
959564	79.0234	test	Rotation_invariant_image_seg
959564	31.89	test	Classical_image_SDF
959564	400.035	test	Rotation_invariant_image_SDF
959564	3.53384	test	Rotation_invariant_pointcloud_SDF
686731	26.5533	test	Classical_image_seg
686731	104.311	test	Rotation_invariant_image_seg
686731	92.8225	test	Classical_image_SDF
686731	526.148	test	Rotation_invariant_image_SDF
686731	7.94852	test	Rotation_invariant_pointcloud_SDF
703714	6.04383	test	Classical_image_seg
703714	51.022	test	Rotation_invariant_image_seg
703714	54.6727	test	Classical_image_SDF
703714	457.037	test	Rotation_invariant_image_SDF
703714	2.71434	test	Rotation_invariant_pointcloud_SDF
693840	11.418	test	Classical_image_seg
693840	77.0075	test	Rotation_invariant_image_seg
693840	22.6087	test	Classical_image_SDF
693840	544.924	test	Rotation_invariant_image_SDF
693840	2.28682	test	Rotation_invariant_pointcloud_SDF
717281	10.2677	test	Classical_image_seg
717281	73.6004	test	Rotation_invariant_image_seg
717281	26.9549	test	Classical_image_SDF
717281	769.767	test	Rotation_invariant_image_SDF
717281	2.62164	test	Rotation_invariant_pointcloud_SDF
667792	5.44881	test	Classical_image_seg
667792	78.3317	test	Rotation_invariant_image_seg
667792	27.7643	test	Classical_image_SDF
667792	464.811	test	Rotation_invariant_image_SDF
667792	9.43701	test	Rotation_invariant_pointcloud_SDF
676811	17.9863	test	Classical_image_seg
676811	143.664	test	Rotation_invariant_image_seg
676811	33.094	test	Classical_image_SDF
676811	979.187	test	Rotation_invariant_image_SDF
676811	1.75104	test	Rotation_invariant_pointcloud_SDF
677260	15.5163	test	Classical_image_seg
677260	84.1221	test	Rotation_invariant_image_seg
677260	24.749	test	Classical_image_SDF
677260	571.501	test	Rotation_invariant_image_SDF
677260	1.42718	test	Rotation_invariant_pointcloud_SDF
722080	18.1053	test	Classical_image_seg
722080	119.458	test	Rotation_invariant_image_seg
722080	30.111	test	Classical_image_SDF
722080	867.667	test	Rotation_invariant_image_SDF
722080	3.45812	test	Rotation_invariant_pointcloud_SDF
680674	35.8296	test	Classical_image_seg
680674	171.637	test	Rotation_invariant_image_seg
680674	52.7393	test	Classical_image_SDF
680674	1085.41	test	Rotation_invariant_image_SDF
680674	3.41353	test	Rotation_invariant_pointcloud_SDF
689239	14.3736	test	Classical_image_seg
689239	117.254	test	Rotation_invariant_image_seg
689239	33.0337	test	Classical_image_SDF
689239	448.402	test	Rotation_invariant_image_SDF
689239	2.74264	test	Rotation_invariant_pointcloud_SDF
988908	18.2387	test	Classical_image_seg
988908	88.7342	test	Rotation_invariant_image_seg
988908	107.902	test	Classical_image_SDF
988908	591.511	test	Rotation_invariant_image_SDF
988908	9.62854	test	Rotation_invariant_pointcloud_SDF
691560	9.26082	test	Classical_image_seg
691560	112.316	test	Rotation_invariant_image_seg
691560	28.3789	test	Classical_image_SDF
691560	621.289	test	Rotation_invariant_image_SDF
691560	2.76255	test	Rotation_invariant_pointcloud_SDF
655386	20.7568	test	Classical_image_seg
655386	75.6214	test	Rotation_invariant_image_seg
655386	109.247	test	Classical_image_SDF
655386	888.616	test	Rotation_invariant_image_SDF
655386	9.6127	test	Rotation_invariant_pointcloud_SDF
963499	17.9716	test	Classical_image_seg
963499	80.3952	test	Rotation_invariant_image_seg
963499	50.6492	test	Classical_image_SDF
963499	859.816	test	Rotation_invariant_image_SDF
963499	9.24207	test	Rotation_invariant_pointcloud_SDF
722779	30.5456	test	Classical_image_seg
722779	89.0976	test	Rotation_invariant_image_seg
722779	49.2548	test	Classical_image_SDF
722779	1020.01	test	Rotation_invariant_image_SDF
722779	2.2194	test	Rotation_invariant_pointcloud_SDF
676349	12.96	test	Classical_image_seg
676349	75.7208	test	Rotation_invariant_image_seg
676349	24.6948	test	Classical_image_SDF
676349	651.118	test	Rotation_invariant_image_SDF
676349	1.40734	test	Rotation_invariant_pointcloud_SDF
712298	25.4107	test	Classical_image_seg
712298	190.979	test	Rotation_invariant_image_seg
712298	46.8362	test	Classical_image_SDF
712298	712.29	test	Rotation_invariant_image_SDF
712298	2.89783	test	Rotation_invariant_pointcloud_SDF
712814	7.74636	test	Classical_image_seg
712814	69.0245	test	Rotation_invariant_image_seg
712814	19.2541	test	Classical_image_SDF
712814	411.062	test	Rotation_invariant_image_SDF
712814	3.72671	test	Rotation_invariant_pointcloud_SDF
718503	59.3366	test	Classical_image_seg
718503	136.777	test	Rotation_invariant_image_seg
718503	77.6149	test	Classical_image_SDF
718503	813.742	test	Rotation_invariant_image_SDF
718503	4.58618	test	Rotation_invariant_pointcloud_SDF
679231	28.8276	test	Classical_image_seg
679231	132.175	test	Rotation_invariant_image_seg
679231	40.0695	test	Classical_image_SDF
679231	926.454	test	Rotation_invariant_image_SDF
679231	4.84142	test	Rotation_invariant_pointcloud_SDF
646583	18.1425	test	Classical_image_seg
646583	95.3971	test	Rotation_invariant_image_seg
646583	24.4419	test	Classical_image_SDF
646583	923.047	test	Rotation_invariant_image_SDF
646583	2.34813	test	Rotation_invariant_pointcloud_SDF
710144	8.69506	test	Classical_image_seg
710144	65.5744	test	Rotation_invariant_image_seg
710144	18.3344	test	Classical_image_SDF
710144	589.933	test	Rotation_invariant_image_SDF
710144	2.10095	test	Rotation_invariant_pointcloud_SDF
672148	11.2044	test	Classical_image_seg
672148	92.2192	test	Rotation_invariant_image_seg
672148	19.0954	test	Classical_image_SDF
672148	659.96	test	Rotation_invariant_image_SDF
672148	2.55912	test	Rotation_invariant_pointcloud_SDF
650334	32.1858	test	Classical_image_seg
650334	115.374	test	Rotation_invariant_image_seg
650334	55.754	test	Classical_image_SDF
650334	710.416	test	Rotation_invariant_image_SDF
650334	3.5274	test	Rotation_invariant_pointcloud_SDF
959470	2.27525	test	Classical_image_seg
959470	43.8421	test	Rotation_invariant_image_seg
959470	30.0093	test	Classical_image_SDF
959470	502.352	test	Rotation_invariant_image_SDF
959470	4.06546	test	Rotation_invariant_pointcloud_SDF
728520	34.438	test	Classical_image_seg
728520	101.649	test	Rotation_invariant_image_seg
728520	53.1108	test	Classical_image_SDF
728520	715.029	test	Rotation_invariant_image_SDF
728520	2.67651	test	Rotation_invariant_pointcloud_SDF
642311	15.8861	test	Classical_image_seg
642311	109.679	test	Rotation_invariant_image_seg
642311	33.1833	test	Classical_image_SDF
642311	795.768	test	Rotation_invariant_image_SDF
642311	4.81	test	Rotation_invariant_pointcloud_SDF
678209	8.55067	test	Classical_image_seg
678209	86.2783	test	Rotation_invariant_image_seg
678209	23.6412	test	Classical_image_SDF
678209	454.848	test	Rotation_invariant_image_SDF
678209	3.86688	test	Rotation_invariant_pointcloud_SDF
671653	9.57036	test	Classical_image_seg
671653	72.942	test	Rotation_invariant_image_seg
671653	26.115	test	Classical_image_SDF
671653	473.596	test	Rotation_invariant_image_SDF
671653	4.16186	test	Rotation_invariant_pointcloud_SDF
647470	8.61349	test	Classical_image_seg
647470	103.874	test	Rotation_invariant_image_seg
647470	35.3904	test	Classical_image_SDF
647470	752.077	test	Rotation_invariant_image_SDF
647470	2.35986	test	Rotation_invariant_pointcloud_SDF
647294	7.02799	test	Classical_image_seg
647294	97.1461	test	Rotation_invariant_image_seg
647294	16.5647	test	Classical_image_SDF
647294	583.396	test	Rotation_invariant_image_SDF
647294	2.38131	test	Rotation_invariant_pointcloud_SDF
668036	7.29338	test	Classical_image_seg
668036	115.382	test	Rotation_invariant_image_seg
668036	24.7246	test	Classical_image_SDF
668036	556.055	test	Rotation_invariant_image_SDF
668036	2.03416	test	Rotation_invariant_pointcloud_SDF
686627	8.95446	test	Classical_image_seg
686627	92.1297	test	Rotation_invariant_image_seg
686627	27.38	test	Classical_image_SDF
686627	481.841	test	Rotation_invariant_image_SDF
686627	4.3311	test	Rotation_invariant_pointcloud_SDF
954389	9.66454	test	Classical_image_seg
954389	84.5732	test	Rotation_invariant_image_seg
954389	18.241	test	Classical_image_SDF
954389	601.234	test	Rotation_invariant_image_SDF
954389	4.43948	test	Rotation_invariant_pointcloud_SDF
734122	12.4334	test	Classical_image_seg
734122	76.326	test	Rotation_invariant_image_seg
734122	31.9134	test	Classical_image_SDF
734122	519.386	test	Rotation_invariant_image_SDF
734122	3.67808	test	Rotation_invariant_pointcloud_SDF
968124	32.8513	test	Classical_image_seg
968124	123.014	test	Rotation_invariant_image_seg
968124	49.7995	test	Classical_image_SDF
968124	799.41	test	Rotation_invariant_image_SDF
968124	3.82255	test	Rotation_invariant_pointcloud_SDF
724504	74.8056	test	Classical_image_seg
724504	145.99	test	Rotation_invariant_image_seg
724504	134.284	test	Classical_image_SDF
724504	831.43	test	Rotation_invariant_image_SDF
724504	7.37668	test	Rotation_invariant_pointcloud_SDF
653577	9.49022	test	Classical_image_seg
653577	92.2588	test	Rotation_invariant_image_seg
653577	24.7691	test	Classical_image_SDF
653577	674.249	test	Rotation_invariant_image_SDF
653577	2.84601	test	Rotation_invariant_pointcloud_SDF
721700	12.1137	test	Classical_image_seg
721700	80.6324	test	Rotation_invariant_image_seg
721700	97.4341	test	Classical_image_SDF
721700	744.933	test	Rotation_invariant_image_SDF
721700	14.0691	test	Rotation_invariant_pointcloud_SDF
711378	31.5183	test	Classical_image_seg
711378	121.771	test	Rotation_invariant_image_seg
711378	44.0401	test	Classical_image_SDF
711378	1133.33	test	Rotation_invariant_image_SDF
711378	2.82495	test	Rotation_invariant_pointcloud_SDF
721890	9.84664	test	Classical_image_seg
721890	52.4247	test	Rotation_invariant_image_seg
721890	21.594	test	Classical_image_SDF
721890	552.928	test	Rotation_invariant_image_SDF
721890	2.86678	test	Rotation_invariant_pointcloud_SDF
683270	11.1827	test	Classical_image_seg
683270	58.5291	test	Rotation_invariant_image_seg
683270	23.5237	test	Classical_image_SDF
683270	446.542	test	Rotation_invariant_image_SDF
683270	2.82269	test	Rotation_invariant_pointcloud_SDF
665681	20.3442	test	Classical_image_seg
665681	96.5919	test	Rotation_invariant_image_seg
665681	32.4543	test	Classical_image_SDF
665681	511.03	test	Rotation_invariant_image_SDF
665681	2.46014	test	Rotation_invariant_pointcloud_SDF
703116	7.18258	test	Classical_image_seg
703116	95.5651	test	Rotation_invariant_image_seg
703116	16.4881	test	Classical_image_SDF
703116	714.881	test	Rotation_invariant_image_SDF
703116	2.32351	test	Rotation_invariant_pointcloud_SDF
689783	13.6719	test	Classical_image_seg
689783	109.315	test	Rotation_invariant_image_seg
689783	29.3807	test	Classical_image_SDF
689783	712.221	test	Rotation_invariant_image_SDF
689783	3.35598	test	Rotation_invariant_pointcloud_SDF
673888	13.4766	test	Classical_image_seg
673888	97.6677	test	Rotation_invariant_image_seg
673888	21.2957	test	Classical_image_SDF
673888	574.924	test	Rotation_invariant_image_SDF
673888	1.90874	test	Rotation_invariant_pointcloud_SDF
711587	22.6306	test	Classical_image_seg
711587	58.3526	test	Rotation_invariant_image_seg
711587	129.022	test	Classical_image_SDF
711587	691.114	test	Rotation_invariant_image_SDF
711587	16.8679	test	Rotation_invariant_pointcloud_SDF
725748	20.0723	test	Classical_image_seg
725748	98.5357	test	Rotation_invariant_image_seg
725748	83.8758	test	Classical_image_SDF
725748	811.461	test	Rotation_invariant_image_SDF
725748	15.6957	test	Rotation_invariant_pointcloud_SDF
695268	12.2778	test	Classical_image_seg
695268	90.0805	test	Rotation_invariant_image_seg
695268	68.9579	test	Classical_image_SDF
695268	695.017	test	Rotation_invariant_image_SDF
695268	7.57753	test	Rotation_invariant_pointcloud_SDF
673159	19.7303	test	Classical_image_seg
673159	142.63	test	Rotation_invariant_image_seg
673159	40.6518	test	Classical_image_SDF
673159	884.466	test	Rotation_invariant_image_SDF
673159	3.65387	test	Rotation_invariant_pointcloud_SDF
694921	24.1329	test	Classical_image_seg
694921	133.921	test	Rotation_invariant_image_seg
694921	40.7054	test	Classical_image_SDF
694921	1160.78	test	Rotation_invariant_image_SDF
694921	2.80027	test	Rotation_invariant_pointcloud_SDF
663141	11.3817	test	Classical_image_seg
663141	98.8381	test	Rotation_invariant_image_seg
663141	22.4526	test	Classical_image_SDF
663141	673.346	test	Rotation_invariant_image_SDF
663141	2.11551	test	Rotation_invariant_pointcloud_SDF
658058	22.4997	test	Classical_image_seg
658058	126.012	test	Rotation_invariant_image_seg
658058	32.8782	test	Classical_image_SDF
658058	572.193	test	Rotation_invariant_image_SDF
658058	2.30794	test	Rotation_invariant_pointcloud_SDF
703635	6.18803	test	Classical_image_seg
703635	59.633	test	Rotation_invariant_image_seg
703635	16.1849	test	Classical_image_SDF
703635	493.162	test	Rotation_invariant_image_SDF
703635	1.58433	test	Rotation_invariant_pointcloud_SDF
727350	12.8511	test	Classical_image_seg
727350	88.679	test	Rotation_invariant_image_seg
727350	44.0721	test	Classical_image_SDF
727350	992.702	test	Rotation_invariant_image_SDF
727350	8.31656	test	Rotation_invariant_pointcloud_SDF
643474	6.52381	test	Classical_image_seg
643474	55.4674	test	Rotation_invariant_image_seg
643474	13.3666	test	Classical_image_SDF
643474	461.677	test	Rotation_invariant_image_SDF
643474	1.43287	test	Rotation_invariant_pointcloud_SDF
707588	19.5503	test	Classical_image_seg
707588	99.8991	test	Rotation_invariant_image_seg
707588	118.132	test	Classical_image_SDF
707588	787.833	test	Rotation_invariant_image_SDF
707588	12.2336	test	Rotation_invariant_pointcloud_SDF
670941	14.9453	test	Classical_image_seg
670941	85.9841	test	Rotation_invariant_image_seg
670941	33.1097	test	Classical_image_SDF
670941	765.131	test	Rotation_invariant_image_SDF
670941	2.10224	test	Rotation_invariant_pointcloud_SDF
647476	11.2287	test	Classical_image_seg
647476	97.9484	test	Rotation_invariant_image_seg
647476	43.1855	test	Classical_image_SDF
647476	1962.53	test	Rotation_invariant_image_SDF
647476	3.05949	test	Rotation_invariant_pointcloud_SDF
715343	13.4048	test	Classical_image_seg
715343	98.479	test	Rotation_invariant_image_seg
715343	22.3118	test	Classical_image_SDF
715343	852.818	test	Rotation_invariant_image_SDF
715343	1.21947	test	Rotation_invariant_pointcloud_SDF
674327	8.25914	test	Classical_image_seg
674327	91.064	test	Rotation_invariant_image_seg
674327	47.3942	test	Classical_image_SDF
674327	700.341	test	Rotation_invariant_image_SDF
674327	5.06965	test	Rotation_invariant_pointcloud_SDF
729182	2.50566	test	Classical_image_seg
729182	55.1064	test	Rotation_invariant_image_seg
729182	11.6176	test	Classical_image_SDF
729182	393.469	test	Rotation_invariant_image_SDF
729182	1.34104	test	Rotation_invariant_pointcloud_SDF
647913	24.8894	test	Classical_image_seg
647913	153.475	test	Rotation_invariant_image_seg
647913	68.8415	test	Classical_image_SDF
647913	1096.3	test	Rotation_invariant_image_SDF
647913	2.78005	test	Rotation_invariant_pointcloud_SDF
725378	4.549	test	Classical_image_seg
725378	80.9039	test	Rotation_invariant_image_seg
725378	17.8872	test	Classical_image_SDF
725378	523.777	test	Rotation_invariant_image_SDF
725378	2.33727	test	Rotation_invariant_pointcloud_SDF
672374	7.16226	test	Classical_image_seg
672374	59.4771	test	Rotation_invariant_image_seg
672374	14.6755	test	Classical_image_SDF
672374	538.217	test	Rotation_invariant_image_SDF
672374	2.53349	test	Rotation_invariant_pointcloud_SDF
646336	22.8599	test	Classical_image_seg
646336	105.866	test	Rotation_invariant_image_seg
646336	36.6689	test	Classical_image_SDF
646336	706.621	test	Rotation_invariant_image_SDF
646336	3.43609	test	Rotation_invariant_pointcloud_SDF
974552	14.432	test	Classical_image_seg
974552	94.5778	test	Rotation_invariant_image_seg
974552	24.1395	test	Classical_image_SDF
974552	1113.51	test	Rotation_invariant_image_SDF
974552	3.76073	test	Rotation_invariant_pointcloud_SDF
683426	15.1022	test	Classical_image_seg
683426	76.3367	test	Rotation_invariant_image_seg
683426	70.3541	test	Classical_image_SDF
683426	833.284	test	Rotation_invariant_image_SDF
683426	12.9496	test	Rotation_invariant_pointcloud_SDF
954243	49.4681	test	Classical_image_seg
954243	141.086	test	Rotation_invariant_image_seg
954243	67.2271	test	Classical_image_SDF
954243	1143.38	test	Rotation_invariant_image_SDF
954243	1.4677	test	Rotation_invariant_pointcloud_SDF
988968	34.4751	test	Classical_image_seg
988968	123.779	test	Rotation_invariant_image_seg
988968	54.6058	test	Classical_image_SDF
988968	811.817	test	Rotation_invariant_image_SDF
988968	7.67391	test	Rotation_invariant_pointcloud_SDF
655709	3.03428	test	Classical_image_seg
655709	71.8861	test	Rotation_invariant_image_seg
655709	14.8086	test	Classical_image_SDF
655709	478.17	test	Rotation_invariant_image_SDF
655709	2.91335	test	Rotation_invariant_pointcloud_SDF
684237	29.9956	test	Classical_image_seg
684237	61.8968	test	Rotation_invariant_image_seg
684237	92.1668	test	Classical_image_SDF
684237	694.203	test	Rotation_invariant_image_SDF
684237	6.17238	test	Rotation_invariant_pointcloud_SDF
653438	18.1918	test	Classical_image_seg
653438	122.498	test	Rotation_invariant_image_seg
653438	44.7391	test	Classical_image_SDF
653438	797.283	test	Rotation_invariant_image_SDF
653438	3.07571	test	Rotation_invariant_pointcloud_SDF
647630	15.5384	test	Classical_image_seg
647630	84.1994	test	Rotation_invariant_image_seg
647630	34.7088	test	Classical_image_SDF
647630	792.479	test	Rotation_invariant_image_SDF
647630	3.91006	test	Rotation_invariant_pointcloud_SDF
698466	10.8792	test	Classical_image_seg
698466	62.301	test	Rotation_invariant_image_seg
698466	18.8363	test	Classical_image_SDF
698466	523.663	test	Rotation_invariant_image_SDF
698466	2.2059	test	Rotation_invariant_pointcloud_SDF
696955	9.47182	test	Classical_image_seg
696955	85.4737	test	Rotation_invariant_image_seg
696955	28.3329	test	Classical_image_SDF
696955	754.847	test	Rotation_invariant_image_SDF
696955	2.97778	test	Rotation_invariant_pointcloud_SDF
661008	15.604	test	Classical_image_seg
661008	95.1654	test	Rotation_invariant_image_seg
661008	39.9435	test	Classical_image_SDF
661008	887.141	test	Rotation_invariant_image_SDF
661008	3.04405	test	Rotation_invariant_pointcloud_SDF
648139	5.26743	test	Classical_image_seg
648139	94.4614	test	Rotation_invariant_image_seg
648139	16.1364	test	Classical_image_SDF
648139	547.226	test	Rotation_invariant_image_SDF
648139	2.00095	test	Rotation_invariant_pointcloud_SDF
645995	8.42695	test	Classical_image_seg
645995	61.9573	test	Rotation_invariant_image_seg
645995	22.5488	test	Classical_image_SDF
645995	1026.33	test	Rotation_invariant_image_SDF
645995	1.75465	test	Rotation_invariant_pointcloud_SDF
712378	8.99065	test	Classical_image_seg
712378	78.1982	test	Rotation_invariant_image_seg
712378	20.6166	test	Classical_image_SDF
712378	657.454	test	Rotation_invariant_image_SDF
712378	1.22489	test	Rotation_invariant_pointcloud_SDF
702343	18.3346	test	Classical_image_seg
702343	105.419	test	Rotation_invariant_image_seg
702343	31.3299	test	Classical_image_SDF
702343	666.269	test	Rotation_invariant_image_SDF
702343	3.56545	test	Rotation_invariant_pointcloud_SDF
692119	17.3793	test	Classical_image_seg
692119	101.635	test	Rotation_invariant_image_seg
692119	39.3959	test	Classical_image_SDF
692119	653.152	test	Rotation_invariant_image_SDF
692119	3.88531	test	Rotation_invariant_pointcloud_SDF
660524	7.93163	test	Classical_image_seg
660524	99.5985	test	Rotation_invariant_image_seg
660524	36.6212	test	Classical_image_SDF
660524	663.226	test	Rotation_invariant_image_SDF
660524	10.2037	test	Rotation_invariant_pointcloud_SDF
663037	27.268	test	Classical_image_seg
663037	139.5	test	Rotation_invariant_image_seg
663037	52.9426	test	Classical_image_SDF
663037	657.355	test	Rotation_invariant_image_SDF
663037	3.85419	test	Rotation_invariant_pointcloud_SDF
701164	22.5195	test	Classical_image_seg
701164	88.2159	test	Rotation_invariant_image_seg
701164	37.577	test	Classical_image_SDF
701164	829.952	test	Rotation_invariant_image_SDF
701164	2.1912	test	Rotation_invariant_pointcloud_SDF
644934	8.051	test	Classical_image_seg
644934	82.9252	test	Rotation_invariant_image_seg
644934	20.1756	test	Classical_image_SDF
644934	626.539	test	Rotation_invariant_image_SDF
644934	4.20892	test	Rotation_invariant_pointcloud_SDF
700292	9.88073	test	Classical_image_seg
700292	86.7693	test	Rotation_invariant_image_seg
700292	24.3057	test	Classical_image_SDF
700292	535.938	test	Rotation_invariant_image_SDF
700292	4.40173	test	Rotation_invariant_pointcloud_SDF
646325	17.6091	test	Classical_image_seg
646325	87.1302	test	Rotation_invariant_image_seg
646325	36.7401	test	Classical_image_SDF
646325	608.608	test	Rotation_invariant_image_SDF
646325	2.69675	test	Rotation_invariant_pointcloud_SDF
683052	18.0416	test	Classical_image_seg
683052	112.297	test	Rotation_invariant_image_seg
683052	59.1038	test	Classical_image_SDF
683052	830.51	test	Rotation_invariant_image_SDF
683052	4.52021	test	Rotation_invariant_pointcloud_SDF
687466	17.2668	test	Classical_image_seg
687466	90.6814	test	Rotation_invariant_image_seg
687466	118.281	test	Classical_image_SDF
687466	856.029	test	Rotation_invariant_image_SDF
687466	7.79029	test	Rotation_invariant_pointcloud_SDF
720148	16.8152	test	Classical_image_seg
720148	96.9459	test	Rotation_invariant_image_seg
720148	39.6701	test	Classical_image_SDF
720148	1080.57	test	Rotation_invariant_image_SDF
720148	3.35421	test	Rotation_invariant_pointcloud_SDF
703330	7.30729	test	Classical_image_seg
703330	41.7483	test	Rotation_invariant_image_seg
703330	15.8982	test	Classical_image_SDF
703330	354.587	test	Rotation_invariant_image_SDF
703330	3.59921	test	Rotation_invariant_pointcloud_SDF
679489	8.69602	test	Classical_image_seg
679489	90.716	test	Rotation_invariant_image_seg
679489	32.6806	test	Classical_image_SDF
679489	569.916	test	Rotation_invariant_image_SDF
679489	2.23054	test	Rotation_invariant_pointcloud_SDF
647533	12.1958	test	Classical_image_seg
647533	81.2197	test	Rotation_invariant_image_seg
647533	17.7881	test	Classical_image_SDF
647533	522.949	test	Rotation_invariant_image_SDF
[truncated: 6,866 more rows]

## Sheet: rotation_invariance_error
model	value	id	theta
Classical_image_seg	0	717559	0
Classical_image_seg	0.60935	717559	90
Classical_image_seg	0.692995	717559	180
Classical_image_seg	0.592181	717559	270
Classical_image_seg	0	968802	0
Classical_image_seg	0.680386	968802	90
Classical_image_seg	0.648737	968802	180
Classical_image_seg	0.685565	968802	270
Classical_image_seg	0	695367	0
Classical_image_seg	0.6562	695367	90
Classical_image_seg	0.713644	695367	180
Classical_image_seg	0.646447	695367	270
Classical_image_seg	0	714126	0
Classical_image_seg	0.557618	714126	90
Classical_image_seg	0.6198	714126	180
Classical_image_seg	0.541811	714126	270
Classical_image_seg	0	651291	0
Classical_image_seg	0.407624	651291	90
Classical_image_seg	0.404756	651291	180
Classical_image_seg	0.413004	651291	270
Classical_image_seg	0	980012	0
Classical_image_seg	0.563173	980012	90
Classical_image_seg	0.618737	980012	180
Classical_image_seg	0.585322	980012	270
Classical_image_seg	0	658746	0
Classical_image_seg	0.617637	658746	90
Classical_image_seg	0.670917	658746	180
Classical_image_seg	0.610912	658746	270
Classical_image_seg	0	650906	0
Classical_image_seg	0.654078	650906	90
Classical_image_seg	0.600488	650906	180
Classical_image_seg	0.637896	650906	270
Classical_image_seg	0	964798	0
Classical_image_seg	0.738475	964798	90
Classical_image_seg	0.633923	964798	180
Classical_image_seg	0.749232	964798	270
Classical_image_seg	0	664820	0
Classical_image_seg	0.639202	664820	90
Classical_image_seg	0.672743	664820	180
Classical_image_seg	0.636698	664820	270
Classical_image_seg	0	989954	0
Classical_image_seg	0.644557	989954	90
Classical_image_seg	0.687124	989954	180
Classical_image_seg	0.677144	989954	270
Classical_image_seg	0	686005	0
Classical_image_seg	0.638912	686005	90
Classical_image_seg	0.672238	686005	180
Classical_image_seg	0.641143	686005	270
Classical_image_seg	0	721984	0
Classical_image_seg	0.70442	721984	90
Classical_image_seg	0.690209	721984	180
Classical_image_seg	0.7115	721984	270
Classical_image_seg	0	683390	0
Classical_image_seg	0.69104	683390	90
Classical_image_seg	0.661676	683390	180
Classical_image_seg	0.662867	683390	270
Classical_image_seg	0	965534	0
Classical_image_seg	0.673914	965534	90
Classical_image_seg	0.650628	965534	180
Classical_image_seg	0.648812	965534	270
Classical_image_seg	0	666106	0
Classical_image_seg	0.633244	666106	90
Classical_image_seg	0.618891	666106	180
Classical_image_seg	0.643998	666106	270
Classical_image_seg	0	691553	0
Classical_image_seg	0.684147	691553	90
Classical_image_seg	0.643258	691553	180
Classical_image_seg	0.682786	691553	270
Classical_image_seg	0	648816	0
Classical_image_seg	0.665332	648816	90
Classical_image_seg	0.668647	648816	180
Classical_image_seg	0.648888	648816	270
Classical_image_seg	0	661110	0
Classical_image_seg	0.683873	661110	90
Classical_image_seg	0.734992	661110	180
Classical_image_seg	0.65391	661110	270
Classical_image_seg	0	973308	0
Classical_image_seg	0.632693	973308	90
Classical_image_seg	0.685815	973308	180
Classical_image_seg	0.625545	973308	270
Classical_image_seg	0	970094	0
Classical_image_seg	0.656404	970094	90
Classical_image_seg	0.698606	970094	180
Classical_image_seg	0.69055	970094	270
Classical_image_seg	0	671462	0
Classical_image_seg	0.656787	671462	90
Classical_image_seg	0.706775	671462	180
Classical_image_seg	0.672585	671462	270
Classical_image_seg	0	723878	0
Classical_image_seg	0.701536	723878	90
Classical_image_seg	0.719848	723878	180
Classical_image_seg	0.687629	723878	270
Classical_image_seg	0	965095	0
Classical_image_seg	0.686663	965095	90
Classical_image_seg	0.654416	965095	180
Classical_image_seg	0.696377	965095	270
Classical_image_seg	0	665567	0
Classical_image_seg	0.643534	665567	90
Classical_image_seg	0.683819	665567	180
Classical_image_seg	0.660314	665567	270
Classical_image_seg	0	706804	0
Classical_image_seg	0.694761	706804	90
Classical_image_seg	0.676322	706804	180
Classical_image_seg	0.717384	706804	270
Classical_image_seg	0	717177	0
Classical_image_seg	0.60832	717177	90
Classical_image_seg	0.7275	717177	180
Classical_image_seg	0.628738	717177	270
Classical_image_seg	0	957253	0
Classical_image_seg	0.607854	957253	90
Classical_image_seg	0.62128	957253	180
Classical_image_seg	0.629897	957253	270
Classical_image_seg	0	700305	0
Classical_image_seg	0.653795	700305	90
Classical_image_seg	0.638784	700305	180
Classical_image_seg	0.658368	700305	270
Classical_image_seg	0	686018	0
Classical_image_seg	0.676438	686018	90
Classical_image_seg	0.665546	686018	180
Classical_image_seg	0.683476	686018	270
Classical_image_seg	0	690677	0
Classical_image_seg	0.652889	690677	90
Classical_image_seg	0.641424	690677	180
Classical_image_seg	0.661581	690677	270
Classical_image_seg	0	707363	0
Classical_image_seg	0.638437	707363	90
Classical_image_seg	0.702025	707363	180
Classical_image_seg	0.637298	707363	270
Classical_image_seg	0	680678	0
Classical_image_seg	0.5884	680678	90
Classical_image_seg	0.644222	680678	180
Classical_image_seg	0.57577	680678	270
Classical_image_seg	0	715943	0
Classical_image_seg	0.565392	715943	90
Classical_image_seg	0.699584	715943	180
Classical_image_seg	0.562281	715943	270
Classical_image_seg	0	713925	0
Classical_image_seg	0.676282	713925	90
Classical_image_seg	0.611646	713925	180
Classical_image_seg	0.693319	713925	270
Classical_image_seg	0	661629	0
Classical_image_seg	0.702054	661629	90
Classical_image_seg	0.631954	661629	180
Classical_image_seg	0.708169	661629	270
Classical_image_seg	0	663842	0
Classical_image_seg	0.643027	663842	90
Classical_image_seg	0.643451	663842	180
Classical_image_seg	0.638161	663842	270
Classical_image_seg	0	678784	0
Classical_image_seg	0.627783	678784	90
Classical_image_seg	0.638583	678784	180
Classical_image_seg	0.61201	678784	270
Classical_image_seg	0	701944	0
Classical_image_seg	0.690511	701944	90
Classical_image_seg	0.746481	701944	180
Classical_image_seg	0.679066	701944	270
Classical_image_seg	0	721894	0
Classical_image_seg	0.594229	721894	90
Classical_image_seg	0.651511	721894	180
Classical_image_seg	0.610406	721894	270
Classical_image_seg	0	979260	0
Classical_image_seg	0.636346	979260	90
Classical_image_seg	0.688316	979260	180
Classical_image_seg	0.629081	979260	270
Classical_image_seg	0	651168	0
Classical_image_seg	0.675898	651168	90
Classical_image_seg	0.762473	651168	180
Classical_image_seg	0.702087	651168	270
Classical_image_seg	0	674556	0
Classical_image_seg	0.603679	674556	90
Classical_image_seg	0.729061	674556	180
Classical_image_seg	0.612518	674556	270
Classical_image_seg	0	667032	0
Classical_image_seg	0.70454	667032	90
Classical_image_seg	0.697203	667032	180
Classical_image_seg	0.692781	667032	270
Classical_image_seg	0	722869	0
Classical_image_seg	0.677985	722869	90
Classical_image_seg	0.553595	722869	180
Classical_image_seg	0.653196	722869	270
Classical_image_seg	0	676136	0
Classical_image_seg	0.616206	676136	90
Classical_image_seg	0.684636	676136	180
Classical_image_seg	0.604212	676136	270
Classical_image_seg	0	711693	0
Classical_image_seg	0.697614	711693	90
Classical_image_seg	0.622372	711693	180
Classical_image_seg	0.680543	711693	270
Classical_image_seg	0	670208	0
Classical_image_seg	0.729175	670208	90
Classical_image_seg	0.625034	670208	180
Classical_image_seg	0.730803	670208	270
Classical_image_seg	0	718785	0
Classical_image_seg	0.697993	718785	90
Classical_image_seg	0.722891	718785	180
Classical_image_seg	0.696604	718785	270
Classical_image_seg	0	671249	0
Classical_image_seg	0.653283	671249	90
Classical_image_seg	0.714183	671249	180
Classical_image_seg	0.666492	671249	270
Classical_image_seg	0	655175	0
Classical_image_seg	0.629968	655175	90
Classical_image_seg	0.655296	655175	180
Classical_image_seg	0.638827	655175	270
Classical_image_seg	0	704449	0
Classical_image_seg	0.70389	704449	90
Classical_image_seg	0.633532	704449	180
Classical_image_seg	0.715206	704449	270
Classical_image_seg	0	733611	0
Classical_image_seg	0.643052	733611	90
Classical_image_seg	0.66163	733611	180
Classical_image_seg	0.636346	733611	270
Classical_image_seg	0	722785	0
Classical_image_seg	0.676558	722785	90
Classical_image_seg	0.683334	722785	180
Classical_image_seg	0.655926	722785	270
Classical_image_seg	0	699844	0
Classical_image_seg	0.716879	699844	90
Classical_image_seg	0.662532	699844	180
Classical_image_seg	0.718573	699844	270
Classical_image_seg	0	689249	0
Classical_image_seg	0.590664	689249	90
Classical_image_seg	0.61991	689249	180
Classical_image_seg	0.589113	689249	270
Classical_image_seg	0	684117	0
Classical_image_seg	0.666971	684117	90
Classical_image_seg	0.59496	684117	180
Classical_image_seg	0.678545	684117	270
Classical_image_seg	0	672955	0
Classical_image_seg	0.662633	672955	90
Classical_image_seg	0.523363	672955	180
Classical_image_seg	0.679142	672955	270
Classical_image_seg	0	707014	0
Classical_image_seg	0.696274	707014	90
Classical_image_seg	0.626171	707014	180
Classical_image_seg	0.699605	707014	270
Classical_image_seg	0	715013	0
Classical_image_seg	0.687261	715013	90
Classical_image_seg	0.619346	715013	180
Classical_image_seg	0.674615	715013	270
Classical_image_seg	0	658946	0
Classical_image_seg	0.638972	658946	90
Classical_image_seg	0.674067	658946	180
Classical_image_seg	0.659157	658946	270
Classical_image_seg	0	658836	0
Classical_image_seg	0.632429	658836	90
Classical_image_seg	0.622588	658836	180
Classical_image_seg	0.644375	658836	270
Classical_image_seg	0	965551	0
Classical_image_seg	0.620658	965551	90
Classical_image_seg	0.653555	965551	180
Classical_image_seg	0.648497	965551	270
Classical_image_seg	0	653757	0
Classical_image_seg	0.734395	653757	90
Classical_image_seg	0.565713	653757	180
Classical_image_seg	0.710297	653757	270
Classical_image_seg	0	718209	0
Classical_image_seg	0.683313	718209	90
Classical_image_seg	0.700057	718209	180
Classical_image_seg	0.693477	718209	270
Classical_image_seg	0	677020	0
Classical_image_seg	0.651197	677020	90
Classical_image_seg	0.651522	677020	180
Classical_image_seg	0.648411	677020	270
Classical_image_seg	0	641514	0
Classical_image_seg	0.735327	641514	90
Classical_image_seg	0.639742	641514	180
Classical_image_seg	0.71335	641514	270
Classical_image_seg	0	730172	0
Classical_image_seg	0.612236	730172	90
Classical_image_seg	0.696523	730172	180
Classical_image_seg	0.606619	730172	270
Classical_image_seg	0	729946	0
Classical_image_seg	0.679577	729946	90
Classical_image_seg	0.662708	729946	180
Classical_image_seg	0.691655	729946	270
Classical_image_seg	0	722175	0
Classical_image_seg	0.670099	722175	90
Classical_image_seg	0.689917	722175	180
Classical_image_seg	0.697087	722175	270
Classical_image_seg	0	733963	0
Classical_image_seg	0.70259	733963	90
Classical_image_seg	0.638939	733963	180
Classical_image_seg	0.701812	733963	270
Classical_image_seg	0	660783	0
Classical_image_seg	0.685801	660783	90
Classical_image_seg	0.74397	660783	180
Classical_image_seg	0.67526	660783	270
Classical_image_seg	0	655838	0
Classical_image_seg	0.647739	655838	90
Classical_image_seg	0.6392	655838	180
Classical_image_seg	0.635985	655838	270
Classical_image_seg	0	979352	0
Classical_image_seg	0.683441	979352	90
Classical_image_seg	0.645397	979352	180
Classical_image_seg	0.654594	979352	270
Classical_image_seg	0	686334	0
Classical_image_seg	0.582966	686334	90
Classical_image_seg	0.684432	686334	180
Classical_image_seg	0.609653	686334	270
Classical_image_seg	0	979978	0
Classical_image_seg	0.669457	979978	90
Classical_image_seg	0.698651	979978	180
Classical_image_seg	0.669403	979978	270
Classical_image_seg	0	657056	0
Classical_image_seg	0.646047	657056	90
Classical_image_seg	0.703007	657056	180
Classical_image_seg	0.630833	657056	270
Classical_image_seg	0	683863	0
Classical_image_seg	0.653592	683863	90
Classical_image_seg	0.675604	683863	180
Classical_image_seg	0.633936	683863	270
Classical_image_seg	0	965899	0
Classical_image_seg	0.663306	965899	90
Classical_image_seg	0.616511	965899	180
Classical_image_seg	0.65149	965899	270
Classical_image_seg	0	716803	0
Classical_image_seg	0.681884	716803	90
Classical_image_seg	0.694636	716803	180
Classical_image_seg	0.684084	716803	270
Classical_image_seg	0	700515	0
Classical_image_seg	0.630736	700515	90
Classical_image_seg	0.666183	700515	180
Classical_image_seg	0.63583	700515	270
Classical_image_seg	0	973904	0
Classical_image_seg	0.670354	973904	90
Classical_image_seg	0.717835	973904	180
Classical_image_seg	0.697625	973904	270
Classical_image_seg	0	722871	0
Classical_image_seg	0.618778	722871	90
Classical_image_seg	0.622963	722871	180
Classical_image_seg	0.631283	722871	270
Classical_image_seg	0	975754	0
Classical_image_seg	0.702482	975754	90
Classical_image_seg	0.715706	975754	180
Classical_image_seg	0.657161	975754	270
Classical_image_seg	0	679008	0
Classical_image_seg	0.647334	679008	90
Classical_image_seg	0.681756	679008	180
Classical_image_seg	0.635334	679008	270
Classical_image_seg	0	697756	0
Classical_image_seg	0.67509	697756	90
Classical_image_seg	0.683503	697756	180
Classical_image_seg	0.671024	697756	270
Classical_image_seg	0	684235	0
Classical_image_seg	0.642296	684235	90
Classical_image_seg	0.681423	684235	180
Classical_image_seg	0.622072	684235	270
Classical_image_seg	0	653122	0
Classical_image_seg	0.71092	653122	90
Classical_image_seg	0.748907	653122	180
Classical_image_seg	0.678787	653122	270
Classical_image_seg	0	988840	0
Classical_image_seg	0.637867	988840	90
Classical_image_seg	0.650309	988840	180
Classical_image_seg	0.62983	988840	270
Classical_image_seg	0	712819	0
Classical_image_seg	0.643206	712819	90
Classical_image_seg	0.754593	712819	180
Classical_image_seg	0.663657	712819	270
Classical_image_seg	0	979888	0
Classical_image_seg	0.601355	979888	90
Classical_image_seg	0.672723	979888	180
Classical_image_seg	0.607831	979888	270
Classical_image_seg	0	646229	0
Classical_image_seg	0.6415	646229	90
Classical_image_seg	0.712085	646229	180
Classical_image_seg	0.649454	646229	270
Classical_image_seg	0	645692	0
Classical_image_seg	0.675182	645692	90
Classical_image_seg	0.674878	645692	180
Classical_image_seg	0.655384	645692	270
Classical_image_seg	0	645389	0
Classical_image_seg	0.703655	645389	90
Classical_image_seg	0.587096	645389	180
Classical_image_seg	0.71599	645389	270
Classical_image_seg	0	653671	0
Classical_image_seg	0.67918	653671	90
Classical_image_seg	0.699735	653671	180
Classical_image_seg	0.668439	653671	270
Classical_image_seg	0	648024	0
Classical_image_seg	0.687552	648024	90
Classical_image_seg	0.68128	648024	180
Classical_image_seg	0.678449	648024	270
Classical_image_seg	0	655275	0
Classical_image_seg	0.549971	655275	90
Classical_image_seg	0.581317	655275	180
Classical_image_seg	0.550838	655275	270
Classical_image_seg	0	701455	0
Classical_image_seg	0.652409	701455	90
Classical_image_seg	0.649835	701455	180
Classical_image_seg	0.643077	701455	270
Classical_image_seg	0	978958	0
Classical_image_seg	0.56552	978958	90
Classical_image_seg	0.600271	978958	180
Classical_image_seg	0.56758	978958	270
Classical_image_seg	0	686016	0
Classical_image_seg	0.636764	686016	90
Classical_image_seg	0.704763	686016	180
Classical_image_seg	0.652467	686016	270
Classical_image_seg	0	706371	0
Classical_image_seg	0.683741	706371	90
Classical_image_seg	0.6978	706371	180
Classical_image_seg	0.701322	706371	270
Classical_image_seg	0	681714	0
Classical_image_seg	0.721115	681714	90
Classical_image_seg	0.73849	681714	180
Classical_image_seg	0.729919	681714	270
Classical_image_seg	0	657206	0
Classical_image_seg	0.503005	657206	90
Classical_image_seg	0.56916	657206	180
Classical_image_seg	0.520748	657206	270
Classical_image_seg	0	717840	0
Classical_image_seg	0.61149	717840	90
Classical_image_seg	0.641018	717840	180
Classical_image_seg	0.620365	717840	270
Classical_image_seg	0	645783	0
Classical_image_seg	0.656846	645783	90
Classical_image_seg	0.589848	645783	180
Classical_image_seg	0.683785	645783	270
Classical_image_seg	0	665565	0
Classical_image_seg	0.624269	665565	90
Classical_image_seg	0.611589	665565	180
Classical_image_seg	0.598477	665565	270
Classical_image_seg	0	967960	0
Classical_image_seg	0.643474	967960	90
Classical_image_seg	0.645581	967960	180
Classical_image_seg	0.652746	967960	270
Classical_image_seg	0	660684	0
Classical_image_seg	0.638447	660684	90
Classical_image_seg	0.699012	660684	180
Classical_image_seg	0.652854	660684	270
Classical_image_seg	0	644293	0
Classical_image_seg	0.638062	644293	90
Classical_image_seg	0.699619	644293	180
Classical_image_seg	0.630294	644293	270
Classical_image_seg	0	733182	0
Classical_image_seg	0.648763	733182	90
Classical_image_seg	0.737711	733182	180
Classical_image_seg	0.655818	733182	270
Classical_image_seg	0	705260	0
Classical_image_seg	0.603987	705260	90
Classical_image_seg	0.608065	705260	180
Classical_image_seg	0.580578	705260	270
Classical_image_seg	0	732445	0
Classical_image_seg	0.701511	732445	90
Classical_image_seg	0.697185	732445	180
Classical_image_seg	0.683377	732445	270
Classical_image_seg	0	725635	0
Classical_image_seg	0.645102	725635	90
Classical_image_seg	0.677881	725635	180
Classical_image_seg	0.646255	725635	270
Classical_image_seg	0	653539	0
Classical_image_seg	0.662927	653539	90
Classical_image_seg	0.675134	653539	180
Classical_image_seg	0.639742	653539	270
Classical_image_seg	0	654817	0
Classical_image_seg	0.5866	654817	90
Classical_image_seg	0.665488	654817	180
Classical_image_seg	0.608871	654817	270
Classical_image_seg	0	656860	0
Classical_image_seg	0.710248	656860	90
Classical_image_seg	0.663857	656860	180
Classical_image_seg	0.709349	656860	270
Classical_image_seg	0	710926	0
Classical_image_seg	0.614764	710926	90
Classical_image_seg	0.699252	710926	180
Classical_image_seg	0.632753	710926	270
Classical_image_seg	0	660665	0
Classical_image_seg	0.623961	660665	90
Classical_image_seg	0.722268	660665	180
Classical_image_seg	0.655455	660665	270
Classical_image_seg	0	659260	0
Classical_image_seg	0.676425	659260	90
Classical_image_seg	0.720795	659260	180
Classical_image_seg	0.714345	659260	270
Classical_image_seg	0	732571	0
Classical_image_seg	0.674314	732571	90
Classical_image_seg	0.74353	732571	180
Classical_image_seg	0.66294	732571	270
Classical_image_seg	0	680146	0
Classical_image_seg	0.622085	680146	90
Classical_image_seg	0.613405	680146	180
Classical_image_seg	0.619771	680146	270
Classical_image_seg	0	656458	0
Classical_image_seg	0.624166	656458	90
Classical_image_seg	0.652043	656458	180
Classical_image_seg	0.648629	656458	270
Classical_image_seg	0	711588	0
Classical_image_seg	0.677066	711588	90
Classical_image_seg	0.646467	711588	180
Classical_image_seg	0.696911	711588	270
Classical_image_seg	0	661234	0
Classical_image_seg	0.637649	661234	90
Classical_image_seg	0.662426	661234	180
Classical_image_seg	0.627737	661234	270
Classical_image_seg	0	666092	0
Classical_image_seg	0.62606	666092	90
Classical_image_seg	0.674615	666092	180
Classical_image_seg	0.638307	666092	270
Classical_image_seg	0	656262	0
Classical_image_seg	0.646348	656262	90
Classical_image_seg	0.685878	656262	180
Classical_image_seg	0.684975	656262	270
Classical_image_seg	0	713444	0
Classical_image_seg	0.682923	713444	90
Classical_image_seg	0.649403	713444	180
Classical_image_seg	0.666414	713444	270
Classical_image_seg	0	722793	0
Classical_image_seg	0.720278	722793	90
Classical_image_seg	0.687964	722793	180
Classical_image_seg	0.72013	722793	270
Classical_image_seg	0	646465	0
Classical_image_seg	0.627897	646465	90
Classical_image_seg	0.732451	646465	180
Classical_image_seg	0.629411	646465	270
Classical_image_seg	0	677016	0
Classical_image_seg	0.634347	677016	90
Classical_image_seg	0.635606	677016	180
Classical_image_seg	0.65274	677016	270
Classical_image_seg	0	651433	0
Classical_image_seg	0.610861	651433	90
Classical_image_seg	0.647093	651433	180
Classical_image_seg	0.600679	651433	270
Classical_image_seg	0	675479	0
Classical_image_seg	0.636786	675479	90
Classical_image_seg	0.702039	675479	180
Classical_image_seg	0.681082	675479	270
Classical_image_seg	0	731149	0
Classical_image_seg	0.71092	731149	90
Classical_image_seg	0.729969	731149	180
Classical_image_seg	0.712556	731149	270
Classical_image_seg	0	683261	0
Classical_image_seg	0.572421	683261	90
Classical_image_seg	0.64253	683261	180
Classical_image_seg	0.599108	683261	270
Classical_image_seg	0	675697	0
Classical_image_seg	0.568899	675697	90
Classical_image_seg	0.647228	675697	180
Classical_image_seg	0.580886	675697	270
Classical_image_seg	0	726115	0
Classical_image_seg	0.674018	726115	90
Classical_image_seg	0.686333	726115	180
Classical_image_seg	0.694694	726115	270
Classical_image_seg	0	676466	0
Classical_image_seg	0.653106	676466	90
Classical_image_seg	0.703071	676466	180
Classical_image_seg	0.659422	676466	270
Classical_image_seg	0	644024	0
Classical_image_seg	0.660411	644024	90
Classical_image_seg	0.587356	644024	180
Classical_image_seg	0.657373	644024	270
Classical_image_seg	0	699818	0
Classical_image_seg	0.623926	699818	90
Classical_image_seg	0.650629	699818	180
Classical_image_seg	0.635128	699818	270
Classical_image_seg	0	676915	0
Classical_image_seg	0.682843	676915	90
Classical_image_seg	0.702949	676915	180
Classical_image_seg	0.659541	676915	270
Classical_image_seg	0	642786	0
Classical_image_seg	0.647795	642786	90
Classical_image_seg	0.71515	642786	180
Classical_image_seg	0.676712	642786	270
Classical_image_seg	0	647917	0
Classical_image_seg	0.716714	647917	90
Classical_image_seg	0.686573	647917	180
Classical_image_seg	0.674114	647917	270
Classical_image_seg	0	729406	0
Classical_image_seg	0.613326	729406	90
Classical_image_seg	0.65871	729406	180
Classical_image_seg	0.609097	729406	270
Classical_image_seg	0	652661	0
Classical_image_seg	0.663143	652661	90
Classical_image_seg	0.718446	652661	180
Classical_image_seg	0.667588	652661	270
Classical_image_seg	0	960771	0
Classical_image_seg	0.665493	960771	90
Classical_image_seg	0.626649	960771	180
Classical_image_seg	0.680753	960771	270
Classical_image_seg	0	715761	0
Classical_image_seg	0.544525	715761	90
Classical_image_seg	0.615953	715761	180
Classical_image_seg	0.549611	715761	270
Classical_image_seg	0	667810	0
Classical_image_seg	0.599612	667810	90
Classical_image_seg	0.564507	667810	180
Classical_image_seg	0.618309	667810	270
Classical_image_seg	0	681334	0
Classical_image_seg	0.67551	681334	90
Classical_image_seg	0.613302	681334	180
Classical_image_seg	0.682422	681334	270
Classical_image_seg	0	670188	0
Classical_image_seg	0.609979	670188	90
Classical_image_seg	0.567131	670188	180
Classical_image_seg	0.585997	670188	270
Classical_image_seg	0	961685	0
Classical_image_seg	0.691112	961685	90
Classical_image_seg	0.69125	961685	180
Classical_image_seg	0.685906	961685	270
Classical_image_seg	0	696963	0
Classical_image_seg	0.692758	696963	90
Classical_image_seg	0.719094	696963	180
Classical_image_seg	0.693753	696963	270
Classical_image_seg	0	967361	0
Classical_image_seg	0.672847	967361	90
Classical_image_seg	0.665999	967361	180
Classical_image_seg	0.641819	967361	270
Classical_image_seg	0	978795	0
Classical_image_seg	0.668897	978795	90
Classical_image_seg	0.686752	978795	180
Classical_image_seg	0.640841	978795	270
Classical_image_seg	0	675913	0
Classical_image_seg	0.61121	675913	90
Classical_image_seg	0.640278	675913	180
Classical_image_seg	0.614129	675913	270
Classical_image_seg	0	712856	0
Classical_image_seg	0.623323	712856	90
Classical_image_seg	0.626842	712856	180
Classical_image_seg	0.623569	712856	270
Classical_image_seg	0	680763	0
Classical_image_seg	0.619229	680763	90
Classical_image_seg	0.572912	680763	180
Classical_image_seg	0.615551	680763	270
Classical_image_seg	0	645481	0
Classical_image_seg	0.657134	645481	90
Classical_image_seg	0.691297	645481	180
Classical_image_seg	0.647544	645481	270
Classical_image_seg	0	648824	0
Classical_image_seg	0.683679	648824	90
Classical_image_seg	0.711435	648824	180
Classical_image_seg	0.690621	648824	270
Classical_image_seg	0	979401	0
Classical_image_seg	0.660644	979401	90
Classical_image_seg	0.729202	979401	180
Classical_image_seg	0.652814	979401	270
Classical_image_seg	0	690781	0
Classical_image_seg	0.651525	690781	90
Classical_image_seg	0.670345	690781	180
Classical_image_seg	0.671828	690781	270
Classical_image_seg	0	712566	0
Classical_image_seg	0.658628	712566	90
Classical_image_seg	0.761883	712566	180
Classical_image_seg	0.658163	712566	270
Classical_image_seg	0	689789	0
Classical_image_seg	0.609096	689789	90
Classical_image_seg	0.603262	689789	180
Classical_image_seg	0.602809	689789	270
Classical_image_seg	0	677257	0
Classical_image_seg	0.695619	677257	90
Classical_image_seg	0.698862	677257	180
Classical_image_seg	0.701762	677257	270
Classical_image_seg	0	662830	0
Classical_image_seg	0.658278	662830	90
Classical_image_seg	0.69873	662830	180
Classical_image_seg	0.677154	662830	270
Classical_image_seg	0	656152	0
Classical_image_seg	0.691714	656152	90
Classical_image_seg	0.61683	656152	180
Classical_image_seg	0.687665	656152	270
Classical_image_seg	0	715362	0
Classical_image_seg	0.586251	715362	90
Classical_image_seg	0.531465	715362	180
Classical_image_seg	0.605709	715362	270
Classical_image_seg	0	728294	0
Classical_image_seg	0.630204	728294	90
Classical_image_seg	0.7082	728294	180
Classical_image_seg	0.601739	728294	270
Classical_image_seg	0	988832	0
Classical_image_seg	0.660735	988832	90
Classical_image_seg	0.713999	988832	180
Classical_image_seg	0.677157	988832	270
Classical_image_seg	0	664726	0
Classical_image_seg	0.674115	664726	90
Classical_image_seg	0.642698	664726	180
Classical_image_seg	0.676181	664726	270
Classical_image_seg	0	680252	0
Classical_image_seg	0.666624	680252	90
Classical_image_seg	0.734722	680252	180
Classical_image_seg	0.647362	680252	270
Classical_image_seg	0	956573	0
Classical_image_seg	0.7086	956573	90
Classical_image_seg	0.625182	956573	180
Classical_image_seg	0.706294	956573	270
Classical_image_seg	0	698171	0
Classical_image_seg	0.686708	698171	90
Classical_image_seg	0.590123	698171	180
Classical_image_seg	0.658954	698171	270
Classical_image_seg	0	718314	0
Classical_image_seg	0.692946	718314	90
Classical_image_seg	0.743948	718314	180
Classical_image_seg	0.682612	718314	270
Classical_image_seg	0	683621	0
Classical_image_seg	0.731442	683621	90
Classical_image_seg	0.767472	683621	180
Classical_image_seg	0.709652	683621	270
Classical_image_seg	0	689031	0
Classical_image_seg	0.62724	689031	90
Classical_image_seg	0.711086	689031	180
Classical_image_seg	0.612755	689031	270
Classical_image_seg	0	734344	0
Classical_image_seg	0.618754	734344	90
Classical_image_seg	0.582243	734344	180
Classical_image_seg	0.605798	734344	270
Classical_image_seg	0	701344	0
Classical_image_seg	0.697309	701344	90
Classical_image_seg	0.667209	701344	180
Classical_image_seg	0.705007	701344	270
Classical_image_seg	0	690778	0
Classical_image_seg	0.670707	690778	90
Classical_image_seg	0.641773	690778	180
Classical_image_seg	0.681261	690778	270
Classical_image_seg	0	646494	0
Classical_image_seg	0.635283	646494	90
Classical_image_seg	0.636985	646494	180
Classical_image_seg	0.619049	646494	270
Classical_image_seg	0	956574	0
Classical_image_seg	0.674472	956574	90
Classical_image_seg	0.714024	956574	180
Classical_image_seg	0.69892	956574	270
Classical_image_seg	0	989006	0
Classical_image_seg	0.640689	989006	90
Classical_image_seg	0.619129	989006	180
Classical_image_seg	0.631661	989006	270
Classical_image_seg	0	721887	0
Classical_image_seg	0.64844	721887	90
Classical_image_seg	0.649409	721887	180
Classical_image_seg	0.671623	721887	270
Classical_image_seg	0	973320	0
Classical_image_seg	0.652483	973320	90
Classical_image_seg	0.686551	973320	180
Classical_image_seg	0.638335	973320	270
Classical_image_seg	0	978668	0
Classical_image_seg	0.657108	978668	90
Classical_image_seg	0.706557	978668	180
Classical_image_seg	0.637543	978668	270
Classical_image_seg	0	658734	0
Classical_image_seg	0.686745	658734	90
Classical_image_seg	0.713824	658734	180
Classical_image_seg	0.700585	658734	270
Classical_image_seg	0	648608	0
Classical_image_seg	0.683246	648608	90
Classical_image_seg	0.693094	648608	180
Classical_image_seg	0.666611	648608	270
Classical_image_seg	0	667140	0
Classical_image_seg	0.67376	667140	90
Classical_image_seg	0.690668	667140	180
Classical_image_seg	0.689447	667140	270
Classical_image_seg	0	645861	0
Classical_image_seg	0.635534	645861	90
Classical_image_seg	0.577935	645861	180
Classical_image_seg	0.637093	645861	270
Classical_image_seg	0	729745	0
Classical_image_seg	0.719252	729745	90
Classical_image_seg	0.693092	729745	180
Classical_image_seg	0.706651	729745	270
Classical_image_seg	0	658839	0
Classical_image_seg	0.689993	658839	90
Classical_image_seg	0.675383	658839	180
Classical_image_seg	0.68982	658839	270
Classical_image_seg	0	726091	0
Classical_image_seg	0.642906	726091	90
Classical_image_seg	0.649594	726091	180
Classical_image_seg	0.620665	726091	270
Classical_image_seg	0	654533	0
Classical_image_seg	0.692661	654533	90
Classical_image_seg	0.685652	654533	180
Classical_image_seg	0.677076	654533	270
Classical_image_seg	0	653551	0
Classical_image_seg	0.62107	653551	90
Classical_image_seg	0.624583	653551	180
Classical_image_seg	0.643101	653551	270
Classical_image_seg	0	645141	0
Classical_image_seg	0.657864	645141	90
Classical_image_seg	0.692639	645141	180
Classical_image_seg	0.660976	645141	270
Classical_image_seg	0	660341	0
Classical_image_seg	0.641995	660341	90
Classical_image_seg	0.646876	660341	180
Classical_image_seg	0.677569	660341	270
Classical_image_seg	0	702516	0
Classical_image_seg	0.67284	702516	90
Classical_image_seg	0.732269	702516	180
Classical_image_seg	0.700195	702516	270
Classical_image_seg	0	644245	0
Classical_image_seg	0.548594	644245	90
Classical_image_seg	0.529561	644245	180
Classical_image_seg	0.555384	644245	270
Classical_image_seg	0	654629	0
Classical_image_seg	0.64713	654629	90
Classical_image_seg	0.601262	654629	180
Classical_image_seg	0.653551	654629	270
Classical_image_seg	0	651518	0
Classical_image_seg	0.716045	651518	90
Classical_image_seg	0.677184	651518	180
Classical_image_seg	0.705786	651518	270
Classical_image_seg	0	715763	0
Classical_image_seg	0.591296	715763	90
Classical_image_seg	0.697083	715763	180
Classical_image_seg	0.605152	715763	270
Classical_image_seg	0	702443	0
Classical_image_seg	0.665321	702443	90
Classical_image_seg	0.671313	702443	180
Classical_image_seg	0.694521	702443	270
Classical_image_seg	0	978762	0
Classical_image_seg	0.646871	978762	90
Classical_image_seg	0.703922	978762	180
Classical_image_seg	0.620689	978762	270
Classical_image_seg	0	697343	0
Classical_image_seg	0.661326	697343	90
Classical_image_seg	0.733621	697343	180
Classical_image_seg	0.653189	697343	270
Classical_image_seg	0	645055	0
Classical_image_seg	0.694541	645055	90
Classical_image_seg	0.632542	645055	180
Classical_image_seg	0.678503	645055	270
Classical_image_seg	0	677713	0
Classical_image_seg	0.612462	677713	90
Classical_image_seg	0.62043	677713	180
Classical_image_seg	0.618394	677713	270
Classical_image_seg	0	646507	0
Classical_image_seg	0.653196	646507	90
Classical_image_seg	0.701201	646507	180
Classical_image_seg	0.673927	646507	270
Classical_image_seg	0	978811	0
Classical_image_seg	0.650575	978811	90
Classical_image_seg	0.699329	978811	180
Classical_image_seg	0.62981	978811	270
Classical_image_seg	0	703722	0
Classical_image_seg	0.63452	703722	90
Classical_image_seg	0.67574	703722	180
Classical_image_seg	0.637837	703722	270
Classical_image_seg	0	679821	0
Classical_image_seg	0.653345	679821	90
Classical_image_seg	0.630106	679821	180
Classical_image_seg	0.653633	679821	270
Classical_image_seg	0	681008	0
Classical_image_seg	0.700761	681008	90
Classical_image_seg	0.657848	681008	180
Classical_image_seg	0.686774	681008	270
Classical_image_seg	0	645025	0
Classical_image_seg	0.665545	645025	90
Classical_image_seg	0.648	645025	180
Classical_image_seg	0.668386	645025	270
Classical_image_seg	0	681417	0
Classical_image_seg	0.528777	681417	90
Classical_image_seg	0.635728	681417	180
Classical_image_seg	0.549235	681417	270
Classical_image_seg	0	696276	0
Classical_image_seg	0.681714	696276	90
Classical_image_seg	0.692316	696276	180
Classical_image_seg	0.683078	696276	270
Classical_image_seg	0	672835	0
Classical_image_seg	0.631919	672835	90
Classical_image_seg	0.666867	672835	180
Classical_image_seg	0.661848	672835	270
Classical_image_seg	0	672167	0
Classical_image_seg	0.681767	672167	90
Classical_image_seg	0.739192	672167	180
Classical_image_seg	0.687255	672167	270
Classical_image_seg	0	683391	0
Classical_image_seg	0.62399	683391	90
Classical_image_seg	0.7356	683391	180
Classical_image_seg	0.627816	683391	270
Classical_image_seg	0	678217	0
Classical_image_seg	0.686455	678217	90
Classical_image_seg	0.663883	678217	180
Classical_image_seg	0.667576	678217	270
Classical_image_seg	0	687148	0
Classical_image_seg	0.699945	687148	90
Classical_image_seg	0.600391	687148	180
Classical_image_seg	0.693246	687148	270
Classical_image_seg	0	730281	0
Classical_image_seg	0.687242	730281	90
Classical_image_seg	0.64266	730281	180
Classical_image_seg	0.668707	730281	270
Classical_image_seg	0	672944	0
Classical_image_seg	0.657287	672944	90
Classical_image_seg	0.718316	672944	180
Classical_image_seg	0.661013	672944	270
Classical_image_seg	0	956263	0
Classical_image_seg	0.656319	956263	90
Classical_image_seg	0.720258	956263	180
Classical_image_seg	0.678788	956263	270
Classical_image_seg	0	691912	0
Classical_image_seg	0.640876	691912	90
Classical_image_seg	0.60896	691912	180
Classical_image_seg	0.646409	691912	270
Classical_image_seg	0	655913	0
Classical_image_seg	0.628875	655913	90
Classical_image_seg	0.746546	655913	180
Classical_image_seg	0.646787	655913	270
Classical_image_seg	0	701167	0
Classical_image_seg	0.651019	701167	90
Classical_image_seg	0.754228	701167	180
Classical_image_seg	0.669502	701167	270
Classical_image_seg	0	675264	0
Classical_image_seg	0.605991	675264	90
Classical_image_seg	0.673175	675264	180
Classical_image_seg	0.599523	675264	270
Classical_image_seg	0	970952	0
Classical_image_seg	0.559263	970952	90
Classical_image_seg	0.653191	970952	180
Classical_image_seg	0.551587	970952	270
Classical_image_seg	0	664049	0
Classical_image_seg	0.674922	664049	90
Classical_image_seg	0.665914	664049	180
Classical_image_seg	0.704349	664049	270
Classical_image_seg	0	702788	0
Classical_image_seg	0.673501	702788	90
Classical_image_seg	0.630854	702788	180
Classical_image_seg	0.676135	702788	270
Classical_image_seg	0	673164	0
Classical_image_seg	0.720074	673164	90
Classical_image_seg	0.72624	673164	180
Classical_image_seg	0.698355	673164	270
Classical_image_seg	0	669885	0
Classical_image_seg	0.670336	669885	90
Classical_image_seg	0.650638	669885	180
Classical_image_seg	0.674149	669885	270
Classical_image_seg	0	651267	0
Classical_image_seg	0.683746	651267	90
Classical_image_seg	0.742635	651267	180
Classical_image_seg	0.695762	651267	270
Classical_image_seg	0	657761	0
Classical_image_seg	0.665889	657761	90
Classical_image_seg	0.68347	657761	180
Classical_image_seg	0.665983	657761	270
Classical_image_seg	0	686611	0
Classical_image_seg	0.664964	686611	90
[truncated: 34,530 more rows]
