# Supplementary material for: Interpretable representation learning for 3D multi-piece intracellular structures using point clouds
Source: Nat Methods. 2025 Jul 3;22(7):1531–44. doi: 10.1038/s41592-025-02729-9 (PMC12240800; doi:10.1038/s41592-025-02729-9)
Supplement: Supplementary file 7 — Statistical source data. [file 41592_2025_2729_MOESM7_ESM.xlsx]

## Sheet: q_value
nlog10pvalue	q_value	nlog10qvalue	above_p_threshold	above_q_threshold	model	Drugs	1/q_value
4.79537	0.000272318	3.56492	TRUE	TRUE	Rotation_invariant_image_seg	Actinomyocin D	3672.17
4.66304	0.000369329	3.43259	TRUE	TRUE	Rotation_invariant_image_SDF	Actinomyocin D	2707.61
4.58437	0.000442667	3.35392	TRUE	TRUE	Classical_image_seg	Actinomyocin D	2259.04
4.47301	0.000572051	3.24257	TRUE	TRUE	Classical_image_SDF	Actinomyocin D	1748.1
4.27513	0.000902232	3.04468	TRUE	TRUE	cellprofiler	Actinomyocin D	1108.36
4.11476	0.00130524	2.88431	TRUE	TRUE	Rotation_invariant_pointcloud_SDF_no_finetuning	Actinomyocin D	766.144
3.63153	0.00169547	2.77071	TRUE	TRUE	Rotation_invariant_pointcloud_SDF	Actinomyocin D	589.806
3.47284	0.00169547	2.77071	TRUE	TRUE	Rotation_invariant_pointcloud_SDF	Jasplakinolide	589.806
3.82726	0.00169547	2.77071	TRUE	TRUE	Rotation_invariant_pointcloud_SDF	Paclitaxel	589.806
3.3991	0.00169547	2.77071	TRUE	TRUE	Rotation_invariant_pointcloud_SDF	Nocodazole	589.806
3.68694	0.00174776	2.75752	TRUE	TRUE	Rotation_invariant_image_SDF	Staurosporine	572.162
3.37692	0.00356861	2.4475	TRUE	TRUE	Rotation_invariant_pointcloud_SDF_no_finetuning	Paclitaxel	280.221
3.29738	0.00428583	2.36796	TRUE	TRUE	Classical_image_SDF	Staurosporine	233.327
2.88553	0.00442535	2.35405	TRUE	TRUE	Rotation_invariant_pointcloud_SDF	Staurosporine	225.971
3.0334	0.00524715	2.28008	TRUE	TRUE	Rotation_invariant_pointcloud_SDF_no_finetuning	Jasplakinolide	190.58
2.62778	0.0057223	2.24243	TRUE	TRUE	Rotation_invariant_pointcloud_SDF	Torin	174.755
2.68071	0.0057223	2.24243	TRUE	TRUE	Rotation_invariant_pointcloud_SDF	Roscovitine 10uM	174.755
2.74691	0.00608928	2.21543	TRUE	TRUE	Rotation_invariant_pointcloud_SDF_no_finetuning	Staurosporine	164.223
2.84318	0.00608928	2.21543	TRUE	TRUE	Rotation_invariant_pointcloud_SDF_no_finetuning	Nocodazole	164.223
3.03453	0.0078504	2.10511	TRUE	TRUE	Rotation_invariant_image_seg	Staurosporine	127.382
2.81812	0.00861398	2.0648	TRUE	TRUE	Rotation_invariant_image_SDF	Paclitaxel	116.09
2.98606	0.00877732	2.05664	TRUE	TRUE	Classical_image_seg	Staurosporine	113.93
2.62234	0.00933887	2.02971	TRUE	TRUE	Rotation_invariant_image_SDF	Jasplakinolide	107.079
2.482	0.00933887	2.02971	TRUE	TRUE	Rotation_invariant_image_SDF	Nocodazole	107.079
2.52288	0.00933887	2.02971	TRUE	TRUE	Rotation_invariant_image_SDF	Torin	107.079
2.70679	0.0111311	1.95346	TRUE	TRUE	Classical_image_SDF	Paclitaxel	89.8383
2.79737	0.0135535	1.86795	TRUE	TRUE	cellprofiler	Paclitaxel	73.7814
2.38601	0.0174734	1.75762	TRUE	TRUE	Classical_image_SDF	Nocodazole	57.23
2.17068	0.022951	1.6392	TRUE	TRUE	Classical_image_SDF	Jasplakinolide	43.571
2.06473	0.0244097	1.61244	TRUE	TRUE	Classical_image_SDF	Torin	40.9673
1.83538	0.0354787	1.45003	TRUE	TRUE	Rotation_invariant_image_SDF	Roscovitine 10uM	28.1859
1.75158	0.0502011	1.29929	TRUE	FALSE	Rotation_invariant_pointcloud_SDF_no_finetuning	Roscovitine 10uM	19.9199
1.83432	0.0622397	1.20593	TRUE	FALSE	cellprofiler	Nocodazole	16.0669
1.84196	0.0622397	1.20593	TRUE	FALSE	cellprofiler	Staurosporine	16.0669
1.53273	0.0623197	1.20537	TRUE	FALSE	Rotation_invariant_image_SDF	Rapamycin	16.0463
1.58324	0.063403	1.19789	TRUE	FALSE	cellprofiler	Jasplakinolide	15.7721
1.64062	0.063403	1.19789	TRUE	FALSE	cellprofiler	Roscovitine 10uM	15.7721
1.72249	0.063403	1.19789	TRUE	FALSE	cellprofiler	Torin	15.7721
1.57487	0.0646372	1.18952	TRUE	FALSE	Rotation_invariant_pointcloud_SDF_no_finetuning	Torin	15.471
1.49219	0.0781915	1.10684	TRUE	FALSE	Classical_image_SDF	Roscovitine 10uM	12.7891
1.79545	0.0799109	1.09739	TRUE	FALSE	Rotation_invariant_image_seg	H89	12.5139
1.72578	0.0799109	1.09739	TRUE	FALSE	Rotation_invariant_image_seg	Paclitaxel	12.5139
1.82508	0.0847704	1.07176	TRUE	FALSE	Classical_image_seg	Nocodazole	11.7966
1.38437	0.087698	1.05701	TRUE	FALSE	Classical_image_SDF	Monensin	11.4028
1.54113	0.0978016	1.00965	TRUE	FALSE	Rotation_invariant_image_seg	Nocodazole	10.2248
1.57547	0.112958	0.947085	TRUE	FALSE	Classical_image_seg	Paclitaxel	8.85288
1.44014	0.123408	0.908658	TRUE	FALSE	Classical_image_seg	Roscovitine 10uM	8.10323
1.23078	0.124906	0.903416	FALSE	FALSE	Rotation_invariant_pointcloud_SDF	H89	8.00601
1.31851	0.125319	0.901984	TRUE	FALSE	Rotation_invariant_image_seg	Rapamycin	7.97964
1.28733	0.125319	0.901984	FALSE	FALSE	Rotation_invariant_image_seg	Jasplakinolide	7.97964
1.00533	0.132059	0.879233	FALSE	FALSE	Rotation_invariant_image_seg	Monensin	7.5724
1.19142	0.132059	0.879233	FALSE	FALSE	Rotation_invariant_image_seg	BIX	7.5724
0.995739	0.132059	0.879233	FALSE	FALSE	Rotation_invariant_image_seg	Roscovitine 10uM	7.5724
1.12211	0.132059	0.879233	FALSE	FALSE	Rotation_invariant_image_seg	Rotenone	7.5724
1.03139	0.132059	0.879233	FALSE	FALSE	Rotation_invariant_image_seg	Torin	7.5724
1.07869	0.132059	0.879233	FALSE	FALSE	Rotation_invariant_image_seg	Roscovitine 5uM	7.5724
1.14393	0.135607	0.867719	FALSE	FALSE	Classical_image_SDF	H89	7.37428
1.12974	0.140111	0.853529	FALSE	FALSE	Rotation_invariant_image_SDF	H89	7.13722
1.17746	0.141219	0.850106	FALSE	FALSE	Rotation_invariant_pointcloud_SDF_no_finetuning	Bafilomycin A1	7.08119
1.0631	0.14701	0.832654	FALSE	FALSE	Rotation_invariant_image_SDF	Bafilomycin A1	6.80227
0.945792	0.148154	0.829286	FALSE	FALSE	Classical_image_SDF	Roscovitine 5uM	6.74972
1.02513	0.148154	0.829286	FALSE	FALSE	Classical_image_SDF	Rapamycin	6.74972
0.979868	0.148154	0.829286	FALSE	FALSE	Classical_image_SDF	BIX	6.74972
0.962717	0.148154	0.829286	FALSE	FALSE	Classical_image_SDF	Bafilomycin A1	6.74972
1.06748	0.161704	0.791278	FALSE	FALSE	Rotation_invariant_pointcloud_SDF_no_finetuning	BIX	6.18413
0.90586	0.163581	0.786267	FALSE	FALSE	Rotation_invariant_image_SDF	Monensin	6.11318
0.935618	0.163581	0.786267	FALSE	FALSE	Rotation_invariant_image_SDF	Roscovitine 5uM	6.11318
0.902773	0.163581	0.786267	FALSE	FALSE	Rotation_invariant_image_SDF	BIX	6.11318
0.976348	0.167015	0.777246	FALSE	FALSE	Rotation_invariant_pointcloud_SDF	Roscovitine 5uM	5.9875
0.966302	0.167015	0.777246	FALSE	FALSE	Rotation_invariant_pointcloud_SDF	BIX	5.9875
1.02717	0.167015	0.777246	FALSE	FALSE	Rotation_invariant_pointcloud_SDF	Bafilomycin A1	5.9875
0.899802	0.178429	0.748534	FALSE	FALSE	Rotation_invariant_pointcloud_SDF	Monensin	5.60446
0.967402	0.183251	0.736953	FALSE	FALSE	Rotation_invariant_pointcloud_SDF_no_finetuning	Rapamycin	5.45699
1.11366	0.186934	0.728313	FALSE	FALSE	Classical_image_seg	Rapamycin	5.34949
1.17788	0.186934	0.728313	FALSE	FALSE	Classical_image_seg	Jasplakinolide	5.34949
0.827274	0.19464	0.710768	FALSE	FALSE	Rotation_invariant_pointcloud_SDF	Rapamycin	5.13769
0.739021	0.207538	0.682902	FALSE	FALSE	cellprofiler	Bafilomycin A1	4.81839
0.743465	0.207538	0.682902	FALSE	FALSE	cellprofiler	Latrunculin A1	4.81839
0.719266	0.207538	0.682902	FALSE	FALSE	cellprofiler	Monensin	4.81839
0.760533	0.207538	0.682902	FALSE	FALSE	cellprofiler	Rapamycin	4.81839
0.861799	0.207538	0.682902	FALSE	FALSE	cellprofiler	Brefeldin	4.81839
0.709231	0.207538	0.682902	FALSE	FALSE	cellprofiler	Chloroquin	4.81839
0.88399	0.207538	0.682902	FALSE	FALSE	cellprofiler	Roscovitine 5uM	4.81839
0.897809	0.207538	0.682902	FALSE	FALSE	cellprofiler	Rotenone	4.81839
0.81547	0.207538	0.682902	FALSE	FALSE	cellprofiler	H89	4.81839
0.758619	0.211691	0.674298	FALSE	FALSE	Rotation_invariant_pointcloud_SDF	Brefeldin	4.72388
0.75111	0.215383	0.666789	FALSE	FALSE	Rotation_invariant_image_SDF	Rotenone	4.6429
0.744946	0.218462	0.660625	FALSE	FALSE	Classical_image_SDF	Chloroquin	4.57746
0.725583	0.228422	0.641262	FALSE	FALSE	Rotation_invariant_image_seg	Chloroquin	4.37786
0.683965	0.234635	0.629608	FALSE	FALSE	Rotation_invariant_pointcloud_SDF	Latrunculin A1	4.26194
0.809235	0.239785	0.620178	FALSE	FALSE	Rotation_invariant_pointcloud_SDF_no_finetuning	Monensin	4.17041
0.672483	0.240921	0.618125	FALSE	FALSE	Classical_image_SDF	Rotenone	4.15074
0.729771	0.243632	0.613265	FALSE	FALSE	Rotation_invariant_pointcloud_SDF_no_finetuning	Chloroquin	4.10455
0.759059	0.243632	0.613265	FALSE	FALSE	Rotation_invariant_pointcloud_SDF_no_finetuning	H89	4.10455
0.638466	0.244266	0.612137	FALSE	FALSE	Rotation_invariant_pointcloud_SDF	Chloroquin	4.0939
0.879618	0.249223	0.603412	FALSE	FALSE	Classical_image_seg	BIX	4.01247
0.914836	0.249223	0.603412	FALSE	FALSE	Classical_image_seg	Monensin	4.01247
0.62276	0.253261	0.596431	FALSE	FALSE	Rotation_invariant_image_SDF	Chloroquin	3.94849
0.644745	0.253261	0.596431	FALSE	FALSE	Rotation_invariant_image_SDF	Latrunculin A1	3.94849
0.762434	0.261622	0.582325	FALSE	FALSE	Classical_image_seg	Roscovitine 5uM	3.8223
0.681997	0.261622	0.582325	FALSE	FALSE	Classical_image_seg	H89	3.8223
0.666646	0.261622	0.582325	FALSE	FALSE	Classical_image_seg	Torin	3.8223
0.678177	0.261622	0.582325	FALSE	FALSE	Classical_image_seg	Bafilomycin A1	3.8223
0.765128	0.261622	0.582325	FALSE	FALSE	Classical_image_seg	Rotenone	3.8223
0.598792	0.267631	0.572463	FALSE	FALSE	Classical_image_seg	Latrunculin A1	3.73649
0.611501	0.267631	0.572463	FALSE	FALSE	Classical_image_seg	Chloroquin	3.73649
0.586084	0.280654	0.551829	FALSE	FALSE	Rotation_invariant_image_seg	Brefeldin	3.56311
0.578158	0.280654	0.551829	FALSE	FALSE	Rotation_invariant_image_seg	Bafilomycin A1	3.56311
0.616698	0.29351	0.532377	FALSE	FALSE	Rotation_invariant_pointcloud_SDF_no_finetuning	Roscovitine 5uM	3.40704
0.513929	0.306247	0.513929	FALSE	FALSE	Rotation_invariant_image_SDF	Brefeldin	3.26534
0.530059	0.313523	0.50373	FALSE	FALSE	Classical_image_SDF	Latrunculin A1	3.18955
0.557077	0.314254	0.502719	FALSE	FALSE	Rotation_invariant_pointcloud_SDF_no_finetuning	Latrunculin A1	3.18214
0.497064	0.318373	0.497064	FALSE	FALSE	Classical_image_SDF	Brefeldin	3.14097
0.519978	0.320886	0.493649	FALSE	FALSE	Rotation_invariant_pointcloud_SDF_no_finetuning	Rotenone	3.11637
0.436128	0.36633	0.436128	FALSE	FALSE	cellprofiler	BIX	2.72978
0.428968	0.372419	0.428968	FALSE	FALSE	Rotation_invariant_pointcloud_SDF	Rotenone	2.68515
0.404586	0.393926	0.404586	FALSE	FALSE	Classical_image_seg	Brefeldin	2.53855
0.360593	0.43592	0.360593	FALSE	FALSE	Rotation_invariant_image_seg	Latrunculin A1	2.294
0.351837	0.444799	0.351837	FALSE	FALSE	Rotation_invariant_pointcloud_SDF_no_finetuning	Brefeldin	2.24821

## Sheet: baseline_LDA
CellId	mu_0	mu_1	mu_2	mu_3	mu_4	mu_5	mu_6	mu_7	mu_8	mu_9	mu_10	mu_11	mu_12	mu_13	mu_14	mu_15	mu_16	mu_17	mu_18	mu_19	mu_20	mu_21	mu_22	mu_23	mu_24	mu_25	mu_26	mu_27	mu_28	mu_29	mu_30	mu_31	mu_32	mu_33	mu_34	mu_35	mu_36	mu_37	mu_38	mu_39	mu_40	mu_41	mu_42	mu_43	mu_44	mu_45	mu_46	mu_47	mu_48
abb17ea8-5fb6-4df2-bd8b-ce8a02167865	0.00777222	0.0496105	0.014044	0.0178555	0.0354045	0.0187169	0.0169532	0.0142345	0.0151478	0.0248076	0.0348534	0.0197948	0.0126501	0.0282522	0.00747501	0.00439542	0.0153009	0.0265707	0.0165445	0.0275547	0.0151442	0.019134	0.0163695	0.00846053	0.0284821	0.0113016	0.0790821	0.0132843	0.00967683	0.00849081	0.00716329	0.0531417	0.00594777	0.0290528	0.013398	0.0139076	0.0209613	0.0116419	0.0164741	0.0272696	0.0233465	0.00906072	0.0205778	0.0142933	0.00641737	0.029652	0.0101902	0.0113263	0.0184125
deaadee2-00e2-4154-bb63-f673b9c95f99	0.0301819	0.0372883	0.0100761	0.0115798	0.0151117	0.0223325	0.0209572	0.0248081	0.0373664	0.00553654	0.0436366	0.013088	0.0174493	0.0134014	0.0268823	0.0363274	0.0412122	0.0259757	0.0134207	0.0214227	0.0154236	0.01773	0.00746436	0.00612186	0.131407	0.0131558	0.14753	0.0293936	0.0154827	0.0146184	0.00740951	0.0662994	0.0145505	0.0262119	0.0595161	0.0211804	0.0517906	0.00973243	0.0155609	0.0133766	0.0190887	0.0102542	0.0176609	0.0271017	0.0151816	0.021937	0.0089448	0.0108623	0.0308484
23ddbea1-9021-4e81-a9f9-55600845ab42	0.0251391	0.0264362	0.00514414	0.0141639	0.0172867	0.00710916	0.0183509	0.00681938	0.00606865	0.0106942	0.00782297	0.0190652	0.0060645	0.00854406	0.00896424	0.0140004	0.0114979	0.0132177	0.0116643	0.00893944	0.0197904	0.0134197	0.00968144	0.0107862	0.0344914	0.00379366	0.057918	0.0139001	0.0125836	0.00770575	0.00430433	0.0444276	0.0106778	0.0122985	0.0183531	0.00935964	0.0149996	0.00449314	0.0115134	0.00872667	0.0129667	0.00814864	0.00864257	0.0204828	0.00481779	0.0212488	0.00682882	0.0102738	0.00726688
4d7df031-9fca-4835-85c9-edca13afcbf9	0.023005	0.0334746	0.0112547	0.012425	0.0153887	0.00953789	0.00961356	0.0109937	0.0123671	0.012806	0.0237898	0.0166193	0.0158813	0.0117974	0.0167571	0.00568221	0.00778784	0.0138818	0.000635858	0.0113274	0.0219167	0.00684423	0.00742316	0.0187619	0.0571076	0.0115127	0.0581605	0.0347977	0.013294	0.00689204	0.0126769	0.0379833	0.00380538	0.0225253	0.0301396	0.0101597	0.0317893	0.011927	0.00950591	0.0169424	0.00706067	0.00950947	0.0122039	0.00756897	0.0119262	0.0181695	0.0086332	0.0103991	0.0186585
a2b3fd71-c017-4140-8011-9c6b8b2c34a9	0.00920787	0.0188925	0.00787847	0.00587617	0.00943354	0.00973477	0.00531272	0.00347471	0.00659125	0.00440766	0.00639829	0.0130962	0.00189346	0.00587204	0.00763204	0.0110821	0.0132816	0.00410862	0.00681609	0.00850599	0.00983905	0.00702462	0.0142927	0.0150025	0.0505611	0.00837595	0.0686724	0.027187	0.00390428	0.00680032	0.00728387	0.0408648	0.00845332	0.00770248	0.0337605	0.00415433	0.0199088	0.00680632	0.00220929	0.0048236	0.0117695	0.00792268	0.0107085	0.0018182	0.00516071	0.0118104	0.00782701	0.0115862	0.0112677
14c0b3d4-032c-4445-86a1-77f2d5d7e24d	0.013833	0.0320083	0.0144613	0.0208575	0.0195985	0.004164	0.0144061	0.0125131	0.0134776	0.0108555	0.0286721	0.0142164	0.0127303	0.0155488	0.0114292	0.00961588	0.00988734	0.0125474	0.00919001	0.0195263	0.0119528	0.00968527	0.0140262	0.0141766	0.0465935	0.00447159	0.058883	0.0282022	0.0120822	0.0112683	0.0115927	0.041186	0.0094346	0.0203431	0.0314192	0.0121407	0.0179731	0.016777	0.0136639	0.00591111	0.00806423	0.00552766	0.0123202	0.00895725	0.00971515	0.0187568	0.00674312	0.013428	0.0181143
eac73617-5cea-49d8-bd94-a0280e484626	0.0194634	0.0408823	0.0106684	0.0156189	0.0113092	0.00267172	0.0164593	0.0115666	0.0205801	0.00465436	0.0231837	0.0061524	0.00978431	0.00939373	0.0264888	0.00689909	0.0194387	0.0210016	0.0170508	0.0167191	0.0215039	0.00802574	0.0169619	0.00541049	0.080275	0.013679	0.117489	0.0364538	0.0100148	0.00878386	0.0146365	0.0587699	0.00871347	0.0209259	0.0566887	0.0171642	0.0292324	0.00889168	0.00533029	0.0082749	0.0134032	0.0162758	0.0125249	0.0135085	0.0094487	0.0174515	0.0132205	0.0115754	0.0198983
ac6ac73c-f62d-4d49-9a15-86c8c1b5c5de	0.0227793	0.0532355	0.0285002	0.00912865	0.0265489	0.0171138	0.00423299	0.0186042	0.0218479	0.00563864	0.0450121	0.0188934	0.0169478	0.0290317	0.0286459	0.00896509	0.0133849	0.0188969	0.0122207	0.0348813	0.0343495	0.00349719	0.00623642	0.0146069	0.0811866	0.0155552	0.0914637	0.0404493	0.00917982	0.00581425	0.0171552	0.0569126	0.00857445	0.0289159	0.0730057	0.0239492	0.0316303	0.0144067	0.00557707	0.0163032	0.0190761	0.0126462	0.0129304	0.0133478	0.0120593	0.0265242	0.0115698	0.00938253	0.0288952
3b087911-673b-4271-b4db-441afe944c04	0.0191601	0.0659763	0.0146375	0.0232586	0.0258932	0.0229904	0.0197952	0.00545957	0.0257678	0.0116799	0.0461122	0.0444049	0.0386896	0.019667	0.0291623	0.00810691	0.041652	0.0117166	0.0219185	0.0189215	0.0373332	0.0357424	0.0236988	0.00712546	0.0835941	0.0211156	0.102916	0.0398679	0.0171831	0.0187743	0.00920751	0.0735537	0.00424949	0.0440684	0.0673606	0.0071303	0.0337676	0.0140834	0.0121813	0.0232476	0.0173757	0.0388286	0.0133771	0.0183622	0.00882031	0.0371785	0.0203618	0.012489	0.0198794
22a8b6ea-f222-4552-88a0-a5708174b1ba	0.0170843	0.0149704	0.00810733	0.0119856	0.0197488	0.0158763	0.00792866	0.0130145	0.0113358	0.0171973	0.0124374	0.0128068	0.00748541	0.00976226	0.0188625	0.0191519	0.0181356	0.00290139	0.00869433	0.0149655	0.0196239	0.0092022	0.00613389	0.0212098	0.057557	0.0139698	0.0762859	0.0309913	0.00718376	0.0118691	0.0169759	0.0419607	0.0194249	0.00432168	0.0310904	0.016903	0.0104359	0.0176176	0.0199445	0.0100956	0.00861017	0.0164616	0.00537366	0.0169843	0.00982078	0.0176192	0.00940153	0.00949789	0.0248385
ebc1f449-5796-4318-84e3-b8b44fbd3aa6	0.0386362	0.0204031	0.0119299	0.0291504	0.0110555	0.0175996	0.0166207	0.0109811	0.00692368	0.0226956	0.0318719	0.019711	0.00405132	0.017988	0.00964224	0.0198924	0.0237274	0.00870504	0.00727755	0.0267606	0.0158385	0.0134057	0.0115653	0.0124491	0.132437	0.0172695	0.141882	0.0413224	0.00434321	0.0113163	0.011843	0.0590229	0.0100735	0.0159902	0.0524996	0.00890697	0.0272573	0.0121569	0.0104778	0.0184646	0.0214963	0.0151225	0.0060344	0.0189882	0.0146359	0.0169212	0.0110376	0.0148306	0.0160775
43087429-3c3a-45d0-ac17-5e169b337a19	0.0217033	0.0296795	0.0113798	0.0129822	0.0172094	0.00706278	0.0101603	0.0119365	0.00535999	0.0175733	0.021573	0.0113186	0.0100697	0.00725856	0.0144895	0.0107985	0.00751848	0.0174699	0.00805058	0.0145519	0.0126796	0.00997575	0.00553491	0.0136276	0.0447663	0.00587151	0.040177	0.0359035	0.00825695	0.0152285	0.00959285	0.0473159	0.00917208	0.0117708	0.0483981	0.00363268	0.0153072	0.0192351	0.00781109	0.00863437	0.0125986	0.00565332	0.0149243	0.00544218	0.00354301	0.0189958	0.015217	0.00900115	0.0147444
05b1e434-75ab-44d1-a4b9-045a5ce61fe3	0.0155214	0.0289655	0.00980273	0.00644127	0.0134388	0.00638818	0.0102243	0.00649558	0.0121379	0.0127747	0.0235346	0.0127441	0.00685527	0.0168154	0.018852	0.00676261	0.018709	0.0291495	0.0128026	0.0146293	0.0124813	0.0037752	0.014571	0.0165457	0.0375635	0.00382146	0.0581644	0.0395385	0.0158058	0.0119684	0.00648432	0.0436731	0.0123522	0.0170198	0.0395793	0.0104766	0.0234255	0.0141619	0.0103045	0.00995648	0.00948699	0.00603392	0.00836705	0.016145	0.0124127	0.0206121	0.00645616	0.0129568	0.0188913
50f355f3-0211-4613-bb79-2b12f9c15b3a	0.0146413	0.0108066	0.0128684	0.0125521	0.00490085	0.0123155	0.00897868	0.00777997	0.00837005	0.0030898	0.0189447	0.0148847	0.00457224	0.00392157	0.0128448	0.00806946	0.00294066	0.00934286	0.00865777	0.00482477	0.0124101	0.0114114	0.00678603	0.0218353	0.0843225	0.0150916	0.109727	0.0290693	0.0156714	0.0121088	0.00367558	0.0498287	0.00877438	0.0106406	0.0317891	0.012826	0.0179886	0.00394854	0.00724883	0.00556471	0.00281878	0.0193565	0.00544763	0.0119385	0.0107645	0.0111864	0.00596025	0.0123373	0.019531
858f8e41-0b91-4101-8971-8a028c2590c8	0.0113229	0.0269132	0.0142033	0.0127608	0.0169459	0.0136269	0.0124164	0.00733939	0.0158839	0.010469	0.0148701	0.0114288	0.0117444	0.00888187	0.0102833	0.0200259	0.00946197	0.00556624	0.00670038	0.0130218	0.0146033	0.0140378	0.00641787	0.0230397	0.0524099	0.00999673	0.072572	0.0333684	0.00883116	0.0137536	0.0174305	0.0470002	0.0103016	0.0130127	0.0364612	0.00850785	0.0148106	0.0107129	0.00670691	0.00270483	0.0191999	0.0109641	0.0153306	0.0150124	0.00471278	0.0146346	0.00659929	0.014494	0.0149182
9454acc9-be5f-4a60-9fa4-26d1a60de205	0.00998624	0.0408196	0.00577486	0.0112062	0.0254257	0.0113777	0.0217926	0.0269829	0.00862986	0.0169483	0.0322815	0.0237104	0.0125364	0.0158278	0.0271889	0.0203374	0.0124275	0.00926596	0.0281518	0.0178997	0.0200741	0.0111932	0.0159715	0.0273273	0.0610748	0.0092489	0.0872679	0.0121946	0.0150414	0.00928959	0.0225261	0.0550324	0.0145314	0.0235888	0.0254949	0.00429369	0.012232	0.0195539	0.0179177	0.0218331	0.0168021	0.014303	0.00782833	0.0460594	0.0178462	0.0301062	0.00510765	0.0059508	0.0193197
8ad4b24d-9254-4f23-a2f1-9cd2e341ee7b	0.0208599	0.0308339	0.0111564	0.0200162	0.00780947	0.0135028	0.0131283	0.00341519	0.00739438	0.0110046	0.0265695	0.00996241	0.00700126	0.00702164	0.00940845	0.00560619	0.0129725	0.0113883	0.00558309	0.0157523	0.0121682	0.0100408	0.0110251	0.00660302	0.0768261	0.00441311	0.0924183	0.0321344	0.0136311	0.0169644	0.00680251	0.0544207	0.0158664	0.0195416	0.0508568	0.014025	0.0217308	0.00975426	0.00929219	0.00892927	0.0254324	0.00874354	0.0206234	0.00966679	0.0116574	0.0268761	0.00927494	0.00719487	0.0135796
69a1afd3-80ae-4fae-97f1-7372fe4a2c3d	0.0179017	0.0218262	0.00345098	0.0117413	0.0178351	0.00795629	0.00371586	0.00488546	0.0153806	0.0162923	0.0113296	0.00477256	0.00363611	0.00585762	0.0112128	0.00367173	0.0132728	0.0192039	0.0118711	0.00515354	0.00433879	0.0076896	0.0048782	0.00675321	0.063503	0.00473956	0.0533246	0.0346535	0.0113247	0.0161838	0.00981957	0.0552177	0.0173937	0.0120317	0.0529643	0.0060464	0.0114496	0.0152702	0.00601204	0.0139939	0.0154631	0.00433486	0.00848919	0.0117549	0.016202	0.0103888	0.0114387	0.00550368	0.01076
5dc37bac-d536-4091-850a-7a97031ef93d	0.0257652	0.0299372	0.00960548	0.0554535	0.0210471	0.0232655	0.0191003	0.0215089	0.0145194	0.0167933	0.047717	0.00937637	0.00903729	0.0306484	0.0118676	0.018267	0.0134844	0.0156862	0.00887138	0.0264378	0.0234266	0.00999009	0.00825578	0.0109668	0.132001	0.0150365	0.144191	0.0385814	0.0241566	0.011573	0.0175637	0.0523828	0.0147359	0.0203561	0.0482359	0.0209688	0.0469064	0.00765933	0.00884131	0.0123238	0.0328593	0.0151465	0.0143573	0.0112566	0.027554	0.0311079	0.0212214	0.0102689	0.00942488
bc3f2b92-8fce-4ea7-ac29-77dcb4dada51	0.0123368	0.0360564	0.00711572	0.013563	0.021727	0.00880538	0.0121481	0.0060251	0.0106156	0.0100494	0.027629	0.0141146	0.00609779	0.0132891	0.0120635	0.0057534	0.0112236	0.0133253	0.00751723	0.0118812	0.0176986	0.00447438	0.00994998	0.017649	0.0486635	0.00902102	0.0621325	0.0292834	0.00759018	0.0106107	0.0114948	0.0483399	0.0109177	0.0168852	0.0446301	0.00576452	0.0207813	0.0201528	0.0153259	0.00771372	0.00735912	0.0127123	0.0129922	0.00771826	0.00921134	0.0193672	0.0144496	0.0112319	0.0175323
34d24cd6-ee4e-467b-b618-e995e03d1017	0.00628145	0.0194268	0.00461047	0.00578708	0.0116649	0.00564448	0.0166402	0.00829721	0.00719876	0.00320349	0.00582565	0.00958714	0.00719465	0.00427668	0.0111687	0.00709239	0.0148024	0.00717282	0.00535995	0.00456301	0.0125161	0.00247746	0.00622643	0.0139876	0.0517852	0.00425527	0.0648726	0.022201	0.00766689	0.00274089	0.00909379	0.0412976	0.00786382	0.00731883	0.0343016	0.0030665	0.0251803	0.016991	0.0112235	0.00383895	0.00417151	0.00349312	0.00528795	0.00811349	0.00848974	0.00965139	0.0148116	0.0100047	0.0168505
cad1cb50-07fd-49e0-8591-5ab7cadf3390	0.00563378	0.0352333	0.0139558	0.0220443	0.0139313	0.00787662	0.0266487	0.00938735	0.0119219	0.0137917	0.0153636	0.00490991	0.0189676	0.0118151	0.0160711	0.00969416	0.023243	0.0235663	0.00797545	0.0160331	0.027558	0.00946059	0.0115369	0.00284899	0.0343299	0.00624348	0.0509151	0.0375163	0.0158995	0.013883	0.00707578	0.0492146	0.0102639	0.013436	0.0596382	0.0102215	0.0169109	0.0268171	0.0089018	0.00803691	0.0114559	0.00886406	0.0115386	0.00839886	0.0112043	0.0270714	0.0129831	0.00727537	0.0275621
94e44857-12e9-477c-b594-d84a1a428edd	0.0122256	0.0273271	0.0119488	0.0131435	0.0122732	0.0112012	0.00974971	0.0179423	0.00794579	0.0149808	0.00926059	0.0267047	0.0112575	0.0236476	0.00364079	0.0122862	0.0330495	0.0147368	0.0113798	0.00876356	0.021859	0.00380205	0.0130753	0.0118517	0.053152	0.0120357	0.0757412	0.0445663	0.00795502	0.00762959	0.0087666	0.0432457	0.00898559	0.00641631	0.0413977	0.0101111	0.0192399	0.0122741	0.013899	0.0119749	0.0124861	0.00570019	0.00757533	0.0086995	0.0181192	0.0239482	0.00642888	0.00850077	0.0160792
357a371a-1251-4964-a2e8-dcfb76f47e57	0.0156764	0.0198535	0.0153492	0.0106782	0.0099322	0.012192	0.0117717	0.0121688	0.0168915	0.0139656	0.0146829	0.0134509	0.00323279	0.0152277	0.0172566	0.0172885	0.0204379	0.013855	0.0138604	0.0141362	0.00714363	0.00394545	0.0105308	0.0125204	0.0573253	0.0069982	0.0833949	0.0340486	0.012788	0.0147223	0.00267136	0.0553881	0.0103071	0.0108023	0.0546596	0.0216155	0.01302	0.0103864	0.00621703	0.0164898	0.00572453	0.00573566	0.0035333	0.00920342	0.0110927	0.0183305	0.00850121	0.00914	0.0218171
2c6ea1c5-46ca-4ec0-bfd2-8e330abaca85	0.00996674	0.0376568	0.0273242	0.0103199	0.0214501	0.011464	0.028859	0.00575209	0.0143109	0.0147104	0.0280813	0.020617	0.0287421	0.0242046	0.0272001	0.0236965	0.0405951	0.0228116	0.0171576	0.0210849	0.0374469	0.0255667	0.023305	0.0228692	0.0718741	0.0229116	0.10235	0.0383867	0.0362448	0.0139227	0.0091248	0.0606571	0.0138765	0.0172937	0.0584459	0.00566141	0.0202278	0.0139443	0.00691623	0.0210706	0.0210729	0.00771528	0.0141465	0.0273547	0.0150131	0.0238143	0.0183519	0.0122536	0.0242159
d4500431-8f67-4024-afc2-c9c2142447f4	0.0139207	0.0397716	0.00852583	0.0116247	0.0229008	0.00635042	0.00653126	0.00803184	0.0103701	0.00445148	0.0289935	0.0108875	0.00820544	0.0101794	0.0176724	0.0119129	0.0137805	0.00950915	0.00851935	0.0144221	0.0190682	0.00485859	0.0107603	0.0228896	0.0496995	0.00932888	0.0767035	0.0256794	0.00762779	0.0114632	0.0076975	0.0505535	0.00638455	0.0209674	0.0383348	0.00583967	0.030703	0.0150463	0.0119206	0.00731737	0.00993309	0.0118041	0.00654886	0.0105991	0.0148175	0.0192087	0.0102277	0.0126543	0.0189974
5d503b11-24b2-46c8-ba97-5a184aac098e	0.0152684	0.0276497	0.0111507	0.0103281	0.00532681	0.0257735	0.0113031	0.010564	0.0109091	0.0178313	0.0104213	0.0554394	0.0077774	0.023288	0.00963091	0.0143851	0.0181016	0.00998157	0.0140378	0.0186664	0.0197378	0.0216823	0.0123975	0.00868323	0.0871117	0.0146787	0.100084	0.04885	0.0122673	0.0222651	0.0154973	0.0581225	0.0215322	0.00409232	0.0588967	0.0105851	0.00585545	0.00692267	0.0100343	0.0168075	0.0180427	0.00825739	0.0226769	0.0116798	0.0425443	0.0333733	0.00966581	0.00893876	0.00557527
a7eceb24-f3c2-40fc-beb6-62c89c7dc909	0.00530918	0.0228947	0.0140306	0.00783953	0.0181081	0.019517	0.011055	0.00833948	0.0212647	0.0224083	0.0260423	0.0128286	0.0131589	0.0123036	0.0124544	0.0151295	0.0104823	0.0280189	0.0123887	0.0247324	0.0196828	0.012298	0.0120404	0.0141337	0.0681094	0.00451048	0.0935908	0.0416633	0.00760465	0.0229625	0.0130133	0.0587312	0.0158965	0.0134248	0.0480855	0.00360958	0.0174281	0.0204431	0.0164337	0.00509568	0.0126836	0.0123122	0.013959	0.0155404	0.0117075	0.0282823	0.0110115	0.0120767	0.00798886
92037a71-28be-4b81-b454-9cdb96c8615e	0.0220439	0.0335415	0.014681	0.0100969	0.0175487	0.0147918	0.0161782	0.0138778	0.0159452	0.0185329	0.0328978	0.0133959	0.00334414	0.0186558	0.0247936	0.00972519	0.0286642	0.0121178	0.00477709	0.0227572	0.00918163	0.00257689	0.00544344	0.0161402	0.108031	0.0136323	0.134262	0.0375742	0.0103979	0.0145801	0.00719804	0.0628374	0.00564734	0.0240311	0.0586322	0.0204904	0.0319201	0.0160316	0.0183231	0.0186638	0.0190722	0.00823676	0.0106209	0.00881584	0.00847317	0.0161821	0.0217855	0.013379	0.01686
3d128219-a548-4cda-86d3-c52bc7ea7c73	0.00761433	0.0205357	0.0135593	0.0050492	0.0109368	0.00920205	0.00814947	0.0051473	0.00523014	0.00572759	0.00748452	0.00718291	0.0035672	0.0093555	0.0125166	0.0154576	0.0112655	0.0136084	0.00385288	0.00841444	0.0196253	0.00668346	0.011931	0.0153635	0.0542379	0.000397155	0.0902244	0.0262784	0.0202881	0.0122591	0.0052579	0.0508887	0.0131711	0.015059	0.0444974	0.00853122	0.0207218	0.00271998	0.013896	0.00809921	0.00623666	0.0104939	0.00808541	0.00579074	0.00340361	0.0188913	0.00627248	0.00970966	0.0165368
1b90fc6c-cbf0-4913-9935-1abb0ed05f3c	0.00434844	0.00785373	0.00277176	0.00338323	0.021504	0.00349578	0.00304156	0.0170343	0.00670197	0.00893746	0.00504879	0.011832	0.0155308	0.0119738	0.00587976	0.00806773	0.00632539	0.0205047	0.0031313	0.00419484	0.0191198	0.00440507	0.0080465	0.0164048	0.0298045	0.00821735	0.068796	0.0275307	0.00212021	0.0157255	0.00858385	0.03579	0.00958234	0.0118225	0.0216254	0.0126335	0.00561758	0.0102581	0.0129536	0.00348173	0.00567642	0.00856802	0.00910675	0.0129855	0.0109501	0.0175152	0.00781731	0.00644739	0.00954968
7061c709-d8e6-4a97-a63f-f05026f89d7b	0.0109168	0.0217485	0.00407964	0.0104372	0.0179359	0.011037	0.0240842	0.00408819	0.0140967	0.00979553	0.0115971	0.00683388	0.00806657	0.00732945	0.00964842	0.0134566	0.00986699	0.0131213	0.00771481	0.0146499	0.0152518	0.0130519	0.0078427	0.0136332	0.0367323	0.00794819	0.04299	0.0386255	0.0106418	0.0102796	0.00641444	0.0450927	0.0130903	0.00983108	0.0488991	0.0113321	0.0180229	0.0138689	0.00223325	0.0068636	0.00850756	0.00869894	0.0106099	0.00386421	0.0102625	0.0193635	0.0150048	0.00999034	0.00874601
cae16785-d5d7-4a08-a3ae-ba53ba45e131	0.0192558	0.0186488	0.0190835	0.0200401	0.0143207	0.018514	0.0109734	0.00796277	0.0165292	0.00516606	0.0130342	0.0181057	0.0197624	0.0101896	0.0218897	0.00903121	0.0167195	0.0204312	0.0170897	0.0202973	0.0209888	0.0147589	0.0102663	0.00995121	0.076596	0.011601	0.123998	0.0319582	0.00830582	0.0075504	0.0105971	0.0758746	0.0088045	0.0178444	0.0721388	0.0235738	0.0181316	0.00469992	0.027184	0.0197487	0.0139627	0.00758328	0.0116502	0.0103549	0.00764358	0.015054	0.0170275	0.00472341	0.00741138
1a99f51e-8db9-46e0-8150-eb362c8bd890	0.0161053	0.018886	0.0077023	0.0136305	0.0135529	0.0113843	0.0152162	0.0088321	0.0120502	0.0154811	0.0130431	0.00920241	0.00478003	0.00835831	0.0143685	0.00793672	0.0126804	0.0148332	0.00467547	0.00603624	0.0134052	0.00660558	0.00657167	0.0176605	0.0678632	0.00213402	0.0542819	0.029664	0.0106608	0.0094551	0.00710981	0.0366757	0.0120267	0.0114216	0.024934	0.00406905	0.0221041	0.0143474	0.00259641	0.0132824	0.00583983	0.00150213	0.0140734	0.00806223	0.0104895	0.00750022	0.00788467	0.0145304	0.00717445
a7135a31-47b1-4ffb-b708-b5866ebdfe8d	0.0173799	0.0132528	0.00222167	0.00549747	0.0190926	0.00915777	0.00712122	0.010714	0.0251528	0.0185006	0.00772616	0.00902394	0.00730908	0.00682344	0.0258057	0.00782998	0.0153928	0.0152776	0.0102735	0.0123426	0.0147178	0.0106038	0.0124528	0.0196093	0.0427945	0.00541714	0.0518512	0.0316888	0.0102159	0.00630455	0.00868725	0.0437736	0.0123464	0.0115761	0.0452254	0.00797582	0.0143608	0.0117276	0.0185413	0.00830754	0.00615689	0.00794223	0.00465028	0.00799098	0.00842458	0.011337	0.0189508	0.0134722	0.00567281
43b1bf06-b9b2-4b81-867c-51c9c43cebf7	0.022135	0.0185656	0.0101769	0.00974171	0.0233457	0.00772285	0.0069023	0.0145242	0.0130532	0.0181985	0.00928701	0.0172667	0.0253658	0.0112535	0.00836844	0.0216637	0.0213787	0.00928135	0.00457747	0.0155478	0.0145385	0.00392586	0.00946311	0.0100525	0.0785169	0.00616527	0.110235	0.0374438	0.0174304	0.0163044	0.00823991	0.0684157	0.013672	0.0167392	0.0647849	0.0127482	0.0159157	0.00679942	0.0251454	0.0165382	0.0119089	0.0199583	0.0184566	0.00474388	0.00415028	0.0125882	0.00957143	0.011677	0.0239634
a82de3da-c623-4eb4-8db7-588e6a70f25a	0.0100805	0.0114347	0.00261931	0.0160176	0.0154558	0.0110191	0.0110994	0.0313762	0.0093879	0.00444214	0.0223341	0.0174282	0.00876781	0.0158431	0.00590656	0.0128486	0.017895	0.0211151	0.0121644	0.0130997	0.00886758	0.0118888	0.0197734	0.0120505	0.0722293	0.00956766	0.10499	0.0352795	0.0184129	0.0124112	0.00464863	0.050313	0.00997862	0.00817526	0.0390038	0.0198295	0.0180494	0.012191	0.010831	0.0053008	0.0182669	0.00329216	0.0175073	0.0098603	0.00590044	0.0201098	0.0161826	0.0109605	0.00750448
8a29244e-71a5-441a-846e-6bf53edd1755	0.0293267	0.0347016	0.00583069	0.0168522	0.0133452	0.00479814	0.0133663	0.010645	0.0170831	0.00912071	0.0294443	0.00930256	0.00404472	0.0101253	0.0176182	0.014622	0.0246629	0.0192135	0.00913429	0.0125413	0.0147811	0.0086543	0.00648808	0.0156329	0.0924556	0.01043	0.0797061	0.0300234	0.00712905	0.0134399	0.00845277	0.0451467	0.0150664	0.0166727	0.0388245	0.0050924	0.0304539	0.019041	0.0144328	0.00397227	0.017684	0.00376988	0.00791761	0.00629963	0.0108762	0.0166152	0.00636328	0.015478	0.0214566
00cbfe26-8c9a-43cd-a48f-6120ce7fa8b6	0.0522251	0.00215106	0.0119804	0.031739	0.0190557	0.00703554	0.00548525	0.0165589	0.00420619	0.0171497	0.0289462	0.0339449	0.0210674	0.0164977	0.0212146	0.00827684	0.0251675	0.0188226	0.00720439	0.0289211	0.0268887	0.00547923	0.0156604	0.0291718	0.144331	0.0157413	0.130263	0.0362171	0.0182031	0.0119452	0.0098009	0.0658081	0.00583483	0.00580833	0.0780577	0.00413701	0.025007	0.0046692	0.0208991	0.0273406	0.0340969	0.0114463	0.00523679	0.00307665	0.0227065	0.0327394	0.0163979	0.00881495	0.0276884
e1553b98-f10f-44af-b276-3ea9024427cf	0.00824932	0.0163217	0.00988787	0.00549434	0.0144991	0.0137425	0.00885217	0.0122059	0.00992535	0.0131975	0.0164543	0.00693376	0.00647928	0.0166972	0.0136619	0.00667328	0.0150764	0.0198404	0.00487123	0.0157018	0.0141623	0.00207834	0.0179901	0.00616625	0.0474863	0.00784649	0.0828659	0.0303997	0.012084	0.00763864	0.00592496	0.0431292	0.00519001	0.008025	0.0397786	0.00731433	0.0219476	0.00580543	0.00971662	0.0106824	0.00793074	0.0111962	0.00877556	0.0170731	0.00489635	0.0122452	0.00318964	0.00961432	0.0200426
a0761ff0-14b6-4d58-ac18-2be039f0b3a4	0.00987868	0.0676298	0.0199263	0.0142711	0.0262793	0.0338288	0.0216438	0.00936551	0.0225818	0.0280446	0.0495075	0.0204046	0.0160272	0.0108099	0.0172899	0.018632	0.0254695	0.0205016	0.0162846	0.0266667	0.0371199	0.00916364	0.0158781	0.0196118	0.0818361	0.0267665	0.104446	0.0445168	0.00468784	0.0123164	0.0165031	0.0656843	0.0046636	0.0354664	0.055741	0.0176086	0.0274577	0.0165685	0.00661379	0.00835546	0.0169985	0.0236746	0.0145358	0.0143839	0.0108584	0.0217443	0.0146515	0.0141849	0.0308222
b9ba6b6a-8e7d-42d1-a020-7f94e1972105	0.0102103	0.0323867	0.0137281	0.0121154	0.010656	0.00763912	0.0100446	0.00470954	0.00994285	0.0123531	0.0176059	0.00794736	0.00552673	0.00666943	0.0141826	0.00988406	0.00979399	0.0172321	0.0150689	0.0127497	0.015156	0.00622003	0.00918253	0.011688	0.0253125	0.00971473	0.0411576	0.0349471	0.0130562	0.0125553	0.00641562	0.0432109	0.0120435	0.0130719	0.0462512	0.00965615	0.0141245	0.016354	0.00830218	0.00989358	0.0048758	0.00624884	0.00842885	0.00323749	0.00315786	0.0194377	0.00936841	0.0069897	0.0167202
c38136a7-eb7c-4cbb-b0d9-b17b955a6db7	0.00773352	0.010116	0.00889606	0.00578432	0.00938407	0.00440005	0.00743319	0.00566162	0.0108488	0.00711787	0.00481809	0.00772829	0.00875087	0.00642409	0.0165145	0.00544428	0.0120462	0.00790673	0.00648193	0.00272439	0.00708688	0.00981096	0.00699541	0.00753807	0.0446349	0.0118276	0.0610704	0.0351389	0.00823226	0.00396747	0.00525908	0.0409813	0.00771631	0.00331688	0.0348911	0.00984029	0.0211232	0.01806	0.0136127	0.0120847	0.00780303	0.00910457	0.00231483	0.00557277	0.00843241	0.0171535	0.012573	0.00533823	0.0263928
74b32340-df01-4c7a-a208-84e7d8826edd	0.0165423	0.0293741	0.00916518	0.0252685	0.0151821	0.00939937	0.0202888	0.0172894	0.00828333	0.0253541	0.0127384	0.0184484	0.00649627	0.0192074	0.0194506	0.0167867	0.024372	0.00705348	0.00340712	0.0139043	0.0340469	0.016809	0.00951172	0.0125304	0.024615	0.0120717	0.0531683	0.0505122	0.00723237	0.0157771	0.0194282	0.0659065	0.011892	0.0115839	0.0752445	0.0204713	0.0260224	0.00860176	0.00874585	0.0269526	0.0136682	0.00807087	0.0109488	0.0104427	0.011724	0.0322217	0.0197548	0.00770431	0.00700569
91c10acc-6884-4665-a0f1-e271882c038a	0.0213005	0.0462144	0.00719253	0.0177952	0.0213695	0.0123837	0.013208	0.0140472	0.0103941	0.0123879	0.0381911	0.0146982	0.00345158	0.0117783	0.0154845	0.0166379	0.0211526	0.0187712	0.0121194	0.0197869	0.0171221	0.00645646	0.0150467	0.0134757	0.0609564	0.00515624	0.0809135	0.0294813	0.00520425	0.012136	0.00820175	0.0532626	0.0140179	0.0253903	0.0437151	0.00703019	0.030336	0.0204508	0.018056	0.0124566	0.0193055	0.0107121	0.0194698	0.0105322	0.00670747	0.026836	0.0128537	0.00998722	0.018382
74b025cf-5b11-4f9c-858f-8c5812e4e87f	0.0149422	0.0267568	0.0117126	0.00935832	0.0107791	0.00799963	0.0101116	0.012253	0.00745168	0.00927056	0.0125039	0.011322	0.00566272	0.0104417	0.0152832	0.00603854	0.00900045	0.0175614	0.00692932	0.0139801	0.0143846	0.00735843	0.00925102	0.00996389	0.0458508	0.0111121	0.050719	0.0350681	0.00908496	0.0109174	0.00740102	0.0454886	0.0116618	0.00723935	0.0510361	0.00798743	0.0140432	0.0121507	0.00751458	0.0123694	0.00997687	0.0173074	0.011877	0.00616822	0.0125829	0.0193668	0.00596212	0.00507377	0.0115389
2e14bdaa-0b23-474b-a867-c81f56868fcf	0.00646392	0.0266819	0.00183363	0.0124455	0.0159358	0.00659209	0.0108006	0.0163201	0.0145494	0.0113194	0.0121623	0.00958233	0.0116372	0.00788524	0.00938891	0.0164085	0.00347163	0.00827329	0.00288248	0.00529227	0.0168002	0.00632714	0.00582543	0.0174377	0.039648	0.0079668	0.065627	0.0329622	0.0130132	0.00910991	0.00673219	0.0515639	0.00185546	0.0195328	0.0495522	0.010507	0.0169113	0.0098961	0.00426926	0.00871585	0.00552907	0.0134656	0.0162024	0.00844766	0.0100024	0.0153356	0.0100004	0.0109016	0.00908913
abd41e3b-19bb-4631-ad69-00d0beaf1358	0.0131764	0.0220089	0.0149911	0.0128794	0.0120527	0.0178714	0.00369404	0.013127	0.0152018	0.020672	0.0237488	0.0254643	0.00607753	0.0212408	0.0190064	0.00812564	0.0139107	0.014837	0.00600629	0.0168402	0.00765225	0.0125821	0.00686124	0.0124207	0.0963823	0.00601052	0.126524	0.0354485	0.0102491	0.0125611	0.0112883	0.0628641	0.016405	0.0161849	0.0621953	0.00373272	0.0155985	0.0123073	0.0106718	0.00393008	0.0150711	0.0123691	0.0114117	0.0214525	0.0127643	0.0200699	0.0177525	0.00942636	0.0125306
9330d25a-94ca-4ed8-a7a5-52473013b0c8	0.0129481	0.0362452	0.0046677	0.0113168	0.0226867	0.00861166	0.0113114	0.005522	0.0119771	0.0114335	0.0220155	0.0087036	0.00672402	0.0137578	0.0143022	0.00669232	0.0124357	0.0100331	0.00377077	0.0172799	0.0205171	0.0101746	0.0126831	0.0193762	0.0298531	0.00602716	0.0433422	0.0198279	0.00514421	0.0105066	0.0104473	0.0368159	0.00818065	0.0177362	0.0221516	0.00950327	0.0226558	0.0113331	0.00908381	0.00330742	0.00853554	0.0145056	0.00931443	0.0093772	0.00910343	0.0166284	0.0119767	0.0158091	0.0144572
f7c43721-63f4-4582-a9da-bd49cd81c5d6	0.0131824	0.0246013	0.00949385	0.0230207	0.0306443	0.0131959	0.0140078	0.00627857	0.00704378	0.0137915	0.0175939	0.0209775	0.00365463	0.0147024	0.0131147	0.00890134	0.0185771	0.00944148	0.0127672	0.0108809	0.0205193	0.00833957	0.0159772	0.005434	0.0139976	0.00466635	0.0275504	0.0388549	0.0107648	0.00653836	0.00840326	0.0400823	0.0166556	0.0128517	0.0575235	0.0103763	0.0157201	0.0160654	0.00580954	0.0037169	0.00780913	0.0130178	0.0173083	0.0123894	0.0103884	0.0229534	0.0107631	0.0212563	0.0177467
e0d11d23-255f-4375-9ddd-8d54054f16b7	0.0139548	0.0212382	0.0149203	0.00824088	0.0268014	0.00235039	0.011126	0.00891894	0.00810892	0.00924585	0.00721064	0.0116573	0.0124241	0.00680647	0.00978405	0.0143283	0.0224308	0.00746516	0.00488084	0.0186594	0.0225412	0.00360812	0.00589945	0.019756	0.0623676	0.00183438	0.110894	0.0296749	0.0130577	0.00979792	0.00594803	0.0688842	0.0124172	0.0195859	0.060202	0.00641149	0.0186365	0.0168052	0.0251377	0.015478	0.00632973	0.0153812	0.00448753	0.00411889	0.00781707	0.0184392	0.00387087	0.0136212	0.00466627
fa6b97f4-0728-405c-a351-80065fcecee6	0.0167717	0.0408096	0.0120388	0.0131961	0.0256035	0.00685154	0.0118836	0.00824587	0.0158773	0.0107978	0.0340875	0.0127387	0.00601161	0.00569754	0.0170548	0.012957	0.0197918	0.0123179	0.00957064	0.0129895	0.017546	0.00589575	0.0076856	0.0133481	0.0630944	0.00984465	0.0534933	0.0342599	0.00640133	0.0168583	0.0129906	0.0464919	0.0140466	0.0219383	0.0421801	0.00767492	0.023694	0.02279	0.0121852	0.00791705	0.00806002	0.0124024	0.0134287	0.00349496	0.00598084	0.018513	0.0104454	0.0121696	0.0196174
43e7398a-f9ea-42b0-b6e0-c79ce28762fa	0.0262392	0.0343414	0.0109382	0.0171378	0.0177361	0.00314758	0.00797461	0.0161786	0.0203417	0.00754488	0.0338771	0.0114471	0.0110366	0.0190678	0.0138763	0.019069	0.0220376	0.0174783	0.00720427	0.0349239	0.0170233	0.0249928	0.00557153	0.00421991	0.114382	0.00673754	0.125258	0.0420773	0.00969643	0.00834976	0.0118169	0.0620004	0.00984281	0.0152747	0.0657724	0.00853345	0.0229807	0.0087335	0.0179301	0.0159964	0.0128375	0.0115471	0.00929685	0.0149951	0.00829943	0.02728	0.0262685	0.0119214	0.0171485
efbac897-a20f-4229-bc8c-7624fad90460	0.025464	0.028016	0.0121602	0.0240301	0.0141525	0.0151873	0.0159092	0.0144699	0.00505686	0.0263592	0.0270702	0.0224347	0.0116645	0.0253634	0.00868833	0.0205377	0.0233414	0.014075	0.0134455	0.00520234	0.0198371	0.00592908	0.0190877	0.00997995	0.0915612	0.00449135	0.0719369	0.0397238	0.00976294	0.00944504	0.0116739	0.0519165	0.00828487	0.0189345	0.0487305	0.00580611	0.0238174	0.0215248	0.0142351	0.00858652	0.0103762	0.00840617	0.00956188	0.0144178	0.012421	0.0175159	0.00867993	0.00589307	0.0188952
2c3bd227-b59c-4e60-ad88-5259980883d5	0.029638	0.00884059	0.00381315	0.0162104	0.0126722	0.0186775	0.0327072	0.0134516	0.0121949	0.0126716	0.00475368	0.0105756	0.0389746	0.0115496	0.0255399	0.0201404	0.0113033	0.0152302	0.0204582	0.00950884	0.00990034	0.0139218	0.0270931	0.0323398	0.117123	0.0149938	0.164012	0.0373561	0.0126196	0.0137478	0.00449919	0.070519	0.0148458	0.0152605	0.0633166	0.016722	0.0190257	0.0112494	0.0169845	0.0136847	0.010286	0.0302846	0.0121231	0.0126486	0.0186137	0.0087196	0.00858187	0.0102581	0.0243495
8a17560f-a659-45d2-a259-427d43b04105	0.0130751	0.036041	0.00901332	0.0204141	0.025113	0.015172	0.0363883	0.0101432	0.00889998	0.0221564	0.0369409	0.0275671	0.00704916	0.0162856	0.0180708	0.0282217	0.0176486	0.0160023	0.00800355	0.0261361	0.0156439	0.0139633	0.0171985	0.0215205	0.0818335	0.0137438	0.0892313	0.0337018	0.0146423	0.0227883	0.008935	0.0594946	0.00406115	0.0234166	0.0385542	0.0115456	0.0142361	0.0130276	0.0133255	0.0144584	0.0167924	0.0187022	0.0163126	0.0244417	0.00580648	0.0269232	0.0167289	0.0147688	0.0273449
efe99a7a-d581-4eda-94d5-1f4ec8a3aa35	0.0205974	0.0232373	0.0107815	0.0194023	0.0224747	0.00746709	0.00625686	0.0121845	0.00975145	0.00823094	0.017473	0.0138225	0.0127032	0.0217287	0.0205671	0.0141839	0.00512713	0.0119717	0.0100847	0.0245056	0.0196744	0.0109473	0.0139749	0.00830799	0.0716091	0.00527205	0.0873567	0.0342999	0.0202216	0.0140097	0.00792095	0.0416467	0.0161308	0.013912	0.0364084	0.0205461	0.0179583	0.0131523	0.00737248	0.00863011	0.00654147	0.0191987	0.00459947	0.0202921	0.00842643	0.0222521	0.00942171	0.0130926	0.0128488
8e7ba110-2004-42c9-abbf-f65ccabf9f9b	0.023242	0.0163195	0.0109969	0.0130922	0.0228664	0.0110552	0.0323229	0.0132888	0.0183739	0.0201664	0.00349941	0.00899433	0.0138118	0.0128868	0.0142793	0.0164908	0.00818356	0.0112384	0.0183192	0.0286475	0.0238113	0.00943448	0.0130355	0.00978481	0.028623	0.00517397	0.0646449	0.0520088	0.00383047	0.00789849	0.0178402	0.0654535	0.00518602	0.0163232	0.0775434	0.00808372	0.0196939	0.00677953	0.00571592	0.0169987	0.0215627	0.0136086	0.0133038	0.00472599	0.00903008	0.0272487	0.014288	0.00646865	0.0240136
83c5e17a-9497-4540-b5d0-514681bde9a5	0.00795234	0.0326184	0.00791428	0.00870538	0.01069	0.00736788	0.00977238	0.00779391	0.0133272	0.0136861	0.0207894	0.0169422	0.00703264	0.0140559	0.0170563	0.00698047	0.00936988	0.0161692	0.016212	0.0230353	0.0153037	0.00737751	0.0112922	0.00137353	0.0471285	0.00915921	0.0610147	0.0402604	0.0055067	0.0104913	0.00474936	0.0594257	0.0127469	0.0122122	0.0658319	0.00407116	0.0164123	0.0125277	0.0156451	0.00960663	0.0162282	0.00696242	0.00565193	0.00937877	0.007543	0.0208633	0.0228817	0.0067855	0.015764
f612ad26-722d-49d0-955c-35b967bc641e	0.0135212	0.0157243	0.00635199	0.00648922	0.00643492	0.00705923	0.0113778	0.00583029	0.0107935	0.0161689	0.01092	0.00449741	0.00158115	0.00310701	0.00969009	0.0044026	0.00866476	0.00757253	0.0047504	0.00422618	0.00265274	0.00891914	0.00288553	0.0167712	0.0618802	0.00509635	0.0673095	0.0288597	0.0066092	0.00510265	0.0115018	0.0444879	0.00785403	0.0087109	0.0359833	0.0122087	0.0186462	0.00984928	0.00607057	0.00568023	0.00823744	0.00890603	0.00488265	0.00744797	0.00473825	0.00994386	0.014903	0.0093774	0.00746578
ce54e6d7-cd28-42b9-8c8a-14cd7a787e57	0.0337065	0.0238232	0.0113071	0.0182684	0.0113678	0.0125883	0.0102371	0.00566466	0.0248595	0.026849	0.0306285	0.0206898	0.00721786	0.0215308	0.0178937	0.0142253	0.0269439	0.0156101	0.00670139	0.0172664	0.0217394	0.00227337	0.0137751	0.0130709	0.116488	0.00855629	0.117994	0.0381298	0.0274458	0.0213867	0.0104485	0.0474564	0.00340343	0.0137784	0.0405122	0.0218742	0.0298835	0.0107273	0.014069	0.00715039	0.0135979	0.00668632	0.00766982	0.0285625	0.00490102	0.015688	0.0111039	0.0137238	0.0243842
11854a18-8de9-4e53-b24d-82e80ff8cc09	0.0183223	0.046404	0.0147942	0.01782	0.0164874	0.00436891	0.0108807	0.00683887	0.00856462	0.00971593	0.0468613	0.0221619	0.00660493	0.0119501	0.0175185	0.00362919	0.0141623	0.0189706	0.0160821	0.0258285	0.0227641	0.00707491	0.0146566	0.00838371	0.0767196	0.00562391	0.0795976	0.0437857	0.013699	0.0148915	0.00789465	0.0621358	0.00579932	0.0238904	0.0587201	0.00759998	0.0273104	0.0109031	0.0141984	0.0106254	0.0240531	0.0107191	0.0140151	0.000578081	0.0110692	0.0340955	0.0197537	0.0102123	0.0144309
aaa8d2e7-8a9f-4e12-93a4-ce49b2232e6d	0.0169611	0.0180505	0.00248831	0.0220305	0.00792152	0.00549476	0.0167391	0.00494411	0.0204839	0.0129326	0.0128469	0.0101938	0.00874992	0.0073093	0.0234273	0.0143222	0.0137288	0.00868182	0.00572145	0.0106295	0.0105558	0.00896989	0.00199411	0.0211847	0.0700008	0.0106683	0.0740642	0.0275019	0.0063106	0.015431	0.0118609	0.0505352	0.00872689	0.0178074	0.0422773	0.0228894	0.0158302	0.011577	0.0122978	0.0162796	0.00651209	0.010461	0.0128689	0.00844764	0.0101388	0.00845354	0.0153031	0.0109763	0.00804564
70bdb43a-2e86-4afa-b14c-2d15ed170968	0.00978356	0.0246394	0.0128333	0.014342	0.00829797	0.0105312	0.0138413	0.00348098	0.0180652	0.00313775	0.00965254	0.0131471	0.00695222	0.00445673	0.00912391	0.017066	0.0163314	0.0103268	0.00409686	0.00912958	0.0133477	0.00490443	0.00557025	0.0135062	0.0592975	0.00405988	0.0822057	0.0253255	0.0131375	0.0158213	0.00565676	0.0570781	0.00615577	0.0176293	0.0554007	0.00850301	0.0129596	0.0105535	0.0158885	0.0144867	0.00726117	0.0112325	0.011079	0.00345806	0.0085585	0.0170054	0.0234208	0.0109627	0.0208533
9c6ee7bd-4392-45e6-a6dd-ec83f7940e54	0.0028613	0.0239674	0.0108451	0.00392932	0.00945213	0.0100933	0.0197013	0.0177669	0.0158614	0.00854673	0.00677607	0.01973	0.00758546	0.00947951	0.00816088	0.0226643	0.0138537	0.00665932	0.00394273	0.00956088	0.0137153	0.00567572	0.0134019	0.0136534	0.0325439	0.00669463	0.0477796	0.035651	0.0182094	0.00974227	0.0109104	0.0526786	0.00970836	0.00876475	0.0602807	0.00852598	0.00616277	0.00334296	0.0117346	0.00850443	0.0234679	0.00838505	0.0111422	0.0158035	0.00876466	0.0211847	0.00768461	0.00446648	0.0104787
0b85ef15-46e5-4ef1-b421-32913f6dc2b6	0.0102088	0.0098472	0.00615411	0.00656524	0.0103508	0.0160047	0.0148491	0.00752901	0.0134261	0.0186552	0.0103961	0.0103666	0.00674445	0.00377903	0.0141381	0.0107993	0.0197186	0.0134865	0.00914873	0.00590752	0.00822538	0.00365637	0.00137667	0.0143178	0.0616577	0.00768573	0.0707472	0.0388782	0.00969027	0.00130383	0.00479913	0.0552779	0.00947893	0.00789109	0.0535764	0.00856256	0.0169413	0.0141011	0.00519469	0.00926226	0.00797307	0.0113083	0.0194313	0.0100767	0.0068017	0.00970271	0.0131414	0.00351738	0.0133634
7c8b3628-580c-4e15-9870-2c5137d7a8f9	0.0101878	0.0138062	0.0152799	0.013622	0.0161335	0.00434431	0.00683153	0.0101066	0.016572	0.0185287	0.0171939	0.0172464	0.00505239	0.00263614	0.0146744	0.0156678	0.0145421	0.0149153	0.0105298	0.00342506	0.0092118	0.0140473	0.00847553	0.00318346	0.0593285	0.0101046	0.0519539	0.0310627	0.00662443	0.00855939	0.00463753	0.0443157	0.0154922	0.00735882	0.0402448	0.0110051	0.00729496	0.019625	0.0129641	0.00612824	0.0264282	0.00963892	0.0177899	0.00989375	0.0203344	0.0163289	0.0114382	0.00317275	0.0104466
e63fa516-0ad8-4756-a1fe-245b8a62490b	0.00894889	0.021907	0.00818017	0.00836668	0.0157115	0.00279961	0.00885031	0.00996577	0.0190573	0.00922998	0.0165754	0.0142456	0.00563818	0.00397671	0.0148144	0.00429472	0.00885587	0.0160779	0.00539182	0.00243757	0.0117561	0.00521519	0.00580787	0.0158699	0.0385868	0.00779598	0.0464947	0.0322568	0.00893722	0.0121594	0.0102033	0.0416318	0.00762631	0.00822746	0.0389464	0.00533323	0.0254488	0.00962005	0.0119169	0.0118949	0.00639644	0.00820416	0.00577131	0.00932661	0.011448	0.014076	0.0120736	0.0103367	0.012201
8d1af903-6642-47ee-b97a-9a4e0522bc1d	0.00807949	0.0146217	0.0131744	0.0146609	0.0209105	0.0188272	0.0205576	0.00910298	0.00882885	0.0188996	0.0207877	0.0100243	0.0118649	0.00937217	0.0112229	0.00982883	0.0181045	0.0226292	0.00901676	0.0147115	0.0187657	0.0140123	0.00493152	0.0128972	0.0521894	0.00901149	0.0835697	0.0406617	0.0137169	0.00864475	0.0163917	0.0606821	0.0110957	0.0135547	0.0527653	0.0136214	0.0158425	0.0124818	0.0131277	0.0134575	0.0235849	0.0132502	0.0126351	0.00661255	0.0175422	0.0245994	0.0210974	0.0102265	0.0136376
50924a97-7268-4407-ba74-31bcc62110ba	0.0133867	0.0233455	0.00722405	0.0134774	0.0202978	0.0240403	0.00929911	0.0115553	0.0178909	0.0122799	0.0107329	0.0150372	0.0106663	0.00887521	0.0147135	0.012137	0.030313	0.00411318	0.00562941	0.011598	0.0115249	0.00985466	0.0104871	0.017414	0.037937	0.0115443	0.0659356	0.0314422	0.00487826	0.0029133	0.00606611	0.0518774	0.004801	0.00885084	0.0477012	0.017097	0.0170718	0.0109215	0.0199255	0.00903482	0.00284978	0.00892364	0.0144801	0.0101456	0.0071645	0.00844935	0.00869506	0.0074268	0.0264669
a09025ec-ea91-4b35-9106-360d7f724fb9	0.0187929	0.0335266	0.00935002	0.0189279	0.0195737	0.0125392	0.0116785	0.00698539	0.0120931	0.008151	0.0306467	0.0158317	0.00709593	0.0183025	0.0115124	0.0112759	0.0152698	0.00875388	0.00959961	0.0188712	0.0187204	0.00771815	0.0122026	0.00976258	0.0547852	0.0125047	0.0577993	0.0236317	0.0127659	0.0116582	0.00309448	0.0418693	0.00801808	0.0193154	0.0284229	0.00682737	0.0269938	0.013816	0.0120873	0.0135955	0.0201302	0.00450788	0.0188591	0.0146566	0.00865765	0.0202748	0.0125655	0.0131198	0.0152359
3e693307-795a-4dd2-a01f-5e2584e4068e	0.00722743	0.00518853	0.0125377	0.0018978	0.0246957	0.0208397	0.00828613	0.0051795	0.0117701	0.00948016	0.0158726	0.0088005	0.00662117	0.00505792	0.0159682	0.0100353	0.0103563	0.00809486	0.0129683	0.0098865	0.00633987	0.00904314	0.00517915	0.0133582	0.0680504	0.0182262	0.098817	0.0424419	0.00536986	0.00787454	0.00516491	0.0416758	0.0215729	0.00291621	0.0296425	0.0100529	0.00844817	0.00637679	0.00590475	0.00670541	0.0180882	0.00903202	0.00978463	0.0159981	0.00394756	0.0207072	0.00708889	0.00845032	0.0181244
c58bec63-12ce-40e0-9b86-a4f898862047	0.00793526	0.0203761	0.00644179	0.00998637	0.0122691	0.00820323	0.00815214	0.00894783	0.0073502	0.0142052	0.00763944	0.00628289	0.0143185	0.00816531	0.00801283	0.0119538	0.0121078	0.0128084	0.00589446	0.00411866	0.00832985	0.00730557	0.00410061	0.0207866	0.0456271	0.0051992	0.0526743	0.0310764	0.005224	0.0104421	0.00914292	0.0487194	0.00983845	0.015359	0.0453685	0.00776759	0.0133102	0.0145336	0.0157061	0.0118253	0.00868486	0.0079462	0.0117118	0.00975941	0.00537606	0.0100306	0.0157748	0.0104855	0.00509116
95ad596c-8b1b-43ea-9e6b-d744fdf3411d	0.0106537	0.0489549	0.00851462	0.01201	0.0241521	0.0061083	0.0101424	0.0182209	0.00965047	0.0214418	0.0290785	0.010989	0.00420314	0.00502102	0.0146947	0.00845997	0.0102231	0.0126642	0.0102425	0.00782513	0.0187869	0.0178972	0.00631481	0.0109808	0.0609781	0.0135496	0.040441	0.0314286	0.0176682	0.00957866	0.0143596	0.0339796	0.0107503	0.0288873	0.0338683	0.00386555	0.0271867	0.033698	0.010367	0.0108601	0.0178812	0.0154076	0.0147719	0.00879823	0.0029338	0.0199428	0.0138163	0.0139916	0.00883788
c06e776f-cb3d-48d8-b40b-f5843a543d71	0.0152289	0.0248377	0.00811046	0.0137196	0.017395	0.00902867	0.0144731	0.00572462	0.0195793	0.00877812	0.0196356	0.0122572	0.00479862	0.0134719	0.00769934	0.00948362	0.0238366	0.0204795	0.0027196	0.013431	0.0151134	0.0130595	0.0140435	0.0211886	0.0555151	0.00804477	0.0755858	0.0243572	0.0110366	0.00572922	0.00805979	0.0436413	0.0092282	0.0177279	0.0331762	0.00978643	0.0237465	0.0100544	0.00549186	0.00470195	0.0176093	0.0170898	0.0148177	0.0166412	0.00626414	0.0163714	0.00666359	0.0130973	0.031888
baf184fa-1e1c-4f25-b96d-8036ecd6f216	0.00784315	0.0289068	0.0123097	0.0111872	0.0134281	0.00707443	0.0153323	0.00866568	0.00988835	0.00911451	0.0201398	0.0144955	0.00446374	0.00686003	0.0155664	0.0160849	0.0250789	0.00694228	0.00450164	0.0142304	0.0142949	0.010187	0.0149094	0.00984025	0.0412696	0.00529135	0.0500653	0.0362912	0.0115588	0.0114679	0.00555608	0.0460035	0.00866037	0.0120573	0.0485599	0.00846882	0.0154508	0.0138183	0.010477	0.00827421	0.0165319	0.0107989	0.0159745	0.00792435	0.00477535	0.0200285	0.0120722	0.0100936	0.0152867
70a92045-2c25-47ce-ae64-f0c9886c6ce3	0.0111353	0.0286072	0.00415475	0.00455357	0.023692	0.0119201	0.0223249	0.0126879	0.00924692	0.0155181	0.0106229	0.029797	0.0115766	0.0235214	0.0143001	0.0147558	0.0129977	0.0163882	0.0100701	0.0112032	0.0215031	0.0120894	0.00165548	0.00661439	0.0398722	0.00910402	0.0668393	0.0548762	0.00838088	0.0139338	0.0169016	0.0634217	0.00887413	0.00747567	0.0659231	0.0153918	0.00674466	0.0162445	0.00790668	0.0105431	0.00600286	0.00719937	0.0117399	0.00676104	0.00441801	0.0115792	0.0113615	0.00974468	0.0271668
72aed65f-32eb-428d-8462-ec22ec0ad5b4	0.0216815	0.0418477	0.0135195	0.0209089	0.0248739	0.00628097	0.0150611	0.00969334	0.00961935	0.0171095	0.028658	0.0116615	0.00300912	0.0188213	0.0200643	0.0124467	0.0158253	0.00853085	0.0238374	0.0110477	0.0223914	0.0100421	0.00829944	0.00753423	0.0498709	0.00830596	0.0435199	0.0385387	0.00715079	0.00872655	0.0101579	0.0492112	0.0119141	0.0190886	0.0490829	0.00810908	0.0219114	0.0267276	0.0119048	0.0182438	0.0157168	0.012249	0.0143025	0.0126094	0.00585512	0.0272037	0.0166124	0.00901509	0.0140389
58e12a13-59e8-4679-a4bb-71f64eacc9fb	0.0232454	0.0375277	0.0139713	0.0148342	0.0238661	0.0132523	0.0187941	0.0131881	0.0193049	0.01544	0.039653	0.0148444	0.0086869	0.0179292	0.012988	0.00933815	0.0104679	0.00806882	0.0109515	0.0225733	0.0174687	0.00962383	0.0131229	0.0175765	0.0801593	0.00609127	0.0553144	0.0288959	0.0103608	0.00364844	0.0163361	0.0466574	0.0137954	0.0241668	0.0376914	0.0117027	0.0319196	0.016664	0.00814288	0.0181691	0.0192696	0.00768187	0.0195272	0.0135398	0.0212858	0.0167501	0.00828674	0.0202651	0.0200694
82ebc108-66e9-4b79-8de0-b5260680f272	0.0092978	0.0501805	0.0070701	0.0156576	0.019204	0.00799512	0.00895448	0.00441251	0.0122928	0.00838256	0.0343464	0.0108475	0.00376761	0.00392906	0.0168319	0.0110686	0.0205837	0.0120656	0.00780587	0.0122667	0.0151173	0.00765321	0.0158788	0.0179564	0.0657684	0.0137325	0.0684013	0.028598	0.00770762	0.00871851	0.00828711	0.0476469	0.0129905	0.0271257	0.0410915	0.0131359	0.0297358	0.0230191	0.017225	0.0116356	0.0148029	0.0103959	0.0191533	0.00770102	0.0169708	0.020665	0.00760839	0.0125891	0.0133916
308a0d09-e6e7-4d0c-aa9e-e4189c2b4286	0.0140739	0.017866	0.0119112	0.031544	0.0100996	0.00820459	0.0133126	0.0115646	0.0177705	0.0240983	0.0275735	0.0134012	0.0151082	0.0261204	0.00855836	0.0234849	0.0165917	0.0250094	0.00934248	0.0341719	0.0205472	0.0196513	0.0225393	0.0124586	0.108587	0.0200644	0.141324	0.0462037	0.0274629	0.0039265	0.00886677	0.058154	0.0206331	0.0108213	0.0548409	0.00983216	0.0238999	0.0105302	0.00351553	0.00832638	0.0116695	0.00855967	0.0108684	0.0190249	0.0134619	0.0372943	0.0232077	0.0108848	0.0158916
8b51cfa0-b62c-41ed-9975-5e01829777d8	0.0119539	0.0314189	0.0103487	0.0166498	0.0198052	0.0117892	0.0264042	0.0183565	0.0149161	0.0156349	0.0145613	0.0211115	0.0131313	0.0358382	0.00593968	0.0180106	0.0250993	0.0168804	0.013142	0.020561	0.016345	0.0228762	0.0132456	0.0136955	0.0702225	0.010468	0.0991844	0.0564804	0.0176891	0.0212721	0.0184619	0.0676458	0.0130914	0.0128216	0.0719523	0.0197839	0.0126075	0.0178722	0.0123247	0.0220484	0.0131666	0.00270454	0.0144844	0.0159058	0.00617774	0.0174553	0.01463	0.0066087	0.02924
e5a7805e-64b8-4cb0-834e-1e0d95fdc57e	0.0177062	0.0352829	0.0133376	0.0208314	0.0332032	0.0144755	0.0227713	0.0118097	0.0173978	0.0180789	0.032117	0.0288508	0.0114463	0.0138073	0.0328983	0.02719	0.0283641	0.026602	0.00688476	0.0237481	0.0171215	0.0145321	0.0100172	0.0132508	0.0327271	0.00678283	0.0426922	0.0512729	0.0255124	0.00955882	0.00955804	0.0510992	0.00536679	0.0158647	0.0685883	0.0142583	0.0229779	0.0128598	0.0225162	0.0147503	0.0130492	0.0167233	0.0166471	0.0249817	0.0219519	0.0339607	0.0133381	0.0152447	0.0306163
e8ff5400-b782-45b6-bd5f-565302c14fcc	0.0144376	0.0153641	0.00324982	0.0100075	0.0117399	0.00812094	0.0128209	0.00543749	0.00967862	0.00546992	0.00999561	0.0113419	0.00871738	0.00721626	0.00681959	0.0102885	0.00972	0.0153999	0.00705778	0.00746546	0.00392367	0.00692711	0.0127733	0.0139604	0.0449611	0.00710251	0.0542134	0.0311261	0.0127109	0.00332047	0.00292477	0.0354116	0.0117916	0.0109849	0.0313059	0.0097834	0.0136548	0.0148672	0.00648017	0.00321653	0.00649151	0.0065251	0.00851524	0.00423608	0.00555075	0.0169894	0.0124665	0.0125811	0.0150056
8523c615-c0fc-49d8-b9c7-95ef8d139c59	0.0149078	0.0220787	0.00382845	0.0108071	0.00440673	0.00603602	0.00797564	0.02314	0.0203671	0.00749192	0.0071746	0.0200215	0.0103683	0.00823447	0.012357	0.0210643	0.0203251	0.00917823	0.00806534	0.00441966	0.00973448	0.004271	0.0140932	0.00820614	0.0731642	0.00733691	0.0833046	0.0409179	0.00500691	0.0123415	0.00290247	0.0511836	0.0124367	0.00270385	0.0512859	0.0156761	0.00939637	0.00575983	0.0107105	0.0117302	0.0097093	0.00331961	0.00830608	0.0139126	0.00786082	0.0198927	0.0140116	0.000998081	0.00637963
69b0840c-dcc8-43ed-b5a2-2859b86aa04e	0.0286529	0.0132066	0.0153705	0.0261621	0.00966174	0.0129868	0.0185754	0.012288	0.0138741	0.0154298	0.023549	0.014376	0.013846	0.00932666	0.0150124	0.00739013	0.0171873	0.0198929	0.00627732	0.00366039	0.0119849	0.00914623	0.00738056	0.0175513	0.0955825	0.00603737	0.109804	0.0294831	0.00681273	0.0117396	0.0144766	0.0572455	0.0114029	0.0116722	0.0446823	0.011122	0.0217802	0.00735689	0.00847659	0.00882742	0.010151	0.0164903	0.00649017	0.0137999	0.0185101	0.0238377	0.0122381	0.00768236	0.0130442
0060a424-b9fc-4126-8b5c-2867d55b56f4	0.0131	0.0345837	0.0104237	0.0126546	0.0193668	0.0038689	0.00812345	0.00914418	0.0145679	0.0142121	0.0245734	0.0101026	0.00896829	0.00311563	0.0142494	0.00749136	0.0187006	0.0115839	0.0117033	0.010434	0.0146287	0.00570885	0.00947713	0.0169547	0.0430065	0.00915819	0.0401077	0.0296219	0.0041214	0.0132036	0.00925407	0.0396471	0.0132339	0.0156664	0.0351368	0.0059695	0.0265173	0.0207596	0.013896	0.0118368	0.0129419	0.00901484	0.01551	0.00835994	0.00678439	0.0165689	0.0115132	0.0125188	0.011934
e5e2fb9c-dc1b-45af-954f-51336b9c0410	0.00629977	0.0250924	0.00714622	0.0115877	0.0124764	0.00518361	0.00997993	0.00844988	0.0133468	0.0132263	0.0151538	0.00981842	0.00428618	0.00744817	0.0145257	0.0130552	0.0104272	0.0138488	0.0119757	0.00891127	0.0163849	0.00427473	0.00922866	0.00879509	0.0204488	0.0046128	0.0416854	0.0400482	0.00869123	0.00902659	0.00837059	0.0541127	0.00253127	0.0138835	0.0577665	0.00829895	0.015127	0.00902244	0.00979134	0.0220757	0.00708276	0.00490436	0.00466506	0.00477638	0.00163937	0.0185751	0.015826	0.00990678	0.00938712
708e1b39-208b-4dba-9223-269a4941b6ae	0.0253989	0.0298873	0.00490114	0.0179626	0.0250948	0.00889183	0.00597715	0.00951979	0.0164128	0.0174885	0.0336287	0.0170625	0.0073976	0.00873729	0.0124317	0.00817807	0.00777474	0.0114801	0.00263473	0.0197444	0.0147034	0.0168772	0.0113372	0.0179657	0.0876206	0.00565126	0.0665308	0.0261752	0.00720536	0.00906037	0.0173095	0.0421293	0.00942421	0.0156608	0.0376793	0.00869973	0.0257353	0.0177319	0.0111691	0.00755923	0.0153407	0.0170486	0.0132669	0.0134191	0.00391826	0.0149514	0.0150076	0.013374	0.0165807
404db88b-f087-4c92-9ab6-07e1fe53773d	0.00637775	0.0323832	0.0141288	0.0182691	0.0185339	0.0143867	0.0221272	0.00480143	0.01123	0.0172437	0.0304977	0.0156001	0.0175631	0.0146496	0.0102192	0.00881383	0.0154196	0.0181079	0.00866659	0.0203108	0.0152323	0.0100828	0.0114787	0.0160772	0.0931842	0.0121075	0.0962423	0.0385593	0.0154679	0.00919698	0.0209249	0.0673187	0.0143872	0.0221142	0.0578097	0.00745952	0.0221853	0.0178156	0.0134688	0.019425	0.0141342	0.0123815	0.0105104	0.0170682	0.0108552	0.0187421	0.0113039	0.0122115	0.0105988
9e88931b-6464-41f2-bb85-4bb1b37ab463	0.00999571	0.0291456	0.0117285	0.0137729	0.023838	0.0129032	0.0123051	0.00899	0.00481459	0.0142991	0.0150861	0.00965777	0.0103113	0.00816863	0.0172156	0.00396377	0.0153717	0.00672633	0.00746937	0.0107775	0.016196	0.00880978	0.0101488	0.0240517	0.0509306	0.0158878	0.0912714	0.0288044	0.0113328	0.00887215	0.00650906	0.0628687	0.00328091	0.0229141	0.0505748	0.0139708	0.0243005	0.00839564	0.0147082	0.0201088	0.00681437	0.0211252	0.0154834	0.00742215	0.0137186	0.0200222	0.0165549	0.0152348	0.00810969
543f3d05-a1eb-4a3f-9d14-3b948d9f4677	0.0164982	0.0111068	0.0129064	0.00840269	0.0105777	0.0122785	0.00877736	0.00659849	0.0113557	0.0164772	0.0165878	0.00944106	0.00901847	0.0137763	0.00404812	0.0171077	0.00690877	0.0110817	0.00431571	0.0121461	0.0129904	0.0140316	0.00862754	0.0206523	0.0847258	0.00321185	0.0965735	0.0358526	0.0109316	0.0154231	0.0069721	0.0559045	0.00674998	0.0101121	0.0550441	0.00801091	0.00987384	0.017923	0.0052695	0.0116412	0.00665318	0.00883992	0.00882146	0.00703316	0.00639611	0.0177479	0.0118677	0.00824158	0.0168997
0c8773b8-67a7-4c40-ad2f-3feaab1977d3	0.00673878	0.0214261	0.0087249	0.00751094	0.00745693	0.00403454	0.0055966	0.00203873	0.0121234	0.0164645	0.0104065	0.00991971	0.00659203	0.0107688	0.00344635	0.0140126	0.0111232	0.00568248	0.00655635	0.0047933	0.00559942	0.00838888	0.0105079	0.0125936	0.0314244	0.00421706	0.043511	0.0345126	0.00378858	0.00955486	0.00967197	0.0466984	0.00834827	0.00896444	0.0434975	0.0114603	0.0158222	0.0143199	0.00868717	0.00857558	0.0127543	0.00942183	0.0060321	0.00797057	0.0104824	0.012961	0.0104465	0.00538254	0.00346032
db66598f-e7b1-4621-a82f-3fa59869ab67	0.0102058	0.0276451	0.0107865	0.0178225	0.0122505	0.00643301	0.00915559	0.00665271	0.020212	0.00867245	0.0197906	0.0137235	0.0106999	0.00424741	0.014346	0.00822229	0.0144418	0.0129063	0.0108604	0.0129501	0.013011	0.00089122	0.00378265	0.0140303	0.051649	0.00668415	0.0813515	0.0370067	0.00883112	0.00572087	0.00836085	0.0611463	0.0106968	0.0180615	0.0554275	0.00398605	0.0160042	0.0124746	0.0112666	0.00948051	0.00286355	0.00418205	0.00660056	0.00421917	0.00899915	0.017207	0.0156788	0.011023	0.00644302
9916a43d-ef6b-4553-88ff-eeeb74a90070	0.0153222	0.0404418	0.0202117	0.0130194	0.01885	0.00496082	0.0124716	0.0134923	0.010788	0.0143141	0.0279398	0.00739258	0.0100496	0.0149529	0.0166198	0.00889027	0.00653233	0.0152953	0.0135175	0.0208239	0.0222597	0.00727271	0.0100096	0.0139317	0.0182232	0.00834728	0.0235047	0.0365001	0.0141869	0.0138464	0.00835621	0.0424649	0.0115782	0.019891	0.0363673	0.00208848	0.0146933	0.0248857	0.0119256	0.0149632	0.0131099	0.00518337	0.0133753	0.00367072	0.00629107	0.0218434	0.012419	0.00701626	0.0185824
1ac4ac0a-4bd8-43df-84bd-f09ce0015b04	0.00832524	0.0198662	0.0161783	0.0168498	0.0158093	0.0118137	0.0248167	0.011948	0.0105666	0.0219748	0.00917235	0.0280445	0.0126761	0.0273403	0.0158969	0.0237759	0.00831995	0.0175715	0.0082103	0.00742676	0.0398869	0.0111537	0.0119254	0.00621217	0.0531794	0.00152726	0.0779896	0.049083	0.0119793	0.00477315	0.00644658	0.0647882	0.0216739	0.00670962	0.0676973	0.0117453	0.0125106	0.015026	0.0203633	0.00560675	0.00606507	0.00821258	0.00894045	0.0109272	0.00678001	0.0363931	0.00723327	0.00221895	0.00894273
bf8884e4-0d74-4fff-a2c3-3dd0a5f02aef	0.0162393	0.0212856	0.00571421	0.00648367	0.00593635	0.00182393	0.00458263	0.0120837	0.00691643	0.016475	0.00808052	0.0110825	0.00896298	0.00993372	0.0117511	0.00763015	0.00956433	0.0162381	0.00298655	0.00408912	0.0133257	0.00699958	0.0144228	0.0125727	0.0416822	0.00213814	0.0576114	0.039823	0.00997771	0.00974209	0.00461896	0.042091	0.00516717	0.00204397	0.0418894	0.00236492	0.0166076	0.0118471	0.00592282	0.010573	0.0109156	0.0166451	0.00474276	0.00846019	0.00945371	0.0157273	0.00542676	0.00284815	0.00594002
eb3e8b17-ee34-43fc-a753-3a084ea7340f	0.00770273	0.0564903	0.0166253	0.0276553	0.0189253	0.021838	0.0157443	0.00724094	0.00768443	0.015371	0.0409281	0.0241172	0.0191176	0.0221803	0.0224299	0.0259685	0.0148655	0.0216897	0.0250372	0.0137229	0.0505155	0.0244759	0.0142789	0.0141624	0.0349738	0.012605	0.0252443	0.0300014	0.0123717	0.0195445	0.0174912	0.0414649	0.0139279	0.0391412	0.0321302	0.00953908	0.0258465	0.0219133	0.0244445	0.0229091	0.00802127	0.00869219	0.011426	0.0172592	0.0274874	0.0289852	0.0162618	0.00925534	0.0384757
d1f83149-a1e0-4fde-bbb4-b435000823bc	0.0265799	0.0260804	0.00441946	0.00611945	0.020699	0.0183774	0.0169952	0.0247914	0.0161684	0.0108648	0.0117578	0.0163115	0.00876986	0.0111333	0.0132246	0.00896908	0.015561	0.0206254	0.0122222	0.019367	0.0120141	0.0149045	0.00571436	0.00558433	0.0676053	0.00692594	0.112758	0.032826	0.024142	0.00706096	0.00653847	0.0737892	0.0192684	0.0223697	0.0700625	0.00926646	0.00970535	0.0091126	0.0243326	0.0233876	0.0165365	0.0070519	0.0126982	0.0412635	0.00883031	0.0101308	0.0151979	0.00990196	0.0152755
47e476ef-e176-4742-b320-d786d87d8788	0.00919735	0.0391121	0.0163126	0.014898	0.0212249	0.0135312	0.00892359	0.0110981	0.0217267	0.00854358	0.0295074	0.0192084	0.0112422	0.0238463	0.0154092	0.00745088	0.011853	0.0258031	0.00973913	0.0168386	0.0199233	0.0064166	0.0149804	0.0136631	0.0511729	0.00729106	0.0698756	0.0379356	0.0160261	0.0080355	0.00985733	0.047977	0.0170686	0.0208696	0.0469492	0.00901753	0.0182387	0.0152962	0.00965918	0.01106	0.0131871	0.0124901	0.0157032	0.00776497	0.011116	0.0240538	0.0119354	0.0176322	0.029057
050081ad-1566-4a89-b99e-1f55cf33e5bf	0.00785358	0.0227326	0.00523789	0.0103385	0.012453	0.0083271	0.0045205	0.00563936	0.00552123	0.0164758	0.018227	0.0178057	0.00594785	0.00851573	0.00950133	0.0124549	0.00583449	0.0160111	0.00221084	0.0211935	0.00604642	0.0068919	0.0082766	0.0060767	0.0614396	0.00514372	0.0585853	0.0391985	0.00846974	0.00760689	0.00569163	0.0483692	0.00436026	0.00915403	0.0491352	0.00662432	0.0208913	0.0116708	0.0108232	0.00985371	0.0130503	0.0140032	0.0103218	0.00471358	0.0155392	0.0198584	0.013402	0.00749024	0.00938166
e09268ba-e3e1-4a31-8f17-453ce9f9dd40	0.0207688	0.011989	0.00899709	0.00913916	0.0147257	0.00992505	0.00508776	0.00246388	0.01642	0.0294639	0.0188607	0.0170193	0.00930854	0.02227	0.0134175	0.0178562	0.0105499	0.0198955	0.00297762	0.0037285	0.0208108	0.00895015	0.016095	0.0216228	0.0955711	0.00314163	0.115971	0.0383125	0.0133145	0.017658	0.00941222	0.0502837	0.0136697	0.00849189	0.0438311	0.0101992	0.0209551	0.0134936	0.00338999	0.00547923	0.00846888	0.0082438	0.00409093	0.0101826	0.0178983	0.0315745	0.00962838	0.00354891	0.0160685
f47e8193-2edf-4b2a-917e-1d16a946143d	0.0150964	0.0254669	0.0134247	0.0155029	0.0110078	0.00717304	0.0132195	0.0153444	0.0170279	0.0105645	0.00615753	0.011474	0.00893761	0.00842094	0.0276726	0.0154836	0.0205734	0.0256458	0.0131291	0.0100524	0.0250142	0.00779955	0.0244713	0.0097808	0.0535143	0.0122282	0.0981234	0.0313372	0.0321088	0.0084014	0.0060081	0.0602392	0.0168154	0.0101578	0.0724605	0.0142999	0.0252848	0.00872176	0.0187927	0.0157595	0.0116359	0.0112538	0.00624954	0.0346244	0.00444391	0.0290106	0.0112263	0.00622624	0.027063
ac0540e4-7e9c-47c6-bc6a-9cf210958139	0.011974	0.0253322	0.0138405	0.0127014	0.015151	0.00954049	0.0150071	0.000722562	0.0165385	0.006644	0.0191476	0.0168781	0.00349558	0.0107235	0.0116577	0.0113316	0.0181467	0.0133597	0.00789825	0.0163327	0.0162376	0.00468991	0.00942099	0.0115628	0.0652845	0.00856746	0.0878794	0.0331748	0.0106443	0.00776147	0.00558864	0.0587835	0.00574549	0.0177533	0.0557441	0.00989012	0.0181359	0.0102844	0.010746	0.0196265	0.00566014	0.0121121	0.00613677	0.00405687	0.010631	0.0204867	0.0214139	0.0122949	0.0244959
e45a3402-a761-4f4b-9593-42b0843dad24	0.0133724	0.0135699	0.0167805	0.0114015	0.0150499	0.00967403	0.0139396	0.00333506	0.0153399	0.00709451	0.0114657	0.0108848	0.00507147	0.00922156	0.0110116	0.0150868	0.00866894	0.0212107	0.0104224	0.0104853	0.0204571	0.00870118	0.00632508	0.00694261	0.0581077	0.00480594	0.0842028	0.032135	0.00307865	0.00498049	0.0099477	0.0653423	0.00594271	0.0152401	0.0681819	0.007578	0.00769908	0.00261055	0.00688526	0.0131348	0.0150218	0.00576024	0.0118042	0.00199556	0.00862503	0.0202097	0.0150426	0.0040427	0.0121003
931530cc-7329-4989-ac58-0ac832b59c46	0.0142204	0.029704	0.00808102	0.0158644	0.0246235	0.0101056	0.0191684	0.00805266	0.0176333	0.0139514	0.0318704	0.0215411	0.0103548	0.0225519	0.0127299	0.0176522	0.0120299	0.0234646	0.0169167	0.024761	0.0170751	0.00726474	0.0170603	0.00830379	0.0682914	0.00604008	0.110016	0.0348811	0.00918098	0.00583787	0.0185123	0.0704126	0.00409773	0.0233074	0.0617305	0.0214992	0.0213776	0.01641	0.0211422	0.0112224	0.0160462	0.0115409	0.0140214	0.0157203	0.00873509	0.0208317	0.0186291	0.00756351	0.00820133
b173e8eb-bfd0-48c8-9c19-66b7ff445b94	0.0125073	0.0438091	0.00966883	0.0174552	0.0183744	0.0080023	0.0134767	0.0100757	0.0112751	0.0121586	0.0339916	0.0104813	0.00518464	0.0104923	0.0149503	0.0117096	0.0190516	0.0160285	0.00463982	0.0151436	0.0143806	0.00341528	0.0133118	0.015966	0.0655196	0.00743605	0.0794205	0.0296023	0.00352801	0.00940905	0.00918098	0.0529137	0.00914521	0.0222857	0.0430704	0.00789677	0.0275276	0.0181407	0.0143267	0.00380332	0.0137315	0.00881606	0.00897828	0.0041525	0.0125375	0.024526	0.00400199	0.0123237	0.0168594
1d9f1c7a-03ec-4cf1-84b6-6cc83ef90907	0.00711805	0.0162588	0.0043418	0.00887284	0.0114016	0.0103079	0.0160607	0.00315889	0.0142593	0.0148199	0.00439974	0.00360313	0.00812079	0.00766315	0.00482237	0.0107221	0.00821339	0.00871709	0.0106989	0.00832442	0.00468469	0.00291417	0.0112701	0.00775227	0.039271	0.00332141	0.0535329	0.0335467	0.0124658	0.0154758	0.00600425	0.0508352	0.00985539	0.00755173	0.0529005	0.00962574	0.00578869	0.00705199	0.00362302	0.0065863	0.0146659	0.0104452	0.0125243	0.00491124	0.00294994	0.0161667	0.0137225	0.00322009	0.0112713
6507f94a-b724-4191-b8fa-0b3d291c632e	0.0130141	0.0155754	0.0147199	0.0115901	0.0111253	0.00694259	0.0132587	0.00720937	0.0163719	0.0142433	0.0196836	0.00835259	0.0104071	0.0120758	0.014991	0.0117996	0.0130233	0.00795277	0.00729251	0.0154063	0.0097022	0.010291	0.00817124	0.0201167	0.0930171	0.00588559	0.108825	0.0348087	0.00914695	0.0185216	0.0115435	0.0462063	0.0117338	0.00884174	0.0299115	0.00480043	0.0173558	0.0111564	0.00567954	0.00710656	0.0147023	0.00289241	0.00987778	0.0087791	0.00715679	0.013011	0.00284879	0.0157038	0.0126865
c24ba3a4-e53d-44f2-9ece-0550f7067490	0.0130564	0.0366888	0.00846599	0.0120965	0.0215148	0.0082742	0.00475279	0.0127699	0.00406353	0.0132977	0.0281452	0.0132133	0.00396432	0.0034927	0.0167183	0.00238815	0.0315821	0.0192452	0.00587336	0.0168794	0.0186226	0.0025871	0.0117081	0.00969796	0.0714605	0.00531902	0.0702874	0.033022	0.0113099	0.0119049	0.00958456	0.058032	0.00593763	0.0214541	0.0522959	0.0192506	0.0243014	0.0181287	0.0142136	0.00703989	0.0171384	0.00808284	0.0159651	0.00484997	0.00869255	0.0166706	0.0279413	0.0111556	0.0104703
90f0b590-1ad1-4696-ab3f-4125949c4196	0.0157741	0.0383714	0.00881758	0.0150256	0.0235484	0.00715121	0.00967426	0.0132594	0.0144859	0.0180725	0.0377941	0.0209547	0.00805763	0.00778035	0.0109476	0.0114777	0.0240181	0.013962	0.00738903	0.0164428	0.0161511	0.00567918	0.014889	0.0116392	0.0677662	0.00683772	0.040792	0.0391068	0.00684714	0.0120204	0.00818369	0.04752	0.0054783	0.0236819	0.0414086	0.00866986	0.028571	0.0190145	0.0163742	0.0049752	0.0107752	0.00725649	0.0114203	0.0108515	0.0151348	0.0216992	0.0125207	0.0128389	0.0145476
4282c3b3-c8b0-40d2-8e12-4ba8ba6113ca	0.0102948	0.0218663	0.0053909	0.0100543	0.0103111	0.00143887	0.00485536	0.00918243	0.0139469	0.0124331	0.0107234	0.00625054	0.00922834	0.00866008	0.00847135	0.00771998	0.00815257	0.0128012	0.00391536	0.00179883	0.00779888	0.00526952	0.0166458	0.0226614	0.0348449	0.00678935	0.0583666	0.0297842	0.00933539	0.0100924	0.0107118	0.0407965	0.00937808	0.00803134	0.0353054	0.00870901	0.0185159	0.0107777	0.0131195	0.01181	0.0106452	0.00866552	0.00404242	0.00476402	0.00515909	0.0137209	0.00153252	0.00680833	0.00343337
68f9fc11-5fff-4de4-a69d-1a32be91bcba	0.0225678	0.025899	0.00406026	0.011861	0.0199859	0.00550473	0.0150324	0.0146014	0.00768546	0.0114157	0.013626	0.0117224	0.00802453	0.00794089	0.00907071	0.0136757	0.0147821	0.0195736	0.00984844	0.0106565	0.0149945	0.0177664	0.0128668	0.00761328	0.0190213	0.00387671	0.0587258	0.0249303	0.0248388	0.00832856	0.00560373	0.0430819	0.00575785	0.010773	0.0226495	0.00792494	0.0107286	0.00765	0.0162215	0.00516975	0.0148353	0.00804058	0.00709945	0.0125983	0.00919187	0.0230196	0.00663279	0.0129753	0.0110488
8f24e476-906e-48e8-a568-90edd633f4e0	0.0069529	0.0391793	0.0132552	0.0188177	0.0347184	0.0183455	0.0140001	0.015479	0.0348392	0.00743495	0.033384	0.0234124	0.00956374	0.0198693	0.0174423	0.00769305	0.0228363	0.0232368	0.00584719	0.0307952	0.0279375	0.0157043	0.0156211	0.00515305	0.065778	0.0166327	0.0707212	0.04644	0.0193859	0.0121499	0.00792254	0.0504794	0.0207003	0.0209768	0.0493559	0.0140308	0.0188728	0.0172098	0.012166	0.0150782	0.015592	0.00897222	0.0233263	0.0119372	0.0239084	0.0234439	0.0206263	0.0178402	0.0238098
8379122e-850e-4e7a-aa04-75db6317db21	0.0318974	0.0345175	0.0129628	0.0178952	0.0161529	0.00757496	0.00653831	0.00265168	0.0197754	0.0134166	0.0299026	0.0163953	0.0123337	0.0254604	0.0134306	0.0226523	0.0351847	0.0179624	0.0103032	0.020689	0.0195865	0.00721232	0.00976391	0.00927756	0.108188	0.0155143	0.114166	0.041948	0.0175091	0.0093052	0.0105309	0.0516443	0.00736448	0.0178459	0.0456175	0.00935302	0.0309225	0.0141739	0.00857997	0.00965522	0.0204551	0.0195085	0.0128024	0.0127246	0.00722892	0.0171833	0.0171875	0.0132969	0.0219362
d33544ca-4d50-463d-aa82-572a8c2c6a0d	0.0203069	0.0238762	0.00943002	0.00976854	0.0276347	0.0158788	0.0160987	0.00978125	0.0205823	0.0189716	0.00644312	0.038746	0.00728254	0.00747256	0.00690114	0.00357957	0.0228376	0.00414513	0.00952467	0.0203434	0.00681749	0.0180518	0.00540288	0.0066336	0.0611646	0.0105399	0.103422	0.0499928	0.0105395	0.0139233	0.00820535	0.0727538	0.00689158	0.0115348	0.0646364	0.00747133	0.00137766	0.00573098	0.00608469	0.0174482	0.00788175	0.0080902	0.00967641	0.00770319	0.00696645	0.0178893	0.00703121	0.0058466	0.0221545
7927c616-a46e-47d2-90d3-240861602053	0.0105826	0.0407672	0.0167731	0.014198	0.0162704	0.00937653	0.009884	0.0116158	0.0085556	0.013024	0.0238697	0.00804355	0.005669	0.0106281	0.0195348	0.0104779	0.0056029	0.0146704	0.00799896	0.0158429	0.0190774	0.00608408	0.00869178	0.0126663	0.0129759	0.0072756	0.0195408	0.0332301	0.00811464	0.0143815	0.00926297	0.0417184	0.0120776	0.0194413	0.0367449	0.00541278	0.0213267	0.0189506	0.00685171	0.0116591	0.0117789	0.0119447	0.0134372	0.00619025	0.00375266	0.0223268	0.0107641	0.00646618	0.0164069
f9e240f7-fd5e-4635-96d0-8d8697867916	0.011805	0.010168	0.00560235	0.00561929	0.00646212	0.00637054	0.010948	0.00748877	0.0197856	0.015796	0.0123947	0.00786531	0.00759277	0.00716605	0.0111265	0.00471174	0.0139383	0.00662814	0.00362214	0.018287	0.0060998	0.00410596	0.00575647	0.0120864	0.0569236	0.00697156	0.0745624	0.0333081	0.0103373	0.0102989	0.00841192	0.040545	0.0123892	0.0071003	0.0275146	0.00780772	0.015632	0.0089831	0.0101807	0.00509558	0.00639902	0.00769463	0.00878026	0.00521433	0.00459387	0.0138484	0.00778847	0.0110395	0.0172515
32d02196-5088-4274-ada7-06c62d7de3ed	0.0154427	0.018414	0.013952	0.0282657	0.0192574	0.014194	0.0164165	0.0105776	0.00776073	0.0241929	0.025445	0.0174488	0.00757631	0.03008	0.0181382	0.0255216	0.00765708	0.0108757	0.0134047	0.0176494	0.029432	0.0241713	0.00713352	0.0215827	0.0785652	0.0115719	0.0635431	0.0498535	0.00974008	0.00572559	0.00814779	0.0523488	0.0089593	0.0101119	0.0590543	0.0156362	0.030143	0.0299986	0.00513853	0.0132632	0.016806	0.0245991	0.0130265	0.0110414	0.0314392	0.0229949	0.00859235	0.0135265	0.00881702
78a7d7de-3dfd-445e-b58e-4cb5d07c7ef7	0.0109435	0.0439583	0.00332597	0.0174625	0.0228557	0.00410307	0.0110826	0.00784564	0.0110775	0.0123824	0.030681	0.0119534	0.00296699	0.0196662	0.0155518	0.0125143	0.00445352	0.0102901	0.00543405	0.0132871	0.0097369	0.0112236	0.0134113	0.0134443	0.0634707	0.00762092	0.0806058	0.0205	0.00696663	0.008546	0.0179424	0.0489909	0.00943995	0.0259814	0.0437294	0.00777394	0.0281554	0.0136401	0.00869056	0.0177823	0.0165688	0.0150541	0.0155423	0.0218195	0.00885474	0.0252878	0.007028	0.0105717	0.0148324
2e8414be-022c-4833-a781-0492f339b252	0.0124775	0.0624827	0.0201922	0.0118573	0.0316858	0.00640937	0.0200808	0.0149027	0.0184846	0.0206326	0.0478138	0.00901094	0.00630318	0.0116555	0.0240051	0.0158108	0.0138744	0.0186303	0.0124502	0.0118579	0.0245979	0.0234506	0.0130181	0.0122145	0.0464667	0.00627765	0.0397395	0.034742	0.0172413	0.0152389	0.0224879	0.0456594	0.0106243	0.0410079	0.0349646	0.0113766	0.0248229	0.0266867	0.0189422	0.00936268	0.00586061	0.0108233	0.0100813	0.00997099	0.0116854	0.0192924	0.016618	0.010645	0.0180981
03a22ae1-1e8d-4112-bf3d-d895517b647a	0.016081	0.0302825	0.0139992	0.0145278	0.0246371	0.00985155	0.0148493	0.0190281	0.019224	0.0195475	0.0310337	0.00864533	0.0128392	0.0118772	0.0141162	0.0138382	0.00739866	0.011212	0.0115771	0.0112844	0.0190865	0.00890638	0.00466004	0.0270927	0.0485346	0.0194303	0.0803232	0.0380978	0.00989552	0.0158708	0.00445108	0.0543592	0.00767243	0.0209341	0.0414482	0.014301	0.024963	0.0171071	0.0213775	0.0169449	0.0185979	0.0137547	0.0145776	0.011636	0.0134319	0.0174431	0.0128951	0.0167004	0.0170777
8bb73f4d-2df9-4b5f-baef-3a4c0d279cc1	0.0134158	0.0511247	0.0213831	0.0185645	0.0238403	0.00806576	0.0215924	0.0252523	0.0169608	0.0179953	0.0413458	0.0185149	0.00614751	0.0165777	0.0142513	0.00651477	0.00621593	0.0180075	0.0039541	0.027104	0.0356678	0.00505627	0.0197275	0.0174332	0.0602261	0.00286832	0.0477391	0.0426336	0.0144542	0.00671453	0.0109039	0.0421493	0.0110352	0.0365236	0.0396908	0.0119396	0.0226202	0.0274317	0.015395	0.00566152	0.00495267	0.014638	0.0121014	0.0102084	0.0133361	0.0256721	0.00967259	0.010549	0.0201419
f5c44fcc-ff87-4c94-9883-711ecd840874	0.0107206	0.00924703	0.011456	0.0141279	0.0037944	0.00524364	0.0150139	0.00874739	0.00759154	0.016601	0.00766473	0.0144791	0.00706557	0.030047	0.0120809	0.020321	0.0077855	0.00549013	0.0149566	0.00546322	0.0268022	0.00520225	0.0106053	0.00801151	0.0421432	0.00885077	0.060819	0.0423908	0.0107457	0.0142171	0.00704796	0.0489593	0.013105	0.00435731	0.0598603	0.0131936	0.0040677	0.0173478	0.00938166	0.0187686	0.00818423	0.0109198	0.0031935	0.00788082	0.0044431	0.0277873	0.00151712	0.00417996	0.0176901
e82194f8-e3c3-4522-947d-2b3810c07e08	0.0164185	0.034872	0.00623556	0.0154078	0.0204738	0.0116757	0.0142826	0.0132736	0.00747725	0.0105569	0.0231239	0.0190874	0.0131779	0.0214842	0.0186788	0.00990315	0.0245413	0.00745933	0.0202035	0.0199436	0.00860104	0.011523	0.010887	0.0251659	0.0549394	0.0225439	0.0771619	0.0226844	0.00964484	0.0081157	0.0129955	0.051517	0.0131721	0.0215463	0.0264643	0.00811087	0.020158	0.0127855	0.0100418	0.0181958	0.018078	0.0189888	0.0151394	0.0118686	0.00556574	0.0221129	0.00803309	0.0121374	0.025071
074db36f-7d9c-4fd4-b9c4-378af4822276	0.0396939	0.0062164	0.0104777	0.00482542	0.017404	0.00603478	0.006905	0.00995273	0.0173134	0.0173627	0.0160205	0.0244326	0.0085541	0.0123077	0.0334804	0.0099714	0.0166315	0.00833175	0.0149073	0.012514	0.0474851	0.00684121	0.01656	0.0090127	0.100158	0.00885871	0.0897994	0.0373175	0.0303057	0.0123715	0.0186773	0.0461674	0.0240713	0.00417219	0.0516347	0.018337	0.025725	0.0175286	0.0116617	0.00205696	0.0140096	0.0163525	0.0130878	0.00529331	0.0131127	0.0315767	0.0208436	0.0123603	0.0246936
14cacdc7-a9a4-43a0-b7b6-3bea0f29b106	0.00757754	0.0283285	0.00532573	0.01384	0.0137072	0.00632602	0.00692467	0.0119405	0.0134552	0.0113913	0.0129134	0.014117	0.0110556	0.00773938	0.0129233	0.00718623	0.0118454	0.0120126	0.00656639	0.0105803	0.0168055	0.00623716	0.0121728	0.0188049	0.0434018	0.0112531	0.0699408	0.029061	0.0144463	0.00579654	0.00840013	0.0529262	0.0047016	0.0169476	0.0511484	0.0101337	0.016883	0.00845948	0.0121305	0.00958039	0.00375834	0.0111558	0.0143305	0.00698265	0.00566081	0.0158279	0.0116479	0.0112447	0.0128398
94f6a09f-dfc1-4061-995b-c188ce9fc619	0.0250867	0.0460593	0.0178905	0.029922	0.0193184	0.00891644	0.00926649	0.0107554	0.0245569	0.00916814	0.03757	0.00969584	0.0139134	0.0234943	0.0306359	0.0109417	0.0251486	0.0315016	0.00942979	0.0213737	0.0209285	0.0153185	0.0121226	0.0118908	0.106163	0.0145839	0.137167	0.0385362	0.0383603	0.0111874	0.00858759	0.0696458	0.0183771	0.0230955	0.0761203	0.0250421	0.0348275	0.0237007	0.0128647	0.0129225	0.0219672	0.0221174	0.00563864	0.0291082	0.0153909	0.0198567	0.0338636	0.0128963	0.0347196
f920a1f0-721b-4f38-ac8f-00213e4444a5	0.0097907	0.00913865	0.00955637	0.00652408	0.00974376	0.00777714	0.0186653	0.0195688	0.00932882	0.0151551	0.0190115	0.00754725	0.00229419	0.00840498	0.0064876	0.00666149	0.0234632	0.00826234	0.00256478	0.00682391	0.0100339	0.00743105	0.00953684	0.00558652	0.0904971	0.00290226	0.0914955	0.0366396	0.022102	0.0112267	0.0100644	0.0598169	0.00668182	0.00766338	0.0614368	0.0128291	0.0108437	0.0060187	0.015516	0.00764414	0.011162	0.00490786	0.00428972	0.0165505	0.00968038	0.0186195	0.0144975	0.000714699	0.010825
05f3f856-075a-4c8a-80e4-8b6e507dc15a	0.0162281	0.0142153	0.0116328	0.00534072	0.0063968	0.0046098	0.00857445	0.0197838	0.0164379	0.0124488	0.013139	0.0187752	0.0060329	0.019225	0.0116009	0.021146	0.0234952	0.0117668	0.0059555	0.015822	0.0148145	0.0122981	0.0112811	0.00851402	0.0720551	0.00799845	0.095962	0.0404178	0.00658753	0.00817198	0.00760943	0.0498243	0.0134895	0.00638046	0.0520521	0.0140233	0.00542093	0.0111223	0.0174389	0.0204635	0.0233367	0.00798419	0.0118307	0.0119089	0.00737949	0.0290519	0.00210217	0.00817337	0.0188603
f6e430b6-2bcd-4fed-8732-cdc17ebd108e	0.024462	0.0273802	0.00908461	0.0235326	0.0140909	0.0204808	0.0191028	0.0128327	0.0372372	0.0166275	0.0241474	0.0234667	0.0194871	0.0166793	0.0217447	0.0154093	0.0305049	0.0267626	0.0118868	0.0210539	0.0111009	0.0104937	0.0127456	0.0151785	0.0732721	0.0122995	0.106481	0.0357459	0.021178	0.0103214	0.00737231	0.0589506	0.0188229	0.014064	0.065962	0.0299878	0.0189249	0.0153688	0.00231935	0.00834657	0.00845281	0.0173454	0.00753737	0.0179342	0.0102624	0.0162424	0.0192157	0.0141697	0.0381903
940ace2b-fd54-4732-a6ee-e5670aad794e	0.0231773	0.0378351	0.0136282	0.0157203	0.0181672	0.0134588	0.0144896	0.00666405	0.00495825	0.0125422	0.0298074	0.0128335	0.00494503	0.0175427	0.014328	0.0114777	0.0110493	0.0186764	0.00840093	0.012611	0.0168238	0.00689077	0.00690998	0.00470105	0.0787068	0.0074227	0.0626458	0.0430824	0.0132363	0.00987181	0.00626528	0.0493388	0.00415402	0.0225896	0.0436763	0.0179541	0.032305	0.0195663	0.0111877	0.0146433	0.00820635	0.0164615	0.014667	0.0175512	0.0139448	0.01538	0.0117975	0.0127577	0.0275026
22b1f34e-5ff2-48f3-9c80-534ab6f06155	0.0274865	0.0281766	0.0116155	0.0228328	0.0243294	0.00579189	0.0118734	0.00821299	0.00508717	0.0115125	0.0146056	0.00541696	0.0257426	0.00740498	0.0108126	0.0158407	0.0194808	0.0141205	0.00882328	0.0104085	0.0189666	0.0115799	0.0134773	0.0129645	0.0508774	0.00789386	0.0871936	0.0337529	0.00408714	0.0029488	0.00967288	0.0709002	0.00606138	0.0204613	0.0658758	0.0113221	0.0210002	0.00657042	0.0309724	0.0262087	0.0153332	0.00827096	0.01625	0.00289463	0.000848694	0.0142582	0.015354	0.00847641	0.00678497
0b8acfba-37e6-450a-8ee5-d5bbd6bd8229	0.011151	0.0357667	0.0122954	0.020101	0.0155822	0.0114038	0.0146888	0.0138434	0.0190334	0.0175807	0.0225803	0.0118162	0.0125259	0.00767832	0.0134149	0.00546352	0.0159837	0.0139953	0.011499	0.0236141	0.0171279	0.0149511	0.00878336	0.0130371	0.0426819	0.00988371	0.0610542	0.0378211	0.0191715	0.0194686	0.00942683	0.0626958	0.00337453	0.0184747	0.0669956	0.00283295	0.0192133	0.00777471	0.00807078	0.00839386	0.016898	0.011247	0.0135007	0.0209389	0.0160982	0.0278418	0.0231928	0.0105694	0.0183359
a028aaec-1e68-4b00-8f91-f7a14bdfae67	0.0185815	0.0604979	0.00853144	0.0257663	0.0329952	0.041758	0.0125769	0.00780142	0.00872082	0.0177831	0.0331745	0.0273436	0.0221815	0.0069078	0.0269343	0.0222699	0.0177414	0.0194744	0.0232337	0.0134327	0.0251658	0.0175095	0.0193684	0.00981647	0.0662704	0.0236772	0.073483	0.0167889	0.0126408	0.00592265	0.00585414	0.0543147	0.0179845	0.0296705	0.0206317	0.0334645	0.0321428	0.0127291	0.0172662	0.0263663	0.0228515	0.022116	0.0284371	0.0283811	0.0257103	0.0323729	0.0110212	0.0125291	0.0413532
6bdc0532-86c3-4a4e-9eeb-ba4198a40d48	0.0195283	0.0368808	0.00829768	0.0146327	0.0177708	0.00800034	0.00996691	0.00294735	0.0127432	0.0107606	0.028114	0.0133946	0.0030882	0.0118507	0.0135432	0.0102374	0.0168543	0.00899668	0.00685367	0.0114247	0.0124603	0.00881148	0.0129382	0.0198839	0.0557483	0.00625546	0.0682921	0.0277139	0.00773217	0.0110061	0.0130574	0.0458243	0.0126356	0.0212583	0.0355778	0.010596	0.0250047	0.0193921	0.0152726	0.00498656	0.0126217	0.005272	0.0189465	0.0081357	0.0108223	0.0218492	0.0097463	0.0129133	0.0216221
9b1f503c-d5a4-462d-bf42-600eb4d7cbe9	0.010672	0.0422127	0.0110069	0.0100595	0.0233037	0.00794932	0.0157027	0.00656256	0.0128963	0.0088803	0.0306151	0.00907958	0.00669119	0.00483819	0.0173127	0.00744468	0.0134256	0.0151208	0.00430643	0.013241	0.0182265	0.0112846	0.0117834	0.0176577	0.0384462	0.00792964	0.0394732	0.0288356	0.00908241	0.0110592	0.0123737	0.0380704	0.00690818	0.0251802	0.0306116	0.0100213	0.0281349	0.0183747	0.0109683	0.00979853	0.00461091	0.0104741	0.012893	0.00407395	0.00369615	0.0193645	0.0131805	0.016273	0.0142477
0796c447-ea23-4897-b772-6665301234ec	0.0130886	0.0441201	0.0134639	0.028891	0.0238146	0.0241999	0.00868496	0.00561251	0.00492492	0.0140012	0.0319797	0.0187937	0.0104095	0.0147997	0.0154839	0.0178574	0.0184425	0.0197158	0.0139851	0.0117683	0.0205307	0.0217135	0.0136416	0.0107076	0.0379843	0.0195034	0.0580753	0.0200152	0.0101644	0.0167372	0.00244051	0.0425109	0.0134856	0.0228077	0.0185405	0.00627679	0.0220993	0.0179582	0.0146855	0.0123239	0.0198841	0.00953473	0.00840813	0.0172892	0.0140874	0.029738	0.0131599	0.00992696	0.0327341
6fcd2445-8f95-43f0-938c-fc911072b83e	0.0143	0.0415116	0.0122531	0.0183998	0.0103929	0.0259801	0.0096572	0.0057728	0.0130726	0.0325342	0.0170064	0.0457864	0.00884359	0.0379254	0.0105677	0.0111541	0.0398076	0.0117263	0.0138393	0.0164036	0.0269493	0.0119675	0.0203448	0.00450511	0.114634	0.0143395	0.144545	0.0441336	0.00493059	0.0222337	0.00854691	0.0519673	0.015017	0.00907837	0.0331734	0.0157898	0.0224417	0.00366335	0.0258077	0.00241614	0.0142744	0.0131991	0.00201477	0.00233586	0.0385147	0.0400363	0.00567337	0.00595546	0.0221053
6de2b113-f6c9-46d6-b835-062215eacc8b	0.00454552	0.0238221	0.00242884	0.00420983	0.0073104	0.00779822	0.00602539	0.00331597	0.00511418	0.0142682	0.00571303	0.00466319	0.00438004	0.00828376	0.00770476	0.0152335	0.00464932	0.00935742	0.0055775	0.00528928	0.0129544	0.00929484	0.0117518	0.0139643	0.023766	0.00187086	0.0412159	0.03134	0.0105614	0.0114752	0.00362286	0.0448769	0.00471539	0.0104029	0.0452597	0.0109081	0.0195656	0.00859769	0.00822636	0.0114052	0.00577919	0.0075741	0.00646581	0.00770124	0.00570522	0.0159008	0.0101731	0.00643431	0.00743162
[truncated: 494 more columns]

## Sheet: Actinomycin_LDA
CellId	mu_0	mu_1	mu_2	mu_3	mu_4	mu_5	mu_6	mu_7	mu_8	mu_9	mu_10	mu_11	mu_12	mu_13	mu_14	mu_15	mu_16	mu_17	mu_18	mu_19	mu_20	mu_21	mu_22	mu_23	mu_24	mu_25	mu_26	mu_27	mu_28	mu_29	mu_30	mu_31	mu_32	mu_33	mu_34	mu_35	mu_36	mu_37	mu_38	mu_39	mu_40	mu_41	mu_42	mu_43	mu_44	mu_45	mu_46	mu_47	mu_48
abb17ea8-5fb6-4df2-bd8b-ce8a02167865	0.00777222	0.0496105	0.014044	0.0178555	0.0354045	0.0187169	0.0169532	0.0142345	0.0151478	0.0248076	0.0348534	0.0197948	0.0126501	0.0282522	0.00747501	0.00439542	0.0153009	0.0265707	0.0165445	0.0275547	0.0151442	0.019134	0.0163695	0.00846053	0.0284821	0.0113016	0.0790821	0.0132843	0.00967683	0.00849081	0.00716329	0.0531417	0.00594777	0.0290528	0.013398	0.0139076	0.0209613	0.0116419	0.0164741	0.0272696	0.0233465	0.00906072	0.0205778	0.0142933	0.00641737	0.029652	0.0101902	0.0113263	0.0184125
95ad596c-8b1b-43ea-9e6b-d744fdf3411d	0.0106537	0.0489549	0.00851462	0.01201	0.0241521	0.0061083	0.0101424	0.0182209	0.00965047	0.0214418	0.0290785	0.010989	0.00420314	0.00502102	0.0146947	0.00845997	0.0102231	0.0126642	0.0102425	0.00782513	0.0187869	0.0178972	0.00631481	0.0109808	0.0609781	0.0135496	0.040441	0.0314286	0.0176682	0.00957866	0.0143596	0.0339796	0.0107503	0.0288873	0.0338683	0.00386555	0.0271867	0.033698	0.010367	0.0108601	0.0178812	0.0154076	0.0147719	0.00879823	0.0029338	0.0199428	0.0138163	0.0139916	0.00883788
deaadee2-00e2-4154-bb63-f673b9c95f99	0.0301819	0.0372883	0.0100761	0.0115798	0.0151117	0.0223325	0.0209572	0.0248081	0.0373664	0.00553654	0.0436366	0.013088	0.0174493	0.0134014	0.0268823	0.0363274	0.0412122	0.0259757	0.0134207	0.0214227	0.0154236	0.01773	0.00746436	0.00612186	0.131407	0.0131558	0.14753	0.0293936	0.0154827	0.0146184	0.00740951	0.0662994	0.0145505	0.0262119	0.0595161	0.0211804	0.0517906	0.00973243	0.0155609	0.0133766	0.0190887	0.0102542	0.0176609	0.0271017	0.0151816	0.021937	0.0089448	0.0108623	0.0308484
c06e776f-cb3d-48d8-b40b-f5843a543d71	0.0152289	0.0248377	0.00811046	0.0137196	0.017395	0.00902867	0.0144731	0.00572462	0.0195793	0.00877812	0.0196356	0.0122572	0.00479862	0.0134719	0.00769934	0.00948362	0.0238366	0.0204795	0.0027196	0.013431	0.0151134	0.0130595	0.0140435	0.0211886	0.0555151	0.00804477	0.0755858	0.0243572	0.0110366	0.00572922	0.00805979	0.0436413	0.0092282	0.0177279	0.0331762	0.00978643	0.0237465	0.0100544	0.00549186	0.00470195	0.0176093	0.0170898	0.0148177	0.0166412	0.00626414	0.0163714	0.00666359	0.0130973	0.031888
23ddbea1-9021-4e81-a9f9-55600845ab42	0.0251391	0.0264362	0.00514414	0.0141639	0.0172867	0.00710916	0.0183509	0.00681938	0.00606865	0.0106942	0.00782297	0.0190652	0.0060645	0.00854406	0.00896424	0.0140004	0.0114979	0.0132177	0.0116643	0.00893944	0.0197904	0.0134197	0.00968144	0.0107862	0.0344914	0.00379366	0.057918	0.0139001	0.0125836	0.00770575	0.00430433	0.0444276	0.0106778	0.0122985	0.0183531	0.00935964	0.0149996	0.00449314	0.0115134	0.00872667	0.0129667	0.00814864	0.00864257	0.0204828	0.00481779	0.0212488	0.00682882	0.0102738	0.00726688
4d7df031-9fca-4835-85c9-edca13afcbf9	0.023005	0.0334746	0.0112547	0.012425	0.0153887	0.00953789	0.00961356	0.0109937	0.0123671	0.012806	0.0237898	0.0166193	0.0158813	0.0117974	0.0167571	0.00568221	0.00778784	0.0138818	0.000635858	0.0113274	0.0219167	0.00684423	0.00742316	0.0187619	0.0571076	0.0115127	0.0581605	0.0347977	0.013294	0.00689204	0.0126769	0.0379833	0.00380538	0.0225253	0.0301396	0.0101597	0.0317893	0.011927	0.00950591	0.0169424	0.00706067	0.00950947	0.0122039	0.00756897	0.0119262	0.0181695	0.0086332	0.0103991	0.0186585
baf184fa-1e1c-4f25-b96d-8036ecd6f216	0.00784315	0.0289068	0.0123097	0.0111872	0.0134281	0.00707443	0.0153323	0.00866568	0.00988835	0.00911451	0.0201398	0.0144955	0.00446374	0.00686003	0.0155664	0.0160849	0.0250789	0.00694228	0.00450164	0.0142304	0.0142949	0.010187	0.0149094	0.00984025	0.0412696	0.00529135	0.0500653	0.0362912	0.0115588	0.0114679	0.00555608	0.0460035	0.00866037	0.0120573	0.0485599	0.00846882	0.0154508	0.0138183	0.010477	0.00827421	0.0165319	0.0107989	0.0159745	0.00792435	0.00477535	0.0200285	0.0120722	0.0100936	0.0152867
a2b3fd71-c017-4140-8011-9c6b8b2c34a9	0.00920787	0.0188925	0.00787847	0.00587617	0.00943354	0.00973477	0.00531272	0.00347471	0.00659125	0.00440766	0.00639829	0.0130962	0.00189346	0.00587204	0.00763204	0.0110821	0.0132816	0.00410862	0.00681609	0.00850599	0.00983905	0.00702462	0.0142927	0.0150025	0.0505611	0.00837595	0.0686724	0.027187	0.00390428	0.00680032	0.00728387	0.0408648	0.00845332	0.00770248	0.0337605	0.00415433	0.0199088	0.00680632	0.00220929	0.0048236	0.0117695	0.00792268	0.0107085	0.0018182	0.00516071	0.0118104	0.00782701	0.0115862	0.0112677
14c0b3d4-032c-4445-86a1-77f2d5d7e24d	0.013833	0.0320083	0.0144613	0.0208575	0.0195985	0.004164	0.0144061	0.0125131	0.0134776	0.0108555	0.0286721	0.0142164	0.0127303	0.0155488	0.0114292	0.00961588	0.00988734	0.0125474	0.00919001	0.0195263	0.0119528	0.00968527	0.0140262	0.0141766	0.0465935	0.00447159	0.058883	0.0282022	0.0120822	0.0112683	0.0115927	0.041186	0.0094346	0.0203431	0.0314192	0.0121407	0.0179731	0.016777	0.0136639	0.00591111	0.00806423	0.00552766	0.0123202	0.00895725	0.00971515	0.0187568	0.00674312	0.013428	0.0181143
70a92045-2c25-47ce-ae64-f0c9886c6ce3	0.0111353	0.0286072	0.00415475	0.00455357	0.023692	0.0119201	0.0223249	0.0126879	0.00924692	0.0155181	0.0106229	0.029797	0.0115766	0.0235214	0.0143001	0.0147558	0.0129977	0.0163882	0.0100701	0.0112032	0.0215031	0.0120894	0.00165548	0.00661439	0.0398722	0.00910402	0.0668393	0.0548762	0.00838088	0.0139338	0.0169016	0.0634217	0.00887413	0.00747567	0.0659231	0.0153918	0.00674466	0.0162445	0.00790668	0.0105431	0.00600286	0.00719937	0.0117399	0.00676104	0.00441801	0.0115792	0.0113615	0.00974468	0.0271668
72aed65f-32eb-428d-8462-ec22ec0ad5b4	0.0216815	0.0418477	0.0135195	0.0209089	0.0248739	0.00628097	0.0150611	0.00969334	0.00961935	0.0171095	0.028658	0.0116615	0.00300912	0.0188213	0.0200643	0.0124467	0.0158253	0.00853085	0.0238374	0.0110477	0.0223914	0.0100421	0.00829944	0.00753423	0.0498709	0.00830596	0.0435199	0.0385387	0.00715079	0.00872655	0.0101579	0.0492112	0.0119141	0.0190886	0.0490829	0.00810908	0.0219114	0.0267276	0.0119048	0.0182438	0.0157168	0.012249	0.0143025	0.0126094	0.00585512	0.0272037	0.0166124	0.00901509	0.0140389
eac73617-5cea-49d8-bd94-a0280e484626	0.0194634	0.0408823	0.0106684	0.0156189	0.0113092	0.00267172	0.0164593	0.0115666	0.0205801	0.00465436	0.0231837	0.0061524	0.00978431	0.00939373	0.0264888	0.00689909	0.0194387	0.0210016	0.0170508	0.0167191	0.0215039	0.00802574	0.0169619	0.00541049	0.080275	0.013679	0.117489	0.0364538	0.0100148	0.00878386	0.0146365	0.0587699	0.00871347	0.0209259	0.0566887	0.0171642	0.0292324	0.00889168	0.00533029	0.0082749	0.0134032	0.0162758	0.0125249	0.0135085	0.0094487	0.0174515	0.0132205	0.0115754	0.0198983
ac6ac73c-f62d-4d49-9a15-86c8c1b5c5de	0.0227793	0.0532355	0.0285002	0.00912865	0.0265489	0.0171138	0.00423299	0.0186042	0.0218479	0.00563864	0.0450121	0.0188934	0.0169478	0.0290317	0.0286459	0.00896509	0.0133849	0.0188969	0.0122207	0.0348813	0.0343495	0.00349719	0.00623642	0.0146069	0.0811866	0.0155552	0.0914637	0.0404493	0.00917982	0.00581425	0.0171552	0.0569126	0.00857445	0.0289159	0.0730057	0.0239492	0.0316303	0.0144067	0.00557707	0.0163032	0.0190761	0.0126462	0.0129304	0.0133478	0.0120593	0.0265242	0.0115698	0.00938253	0.0288952
3b087911-673b-4271-b4db-441afe944c04	0.0191601	0.0659763	0.0146375	0.0232586	0.0258932	0.0229904	0.0197952	0.00545957	0.0257678	0.0116799	0.0461122	0.0444049	0.0386896	0.019667	0.0291623	0.00810691	0.041652	0.0117166	0.0219185	0.0189215	0.0373332	0.0357424	0.0236988	0.00712546	0.0835941	0.0211156	0.102916	0.0398679	0.0171831	0.0187743	0.00920751	0.0735537	0.00424949	0.0440684	0.0673606	0.0071303	0.0337676	0.0140834	0.0121813	0.0232476	0.0173757	0.0388286	0.0133771	0.0183622	0.00882031	0.0371785	0.0203618	0.012489	0.0198794
58e12a13-59e8-4679-a4bb-71f64eacc9fb	0.0232454	0.0375277	0.0139713	0.0148342	0.0238661	0.0132523	0.0187941	0.0131881	0.0193049	0.01544	0.039653	0.0148444	0.0086869	0.0179292	0.012988	0.00933815	0.0104679	0.00806882	0.0109515	0.0225733	0.0174687	0.00962383	0.0131229	0.0175765	0.0801593	0.00609127	0.0553144	0.0288959	0.0103608	0.00364844	0.0163361	0.0466574	0.0137954	0.0241668	0.0376914	0.0117027	0.0319196	0.016664	0.00814288	0.0181691	0.0192696	0.00768187	0.0195272	0.0135398	0.0212858	0.0167501	0.00828674	0.0202651	0.0200694
82ebc108-66e9-4b79-8de0-b5260680f272	0.0092978	0.0501805	0.0070701	0.0156576	0.019204	0.00799512	0.00895448	0.00441251	0.0122928	0.00838256	0.0343464	0.0108475	0.00376761	0.00392906	0.0168319	0.0110686	0.0205837	0.0120656	0.00780587	0.0122667	0.0151173	0.00765321	0.0158788	0.0179564	0.0657684	0.0137325	0.0684013	0.028598	0.00770762	0.00871851	0.00828711	0.0476469	0.0129905	0.0271257	0.0410915	0.0131359	0.0297358	0.0230191	0.017225	0.0116356	0.0148029	0.0103959	0.0191533	0.00770102	0.0169708	0.020665	0.00760839	0.0125891	0.0133916
308a0d09-e6e7-4d0c-aa9e-e4189c2b4286	0.0140739	0.017866	0.0119112	0.031544	0.0100996	0.00820459	0.0133126	0.0115646	0.0177705	0.0240983	0.0275735	0.0134012	0.0151082	0.0261204	0.00855836	0.0234849	0.0165917	0.0250094	0.00934248	0.0341719	0.0205472	0.0196513	0.0225393	0.0124586	0.108587	0.0200644	0.141324	0.0462037	0.0274629	0.0039265	0.00886677	0.058154	0.0206331	0.0108213	0.0548409	0.00983216	0.0238999	0.0105302	0.00351553	0.00832638	0.0116695	0.00855967	0.0108684	0.0190249	0.0134619	0.0372943	0.0232077	0.0108848	0.0158916
22a8b6ea-f222-4552-88a0-a5708174b1ba	0.0170843	0.0149704	0.00810733	0.0119856	0.0197488	0.0158763	0.00792866	0.0130145	0.0113358	0.0171973	0.0124374	0.0128068	0.00748541	0.00976226	0.0188625	0.0191519	0.0181356	0.00290139	0.00869433	0.0149655	0.0196239	0.0092022	0.00613389	0.0212098	0.057557	0.0139698	0.0762859	0.0309913	0.00718376	0.0118691	0.0169759	0.0419607	0.0194249	0.00432168	0.0310904	0.016903	0.0104359	0.0176176	0.0199445	0.0100956	0.00861017	0.0164616	0.00537366	0.0169843	0.00982078	0.0176192	0.00940153	0.00949789	0.0248385
8b51cfa0-b62c-41ed-9975-5e01829777d8	0.0119539	0.0314189	0.0103487	0.0166498	0.0198052	0.0117892	0.0264042	0.0183565	0.0149161	0.0156349	0.0145613	0.0211115	0.0131313	0.0358382	0.00593968	0.0180106	0.0250993	0.0168804	0.013142	0.020561	0.016345	0.0228762	0.0132456	0.0136955	0.0702225	0.010468	0.0991844	0.0564804	0.0176891	0.0212721	0.0184619	0.0676458	0.0130914	0.0128216	0.0719523	0.0197839	0.0126075	0.0178722	0.0123247	0.0220484	0.0131666	0.00270454	0.0144844	0.0159058	0.00617774	0.0174553	0.01463	0.0066087	0.02924
ebc1f449-5796-4318-84e3-b8b44fbd3aa6	0.0386362	0.0204031	0.0119299	0.0291504	0.0110555	0.0175996	0.0166207	0.0109811	0.00692368	0.0226956	0.0318719	0.019711	0.00405132	0.017988	0.00964224	0.0198924	0.0237274	0.00870504	0.00727755	0.0267606	0.0158385	0.0134057	0.0115653	0.0124491	0.132437	0.0172695	0.141882	0.0413224	0.00434321	0.0113163	0.011843	0.0590229	0.0100735	0.0159902	0.0524996	0.00890697	0.0272573	0.0121569	0.0104778	0.0184646	0.0214963	0.0151225	0.0060344	0.0189882	0.0146359	0.0169212	0.0110376	0.0148306	0.0160775
43087429-3c3a-45d0-ac17-5e169b337a19	0.0217033	0.0296795	0.0113798	0.0129822	0.0172094	0.00706278	0.0101603	0.0119365	0.00535999	0.0175733	0.021573	0.0113186	0.0100697	0.00725856	0.0144895	0.0107985	0.00751848	0.0174699	0.00805058	0.0145519	0.0126796	0.00997575	0.00553491	0.0136276	0.0447663	0.00587151	0.040177	0.0359035	0.00825695	0.0152285	0.00959285	0.0473159	0.00917208	0.0117708	0.0483981	0.00363268	0.0153072	0.0192351	0.00781109	0.00863437	0.0125986	0.00565332	0.0149243	0.00544218	0.00354301	0.0189958	0.015217	0.00900115	0.0147444
e5a7805e-64b8-4cb0-834e-1e0d95fdc57e	0.0177062	0.0352829	0.0133376	0.0208314	0.0332032	0.0144755	0.0227713	0.0118097	0.0173978	0.0180789	0.032117	0.0288508	0.0114463	0.0138073	0.0328983	0.02719	0.0283641	0.026602	0.00688476	0.0237481	0.0171215	0.0145321	0.0100172	0.0132508	0.0327271	0.00678283	0.0426922	0.0512729	0.0255124	0.00955882	0.00955804	0.0510992	0.00536679	0.0158647	0.0685883	0.0142583	0.0229779	0.0128598	0.0225162	0.0147503	0.0130492	0.0167233	0.0166471	0.0249817	0.0219519	0.0339607	0.0133381	0.0152447	0.0306163
e8ff5400-b782-45b6-bd5f-565302c14fcc	0.0144376	0.0153641	0.00324982	0.0100075	0.0117399	0.00812094	0.0128209	0.00543749	0.00967862	0.00546992	0.00999561	0.0113419	0.00871738	0.00721626	0.00681959	0.0102885	0.00972	0.0153999	0.00705778	0.00746546	0.00392367	0.00692711	0.0127733	0.0139604	0.0449611	0.00710251	0.0542134	0.0311261	0.0127109	0.00332047	0.00292477	0.0354116	0.0117916	0.0109849	0.0313059	0.0097834	0.0136548	0.0148672	0.00648017	0.00321653	0.00649151	0.0065251	0.00851524	0.00423608	0.00555075	0.0169894	0.0124665	0.0125811	0.0150056
05b1e434-75ab-44d1-a4b9-045a5ce61fe3	0.0155214	0.0289655	0.00980273	0.00644127	0.0134388	0.00638818	0.0102243	0.00649558	0.0121379	0.0127747	0.0235346	0.0127441	0.00685527	0.0168154	0.018852	0.00676261	0.018709	0.0291495	0.0128026	0.0146293	0.0124813	0.0037752	0.014571	0.0165457	0.0375635	0.00382146	0.0581644	0.0395385	0.0158058	0.0119684	0.00648432	0.0436731	0.0123522	0.0170198	0.0395793	0.0104766	0.0234255	0.0141619	0.0103045	0.00995648	0.00948699	0.00603392	0.00836705	0.016145	0.0124127	0.0206121	0.00645616	0.0129568	0.0188913
8523c615-c0fc-49d8-b9c7-95ef8d139c59	0.0149078	0.0220787	0.00382845	0.0108071	0.00440673	0.00603602	0.00797564	0.02314	0.0203671	0.00749192	0.0071746	0.0200215	0.0103683	0.00823447	0.012357	0.0210643	0.0203251	0.00917823	0.00806534	0.00441966	0.00973448	0.004271	0.0140932	0.00820614	0.0731642	0.00733691	0.0833046	0.0409179	0.00500691	0.0123415	0.00290247	0.0511836	0.0124367	0.00270385	0.0512859	0.0156761	0.00939637	0.00575983	0.0107105	0.0117302	0.0097093	0.00331961	0.00830608	0.0139126	0.00786082	0.0198927	0.0140116	0.000998081	0.00637963
69b0840c-dcc8-43ed-b5a2-2859b86aa04e	0.0286529	0.0132066	0.0153705	0.0261621	0.00966174	0.0129868	0.0185754	0.012288	0.0138741	0.0154298	0.023549	0.014376	0.013846	0.00932666	0.0150124	0.00739013	0.0171873	0.0198929	0.00627732	0.00366039	0.0119849	0.00914623	0.00738056	0.0175513	0.0955825	0.00603737	0.109804	0.0294831	0.00681273	0.0117396	0.0144766	0.0572455	0.0114029	0.0116722	0.0446823	0.011122	0.0217802	0.00735689	0.00847659	0.00882742	0.010151	0.0164903	0.00649017	0.0137999	0.0185101	0.0238377	0.0122381	0.00768236	0.0130442
50f355f3-0211-4613-bb79-2b12f9c15b3a	0.0146413	0.0108066	0.0128684	0.0125521	0.00490085	0.0123155	0.00897868	0.00777997	0.00837005	0.0030898	0.0189447	0.0148847	0.00457224	0.00392157	0.0128448	0.00806946	0.00294066	0.00934286	0.00865777	0.00482477	0.0124101	0.0114114	0.00678603	0.0218353	0.0843225	0.0150916	0.109727	0.0290693	0.0156714	0.0121088	0.00367558	0.0498287	0.00877438	0.0106406	0.0317891	0.012826	0.0179886	0.00394854	0.00724883	0.00556471	0.00281878	0.0193565	0.00544763	0.0119385	0.0107645	0.0111864	0.00596025	0.0123373	0.019531
0060a424-b9fc-4126-8b5c-2867d55b56f4	0.0131	0.0345837	0.0104237	0.0126546	0.0193668	0.0038689	0.00812345	0.00914418	0.0145679	0.0142121	0.0245734	0.0101026	0.00896829	0.00311563	0.0142494	0.00749136	0.0187006	0.0115839	0.0117033	0.010434	0.0146287	0.00570885	0.00947713	0.0169547	0.0430065	0.00915819	0.0401077	0.0296219	0.0041214	0.0132036	0.00925407	0.0396471	0.0132339	0.0156664	0.0351368	0.0059695	0.0265173	0.0207596	0.013896	0.0118368	0.0129419	0.00901484	0.01551	0.00835994	0.00678439	0.0165689	0.0115132	0.0125188	0.011934
858f8e41-0b91-4101-8971-8a028c2590c8	0.0113229	0.0269132	0.0142033	0.0127608	0.0169459	0.0136269	0.0124164	0.00733939	0.0158839	0.010469	0.0148701	0.0114288	0.0117444	0.00888187	0.0102833	0.0200259	0.00946197	0.00556624	0.00670038	0.0130218	0.0146033	0.0140378	0.00641787	0.0230397	0.0524099	0.00999673	0.072572	0.0333684	0.00883116	0.0137536	0.0174305	0.0470002	0.0103016	0.0130127	0.0364612	0.00850785	0.0148106	0.0107129	0.00670691	0.00270483	0.0191999	0.0109641	0.0153306	0.0150124	0.00471278	0.0146346	0.00659929	0.014494	0.0149182
e5e2fb9c-dc1b-45af-954f-51336b9c0410	0.00629977	0.0250924	0.00714622	0.0115877	0.0124764	0.00518361	0.00997993	0.00844988	0.0133468	0.0132263	0.0151538	0.00981842	0.00428618	0.00744817	0.0145257	0.0130552	0.0104272	0.0138488	0.0119757	0.00891127	0.0163849	0.00427473	0.00922866	0.00879509	0.0204488	0.0046128	0.0416854	0.0400482	0.00869123	0.00902659	0.00837059	0.0541127	0.00253127	0.0138835	0.0577665	0.00829895	0.015127	0.00902244	0.00979134	0.0220757	0.00708276	0.00490436	0.00466506	0.00477638	0.00163937	0.0185751	0.015826	0.00990678	0.00938712
708e1b39-208b-4dba-9223-269a4941b6ae	0.0253989	0.0298873	0.00490114	0.0179626	0.0250948	0.00889183	0.00597715	0.00951979	0.0164128	0.0174885	0.0336287	0.0170625	0.0073976	0.00873729	0.0124317	0.00817807	0.00777474	0.0114801	0.00263473	0.0197444	0.0147034	0.0168772	0.0113372	0.0179657	0.0876206	0.00565126	0.0665308	0.0261752	0.00720536	0.00906037	0.0173095	0.0421293	0.00942421	0.0156608	0.0376793	0.00869973	0.0257353	0.0177319	0.0111691	0.00755923	0.0153407	0.0170486	0.0132669	0.0134191	0.00391826	0.0149514	0.0150076	0.013374	0.0165807
404db88b-f087-4c92-9ab6-07e1fe53773d	0.00637775	0.0323832	0.0141288	0.0182691	0.0185339	0.0143867	0.0221272	0.00480143	0.01123	0.0172437	0.0304977	0.0156001	0.0175631	0.0146496	0.0102192	0.00881383	0.0154196	0.0181079	0.00866659	0.0203108	0.0152323	0.0100828	0.0114787	0.0160772	0.0931842	0.0121075	0.0962423	0.0385593	0.0154679	0.00919698	0.0209249	0.0673187	0.0143872	0.0221142	0.0578097	0.00745952	0.0221853	0.0178156	0.0134688	0.019425	0.0141342	0.0123815	0.0105104	0.0170682	0.0108552	0.0187421	0.0113039	0.0122115	0.0105988
9e88931b-6464-41f2-bb85-4bb1b37ab463	0.00999571	0.0291456	0.0117285	0.0137729	0.023838	0.0129032	0.0123051	0.00899	0.00481459	0.0142991	0.0150861	0.00965777	0.0103113	0.00816863	0.0172156	0.00396377	0.0153717	0.00672633	0.00746937	0.0107775	0.016196	0.00880978	0.0101488	0.0240517	0.0509306	0.0158878	0.0912714	0.0288044	0.0113328	0.00887215	0.00650906	0.0628687	0.00328091	0.0229141	0.0505748	0.0139708	0.0243005	0.00839564	0.0147082	0.0201088	0.00681437	0.0211252	0.0154834	0.00742215	0.0137186	0.0200222	0.0165549	0.0152348	0.00810969
9454acc9-be5f-4a60-9fa4-26d1a60de205	0.00998624	0.0408196	0.00577486	0.0112062	0.0254257	0.0113777	0.0217926	0.0269829	0.00862986	0.0169483	0.0322815	0.0237104	0.0125364	0.0158278	0.0271889	0.0203374	0.0124275	0.00926596	0.0281518	0.0178997	0.0200741	0.0111932	0.0159715	0.0273273	0.0610748	0.0092489	0.0872679	0.0121946	0.0150414	0.00928959	0.0225261	0.0550324	0.0145314	0.0235888	0.0254949	0.00429369	0.012232	0.0195539	0.0179177	0.0218331	0.0168021	0.014303	0.00782833	0.0460594	0.0178462	0.0301062	0.00510765	0.0059508	0.0193197
8ad4b24d-9254-4f23-a2f1-9cd2e341ee7b	0.0208599	0.0308339	0.0111564	0.0200162	0.00780947	0.0135028	0.0131283	0.00341519	0.00739438	0.0110046	0.0265695	0.00996241	0.00700126	0.00702164	0.00940845	0.00560619	0.0129725	0.0113883	0.00558309	0.0157523	0.0121682	0.0100408	0.0110251	0.00660302	0.0768261	0.00441311	0.0924183	0.0321344	0.0136311	0.0169644	0.00680251	0.0544207	0.0158664	0.0195416	0.0508568	0.014025	0.0217308	0.00975426	0.00929219	0.00892927	0.0254324	0.00874354	0.0206234	0.00966679	0.0116574	0.0268761	0.00927494	0.00719487	0.0135796
543f3d05-a1eb-4a3f-9d14-3b948d9f4677	0.0164982	0.0111068	0.0129064	0.00840269	0.0105777	0.0122785	0.00877736	0.00659849	0.0113557	0.0164772	0.0165878	0.00944106	0.00901847	0.0137763	0.00404812	0.0171077	0.00690877	0.0110817	0.00431571	0.0121461	0.0129904	0.0140316	0.00862754	0.0206523	0.0847258	0.00321185	0.0965735	0.0358526	0.0109316	0.0154231	0.0069721	0.0559045	0.00674998	0.0101121	0.0550441	0.00801091	0.00987384	0.017923	0.0052695	0.0116412	0.00665318	0.00883992	0.00882146	0.00703316	0.00639611	0.0177479	0.0118677	0.00824158	0.0168997
69a1afd3-80ae-4fae-97f1-7372fe4a2c3d	0.0179017	0.0218262	0.00345098	0.0117413	0.0178351	0.00795629	0.00371586	0.00488546	0.0153806	0.0162923	0.0113296	0.00477256	0.00363611	0.00585762	0.0112128	0.00367173	0.0132728	0.0192039	0.0118711	0.00515354	0.00433879	0.0076896	0.0048782	0.00675321	0.063503	0.00473956	0.0533246	0.0346535	0.0113247	0.0161838	0.00981957	0.0552177	0.0173937	0.0120317	0.0529643	0.0060464	0.0114496	0.0152702	0.00601204	0.0139939	0.0154631	0.00433486	0.00848919	0.0117549	0.016202	0.0103888	0.0114387	0.00550368	0.01076
5dc37bac-d536-4091-850a-7a97031ef93d	0.0257652	0.0299372	0.00960548	0.0554535	0.0210471	0.0232655	0.0191003	0.0215089	0.0145194	0.0167933	0.047717	0.00937637	0.00903729	0.0306484	0.0118676	0.018267	0.0134844	0.0156862	0.00887138	0.0264378	0.0234266	0.00999009	0.00825578	0.0109668	0.132001	0.0150365	0.144191	0.0385814	0.0241566	0.011573	0.0175637	0.0523828	0.0147359	0.0203561	0.0482359	0.0209688	0.0469064	0.00765933	0.00884131	0.0123238	0.0328593	0.0151465	0.0143573	0.0112566	0.027554	0.0311079	0.0212214	0.0102689	0.00942488
0c8773b8-67a7-4c40-ad2f-3feaab1977d3	0.00673878	0.0214261	0.0087249	0.00751094	0.00745693	0.00403454	0.0055966	0.00203873	0.0121234	0.0164645	0.0104065	0.00991971	0.00659203	0.0107688	0.00344635	0.0140126	0.0111232	0.00568248	0.00655635	0.0047933	0.00559942	0.00838888	0.0105079	0.0125936	0.0314244	0.00421706	0.043511	0.0345126	0.00378858	0.00955486	0.00967197	0.0466984	0.00834827	0.00896444	0.0434975	0.0114603	0.0158222	0.0143199	0.00868717	0.00857558	0.0127543	0.00942183	0.0060321	0.00797057	0.0104824	0.012961	0.0104465	0.00538254	0.00346032
db66598f-e7b1-4621-a82f-3fa59869ab67	0.0102058	0.0276451	0.0107865	0.0178225	0.0122505	0.00643301	0.00915559	0.00665271	0.020212	0.00867245	0.0197906	0.0137235	0.0106999	0.00424741	0.014346	0.00822229	0.0144418	0.0129063	0.0108604	0.0129501	0.013011	0.00089122	0.00378265	0.0140303	0.051649	0.00668415	0.0813515	0.0370067	0.00883112	0.00572087	0.00836085	0.0611463	0.0106968	0.0180615	0.0554275	0.00398605	0.0160042	0.0124746	0.0112666	0.00948051	0.00286355	0.00418205	0.00660056	0.00421917	0.00899915	0.017207	0.0156788	0.011023	0.00644302
bc3f2b92-8fce-4ea7-ac29-77dcb4dada51	0.0123368	0.0360564	0.00711572	0.013563	0.021727	0.00880538	0.0121481	0.0060251	0.0106156	0.0100494	0.027629	0.0141146	0.00609779	0.0132891	0.0120635	0.0057534	0.0112236	0.0133253	0.00751723	0.0118812	0.0176986	0.00447438	0.00994998	0.017649	0.0486635	0.00902102	0.0621325	0.0292834	0.00759018	0.0106107	0.0114948	0.0483399	0.0109177	0.0168852	0.0446301	0.00576452	0.0207813	0.0201528	0.0153259	0.00771372	0.00735912	0.0127123	0.0129922	0.00771826	0.00921134	0.0193672	0.0144496	0.0112319	0.0175323
34d24cd6-ee4e-467b-b618-e995e03d1017	0.00628145	0.0194268	0.00461047	0.00578708	0.0116649	0.00564448	0.0166402	0.00829721	0.00719876	0.00320349	0.00582565	0.00958714	0.00719465	0.00427668	0.0111687	0.00709239	0.0148024	0.00717282	0.00535995	0.00456301	0.0125161	0.00247746	0.00622643	0.0139876	0.0517852	0.00425527	0.0648726	0.022201	0.00766689	0.00274089	0.00909379	0.0412976	0.00786382	0.00731883	0.0343016	0.0030665	0.0251803	0.016991	0.0112235	0.00383895	0.00417151	0.00349312	0.00528795	0.00811349	0.00848974	0.00965139	0.0148116	0.0100047	0.0168505
9916a43d-ef6b-4553-88ff-eeeb74a90070	0.0153222	0.0404418	0.0202117	0.0130194	0.01885	0.00496082	0.0124716	0.0134923	0.010788	0.0143141	0.0279398	0.00739258	0.0100496	0.0149529	0.0166198	0.00889027	0.00653233	0.0152953	0.0135175	0.0208239	0.0222597	0.00727271	0.0100096	0.0139317	0.0182232	0.00834728	0.0235047	0.0365001	0.0141869	0.0138464	0.00835621	0.0424649	0.0115782	0.019891	0.0363673	0.00208848	0.0146933	0.0248857	0.0119256	0.0149632	0.0131099	0.00518337	0.0133753	0.00367072	0.00629107	0.0218434	0.012419	0.00701626	0.0185824
1ac4ac0a-4bd8-43df-84bd-f09ce0015b04	0.00832524	0.0198662	0.0161783	0.0168498	0.0158093	0.0118137	0.0248167	0.011948	0.0105666	0.0219748	0.00917235	0.0280445	0.0126761	0.0273403	0.0158969	0.0237759	0.00831995	0.0175715	0.0082103	0.00742676	0.0398869	0.0111537	0.0119254	0.00621217	0.0531794	0.00152726	0.0779896	0.049083	0.0119793	0.00477315	0.00644658	0.0647882	0.0216739	0.00670962	0.0676973	0.0117453	0.0125106	0.015026	0.0203633	0.00560675	0.00606507	0.00821258	0.00894045	0.0109272	0.00678001	0.0363931	0.00723327	0.00221895	0.00894273
cad1cb50-07fd-49e0-8591-5ab7cadf3390	0.00563378	0.0352333	0.0139558	0.0220443	0.0139313	0.00787662	0.0266487	0.00938735	0.0119219	0.0137917	0.0153636	0.00490991	0.0189676	0.0118151	0.0160711	0.00969416	0.023243	0.0235663	0.00797545	0.0160331	0.027558	0.00946059	0.0115369	0.00284899	0.0343299	0.00624348	0.0509151	0.0375163	0.0158995	0.013883	0.00707578	0.0492146	0.0102639	0.013436	0.0596382	0.0102215	0.0169109	0.0268171	0.0089018	0.00803691	0.0114559	0.00886406	0.0115386	0.00839886	0.0112043	0.0270714	0.0129831	0.00727537	0.0275621
bf8884e4-0d74-4fff-a2c3-3dd0a5f02aef	0.0162393	0.0212856	0.00571421	0.00648367	0.00593635	0.00182393	0.00458263	0.0120837	0.00691643	0.016475	0.00808052	0.0110825	0.00896298	0.00993372	0.0117511	0.00763015	0.00956433	0.0162381	0.00298655	0.00408912	0.0133257	0.00699958	0.0144228	0.0125727	0.0416822	0.00213814	0.0576114	0.039823	0.00997771	0.00974209	0.00461896	0.042091	0.00516717	0.00204397	0.0418894	0.00236492	0.0166076	0.0118471	0.00592282	0.010573	0.0109156	0.0166451	0.00474276	0.00846019	0.00945371	0.0157273	0.00542676	0.00284815	0.00594002
eb3e8b17-ee34-43fc-a753-3a084ea7340f	0.00770273	0.0564903	0.0166253	0.0276553	0.0189253	0.021838	0.0157443	0.00724094	0.00768443	0.015371	0.0409281	0.0241172	0.0191176	0.0221803	0.0224299	0.0259685	0.0148655	0.0216897	0.0250372	0.0137229	0.0505155	0.0244759	0.0142789	0.0141624	0.0349738	0.012605	0.0252443	0.0300014	0.0123717	0.0195445	0.0174912	0.0414649	0.0139279	0.0391412	0.0321302	0.00953908	0.0258465	0.0219133	0.0244445	0.0229091	0.00802127	0.00869219	0.011426	0.0172592	0.0274874	0.0289852	0.0162618	0.00925534	0.0384757
d1f83149-a1e0-4fde-bbb4-b435000823bc	0.0265799	0.0260804	0.00441946	0.00611945	0.020699	0.0183774	0.0169952	0.0247914	0.0161684	0.0108648	0.0117578	0.0163115	0.00876986	0.0111333	0.0132246	0.00896908	0.015561	0.0206254	0.0122222	0.019367	0.0120141	0.0149045	0.00571436	0.00558433	0.0676053	0.00692594	0.112758	0.032826	0.024142	0.00706096	0.00653847	0.0737892	0.0192684	0.0223697	0.0700625	0.00926646	0.00970535	0.0091126	0.0243326	0.0233876	0.0165365	0.0070519	0.0126982	0.0412635	0.00883031	0.0101308	0.0151979	0.00990196	0.0152755
47e476ef-e176-4742-b320-d786d87d8788	0.00919735	0.0391121	0.0163126	0.014898	0.0212249	0.0135312	0.00892359	0.0110981	0.0217267	0.00854358	0.0295074	0.0192084	0.0112422	0.0238463	0.0154092	0.00745088	0.011853	0.0258031	0.00973913	0.0168386	0.0199233	0.0064166	0.0149804	0.0136631	0.0511729	0.00729106	0.0698756	0.0379356	0.0160261	0.0080355	0.00985733	0.047977	0.0170686	0.0208696	0.0469492	0.00901753	0.0182387	0.0152962	0.00965918	0.01106	0.0131871	0.0124901	0.0157032	0.00776497	0.011116	0.0240538	0.0119354	0.0176322	0.029057
050081ad-1566-4a89-b99e-1f55cf33e5bf	0.00785358	0.0227326	0.00523789	0.0103385	0.012453	0.0083271	0.0045205	0.00563936	0.00552123	0.0164758	0.018227	0.0178057	0.00594785	0.00851573	0.00950133	0.0124549	0.00583449	0.0160111	0.00221084	0.0211935	0.00604642	0.0068919	0.0082766	0.0060767	0.0614396	0.00514372	0.0585853	0.0391985	0.00846974	0.00760689	0.00569163	0.0483692	0.00436026	0.00915403	0.0491352	0.00662432	0.0208913	0.0116708	0.0108232	0.00985371	0.0130503	0.0140032	0.0103218	0.00471358	0.0155392	0.0198584	0.013402	0.00749024	0.00938166
94e44857-12e9-477c-b594-d84a1a428edd	0.0122256	0.0273271	0.0119488	0.0131435	0.0122732	0.0112012	0.00974971	0.0179423	0.00794579	0.0149808	0.00926059	0.0267047	0.0112575	0.0236476	0.00364079	0.0122862	0.0330495	0.0147368	0.0113798	0.00876356	0.021859	0.00380205	0.0130753	0.0118517	0.053152	0.0120357	0.0757412	0.0445663	0.00795502	0.00762959	0.0087666	0.0432457	0.00898559	0.00641631	0.0413977	0.0101111	0.0192399	0.0122741	0.013899	0.0119749	0.0124861	0.00570019	0.00757533	0.0086995	0.0181192	0.0239482	0.00642888	0.00850077	0.0160792
e09268ba-e3e1-4a31-8f17-453ce9f9dd40	0.0207688	0.011989	0.00899709	0.00913916	0.0147257	0.00992505	0.00508776	0.00246388	0.01642	0.0294639	0.0188607	0.0170193	0.00930854	0.02227	0.0134175	0.0178562	0.0105499	0.0198955	0.00297762	0.0037285	0.0208108	0.00895015	0.016095	0.0216228	0.0955711	0.00314163	0.115971	0.0383125	0.0133145	0.017658	0.00941222	0.0502837	0.0136697	0.00849189	0.0438311	0.0101992	0.0209551	0.0134936	0.00338999	0.00547923	0.00846888	0.0082438	0.00409093	0.0101826	0.0178983	0.0315745	0.00962838	0.00354891	0.0160685
357a371a-1251-4964-a2e8-dcfb76f47e57	0.0156764	0.0198535	0.0153492	0.0106782	0.0099322	0.012192	0.0117717	0.0121688	0.0168915	0.0139656	0.0146829	0.0134509	0.00323279	0.0152277	0.0172566	0.0172885	0.0204379	0.013855	0.0138604	0.0141362	0.00714363	0.00394545	0.0105308	0.0125204	0.0573253	0.0069982	0.0833949	0.0340486	0.012788	0.0147223	0.00267136	0.0553881	0.0103071	0.0108023	0.0546596	0.0216155	0.01302	0.0103864	0.00621703	0.0164898	0.00572453	0.00573566	0.0035333	0.00920342	0.0110927	0.0183305	0.00850121	0.00914	0.0218171
f47e8193-2edf-4b2a-917e-1d16a946143d	0.0150964	0.0254669	0.0134247	0.0155029	0.0110078	0.00717304	0.0132195	0.0153444	0.0170279	0.0105645	0.00615753	0.011474	0.00893761	0.00842094	0.0276726	0.0154836	0.0205734	0.0256458	0.0131291	0.0100524	0.0250142	0.00779955	0.0244713	0.0097808	0.0535143	0.0122282	0.0981234	0.0313372	0.0321088	0.0084014	0.0060081	0.0602392	0.0168154	0.0101578	0.0724605	0.0142999	0.0252848	0.00872176	0.0187927	0.0157595	0.0116359	0.0112538	0.00624954	0.0346244	0.00444391	0.0290106	0.0112263	0.00622624	0.027063
2c6ea1c5-46ca-4ec0-bfd2-8e330abaca85	0.00996674	0.0376568	0.0273242	0.0103199	0.0214501	0.011464	0.028859	0.00575209	0.0143109	0.0147104	0.0280813	0.020617	0.0287421	0.0242046	0.0272001	0.0236965	0.0405951	0.0228116	0.0171576	0.0210849	0.0374469	0.0255667	0.023305	0.0228692	0.0718741	0.0229116	0.10235	0.0383867	0.0362448	0.0139227	0.0091248	0.0606571	0.0138765	0.0172937	0.0584459	0.00566141	0.0202278	0.0139443	0.00691623	0.0210706	0.0210729	0.00771528	0.0141465	0.0273547	0.0150131	0.0238143	0.0183519	0.0122536	0.0242159
d4500431-8f67-4024-afc2-c9c2142447f4	0.0139207	0.0397716	0.00852583	0.0116247	0.0229008	0.00635042	0.00653126	0.00803184	0.0103701	0.00445148	0.0289935	0.0108875	0.00820544	0.0101794	0.0176724	0.0119129	0.0137805	0.00950915	0.00851935	0.0144221	0.0190682	0.00485859	0.0107603	0.0228896	0.0496995	0.00932888	0.0767035	0.0256794	0.00762779	0.0114632	0.0076975	0.0505535	0.00638455	0.0209674	0.0383348	0.00583967	0.030703	0.0150463	0.0119206	0.00731737	0.00993309	0.0118041	0.00654886	0.0105991	0.0148175	0.0192087	0.0102277	0.0126543	0.0189974
5d503b11-24b2-46c8-ba97-5a184aac098e	0.0152684	0.0276497	0.0111507	0.0103281	0.00532681	0.0257735	0.0113031	0.010564	0.0109091	0.0178313	0.0104213	0.0554394	0.0077774	0.023288	0.00963091	0.0143851	0.0181016	0.00998157	0.0140378	0.0186664	0.0197378	0.0216823	0.0123975	0.00868323	0.0871117	0.0146787	0.100084	0.04885	0.0122673	0.0222651	0.0154973	0.0581225	0.0215322	0.00409232	0.0588967	0.0105851	0.00585545	0.00692267	0.0100343	0.0168075	0.0180427	0.00825739	0.0226769	0.0116798	0.0425443	0.0333733	0.00966581	0.00893876	0.00557527
ac0540e4-7e9c-47c6-bc6a-9cf210958139	0.011974	0.0253322	0.0138405	0.0127014	0.015151	0.00954049	0.0150071	0.000722562	0.0165385	0.006644	0.0191476	0.0168781	0.00349558	0.0107235	0.0116577	0.0113316	0.0181467	0.0133597	0.00789825	0.0163327	0.0162376	0.00468991	0.00942099	0.0115628	0.0652845	0.00856746	0.0878794	0.0331748	0.0106443	0.00776147	0.00558864	0.0587835	0.00574549	0.0177533	0.0557441	0.00989012	0.0181359	0.0102844	0.010746	0.0196265	0.00566014	0.0121121	0.00613677	0.00405687	0.010631	0.0204867	0.0214139	0.0122949	0.0244959
a7eceb24-f3c2-40fc-beb6-62c89c7dc909	0.00530918	0.0228947	0.0140306	0.00783953	0.0181081	0.019517	0.011055	0.00833948	0.0212647	0.0224083	0.0260423	0.0128286	0.0131589	0.0123036	0.0124544	0.0151295	0.0104823	0.0280189	0.0123887	0.0247324	0.0196828	0.012298	0.0120404	0.0141337	0.0681094	0.00451048	0.0935908	0.0416633	0.00760465	0.0229625	0.0130133	0.0587312	0.0158965	0.0134248	0.0480855	0.00360958	0.0174281	0.0204431	0.0164337	0.00509568	0.0126836	0.0123122	0.013959	0.0155404	0.0117075	0.0282823	0.0110115	0.0120767	0.00798886
92037a71-28be-4b81-b454-9cdb96c8615e	0.0220439	0.0335415	0.014681	0.0100969	0.0175487	0.0147918	0.0161782	0.0138778	0.0159452	0.0185329	0.0328978	0.0133959	0.00334414	0.0186558	0.0247936	0.00972519	0.0286642	0.0121178	0.00477709	0.0227572	0.00918163	0.00257689	0.00544344	0.0161402	0.108031	0.0136323	0.134262	0.0375742	0.0103979	0.0145801	0.00719804	0.0628374	0.00564734	0.0240311	0.0586322	0.0204904	0.0319201	0.0160316	0.0183231	0.0186638	0.0190722	0.00823676	0.0106209	0.00881584	0.00847317	0.0161821	0.0217855	0.013379	0.01686
3d128219-a548-4cda-86d3-c52bc7ea7c73	0.00761433	0.0205357	0.0135593	0.0050492	0.0109368	0.00920205	0.00814947	0.0051473	0.00523014	0.00572759	0.00748452	0.00718291	0.0035672	0.0093555	0.0125166	0.0154576	0.0112655	0.0136084	0.00385288	0.00841444	0.0196253	0.00668346	0.011931	0.0153635	0.0542379	0.000397155	0.0902244	0.0262784	0.0202881	0.0122591	0.0052579	0.0508887	0.0131711	0.015059	0.0444974	0.00853122	0.0207218	0.00271998	0.013896	0.00809921	0.00623666	0.0104939	0.00808541	0.00579074	0.00340361	0.0188913	0.00627248	0.00970966	0.0165368
1b90fc6c-cbf0-4913-9935-1abb0ed05f3c	0.00434844	0.00785373	0.00277176	0.00338323	0.021504	0.00349578	0.00304156	0.0170343	0.00670197	0.00893746	0.00504879	0.011832	0.0155308	0.0119738	0.00587976	0.00806773	0.00632539	0.0205047	0.0031313	0.00419484	0.0191198	0.00440507	0.0080465	0.0164048	0.0298045	0.00821735	0.068796	0.0275307	0.00212021	0.0157255	0.00858385	0.03579	0.00958234	0.0118225	0.0216254	0.0126335	0.00561758	0.0102581	0.0129536	0.00348173	0.00567642	0.00856802	0.00910675	0.0129855	0.0109501	0.0175152	0.00781731	0.00644739	0.00954968
7061c709-d8e6-4a97-a63f-f05026f89d7b	0.0109168	0.0217485	0.00407964	0.0104372	0.0179359	0.011037	0.0240842	0.00408819	0.0140967	0.00979553	0.0115971	0.00683388	0.00806657	0.00732945	0.00964842	0.0134566	0.00986699	0.0131213	0.00771481	0.0146499	0.0152518	0.0130519	0.0078427	0.0136332	0.0367323	0.00794819	0.04299	0.0386255	0.0106418	0.0102796	0.00641444	0.0450927	0.0130903	0.00983108	0.0488991	0.0113321	0.0180229	0.0138689	0.00223325	0.0068636	0.00850756	0.00869894	0.0106099	0.00386421	0.0102625	0.0193635	0.0150048	0.00999034	0.00874601
e45a3402-a761-4f4b-9593-42b0843dad24	0.0133724	0.0135699	0.0167805	0.0114015	0.0150499	0.00967403	0.0139396	0.00333506	0.0153399	0.00709451	0.0114657	0.0108848	0.00507147	0.00922156	0.0110116	0.0150868	0.00866894	0.0212107	0.0104224	0.0104853	0.0204571	0.00870118	0.00632508	0.00694261	0.0581077	0.00480594	0.0842028	0.032135	0.00307865	0.00498049	0.0099477	0.0653423	0.00594271	0.0152401	0.0681819	0.007578	0.00769908	0.00261055	0.00688526	0.0131348	0.0150218	0.00576024	0.0118042	0.00199556	0.00862503	0.0202097	0.0150426	0.0040427	0.0121003
cae16785-d5d7-4a08-a3ae-ba53ba45e131	0.0192558	0.0186488	0.0190835	0.0200401	0.0143207	0.018514	0.0109734	0.00796277	0.0165292	0.00516606	0.0130342	0.0181057	0.0197624	0.0101896	0.0218897	0.00903121	0.0167195	0.0204312	0.0170897	0.0202973	0.0209888	0.0147589	0.0102663	0.00995121	0.076596	0.011601	0.123998	0.0319582	0.00830582	0.0075504	0.0105971	0.0758746	0.0088045	0.0178444	0.0721388	0.0235738	0.0181316	0.00469992	0.027184	0.0197487	0.0139627	0.00758328	0.0116502	0.0103549	0.00764358	0.015054	0.0170275	0.00472341	0.00741138
931530cc-7329-4989-ac58-0ac832b59c46	0.0142204	0.029704	0.00808102	0.0158644	0.0246235	0.0101056	0.0191684	0.00805266	0.0176333	0.0139514	0.0318704	0.0215411	0.0103548	0.0225519	0.0127299	0.0176522	0.0120299	0.0234646	0.0169167	0.024761	0.0170751	0.00726474	0.0170603	0.00830379	0.0682914	0.00604008	0.110016	0.0348811	0.00918098	0.00583787	0.0185123	0.0704126	0.00409773	0.0233074	0.0617305	0.0214992	0.0213776	0.01641	0.0211422	0.0112224	0.0160462	0.0115409	0.0140214	0.0157203	0.00873509	0.0208317	0.0186291	0.00756351	0.00820133
b173e8eb-bfd0-48c8-9c19-66b7ff445b94	0.0125073	0.0438091	0.00966883	0.0174552	0.0183744	0.0080023	0.0134767	0.0100757	0.0112751	0.0121586	0.0339916	0.0104813	0.00518464	0.0104923	0.0149503	0.0117096	0.0190516	0.0160285	0.00463982	0.0151436	0.0143806	0.00341528	0.0133118	0.015966	0.0655196	0.00743605	0.0794205	0.0296023	0.00352801	0.00940905	0.00918098	0.0529137	0.00914521	0.0222857	0.0430704	0.00789677	0.0275276	0.0181407	0.0143267	0.00380332	0.0137315	0.00881606	0.00897828	0.0041525	0.0125375	0.024526	0.00400199	0.0123237	0.0168594
1a99f51e-8db9-46e0-8150-eb362c8bd890	0.0161053	0.018886	0.0077023	0.0136305	0.0135529	0.0113843	0.0152162	0.0088321	0.0120502	0.0154811	0.0130431	0.00920241	0.00478003	0.00835831	0.0143685	0.00793672	0.0126804	0.0148332	0.00467547	0.00603624	0.0134052	0.00660558	0.00657167	0.0176605	0.0678632	0.00213402	0.0542819	0.029664	0.0106608	0.0094551	0.00710981	0.0366757	0.0120267	0.0114216	0.024934	0.00406905	0.0221041	0.0143474	0.00259641	0.0132824	0.00583983	0.00150213	0.0140734	0.00806223	0.0104895	0.00750022	0.00788467	0.0145304	0.00717445
1d9f1c7a-03ec-4cf1-84b6-6cc83ef90907	0.00711805	0.0162588	0.0043418	0.00887284	0.0114016	0.0103079	0.0160607	0.00315889	0.0142593	0.0148199	0.00439974	0.00360313	0.00812079	0.00766315	0.00482237	0.0107221	0.00821339	0.00871709	0.0106989	0.00832442	0.00468469	0.00291417	0.0112701	0.00775227	0.039271	0.00332141	0.0535329	0.0335467	0.0124658	0.0154758	0.00600425	0.0508352	0.00985539	0.00755173	0.0529005	0.00962574	0.00578869	0.00705199	0.00362302	0.0065863	0.0146659	0.0104452	0.0125243	0.00491124	0.00294994	0.0161667	0.0137225	0.00322009	0.0112713
a7135a31-47b1-4ffb-b708-b5866ebdfe8d	0.0173799	0.0132528	0.00222167	0.00549747	0.0190926	0.00915777	0.00712122	0.010714	0.0251528	0.0185006	0.00772616	0.00902394	0.00730908	0.00682344	0.0258057	0.00782998	0.0153928	0.0152776	0.0102735	0.0123426	0.0147178	0.0106038	0.0124528	0.0196093	0.0427945	0.00541714	0.0518512	0.0316888	0.0102159	0.00630455	0.00868725	0.0437736	0.0123464	0.0115761	0.0452254	0.00797582	0.0143608	0.0117276	0.0185413	0.00830754	0.00615689	0.00794223	0.00465028	0.00799098	0.00842458	0.011337	0.0189508	0.0134722	0.00567281
6507f94a-b724-4191-b8fa-0b3d291c632e	0.0130141	0.0155754	0.0147199	0.0115901	0.0111253	0.00694259	0.0132587	0.00720937	0.0163719	0.0142433	0.0196836	0.00835259	0.0104071	0.0120758	0.014991	0.0117996	0.0130233	0.00795277	0.00729251	0.0154063	0.0097022	0.010291	0.00817124	0.0201167	0.0930171	0.00588559	0.108825	0.0348087	0.00914695	0.0185216	0.0115435	0.0462063	0.0117338	0.00884174	0.0299115	0.00480043	0.0173558	0.0111564	0.00567954	0.00710656	0.0147023	0.00289241	0.00987778	0.0087791	0.00715679	0.013011	0.00284879	0.0157038	0.0126865
c24ba3a4-e53d-44f2-9ece-0550f7067490	0.0130564	0.0366888	0.00846599	0.0120965	0.0215148	0.0082742	0.00475279	0.0127699	0.00406353	0.0132977	0.0281452	0.0132133	0.00396432	0.0034927	0.0167183	0.00238815	0.0315821	0.0192452	0.00587336	0.0168794	0.0186226	0.0025871	0.0117081	0.00969796	0.0714605	0.00531902	0.0702874	0.033022	0.0113099	0.0119049	0.00958456	0.058032	0.00593763	0.0214541	0.0522959	0.0192506	0.0243014	0.0181287	0.0142136	0.00703989	0.0171384	0.00808284	0.0159651	0.00484997	0.00869255	0.0166706	0.0279413	0.0111556	0.0104703
43b1bf06-b9b2-4b81-867c-51c9c43cebf7	0.022135	0.0185656	0.0101769	0.00974171	0.0233457	0.00772285	0.0069023	0.0145242	0.0130532	0.0181985	0.00928701	0.0172667	0.0253658	0.0112535	0.00836844	0.0216637	0.0213787	0.00928135	0.00457747	0.0155478	0.0145385	0.00392586	0.00946311	0.0100525	0.0785169	0.00616527	0.110235	0.0374438	0.0174304	0.0163044	0.00823991	0.0684157	0.013672	0.0167392	0.0647849	0.0127482	0.0159157	0.00679942	0.0251454	0.0165382	0.0119089	0.0199583	0.0184566	0.00474388	0.00415028	0.0125882	0.00957143	0.011677	0.0239634
90f0b590-1ad1-4696-ab3f-4125949c4196	0.0157741	0.0383714	0.00881758	0.0150256	0.0235484	0.00715121	0.00967426	0.0132594	0.0144859	0.0180725	0.0377941	0.0209547	0.00805763	0.00778035	0.0109476	0.0114777	0.0240181	0.013962	0.00738903	0.0164428	0.0161511	0.00567918	0.014889	0.0116392	0.0677662	0.00683772	0.040792	0.0391068	0.00684714	0.0120204	0.00818369	0.04752	0.0054783	0.0236819	0.0414086	0.00866986	0.028571	0.0190145	0.0163742	0.0049752	0.0107752	0.00725649	0.0114203	0.0108515	0.0151348	0.0216992	0.0125207	0.0128389	0.0145476
4282c3b3-c8b0-40d2-8e12-4ba8ba6113ca	0.0102948	0.0218663	0.0053909	0.0100543	0.0103111	0.00143887	0.00485536	0.00918243	0.0139469	0.0124331	0.0107234	0.00625054	0.00922834	0.00866008	0.00847135	0.00771998	0.00815257	0.0128012	0.00391536	0.00179883	0.00779888	0.00526952	0.0166458	0.0226614	0.0348449	0.00678935	0.0583666	0.0297842	0.00933539	0.0100924	0.0107118	0.0407965	0.00937808	0.00803134	0.0353054	0.00870901	0.0185159	0.0107777	0.0131195	0.01181	0.0106452	0.00866552	0.00404242	0.00476402	0.00515909	0.0137209	0.00153252	0.00680833	0.00343337
a82de3da-c623-4eb4-8db7-588e6a70f25a	0.0100805	0.0114347	0.00261931	0.0160176	0.0154558	0.0110191	0.0110994	0.0313762	0.0093879	0.00444214	0.0223341	0.0174282	0.00876781	0.0158431	0.00590656	0.0128486	0.017895	0.0211151	0.0121644	0.0130997	0.00886758	0.0118888	0.0197734	0.0120505	0.0722293	0.00956766	0.10499	0.0352795	0.0184129	0.0124112	0.00464863	0.050313	0.00997862	0.00817526	0.0390038	0.0198295	0.0180494	0.012191	0.010831	0.0053008	0.0182669	0.00329216	0.0175073	0.0098603	0.00590044	0.0201098	0.0161826	0.0109605	0.00750448
8a29244e-71a5-441a-846e-6bf53edd1755	0.0293267	0.0347016	0.00583069	0.0168522	0.0133452	0.00479814	0.0133663	0.010645	0.0170831	0.00912071	0.0294443	0.00930256	0.00404472	0.0101253	0.0176182	0.014622	0.0246629	0.0192135	0.00913429	0.0125413	0.0147811	0.0086543	0.00648808	0.0156329	0.0924556	0.01043	0.0797061	0.0300234	0.00712905	0.0134399	0.00845277	0.0451467	0.0150664	0.0166727	0.0388245	0.0050924	0.0304539	0.019041	0.0144328	0.00397227	0.017684	0.00376988	0.00791761	0.00629963	0.0108762	0.0166152	0.00636328	0.015478	0.0214566
00cbfe26-8c9a-43cd-a48f-6120ce7fa8b6	0.0522251	0.00215106	0.0119804	0.031739	0.0190557	0.00703554	0.00548525	0.0165589	0.00420619	0.0171497	0.0289462	0.0339449	0.0210674	0.0164977	0.0212146	0.00827684	0.0251675	0.0188226	0.00720439	0.0289211	0.0268887	0.00547923	0.0156604	0.0291718	0.144331	0.0157413	0.130263	0.0362171	0.0182031	0.0119452	0.0098009	0.0658081	0.00583483	0.00580833	0.0780577	0.00413701	0.025007	0.0046692	0.0208991	0.0273406	0.0340969	0.0114463	0.00523679	0.00307665	0.0227065	0.0327394	0.0163979	0.00881495	0.0276884
e1553b98-f10f-44af-b276-3ea9024427cf	0.00824932	0.0163217	0.00988787	0.00549434	0.0144991	0.0137425	0.00885217	0.0122059	0.00992535	0.0131975	0.0164543	0.00693376	0.00647928	0.0166972	0.0136619	0.00667328	0.0150764	0.0198404	0.00487123	0.0157018	0.0141623	0.00207834	0.0179901	0.00616625	0.0474863	0.00784649	0.0828659	0.0303997	0.012084	0.00763864	0.00592496	0.0431292	0.00519001	0.008025	0.0397786	0.00731433	0.0219476	0.00580543	0.00971662	0.0106824	0.00793074	0.0111962	0.00877556	0.0170731	0.00489635	0.0122452	0.00318964	0.00961432	0.0200426
68f9fc11-5fff-4de4-a69d-1a32be91bcba	0.0225678	0.025899	0.00406026	0.011861	0.0199859	0.00550473	0.0150324	0.0146014	0.00768546	0.0114157	0.013626	0.0117224	0.00802453	0.00794089	0.00907071	0.0136757	0.0147821	0.0195736	0.00984844	0.0106565	0.0149945	0.0177664	0.0128668	0.00761328	0.0190213	0.00387671	0.0587258	0.0249303	0.0248388	0.00832856	0.00560373	0.0430819	0.00575785	0.010773	0.0226495	0.00792494	0.0107286	0.00765	0.0162215	0.00516975	0.0148353	0.00804058	0.00709945	0.0125983	0.00919187	0.0230196	0.00663279	0.0129753	0.0110488
8f24e476-906e-48e8-a568-90edd633f4e0	0.0069529	0.0391793	0.0132552	0.0188177	0.0347184	0.0183455	0.0140001	0.015479	0.0348392	0.00743495	0.033384	0.0234124	0.00956374	0.0198693	0.0174423	0.00769305	0.0228363	0.0232368	0.00584719	0.0307952	0.0279375	0.0157043	0.0156211	0.00515305	0.065778	0.0166327	0.0707212	0.04644	0.0193859	0.0121499	0.00792254	0.0504794	0.0207003	0.0209768	0.0493559	0.0140308	0.0188728	0.0172098	0.012166	0.0150782	0.015592	0.00897222	0.0233263	0.0119372	0.0239084	0.0234439	0.0206263	0.0178402	0.0238098
a0761ff0-14b6-4d58-ac18-2be039f0b3a4	0.00987868	0.0676298	0.0199263	0.0142711	0.0262793	0.0338288	0.0216438	0.00936551	0.0225818	0.0280446	0.0495075	0.0204046	0.0160272	0.0108099	0.0172899	0.018632	0.0254695	0.0205016	0.0162846	0.0266667	0.0371199	0.00916364	0.0158781	0.0196118	0.0818361	0.0267665	0.104446	0.0445168	0.00468784	0.0123164	0.0165031	0.0656843	0.0046636	0.0354664	0.055741	0.0176086	0.0274577	0.0165685	0.00661379	0.00835546	0.0169985	0.0236746	0.0145358	0.0143839	0.0108584	0.0217443	0.0146515	0.0141849	0.0308222
8379122e-850e-4e7a-aa04-75db6317db21	0.0318974	0.0345175	0.0129628	0.0178952	0.0161529	0.00757496	0.00653831	0.00265168	0.0197754	0.0134166	0.0299026	0.0163953	0.0123337	0.0254604	0.0134306	0.0226523	0.0351847	0.0179624	0.0103032	0.020689	0.0195865	0.00721232	0.00976391	0.00927756	0.108188	0.0155143	0.114166	0.041948	0.0175091	0.0093052	0.0105309	0.0516443	0.00736448	0.0178459	0.0456175	0.00935302	0.0309225	0.0141739	0.00857997	0.00965522	0.0204551	0.0195085	0.0128024	0.0127246	0.00722892	0.0171833	0.0171875	0.0132969	0.0219362
b9ba6b6a-8e7d-42d1-a020-7f94e1972105	0.0102103	0.0323867	0.0137281	0.0121154	0.010656	0.00763912	0.0100446	0.00470954	0.00994285	0.0123531	0.0176059	0.00794736	0.00552673	0.00666943	0.0141826	0.00988406	0.00979399	0.0172321	0.0150689	0.0127497	0.015156	0.00622003	0.00918253	0.011688	0.0253125	0.00971473	0.0411576	0.0349471	0.0130562	0.0125553	0.00641562	0.0432109	0.0120435	0.0130719	0.0462512	0.00965615	0.0141245	0.016354	0.00830218	0.00989358	0.0048758	0.00624884	0.00842885	0.00323749	0.00315786	0.0194377	0.00936841	0.0069897	0.0167202
c38136a7-eb7c-4cbb-b0d9-b17b955a6db7	0.00773352	0.010116	0.00889606	0.00578432	0.00938407	0.00440005	0.00743319	0.00566162	0.0108488	0.00711787	0.00481809	0.00772829	0.00875087	0.00642409	0.0165145	0.00544428	0.0120462	0.00790673	0.00648193	0.00272439	0.00708688	0.00981096	0.00699541	0.00753807	0.0446349	0.0118276	0.0610704	0.0351389	0.00823226	0.00396747	0.00525908	0.0409813	0.00771631	0.00331688	0.0348911	0.00984029	0.0211232	0.01806	0.0136127	0.0120847	0.00780303	0.00910457	0.00231483	0.00557277	0.00843241	0.0171535	0.012573	0.00533823	0.0263928
74b32340-df01-4c7a-a208-84e7d8826edd	0.0165423	0.0293741	0.00916518	0.0252685	0.0151821	0.00939937	0.0202888	0.0172894	0.00828333	0.0253541	0.0127384	0.0184484	0.00649627	0.0192074	0.0194506	0.0167867	0.024372	0.00705348	0.00340712	0.0139043	0.0340469	0.016809	0.00951172	0.0125304	0.024615	0.0120717	0.0531683	0.0505122	0.00723237	0.0157771	0.0194282	0.0659065	0.011892	0.0115839	0.0752445	0.0204713	0.0260224	0.00860176	0.00874585	0.0269526	0.0136682	0.00807087	0.0109488	0.0104427	0.011724	0.0322217	0.0197548	0.00770431	0.00700569
d33544ca-4d50-463d-aa82-572a8c2c6a0d	0.0203069	0.0238762	0.00943002	0.00976854	0.0276347	0.0158788	0.0160987	0.00978125	0.0205823	0.0189716	0.00644312	0.038746	0.00728254	0.00747256	0.00690114	0.00357957	0.0228376	0.00414513	0.00952467	0.0203434	0.00681749	0.0180518	0.00540288	0.0066336	0.0611646	0.0105399	0.103422	0.0499928	0.0105395	0.0139233	0.00820535	0.0727538	0.00689158	0.0115348	0.0646364	0.00747133	0.00137766	0.00573098	0.00608469	0.0174482	0.00788175	0.0080902	0.00967641	0.00770319	0.00696645	0.0178893	0.00703121	0.0058466	0.0221545
91c10acc-6884-4665-a0f1-e271882c038a	0.0213005	0.0462144	0.00719253	0.0177952	0.0213695	0.0123837	0.013208	0.0140472	0.0103941	0.0123879	0.0381911	0.0146982	0.00345158	0.0117783	0.0154845	0.0166379	0.0211526	0.0187712	0.0121194	0.0197869	0.0171221	0.00645646	0.0150467	0.0134757	0.0609564	0.00515624	0.0809135	0.0294813	0.00520425	0.012136	0.00820175	0.0532626	0.0140179	0.0253903	0.0437151	0.00703019	0.030336	0.0204508	0.018056	0.0124566	0.0193055	0.0107121	0.0194698	0.0105322	0.00670747	0.026836	0.0128537	0.00998722	0.018382
7927c616-a46e-47d2-90d3-240861602053	0.0105826	0.0407672	0.0167731	0.014198	0.0162704	0.00937653	0.009884	0.0116158	0.0085556	0.013024	0.0238697	0.00804355	0.005669	0.0106281	0.0195348	0.0104779	0.0056029	0.0146704	0.00799896	0.0158429	0.0190774	0.00608408	0.00869178	0.0126663	0.0129759	0.0072756	0.0195408	0.0332301	0.00811464	0.0143815	0.00926297	0.0417184	0.0120776	0.0194413	0.0367449	0.00541278	0.0213267	0.0189506	0.00685171	0.0116591	0.0117789	0.0119447	0.0134372	0.00619025	0.00375266	0.0223268	0.0107641	0.00646618	0.0164069
74b025cf-5b11-4f9c-858f-8c5812e4e87f	0.0149422	0.0267568	0.0117126	0.00935832	0.0107791	0.00799963	0.0101116	0.012253	0.00745168	0.00927056	0.0125039	0.011322	0.00566272	0.0104417	0.0152832	0.00603854	0.00900045	0.0175614	0.00692932	0.0139801	0.0143846	0.00735843	0.00925102	0.00996389	0.0458508	0.0111121	0.050719	0.0350681	0.00908496	0.0109174	0.00740102	0.0454886	0.0116618	0.00723935	0.0510361	0.00798743	0.0140432	0.0121507	0.00751458	0.0123694	0.00997687	0.0173074	0.011877	0.00616822	0.0125829	0.0193668	0.00596212	0.00507377	0.0115389
2e14bdaa-0b23-474b-a867-c81f56868fcf	0.00646392	0.0266819	0.00183363	0.0124455	0.0159358	0.00659209	0.0108006	0.0163201	0.0145494	0.0113194	0.0121623	0.00958233	0.0116372	0.00788524	0.00938891	0.0164085	0.00347163	0.00827329	0.00288248	0.00529227	0.0168002	0.00632714	0.00582543	0.0174377	0.039648	0.0079668	0.065627	0.0329622	0.0130132	0.00910991	0.00673219	0.0515639	0.00185546	0.0195328	0.0495522	0.010507	0.0169113	0.0098961	0.00426926	0.00871585	0.00552907	0.0134656	0.0162024	0.00844766	0.0100024	0.0153356	0.0100004	0.0109016	0.00908913
f9e240f7-fd5e-4635-96d0-8d8697867916	0.011805	0.010168	0.00560235	0.00561929	0.00646212	0.00637054	0.010948	0.00748877	0.0197856	0.015796	0.0123947	0.00786531	0.00759277	0.00716605	0.0111265	0.00471174	0.0139383	0.00662814	0.00362214	0.018287	0.0060998	0.00410596	0.00575647	0.0120864	0.0569236	0.00697156	0.0745624	0.0333081	0.0103373	0.0102989	0.00841192	0.040545	0.0123892	0.0071003	0.0275146	0.00780772	0.015632	0.0089831	0.0101807	0.00509558	0.00639902	0.00769463	0.00878026	0.00521433	0.00459387	0.0138484	0.00778847	0.0110395	0.0172515
abd41e3b-19bb-4631-ad69-00d0beaf1358	0.0131764	0.0220089	0.0149911	0.0128794	0.0120527	0.0178714	0.00369404	0.013127	0.0152018	0.020672	0.0237488	0.0254643	0.00607753	0.0212408	0.0190064	0.00812564	0.0139107	0.014837	0.00600629	0.0168402	0.00765225	0.0125821	0.00686124	0.0124207	0.0963823	0.00601052	0.126524	0.0354485	0.0102491	0.0125611	0.0112883	0.0628641	0.016405	0.0161849	0.0621953	0.00373272	0.0155985	0.0123073	0.0106718	0.00393008	0.0150711	0.0123691	0.0114117	0.0214525	0.0127643	0.0200699	0.0177525	0.00942636	0.0125306
9330d25a-94ca-4ed8-a7a5-52473013b0c8	0.0129481	0.0362452	0.0046677	0.0113168	0.0226867	0.00861166	0.0113114	0.005522	0.0119771	0.0114335	0.0220155	0.0087036	0.00672402	0.0137578	0.0143022	0.00669232	0.0124357	0.0100331	0.00377077	0.0172799	0.0205171	0.0101746	0.0126831	0.0193762	0.0298531	0.00602716	0.0433422	0.0198279	0.00514421	0.0105066	0.0104473	0.0368159	0.00818065	0.0177362	0.0221516	0.00950327	0.0226558	0.0113331	0.00908381	0.00330742	0.00853554	0.0145056	0.00931443	0.0093772	0.00910343	0.0166284	0.0119767	0.0158091	0.0144572
32d02196-5088-4274-ada7-06c62d7de3ed	0.0154427	0.018414	0.013952	0.0282657	0.0192574	0.014194	0.0164165	0.0105776	0.00776073	0.0241929	0.025445	0.0174488	0.00757631	0.03008	0.0181382	0.0255216	0.00765708	0.0108757	0.0134047	0.0176494	0.029432	0.0241713	0.00713352	0.0215827	0.0785652	0.0115719	0.0635431	0.0498535	0.00974008	0.00572559	0.00814779	0.0523488	0.0089593	0.0101119	0.0590543	0.0156362	0.030143	0.0299986	0.00513853	0.0132632	0.016806	0.0245991	0.0130265	0.0110414	0.0314392	0.0229949	0.00859235	0.0135265	0.00881702
78a7d7de-3dfd-445e-b58e-4cb5d07c7ef7	0.0109435	0.0439583	0.00332597	0.0174625	0.0228557	0.00410307	0.0110826	0.00784564	0.0110775	0.0123824	0.030681	0.0119534	0.00296699	0.0196662	0.0155518	0.0125143	0.00445352	0.0102901	0.00543405	0.0132871	0.0097369	0.0112236	0.0134113	0.0134443	0.0634707	0.00762092	0.0806058	0.0205	0.00696663	0.008546	0.0179424	0.0489909	0.00943995	0.0259814	0.0437294	0.00777394	0.0281554	0.0136401	0.00869056	0.0177823	0.0165688	0.0150541	0.0155423	0.0218195	0.00885474	0.0252878	0.007028	0.0105717	0.0148324
f7c43721-63f4-4582-a9da-bd49cd81c5d6	0.0131824	0.0246013	0.00949385	0.0230207	0.0306443	0.0131959	0.0140078	0.00627857	0.00704378	0.0137915	0.0175939	0.0209775	0.00365463	0.0147024	0.0131147	0.00890134	0.0185771	0.00944148	0.0127672	0.0108809	0.0205193	0.00833957	0.0159772	0.005434	0.0139976	0.00466635	0.0275504	0.0388549	0.0107648	0.00653836	0.00840326	0.0400823	0.0166556	0.0128517	0.0575235	0.0103763	0.0157201	0.0160654	0.00580954	0.0037169	0.00780913	0.0130178	0.0173083	0.0123894	0.0103884	0.0229534	0.0107631	0.0212563	0.0177467
e0d11d23-255f-4375-9ddd-8d54054f16b7	0.0139548	0.0212382	0.0149203	0.00824088	0.0268014	0.00235039	0.011126	0.00891894	0.00810892	0.00924585	0.00721064	0.0116573	0.0124241	0.00680647	0.00978405	0.0143283	0.0224308	0.00746516	0.00488084	0.0186594	0.0225412	0.00360812	0.00589945	0.019756	0.0623676	0.00183438	0.110894	0.0296749	0.0130577	0.00979792	0.00594803	0.0688842	0.0124172	0.0195859	0.060202	0.00641149	0.0186365	0.0168052	0.0251377	0.015478	0.00632973	0.0153812	0.00448753	0.00411889	0.00781707	0.0184392	0.00387087	0.0136212	0.00466627
fa6b97f4-0728-405c-a351-80065fcecee6	0.0167717	0.0408096	0.0120388	0.0131961	0.0256035	0.00685154	0.0118836	0.00824587	0.0158773	0.0107978	0.0340875	0.0127387	0.00601161	0.00569754	0.0170548	0.012957	0.0197918	0.0123179	0.00957064	0.0129895	0.017546	0.00589575	0.0076856	0.0133481	0.0630944	0.00984465	0.0534933	0.0342599	0.00640133	0.0168583	0.0129906	0.0464919	0.0140466	0.0219383	0.0421801	0.00767492	0.023694	0.02279	0.0121852	0.00791705	0.00806002	0.0124024	0.0134287	0.00349496	0.00598084	0.018513	0.0104454	0.0121696	0.0196174
43e7398a-f9ea-42b0-b6e0-c79ce28762fa	0.0262392	0.0343414	0.0109382	0.0171378	0.0177361	0.00314758	0.00797461	0.0161786	0.0203417	0.00754488	0.0338771	0.0114471	0.0110366	0.0190678	0.0138763	0.019069	0.0220376	0.0174783	0.00720427	0.0349239	0.0170233	0.0249928	0.00557153	0.00421991	0.114382	0.00673754	0.125258	0.0420773	0.00969643	0.00834976	0.0118169	0.0620004	0.00984281	0.0152747	0.0657724	0.00853345	0.0229807	0.0087335	0.0179301	0.0159964	0.0128375	0.0115471	0.00929685	0.0149951	0.00829943	0.02728	0.0262685	0.0119214	0.0171485
efbac897-a20f-4229-bc8c-7624fad90460	0.025464	0.028016	0.0121602	0.0240301	0.0141525	0.0151873	0.0159092	0.0144699	0.00505686	0.0263592	0.0270702	0.0224347	0.0116645	0.0253634	0.00868833	0.0205377	0.0233414	0.014075	0.0134455	0.00520234	0.0198371	0.00592908	0.0190877	0.00997995	0.0915612	0.00449135	0.0719369	0.0397238	0.00976294	0.00944504	0.0116739	0.0519165	0.00828487	0.0189345	0.0487305	0.00580611	0.0238174	0.0215248	0.0142351	0.00858652	0.0103762	0.00840617	0.00956188	0.0144178	0.012421	0.0175159	0.00867993	0.00589307	0.0188952
2e8414be-022c-4833-a781-0492f339b252	0.0124775	0.0624827	0.0201922	0.0118573	0.0316858	0.00640937	0.0200808	0.0149027	0.0184846	0.0206326	0.0478138	0.00901094	0.00630318	0.0116555	0.0240051	0.0158108	0.0138744	0.0186303	0.0124502	0.0118579	0.0245979	0.0234506	0.0130181	0.0122145	0.0464667	0.00627765	0.0397395	0.034742	0.0172413	0.0152389	0.0224879	0.0456594	0.0106243	0.0410079	0.0349646	0.0113766	0.0248229	0.0266867	0.0189422	0.00936268	0.00586061	0.0108233	0.0100813	0.00997099	0.0116854	0.0192924	0.016618	0.010645	0.0180981
2c3bd227-b59c-4e60-ad88-5259980883d5	0.029638	0.00884059	0.00381315	0.0162104	0.0126722	0.0186775	0.0327072	0.0134516	0.0121949	0.0126716	0.00475368	0.0105756	0.0389746	0.0115496	0.0255399	0.0201404	0.0113033	0.0152302	0.0204582	0.00950884	0.00990034	0.0139218	0.0270931	0.0323398	0.117123	0.0149938	0.164012	0.0373561	0.0126196	0.0137478	0.00449919	0.070519	0.0148458	0.0152605	0.0633166	0.016722	0.0190257	0.0112494	0.0169845	0.0136847	0.010286	0.0302846	0.0121231	0.0126486	0.0186137	0.0087196	0.00858187	0.0102581	0.0243495
8a17560f-a659-45d2-a259-427d43b04105	0.0130751	0.036041	0.00901332	0.0204141	0.025113	0.015172	0.0363883	0.0101432	0.00889998	0.0221564	0.0369409	0.0275671	0.00704916	0.0162856	0.0180708	0.0282217	0.0176486	0.0160023	0.00800355	0.0261361	0.0156439	0.0139633	0.0171985	0.0215205	0.0818335	0.0137438	0.0892313	0.0337018	0.0146423	0.0227883	0.008935	0.0594946	0.00406115	0.0234166	0.0385542	0.0115456	0.0142361	0.0130276	0.0133255	0.0144584	0.0167924	0.0187022	0.0163126	0.0244417	0.00580648	0.0269232	0.0167289	0.0147688	0.0273449
efe99a7a-d581-4eda-94d5-1f4ec8a3aa35	0.0205974	0.0232373	0.0107815	0.0194023	0.0224747	0.00746709	0.00625686	0.0121845	0.00975145	0.00823094	0.017473	0.0138225	0.0127032	0.0217287	0.0205671	0.0141839	0.00512713	0.0119717	0.0100847	0.0245056	0.0196744	0.0109473	0.0139749	0.00830799	0.0716091	0.00527205	0.0873567	0.0342999	0.0202216	0.0140097	0.00792095	0.0416467	0.0161308	0.013912	0.0364084	0.0205461	0.0179583	0.0131523	0.00737248	0.00863011	0.00654147	0.0191987	0.00459947	0.0202921	0.00842643	0.0222521	0.00942171	0.0130926	0.0128488
8e7ba110-2004-42c9-abbf-f65ccabf9f9b	0.023242	0.0163195	0.0109969	0.0130922	0.0228664	0.0110552	0.0323229	0.0132888	0.0183739	0.0201664	0.00349941	0.00899433	0.0138118	0.0128868	0.0142793	0.0164908	0.00818356	0.0112384	0.0183192	0.0286475	0.0238113	0.00943448	0.0130355	0.00978481	0.028623	0.00517397	0.0646449	0.0520088	0.00383047	0.00789849	0.0178402	0.0654535	0.00518602	0.0163232	0.0775434	0.00808372	0.0196939	0.00677953	0.00571592	0.0169987	0.0215627	0.0136086	0.0133038	0.00472599	0.00903008	0.0272487	0.014288	0.00646865	0.0240136
83c5e17a-9497-4540-b5d0-514681bde9a5	0.00795234	0.0326184	0.00791428	0.00870538	0.01069	0.00736788	0.00977238	0.00779391	0.0133272	0.0136861	0.0207894	0.0169422	0.00703264	0.0140559	0.0170563	0.00698047	0.00936988	0.0161692	0.016212	0.0230353	0.0153037	0.00737751	0.0112922	0.00137353	0.0471285	0.00915921	0.0610147	0.0402604	0.0055067	0.0104913	0.00474936	0.0594257	0.0127469	0.0122122	0.0658319	0.00407116	0.0164123	0.0125277	0.0156451	0.00960663	0.0162282	0.00696242	0.00565193	0.00937877	0.007543	0.0208633	0.0228817	0.0067855	0.015764
03a22ae1-1e8d-4112-bf3d-d895517b647a	0.016081	0.0302825	0.0139992	0.0145278	0.0246371	0.00985155	0.0148493	0.0190281	0.019224	0.0195475	0.0310337	0.00864533	0.0128392	0.0118772	0.0141162	0.0138382	0.00739866	0.011212	0.0115771	0.0112844	0.0190865	0.00890638	0.00466004	0.0270927	0.0485346	0.0194303	0.0803232	0.0380978	0.00989552	0.0158708	0.00445108	0.0543592	0.00767243	0.0209341	0.0414482	0.014301	0.024963	0.0171071	0.0213775	0.0169449	0.0185979	0.0137547	0.0145776	0.011636	0.0134319	0.0174431	0.0128951	0.0167004	0.0170777
f612ad26-722d-49d0-955c-35b967bc641e	0.0135212	0.0157243	0.00635199	0.00648922	0.00643492	0.00705923	0.0113778	0.00583029	0.0107935	0.0161689	0.01092	0.00449741	0.00158115	0.00310701	0.00969009	0.0044026	0.00866476	0.00757253	0.0047504	0.00422618	0.00265274	0.00891914	0.00288553	0.0167712	0.0618802	0.00509635	0.0673095	0.0288597	0.0066092	0.00510265	0.0115018	0.0444879	0.00785403	0.0087109	0.0359833	0.0122087	0.0186462	0.00984928	0.00607057	0.00568023	0.00823744	0.00890603	0.00488265	0.00744797	0.00473825	0.00994386	0.014903	0.0093774	0.00746578
ce54e6d7-cd28-42b9-8c8a-14cd7a787e57	0.0337065	0.0238232	0.0113071	0.0182684	0.0113678	0.0125883	0.0102371	0.00566466	0.0248595	0.026849	0.0306285	0.0206898	0.00721786	0.0215308	0.0178937	0.0142253	0.0269439	0.0156101	0.00670139	0.0172664	0.0217394	0.00227337	0.0137751	0.0130709	0.116488	0.00855629	0.117994	0.0381298	0.0274458	0.0213867	0.0104485	0.0474564	0.00340343	0.0137784	0.0405122	0.0218742	0.0298835	0.0107273	0.014069	0.00715039	0.0135979	0.00668632	0.00766982	0.0285625	0.00490102	0.015688	0.0111039	0.0137238	0.0243842
11854a18-8de9-4e53-b24d-82e80ff8cc09	0.0183223	0.046404	0.0147942	0.01782	0.0164874	0.00436891	0.0108807	0.00683887	0.00856462	0.00971593	0.0468613	0.0221619	0.00660493	0.0119501	0.0175185	0.00362919	0.0141623	0.0189706	0.0160821	0.0258285	0.0227641	0.00707491	0.0146566	0.00838371	0.0767196	0.00562391	0.0795976	0.0437857	0.013699	0.0148915	0.00789465	0.0621358	0.00579932	0.0238904	0.0587201	0.00759998	0.0273104	0.0109031	0.0141984	0.0106254	0.0240531	0.0107191	0.0140151	0.000578081	0.0110692	0.0340955	0.0197537	0.0102123	0.0144309
aaa8d2e7-8a9f-4e12-93a4-ce49b2232e6d	0.0169611	0.0180505	0.00248831	0.0220305	0.00792152	0.00549476	0.0167391	0.00494411	0.0204839	0.0129326	0.0128469	0.0101938	0.00874992	0.0073093	0.0234273	0.0143222	0.0137288	0.00868182	0.00572145	0.0106295	0.0105558	0.00896989	0.00199411	0.0211847	0.0700008	0.0106683	0.0740642	0.0275019	0.0063106	0.015431	0.0118609	0.0505352	0.00872689	0.0178074	0.0422773	0.0228894	0.0158302	0.011577	0.0122978	0.0162796	0.00651209	0.010461	0.0128689	0.00844764	0.0101388	0.00845354	0.0153031	0.0109763	0.00804564
70bdb43a-2e86-4afa-b14c-2d15ed170968	0.00978356	0.0246394	0.0128333	0.014342	0.00829797	0.0105312	0.0138413	0.00348098	0.0180652	0.00313775	0.00965254	0.0131471	0.00695222	0.00445673	0.00912391	0.017066	0.0163314	0.0103268	0.00409686	0.00912958	0.0133477	0.00490443	0.00557025	0.0135062	0.0592975	0.00405988	0.0822057	0.0253255	0.0131375	0.0158213	0.00565676	0.0570781	0.00615577	0.0176293	0.0554007	0.00850301	0.0129596	0.0105535	0.0158885	0.0144867	0.00726117	0.0112325	0.011079	0.00345806	0.0085585	0.0170054	0.0234208	0.0109627	0.0208533
8bb73f4d-2df9-4b5f-baef-3a4c0d279cc1	0.0134158	0.0511247	0.0213831	0.0185645	0.0238403	0.00806576	0.0215924	0.0252523	0.0169608	0.0179953	0.0413458	0.0185149	0.00614751	0.0165777	0.0142513	0.00651477	0.00621593	0.0180075	0.0039541	0.027104	0.0356678	0.00505627	0.0197275	0.0174332	0.0602261	0.00286832	0.0477391	0.0426336	0.0144542	0.00671453	0.0109039	0.0421493	0.0110352	0.0365236	0.0396908	0.0119396	0.0226202	0.0274317	0.015395	0.00566152	0.00495267	0.014638	0.0121014	0.0102084	0.0133361	0.0256721	0.00967259	0.010549	0.0201419
f5c44fcc-ff87-4c94-9883-711ecd840874	0.0107206	0.00924703	0.011456	0.0141279	0.0037944	0.00524364	0.0150139	0.00874739	0.00759154	0.016601	0.00766473	0.0144791	0.00706557	0.030047	0.0120809	0.020321	0.0077855	0.00549013	0.0149566	0.00546322	0.0268022	0.00520225	0.0106053	0.00801151	0.0421432	0.00885077	0.060819	0.0423908	0.0107457	0.0142171	0.00704796	0.0489593	0.013105	0.00435731	0.0598603	0.0131936	0.0040677	0.0173478	0.00938166	0.0187686	0.00818423	0.0109198	0.0031935	0.00788082	0.0044431	0.0277873	0.00151712	0.00417996	0.0176901
e82194f8-e3c3-4522-947d-2b3810c07e08	0.0164185	0.034872	0.00623556	0.0154078	0.0204738	0.0116757	0.0142826	0.0132736	0.00747725	0.0105569	0.0231239	0.0190874	0.0131779	0.0214842	0.0186788	0.00990315	0.0245413	0.00745933	0.0202035	0.0199436	0.00860104	0.011523	0.010887	0.0251659	0.0549394	0.0225439	0.0771619	0.0226844	0.00964484	0.0081157	0.0129955	0.051517	0.0131721	0.0215463	0.0264643	0.00811087	0.020158	0.0127855	0.0100418	0.0181958	0.018078	0.0189888	0.0151394	0.0118686	0.00556574	0.0221129	0.00803309	0.0121374	0.025071
074db36f-7d9c-4fd4-b9c4-378af4822276	0.0396939	0.0062164	0.0104777	0.00482542	0.017404	0.00603478	0.006905	0.00995273	0.0173134	0.0173627	0.0160205	0.0244326	0.0085541	0.0123077	0.0334804	0.0099714	0.0166315	0.00833175	0.0149073	0.012514	0.0474851	0.00684121	0.01656	0.0090127	0.100158	0.00885871	0.0897994	0.0373175	0.0303057	0.0123715	0.0186773	0.0461674	0.0240713	0.00417219	0.0516347	0.018337	0.025725	0.0175286	0.0116617	0.00205696	0.0140096	0.0163525	0.0130878	0.00529331	0.0131127	0.0315767	0.0208436	0.0123603	0.0246936
14cacdc7-a9a4-43a0-b7b6-3bea0f29b106	0.00757754	0.0283285	0.00532573	0.01384	0.0137072	0.00632602	0.00692467	0.0119405	0.0134552	0.0113913	0.0129134	0.014117	0.0110556	0.00773938	0.0129233	0.00718623	0.0118454	0.0120126	0.00656639	0.0105803	0.0168055	0.00623716	0.0121728	0.0188049	0.0434018	0.0112531	0.0699408	0.029061	0.0144463	0.00579654	0.00840013	0.0529262	0.0047016	0.0169476	0.0511484	0.0101337	0.016883	0.00845948	0.0121305	0.00958039	0.00375834	0.0111558	0.0143305	0.00698265	0.00566081	0.0158279	0.0116479	0.0112447	0.0128398
94f6a09f-dfc1-4061-995b-c188ce9fc619	0.0250867	0.0460593	0.0178905	0.029922	0.0193184	0.00891644	0.00926649	0.0107554	0.0245569	0.00916814	0.03757	0.00969584	0.0139134	0.0234943	0.0306359	0.0109417	0.0251486	0.0315016	0.00942979	0.0213737	0.0209285	0.0153185	0.0121226	0.0118908	0.106163	0.0145839	0.137167	0.0385362	0.0383603	0.0111874	0.00858759	0.0696458	0.0183771	0.0230955	0.0761203	0.0250421	0.0348275	0.0237007	0.0128647	0.0129225	0.0219672	0.0221174	0.00563864	0.0291082	0.0153909	0.0198567	0.0338636	0.0128963	0.0347196
f920a1f0-721b-4f38-ac8f-00213e4444a5	0.0097907	0.00913865	0.00955637	0.00652408	0.00974376	0.00777714	0.0186653	0.0195688	0.00932882	0.0151551	0.0190115	0.00754725	0.00229419	0.00840498	0.0064876	0.00666149	0.0234632	0.00826234	0.00256478	0.00682391	0.0100339	0.00743105	0.00953684	0.00558652	0.0904971	0.00290226	0.0914955	0.0366396	0.022102	0.0112267	0.0100644	0.0598169	0.00668182	0.00766338	0.0614368	0.0128291	0.0108437	0.0060187	0.015516	0.00764414	0.011162	0.00490786	0.00428972	0.0165505	0.00968038	0.0186195	0.0144975	0.000714699	0.010825
9c6ee7bd-4392-45e6-a6dd-ec83f7940e54	0.0028613	0.0239674	0.0108451	0.00392932	0.00945213	0.0100933	0.0197013	0.0177669	0.0158614	0.00854673	0.00677607	0.01973	0.00758546	0.00947951	0.00816088	0.0226643	0.0138537	0.00665932	0.00394273	0.00956088	0.0137153	0.00567572	0.0134019	0.0136534	0.0325439	0.00669463	0.0477796	0.035651	0.0182094	0.00974227	0.0109104	0.0526786	0.00970836	0.00876475	0.0602807	0.00852598	0.00616277	0.00334296	0.0117346	0.00850443	0.0234679	0.00838505	0.0111422	0.0158035	0.00876466	0.0211847	0.00768461	0.00446648	0.0104787
0b85ef15-46e5-4ef1-b421-32913f6dc2b6	0.0102088	0.0098472	0.00615411	0.00656524	0.0103508	0.0160047	0.0148491	0.00752901	0.0134261	0.0186552	0.0103961	0.0103666	0.00674445	0.00377903	0.0141381	0.0107993	0.0197186	0.0134865	0.00914873	0.00590752	0.00822538	0.00365637	0.00137667	0.0143178	0.0616577	0.00768573	0.0707472	0.0388782	0.00969027	0.00130383	0.00479913	0.0552779	0.00947893	0.00789109	0.0535764	0.00856256	0.0169413	0.0141011	0.00519469	0.00926226	0.00797307	0.0113083	0.0194313	0.0100767	0.0068017	0.00970271	0.0131414	0.00351738	0.0133634
7c8b3628-580c-4e15-9870-2c5137d7a8f9	0.0101878	0.0138062	0.0152799	0.013622	0.0161335	0.00434431	0.00683153	0.0101066	0.016572	0.0185287	0.0171939	0.0172464	0.00505239	0.00263614	0.0146744	0.0156678	0.0145421	0.0149153	0.0105298	0.00342506	0.0092118	0.0140473	0.00847553	0.00318346	0.0593285	0.0101046	0.0519539	0.0310627	0.00662443	0.00855939	0.00463753	0.0443157	0.0154922	0.00735882	0.0402448	0.0110051	0.00729496	0.019625	0.0129641	0.00612824	0.0264282	0.00963892	0.0177899	0.00989375	0.0203344	0.0163289	0.0114382	0.00317275	0.0104466
05f3f856-075a-4c8a-80e4-8b6e507dc15a	0.0162281	0.0142153	0.0116328	0.00534072	0.0063968	0.0046098	0.00857445	0.0197838	0.0164379	0.0124488	0.013139	0.0187752	0.0060329	0.019225	0.0116009	0.021146	0.0234952	0.0117668	0.0059555	0.015822	0.0148145	0.0122981	0.0112811	0.00851402	0.0720551	0.00799845	0.095962	0.0404178	0.00658753	0.00817198	0.00760943	0.0498243	0.0134895	0.00638046	0.0520521	0.0140233	0.00542093	0.0111223	0.0174389	0.0204635	0.0233367	0.00798419	0.0118307	0.0119089	0.00737949	0.0290519	0.00210217	0.00817337	0.0188603
e63fa516-0ad8-4756-a1fe-245b8a62490b	0.00894889	0.021907	0.00818017	0.00836668	0.0157115	0.00279961	0.00885031	0.00996577	0.0190573	0.00922998	0.0165754	0.0142456	0.00563818	0.00397671	0.0148144	0.00429472	0.00885587	0.0160779	0.00539182	0.00243757	0.0117561	0.00521519	0.00580787	0.0158699	0.0385868	0.00779598	0.0464947	0.0322568	0.00893722	0.0121594	0.0102033	0.0416318	0.00762631	0.00822746	0.0389464	0.00533323	0.0254488	0.00962005	0.0119169	0.0118949	0.00639644	0.00820416	0.00577131	0.00932661	0.011448	0.014076	0.0120736	0.0103367	0.012201
f6e430b6-2bcd-4fed-8732-cdc17ebd108e	0.024462	0.0273802	0.00908461	0.0235326	0.0140909	0.0204808	0.0191028	0.0128327	0.0372372	0.0166275	0.0241474	0.0234667	0.0194871	0.0166793	0.0217447	0.0154093	0.0305049	0.0267626	0.0118868	0.0210539	0.0111009	0.0104937	0.0127456	0.0151785	0.0732721	0.0122995	0.106481	0.0357459	0.021178	0.0103214	0.00737231	0.0589506	0.0188229	0.014064	0.065962	0.0299878	0.0189249	0.0153688	0.00231935	0.00834657	0.00845281	0.0173454	0.00753737	0.0179342	0.0102624	0.0162424	0.0192157	0.0141697	0.0381903
940ace2b-fd54-4732-a6ee-e5670aad794e	0.0231773	0.0378351	0.0136282	0.0157203	0.0181672	0.0134588	0.0144896	0.00666405	0.00495825	0.0125422	0.0298074	0.0128335	0.00494503	0.0175427	0.014328	0.0114777	0.0110493	0.0186764	0.00840093	0.012611	0.0168238	0.00689077	0.00690998	0.00470105	0.0787068	0.0074227	0.0626458	0.0430824	0.0132363	0.00987181	0.00626528	0.0493388	0.00415402	0.0225896	0.0436763	0.0179541	0.032305	0.0195663	0.0111877	0.0146433	0.00820635	0.0164615	0.014667	0.0175512	0.0139448	0.01538	0.0117975	0.0127577	0.0275026
8d1af903-6642-47ee-b97a-9a4e0522bc1d	0.00807949	0.0146217	0.0131744	0.0146609	0.0209105	0.0188272	0.0205576	0.00910298	0.00882885	0.0188996	0.0207877	0.0100243	0.0118649	0.00937217	0.0112229	0.00982883	0.0181045	0.0226292	0.00901676	0.0147115	0.0187657	0.0140123	0.00493152	0.0128972	0.0521894	0.00901149	0.0835697	0.0406617	0.0137169	0.00864475	0.0163917	0.0606821	0.0110957	0.0135547	0.0527653	0.0136214	0.0158425	0.0124818	0.0131277	0.0134575	0.0235849	0.0132502	0.0126351	0.00661255	0.0175422	0.0245994	0.0210974	0.0102265	0.0136376
50924a97-7268-4407-ba74-31bcc62110ba	0.0133867	0.0233455	0.00722405	0.0134774	0.0202978	0.0240403	0.00929911	0.0115553	0.0178909	0.0122799	0.0107329	0.0150372	0.0106663	0.00887521	0.0147135	0.012137	0.030313	0.00411318	0.00562941	0.011598	0.0115249	0.00985466	0.0104871	0.017414	0.037937	0.0115443	0.0659356	0.0314422	0.00487826	0.0029133	0.00606611	0.0518774	0.004801	0.00885084	0.0477012	0.017097	0.0170718	0.0109215	0.0199255	0.00903482	0.00284978	0.00892364	0.0144801	0.0101456	0.0071645	0.00844935	0.00869506	0.0074268	0.0264669
22b1f34e-5ff2-48f3-9c80-534ab6f06155	0.0274865	0.0281766	0.0116155	0.0228328	0.0243294	0.00579189	0.0118734	0.00821299	0.00508717	0.0115125	0.0146056	0.00541696	0.0257426	0.00740498	0.0108126	0.0158407	0.0194808	0.0141205	0.00882328	0.0104085	0.0189666	0.0115799	0.0134773	0.0129645	0.0508774	0.00789386	0.0871936	0.0337529	0.00408714	0.0029488	0.00967288	0.0709002	0.00606138	0.0204613	0.0658758	0.0113221	0.0210002	0.00657042	0.0309724	0.0262087	0.0153332	0.00827096	0.01625	0.00289463	0.000848694	0.0142582	0.015354	0.00847641	0.00678497
a09025ec-ea91-4b35-9106-360d7f724fb9	0.0187929	0.0335266	0.00935002	0.0189279	0.0195737	0.0125392	0.0116785	0.00698539	0.0120931	0.008151	0.0306467	0.0158317	0.00709593	0.0183025	0.0115124	0.0112759	0.0152698	0.00875388	0.00959961	0.0188712	0.0187204	0.00771815	0.0122026	0.00976258	0.0547852	0.0125047	0.0577993	0.0236317	0.0127659	0.0116582	0.00309448	0.0418693	0.00801808	0.0193154	0.0284229	0.00682737	0.0269938	0.013816	0.0120873	0.0135955	0.0201302	0.00450788	0.0188591	0.0146566	0.00865765	0.0202748	0.0125655	0.0131198	0.0152359
3e693307-795a-4dd2-a01f-5e2584e4068e	0.00722743	0.00518853	0.0125377	0.0018978	0.0246957	0.0208397	0.00828613	0.0051795	0.0117701	0.00948016	0.0158726	0.0088005	0.00662117	0.00505792	0.0159682	0.0100353	0.0103563	0.00809486	0.0129683	0.0098865	0.00633987	0.00904314	0.00517915	0.0133582	0.0680504	0.0182262	0.098817	0.0424419	0.00536986	0.00787454	0.00516491	0.0416758	0.0215729	0.00291621	0.0296425	0.0100529	0.00844817	0.00637679	0.00590475	0.00670541	0.0180882	0.00903202	0.00978463	0.0159981	0.00394756	0.0207072	0.00708889	0.00845032	0.0181244
0b8acfba-37e6-450a-8ee5-d5bbd6bd8229	0.011151	0.0357667	0.0122954	0.020101	0.0155822	0.0114038	0.0146888	0.0138434	0.0190334	0.0175807	0.0225803	0.0118162	0.0125259	0.00767832	0.0134149	0.00546352	0.0159837	0.0139953	0.011499	0.0236141	0.0171279	0.0149511	0.00878336	0.0130371	0.0426819	0.00988371	0.0610542	0.0378211	0.0191715	0.0194686	0.00942683	0.0626958	0.00337453	0.0184747	0.0669956	0.00283295	0.0192133	0.00777471	0.00807078	0.00839386	0.016898	0.011247	0.0135007	0.0209389	0.0160982	0.0278418	0.0231928	0.0105694	0.0183359
c58bec63-12ce-40e0-9b86-a4f898862047	0.00793526	0.0203761	0.00644179	0.00998637	0.0122691	0.00820323	0.00815214	0.00894783	0.0073502	0.0142052	0.00763944	0.00628289	0.0143185	0.00816531	0.00801283	0.0119538	0.0121078	0.0128084	0.00589446	0.00411866	0.00832985	0.00730557	0.00410061	0.0207866	0.0456271	0.0051992	0.0526743	0.0310764	0.005224	0.0104421	0.00914292	0.0487194	0.00983845	0.015359	0.0453685	0.00776759	0.0133102	0.0145336	0.0157061	0.0118253	0.00868486	0.0079462	0.0117118	0.00975941	0.00537606	0.0100306	0.0157748	0.0104855	0.00509116
a028aaec-1e68-4b00-8f91-f7a14bdfae67	0.0185815	0.0604979	0.00853144	0.0257663	0.0329952	0.041758	0.0125769	0.00780142	0.00872082	0.0177831	0.0331745	0.0273436	0.0221815	0.0069078	0.0269343	0.0222699	0.0177414	0.0194744	0.0232337	0.0134327	0.0251658	0.0175095	0.0193684	0.00981647	0.0662704	0.0236772	0.073483	0.0167889	0.0126408	0.00592265	0.00585414	0.0543147	0.0179845	0.0296705	0.0206317	0.0334645	0.0321428	0.0127291	0.0172662	0.0263663	0.0228515	0.022116	0.0284371	0.0283811	0.0257103	0.0323729	0.0110212	0.0125291	0.0413532
6bdc0532-86c3-4a4e-9eeb-ba4198a40d48	0.0195283	0.0368808	0.00829768	0.0146327	0.0177708	0.00800034	0.00996691	0.00294735	0.0127432	0.0107606	0.028114	0.0133946	0.0030882	0.0118507	0.0135432	0.0102374	0.0168543	0.00899668	0.00685367	0.0114247	0.0124603	0.00881148	0.0129382	0.0198839	0.0557483	0.00625546	0.0682921	0.0277139	0.00773217	0.0110061	0.0130574	0.0458243	0.0126356	0.0212583	0.0355778	0.010596	0.0250047	0.0193921	0.0152726	0.00498656	0.0126217	0.005272	0.0189465	0.0081357	0.0108223	0.0218492	0.0097463	0.0129133	0.0216221
9b1f503c-d5a4-462d-bf42-600eb4d7cbe9	0.010672	0.0422127	0.0110069	0.0100595	0.0233037	0.00794932	0.0157027	0.00656256	0.0128963	0.0088803	0.0306151	0.00907958	0.00669119	0.00483819	0.0173127	0.00744468	0.0134256	0.0151208	0.00430643	0.013241	0.0182265	0.0112846	0.0117834	0.0176577	0.0384462	0.00792964	0.0394732	0.0288356	0.00908241	0.0110592	0.0123737	0.0380704	0.00690818	0.0251802	0.0306116	0.0100213	0.0281349	0.0183747	0.0109683	0.00979853	0.00461091	0.0104741	0.012893	0.00407395	0.00369615	0.0193645	0.0131805	0.016273	0.0142477
0796c447-ea23-4897-b772-6665301234ec	0.0130886	0.0441201	0.0134639	0.028891	0.0238146	0.0241999	0.00868496	0.00561251	0.00492492	0.0140012	0.0319797	0.0187937	0.0104095	0.0147997	0.0154839	0.0178574	0.0184425	0.0197158	0.0139851	0.0117683	0.0205307	0.0217135	0.0136416	0.0107076	0.0379843	0.0195034	0.0580753	0.0200152	0.0101644	0.0167372	0.00244051	0.0425109	0.0134856	0.0228077	0.0185405	0.00627679	0.0220993	0.0179582	0.0146855	0.0123239	0.0198841	0.00953473	0.00840813	0.0172892	0.0140874	0.029738	0.0131599	0.00992696	0.0327341
6fcd2445-8f95-43f0-938c-fc911072b83e	0.0143	0.0415116	0.0122531	0.0183998	0.0103929	0.0259801	0.0096572	0.0057728	0.0130726	0.0325342	0.0170064	0.0457864	0.00884359	0.0379254	0.0105677	0.0111541	0.0398076	0.0117263	0.0138393	0.0164036	0.0269493	0.0119675	0.0203448	0.00450511	0.114634	0.0143395	0.144545	0.0441336	0.00493059	0.0222337	0.00854691	0.0519673	0.015017	0.00907837	0.0331734	0.0157898	0.0224417	0.00366335	0.0258077	0.00241614	0.0142744	0.0131991	0.00201477	0.00233586	0.0385147	0.0400363	0.00567337	0.00595546	0.0221053
6de2b113-f6c9-46d6-b835-062215eacc8b	0.00454552	0.0238221	0.00242884	0.00420983	0.0073104	0.00779822	0.00602539	0.00331597	0.00511418	0.0142682	0.00571303	0.00466319	0.00438004	0.00828376	0.00770476	0.0152335	0.00464932	0.00935742	0.0055775	0.00528928	0.0129544	0.00929484	0.0117518	0.0139643	0.023766	0.00187086	0.0412159	0.03134	0.0105614	0.0114752	0.00362286	0.0448769	0.00471539	0.0104029	0.0452597	0.0109081	0.0195656	0.00859769	0.00822636	0.0114052	0.00577919	0.0075741	0.00646581	0.00770124	0.00570522	0.0159008	0.0101731	0.00643431	0.00743162
df9dda38-808d-43c5-9e00-32b2f91bfdd7	0.00774088	0.0261076	0.00666184	0.00282963	0.010662	0.00696751	0.00286602	0.00477853	0.0109778	0.0118256	0.00637355	0.00538025	0.00500007	0.00288757	0.00759664	0.00513632	0.00491488	0.0109721	0.0103264	0.00743915	0.0140921	0.0165107	0.0130872	0.01401	0.0128542	0.00961838	0.0257688	0.0263145	0.0122319	0.0033076	0.0119861	0.0352924	0.00994013	0.00722677	0.0360003	0.00323314	0.0128882	0.0163445	0.00883058	0.00429941	0.0125561	0.00746554	0.00822438	0.00398968	0.0038696	0.0169434	0.00221001	0.00612072	0.0019528
1714c1de-2226-4046-b92e-14cac5c83fdb	0.0275085	0.0649364	0.0151289	0.0053927	0.0312972	0.0220312	0.0120885	0.0329895	0.0206306	0.0152575	0.0601399	0.0199403	0.0117176	0.0125177	0.022974	0.0162082	0.0222198	0.0330178	0.0212945	0.0224491	0.0411168	0.0113524	0.014524	0.0242798	0.105615	0.0334151	0.135525	0.0400858	0.0162606	0.00438295	0.0101901	0.0710366	0.0152515	0.0378224	0.0641166	0.023883	0.0220664	0.0235138	0.015393	0.019026	0.0251192	0.0265508	0.0237677	0.0202701	0.0181288	0.030398	0.0222777	0.0069934	0.0394528
aae2740d-b133-4dd5-b2d3-3717cc0350cb	0.0144451	0.0233149	0.00177784	0.0138063	0.0168736	0.00786418	0.0100549	0.0147934	0.00828242	0.0203989	0.0120088	0.0104021	0.00274671	0.00424767	0.0155259	0.0126868	0.00976904	0.00510676	0.00211268	0.0114004	0.0094659	0.00752706	0.011084	0.00833454	0.0136568	0.002853	0.0273506	0.00924484	0.00450276	0.0068093	0.00931763	0.0274014	0.00603112	0.00914665	0.0115913	0.00372326	0.0113661	0.00986339	0.0093813	0.0059085	0.010679	0.0143869	0.0109246	0.00910185	0.00811873	0.0175322	0.00171003	0.009716	0.00802614
b840f9ff-a345-43fb-bd2f-dcba4c28ee99	0.00382337	0.0173886	0.00464582	0.0102743	0.00983598	0.00518295	0.00299183	0.00405255	0.00368287	0.0133527	0.00652	0.00851307	0.00527419	0.00427995	0.0078144	0.00769743	0.00630813	0.00755084	0.00634411	0.0100254	0.0118689	0.00909069	0.00728098	0.00813885	0.016969	0.00415474	0.0151992	0.00573202	0.00696385	0.0122811	0.00873852	0.0180641	0.00672185	0.00906409	0.0148778	0.00387082	0.0126427	0.0100587	0.00848732	0.0098809	0.00461734	0.00149272	0.0127222	0.00769309	0.00988634	0.0110353	0.010769	0.00532568	0.00775902
b8bb9001-c923-49f6-95cb-6d667ad68e1a	0.00755237	0.0253095	0.00477482	0.0190855	0.011433	0.0150295	0.00909786	0.0112007	0.0132631	0.00676241	0.0109515	0.0148603	0.00980517	0.0189765	0.0107104	0.0144466	0.0214007	0.0246946	0.00740136	0.00801855	0.0213425	0.0189039	0.0176216	0.0129551	0.0243903	0.0111665	0.0478042	0.0170795	0.0160027	0.00571277	0.00276427	0.0292678	0.0152677	0.010638	0.0114197	0.0165658	0.00746078	0.0161386	0.0162589	0.0134757	0.0114694	0.00839839	0.0017283	0.0157816	0.01104	0.0183808	0.0143365	0.00803953	0.0250897
1849bd82-ab54-4957-84c2-495c8078ce9f	0.0104713	0.0951078	0.0201055	0.0240955	0.0285283	0.0115007	0.0345838	0.0152023	0.0108356	0.0279005	0.0815219	0.00880691	0.020216	0.0191044	0.0223876	0.0183914	0.0305986	0.02664	0.0299404	0.0129425	0.0550745	0.019301	0.00351072	0.00793373	0.0777392	0.0113956	0.0528846	0.0476877	0.0133394	0.00771083	0.0230688	0.0598596	0.0123208	0.0621716	0.0474343	0.0130352	0.0303308	0.0342358	0.0162926	0.0122863	0.010127	0.0231821	0.00632367	0.0139761	0.0319842	0.013819	0.00613817	0.00679918	0.0232964
ab285b8c-1673-426f-82e5-ddf5a91d253b	0.0331233	0.0697259	0.0163818	0.0320284	0.0247152	0.0242864	0.0299393	0.0228701	0.0136743	0.00910107	0.044933	0.0119098	0.021461	0.0114492	0.0195436	0.011681	0.028787	0.0174583	0.0256027	0.012465	0.0302252	0.0183092	0.020136	0.0142791	0.0555108	0.0123353	0.058593	0.0388957	0.00908167	0.00913199	0.0151864	0.0554721	0.00590807	0.0457488	0.0606508	0.0130525	0.0217297	0.0199548	0.0276139	0.0140589	0.00967768	0.02091	0.0265592	0.011596	0.0241169	0.0222822	0.0164079	0.00714812	0.028475
b8e28f75-5676-403b-92e7-7bbe32a8016f	0.0215019	0.0693704	0.0261133	0.012911	0.0243662	0.0150681	0.0137614	0.00990829	0.0127414	0.0230747	0.0582023	0.00990434	0.0119267	0.0274536	0.0191271	0.0140329	0.0108562	0.0142103	0.0180932	0.0220327	0.0298125	0.0160373	0.00609282	0.00861144	0.0596235	0.0124558	0.0587029	0.0591971	0.0148901	0.00493627	0.0138724	0.0697693	0.0160087	0.0454941	0.0590327	0.015028	0.0280875	0.0249262	0.0187255	0.0111192	0.0135129	0.0095015	0.00649141	0.00612442	0.0159465	0.0256601	0.0167881	0.0112632	0.00971659
afa482de-1232-4221-8d71-4a8f0ecf905e	0.00645565	0.0372644	0.0127137	0.00778278	0.01133	0.0132204	0.00963279	0.0223107	0.0072646	0.0227251	0.0153457	0.0184855	0.0197561	0.0206889	0.008094	0.0137593	0.017525	0.0238517	0.0138332	0.00474552	0.0142599	0.00473191	0.0121965	0.00449602	0.026472	0.0122077	0.0210119	0.0289877	0.0263042	0.015802	0.0184775	0.0455027	0.0163679	0.015403	0.0563023	0.00587139	0.022742	0.0169643	0.0302117	0.0141643	0.00733207	0.0105576	0.0215875	0.015248	0.0227365	0.0140075	0.00729515	0.00599885	0.011694
28b1ee06-7412-420c-be86-cc5a476ccd6e	0.00299128	0.0213262	0.00600117	0.00955243	0.0114026	0.00584414	0.00303467	0.00267799	0.00484686	0.0152833	0.00780426	0.00832631	0.00593754	0.00686779	0.00984177	0.00867067	0.0076425	0.00907146	0.00570063	0.0101164	0.011757	0.0124695	0.00590195	0.0113974	0.016436	0.00305763	0.0131466	0.00651648	0.00629276	0.0135828	0.0109001	0.0202324	0.00658123	0.00954871	0.0157677	0.00488974	0.0142056	0.0102622	0.010202	0.0102448	0.00341509	0.00244756	0.0142968	0.00774276	0.00881426	0.0116876	0.010167	0.00601548	0.00797727
cb50fe47-3216-4f7b-baec-c519ca2b4ce7	0.016011	0.0306728	0.00905897	0.0137677	0.0186303	0.0106278	0.00880436	0.00930625	0.0138232	0.0186361	0.0145118	0.00602808	0.0102873	0.0146668	0.0115784	0.00888945	0.00447925	0.0118824	0.00792202	0.0200504	0.016287	0.00369502	0.0155047	0.00757834	0.0424992	0.00618406	0.0400187	0.0264014	0.00375399	0.00845142	0.0089506	0.0237379	0.0104096	0.00695717	0.0208977	0.00776207	0.0178177	0.021712	0.0153555	0.0128131	0.0175819	0.014741	0.0133123	0.00721313	0.00891421	0.0158471	0.00611624	0.0103922	0.0182466
db6cb271-045c-4699-87a5-a3da6af304a0	0.0278656	0.0363311	0.0198821	0.0237396	0.0376468	0.0324007	0.0124873	0.0279938	0.0281643	0.01581	0.028399	0.0131467	0.00922724	0.0157279	0.0347503	0.0287802	0.0181681	0.0189109	0.0209468	0.0110745	0.0352188	0.00699963	0.00739061	0.0114919	0.0943486	0.0174405	0.12999	0.0258156	0.00808908	0.015492	0.0104095	0.048466	0.0173314	0.0245228	0.0379831	0.0190923	0.0290076	0.0166997	0.015918	0.020299	0.0301335	0.0287061	0.0198169	0.018821	0.00778722	0.0179673	0.0316751	0.00516735	0.00668232
d414feba-c383-4460-a6ab-9858c2b72498	0.0208994	0.0220647	0.0309364	0.0455838	0.0134656	0.00586189	0.0200548	0.021698	0.0107573	0.0213928	0.0269924	0.0107703	0.0070145	0.0323535	0.0310903	0.0324366	0.0430669	0.023661	0.00759742	0.0261734	0.0414427	0.00916754	0.014788	0.0118579	0.0599433	0.0029095	0.0672544	0.0209058	0.0117149	0.0146519	0.00922915	0.0276939	0.023501	0.00835299	0.0289796	0.0191287	0.030218	0.0218302	0.0325269	0.0222437	0.0244731	0.00836913	0.0324986	0.0134047	0.0354912	0.0760638	0.0132513	0.00543631	0.0149435
56ec9e5b-6d07-40be-bb75-2e3d46656683	0.0108722	0.0214606	0.0109374	0.0124815	0.0253739	0.0118537	0.00938212	0.0210881	0.00809947	0.0217147	0.00551676	0.0215417	0.0087204	0.00497672	0.0100683	0.0262309	0.00602906	0.00741046	0.010807	0.00994435	0.00675055	0.00919175	0.00755744	0.0103909	0.00822705	0.0101359	0.0393554	0.0153458	0.00948244	0.00972514	0.0124352	0.0371461	0.0157529	0.0145176	0.0241808	0.0151818	0.00316584	0.00544265	0.00780137	0.00203452	0.00929929	0.0134491	0.0126873	0.0107221	0.00587664	0.0210188	0.00653623	0.0118575	0.0172029
50be2199-b8fa-4725-92e5-3ecd5f81def4	0.0176472	0.00832142	0.00623717	0.0356885	0.00558617	0.0183406	0.00665285	0.0182483	0.018865	0.0190502	0.0222591	0.018971	0.0103276	0.0117841	0.0094104	0.00844024	0.0147227	0.00583113	0.0116353	0.0154167	0.0140756	0.00491177	0.010472	0.0112866	0.0968063	0.0144142	0.0857051	0.0406847	0.0136106	0.0110662	0.0102756	0.0484509	0.0191325	0.00677226	0.042087	0.00715236	0.0177547	0.0206754	0.0124018	0.00783451	0.0337534	0.0176424	0.0119767	0.02057	0.0140406	0.0265998	0.0107604	0.00960969	0.012856
c136903b-48e9-4bab-aa00-31f26ac7d78a	0.00375513	0.0268014	0.0123863	0.00760262	0.0147948	0.00393756	0.00413708	0.00332811	0.00446317	0.0111947	0.0127094	0.00539006	0.00694129	0.00483975	0.0135361	0.00890737	0.00747889	0.0170741	0.00580225	0.01108	0.0171067	0.00728806	0.00977236	0.00923979	0.0128816	0.00531106	0.0128864	0.0132021	0.0121633	0.0125643	0.0118362	0.0223752	0.0116446	0.0121408	0.0166294	0.0012543	0.0160306	0.0150965	0.00913422	0.00930507	0.00355541	0.00449502	0.0149052	0.00431612	0.00911144	0.017471	0.0154556	0.00634049	0.0173999
0d3c1d54-29f2-4a74-9927-3f619b430d94	0.00526194	0.025239	0.00299918	0.00741179	0.0117126	0.00747255	0.0148618	0.0115835	0.010077	0.0204893	0.0133882	0.0123459	0.00850019	0.0039446	0.00789131	0.0150875	0.0126781	0.00276304	0.00252226	0.00690547	0.0101125	0.00821685	0.0130023	0.0151053	0.0187206	0.00389246	0.0315457	0.0200928	0.011579	0.0134203	0.0125537	0.0321776	0.00745202	0.00614505	0.0273377	0.00883546	0.0127381	0.0136673	0.0090843	0.00292798	0.00990295	0.00482353	0.0152027	0.00220003	0.00702941	0.015242	0.00587076	0.00966096	0.00851198
e32de316-8fdc-477e-82c1-070a7e55c58d	0.00696991	0.0244354	0.0093547	0.0131075	0.014456	0.00337498	0.00712056	0.00692972	0.00421635	0.010262	0.0123114	0.00647862	0.00610339	0.00879738	0.011727	0.0065804	0.00772362	0.012421	0.00646291	0.0147382	0.0151583	0.00759696	0.0111176	0.00788178	0.014625	0.00492712	0.01633	0.0113668	0.0109296	0.0133855	0.0105317	0.0220366	0.0100452	0.0134756	0.0181445	0.00128468	0.0141483	0.0151793	0.00721683	0.00705638	0.00524472	0.00284474	0.0136693	0.00321882	0.00949114	0.0199914	0.0133528	0.00622204	0.0165844
945dbbdf-571e-44aa-911d-1dc60d61d1d7	0.0253499	0.0345773	0.0270577	0.0212909	0.00878587	0.0351072	0.00600082	0.0113493	0.0181333	0.0162232	0.0164293	0.0258393	0.02066	0.0312254	0.0132466	0.0218801	0.0283372	0.0135387	0.00720603	0.0153416	0.0379407	0.00586711	0.0256375	0.0113574	0.0565117	0.00837146	0.0746255	0.0330268	0.0150794	0.00675348	0.0155789	0.0441745	0.0146474	0.013869	0.0531031	0.0128275	0.0125702	0.0112501	0.0176471	0.012105	0.0134206	0.0135289	0.0242206	0.01171	0.017276	0.029639	0.0217341	0.00354616	0.020832
84db85e1-c263-463c-b3da-e2112c114d93	0.0107489	0.0234831	0.00498698	0.0125934	0.016558	0.0154319	0.0140156	0.0178094	0.00836955	0.018941	0.00970192	0.0193668	0.0132005	0.00728219	0.00973422	0.0257352	0.00803347	0.00848229	0.0115425	0.00893929	0.00960934	0.0131942	0.00673938	0.00532445	0.0158692	0.0156411	0.0496696	0.015061	0.0116636	0.0103485	0.0156979	0.0386559	0.0108813	0.0171952	0.0259046	0.0129037	0.00484293	0.00484047	0.00992151	0.00682629	0.00957432	0.0157795	0.017655	0.00972561	0.00879777	0.0217617	0.00459354	0.00819531	0.0213209
12b890ac-77cd-4a4d-bdbb-dd4dd91af846	0.0371244	0.0408036	0.014522	0.0234823	0.029478	0.0184224	0.0143098	0.0114083	0.0175307	0.0136986	0.0415699	0.0314674	0.010889	0.021482	0.0304481	0.0442674	0.0147196	0.0294737	0.0132185	0.0373561	0.0358249	0.0145527	0.0195504	0.0168067	0.105186	0.0180073	0.130574	0.0372335	0.0149654	0.0280033	0.0125753	0.0610046	0.026478	0.0237414	0.0592496	0.0346054	0.0336037	0.0164164	0.0109056	0.0245051	0.0127395	0.0135485	0.0135262	0.0130742	0.00997667	0.0271225	0.00980671	0.00867926	0.0308864
ae4457a6-ee8d-4abb-b94b-62c5ee0295d2	0.00824864	0.0251069	0.000843786	0.00676607	0.0133341	0.00230834	0.00809056	0.00488798	0.00416644	0.0143559	0.0107159	0.00743303	0.00373746	0.0035543	0.0086409	0.007744	0.00894276	0.00692166	0.00353793	0.00509952	0.0106137	0.00869325	0.00932377	0.0156832	0.0232703	0.00443938	0.0313918	0.0122978	0.00778991	0.00876448	0.0109112	0.0273743	0.00705377	0.00737436	0.0211077	0.005444	0.0147448	0.00830082	0.00787954	0.00380986	0.00677483	0.00694413	0.0105615	0.00376142	0.0043916	0.0141496	0.00495325	0.00939145	0.00405922
7332af54-67d9-4e9d-b0f3-381ac2d9250b	0.00443212	0.0258234	0.00229227	0.014026	0.0140578	0.00987493	0.0201071	0.00474395	0.00968727	0.0186034	0.0111516	0.00891983	0.00807184	0.00533522	0.00651167	0.0143874	0.00279288	0.00864438	0.00318026	0.00822181	0.008029	0.0167497	0.00932422	0.0216072	0.0351113	0.00421223	0.0623694	0.0114624	0.00466988	0.0104157	0.013018	0.0447807	0.00144566	0.0132077	0.0319858	0.00388688	0.0140952	0.0102856	0.0102574	0.00596117	0.0104262	0.0109029	0.0205911	0.0111843	0.00196679	0.0202434	0.00548909	0.00776249	0.0131116
39c8b308-f119-41f7-ae7a-49738c62ce41	0.0151173	0.0183448	0.0309764	0.0148946	0.0479694	0.0148366	0.0104517	0.0137282	0.016392	0.0240843	0.0216703	0.00568073	0.010069	0.0271601	0.0256358	0.0316665	0.0195873	0.0158814	0.00876295	0.0274919	0.0372062	0.00372768	0.0120272	0.00781274	0.137242	0.0187498	0.170219	0.0347679	0.00636584	0.012708	0.0146316	0.0466075	0.010686	0.017106	0.0489715	0.0188484	0.0342443	0.0246659	0.00947526	0.0148142	0.041947	0.0201651	0.00800781	0.022997	0.0361163	0.0499812	0.00815921	0.00861701	0.0159741
e7278945-6340-4455-8cbe-028d513d015e	0.00482186	0.0281405	0.00970168	0.0111307	0.015496	0.0012967	0.00588511	0.00565299	0.00307192	0.0117057	0.0131283	0.00819506	0.00636499	0.00422806	0.0122535	0.00523834	0.00819614	0.0130653	0.00692229	0.0099605	0.016685	0.00894809	0.00993878	0.0102343	0.0128856	0.00508186	0.0124187	0.0139894	0.0102195	0.0134564	0.0110342	0.0218038	0.00956188	0.0125816	0.0183798	0.00332981	0.0164352	0.0164505	0.0101797	0.00904861	0.00375689	0.00433144	0.0133872	0.00436317	0.00743018	0.0181419	0.0128275	0.00798671	0.0136934
2d7536a7-9bac-4875-a485-c9837e79fb91	0.0341243	0.0300515	0.00593998	0.0154472	0.0242324	0.0320645	0.0216091	0.0254727	0.0309446	0.0173188	0.0214209	0.037757	0.0223851	0.0230898	0.029048	0.0403733	0.0433523	0.0194434	0.0197606	0.0199373	0.0102383	0.0197228	0.00740051	0.0158375	0.072817	0.00716771	0.0721715	0.00775666	0.0250948	0.018828	0.0115977	0.0411175	0.0185197	0.0163031	0.0267879	0.0254556	0.0208825	0.00552956	0.00944729	0.0167666	0.0220614	0.0101326	0.0151491	0.00986467	0.0154096	0.0138495	0.0193659	0.00654517	0.0202829
d8e6e049-4798-4868-8a99-99dff625e106	0.0138374	0.0290097	0.0136672	0.0192649	0.00413813	0.0212874	0.0250447	0.00788299	0.0266521	0.021402	0.0146583	0.0103143	0.0051971	0.0229413	0.0103068	0.00947364	0.0415872	0.0175686	0.0143837	0.00831699	0.00658409	0.00738593	0.00704153	0.0124957	0.0588486	0.00939754	0.0823699	0.029255	0.00584258	0.0141123	0.0138703	0.0464601	0.00624977	0.0103814	0.0393161	0.0103984	0.0176691	0.0138902	0.0160887	0.0145682	0.0202273	0.0204699	0.0131504	0.0101176	0.0145445	0.0140573	0.0144082	0.00391831	0.0200633
a784f39c-52f5-4450-bd17-f4aadddfea91	0.0103944	0.0294976	0.00851094	0.00875265	0.0135895	0.00259906	0.00195983	0.00361312	0.00308274	0.0141928	0.00883106	0.00855151	0.00485969	0.00439954	0.0127174	0.0087495	0.00658274	0.0172725	0.00592973	0.00391023	0.0193142	0.00573168	0.0142044	0.00852739	0.012476	0.0040841	0.0141962	0.0126038	0.0110101	0.00830208	0.00651422	0.0206911	0.0125643	0.0101457	0.0147523	0.00197408	0.0177548	0.0135517	0.0108876	0.0100789	0.00205913	0.00251647	0.0147203	0.00572824	0.0089955	0.0186847	0.0158023	0.00802907	0.0110933
226c4db8-d3d5-40a8-b021-3c6cf2ae045f	0.00435245	0.0216721	0.00699895	0.0122346	0.0125369	0.00511651	0.00554109	0.0061297	0.00293568	0.0123667	0.010623	0.00871264	0.00570179	0.00277633	0.0112877	0.00789791	0.00684003	0.0114006	0.00597666	0.0118744	0.0144595	0.00986682	0.0081774	0.00778929	0.0158455	0.00466278	0.0149894	0.00943567	0.00938289	0.0117308	0.00993602	0.0209829	0.00810269	0.0115616	0.0172682	0.00183706	0.0142237	0.0121391	0.00817693	0.00705655	0.00470947	0.00393987	0.0132743	0.00533677	0.0103749	0.0155463	0.0124367	0.00636291	0.0155226
ad378ac8-7a7f-4e04-a2bf-492238b0a42d	0.0417968	0.03373	0.0152285	0.0107277	0.0194153	0.0324917	0.0215992	0.0204835	0.0128612	0.0111631	0.0274485	0.0187647	0.0124908	0.0145542	0.0229526	0.00849112	0.0490669	0.00437711	0.0154899	0.0156536	0.015252	0.00923159	0.0232366	0.0104181	0.0850728	0.00959649	0.100382	0.0336572	0.0186899	0.0114284	0.0148646	0.0547185	0.0153891	0.0238137	0.0603062	0.0175671	0.0171842	0.0181707	0.017425	0.0194839	0.0301958	0.0175849	0.0157578	0.0180518	0.0124759	0.0106344	0.0126884	0.0108794	0.0309296
932c33dc-b613-4f25-9db5-f17d2d2f53bf	0.012996	0.0622801	0.0235505	0.00475989	0.0310993	0.0111141	0.00793576	0.0192405	0.0084179	0.0341745	0.0456723	0.0356123	0.00257478	0.0352251	0.0282394	0.0165705	0.0385522	0.0137509	0.0301752	0.0225031	0.0329186	0.0305374	0.0116733	0.0153116	0.0667293	0.0233286	0.0726211	0.0419882	0.0194897	0.00994828	0.0164438	0.0650662	0.0115352	0.0399487	0.0588479	0.0303933	0.0227158	0.0210226	0.0136957	0.0160462	0.0177055	0.0200111	0.0084174	0.0265834	0.0155677	0.025813	0.0142045	0.00632341	0.0454555
0c69c040-dabe-4268-85bc-9f112e856614	0.0042998	0.0257954	0.0064392	0.0144946	0.0137548	0.0031458	0.00555166	0.00483545	0.00450637	0.0120795	0.0113207	0.00841343	0.00452609	0.00313796	0.0110012	0.00458879	0.00681472	0.00794328	0.00762774	0.00762319	0.0129097	0.0106614	0.0085475	0.0104991	0.017104	0.0030452	0.0176671	0.0107311	0.00758901	0.0128904	0.0102329	0.0216869	0.00745822	0.0113913	0.0178297	0.00398804	0.0160454	0.0150957	0.00938286	0.00846889	0.00658246	0.00256453	0.0137093	0.00555899	0.00734272	0.0177833	0.0104729	0.00803361	0.0119026
d1bc1a95-97b1-4107-a71a-5a40bb827a90	0.00482833	0.0202079	0.00299408	0.00584576	0.00835282	0.00187812	0.00239672	0.00302612	0.00356812	0.00879684	0.00501178	0.00944632	0.00506723	0.00313454	0.00717667	0.00577716	0.00636633	0.00990569	0.00557615	0.00539	0.00979796	0.0065204	0.00977673	0.0105269	0.0183819	0.00155146	0.0178312	0.0106257	0.0093883	0.0113745	0.00820123	0.0198927	0.00793716	0.00733387	0.0159815	0.00480595	0.0139209	0.0113416	0.00939015	0.00567257	0.00266058	0.00352589	0.0103642	0.00517266	0.00814765	0.0112346	0.0112435	0.00786915	0.00557809
f0580a69-73d4-4d2c-b0ff-790f5ddca031	0.00845183	0.0196047	0.00566376	0.0153256	0.0137378	0.0073604	0.0171803	0.0160561	0.0161031	0.00820325	0.00581331	0.0120499	0.00855034	0.012658	0.00340194	0.0118393	0.00877815	0.00715524	0.00859797	0.00467535	0.0166955	0.00254836	0.012152	0.0177189	0.0194273	0.000768478	0.0269593	0.0224454	0.0110593	0.00576768	0.00303387	0.0304547	0.0152691	0.00523777	0.0355039	0.0154463	0.00551055	0.014511	0.0175389	0.00725359	0.0109249	0.00588117	0.00949078	0.0115411	0.00645871	0.015231	0.00353518	0.0106926	0.00806264
bb40a295-e994-4d2c-964f-b276abc5fb6a	0.0191614	0.0319104	0.0074855	0.0454656	0.0230156	0.047963	0.043116	0.0186454	0.00920408	0.00293862	0.0283053	0.0393558	0.0150594	0.0365686	0.0257642	0.0328281	0.0114426	0.0170616	0.00652806	0.0228487	0.0421431	0.0183496	0.0313969	0.0143508	0.0689385	0.0124591	0.0754358	0.042244	0.013918	0.0256318	0.0235387	0.049442	0.00972016	0.00683554	0.0724778	0.0250394	0.0117562	0.012344	0.02845	0.0188231	0.0083374	0.0141702	0.0260975	0.0146397	0.0185546	0.0502584	0.0223872	0.005486	0.0325295
845364d3-0178-45f9-b234-ea00d3242333	0.0145289	0.0249435	0.00959163	0.0146695	0.0039692	0.0351518	0.0147681	0.0200553	0.0227046	0.0270226	0.00382996	0.0149603	0.0139165	0.023888	0.00876292	0.0263805	0.00959612	0.0354985	0.00887488	0.00955959	0.0198802	0.0236779	0.0201548	0.00423406	0.0163182	0.00664512	0.0699958	0.0326043	0.0256083	0.00436093	0.00565907	0.0331868	0.00601825	0.00969143	0.0327447	0.0137463	0.0137639	0.00522182	0.0325831	0.0143908	0.0101702	0.0171335	0.0221396	0.0113072	0.00562216	0.024965	0.0221143	0.00259186	0.0229135
c69ebc2e-39dc-407c-b13a-a79c2b18bb14	0.0067955	0.0189255	0.00463165	0.00730379	0.00667335	0.00362445	0.00260755	0.00448512	0.00343813	0.010376	0.00419588	0.00930084	0.00564111	0.00230469	0.00718369	0.00514278	0.00749294	0.0107733	0.00658838	0.0072343	0.00929689	0.00774679	0.00873063	0.0125095	0.0243074	0.00258626	0.0213842	0.0134126	0.012255	0.0139942	0.0111436	0.0226737	0.00926263	0.00699958	0.0185759	0.00524811	0.0160179	0.0133745	0.00904455	0.0073676	0.00295812	0.0042126	0.0113253	0.00545515	0.0088452	0.00992366	0.0110205	0.00817546	0.00600608
c53b93a5-7bc2-4ef2-bc68-c3cd723a7782	0.00811767	0.0214601	0.0150413	0.00883175	0.0278397	0.0122363	0.00184905	0.0236591	0.00649354	0.0225513	0.00341375	0.023338	0.00732556	0.00915001	0.0141974	0.0248189	0.00445885	0.00367188	0.0129886	0.00896263	0.00553385	0.0119328	0.00747046	0.0137403	0.00607489	0.01445	0.0402564	0.0128072	0.00929366	0.00819409	0.0121302	0.0396986	0.0214696	0.0171465	0.0191121	0.0122277	0.00148454	0.00453589	0.0118224	0.00328778	0.00685787	0.016264	0.0112157	0.00965415	0.00295112	0.0209983	0.00441522	0.0123445	0.0177897
b3408e20-0ec8-4aed-bab9-a8620debee98	0.0174014	0.0351216	0.0150831	0.0212959	0.0170665	0.00950742	0.0164642	0.0177645	0.0238408	0.0218014	0.026728	0.0267323	0.00867907	0.0122764	0.020641	0.00367881	0.0428529	0.0183029	0.0133143	0.00762416	0.0150253	0.0142818	0.0137854	0.0084725	0.0499724	0.011772	0.0681483	0.0345664	0.0109828	0.010662	0.00804167	0.0526689	0.00680717	0.0186096	0.055346	0.0173385	0.0114345	0.0176616	0.0134031	0.0139211	0.0178011	0.0269296	0.0135583	0.0181795	0.0132785	0.0213256	0.00721656	0.00679929	0.0255075
9baaf6ed-3148-4fb6-ae46-9e2ac38a36db	0.0134179	0.0516306	0.0149071	0.0142399	0.0153213	0.015248	0.00848333	0.0177019	0.0214677	0.0153487	0.0417367	0.0236268	0.0114719	0.0189609	0.00799215	0.00423006	0.0360777	0.0232746	0.0134864	0.00678015	0.0142298	0.0113084	0.01948	0.00416223	0.0691908	0.0214408	0.0923746	0.0429218	0.0235162	0.010668	0.0100959	0.0621797	0.00752691	0.0327284	0.0667157	0.0133541	0.0214502	0.0155226	0.015903	0.0132876	0.022926	0.0168479	0.0213173	0.014865	0.00810342	0.016329	0.0259865	0.0119313	0.027747
e9a68bc8-a142-4a84-8961-27d7e59cc819	0.0065081	0.0229389	0.012848	0.00828262	0.0140256	0.00657046	0.00322716	0.0116535	0.0144972	0.0222171	0.00699451	0.0117175	0.0141699	0.0296549	0.0104914	0.0190792	0.00351844	0.0108855	0.00724918	0.00629248	0.0177692	0.0246768	0.0174851	0.0216509	0.0293889	0.0103763	0.054017	0.0270065	0.0185009	0.0113157	0.0139126	0.0381694	0.00347018	0.00446112	0.0397085	0.0100323	0.0135185	0.0156096	0.0184598	0.00741494	0.0186675	0.0167498	0.0146819	0.0115754	0.0107819	0.0169375	0.0110677	0.0106412	0.0174839
8671535c-f33b-4ec2-b41c-37a7d9a637fc	0.0106155	0.0231341	0.00307915	0.0146228	0.0143297	0.0165272	0.0115511	0.0198061	0.00785327	0.0201051	0.010261	0.0181041	0.0101625	0.00388594	0.007207	0.023722	0.00774286	0.0145585	0.0131553	0.0145574	0.00929679	0.00744714	0.00392964	0.00639799	0.0165883	0.00849633	0.042961	0.0208734	0.0119737	0.012785	0.012307	0.0363068	0.0135193	0.0109394	0.0332543	0.0179376	0.00412469	0.0114332	0.00592878	0.00126102	0.0101079	0.00737993	0.0147665	0.00682674	0.00770796	0.0156255	0.00458532	0.00976006	0.0199605
59526c50-40d0-445b-a96e-9746dd517c56	0.0124635	0.0413504	0.0116588	0.0286625	0.0137675	0.0147191	0.0176652	0.020318	0.0171306	0.0117395	0.0372114	0.0296299	0.0176936	0.0281197	0.0184263	0.0181365	0.0166824	0.0163696	0.00513474	0.0130101	0.0274141	0.00597182	0.00680942	0.0116867	0.0939061	0.0116222	0.0904861	0.0472612	0.0100719	0.013405	0.0122964	0.0550189	0.0073101	0.0250884	0.0392462	0.00227781	0.0328933	0.0208491	0.0158263	0.00510631	0.00665831	0.00516977	0.0232359	0.00966927	0.0141069	0.0315132	0.0154235	0.0116384	0.0233212
8895ff68-674f-48c2-ae67-92eb8b7d9e50	0.00768771	0.0226695	0.00963412	0.00640761	0.0122526	0.00875531	0.029735	0.0158211	0.011313	0.00359696	0.00466398	0.0169192	0.00588298	0.0124525	0.00762055	0.00910792	0.00512592	0.00803138	0.00566789	0.00211648	0.012711	0.00130286	0.016212	0.0106681	0.0117181	0.00325732	0.0269162	0.0216948	0.0062592	0.00361895	0.00317697	0.0325451	0.0179793	0.00529657	0.0363495	0.0139036	0.00535799	0.00894979	0.0224919	0.0138256	0.00551805	0.00746607	0.00374968	0.00760015	0.00974809	0.026226	0.00683785	0.00993081	0.010139
66a5d143-b639-4a49-95ca-5340cb249792	0.00885726	0.033826	0.0156516	0.0187625	0.0131306	0.00930361	0.0160834	0.0169587	0.0108292	0.00807908	0.0160781	0.0147646	0.00914781	0.0100086	0.01252	0.00840895	0.0110618	0.0140952	0.0076719	0.0114279	0.0114124	0.0120424	0.00611736	0.0188534	0.0420892	0.00919529	0.0658511	0.0263085	0.00473354	0.0050632	0.0159544	0.047461	0.0241564	0.0169961	0.045156	0.0135003	0.0179754	0.0137337	0.0120951	0.0190072	0.0127524	0.0101467	0.0126026	0.00972545	0.0126722	0.0241222	0.0157287	0.0112902	0.0128893
8b576ba9-2011-43e3-b1e8-bce0d7761b5e	0.0456266	0.0220039	0.00948464	0.0195221	0.00966568	0.00478074	0.0133679	0.014795	0.0147716	0.0282035	0.0162045	0.0171429	0.00337948	0.0142673	0.00762175	0.0147543	0.0378664	0.0231242	0.00859579	0.0139583	0.00834521	0.00827004	0.0128065	0.0222941	0.111922	0.00922554	0.110531	0.0353606	0.0237031	0.0138664	0.00786237	0.0577791	0.0100406	0.0092147	0.0600235	0.00857944	0.0090143	0.00721743	0.0212535	0.0249265	0.0372432	0.0204039	0.00186933	0.0070315	0.0184334	0.00596541	0.0168402	0.00727295	0.0275389
e57c5b74-6961-430a-b3a0-51d6924024e2	0.00513393	0.02398	0.00456704	0.013991	0.0134457	0.0153871	0.0187497	0.016594	0.0118177	0.0190886	0.0131723	0.0158439	0.00704385	0.00702609	0.00831992	0.0168822	0.0112005	0.00216129	0.0079671	0.00840698	0.0122079	0.0112575	0.0115255	0.00812585	0.015344	0.0100901	0.0402513	0.0134689	0.0099447	0.0108666	0.0146071	0.0350532	0.00544423	0.0119512	0.022815	0.00792864	0.00904371	0.00894812	0.010016	0.00259477	0.0124784	0.015717	0.0167984	0.00947307	0.00723714	0.0199954	0.00363203	0.00855513	0.0188615
13c8e609-cc9b-4e43-befb-ce815ffcc99c	0.00560797	0.0301394	0.00687277	0.0160196	0.0177347	0.00373523	0.00659082	0.00427128	0.00408191	0.016009	0.0137576	0.00778564	0.00612833	0.00222896	0.0121686	0.00774366	0.00612286	0.00927044	0.00727191	0.00773295	0.0123187	0.0130238	0.0099026	0.0116743	0.0215629	0.00218617	0.0213849	0.0101985	0.00571339	0.0153296	0.0112165	0.0235234	0.00817581	0.0153353	0.0186235	0.00486262	0.0161678	0.0154437	0.0109301	0.010953	0.0079905	0.00275974	0.016092	0.00712702	0.00849002	0.0187241	0.0109982	0.00818818	0.0116131
33f19a69-0f9e-46a3-b1e7-f4f774b3ae5c	0.0121294	0.0276815	0.00779958	0.00894999	0.0194981	0.016573	0.0186541	0.0110925	0.0073692	0.0142786	0.0141727	0.0170092	0.0186662	0.0040813	0.00604169	0.0254906	0.00648899	0.0031085	0.00168291	0.007306	0.0133378	0.0225655	0.00390268	0.0149578	0.0224452	0.0147421	0.0571414	0.0218461	0.0113855	0.015284	0.0138272	0.0469881	0.00931809	0.018643	0.0393487	0.0139437	0.00656258	0.0106808	0.0138014	0.0120301	0.00433174	0.0153446	0.025238	0.0106215	0.0133059	0.01854	0.012409	0.0107393	0.0236043
d23db595-d201-430b-9c8d-60b91985bc3e	0.0117034	0.0297287	0.0093385	0.00797533	0.0181871	0.013094	0.0155542	0.009489	0.00926127	0.014448	0.0143765	0.0145853	0.0190186	0.00680734	0.00647868	0.0246331	0.0054874	0.00276562	0.0023197	0.00758572	0.0128121	0.023275	0.00240814	0.015776	0.0213498	0.0129324	0.0518833	0.022592	0.0107569	0.0150553	0.0145805	0.0462318	0.0123216	0.0177324	0.0399995	0.0148462	0.00426059	0.0127464	0.0147168	0.0126259	0.00528908	0.0172725	0.0252689	0.00974132	0.0132262	0.0176798	0.0120904	0.0102541	0.0213277
5b370397-453b-495e-a73e-1cdc6815793a	0.00607842	0.0230243	0.00448934	0.01033	0.0114453	0.00254486	0.00456497	0.00357909	0.00478934	0.011917	0.00965554	0.00915159	0.00581261	0.00497434	0.00860614	0.0077458	0.00683088	0.00997955	0.00526798	0.00853668	0.0110936	0.00818337	0.00924829	0.0105107	0.0184019	0.00243558	0.016613	0.00963442	0.00768982	0.0129488	0.00872578	0.0207325	0.00773458	0.00938376	0.015712	0.00433047	0.0155379	0.0117932	0.0106073	0.0081849	0.00394794	0.00548728	0.0122685	0.00589411	0.00828547	0.013777	0.0101928	0.00804108	0.00808871
ac36774f-53ea-40c0-bced-34f1530ad2bd	0.0362004	0.0420968	0.0172478	0.0662557	0.0247998	0.0246718	0.00736507	0.026001	0.0189174	0.0121881	0.0680113	0.0349834	0.0182142	0.0473024	0.0283639	0.0283922	0.0135387	0.0311783	0.0227435	0.0524511	0.041162	0.0259317	0.0071273	0.015952	0.157703	0.0254276	0.135165	0.0301328	0.0358963	0.0174691	0.0215567	0.037727	0.0112183	0.0242613	0.0239328	0.0123479	0.0647479	0.0317426	0.0196373	0.0171022	0.0427476	0.00269962	0.0317735	0.0276204	0.0583705	0.0800645	0.0347294	0.0158993	0.0327189
03a2ce3a-a6fd-4c58-9c78-e59d463c69b5	0.0172245	0.0476948	0.00272667	0.0163893	0.0135277	0.0176726	0.0147485	0.0138412	0.0254409	0.0191659	0.0390165	0.0135854	0.00500281	0.00679176	0.0134657	0.0186664	0.0490255	0.0133835	0.0068739	0.0247422	0.0238468	0.00736671	0.0223837	0.0169146	0.0793304	0.00732453	0.0837502	0.0255867	0.00884081	0.00528486	0.0120804	0.0504166	0.0121398	0.0270664	0.0321759	0.00659346	0.0255886	0.0197586	0.0189123	0.0145573	0.012846	0.0118594	0.00478073	0.0113692	0.0165055	0.0239553	0.00831297	0.00936501	0.0271406
fb9000ab-1170-4f06-9d5a-ea830d11a8ec	0.011786	0.0335732	0.00865252	0.0139542	0.0182912	0.0154484	0.00858726	0.0151864	0.0135155	0.0153895	0.0187974	0.00508209	0.00900552	0.00147467	0.0176865	0.0126548	0.0117411	0.0098244	0.0124663	0.00292422	0.0191125	0.0215817	0.0119054	0.016084	0.0466374	0.011165	0.0641386	0.0141281	0.00945247	0.00747984	0.0147273	0.0344044	0.00755787	0.0158593	0.0290861	0.0145903	0.0190073	0.0210434	0.0140443	0.0110967	0.017565	0.0123627	0.0188835	0.00918094	0.0107883	0.0164826	0.00748452	0.00915761	0.0156111
3a77e5a7-ebd9-4966-8e9c-11b10e8159f0	0.0120889	0.0275631	0.00486998	0.0154412	0.00621772	0.0149048	0.012334	0.0194414	0.0161498	0.0162213	0.0101345	0.0105264	0.00717279	0.00537161	0.0108166	0.0132461	0.00564963	0.0144649	0.0123109	0.0174522	0.0104866	0.00564946	0.015156	0.014448	0.0203046	0.00920569	0.0476184	0.0219136	0.0116106	0.00651287	0.00590833	0.0317989	0.013113	0.00703736	0.0362602	0.00984504	0.00416434	0.011507	0.00745217	0.00864667	0.00738164	0.00472414	0.00799086	0.00613475	0.00678705	0.0129681	0.0117549	0.0102755	0.00888399
b8d2329f-6367-404e-948e-9a94e06f624c	0.0168535	0.0442639	0.0152927	0.0172349	0.0281069	0.0129987	0.0167141	0.00476613	0.0128353	0.0130606	0.0451188	0.0181826	0.0100834	0.0127479	0.0162827	0.0110873	0.027157	0.0204535	0.00562726	0.0257483	0.0186735	0.00576615	0.00554956	0.00676202	0.102377	0.0148156	0.122602	0.0460354	0.0120709	0.00517268	0.00836269	0.0718998	0.00608411	0.0290804	0.0628185	0.00545206	0.0201146	0.0173728	0.022867	0.00410478	0.007525	0.0124466	0.0129139	0.00910049	0.00907998	0.0258441	0.00967142	0.0138452	0.0295129
1d14ba98-6812-4749-95d9-798e65498369	0.0181857	0.0649714	0.0189933	0.00917766	0.01881	0.0222824	0.0154901	0.00343954	0.0177324	0.0127965	0.0475856	0.0120127	0.0127569	0.0207273	0.0183716	0.0128292	0.01263	0.012509	0.00777638	0.0202822	0.0250246	0.0074876	0.00824764	0.00739852	0.0562286	0.022732	0.0633266	0.0570398	0.0183245	0.00930928	0.0130413	0.0667258	0.0150686	0.0425418	0.0572675	0.00846339	0.0228935	0.0233664	0.0191237	0.0129766	0.0104079	0.00830957	0.0137123	0.0070086	0.00799149	0.0206522	0.0144469	0.0110265	0.0144951
799c36eb-5373-4890-9665-6cea2b944ac5	0.0265052	0.0310038	0.00979329	0.013191	0.0377343	0.0232889	0.0111179	0.0201003	0.0104648	0.0229462	0.0133377	0.0259913	0.0113216	0.00507991	0.0271212	0.0509064	0.00885351	0.0112071	0.0160786	0.0112768	0.015741	0.0257143	0.0236497	0.011533	0.0275065	0.0295111	0.0972071	0.0252617	0.00869396	0.0113424	0.0196404	0.0612598	0.0206517	0.0300104	0.0543845	0.0436219	0.00921671	0.00408696	0.0298057	0.00695668	0.0101173	0.0375956	0.0140527	0.0170531	0.0213852	0.0298164	0.031647	0.013621	0.0104419
a1e7d387-4fc0-4c30-bbf2-40582b61370e	0.0118834	0.0238824	0.004949	0.0121745	0.015349	0.00450604	0.010029	0.0147761	0.00385486	0.0187799	0.0110997	0.0136968	0.00346696	0.00343023	0.0176678	0.00984232	0.00560085	0.0121664	0.00437759	0.00854875	0.0123269	0.0140915	0.0103213	0.0120989	0.0169443	0.0047243	0.0307204	0.00874184	0.00538344	0.00776215	0.00595393	0.0266322	0.0124761	0.00941144	0.00841933	0.00255306	0.0103048	0.0140669	0.00787926	0.0105257	0.0104753	0.00964903	0.0119392	0.00763529	0.00689761	0.0177296	0.00526308	0.00731258	0.00544103
cf7f8685-9853-4f4e-97c9-d96a334ab6d8	0.0204939	0.0634046	0.0218174	0.00831417	0.019407	0.0247279	0.0342152	0.012893	0.0139599	0.0202638	0.0483469	0.0331689	0.00276707	0.0336581	0.0148262	0.0372731	0.0119776	0.0246229	0.0159026	0.0206226	0.0099281	0.00763311	0.0154052	0.0139396	0.0838114	0.0143353	0.102061	0.0206909	0.0107043	0.00576165	0.0255946	0.0673081	0.0206684	0.0416883	0.0501504	0.0170106	0.0316844	0.0185946	0.0104132	0.0318307	0.0172674	0.0213937	0.013628	0.0249384	0.0102887	0.0261357	0.00593564	0.014564	0.0396035
f72f753a-b595-4dae-bfe0-38bb24ba1614	0.0169969	0.0730529	0.0154501	0.0159261	0.0296865	0.00585841	0.0157023	0.00551349	0.0178496	0.014011	0.0619927	0.0122527	0.00998239	0.0153253	0.0153616	0.00716705	0.00875209	0.0165505	0.0121061	0.00448967	0.0249114	0.00960518	0.0138166	0.0194026	0.0712802	0.0142635	0.0660917	0.0452663	0.0113552	0.00673846	0.0153204	0.0617472	0.00497239	0.0472687	0.0447239	0.0144927	0.0348134	0.0303185	0.0291413	0.013482	0.00948163	0.0137874	0.0152726	0.00735492	0.0103911	0.0188099	0.0220025	0.00807555	0.0124186
c4897eaf-f2dc-4d4f-866e-ec393511a1ff	0.00887355	0.0184187	0.00743471	0.0120001	0.0115995	0.0147861	0.0139021	0.0201482	0.0206432	0.0153064	0.0116866	0.0172575	0.00791786	0.00779274	0.00583238	0.00576466	0.00740019	0.0148986	0.0106806	0.0188002	0.00949693	0.0111832	0.0109866	0.0147658	0.0118629	0.00710044	0.0268878	0.0265311	0.0158669	0.0122408	0.00935874	0.0289009	0.0172877	0.00735852	0.0382525	0.0107503	0.0090582	0.0154468	0.00627045	0.00576929	0.00718445	0.00600013	0.00937585	0.00510238	0.00995091	0.0179721	0.00937887	0.0149748	0.014672
19124c8f-26ca-47ac-888b-e175f48eb31a	0.0443024	0.016142	0.00813631	0.030155	0.048547	0.0233806	0.00501838	0.0111591	0.0212049	0.0442664	0.00188461	0.0207403	0.0196499	0.0137659	0.0454991	0.0315167	0.0102205	0.0103294	0.00677522	0.0159741	0.0261233	0.0260884	0.00799583	0.0187538	0.0391142	0.00365142	0.0967153	0.0327377	0.0319028	0.0150539	0.0166702	0.0586687	0.0213293	0.0163531	0.0441928	0.0193753	0.0178213	0.00226068	0.0156758	0.0266955	0.0120394	0.0143767	0.0344845	0.0338222	0.0342025	0.0109613	0.0100648	0.00656818	0.0243617
b4c33c3f-edba-4c1c-a921-773519a99953	0.0013277	0.0150411	0.00413183	0.00589619	0.00660223	0.00461891	0.00138025	0.00310587	0.0029248	0.0119771	0.00427535	0.00921455	0.00411201	0.00427981	0.00510795	0.00834995	0.00790217	0.00774844	0.00553294	0.00936642	0.0119806	0.00760724	0.00608557	0.00888537	0.0171599	0.00222377	0.0138278	0.00795169	0.00783291	0.012573	0.0103124	0.0173704	0.00693421	0.00576092	0.0148319	0.00362644	0.0139652	0.00993758	0.010473	0.00731482	0.00200656	0.00182879	0.0101653	0.0067882	0.00923714	0.0086435	0.00841673	0.00620723	0.00675945
e1462406-048f-4e15-9826-16defae1b0b8	0.0348374	0.0620798	0.0196457	0.018776	0.0254001	0.00723345	0.0360044	0.0197605	0.0217394	0.020186	0.0497218	0.0153777	0.0109088	0.0150134	0.0127869	0.0127577	0.0310525	0.0195364	0.0247264	0.0159562	0.0158898	0.0122548	0.0186764	0.0102712	0.0897145	0.0103078	0.0943512	0.0418751	0.011744	0.00915849	0.016518	0.0642553	0.00979174	0.0390919	0.0656022	0.0134483	0.0178165	0.0256545	0.0129805	0.0173616	0.0251942	0.0119009	0.0112852	0.019263	0.0138272	0.0212682	0.00780217	0.00812591	0.0232424
56f91226-f2a3-487c-8ebd-9bf015afe517	0.00405888	0.0180671	0.00439786	0.0064353	0.00771246	0.00229535	0.00328096	0.00210888	0.00407247	0.0112776	0.00553839	0.00888978	0.00480371	0.00738431	0.00714929	0.00779438	0.00722768	0.00888966	0.00650105	0.0100212	0.00988835	0.00910706	0.00634483	0.010966	0.019081	0.00350531	0.0179115	0.00943566	0.00783277	0.0135674	0.0107809	0.0210447	0.00813259	0.0073476	0.016204	0.00542542	0.0151698	0.0103749	0.00938455	0.00778316	0.00375574	0.00275256	0.0133088	0.00619755	0.0088755	0.00987448	0.0114116	0.00749937	0.00538333
f19c6cc3-b299-4c62-9622-6ee49416a8db	0.00469052	0.0282936	0.00399897	0.00995014	0.0123974	0.00840236	0.0143993	0.00309152	0.0106335	0.0130073	0.0105232	0.00740868	0.0123197	0.00951256	0.00516851	0.0113643	0.00652917	0.00982245	0.0063403	0.00417954	0.0110919	0.0163168	0.00874752	0.0175498	0.0225718	0.0071285	0.0429342	0.018348	0.00931838	0.00999955	0.0158837	0.0395397	0.00922779	0.0133919	0.0347669	0.00926	0.0116475	0.0119834	0.0108337	0.00851525	0.00556697	0.0112857	0.0193529	0.00620204	0.00794575	0.0179303	0.00471264	0.00871929	0.0128349
ea0b7acb-bec7-42a0-ac0b-76e65d19bb90	0.010658	0.0164994	0.00149139	0.00538001	0.0125741	0.00712887	0.0120187	0.014657	0.00332462	0.0188455	0.00656946	0.0107833	0.00343386	0.0068144	0.0161381	0.00935573	0.00699162	0.012629	0.00765863	0.0112691	0.0113418	0.0135488	0.00818672	0.011342	0.014616	0.00233679	0.0322691	0.00607741	0.00495474	0.0063541	0.0081181	0.0297318	0.00969615	0.00600017	0.00493909	0.00345351	0.00529225	0.00913666	0.00900879	0.00797518	0.00279896	0.0101192	0.0113331	0.00801038	0.00720451	0.013246	0.0064008	0.00514158	0.00423345
d270638b-c9dc-45b9-a78c-356a8736bfd9	0.0038259	0.022485	0.00792508	0.008312	0.0120255	0.0035319	0.00322503	0.00330668	0.00175069	0.0101522	0.00936961	0.0063782	0.0051833	0.00302132	0.0107985	0.00641608	0.00692077	0.0133068	0.00493099	0.00751386	0.0149345	0.00705666	0.0087465	0.00745165	0.011208	0.0032859	0.0113296	0.00965584	0.00846153	0.0108028	0.00761173	0.0174603	0.00893335	0.00996813	0.0142889	0.00217748	0.0135424	0.0121277	0.00897341	0.00749056	0.00395228	0.00384699	0.0104953	0.00417652	0.00819661	0.0148179	0.0125677	0.0063882	0.0128467
44482064-dbcb-426c-9df2-6252473de328	0.00796921	0.0221987	0.0169923	0.0065287	0.0308517	0.0083107	0.00165344	0.0223033	0.00697689	0.0226893	0.00574466	0.0261619	0.00820278	0.01076	0.0106156	0.0236506	0.00240871	0.00413909	0.0126379	0.0110041	0.00586905	0.0124381	0.0106078	0.0147193	0.00628922	0.0132933	0.0370654	0.0130465	0.0138172	0.00951356	0.0120882	0.0419134	0.0225652	0.0190524	0.0171982	0.0128776	0.00263134	0.00428684	0.0140119	0.00600618	0.00883297	0.0158046	0.0102197	0.00847949	0.00332513	0.0228012	0.00606792	0.0123002	0.0157193
[truncated: 494 more columns]
