# Supplementary material for: Interpretable representation learning for 3D multi-piece intracellular structures using point clouds
Source: Nat Methods. 2025 Jul 3;22(7):1531–44. doi: 10.1038/s41592-025-02729-9 (PMC12240800; doi:10.1038/s41592-025-02729-9)
Supplement: Supplementary file 8 — Statistical source data. [file 41592_2025_2729_MOESM8_ESM.xlsx]

## Sheet: ED3_source_data
PACMAP_0	PACMAP_1	Archetype_0	Archetype_1	structure_name
-11.2068	20.641	-8.78369	21.3253	Centrioles
11.3083	-6.56349	-5.57773	-3.82009	Nuclear Pores
4.78502	-16.246	2.12394	3.26504	Nuclear Pores
8.92564	-13.9368	-0.684962	19.4209	Nuclear Pores
6.61213	-16.9206	-2.17332	-0.821392	Nuclear Pores
15.1339	-8.85474	1.257	19.7691	Nuclear Pores
-3.38006	0.650096	12.9101	-9.18285	Histones
-9.19637	-3.47894			Histones
-6.93827	-3.72317			Histones
-2.99688	-1.97433			Nuclear Speckles
-8.08223	-1.68595			Histones
4.94953	-16.0151			Nuclear Pores
-8.7881	-0.771319			Histones
-10.2091	20.9098			Centrioles
-2.72831	1.93178			Histones
17.2753	-6.84553			Nuclear Pores
9.31329	-11.3675			Nuclear Pores
-4.85276	-2.83494			Histones
0.655915	18.3331			Peroxisomes
-1.94025	-0.150036			Histones
-8.48115	16.3962			Centrioles
0.339336	19.2474			Endosomes
-12.5155	19.4284			Centrioles
-2.78447	2.37215			Histones
1.27013	20.435			Endosomes
14.7424	-9.03063			Nuclear Pores
10.3955	-7.97376			Nuclear Pores
-3.49458	-1.94657			Histones
5.76287	-14.7502			Nuclear Pores
-3.59775	1.21984			Histones
6.68296	-12.0357			Nuclear Pores
2.87347	-14.2537			Nuclear Pores
-4.1188	1.61918			Nuclear Speckles
6.92644	-15.3765			Nuclear Pores
4.36129	-16.6394			Nuclear Pores
6.14161	-15.2579			Nuclear Pores
-1.63094	3.11973			Histones
-0.241958	1.372			Histones
-2.75098	-0.503569			Histones
-3.33447	-3.01672			Histones
1.00925	19.3522			Endosomes
6.08554	-12.9042			Nuclear Pores
-4.91681	-2.19007			Histones
-0.136044	18.395			Peroxisomes
-7.06752	-2.71542			Histones
-9.7511	-2.1563			Histones
-5.53329	-2.49109			Nuclear Speckles
9.37174	-10.8293			Nuclear Pores
-12.8191	13.3742			Centrioles
6.95304	-11.2833			Nuclear Pores
-7.80309	20.9581			Centrioles
5.87876	-13.142			Nuclear Pores
-8.56882	-1.64768			Histones
-9.56793	-2.05608			Histones
0.253806	18.1653			Peroxisomes
12.3498	-7.40489			Nuclear Pores
-1.65744	16.8065			Endosomes
-2.869	-1.04427			Nuclear Speckles
5.89326	-13.4905			Nuclear Pores
-4.72382	0.640977			Histones
-10.5753	21.2595			Centrioles
-7.78448	3.39471			Cohesins
9.99915	-10.5796			Nuclear Pores
15.9048	-7.90219			Nuclear Pores
1.51726	19.976			Peroxisomes
13.6481	-10.2993			Nuclear Pores
-12.909	16.5082			Centrioles
-9.70066	-0.985505			Histones
-6.58664	-3.85096			Histones
-8.58361	-4.54355			Histones
14.5727	-10.1896			Nuclear Pores
-13.6241	15.6836			Centrioles
1.11128	18.709			Peroxisomes
-0.191437	0.919831			Histones
-7.63453	2.56097			Cohesins
-6.54504	-1.69979			Histones
5.38004	-16.8254			Nuclear Pores
-1.62592	1.40293			Histones
11.7213	-13.5222			Nuclear Pores
10.4913	-13.7055			Nuclear Pores
6.62231	-12.3558			Nuclear Pores
-9.65774	-3.60386			Histones
-9.88265	13.0012			Centrioles
5.99718	-13.5386			Nuclear Pores
-0.410513	16.7259			Endosomes
0.794828	18.7312			Peroxisomes
-6.65776	-1.40495			Histones
-1.6684	-0.881277			Histones
-7.18966	3.92584			Cohesins
-0.896197	1.94685			Histones
-0.591661	0.0299722			Nuclear Speckles
-11.4979	20.7297			Centrioles
-2.52396	1.13442			Histones
15.0919	-9.06051			Nuclear Pores
11.2249	-13.4635			Nuclear Pores
9.49309	-10.1583			Nuclear Pores
6.76432	-13.2367			Nuclear Pores
-7.40028	-0.241512			Nuclear Speckles
-0.109239	16.933			Endosomes
-2.43502	-1.71906			Histones
14.3485	-8.99786			Nuclear Pores
-9.63922	-4.04442			Histones
1.26347	18.3938			Peroxisomes
14.3723	-10.0106			Nuclear Pores
-3.98129	-1.40817			Histones
-7.32411	-1.50894			Histones
5.31925	-16.3519			Nuclear Pores
-5.13465	17.9198			Centrioles
-6.28719	-0.719631			Histones
-8.6913	-2.84293			Histones
-12.04	17.2192			Centrioles
0.854466	17.6025			Peroxisomes
-10.0258	20.9481			Centrioles
0.228464	16.0164			Peroxisomes
8.15811	-9.36152			Nuclear Pores
7.5621	-11.7394			Nuclear Pores
-8.81526	14.9991			Centrioles
-6.19837	-3.6195			Histones
7.83205	-16.6951			Nuclear Pores
14.9766	-10.4719			Nuclear Pores
-0.528578	0.369919			Histones
-8.76257	3.07513			Cohesins
-11.6124	12.1369			Centrioles
-1.13309	2.38039			Nuclear Speckles
15.5466	-9.17598			Nuclear Pores
-10.7743	-3.85448			Histones
-12.4496	19.497			Centrioles
-11.4905	12.2384			Centrioles
6.27359	-12.6467			Nuclear Pores
-8.15037	-4.51092			Histones
-1.33679	16.4046			Peroxisomes
16.5348	-7.26349			Nuclear Pores
-4.70645	-0.712378			Histones
-2.50684	1.12844			Histones
4.28527	-16.793			Nuclear Pores
-5.76811	19.9639			Centrioles
-10.9131	19.0975			Centrioles
4.70385	-16.2511			Nuclear Pores
-4.19665	-2.02285			Histones
9.01022	-11.469			Nuclear Pores
3.96483	-15.0267			Nuclear Pores
7.58753	-11.265			Nuclear Pores
-10.4289	-3.13642			Histones
-10.5374	-2.38064			Histones
7.12725	-16.0153			Nuclear Pores
-7.53043	16.8769			Centrioles
-1.36264	0.452001			Nuclear Speckles
-7.98825	-0.882555			Histones
12.3533	-12.2066			Nuclear Pores
-5.14772	-4.13138			Histones
-8.99501	-2.52793			Histones
-9.17924	22.2964			Centrioles
12.8661	-7.35145			Nuclear Pores
-3.71919	-2.05413			Histones
-13.3507	14.3919			Centrioles
-13.1827	18.202			Centrioles
12.5567	-6.44749			Nuclear Pores
-3.29336	1.48761			Histones
1.44462	2.51955			Histones
8.55771	-11.6222			Nuclear Pores
0.983633	4.13322			Nuclear Speckles
7.67634	-12.0113			Nuclear Pores
3.53459	-15.8045			Nuclear Pores
-10.5146	-2.994			Histones
-7.15633	0.506018			Histones
0.831377	1.74878			Nuclear Speckles
-8.504	15.5034			Centrioles
10.5842	-9.33256			Nuclear Pores
-8.51613	15.1			Centrioles
-5.12585	-2.136			Histones
-0.359445	3.03463			Histones
11.8869	-6.09712			Nuclear Pores
-7.73135	-1.02422			Histones
7.49233	-12.7806			Nuclear Pores
-6.32316	1.18604			Cohesins
-10.6327	-1.88419			Histones
-10.8579	21.373			Centrioles
15.9169	-8.33762			Nuclear Pores
-7.37748	-2.17259			Histones
-7.48151	-1.84551			Histones
6.62589	-14.774			Nuclear Pores
12.9414	-10.3883			Nuclear Pores
13.5045	-10.4738			Nuclear Pores
-7.99359	16.5898			Centrioles
-8.60691	-0.847271			Histones
-4.20045	-2.23243			Histones
-3.62796	-3.34077			Histones
10.9877	-6.8886			Nuclear Pores
-1.30267	15.9246			Peroxisomes
-6.03434	-1.65354			Histones
-6.99755	16.5605			Centrioles
-9.69957	20.4537			Centrioles
5.69956	-16.9358			Nuclear Pores
-4.19961	-0.280205			Histones
11.5684	-12.3837			Nuclear Pores
11.1304	-12.6491			Nuclear Pores
-7.17808	2.08289			Cohesins
-5.14963	-1.84147			Histones
-3.85269	-2.1035			Histones
-7.07491	0.0285162			Histones
0.178665	3.98777			Histones
-1.74257	17.9848			Endosomes
-0.949719	1.0366			Cohesins
3.97496	-16.2014			Nuclear Pores
4.37646	-13.1582			Nuclear Pores
-8.03429	20.083			Centrioles
6.64051	-15.7886			Nuclear Pores
-2.69535	3.97259			Cohesins
-8.12338	2.43335			Cohesins
-12.8983	18.3195			Centrioles
10.9348	-13.4073			Nuclear Pores
8.21833	-9.55759			Nuclear Pores
6.9908	-12.1189			Nuclear Pores
4.92464	-13.8907			Nuclear Pores
-0.961304	17.5298			Peroxisomes
12.1413	-10.3039			Nuclear Pores
-7.18663	0.698731			Histones
1.88531	3.36185			Nuclear Speckles
8.86775	-14.5064			Nuclear Pores
4.71023	-13.3588			Nuclear Pores
6.75424	-15.6743			Nuclear Pores
7.56568	-15.0596			Nuclear Pores
5.52472	-13.1548			Nuclear Pores
1.74683	3.34397			Nuclear Pores
-10.5498	13.4333			Centrioles
-3.28574	1.58291			Histones
12.4618	-10.4224			Nuclear Pores
-1.78455	4.29894			Cohesins
8.88807	-10.064			Nuclear Pores
-13.4666	16.3216			Centrioles
-5.47574	-1.13058			Nuclear Speckles
-3.89644	4.0058			Cohesins
-5.82241	0.195265			Nuclear Speckles
0.343554	0.842791			Histones
6.96603	-16.2303			Nuclear Pores
-9.3262	17.912			Centrioles
-8.04977	-1.06247			Histones
9.98088	-10.0078			Nuclear Pores
-6.51536	18.0802			Centrioles
-0.192615	0.898612			Histones
7.10582	-16.6594			Nuclear Pores
-1.82202	1.44246			Nuclear Speckles
-9.88927	-0.949836			Nuclear Speckles
-11.6709	20.6593			Centrioles
-1.83718	-0.3983			Histones
-6.10371	-1.26627			Histones
5.4883	-15.8071			Nuclear Pores
-5.87431	20.1532			Centrioles
-7.73004	17.4906			Centrioles
-10.0638	-4.09838			Histones
-9.24384	-2.39307			Nuclear Speckles
-1.84346	3.10343			Histones
-9.6468	18.6523			Centrioles
11.2461	-6.6698			Nuclear Pores
6.27828	-16.8756			Nuclear Pores
15.2536	-9.63857			Nuclear Pores
-9.97405	13.7929			Centrioles
-5.46637	4.28198			Cohesins
17.3517	-6.10719			Nuclear Pores
-9.57485	21.4917			Centrioles
6.61756	-16.661			Nuclear Pores
3.93832	-13.492			Nuclear Pores
-0.968745	-0.843572			Histones
-0.426469	16.2749			Peroxisomes
-10.738	-2.37027			Histones
10.3648	-10.7148			Nuclear Pores
7.20445	-16.0284			Nuclear Pores
-13.2087	14.5848			Centrioles
17.0569	-6.9069			Nuclear Pores
9.13218	-13.9336			Nuclear Pores
-12.9593	13.6686			Centrioles
11.9931	-10.7733			Nuclear Pores
7.30675	-11.0656			Nuclear Pores
-1.58578	1.58202			Histones
-13.1762	15.453			Centrioles
8.55625	-11.5375			Nuclear Pores
7.17513	-10.7606			Nuclear Pores
1.92484	3.25596			Histones
-2.8199	-1.31002			Histones
-6.77508	-1.94753			Nuclear Speckles
-0.0449404	16.6201			Endosomes
-8.26372	-2.60302			Histones
1.5182	4.51109			Nuclear Speckles
-4.88278	4.21531			Cohesins
0.217079	17.0972			Peroxisomes
17.0381	-6.36795			Nuclear Pores
-4.90118	17.0916			Endosomes
15.2734	-6.3718			Nuclear Pores
8.92334	-10.2793			Nuclear Pores
12.2515	-6.69666			Nuclear Pores
-10.0237	-3.09715			Histones
-4.78386	-0.144477			Histones
-0.53496	1.5253			Histones
14.0815	-6.81574			Nuclear Pores
5.8518	-13.5895			Nuclear Pores
-9.16489	-5.21855			Histones
1.0456	19.6256			Endosomes
6.12315	-12.1831			Nuclear Pores
8.85368	-11.2868			Nuclear Pores
-8.34209	-1.40706			Histones
10.4052	-8.06013			Nuclear Pores
-9.4197	13.4196			Centrioles
-6.08501	4.13953			Cohesins
-7.9576	-4.09982			Nuclear Speckles
0.564393	18.1755			Peroxisomes
10.1519	-9.92658			Nuclear Pores
-2.86468	0.694942			Nuclear Speckles
-5.33055	-3.0529			Histones
-9.36432	-3.05132			Histones
-5.44335	-3.21398			Nuclear Speckles
-6.3395	-1.79089			Histones
-10.2811	13.6562			Centrioles
13.3813	-11.762			Nuclear Pores
12.9202	-12.5204			Nuclear Pores
-4.10303	-1.84986			Histones
-8.07599	2.49021			Cohesins
-2.74926	0.882522			Histones
-10.5212	15.0783			Centrioles
-9.38117	15.9205			Centrioles
3.87095	-14.6224			Nuclear Pores
4.79361	-15.2118			Nuclear Pores
-2.8181	1.76912			Histones
10.4577	-8.20299			Nuclear Pores
-1.35014	4.4508			Cohesins
4.51266	-13.2706			Nuclear Pores
0.534444	17.9815			Peroxisomes
-11.0581	17.8763			Centrioles
-1.09192	-0.553876			Histones
-9.70679	-3.03308			Histones
11.3317	-12.8421			Nuclear Pores
11.6128	-9.1317			Nuclear Pores
4.67865	-16.6736			Nuclear Pores
17.4624	-6.25639			Nuclear Pores
-10.8872	20.6972			Centrioles
-4.63891	-1.64625			Histones
0.00833299	16.1203			Peroxisomes
9.43607	-8.37134			Nuclear Pores
-1.4973	1.07208			Histones
-13.1271	15.8181			Centrioles
-3.88263	-1.93007			Histones
-12.0813	14.1271			Centrioles
-0.84141	1.68795			Histones
-1.95182	16.9786			Endosomes
10.6001	-7.22658			Nuclear Pores
-7.67387	-2.96091			Histones
6.71901	-16.8792			Nuclear Pores
-7.84456	-2.2302			Histones
-3.30632	3.43455			Cohesins
-0.483802	16.7952			Endosomes
6.04134	-15.8279			Nuclear Pores
-1.9573	0.167654			Histones
-12.7357	17.2395			Centrioles
16.9749	-6.63975			Nuclear Pores
-1.77825	17.1679			Endosomes
9.73689	-7.88814			Nuclear Pores
5.03648	-15.6799			Nuclear Pores
14.2529	-6.77015			Nuclear Pores
-8.46729	-3.18531			Histones
1.11445	20.448			Endosomes
-12.2852	17.9369			Centrioles
-3.0561	-1.11655			Histones
-5.70446	17.2235			Peroxisomes
-3.73125	0.656289			Histones
0.698841	18.9514			Endosomes
15.5497	-9.20876			Nuclear Pores
-4.05076	-1.47582			Histones
14.4188	-10.6863			Nuclear Pores
6.43988	-17.5569			Nuclear Pores
-10.3754	-2.42685			Histones
-1.09179	1.07399			Histones
-10.2322	-3.91623			Histones
-7.10185	3.5844			Cohesins
4.6698	-14.8879			Nuclear Pores
7.53203	-10.0049			Nuclear Pores
16.3036	-8.41022			Nuclear Pores
0.696787	17.9071			Peroxisomes
-9.34232	-2.61896			Histones
-8.16371	-0.345279			Histones
-5.89635	-0.916335			Histones
-7.31511	21.4242			Centrioles
-7.73583	14.9358			Centrioles
7.15244	-11.4045			Nuclear Pores
-11.1935	20.7905			Centrioles
0.641442	18.5907			Peroxisomes
-2.10285	-0.0927567			Histones
3.41938	-16.0505			Nuclear Pores
15.57	-6.04919			Nuclear Pores
5.05133	-15.3971			Nuclear Pores
-11.9686	19.9486			Centrioles
-0.747349	0.531679			Nuclear Speckles
-0.0698153	17.0375			Peroxisomes
15.3718	-5.04925			Nuclear Pores
13.7162	-6.94254			Nuclear Pores
12.7129	-9.58421			Nuclear Pores
6.34943	-14.4224			Nuclear Pores
8.07797	-10.3961			Nuclear Pores
0.237438	1.55528			Histones
16.2658	-6.6125			Nuclear Pores
-6.82038	22.8646			Centrioles
8.23589	-10.2496			Nuclear Pores
-5.44033	-1.46846			Histones
-8.8	3.54594			Cohesins
-1.38688	0.601775			Nuclear Speckles
0.263706	0.992022			Histones
-0.212097	-0.069371			Histones
14.7739	-9.97395			Nuclear Pores
-5.84094	-1.11689			Histones
8.45903	-14.4521			Nuclear Pores
13.0406	-10.3937			Nuclear Pores
-1.13772	4.27302			Cohesins
-10.8078	-3.43388			Histones
17.4044	-6.29705			Nuclear Pores
5.8098	-16.6276			Nuclear Pores
-7.12757	-0.56331			Histones
0.780745	17.2296			Endosomes
-8.01348	2.62856			Cohesins
-1.81951	18.5067			Endosomes
-6.24883	18.7671			Centrioles
12.0717	-6.57632			Nuclear Pores
6.03274	-15.9789			Nuclear Pores
-7.29396	-3.56985			Histones
0.153673	1.86432			Histones
7.21126	-12.6238			Nuclear Pores
-4.49636	0.0721776			Histones
-3.92049	3.71223			Cohesins
-3.209	1.24212			Histones
-4.72415	20.5341			Centrioles
-3.79083	17.8589			Centrioles
-6.87985	18.331			Centrioles
5.87948	-15.3532			Nuclear Pores
-8.9368	-2.75498			Histones
7.5097	-10.9462			Nuclear Pores
-11.4856	-4.17367			Histones
8.09406	-12.4576			Nuclear Pores
-8.06052	2.98894			Cohesins
-8.93966	3.2663			Cohesins
-11.5157	20.0732			Centrioles
15.8214	-8.7695			Nuclear Pores
10.2593	-8.38552			Nuclear Pores
8.54093	-9.06506			Nuclear Pores
-6.70406	-1.96659			Histones
-8.1958	17.9275			Centrioles
-9.71105	-1.4132			Histones
-7.30335	-1.70517			Histones
-4.69618	-0.262041			Histones
-8.95694	-3.92364			Histones
-9.55203	14.2878			Centrioles
-4.65208	-1.86484			Histones
-8.67508	-0.101467			Nuclear Speckles
12.5668	-7.31876			Nuclear Pores
-9.11874	-3.09458			Histones
-2.91422	-0.505195			Histones
-0.754101	18.3191			Peroxisomes
-3.86112	17.2279			Endosomes
-10.3959	17.5041			Endosomes
-9.45503	21.812			Centrioles
-2.6867	1.20625			Histones
9.36731	-11.0503			Nuclear Pores
-1.11317	1.52536			Histones
-11.0904	21.0238			Centrioles
-11.0822	-2.41612			Histones
-0.281498	18.4129			Endosomes
-5.64678	-0.399462			Nuclear Speckles
-1.18617	17.1796			Endosomes
0.0413908	3.01742			Nuclear Speckles
-3.61408	0.783571			Histones
-2.72706	0.126568			Histones
12.0099	-10.7498			Nuclear Pores
-1.21673	1.70797			Nuclear Speckles
-10.0617	18.3132			Centrioles
-0.142685	2.70984			Nuclear Speckles
-6.37288	-0.966891			Histones
11.8766	-7.4266			Nuclear Pores
5.91773	-12.9351			Nuclear Pores
-12.295	13.8191			Centrioles
-5.59067	-0.0705197			Histones
6.1748	-15.0841			Nuclear Pores
8.03148	-10.1467			Nuclear Pores
11.4392	-11.9307			Nuclear Pores
-7.81867	15.8982			Centrioles
-4.25862	-2.81897			Histones
6.52912	-16.74			Nuclear Pores
-5.01353	0.482592			Histones
-0.172702	16.3049			Peroxisomes
-7.33909	3.45588			Cohesins
-9.08266	-3.68328			Histones
11.3219	-9.07474			Nuclear Pores
-7.56135	-1.44977			Nuclear Speckles
-2.96605	4.45252			Cohesins
12.1002	-12.4914			Nuclear Pores
-13.6672	16.6318			Centrioles
11.299	-8.6871			Nuclear Pores
8.64673	-16.1822			Nuclear Pores
11.4208	-6.27034			Nuclear Pores
1.10397	1.43074			Nuclear Speckles
-9.98547	-4.71529			Histones
-9.23115	-2.65384			Histones
-5.6579	19.8929			Centrioles
-9.76756	-1.88834			Nuclear Speckles
8.14999	-12.7131			Nuclear Pores
-4.83013	3.89739			Cohesins
10.6911	-7.79444			Nuclear Pores
-0.382221	15.9364			Endosomes
14.3676	-5.28976			Nuclear Pores
-6.94645	3.74233			Cohesins
11.6434	-12.9999			Nuclear Pores
-8.50422	-3.48118			Nuclear Speckles
-3.44808	17.9738			Centrioles
-2.53954	0.704046			Histones
-11.4681	15.9694			Endosomes
-0.998639	16.6035			Endosomes
7.94888	-14.1317			Nuclear Pores
0.833457	3.91723			Nuclear Speckles
-6.93854	3.62395			Cohesins
16.1819	-7.73022			Nuclear Pores
-0.475114	17.7972			Endosomes
-2.51321	0.333818			Histones
0.8254	18.6027			Peroxisomes
-7.95205	-1.38034			Histones
4.93566	-14.9695			Nuclear Pores
-9.57381	-2.45342			Histones
-3.48108	1.2733			Histones
-6.88206	0.892797			Histones
-5.39552	1.2139			Histones
-6.79862	3.70713			Cohesins
-0.472574	16.2112			Peroxisomes
14.1209	-10.8307			Nuclear Pores
5.78282	-13.5459			Nuclear Pores
-6.69882	3.60087			Cohesins
-5.21215	-2.07657			Histones
6.86484	-11.3994			Nuclear Pores
-10.761	-3.35143			Histones
12.6047	-5.50386			Nuclear Pores
8.16045	-11.8525			Nuclear Pores
-11.8278	15.7747			Centrioles
-3.12523	-1.82772			Histones
-2.56191	4.25121			Cohesins
10.0765	-7.80227			Nuclear Pores
9.7005	-10.5633			Nuclear Pores
-9.84283	-1.40105			Histones
12.9981	-9.37829			Nuclear Pores
-8.02089	19.9291			Centrioles
-8.38792	16.269			Centrioles
-4.49749	-2.87801			Histones
14.3636	-9.64506			Nuclear Pores
-0.562422	-0.0407774			Histones
14.5882	-5.49107			Nuclear Pores
9.64219	-10.0878			Nuclear Pores
7.23538	-11.0148			Nuclear Pores
-12.271	12.9082			Centrioles
0.852279	18.7543			Peroxisomes
-7.87589	22.5846			Centrioles
10.8383	-7.37795			Nuclear Pores
-0.786051	16.1312			Endosomes
-12.8778	14.3554			Centrioles
7.51582	-10.5506			Nuclear Pores
-12.7626	17.5933			Centrioles
-11.6884	20.5632			Centrioles
-7.48421	-4.09022			Nuclear Speckles
-2.73637	-2.12717			Histones
-11.8205	12.9107			Centrioles
-2.71517	17.9487			Centrioles
-0.962443	4.13963			Histones
-13.2603	14.1762			Centrioles
6.29289	-14.412			Nuclear Pores
6.59372	-11.5765			Nuclear Pores
-0.585622	0.913664			Histones
-10.3311	17.5513			Centrioles
11.1623	-7.92448			Nuclear Pores
-8.82693	22.2742			Centrioles
-4.28435	-3.63183			Histones
-12.5933	16.4636			Centrioles
12.0984	-13.0158			Nuclear Pores
-11.5786	14.5705			Centrioles
-8.29788	21.9289			Centrioles
0.25018	19.6528			Peroxisomes
-8.79672	-1.72755			Histones
14.7754	-10.0414			Nuclear Pores
12.3809	-6.15805			Nuclear Pores
-3.99768	1.69567			Histones
-8.37963	14.6476			Centrioles
10.0985	-10.2074			Nuclear Pores
9.0236	-10.253			Nuclear Pores
-5.95948	-2.02157			Nuclear Speckles
11.5755	-9.09564			Nuclear Pores
-3.11024	1.60681			Histones
13.9569	-8.85746			Nuclear Pores
-5.83422	-0.641691			Histones
-2.85704	3.77144			Cohesins
15.297	-9.77441			Nuclear Pores
-12.2275	17.198			Centrioles
10.6725	-8.33784			Nuclear Pores
0.263073	3.65493			Nuclear Speckles
-11.815	13.8888			Centrioles
-7.5481	-2.03077			Nuclear Speckles
-2.86524	0.496103			Histones
-2.00577	4.27239			Cohesins
-9.18656	21.7041			Endosomes
14.5696	-9.91584			Nuclear Pores
16.1093	-7.44949			Nuclear Pores
11.6412	-6.49115			Nuclear Pores
-1.78459	1.40486			Histones
10.9802	-8.00965			Nuclear Pores
-8.71951	3.5966			Cohesins
-7.77514	-3.31922			Histones
-0.815702	16.0678			Endosomes
-6.62153	22.7877			Centrioles
9.48789	-10.5466			Nuclear Pores
-7.11018	-3.11062			Histones
7.79002	-15.0403			Nuclear Pores
-0.136502	16.7991			Endosomes
13.6171	-10.5772			Nuclear Pores
-8.6706	22.5158			Centrioles
-7.65252	-0.939277			Nuclear Speckles
-5.67895	-1.54255			Histones
-9.50988	17.6804			Centrioles
9.77031	-9.62117			Nuclear Pores
8.42756	-8.59352			Nuclear Pores
-7.12799	-2.54517			Histones
-9.66792	22.1205			Centrioles
6.78829	-17.1918			Nuclear Pores
-8.00373	14.3681			Centrioles
-0.468619	15.5447			Endosomes
-6.0698	-0.23228			Histones
7.4094	-14.5915			Nuclear Pores
-3.04453	0.891178			Histones
-12.9748	15.2254			Centrioles
-4.04461	19.2297			Endosomes
-9.36841	-2.28826			Histones
-3.63161	1.14362			Histones
-13.6371	15.5931			Centrioles
-10.2503	20.6179			Centrioles
-2.43895	2.6906			Histones
-8.33488	-1.33875			Nuclear Pores
-9.94441	-2.18777			Histones
-3.35263	-1.52889			Histones
-7.14277	18.7755			Centrioles
-6.73649	3.5269			Cohesins
-1.25135	1.70141			Histones
0.395914	18.8355			Endosomes
11.2376	-7.75894			Nuclear Pores
15.9801	-7.00551			Nuclear Pores
-5.0195	-3.81029			Histones
-6.28711	-3.77378			Nuclear Speckles
0.199435	3.09854			Nuclear Speckles
3.25013	-14.2736			Nuclear Pores
-7.48101	3.55948			Cohesins
15.5842	-8.8278			Nuclear Pores
-5.14002	-0.613631			Histones
13.9718	-7.26514			Nuclear Pores
-4.42175	18.5452			Endosomes
1.10426	18.5918			Endosomes
11.0928	-12.1898			Nuclear Pores
4.5456	-16.6056			Nuclear Pores
5.82092	-14.7016			Nuclear Pores
-4.3704	4.07413			Cohesins
0.146908	19.7453			Peroxisomes
-5.39348	-4.04909			Histones
-1.77442	2.43201			Histones
-0.594715	1.68507			Nuclear Speckles
6.14906	-16.0594			Nuclear Pores
-10.9393	-3.26329			Histones
6.32141	-12.8073			Nuclear Pores
-1.02294	16.5872			Endosomes
0.993549	1.79762			Histones
-3.34667	1.93373			Histones
-8.17955	15.8391			Centrioles
-5.46671	-2.45088			Histones
4.06653	-14.6852			Nuclear Pores
12.6236	-10.7871			Nuclear Pores
-5.10824	-2.62204			Histones
13.3038	-10.2419			Nuclear Pores
7.7134	-10.2097			Nuclear Pores
-13.3149	14.441			Centrioles
-0.984932	4.65157			Cohesins
8.86498	-13.2289			Nuclear Pores
-1.07218	0.810818			Histones
-1.85673	16.9982			Endosomes
-3.05446	0.371372			Nuclear Speckles
7.1614	-11.9224			Nuclear Pores
-9.45347	-3.75238			Histones
-7.71153	-0.932088			Histones
-3.95613	-0.559911			Histones
1.21211	20.1223			Endosomes
6.58081	-15.9003			Nuclear Pores
13.543	-7.63289			Nuclear Pores
6.2538	-14.1523			Nuclear Pores
-12.8302	18.3046			Centrioles
-7.39531	-2.22905			Nuclear Speckles
13.9139	-11.1036			Nuclear Pores
-12.7773	18.7377			Centrioles
-10.276	19.6183			Endosomes
-8.3475	2.73548			Cohesins
9.54408	-8.37152			Nuclear Pores
12.8022	-5.60309			Nuclear Pores
6.5028	-16.4189			Nuclear Pores
0.0901252	3.51692			Histones
-1.72113	-1.44793			Histones
-12.0696	14.3807			Centrioles
13.936	-6.56248			Nuclear Pores
-2.74541	3.5938			Cohesins
-10.0959	-2.62777			Histones
-1.05032	0.193322			Histones
-1.64415	0.612635			Nuclear Speckles
-2.95858	4.19574			Cohesins
-2.55383	0.577783			Nuclear Speckles
-3.08499	-2.17692			Histones
11.047	-11.9417			Nuclear Pores
-5.21898	-3.24897			Histones
-3.5965	-1.60433			Histones
14.7954	-8.5692			Nuclear Pores
9.27332	-13.5389			Nuclear Pores
6.66458	-13.9695			Nuclear Pores
4.61327	-16.7632			Nuclear Pores
6.94759	-16.1231			Nuclear Pores
-11.0478	21.3905			Centrioles
3.24598	-14.3905			Nuclear Pores
-4.60415	16.7443			Endosomes
-3.31998	-1.97067			Nuclear Speckles
12.8584	-9.85825			Nuclear Pores
-9.70675	-2.33736			Histones
-6.47301	0.275601			Histones
12.1284	-10.5091			Nuclear Pores
-13.394	16.4887			Centrioles
-4.88158	-2.04684			Histones
-1.13049	-0.481618			Nuclear Speckles
-7.59639	-2.88928			Histones
4.54841	-15.9717			Nuclear Pores
-0.846932	1.98793			Histones
-7.77364	18.0307			Centrioles
-3.40869	-0.377895			Histones
-12.3994	19.7431			Centrioles
-0.78668	15.362			Peroxisomes
3.36733	-14.8082			Nuclear Pores
-13.7037	16.0579			Centrioles
-9.44156	-3.24108			Nuclear Speckles
5.84779	-17.3931			Nuclear Pores
-5.77415	-0.129795			Histones
8.10765	-15.4667			Nuclear Pores
-3.18732	1.29993			Histones
5.64977	-13.3411			Nuclear Pores
-5.11915	-1.5414			Histones
0.274174	18.3552			Endosomes
6.82431	-12.2833			Nuclear Pores
-3.54527	-1.19153			Histones
12.0592	-8.52544			Nuclear Pores
-10.5965	-2.555			Histones
-1.69486	2.13024			Histones
9.52063	-11.0253			Nuclear Pores
-8.12005	3.16501			Cohesins
-9.58216	13.9076			Centrioles
-7.60079	-0.317363			Histones
-4.21092	0.154238			Histones
-5.24621	-2.8064			Histones
-3.55841	-0.974097			Histones
12.6118	-10.4614			Nuclear Pores
-1.54421	2.68575			Nuclear Speckles
-11.6872	-3.05282			Histones
-7.52755	-4.35619			Histones
5.48652	-15.1333			Nuclear Pores
-8.35896	16.3585			Centrioles
-4.55011	3.19874			Cohesins
14.6151	-10.5613			Nuclear Pores
-12.3688	12.7989			Centrioles
1.77867	4.43072			Nuclear Speckles
9.23885	-14.6739			Nuclear Pores
-7.55766	3.46656			Cohesins
1.35178	20.0668			Endosomes
14.1121	-10.6747			Nuclear Pores
6.69749	-16.1445			Nuclear Pores
12.1774	-6.54462			Nuclear Pores
-11.9929	12.5995			Centrioles
-3.67886	1.71296			Histones
6.66751	-14.9127			Nuclear Pores
-12.875	13.6077			Centrioles
-0.289748	1.48567			Histones
-6.9125	-1.94897			Histones
-4.47745	-2.13278			Histones
-13.3054	16.1404			Centrioles
-6.19548	0.286811			Nuclear Speckles
-9.12174	-4.34173			Histones
13.745	-5.71574			Nuclear Pores
-4.62206	-1.04836			Histones
-7.3222	2.97143			Cohesins
9.85335	-7.98809			Nuclear Pores
7.34407	-12.6266			Nuclear Pores
-9.58469	-1.13527			Histones
-9.17695	-0.726763			Histones
-5.49545	17.3098			Centrioles
1.41626	20.6668			Peroxisomes
11.8256	-9.63185			Nuclear Pores
-4.22591	0.880227			Histones
4.00738	-15.3072			Nuclear Pores
1.89991	3.95466			Nuclear Speckles
0.440711	2.44981			Histones
-2.81098	1.37381			Histones
-8.74978	-2.78769			Histones
-9.19061	-1.759			Histones
1.68614	3.69112			Histones
-6.79627	17.5423			Centrioles
6.28131	-16.4271			Nuclear Pores
13.6565	-5.00411			Nuclear Pores
-10.8386	18.8865			Centrioles
16.5909	-7.59295			Nuclear Pores
6.98765	-14.1831			Nuclear Pores
-8.2981	0.0562856			Histones
11.5436	-8.97889			Nuclear Pores
-6.42201	-1.59275			Histones
-8.05035	-3.7524			Histones
-11.2641	-3.74792			Histones
-0.59931	15.9277			Endosomes
-5.53823	-2.21667			Histones
6.56676	-15.2284			Nuclear Pores
12.104	-11.8335			Nuclear Pores
-2.16303	0.537596			Histones
9.13514	-10.9735			Nuclear Pores
-2.40005	-2.0658			Histones
-1.58955	0.028424			Nuclear Speckles
-5.48464	-0.68293			Histones
12.202	-8.69542			Nuclear Pores
14.0234	-10.0911			Nuclear Pores
-1.33901	0.246198			Histones
-7.41379	22.6763			Centrioles
0.16253	19.2561			Peroxisomes
13.1217	-10.7352			Nuclear Pores
12.222	-8.7628			Nuclear Pores
-4.50762	-0.873314			Histones
12.3728	-8.12169			Nuclear Pores
-0.452124	16.3183			Peroxisomes
-8.01362	-3.16689			Histones
-8.20055	-1.31806			Histones
0.018136	17.6618			Peroxisomes
-10.7234	-4.31386			Histones
-3.2528	-2.60494			Histones
-7.70741	22.4244			Centrioles
9.78956	-14.204			Nuclear Pores
10.5215	-13.6904			Nuclear Pores
-3.39282	2.20818			Histones
0.309161	16.588			Peroxisomes
-3.39288	-1.11519			Nuclear Speckles
-4.17095	3.23951			Cohesins
10.5787	-7.34169			Nuclear Pores
-9.48581	-4.53347			Histones
8.53327	-8.62643			Nuclear Pores
-1.00386	17.4887			Endosomes
-5.63154	-3.17166			Histones
-5.37756	3.6055			Cohesins
-10.8076	18.26			Centrioles
-6.55075	-3.3503			Histones
13.0687	-10.3025			Nuclear Pores
12.4796	-12.6176			Nuclear Pores
12.517	-12.6828			Nuclear Pores
10.3303	-11.7759			Nuclear Pores
-10.5335	-2.38395			Nuclear Speckles
0.224983	1.09413			Histones
7.60837	-9.91107			Nuclear Pores
14.1875	-8.82978			Nuclear Pores
-5.98273	21.1579			Centrioles
1.56311	3.3607			Histones
-1.51514	0.567755			Nuclear Speckles
-11.8183	-3.92493			Histones
13.8448	-5.80326			Nuclear Pores
10.5441	-7.34663			Nuclear Pores
-6.54941	-2.7197			Histones
-10.5702	21.7107			Centrioles
8.52124	-16.1312			Nuclear Pores
10.6473	-13.7705			Nuclear Pores
9.79991	-8.99617			Nuclear Pores
-4.23949	-1.80265			Histones
-13.2804	14.693			Centrioles
0.972652	18.7729			Peroxisomes
-4.387	1.05601			Histones
9.61494	-8.28645			Nuclear Pores
2.95741	-14.3735			Nuclear Pores
-7.74439	17.5821			Centrioles
-3.53644	0.958802			Histones
13.4002	-7.05772			Nuclear Pores
-11.8539	15.4291			Centrioles
-2.16779	4.49189			Cohesins
3.88295	-16.3378			Nuclear Pores
-8.22571	-2.27748			Histones
1.19479	20.0603			Endosomes
-5.70627	1.13008			Histones
-0.233912	3.64144			Histones
-9.63493	14.5116			Centrioles
-11.6121	-3.49033			Histones
-11.1568	-3.71426			Histones
-5.39234	-0.527796			Histones
-7.28085	3.65812			Cohesins
-13.3909	17.6779			Centrioles
-7.54923	-3.30479			Histones
-4.53982	0.732746			Histones
1.61315	3.57372			Nuclear Speckles
-6.21018	2.88412			Cohesins
-11.3773	-3.64646			Histones
6.37172	-14.0645			Nuclear Pores
-8.26755	16.9994			Centrioles
-1.9355	18.1155			Endosomes
-10.8934	-4.19994			Histones
-3.47091	2.24496			Histones
-1.72334	3.29539			Nuclear Speckles
12.4886	-7.41922			Nuclear Pores
-6.51215	-1.49008			Histones
-0.96872	17.1906			Endosomes
-9.81662	-3.75694			Nuclear Speckles
3.74064	-15.2418			Nuclear Pores
-6.32029	18.0809			Centrioles
-3.9673	0.628385			Histones
9.68575	-7.87708			Nuclear Pores
-2.45878	-1.30719			Histones
-5.87209	-3.37875			Histones
-10.3073	-2.25181			Nuclear Speckles
-8.67167	3.53973			Cohesins
-0.791996	2.87467			Histones
-2.43195	4.37685			Cohesins
7.50776	-12.6122			Nuclear Pores
11.8496	-8.17656			Nuclear Pores
-6.71892	-5.03297			Histones
-11.0638	-2.42568			Histones
-5.10784	4.04968			Cohesins
-3.02287	0.577753			Histones
-6.93481	18.6679			Endosomes
-6.83948	22.8793			Centrioles
-5.61273	20.4602			Centrioles
-3.50737	1.43768			Histones
0.444479	17.5269			Endosomes
12.5813	-9.06997			Nuclear Pores
-7.6948	15.3669			Centrioles
11.0884	-13.4607			Nuclear Pores
-10.2727	16.4733			Centrioles
-11.806	14.0132			Centrioles
-2.23644	4.26037			Cohesins
-6.99167	16.6733			Centrioles
7.19547	-11.8758			Nuclear Pores
-6.84863	17.1594			Centrioles
-0.0417262	19.6425			Endosomes
-5.00267	-0.624765			Histones
-0.847958	-0.218455			Nuclear Speckles
5.23403	-17.6427			Nuclear Pores
11.324	-10.1306			Nuclear Pores
-0.671072	16.117			Peroxisomes
7.39283	-12.39			Nuclear Pores
1.17693	20.222			Endosomes
1.16006	18.4675			Endosomes
-7.19796	17.4771			Centrioles
-6.24501	-0.0370867			Histones
-0.104282	19.8354			Endosomes
-6.0914	1.12649			Histones
14.8735	-9.9626			Nuclear Pores
0.832893	18.7239			Endosomes
-6.11611	-1.13727			Histones
-9.40356	16.8859			Centrioles
-10.1417	-1.65161			Histones
-11.071	-3.02458			Histones
14.2444	-9.10436			Nuclear Pores
0.501888	3.69585			Cohesins
-9.89264	21.9644			Centrioles
-0.796955	1.29447			Histones
-10.4468	-1.96198			Nuclear Speckles
-10.1874	-3.86457			Histones
-9.14734	-0.136916			Histones
5.62829	-16.913			Nuclear Pores
-5.32365	0.0463618			Histones
-6.34133	-1.42832			Histones
-8.37314	-3.04582			Histones
0.509861	0.502116			Histones
1.18564	18.8796			Endosomes
-0.0334172	3.0695			Histones
8.3415	-15.0723			Nuclear Pores
-8.5044	17.8357			Centrioles
15.8104	-8.10921			Nuclear Pores
-4.15696	-0.778139			Histones
12.5305	-9.41215			Nuclear Pores
-7.70855	-3.63194			Histones
-11.3497	-3.90444			Histones
-8.56835	-1.44673			Histones
5.016	-14.6163			Nuclear Pores
-7.16781	-3.83421			Histones
-0.0656898	1.94467			Nuclear Speckles
10.4362	-10.4392			Nuclear Pores
-13.5804	15.702			Centrioles
6.78699	-15.9234			Nuclear Pores
-6.71163	-0.156766			Histones
10.6408	-13.0604			Nuclear Pores
-9.1636	-2.41206			Histones
7.03536	-10.3641			Nuclear Pores
8.91633	-13.9159			Nuclear Pores
8.229	-11.0855			Nuclear Pores
6.02521	-13.2185			Nuclear Pores
6.2187	-14.2475			Nuclear Pores
-11.2768	-3.7354			Histones
12.3219	-6.22125			Nuclear Pores
10.6959	-8.08983			Nuclear Pores
14.6317	-6.53835			Nuclear Pores
-5.30213	-0.504231			Cohesins
13.4409	-9.14222			Nuclear Pores
-0.170222	2.76956			Nuclear Speckles
-8.82006	-1.84382			Histones
-3.43447	3.88137			Cohesins
15.2567	-8.33201			Nuclear Pores
-0.770626	15.4019			Peroxisomes
7.22862	-12.1825			Nuclear Pores
12.0125	-8.21377			Nuclear Pores
-3.55538	-2.21202			Histones
-0.169328	3.16922			Nuclear Speckles
-3.49295	-2.50488			Histones
-10.1817	-4.185			Histones
5.93232	-12.7461			Nuclear Pores
8.72828	-12.1936			Nuclear Pores
-3.46831	-0.301655			Histones
16.3704	-5.71928			Nuclear Pores
12.2903	-7.5795			Nuclear Pores
-3.46516	18.0223			Centrioles
2.08166	3.67829			Nuclear Speckles
-4.49697	-2.95086			Histones
-1.00723	1.51102			Histones
-2.4078	16.4111			Endosomes
-2.1695	1.4631			Histones
-5.703	-2.39773			Histones
-2.78941	3.6602			Cohesins
0.240725	2.91987			Histones
-6.63331	22.3013			Centrioles
9.63451	-8.78317			Nuclear Pores
13.6382	-9.16018			Nuclear Pores
-4.5584	-1.45332			Histones
-3.56564	-2.16702			Histones
5.40774	-16.6297			Nuclear Pores
-11.812	13.8795			Centrioles
15.1653	-9.77962			Nuclear Pores
-5.78926	-1.68456			Nuclear Speckles
-5.53253	0.370315			Histones
-5.75262	-1.80601			Histones
-9.22154	-1.41985			Histones
-11.7123	12.3731			Centrioles
0.591823	17.3195			Peroxisomes
15.1573	-9.1778			Nuclear Pores
-7.64396	-0.660818			Nuclear Speckles
-13.0918	18.5723			Centrioles
8.16958	-14.7657			Nuclear Pores
13.8017	-11.2429			Nuclear Pores
-2.16227	1.86876			Histones
12.3473	-5.74798			Nuclear Pores
-0.73387	4.53394			Cohesins
-7.62802	-3.81652			Histones
-1.57504	17.8583			Peroxisomes
-2.26138	0.106704			Histones
-11.3009	20.7867			Centrioles
0.559722	19.3392			Peroxisomes
-12.3687	13.9029			Centrioles
10.4163	-7.36489			Nuclear Pores
10.3121	-14.3161			Nuclear Pores
8.3819	-14.1041			Nuclear Pores
-4.2629	-1.95486			Histones
-3.28527	-2.10673			Histones
0.89707	2.08709			Histones
1.17998	2.16772			Histones
-8.20424	22.313			Centrioles
15.376	-8.17093			Nuclear Pores
-9.01692	-0.66246			Histones
9.44597	-13.9355			Nuclear Pores
8.62116	-14.1973			Nuclear Pores
0.286273	3.507			Histones
0.791916	18.8435			Peroxisomes
-7.06859	-3.06359			Histones
-3.88608	-1.74066			Nuclear Speckles
9.88051	-12.8104			Nuclear Pores
11.413	-6.43113			Nuclear Pores
-3.98945	0.689097			Histones
7.69404	-10.5891			Nuclear Pores
-0.16456	2.53557			Nuclear Speckles
-4.17677	-0.528112			Histones
-6.66146	-0.388618			Histones
-9.54805	-0.898383			Histones
-0.304673	1.45718			Histones
5.10841	-15.7814			Nuclear Pores
16.4699	-7.85525			Nuclear Pores
0.626268	0.8796			Histones
-2.16267	2.09822			Histones
-2.00007	18.6174			Peroxisomes
1.13283	18.3118			Peroxisomes
14.9953	-6.16353			Nuclear Pores
13.1911	-9.7533			Nuclear Pores
10.1663	-15.4507			Nuclear Pores
13.5801	-11.0384			Nuclear Pores
-12.5246	13.6137			Centrioles
-1.42658	2.7271			Histones
-3.87473	-2.01982			Histones
-0.0403145	16.5373			Peroxisomes
10.1955	-8.82222			Nuclear Pores
6.41156	-12.7791			Nuclear Pores
14.0141	-5.17712			Nuclear Pores
-6.23937	0.5862			Histones
-6.09977	-3.93649			Histones
11.7545	-8.62428			Nuclear Pores
-1.34488	2.38294			Histones
1.37216	1.79126			Histones
16.7337	-6.44114			Nuclear Pores
-1.93683	-0.224255			Histones
1.92007	3.59978			Histones
-4.1218	0.321213			Histones
6.18754	-16.9077			Nuclear Pores
-0.41526	16.9779			Peroxisomes
0.973196	18.9465			Endosomes
-0.593442	15.6315			Peroxisomes
-10.34	21.526			Centrioles
-7.09808	-1.54703			Histones
6.23466	-13.8012			Nuclear Pores
-11.6197	14.8392			Endosomes
-2.68468	-0.520518			Nuclear Speckles
-9.79212	-4.34504			Nuclear Speckles
-5.90805	-3.33917			Nuclear Speckles
-7.14338	17.1995			Centrioles
-0.157888	3.09875			Histones
6.29368	-13.6837			Nuclear Pores
-5.21869	-1.31174			Histones
8.67757	-11.2931			Nuclear Pores
6.00589	-17.0088			Nuclear Pores
-10.6211	19.371			Centrioles
8.29255	-16.4822			Nuclear Pores
-3.76436	-0.81898			Histones
-11.914	-3.49664			Histones
-8.33734	-3.94866			Histones
6.69928	-14.1612			Nuclear Pores
-3.01172	-1.71237			Nuclear Speckles
6.15707	-15.1726			Nuclear Pores
6.35754	-15.0058			Nuclear Pores
15.0177	-9.88128			Nuclear Pores
-5.16889	20.3563			Centrioles
11.9147	-6.2887			Nuclear Pores
15.979	-8.09566			Nuclear Pores
11.4287	-12.6688			Nuclear Pores
9.8597	-11.1851			Nuclear Pores
12.9029	-5.57108			Nuclear Pores
10.1279	-9.90421			Nuclear Pores
-3.54025	-1.4505			Histones
7.6387	-16.9426			Nuclear Pores
-9.07872	21.9795			Centrioles
-10.7146	-2.17687			Histones
8.87444	-13.3972			Nuclear Pores
9.68643	-8.68723			Nuclear Pores
-10.3292	21.4987			Centrioles
-12.8269	18.8718			Centrioles
4.54601	-15.8576			Nuclear Pores
-9.13234	20.2292			Centrioles
-0.549123	2.73701			Nuclear Speckles
6.15793	-13.0592			Nuclear Pores
-10.3044	-3.4045			Nuclear Speckles
-9.51409	-2.73861			Histones
-0.512226	15.9679			Peroxisomes
0.804566	18.0897			Endosomes
10.9725	-8.09586			Nuclear Pores
8.4313	-14.3898			Nuclear Pores
10.3679	-12.0827			Nuclear Pores
-13.0038	14.7281			Centrioles
-4.24621	0.116762			Histones
7.78864	-11.6929			Nuclear Pores
-7.63379	-3.18361			Histones
-7.37364	-2.11028			Histones
8.28968	-15.8657			Nuclear Pores
-3.89574	0.720002			Histones
-6.42544	22.6146			Centrioles
9.30518	-8.66367			Nuclear Pores
10.9477	-7.02997			Nuclear Pores
-1.51575	-1.04683			Histones
-9.40257	-3.7181			Histones
-0.967366	16.1536			Peroxisomes
-8.37726	-1.72925			Histones
11.4844	-11.7244			Nuclear Pores
-8.03716	1.95233			Cohesins
-5.90382	-1.33088			Histones
-2.88833	-0.573328			Histones
14.8213	-9.23267			Nuclear Pores
8.86698	-10.1496			Nuclear Pores
-0.539568	15.5483			Endosomes
9.21509	-15.9469			Nuclear Pores
10.3709	-7.58982			Nuclear Pores
11.9976	-11.9218			Nuclear Pores
11.1761	-11.6255			Nuclear Pores
9.39106	-15.0064			Nuclear Pores
0.238256	1.34012			Histones
13.1735	-9.35612			Nuclear Pores
0.189312	0.889788			Nuclear Speckles
1.3774	2.79067			Nuclear Speckles
10.4342	-13.2442			Nuclear Pores
-3.6135	0.951484			Histones
-6.56507	-4.04898			Histones
-9.1883	-2.94412			Histones
10.9621	-9.2337			Nuclear Pores
7.49422	-12.5144			Nuclear Pores
-7.69505	17.4598			Centrioles
12.62	-11.0965			Nuclear Pores
-9.36862	15.1968			Centrioles
-9.10621	-2.85252			Histones
9.8597	-13.3204			Nuclear Pores
-8.24756	-1.09763			Histones
-8.56655	14.0727			Centrioles
-3.63804	0.249959			Histones
0.905577	18.0928			Peroxisomes
12.0253	-7.12013			Nuclear Pores
-8.63706	-4.45179			Histones
-9.00114	-0.516981			Nuclear Speckles
-10.1176	-3.68054			Nuclear Speckles
6.83502	-16.888			Nuclear Pores
13.1309	-10.6168			Nuclear Pores
13.0444	-9.72416			Nuclear Pores
10.5949	-9.19512			Nuclear Pores
-0.28197	4.6901			Cohesins
-3.7733	-0.790916			Histones
-0.750064	2.5764			Histones
-10.3088	21.2507			Centrioles
6.56487	-15.1745			Nuclear Pores
-3.63973	4.0912			Cohesins
-0.406894	2.93383			Histones
8.63019	-11.6338			Nuclear Pores
-9.05918	3.18372			Cohesins
-0.731454	17.6813			Endosomes
9.12743	-11.0111			Nuclear Pores
-1.75168	0.851428			Nuclear Speckles
0.598592	1.43582			Histones
12.8048	-8.56865			Nuclear Pores
-10.3755	21.2728			Centrioles
11.0899	-8.08931			Nuclear Pores
-11.5022	19.3471			Centrioles
-0.832458	15.9332			Endosomes
-9.71453	-0.830813			Histones
0.0330631	2.57405			Nuclear Speckles
-2.58107	-1.58073			Histones
7.30453	-16.9901			Nuclear Pores
-3.48956	-2.31183			Nuclear Pores
12.4987	-5.87875			Nuclear Pores
12.6611	-9.64739			Nuclear Pores
-7.04	-1.8755			Histones
-7.11875	-1.48154			Histones
-12.2169	19.8756			Centrioles
-7.14956	-1.46996			Histones
0.198593	3.51424			Nuclear Speckles
-0.758766	1.06964			Nuclear Speckles
11.6052	-9.25411			Nuclear Pores
5.99152	-12.7982			Nuclear Pores
-12.9045	14.936			Centrioles
7.21128	-11.2161			Nuclear Pores
-8.55684	-1.94431			Histones
8.86188	-13.1909			Nuclear Pores
8.03772	-14.7109			Nuclear Pores
1.332	19.3614			Peroxisomes
6.44435	-13.9053			Nuclear Pores
-5.70178	20.1997			Centrioles
-4.20972	-2.40414			Nuclear Speckles
12.2627	-11.6845			Nuclear Pores
0.863219	1.96861			Histones
1.21119	19.2463			Endosomes
-7.14846	22.8013			Centrioles
-3.03562	4.47055			Cohesins
-2.87284	-0.776774			Histones
-9.29677	-3.68854			Histones
16.1241	-5.8512			Nuclear Pores
7.5095	-12.3993			Nuclear Pores
-7.61421	-0.735481			Histones
-5.36039	0.628812			Histones
-3.60943	3.93342			Cohesins
-12.1885	13.5601			Centrioles
-5.00853	-0.860107			Histones
-7.07032	-0.0468458			Histones
6.4755	-15.4735			Nuclear Pores
-8.20638	-0.0142383			Histones
6.06064	-12.8536			Nuclear Pores
7.07466	-17.0388			Nuclear Pores
-11.1816	-3.60099			Histones
-5.07312	0.783038			Histones
-7.03851	-1.45244			Histones
-2.1501	0.921959			Nuclear Speckles
-11.2733	-3.18017			Histones
12.5949	-7.40724			Nuclear Pores
-4.52261	-0.00706594			Histones
-3.47146	0.334245			Nuclear Speckles
6.31387	-11.6536			Nuclear Pores
7.33919	-10.8751			Nuclear Pores
4.8975	-14.3957			Nuclear Pores
-3.59074	-1.65615			Histones
-8.88876	18.8953			Centrioles
-0.665399	1.57739			Histones
-0.631366	15.6909			Peroxisomes
6.05251	-13.2592			Nuclear Pores
-10.4905	-1.90521			Histones
-3.21794	1.29216			Histones
-10.1917	14.996			Centrioles
8.55432	-13.5556			Nuclear Pores
-12.0231	19.1663			Centrioles
1.1905	19.244			Peroxisomes
12.8736	-7.08512			Nuclear Pores
11.5864	-8.45574			Nuclear Pores
-3.92444	0.0443159			Histones
12.0294	-8.10505			Nuclear Pores
-2.94671	18.8169			Endosomes
0.300928	0.640411			Histones
-11.977	12.7475			Centrioles
-9.19134	14.9086			Centrioles
6.4791	-14.4577			Nuclear Pores
-10.7103	17.1486			Centrioles
-9.65808	-2.18057			Histones
-2.30485	4.36704			Cohesins
1.10176	3.89287			Histones
-3.18754	17.43			Endosomes
12.558	-8.83963			Nuclear Pores
-0.525058	0.662918			Nuclear Speckles
-2.3091	18.5307			Endosomes
-3.80933	3.40644			Cohesins
0.813676	1.19474			Nuclear Speckles
-3.91328	-2.64811			Nuclear Speckles
-3.34715	-2.06157			Histones
-5.18421	3.32122			Cohesins
12.1491	-11.9989			Nuclear Pores
-0.964452	1.08747			Histones
1.39283	20.1157			Endosomes
-11.0374	-2.58512			Histones
12.5303	-8.76922			Nuclear Pores
-12.8341	19.1676			Centrioles
-6.86178	-3.00713			Histones
-4.05842	17.1852			Centrioles
-7.73985	-3.91601			Histones
-0.70876	0.0152699			Nuclear Speckles
-8.20514	2.80997			Cohesins
-7.53824	-5.20631			Histones
-1.31159	0.334814			Histones
4.14603	-16.3694			Nuclear Pores
-4.58892	-1.54468			Histones
10.0722	-11.4823			Nuclear Pores
14.4524	-9.65841			Nuclear Pores
-3.59393	1.94975			Histones
14.4151	-10.7219			Nuclear Pores
1.23139	20.1433			Endosomes
-11.3091	-3.44045			Histones
-3.86573	0.698217			Histones
-1.89245	-1.68369			Histones
13.8324	-10.441			Nuclear Pores
-10.4644	-4.38424			Histones
10.0715	-9.45087			Nuclear Pores
-13.1538	15.6295			Centrioles
16.7471	-7.63115			Nuclear Pores
0.676686	4.44924			Histones
-6.30108	-3.61284			Histones
10.5091	-14.063			Nuclear Pores
1.70856	3.66585			Histones
-3.57956	-2.0982			Nuclear Speckles
-5.57784	-2.57742			Histones
-6.01009	-1.31983			Histones
-2.94428	-2.40121			Histones
-8.24802	18.4845			Centrioles
7.0702	-16.8118			Nuclear Pores
-1.16539	17.9519			Peroxisomes
10.3189	-7.86715			Nuclear Pores
-13.3718	15.8723			Centrioles
7.29306	-14.4584			Nuclear Pores
-2.45746	18.0531			Centrioles
1.01177	19.8358			Endosomes
-4.30233	0.816213			Histones
-2.98566	-0.90032			Histones
10.2081	-9.27764			Nuclear Pores
-5.24777	-0.840368			Histones
9.41902	-8.26453			Nuclear Pores
1.80999	3.24939			Histones
11.3256	-7.60551			Nuclear Pores
9.58252	-8.62425			Nuclear Pores
14.7237	-7.98935			Nuclear Pores
-3.98539	-2.20122			Histones
10.3658	-9.48191			Nuclear Pores
12.6431	-10.7627			Nuclear Pores
-8.06607	-3.64978			Histones
-5.77026	22.9224			Centrioles
-8.35434	16.1332			Centrioles
-6.14128	20.2731			Centrioles
-6.0101	-2.66294			Histones
13.5798	-8.62114			Nuclear Pores
5.02157	-14.6428			Nuclear Pores
-8.63194	-3.22888			Nuclear Speckles
-0.312565	17.9724			Endosomes
-9.8778	-2.26627			Histones
7.44573	-14.9097			Nuclear Pores
15.9054	-8.8079			Nuclear Pores
-7.97179	-3.48188			Histones
-9.74644	-3.21479			Nuclear Speckles
-10.2887	21.0257			Centrioles
-3.19383	-1.01883			Nuclear Speckles
1.08481	4.14759			Nuclear Speckles
-6.91731	-2.62162			Histones
-8.26825	3.37244			Cohesins
-9.24407	-0.725129			Nuclear Speckles
4.37416	-15.9479			Nuclear Pores
-2.37956	1.3324			Histones
-5.72269	-1.45642			Histones
-7.94128	-4.74467			Histones
4.76036	-15.1469			Nuclear Pores
11.7964	-11.6608			Nuclear Pores
-11.012	-4.39565			Histones
-7.83444	2.80313			Cohesins
-2.42554	4.01835			Cohesins
-1.96597	1.63357			Histones
-0.306538	15.9057			Endosomes
10.0927	-11.8997			Nuclear Speckles
10.2968	-9.23077			Nuclear Pores
-9.9155	15.0662			Centrioles
-4.54388	-1.05901			Histones
-7.50313	-0.890718			Histones
-5.84617	-1.17574			Histones
4.37413	-16.6904			Nuclear Pores
-4.13969	17.363			Centrioles
-2.96296	4.17543			Cohesins
10.8755	-13.3031			Nuclear Pores
-10.3467	-3.73825			Histones
11.2956	-12.9569			Nuclear Pores
12.1336	-6.9471			Nuclear Pores
-3.16585	17.952			Endosomes
15.4169	-9.0823			Nuclear Pores
2.96641	-14.5272			Nuclear Pores
-7.17971	-1.64212			Histones
-4.68533	4.32724			Cohesins
-8.02512	14.3494			Centrioles
-4.76198	3.51571			Cohesins
-10.3785	-2.11791			Histones
-1.69411	-1.30838			Histones
5.48387	-14.7652			Nuclear Pores
-7.32797	-0.958267			Nuclear Speckles
-5.78082	19.2167			Centrioles
5.19998	-14.1713			Nuclear Pores
-2.99179	18.7839			Centrioles
-0.30629	2.82048			Histones
4.49219	-15.0672			Nuclear Pores
4.81503	-14.2338			Nuclear Pores
-13.6941	15.5121			Centrioles
12.7349	-11.4838			Nuclear Pores
1.15348	19.0447			Endosomes
-8.17524	-0.608123			Histones
6.46235	-14.902			Nuclear Pores
-6.9326	16.007			Centrioles
-5.66925	-3.32747			Histones
-5.78812	0.550539			Histones
1.09588	18.4522			Peroxisomes
9.49737	-14.5142			Nuclear Pores
-7.99144	3.34283			Cohesins
-7.58683	0.383199			Histones
5.71931	-14.7119			Nuclear Pores
-12.739	18.2374			Centrioles
-5.10793	-1.19292			Nuclear Speckles
8.39758	-15.3485			Nuclear Pores
1.16871	18.374			Peroxisomes
-6.95215	-0.719776			Histones
-0.678357	15.9811			Peroxisomes
0.581137	17.449			Peroxisomes
-6.1142	19.4215			Centrioles
-3.05346	-0.734883			Histones
-6.90753	-1.34472			Histones
-4.92438	-0.332232			Nuclear Speckles
-2.34728	0.921664			Histones
7.62515	-10.3605			Nuclear Pores
13.6524	-10.3968			Nuclear Pores
0.792245	1.4414			Nuclear Speckles
-9.08022	-1.88691			Histones
12.4475	-5.68745			Nuclear Pores
-4.79409	-3.09196			Histones
-3.62528	2.50265			Histones
1.1423	19.4384			Peroxisomes
4.16719	-15.282			Nuclear Pores
14.4608	-8.58699			Nuclear Pores
-4.23119	-0.0238492			Histones
-9.32593	19.2979			Centrioles
8.5879	-10.6982			Nuclear Pores
0.488154	19.0393			Endosomes
-2.21364	0.501617			Histones
9.22278	-11.0245			Nuclear Pores
10.9835	-7.20646			Nuclear Pores
-3.27513	-0.698557			Histones
-4.636	3.60585			Cohesins
-3.83585	-2.48636			Histones
-8.88728	19.9634			Centrioles
7.22579	-15.5128			Nuclear Pores
12.4887	-11.9043			Nuclear Pores
14.3945	-10.278			Nuclear Pores
-1.39667	19.3078			Centrioles
10.9305	-13.124			Nuclear Pores
-6.45731	-2.59253			Histones
7.16115	-11.8295			Nuclear Pores
6.57637	-16.8284			Nuclear Pores
-1.03002	0.0157991			Histones
-3.14739	4.39238			Cohesins
-3.66008	0.774242			Histones
14.4924	-7.34084			Nuclear Pores
-11.4327	18.0325			Centrioles
11.8056	-6.18904			Nuclear Pores
-9.96143	21.5361			Centrioles
0.074666	1.9276			Histones
-4.72287	-2.68026			Histones
-0.926511	-0.828944			Histones
0.609136	1.10246			Nuclear Speckles
-0.0998474	3.00542			Nuclear Speckles
-0.12119	1.10348			Histones
8.22697	-15.2895			Nuclear Pores
-1.42331	4.54965			Cohesins
-12.0953	13.6522			Centrioles
16.9462	-7.23406			Nuclear Pores
-5.03937	2.26446			Cohesins
16.7443	-7.48526			Nuclear Pores
1.81738	4.27172			Nuclear Speckles
-8.06405	-4.06211			Histones
12.0265	-8.23064			Nuclear Pores
15.6474	-8.37273			Nuclear Pores
-11.9551	13.7939			Centrioles
-7.03765	-3.57481			Histones
0.196955	17.0364			Endosomes
-2.49915	18.0703			Endosomes
-9.89703	-2.41758			Histones
12.1578	-7.71437			Nuclear Pores
8.07141	-11.2448			Nuclear Pores
0.910616	18.6893			Peroxisomes
13.8091	-5.05619			Nuclear Pores
8.99043	-10.8247			Nuclear Pores
13.4956	-11.3744			Nuclear Pores
-1.65189	2.87278			Histones
15.2458	-9.38395			Nuclear Pores
-6.7105	0.68758			Histones
4.74877	-14.801			Nuclear Pores
13.5486	-10.4158			Nuclear Pores
-6.41101	19.796			Centrioles
-2.94356	0.847011			Histones
9.87869	-14.5706			Nuclear Pores
-7.70632	-3.19983			Histones
-5.12443	-1.31419			Histones
-9.9973	16.4712			Centrioles
-8.1765	-1.19898			Histones
5.07922	-14.2547			Nuclear Pores
7.04861	-15.9297			Nuclear Pores
-5.30075	-2.84269			Nuclear Speckles
14.9866	-9.21078			Nuclear Pores
-9.4873	14.9989			Centrioles
11.1326	-9.01066			Nuclear Pores
-3.78762	1.85142			Histones
1.53286	2.91132			Nuclear Speckles
-11.2013	20.4582			Centrioles
8.48518	-14.8227			Nuclear Pores
15.3123	-9.69918			Nuclear Pores
-10.5475	12.9962			Centrioles
-10.6323	20.5964			Centrioles
-11.7673	13.4332			Centrioles
14.4127	-9.26234			Nuclear Pores
-7.89515	-1.92905			Histones
-3.7583	18.8659			Endosomes
-8.07811	18.9701			Centrioles
14.4559	-8.71692			Nuclear Pores
7.13764	-16.8305			Nuclear Pores
6.87049	-11.7136			Nuclear Pores
-6.39809	-2.13976			Nuclear Pores
16.0225	-6.6896			Nuclear Pores
4.34273	-15.0365			Nuclear Pores
-12.2697	12.9311			Centrioles
6.1326	-15.508			Nuclear Pores
-5.08219	-0.938			Histones
-12.2921	17.7511			Centrioles
-7.95255	-2.60868			Histones
11.3078	-8.93507			Nuclear Pores
-6.41808	-1.27282			Histones
-9.89646	-2.97535			Histones
14.0516	-8.24268			Nuclear Pores
5.23461	-15.5881			Nuclear Pores
-8.09766	3.01583			Cohesins
-7.50243	-4.40094			Histones
-0.123105	2.72193			Nuclear Speckles
-7.44689	3.19527			Cohesins
12.7716	-7.45294			Nuclear Pores
-12.0726	15.796			Centrioles
-0.817604	2.99181			Nuclear Speckles
-5.34748	1.49319			Histones
12.547	-6.18519			Nuclear Pores
8.12526	-12.7734			Nuclear Pores
0.882897	19.397			Peroxisomes
-3.13566	16.8125			Peroxisomes
-1.72117	0.857262			Histones
9.50849	-10.4166			Nuclear Pores
-11.4962	-4.11138			Histones
-8.05751	-3.18517			Histones
6.96076	-15.4171			Nuclear Pores
-0.0843204	18.9064			Endosomes
6.59391	-14.6931			Nuclear Pores
-9.2144	-2.61445			Histones
0.613106	3.28397			Nuclear Speckles
0.0490146	2.60998			Nuclear Speckles
10.6713	-13.5692			Nuclear Pores
2.88197	-14.894			Nuclear Pores
-11.5646	14.7158			Centrioles
-9.05836	20.3559			Centrioles
-3.17822	15.9486			Histones
-7.1866	2.79868			Cohesins
-4.91438	-3.05804			Histones
9.98941	-11.1273			Nuclear Pores
-3.61587	0.348299			Histones
-8.03611	15.2513			Centrioles
-13.3395	14.42			Centrioles
-4.59754	-0.639776			Histones
14.9024	-4.81639			Nuclear Pores
13.3274	-5.44508			Nuclear Pores
-1.12526	2.39653			Histones
11.3904	-9.37946			Nuclear Pores
11.0847	-12.5356			Nuclear Pores
9.06967	-10.4984			Nuclear Pores
3.57392	-13.6917			Nuclear Pores
-6.76849	-4.83822			Histones
9.80006	-8.00141			Nuclear Pores
-10.8029	-3.07635			Histones
0.421637	18.8294			Endosomes
-10.4752	-1.64137			Histones
-5.2357	-2.20819			Histones
-2.02371	2.93195			Nuclear Speckles
-5.04068	17.8464			Centrioles
-3.84094	17.3122			Endosomes
9.72137	-14.0503			Nuclear Pores
0.241407	19.4478			Endosomes
13.6464	-11.3963			Nuclear Pores
9.73767	-12.9478			Nuclear Pores
-13.3472	14.7011			Centrioles
-6.17899	-4.70275			Histones
-6.54314	-3.82158			Nuclear Speckles
-12.1565	13.3844			Centrioles
-1.7009	16.3052			Endosomes
11.0715	-12.6018			Nuclear Pores
-10.2508	-3.39909			Histones
16.2027	-8.09139			Nuclear Pores
9.18332	-11.3597			Nuclear Pores
0.660083	18.7618			Endosomes
-4.14135	-2.54197			Histones
14.8167	-9.95607			Nuclear Pores
-0.603877	1.63808			Nuclear Speckles
-0.220879	16.756			Peroxisomes
-10.2626	-2.11019			Histones
-1.84515	4.32082			Cohesins
-5.60513	-4.02298			Histones
6.02351	-17.2506			Nuclear Pores
-9.44642	-2.90361			Histones
-4.35668	1.7889			Nuclear Speckles
-10.8121	-2.76266			Nuclear Pores
-5.21392	4.18619			Cohesins
1.32382	2.12591			Nuclear Speckles
-11.0452	-2.9159			Histones
-6.81816	0.0156976			Histones
-4.97941	19.3205			Centrioles
-1.9619	17.3709			Endosomes
6.77327	-13.2779			Nuclear Pores
7.9819	-10.7424			Nuclear Pores
16.6657	-7.75938			Nuclear Pores
-2.54794	0.0274588			Nuclear Speckles
-10.017	-3.06927			Histones
-10.2823	17.574			Centrioles
-12.6613	15.2244			Centrioles
-12.2855	14.1788			Centrioles
14.1483	-6.74434			Nuclear Pores
7.48083	-15.0845			Nuclear Pores
-6.91009	19.0831			Centrioles
1.31199	20.0952			Endosomes
12.6255	-7.4202			Nuclear Pores
-2.31599	0.928008			Nuclear Speckles
10.4189	-13.7251			Nuclear Pores
6.3432	-16.3998			Nuclear Pores
-0.214718	16.1091			Endosomes
0.570898	19.7486			Endosomes
9.31711	-13.8829			Nuclear Pores
-3.56407	-0.6276			Histones
-2.63563	0.622615			Nuclear Speckles
-10.2786	-1.36822			Histones
10.3998	-10.5848			Nuclear Pores
9.21389	-8.35763			Nuclear Pores
-13.0898	16.8061			Centrioles
-4.87461	-0.461976			Nuclear Speckles
-6.29364	19.8857			Centrioles
-3.49792	4.06656			Cohesins
15.1992	-4.72919			Nuclear Pores
16.578	-7.01716			Nuclear Pores
11.1786	-12.2986			Nuclear Pores
-7.588	16.9052			Centrioles
-13.0687	15.4931			Centrioles
0.121316	3.43173			Histones
-0.119647	15.9544			Peroxisomes
11.4236	-10.9107			Nuclear Pores
6.71643	-11.6251			Nuclear Pores
10.0858	-12.388			Nuclear Pores
-9.20056	22.2705			Centrioles
-12.8489	18.1887			Centrioles
-1.5668	19.2482			Centrioles
-12.5443	16.7621			Centrioles
15.9299	-7.87795			Nuclear Pores
0.530513	16.8381			Peroxisomes
-9.34751	-3.7927			Histones
4.5286	-15.4982			Nuclear Pores
5.67163	-14.1588			Nuclear Pores
-1.589	4.0318			Cohesins
9.04683	-8.12826			Nuclear Pores
11.0909	-7.26085			Nuclear Pores
9.67357	-9.71651			Nuclear Pores
0.91703	17.9328			Endosomes
-8.34468	-2.32782			Histones
-5.36783	-2.55511			Histones
8.12037	-14.5678			Nuclear Pores
13.1607	-5.92433			Nuclear Pores
4.99788	-15.3576			Nuclear Pores
15.9335	-6.63465			Nuclear Pores
-2.04464	4.33057			Cohesins
3.09205	-15.0287			Nuclear Pores
-11.428	12.9644			Centrioles
-6.59022	-0.208666			Histones
10.5976	-8.57769			Nuclear Pores
7.78686	-16.3572			Nuclear Pores
1.53466	19.9641			Endosomes
-12.5374	19.342			Centrioles
-1.20799	4.34302			Cohesins
-11.0158	-4.44598			Histones
-6.83341	-3.00072			Histones
-1.39376	2.3683			Histones
-9.28555	-0.363059			Histones
-6.7335	19.9011			Centrioles
9.66939	-14.3593			Nuclear Pores
15.2618	-8.73151			Nuclear Pores
-11.0473	16.7313			Centrioles
6.99652	-17.4413			Nuclear Pores
-8.25722	-1.21444			Histones
-7.19493	22.2136			Centrioles
-8.52181	-1.01956			Nuclear Speckles
-0.634276	17.0991			Endosomes
-8.53246	17.5779			Centrioles
-6.61963	0.460734			Histones
0.938692	19.6203			Peroxisomes
10.5488	-9.64352			Nuclear Pores
15.2892	-6.04449			Nuclear Pores
0.516694	16.7517			Endosomes
5.9585	-14.2012			Nuclear Pores
-4.09475	4.30331			Cohesins
4.96372	-15.0347			Nuclear Pores
8.47218	-11.571			Nuclear Pores
-8.34107	3.67761			Cohesins
-0.742134	18.4326			Endosomes
-0.641582	1.18981			Nuclear Speckles
-9.69649	14.5503			Centrioles
9.30993	-10.47			Nuclear Pores
-11.2147	-3.90141			Histones
-5.61284	0.289176			Histones
-5.15503	-1.34247			Histones
4.13226	-16.7007			Nuclear Pores
1.93807	3.8508			Nuclear Speckles
9.96901	-12.9628			Nuclear Pores
-9.54409	-1.49894			Histones
11.5459	-13.6704			Nuclear Pores
-4.35424	0.153598			Histones
-7.51632	-4.14998			Histones
-10.7522	21.1488			Centrioles
-8.95253	-3.44414			Histones
-1.7599	1.86574			Histones
7.12126	-15.0691			Nuclear Pores
7.49692	-11.177			Histones
-3.47456	-1.17867			Histones
4.34588	-16.271			Nuclear Pores
-9.15108	-2.41108			Histones
7.78954	-12.4344			Nuclear Pores
-6.94137	19.2936			Centrioles
-4.2344	0.61368			Histones
-5.55659	-3.58342			Histones
14.8959	-8.47752			Nuclear Pores
-3.76664	0.0304016			Histones
10.3261	-7.32042			Nuclear Pores
15.8564	-8.73616			Nuclear Pores
-8.44739	14.5384			Centrioles
-3.42474	0.34838			Histones
-13.2018	14.4795			Centrioles
-0.664397	1.639			Nuclear Speckles
-8.46734	15.2525			Centrioles
8.76807	-13.1104			Nuclear Pores
-2.09355	1.87916			Nuclear Speckles
-8.3491	-4.98309			Histones
11.3882	-13.4301			Nuclear Pores
6.77202	-11.8157			Nuclear Pores
-10.9433	-4.01667			Histones
-4.96852	0.550322			Histones
-7.37932	-2.34633			Histones
-7.24105	-2.27052			Histones
-9.88728	15.8998			Centrioles
-10.2034	15.3261			Centrioles
-9.66347	-3.49656			Histones
-2.66936	17.2441			Endosomes
1.95717	3.33298			Histones
-11.4893	-3.03176			Histones
-8.80998	22.5223			Centrioles
-8.47433	2.70513			Cohesins
-6.59728	0.894721			Nuclear Speckles
-8.55807	-3.93645			Histones
-13.6782	16.3467			Centrioles
-12.1953	19.8122			Centrioles
-9.82538	-2.39372			Histones
0.608164	4.44377			Cohesins
10.1976	-10.0694			Nuclear Pores
16.2185	-7.776			Nuclear Pores
-10.0139	-3.40426			Nuclear Pores
-8.28679	-3.30314			Histones
10.6349	-7.04246			Nuclear Pores
11.3792	-10.5584			Nuclear Pores
-7.57202	-1.85144			Histones
11.5446	-11.4003			Nuclear Pores
-5.56883	-1.83974			Histones
-13.4536	17.7414			Centrioles
-2.0111	2.29345			Cohesins
-4.89524	-2.58027			Histones
-8.49049	-0.131056			Histones
17.2006	-6.37305			Nuclear Pores
0.216618	17.9391			Endosomes
-12.0133	13.1114			Centrioles
7.89592	-10.7584			Nuclear Pores
-10.0414	-3.33645			Histones
-9.67372	-2.48436			Histones
-4.70796	-1.48879			Histones
-4.88736	-1.30182			Histones
13.8812	-11.2327			Nuclear Pores
14.7401	-10.4903			Nuclear Pores
-10.0045	-2.99127			Histones
-13.1655	14.2611			Centrioles
-6.56228	-3.18724			Histones
9.11421	-13.3448			Nuclear Pores
-10.9539	-3.07443			Histones
-7.61231	-4.04798			Histones
-4.43356	0.195946			Histones
4.98083	-14.5665			Nuclear Pores
-11.2303	-3.19737			Histones
4.85623	-15.2341			Nuclear Pores
-7.05826	18.3995			Centrioles
0.48704	17.1397			Peroxisomes
-11.0181	12.4803			Centrioles
-7.30171	3.69556			Cohesins
-2.75188	1.86555			Histones
0.951629	4.01646			Nuclear Speckles
9.27487	-14.8857			Nuclear Pores
12.8778	-5.72474			Nuclear Pores
1.76818	3.62142			Histones
-0.172153	19.8584			Endosomes
9.92371	-7.33412			Nuclear Pores
4.58748	-14.2538			Nuclear Pores
-8.55962	22.4176			Centrioles
-9.00077	-2.16088			Histones
-4.36014	0.914055			Histones
8.26108	-15.3988			Nuclear Pores
10.2823	-12.3256			Nuclear Pores
-9.72385	-3.89365			Histones
-3.29882	2.03356			Histones
4.81278	-15.547			Nuclear Pores
11.2643	-8.68625			Nuclear Pores
-7.73999	17.8108			Centrioles
0.692469	17.4136			Peroxisomes
-5.31521	-1.15963			Histones
-9.15245	16.297			Centrioles
5.47467	-14.8499			Nuclear Pores
-7.30722	-2.151			Histones
-9.07895	-2.39424			Histones
-10.3917	21.5624			Centrioles
-7.98907	-1.73652			Histones
-9.77245	-2.95538			Histones
-3.64937	18.1847			Endosomes
-1.5688	-0.2459			Histones
4.65212	-16.7206			Nuclear Pores
-3.48601	-0.110841			Histones
-1.446	2.02181			Nuclear Speckles
10.5964	-8.85819			Nuclear Pores
10.7871	-13.0585			Nuclear Pores
7.83077	-16.1562			Nuclear Pores
-0.251878	0.464669			Histones
9.8865	-8.37951			Nuclear Pores
-3.31644	0.664353			Histones
-0.637137	-0.0971614			Histones
-0.483688	15.6955			Peroxisomes
14.9016	-9.28702			Nuclear Pores
-4.48066	-1.05733			Histones
-8.62124	-1.23997			Histones
8.36072	-11.2942			Nuclear Pores
9.22221	-13.9169			Nuclear Pores
-3.58389	1.15188			Histones
-2.22084	1.73194			Histones
-9.18896	15.3943			Centrioles
-9.50943	-2.3022			Histones
-6.07893	-0.792638			Histones
-10.8464	18.372			Centrioles
-8.68436	-5.08307			Histones
-7.0507	-0.85182			Histones
-9.66969	-3.93603			Histones
6.241	-15.2674			Nuclear Pores
-6.43707	17.4381			Centrioles
-4.04731	17.3829			Endosomes
-12.6915	16.8973			Centrioles
-8.29269	-4.5574			Histones
-1.55794	4.49079			Cohesins
-5.15661	16.9392			Endosomes
-4.2025	-0.894591			Nuclear Speckles
-5.21151	-1.8598			Histones
11.1327	-13.5936			Nuclear Pores
-8.73972	-3.21149			Histones
1.46036	18.0672			Peroxisomes
-12.7817	19.1395			Centrioles
-10.4048	-3.24774			Histones
13.0552	-8.8425			Nuclear Pores
1.37001	20.1296			Endosomes
-5.44266	20.6373			Centrioles
-0.49969	2.16099			Nuclear Speckles
-7.34185	2.19456			Cohesins
-4.3836	17.1863			Endosomes
-0.100222	19.5578			Endosomes
-2.52966	4.31387			Cohesins
-9.87525	-3.52348			Nuclear Speckles
12.8206	-10.6191			Nuclear Pores
-0.534353	16.8596			Centrioles
-6.28957	3.05075			Cohesins
-8.54482	16.0955			Centrioles
-6.10732	-2.71469			Histones
-2.38165	4.16707			Cohesins
-2.25506	17.5031			Endosomes
-0.728047	16.3898			Histones
5.08884	-14.0396			Nuclear Pores
12.9738	-9.8818			Nuclear Pores
8.40941	-11.782			Nuclear Pores
-5.18174	-3.10911			Histones
10.6376	-9.48963			Nuclear Pores
12.6638	-8.69444			Nuclear Pores
-5.84707	22.9278			Centrioles
6.23347	-16.0847			Nuclear Pores
-11.3895	14.9822			Centrioles
-5.6969	-3.77663			Nuclear Pores
-8.79876	17.2973			Centrioles
6.42989	-12.018			Nuclear Pores
12.2698	-6.48836			Nuclear Pores
15.9241	-7.48264			Nuclear Pores
-0.0240714	3.61139			Histones
-2.07769	-1.34966			Histones
-0.628291	15.917			Peroxisomes
-10.0443	-3.29065			Histones
1.0319	18.954			Peroxisomes
0.690523	19.6768			Endosomes
10.0034	-9.57711			Nuclear Pores
1.29094	18.7601			Endosomes
9.04763	-13.1432			Nuclear Pores
-6.16306	1.82669			Cohesins
-11.1283	-2.82337			Histones
9.17838	-13.8359			Cohesins
1.41644	19.4			Endosomes
-7.85106	-3.74168			Histones
-5.82453	-0.621376			Histones
-5.13277	-0.0793913			Histones
6.99253	-14.5966			Nuclear Pores
0.26255	17.6596			Peroxisomes
-9.14648	-1.6837			Histones
-0.83539	4.47698			Cohesins
-9.49197	-1.4249			Nuclear Speckles
-4.05056	-1.39526			Histones
0.247623	17.0812			Endosomes
-6.47583	-4.78154			Histones
-6.81482	-1.33587			Histones
7.90511	-16.3847			Nuclear Pores
-0.739759	4.59537			Cohesins
12.8685	-11.3638			Nuclear Pores
12.4829	-8.54216			Nuclear Pores
-4.64383	-1.68464			Nuclear Speckles
-0.00928436	18.6333			Endosomes
11.7901	-9.4587			Nuclear Pores
-2.50758	2.39403			Histones
-1.60956	0.587089			Histones
15.2642	-9.02242			Nuclear Pores
-10.0687	-3.36321			Histones
5.6956	-14.3189			Nuclear Pores
9.89537	-10.4581			Nuclear Pores
0.728454	18.1425			Endosomes
7.93373	-9.26442			Nuclear Pores
-3.58941	17.8759			Endosomes
8.72116	-8.59197			Nuclear Pores
0.262828	19.7433			Endosomes
13.9785	-8.92788			Nuclear Pores
-8.5019	-3.04631			Nuclear Speckles
-3.04141	3.75669			Cohesins
-6.13667	-2.38011			Histones
14.0596	-6.72625			Nuclear Pores
11.8978	-11.3077			Nuclear Pores
-10.2499	16.6201			Centrioles
14.5855	-10.8502			Nuclear Pores
9.959	-7.6933			Nuclear Pores
15.8056	-7.84729			Nuclear Pores
2.05886	4.23313			Nuclear Speckles
-11.1442	-3.02417			Histones
-1.02977	15.995			Endosomes
-10.0541	-0.996918			Histones
-8.16718	-1.40424			Histones
14.8209	-9.14565			Nuclear Pores
1.16304	2.34788			Histones
-9.45399	0.129969			Histones
12.4971	-6.01276			Nuclear Pores
-10.6994	-1.81132			Histones
-4.13743	-2.05208			Histones
8.20484	-9.6545			Nuclear Pores
-8.46818	15.2957			Centrioles
6.98503	-11.3621			Nuclear Pores
-1.79242	-1.12225			Histones
7.27158	-12.268			Nuclear Pores
-0.0181538	19.0046			Endosomes
9.65566	-14.3897			Nuclear Pores
[truncated: 46,410 more rows]
