# Supplementary material for: Interpretable representation learning for 3D multi-piece intracellular structures using point clouds
Source: Nat Methods. 2025 Jul 3;22(7):1531–44. doi: 10.1038/s41592-025-02729-9 (PMC12240800; doi:10.1038/s41592-025-02729-9)
Supplement: Supplementary file 9 — Statistical source data. [file 41592_2025_2729_MOESM9_ESM.xlsx]

## Sheet: ED5_source_data
model	top_1_acc	top_2_acc	top_3_acc	cv	vol_bin	features
Rotation invariant point cloud representation	0.475921	0.770538	0.912181	0	(533.383, 676.015)	Rotation invariant point cloud representation
Rotation invariant point cloud representation	0.478754	0.752125	0.916431	1	(533.383, 676.015)	Rotation invariant point cloud representation
Rotation invariant point cloud representation	0.494334	0.763456	0.919263	2	(533.383, 676.015)	Rotation invariant point cloud representation
Rotation invariant point cloud representation	0.494334	0.766289	0.910765	3	(533.383, 676.015)	Rotation invariant point cloud representation
Rotation invariant point cloud representation	0.5	0.783286	0.922096	4	(533.383, 676.015)	Rotation invariant point cloud representation
Rotation invariant point cloud representation	0.550351	0.78103	0.932084	0	(390.752, 533.383)	Rotation invariant point cloud representation
Rotation invariant point cloud representation	0.545667	0.766979	0.909836	1	(390.752, 533.383)	Rotation invariant point cloud representation
Rotation invariant point cloud representation	0.559719	0.799766	0.923888	2	(390.752, 533.383)	Rotation invariant point cloud representation
Rotation invariant point cloud representation	0.547479	0.771395	0.908558	3	(390.752, 533.383)	Rotation invariant point cloud representation
Rotation invariant point cloud representation	0.556858	0.781946	0.920281	4	(390.752, 533.383)	Rotation invariant point cloud representation
Rotation invariant point cloud representation	0.433333	0.733333	0.855556	0	(676.015, 818.646)	Rotation invariant point cloud representation
Rotation invariant point cloud representation	0.447222	0.672222	0.816667	1	(676.015, 818.646)	Rotation invariant point cloud representation
Rotation invariant point cloud representation	0.501393	0.746518	0.899721	2	(676.015, 818.646)	Rotation invariant point cloud representation
Rotation invariant point cloud representation	0.415042	0.685237	0.855153	3	(676.015, 818.646)	Rotation invariant point cloud representation
Rotation invariant point cloud representation	0.43454	0.707521	0.869081	4	(676.015, 818.646)	Rotation invariant point cloud representation
Rotation invariant point cloud representation	0.550296	0.727811	0.87574	0	(818.646, 961.277)	Rotation invariant point cloud representation
Rotation invariant point cloud representation	0.508876	0.715976	0.822485	1	(818.646, 961.277)	Rotation invariant point cloud representation
Rotation invariant point cloud representation	0.467456	0.668639	0.804734	2	(818.646, 961.277)	Rotation invariant point cloud representation
Rotation invariant point cloud representation	0.514793	0.715976	0.83432	3	(818.646, 961.277)	Rotation invariant point cloud representation
Rotation invariant point cloud representation	0.526627	0.781065	0.87574	4	(818.646, 961.277)	Rotation invariant point cloud representation
Rotation invariant point cloud representation	0.789091	0.909091	0.938182	0	(247.407, 390.752)	Rotation invariant point cloud representation
Rotation invariant point cloud representation	0.738182	0.88	0.923636	1	(247.407, 390.752)	Rotation invariant point cloud representation
Rotation invariant point cloud representation	0.781818	0.876364	0.930909	2	(247.407, 390.752)	Rotation invariant point cloud representation
Rotation invariant point cloud representation	0.733577	0.843066	0.919708	3	(247.407, 390.752)	Rotation invariant point cloud representation
Rotation invariant point cloud representation	0.737226	0.839416	0.927007	4	(247.407, 390.752)	Rotation invariant point cloud representation
Mean nucleoli volume and surface area	0.348442	0.576487	0.811615	0	(533.383, 676.015)	Mean nucleoli volume and surface area
Mean nucleoli volume and surface area	0.365439	0.593484	0.815864	1	(533.383, 676.015)	Mean nucleoli volume and surface area
Mean nucleoli volume and surface area	0.371105	0.594901	0.805949	2	(533.383, 676.015)	Mean nucleoli volume and surface area
Mean nucleoli volume and surface area	0.371105	0.606232	0.825779	3	(533.383, 676.015)	Mean nucleoli volume and surface area
Mean nucleoli volume and surface area	0.375354	0.596317	0.813031	4	(533.383, 676.015)	Mean nucleoli volume and surface area
Mean nucleoli volume and surface area	0.420118	0.680473	0.899408	0	(818.646, 961.277)	Mean nucleoli volume and surface area
Mean nucleoli volume and surface area	0.485207	0.721893	0.923077	1	(818.646, 961.277)	Mean nucleoli volume and surface area
Mean nucleoli volume and surface area	0.426036	0.710059	0.934911	2	(818.646, 961.277)	Mean nucleoli volume and surface area
Mean nucleoli volume and surface area	0.431953	0.727811	0.923077	3	(818.646, 961.277)	Mean nucleoli volume and surface area
Mean nucleoli volume and surface area	0.455621	0.727811	0.923077	4	(818.646, 961.277)	Mean nucleoli volume and surface area
Mean nucleoli volume and surface area	0.422717	0.624122	0.833724	0	(390.752, 533.383)	Mean nucleoli volume and surface area
Mean nucleoli volume and surface area	0.418033	0.637002	0.834895	1	(390.752, 533.383)	Mean nucleoli volume and surface area
Mean nucleoli volume and surface area	0.45082	0.654567	0.857143	2	(390.752, 533.383)	Mean nucleoli volume and surface area
Mean nucleoli volume and surface area	0.447831	0.664713	0.847597	3	(390.752, 533.383)	Mean nucleoli volume and surface area
Mean nucleoli volume and surface area	0.440797	0.645955	0.85932	4	(390.752, 533.383)	Mean nucleoli volume and surface area
Mean nucleoli volume and surface area	0.383333	0.627778	0.808333	0	(676.015, 818.646)	Mean nucleoli volume and surface area
Mean nucleoli volume and surface area	0.369444	0.619444	0.805556	1	(676.015, 818.646)	Mean nucleoli volume and surface area
Mean nucleoli volume and surface area	0.376045	0.612813	0.807799	2	(676.015, 818.646)	Mean nucleoli volume and surface area
Mean nucleoli volume and surface area	0.367688	0.623955	0.807799	3	(676.015, 818.646)	Mean nucleoli volume and surface area
Mean nucleoli volume and surface area	0.389972	0.615599	0.802228	4	(676.015, 818.646)	Mean nucleoli volume and surface area
Mean nucleoli volume and surface area	0.632727	0.76	0.887273	0	(247.407, 390.752)	Mean nucleoli volume and surface area
Mean nucleoli volume and surface area	0.687273	0.770909	0.887273	1	(247.407, 390.752)	Mean nucleoli volume and surface area
Mean nucleoli volume and surface area	0.68	0.821818	0.92	2	(247.407, 390.752)	Mean nucleoli volume and surface area
Mean nucleoli volume and surface area	0.664234	0.80292	0.894161	3	(247.407, 390.752)	Mean nucleoli volume and surface area
Mean nucleoli volume and surface area	0.645985	0.788321	0.868613	4	(247.407, 390.752)	Mean nucleoli volume and surface area
