# Supplementary material for: Interpretable representation learning for 3D multi-piece intracellular structures using point clouds
Source: Nat Methods. 2025 Jul 3;22(7):1531–44. doi: 10.1038/s41592-025-02729-9 (PMC12240800; doi:10.1038/s41592-025-02729-9)
Supplement: Supplementary file 10 — Statistical source data. [file 41592_2025_2729_MOESM10_ESM.xlsx]

## Sheet: classification_structure
model	top_1_acc	top_2_acc	top_3_acc	cv
Classical_image_seg	0.95451	0.993689	0.999211	0
Classical_image_seg	0.949507	0.993294	0.998685	1
Classical_image_seg	0.949901	0.993294	0.999606	2
Classical_image_seg	0.951479	0.995266	0.999606	3
Classical_image_seg	0.948586	0.992242	0.998422	4
Rotation_invariant_image_seg	0.968314	0.996319	0.999606	0
Rotation_invariant_image_seg	0.963971	0.99645	0.999737	1
Rotation_invariant_image_seg	0.964234	0.995529	0.999474	2
Rotation_invariant_image_seg	0.968047	0.998159	0.999869	3
Rotation_invariant_image_seg	0.966601	0.996713	0.999606	4
Classical_image_SDF	0.984223	0.997633	0.999343	0
Classical_image_SDF	0.982643	0.997633	0.99908	1
Classical_image_SDF	0.985536	0.998685	0.999869	2
Classical_image_SDF	0.984747	0.999343	0.999737	3
Classical_image_SDF	0.979356	0.997107	0.999606	4
Rotation_invariant_image_SDF	0.991717	0.99908	0.999869	0
Rotation_invariant_image_SDF	0.989481	0.999737	1	1
Rotation_invariant_image_SDF	0.993557	0.999737	1	2
Rotation_invariant_image_SDF	0.992768	0.99908	1	3
Rotation_invariant_image_SDF	0.990138	0.999343	1	4
Rotation_invariant_pointcloud_SDF	0.954247	0.992637	0.998948	0
Rotation_invariant_pointcloud_SDF	0.951348	0.990927	0.999343	1
Rotation_invariant_pointcloud_SDF	0.954504	0.991584	0.999474	2
Rotation_invariant_pointcloud_SDF	0.954372	0.992636	0.999211	3
Rotation_invariant_pointcloud_SDF	0.952268	0.991453	0.99908	4

## Sheet: regression
model	test_r2	test_mse	cv	target
Classical_image_seg	0.69	-1.14206e+07	0	mean_surface_area
Classical_image_seg	0.69	-1.17876e+07	1	mean_surface_area
Classical_image_seg	0.69	-1.14274e+07	2	mean_surface_area
Classical_image_seg	0.69	-1.09585e+07	3	mean_surface_area
Classical_image_seg	0.7	-1.18992e+07	4	mean_surface_area
Classical_image_seg	0.69	-1.09006e+07	5	mean_surface_area
Classical_image_seg	0.68	-1.18954e+07	6	mean_surface_area
Classical_image_seg	0.68	-1.22452e+07	7	mean_surface_area
Classical_image_seg	0.7	-1.16002e+07	8	mean_surface_area
Classical_image_seg	0.7	-1.09678e+07	9	mean_surface_area
Classical_image_seg	0.69	-1.12614e+07	10	mean_surface_area
Classical_image_seg	0.69	-1.19225e+07	11	mean_surface_area
Classical_image_seg	0.69	-1.15244e+07	12	mean_surface_area
Classical_image_seg	0.69	-1.16033e+07	13	mean_surface_area
Classical_image_seg	0.69	-1.12187e+07	14	mean_surface_area
Classical_image_seg	0.7	-1.11074e+07	15	mean_surface_area
Classical_image_seg	0.69	-1.24264e+07	16	mean_surface_area
Classical_image_seg	0.69	-1.11225e+07	17	mean_surface_area
Classical_image_seg	0.68	-1.19616e+07	18	mean_surface_area
Classical_image_seg	0.7	-1.10791e+07	19	mean_surface_area
Classical_image_seg	0.68	-1.14498e+07	20	mean_surface_area
Classical_image_seg	0.69	-1.15111e+07	21	mean_surface_area
Classical_image_seg	0.69	-1.16875e+07	22	mean_surface_area
Classical_image_seg	0.7	-1.15188e+07	23	mean_surface_area
Classical_image_seg	0.7	-1.13646e+07	24	mean_surface_area
Classical_image_seg	0.69	-1.19724e+07	25	mean_surface_area
Classical_image_seg	0.7	-1.10535e+07	26	mean_surface_area
Classical_image_seg	0.68	-1.19706e+07	27	mean_surface_area
Classical_image_seg	0.69	-1.08126e+07	28	mean_surface_area
Classical_image_seg	0.7	-1.18305e+07	29	mean_surface_area
Classical_image_seg	0.69	-1.18043e+07	30	mean_surface_area
Classical_image_seg	0.7	-1.11723e+07	31	mean_surface_area
Classical_image_seg	0.69	-11089815	32	mean_surface_area
Classical_image_seg	0.68	-1.21975e+07	33	mean_surface_area
Classical_image_seg	0.7	-1.14151e+07	34	mean_surface_area
Classical_image_seg	0.7	-1.13632e+07	35	mean_surface_area
Classical_image_seg	0.69	-1.16675e+07	36	mean_surface_area
Classical_image_seg	0.69	-1.22085e+07	37	mean_surface_area
Classical_image_seg	0.69	-1.1029e+07	38	mean_surface_area
Classical_image_seg	0.69	-1.12759e+07	39	mean_surface_area
Classical_image_seg	0.69	-1.15262e+07	40	mean_surface_area
Classical_image_seg	0.69	-1.18932e+07	41	mean_surface_area
Classical_image_seg	0.69	-1.15413e+07	42	mean_surface_area
Classical_image_seg	0.69	-1.15273e+07	43	mean_surface_area
Classical_image_seg	0.7	-1.10298e+07	44	mean_surface_area
Classical_image_seg	0.69	-1.16201e+07	45	mean_surface_area
Classical_image_seg	0.69	-1.1441e+07	46	mean_surface_area
Classical_image_seg	0.7	-1.14687e+07	47	mean_surface_area
Classical_image_seg	0.69	-1.12556e+07	48	mean_surface_area
Classical_image_seg	0.69	-1.18863e+07	49	mean_surface_area
Classical_image_seg	0.7	-1.13582e+07	50	mean_surface_area
Classical_image_seg	0.69	-1.10652e+07	51	mean_surface_area
Classical_image_seg	0.69	-1.14516e+07	52	mean_surface_area
Classical_image_seg	0.68	-1.24133e+07	53	mean_surface_area
Classical_image_seg	0.69	-1.13453e+07	54	mean_surface_area
Classical_image_seg	0.68	-1.14437e+07	55	mean_surface_area
Classical_image_seg	0.69	-1.22614e+07	56	mean_surface_area
Classical_image_seg	0.7	-1.15189e+07	57	mean_surface_area
Classical_image_seg	0.7	-1.12375e+07	58	mean_surface_area
Classical_image_seg	0.7	-1.11124e+07	59	mean_surface_area
Classical_image_seg	0.69	-1.1606e+07	60	mean_surface_area
Classical_image_seg	0.7	-1.09935e+07	61	mean_surface_area
Classical_image_seg	0.7	-1.17056e+07	62	mean_surface_area
Classical_image_seg	0.7	-1.11884e+07	63	mean_surface_area
Classical_image_seg	0.68	-1.21036e+07	64	mean_surface_area
Classical_image_seg	0.69	-1.16333e+07	65	mean_surface_area
Classical_image_seg	0.7	-1.12211e+07	66	mean_surface_area
Classical_image_seg	0.69	-1.19046e+07	67	mean_surface_area
Classical_image_seg	0.69	-1.12897e+07	68	mean_surface_area
Classical_image_seg	0.69	-1.15923e+07	69	mean_surface_area
Classical_image_seg	0.69	-1.20794e+07	70	mean_surface_area
Classical_image_seg	0.68	-1.21602e+07	71	mean_surface_area
Classical_image_seg	0.69	-1.15816e+07	72	mean_surface_area
Classical_image_seg	0.7	-1.08324e+07	73	mean_surface_area
Classical_image_seg	0.7	-1.0999e+07	74	mean_surface_area
Classical_image_seg	0.68	-1.17555e+07	75	mean_surface_area
Classical_image_seg	0.69	-1.14405e+07	76	mean_surface_area
Classical_image_seg	0.7	-1.14293e+07	77	mean_surface_area
Classical_image_seg	0.7	-1.17267e+07	78	mean_surface_area
Classical_image_seg	0.7	-1.13281e+07	79	mean_surface_area
Classical_image_seg	0.69	-1.20777e+07	80	mean_surface_area
Classical_image_seg	0.7	-1.11929e+07	81	mean_surface_area
Classical_image_seg	0.68	-1.20087e+07	82	mean_surface_area
Classical_image_seg	0.69	-1.15565e+07	83	mean_surface_area
Classical_image_seg	0.69	-1.08678e+07	84	mean_surface_area
Classical_image_seg	0.69	-1.16328e+07	85	mean_surface_area
Classical_image_seg	0.7	-1.14649e+07	86	mean_surface_area
Classical_image_seg	0.69	-1.16156e+07	87	mean_surface_area
Classical_image_seg	0.69	-1.1193e+07	88	mean_surface_area
Classical_image_seg	0.69	-1.17821e+07	89	mean_surface_area
Classical_image_seg	0.71	-1.1089e+07	90	mean_surface_area
Classical_image_seg	0.68	-1.15159e+07	91	mean_surface_area
Classical_image_seg	0.69	-1.20048e+07	92	mean_surface_area
Classical_image_seg	0.7	-1.09898e+07	93	mean_surface_area
Classical_image_seg	0.68	-1.19606e+07	94	mean_surface_area
Classical_image_seg	0.69	-1.10068e+07	95	mean_surface_area
Classical_image_seg	0.7	-1.1914e+07	96	mean_surface_area
Classical_image_seg	0.68	-1.20886e+07	97	mean_surface_area
Classical_image_seg	0.69	-1.12569e+07	98	mean_surface_area
Classical_image_seg	0.69	-1.15339e+07	99	mean_surface_area
Rotation_invariant_image_seg	0.8	-7.38668e+06	0	mean_surface_area
Rotation_invariant_image_seg	0.81	-7.33018e+06	1	mean_surface_area
Rotation_invariant_image_seg	0.8	-7.54508e+06	2	mean_surface_area
Rotation_invariant_image_seg	0.8	-7.1197e+06	3	mean_surface_area
Rotation_invariant_image_seg	0.8	-7.9078e+06	4	mean_surface_area
Rotation_invariant_image_seg	0.8	-6.94448e+06	5	mean_surface_area
Rotation_invariant_image_seg	0.79	-7.98877e+06	6	mean_surface_area
Rotation_invariant_image_seg	0.79	-7.99121e+06	7	mean_surface_area
Rotation_invariant_image_seg	0.81	-7.32373e+06	8	mean_surface_area
Rotation_invariant_image_seg	0.81	-7.06768e+06	9	mean_surface_area
Rotation_invariant_image_seg	0.81	-7.01623e+06	10	mean_surface_area
Rotation_invariant_image_seg	0.8	-7.85031e+06	11	mean_surface_area
Rotation_invariant_image_seg	0.8	-7.4354e+06	12	mean_surface_area
Rotation_invariant_image_seg	0.8	-7.58078e+06	13	mean_surface_area
Rotation_invariant_image_seg	0.8	-7.42061e+06	14	mean_surface_area
Rotation_invariant_image_seg	0.81	-7.02748e+06	15	mean_surface_area
Rotation_invariant_image_seg	0.79	-8.30806e+06	16	mean_surface_area
Rotation_invariant_image_seg	0.8	-7.19925e+06	17	mean_surface_area
Rotation_invariant_image_seg	0.8	-7.64433e+06	18	mean_surface_area
Rotation_invariant_image_seg	0.81	-7.14864e+06	19	mean_surface_area
Rotation_invariant_image_seg	0.79	-7.51624e+06	20	mean_surface_area
Rotation_invariant_image_seg	0.8	-7.34549e+06	21	mean_surface_area
Rotation_invariant_image_seg	0.8	-7.58928e+06	22	mean_surface_area
Rotation_invariant_image_seg	0.8	-7.46661e+06	23	mean_surface_area
Rotation_invariant_image_seg	0.8	-7.40535e+06	24	mean_surface_area
Rotation_invariant_image_seg	0.81	-7.47814e+06	25	mean_surface_area
Rotation_invariant_image_seg	0.8	-7.2147e+06	26	mean_surface_area
Rotation_invariant_image_seg	0.78	-8.02144e+06	27	mean_surface_area
Rotation_invariant_image_seg	0.8	-7.131e+06	28	mean_surface_area
Rotation_invariant_image_seg	0.81	-7.49617e+06	29	mean_surface_area
Rotation_invariant_image_seg	0.81	-7.46097e+06	30	mean_surface_area
Rotation_invariant_image_seg	0.8	-7.30713e+06	31	mean_surface_area
Rotation_invariant_image_seg	0.8	-7.19196e+06	32	mean_surface_area
Rotation_invariant_image_seg	0.79	-7.95187e+06	33	mean_surface_area
Rotation_invariant_image_seg	0.8	-7.4209e+06	34	mean_surface_area
Rotation_invariant_image_seg	0.81	-7.38545e+06	35	mean_surface_area
Rotation_invariant_image_seg	0.8	-7.4079e+06	36	mean_surface_area
Rotation_invariant_image_seg	0.81	-7.6761e+06	37	mean_surface_area
Rotation_invariant_image_seg	0.79	-7.51674e+06	38	mean_surface_area
Rotation_invariant_image_seg	0.8	-7.22089e+06	39	mean_surface_area
Rotation_invariant_image_seg	0.8	-7.41056e+06	40	mean_surface_area
Rotation_invariant_image_seg	0.8	-7.83362e+06	41	mean_surface_area
Rotation_invariant_image_seg	0.8	-7.42675e+06	42	mean_surface_area
Rotation_invariant_image_seg	0.8	-7.58847e+06	43	mean_surface_area
Rotation_invariant_image_seg	0.81	-7.04954e+06	44	mean_surface_area
Rotation_invariant_image_seg	0.8	-7.37871e+06	45	mean_surface_area
Rotation_invariant_image_seg	0.8	-7.42395e+06	46	mean_surface_area
Rotation_invariant_image_seg	0.81	-7.3633e+06	47	mean_surface_area
Rotation_invariant_image_seg	0.8	-7.24438e+06	48	mean_surface_area
Rotation_invariant_image_seg	0.79	-7.86851e+06	49	mean_surface_area
Rotation_invariant_image_seg	0.8	-7.59934e+06	50	mean_surface_area
Rotation_invariant_image_seg	0.8	-7.13371e+06	51	mean_surface_area
Rotation_invariant_image_seg	0.8	-7.40615e+06	52	mean_surface_area
Rotation_invariant_image_seg	0.8	-7.84865e+06	53	mean_surface_area
Rotation_invariant_image_seg	0.8	-7.2681e+06	54	mean_surface_area
Rotation_invariant_image_seg	0.8	-7.29025e+06	55	mean_surface_area
Rotation_invariant_image_seg	0.79	-8.10022e+06	56	mean_surface_area
Rotation_invariant_image_seg	0.8	-7.54527e+06	57	mean_surface_area
Rotation_invariant_image_seg	0.8	-7.28722e+06	58	mean_surface_area
Rotation_invariant_image_seg	0.81	-7.08467e+06	59	mean_surface_area
Rotation_invariant_image_seg	0.8	-7.54782e+06	60	mean_surface_area
Rotation_invariant_image_seg	0.8	-7.31419e+06	61	mean_surface_area
Rotation_invariant_image_seg	0.81	-7.41646e+06	62	mean_surface_area
Rotation_invariant_image_seg	0.8	-7.30233e+06	63	mean_surface_area
Rotation_invariant_image_seg	0.8	-7.73585e+06	64	mean_surface_area
Rotation_invariant_image_seg	0.8	-7.45245e+06	65	mean_surface_area
Rotation_invariant_image_seg	0.8	-7.65361e+06	66	mean_surface_area
Rotation_invariant_image_seg	0.8	-7.77341e+06	67	mean_surface_area
Rotation_invariant_image_seg	0.8	-7.28212e+06	68	mean_surface_area
Rotation_invariant_image_seg	0.81	-7.1975e+06	69	mean_surface_area
Rotation_invariant_image_seg	0.8	-7.61165e+06	70	mean_surface_area
Rotation_invariant_image_seg	0.8	-7.78861e+06	71	mean_surface_area
Rotation_invariant_image_seg	0.8	-7.37375e+06	72	mean_surface_area
Rotation_invariant_image_seg	0.79	-7.40757e+06	73	mean_surface_area
Rotation_invariant_image_seg	0.8	-7.23047e+06	74	mean_surface_area
Rotation_invariant_image_seg	0.8	-7.47971e+06	75	mean_surface_area
Rotation_invariant_image_seg	0.79	-7.56385e+06	76	mean_surface_area
Rotation_invariant_image_seg	0.8	-7.68728e+06	77	mean_surface_area
Rotation_invariant_image_seg	0.81	-7.41836e+06	78	mean_surface_area
Rotation_invariant_image_seg	0.81	-7.19719e+06	79	mean_surface_area
Rotation_invariant_image_seg	0.8	-7.93493e+06	80	mean_surface_area
Rotation_invariant_image_seg	0.81	-7.01059e+06	81	mean_surface_area
Rotation_invariant_image_seg	0.8	-7.712e+06	82	mean_surface_area
Rotation_invariant_image_seg	0.8	-7.53853e+06	83	mean_surface_area
Rotation_invariant_image_seg	0.8	-7.12261e+06	84	mean_surface_area
Rotation_invariant_image_seg	0.8	-7.55496e+06	85	mean_surface_area
Rotation_invariant_image_seg	0.8	-7.45925e+06	86	mean_surface_area
Rotation_invariant_image_seg	0.8	-7.34398e+06	87	mean_surface_area
Rotation_invariant_image_seg	0.8	-7.30471e+06	88	mean_surface_area
Rotation_invariant_image_seg	0.8	-7.54082e+06	89	mean_surface_area
Rotation_invariant_image_seg	0.81	-7.13726e+06	90	mean_surface_area
Rotation_invariant_image_seg	0.79	-7.47131e+06	91	mean_surface_area
Rotation_invariant_image_seg	0.8	-7.84334e+06	92	mean_surface_area
Rotation_invariant_image_seg	0.81	-7.09081e+06	93	mean_surface_area
Rotation_invariant_image_seg	0.8	-7.6746e+06	94	mean_surface_area
Rotation_invariant_image_seg	0.8	-7.17753e+06	95	mean_surface_area
Rotation_invariant_image_seg	0.8	-7.82961e+06	96	mean_surface_area
Rotation_invariant_image_seg	0.79	-7.91703e+06	97	mean_surface_area
Rotation_invariant_image_seg	0.8	-7.17358e+06	98	mean_surface_area
Rotation_invariant_image_seg	0.81	-7.17152e+06	99	mean_surface_area
Classical_image_SDF	0.7	-1.10031e+07	0	mean_surface_area
Classical_image_SDF	0.69	-1.14733e+07	1	mean_surface_area
Classical_image_SDF	0.69	-1.15239e+07	2	mean_surface_area
Classical_image_SDF	0.7	-1.06552e+07	3	mean_surface_area
Classical_image_SDF	0.7	-1.19498e+07	4	mean_surface_area
Classical_image_SDF	0.7	-1.0592e+07	5	mean_surface_area
Classical_image_SDF	0.69	-1.1616e+07	6	mean_surface_area
Classical_image_SDF	0.69	-1.20522e+07	7	mean_surface_area
Classical_image_SDF	0.7	-1.16441e+07	8	mean_surface_area
Classical_image_SDF	0.71	-1.08156e+07	9	mean_surface_area
Classical_image_SDF	0.7	-1.10907e+07	10	mean_surface_area
Classical_image_SDF	0.7	-1.16682e+07	11	mean_surface_area
Classical_image_SDF	0.7	-1.13124e+07	12	mean_surface_area
Classical_image_SDF	0.69	-1.14483e+07	13	mean_surface_area
Classical_image_SDF	0.69	-1.11799e+07	14	mean_surface_area
Classical_image_SDF	0.72	-1.06213e+07	15	mean_surface_area
Classical_image_SDF	0.69	-1.20834e+07	16	mean_surface_area
Classical_image_SDF	0.69	-1.10744e+07	17	mean_surface_area
Classical_image_SDF	0.68	-1.18393e+07	18	mean_surface_area
Classical_image_SDF	0.7	-1.10081e+07	19	mean_surface_area
Classical_image_SDF	0.69	-1.12894e+07	20	mean_surface_area
Classical_image_SDF	0.7	-1.11337e+07	21	mean_surface_area
Classical_image_SDF	0.7	-1.15384e+07	22	mean_surface_area
Classical_image_SDF	0.7	-1.13552e+07	23	mean_surface_area
Classical_image_SDF	0.7	-11374690	24	mean_surface_area
Classical_image_SDF	0.7	-1.16201e+07	25	mean_surface_area
Classical_image_SDF	0.7	-1.08705e+07	26	mean_surface_area
Classical_image_SDF	0.68	-1.17499e+07	27	mean_surface_area
Classical_image_SDF	0.7	-1.066e+07	28	mean_surface_area
Classical_image_SDF	0.7	-1.18083e+07	29	mean_surface_area
Classical_image_SDF	0.7	-1.13887e+07	30	mean_surface_area
Classical_image_SDF	0.7	-1.10008e+07	31	mean_surface_area
Classical_image_SDF	0.7	-1.09515e+07	32	mean_surface_area
Classical_image_SDF	0.68	-1.20436e+07	33	mean_surface_area
Classical_image_SDF	0.7	-1.13788e+07	34	mean_surface_area
Classical_image_SDF	0.71	-1.11582e+07	35	mean_surface_area
Classical_image_SDF	0.69	-1.1354e+07	36	mean_surface_area
Classical_image_SDF	0.7	-1.2035e+07	37	mean_surface_area
Classical_image_SDF	0.69	-1.09901e+07	38	mean_surface_area
Classical_image_SDF	0.69	-1.11534e+07	39	mean_surface_area
Classical_image_SDF	0.7	-1.11707e+07	40	mean_surface_area
Classical_image_SDF	0.68	-1.20496e+07	41	mean_surface_area
Classical_image_SDF	0.7	-1.12145e+07	42	mean_surface_area
Classical_image_SDF	0.7	-1.11809e+07	43	mean_surface_area
Classical_image_SDF	0.7	-1.08805e+07	44	mean_surface_area
Classical_image_SDF	0.69	-1.1355e+07	45	mean_surface_area
Classical_image_SDF	0.7	-1.14244e+07	46	mean_surface_area
Classical_image_SDF	0.7	-1.13216e+07	47	mean_surface_area
Classical_image_SDF	0.7	-1.10305e+07	48	mean_surface_area
Classical_image_SDF	0.7	-1.15409e+07	49	mean_surface_area
Classical_image_SDF	0.7	-1.1137e+07	50	mean_surface_area
Classical_image_SDF	0.7	-1.0706e+07	51	mean_surface_area
Classical_image_SDF	0.7	-1.13023e+07	52	mean_surface_area
Classical_image_SDF	0.69	-1.20751e+07	53	mean_surface_area
Classical_image_SDF	0.69	-1.13713e+07	54	mean_surface_area
Classical_image_SDF	0.69	-1.11819e+07	55	mean_surface_area
Classical_image_SDF	0.69	-1.21059e+07	56	mean_surface_area
Classical_image_SDF	0.7	-1.15874e+07	57	mean_surface_area
Classical_image_SDF	0.71	-1.08425e+07	58	mean_surface_area
Classical_image_SDF	0.71	-1.08606e+07	59	mean_surface_area
Classical_image_SDF	0.7	-1.12667e+07	60	mean_surface_area
Classical_image_SDF	0.7	-1.0906e+07	61	mean_surface_area
Classical_image_SDF	0.7	-1.14836e+07	62	mean_surface_area
Classical_image_SDF	0.71	-1.08369e+07	63	mean_surface_area
Classical_image_SDF	0.68	-1.2036e+07	64	mean_surface_area
Classical_image_SDF	0.69	-1.14315e+07	65	mean_surface_area
Classical_image_SDF	0.71	-1.11238e+07	66	mean_surface_area
Classical_image_SDF	0.69	-1.17095e+07	67	mean_surface_area
Classical_image_SDF	0.69	-1.11956e+07	68	mean_surface_area
Classical_image_SDF	0.7	-1.11354e+07	69	mean_surface_area
Classical_image_SDF	0.69	-1.18526e+07	70	mean_surface_area
Classical_image_SDF	0.69	-1.17759e+07	71	mean_surface_area
Classical_image_SDF	0.69	-1.15197e+07	72	mean_surface_area
Classical_image_SDF	0.7	-1.07786e+07	73	mean_surface_area
Classical_image_SDF	0.71	-1.06765e+07	74	mean_surface_area
Classical_image_SDF	0.68	-1.15853e+07	75	mean_surface_area
Classical_image_SDF	0.69	-1.12281e+07	76	mean_surface_area
Classical_image_SDF	0.7	-1.11222e+07	77	mean_surface_area
Classical_image_SDF	0.7	-1.15564e+07	78	mean_surface_area
Classical_image_SDF	0.7	-1.11894e+07	79	mean_surface_area
Classical_image_SDF	0.7	-1.16185e+07	80	mean_surface_area
Classical_image_SDF	0.7	-1.09223e+07	81	mean_surface_area
Classical_image_SDF	0.69	-1.18062e+07	82	mean_surface_area
Classical_image_SDF	0.69	-1.15361e+07	83	mean_surface_area
Classical_image_SDF	0.69	-1.0815e+07	84	mean_surface_area
Classical_image_SDF	0.7	-1.12361e+07	85	mean_surface_area
Classical_image_SDF	0.71	-1.11093e+07	86	mean_surface_area
Classical_image_SDF	0.69	-1.15095e+07	87	mean_surface_area
Classical_image_SDF	0.69	-1.09987e+07	88	mean_surface_area
Classical_image_SDF	0.68	-1.19764e+07	89	mean_surface_area
Classical_image_SDF	0.71	-1.09083e+07	90	mean_surface_area
Classical_image_SDF	0.69	-1.13431e+07	91	mean_surface_area
Classical_image_SDF	0.69	-11798007	92	mean_surface_area
Classical_image_SDF	0.71	-10808132	93	mean_surface_area
Classical_image_SDF	0.69	-1.17435e+07	94	mean_surface_area
Classical_image_SDF	0.7	-1.06542e+07	95	mean_surface_area
Classical_image_SDF	0.7	-1.1714e+07	96	mean_surface_area
Classical_image_SDF	0.69	-1.20189e+07	97	mean_surface_area
Classical_image_SDF	0.69	-1.10842e+07	98	mean_surface_area
Classical_image_SDF	0.7	-1.12518e+07	99	mean_surface_area
Rotation_invariant_image_SDF	0.77	-8.42519e+06	0	mean_surface_area
Rotation_invariant_image_SDF	0.77	-8.704e+06	1	mean_surface_area
Rotation_invariant_image_SDF	0.76	-9.01661e+06	2	mean_surface_area
Rotation_invariant_image_SDF	0.76	-8.50714e+06	3	mean_surface_area
Rotation_invariant_image_SDF	0.77	-9.19219e+06	4	mean_surface_area
Rotation_invariant_image_SDF	0.77	-8.19766e+06	5	mean_surface_area
Rotation_invariant_image_SDF	0.76	-9.22706e+06	6	mean_surface_area
Rotation_invariant_image_SDF	0.76	-9.18555e+06	7	mean_surface_area
Rotation_invariant_image_SDF	0.77	-8.8457e+06	8	mean_surface_area
Rotation_invariant_image_SDF	0.77	-8.40609e+06	9	mean_surface_area
Rotation_invariant_image_SDF	0.77	-8.31182e+06	10	mean_surface_area
Rotation_invariant_image_SDF	0.77	-9.11671e+06	11	mean_surface_area
Rotation_invariant_image_SDF	0.76	-8.86109e+06	12	mean_surface_area
Rotation_invariant_image_SDF	0.76	-8.76664e+06	13	mean_surface_area
Rotation_invariant_image_SDF	0.76	-8.78941e+06	14	mean_surface_area
Rotation_invariant_image_SDF	0.78	-8.28465e+06	15	mean_surface_area
Rotation_invariant_image_SDF	0.76	-9.57342e+06	16	mean_surface_area
Rotation_invariant_image_SDF	0.77	-8.1409e+06	17	mean_surface_area
Rotation_invariant_image_SDF	0.75	-9.23684e+06	18	mean_surface_area
Rotation_invariant_image_SDF	0.77	-8.55146e+06	19	mean_surface_area
Rotation_invariant_image_SDF	0.75	-8.9212e+06	20	mean_surface_area
Rotation_invariant_image_SDF	0.77	-8.60455e+06	21	mean_surface_area
Rotation_invariant_image_SDF	0.77	-8.7751e+06	22	mean_surface_area
Rotation_invariant_image_SDF	0.77	-8.78368e+06	23	mean_surface_area
Rotation_invariant_image_SDF	0.77	-8.74452e+06	24	mean_surface_area
Rotation_invariant_image_SDF	0.77	-9.05344e+06	25	mean_surface_area
Rotation_invariant_image_SDF	0.77	-8.31759e+06	26	mean_surface_area
Rotation_invariant_image_SDF	0.75	-9.21647e+06	27	mean_surface_area
Rotation_invariant_image_SDF	0.76	-8.2717e+06	28	mean_surface_area
Rotation_invariant_image_SDF	0.77	-8.99787e+06	29	mean_surface_area
Rotation_invariant_image_SDF	0.77	-8.78507e+06	30	mean_surface_area
Rotation_invariant_image_SDF	0.77	-8.46107e+06	31	mean_surface_area
Rotation_invariant_image_SDF	0.77	-8.5145e+06	32	mean_surface_area
Rotation_invariant_image_SDF	0.76	-9.17215e+06	33	mean_surface_area
Rotation_invariant_image_SDF	0.77	-8.85288e+06	34	mean_surface_area
Rotation_invariant_image_SDF	0.77	-8.70184e+06	35	mean_surface_area
Rotation_invariant_image_SDF	0.77	-8.69866e+06	36	mean_surface_area
Rotation_invariant_image_SDF	0.77	-9.31262e+06	37	mean_surface_area
Rotation_invariant_image_SDF	0.75	-8.66766e+06	38	mean_surface_area
Rotation_invariant_image_SDF	0.77	-8.54063e+06	39	mean_surface_area
Rotation_invariant_image_SDF	0.77	-8.45704e+06	40	mean_surface_area
Rotation_invariant_image_SDF	0.76	-9.31794e+06	41	mean_surface_area
Rotation_invariant_image_SDF	0.77	-8.84242e+06	42	mean_surface_area
Rotation_invariant_image_SDF	0.76	-8.78858e+06	43	mean_surface_area
Rotation_invariant_image_SDF	0.77	-8.47829e+06	44	mean_surface_area
Rotation_invariant_image_SDF	0.76	-8.79564e+06	45	mean_surface_area
Rotation_invariant_image_SDF	0.76	-8.81571e+06	46	mean_surface_area
Rotation_invariant_image_SDF	0.77	-8.69008e+06	47	mean_surface_area
Rotation_invariant_image_SDF	0.77	-8.58564e+06	48	mean_surface_area
Rotation_invariant_image_SDF	0.77	-8.90183e+06	49	mean_surface_area
Rotation_invariant_image_SDF	0.76	-8.88996e+06	50	mean_surface_area
Rotation_invariant_image_SDF	0.77	-8.39067e+06	51	mean_surface_area
Rotation_invariant_image_SDF	0.77	-8.68371e+06	52	mean_surface_area
Rotation_invariant_image_SDF	0.76	-9.3196e+06	53	mean_surface_area
Rotation_invariant_image_SDF	0.77	-8.61239e+06	54	mean_surface_area
Rotation_invariant_image_SDF	0.75	-8.83998e+06	55	mean_surface_area
Rotation_invariant_image_SDF	0.76	-9.19057e+06	56	mean_surface_area
Rotation_invariant_image_SDF	0.77	-8.79612e+06	57	mean_surface_area
Rotation_invariant_image_SDF	0.77	-8.52257e+06	58	mean_surface_area
Rotation_invariant_image_SDF	0.77	-8.46036e+06	59	mean_surface_area
Rotation_invariant_image_SDF	0.76	-8.83635e+06	60	mean_surface_area
Rotation_invariant_image_SDF	0.77	-8.51824e+06	61	mean_surface_area
Rotation_invariant_image_SDF	0.77	-9.02765e+06	62	mean_surface_area
Rotation_invariant_image_SDF	0.77	-8.42628e+06	63	mean_surface_area
Rotation_invariant_image_SDF	0.76	-9.05159e+06	64	mean_surface_area
Rotation_invariant_image_SDF	0.77	-8.70867e+06	65	mean_surface_area
Rotation_invariant_image_SDF	0.77	-8.77858e+06	66	mean_surface_area
Rotation_invariant_image_SDF	0.76	-9.20077e+06	67	mean_surface_area
Rotation_invariant_image_SDF	0.76	-8.59624e+06	68	mean_surface_area
Rotation_invariant_image_SDF	0.77	-8.58675e+06	69	mean_surface_area
Rotation_invariant_image_SDF	0.77	-9.08194e+06	70	mean_surface_area
Rotation_invariant_image_SDF	0.76	-9302020	71	mean_surface_area
Rotation_invariant_image_SDF	0.77	-8.75311e+06	72	mean_surface_area
Rotation_invariant_image_SDF	0.77	-8.36263e+06	73	mean_surface_area
Rotation_invariant_image_SDF	0.77	-8.3322e+06	74	mean_surface_area
Rotation_invariant_image_SDF	0.76	-8.89273e+06	75	mean_surface_area
Rotation_invariant_image_SDF	0.76	-8.60086e+06	76	mean_surface_area
Rotation_invariant_image_SDF	0.77	-8.73445e+06	77	mean_surface_area
Rotation_invariant_image_SDF	0.77	-8.88862e+06	78	mean_surface_area
Rotation_invariant_image_SDF	0.77	-8.68641e+06	79	mean_surface_area
Rotation_invariant_image_SDF	0.77	-9.00768e+06	80	mean_surface_area
Rotation_invariant_image_SDF	0.77	-8.48374e+06	81	mean_surface_area
Rotation_invariant_image_SDF	0.76	-9.1275e+06	82	mean_surface_area
Rotation_invariant_image_SDF	0.77	-8.7409e+06	83	mean_surface_area
Rotation_invariant_image_SDF	0.76	-8.41861e+06	84	mean_surface_area
Rotation_invariant_image_SDF	0.77	-8.84588e+06	85	mean_surface_area
Rotation_invariant_image_SDF	0.77	-8.74907e+06	86	mean_surface_area
Rotation_invariant_image_SDF	0.76	-8.85671e+06	87	mean_surface_area
Rotation_invariant_image_SDF	0.76	-8.4214e+06	88	mean_surface_area
Rotation_invariant_image_SDF	0.76	-8.92908e+06	89	mean_surface_area
Rotation_invariant_image_SDF	0.78	-8.39998e+06	90	mean_surface_area
Rotation_invariant_image_SDF	0.76	-8.73278e+06	91	mean_surface_area
Rotation_invariant_image_SDF	0.76	-9.19452e+06	92	mean_surface_area
Rotation_invariant_image_SDF	0.77	-8.37246e+06	93	mean_surface_area
Rotation_invariant_image_SDF	0.76	-9.09665e+06	94	mean_surface_area
Rotation_invariant_image_SDF	0.77	-8.22481e+06	95	mean_surface_area
Rotation_invariant_image_SDF	0.77	-8.94934e+06	96	mean_surface_area
Rotation_invariant_image_SDF	0.76	-9.33953e+06	97	mean_surface_area
Rotation_invariant_image_SDF	0.76	-8.58949e+06	98	mean_surface_area
Rotation_invariant_image_SDF	0.77	-8.70506e+06	99	mean_surface_area
Rotation_invariant_pointcloud_SDF	0.67	-1.21027e+07	0	mean_surface_area
Rotation_invariant_pointcloud_SDF	0.66	-1.2785e+07	1	mean_surface_area
Rotation_invariant_pointcloud_SDF	0.66	-1.28297e+07	2	mean_surface_area
Rotation_invariant_pointcloud_SDF	0.65	-1.23367e+07	3	mean_surface_area
Rotation_invariant_pointcloud_SDF	0.65	-1.37157e+07	4	mean_surface_area
Rotation_invariant_pointcloud_SDF	0.66	-1.19834e+07	5	mean_surface_area
Rotation_invariant_pointcloud_SDF	0.65	-1.32506e+07	6	mean_surface_area
Rotation_invariant_pointcloud_SDF	0.65	-1.33948e+07	7	mean_surface_area
Rotation_invariant_pointcloud_SDF	0.66	-1.2995e+07	8	mean_surface_area
Rotation_invariant_pointcloud_SDF	0.67	-1.22185e+07	9	mean_surface_area
Rotation_invariant_pointcloud_SDF	0.66	-1.26178e+07	10	mean_surface_area
Rotation_invariant_pointcloud_SDF	0.66	-1.31955e+07	11	mean_surface_area
Rotation_invariant_pointcloud_SDF	0.66	-1.26945e+07	12	mean_surface_area
Rotation_invariant_pointcloud_SDF	0.66	-1.27257e+07	13	mean_surface_area
Rotation_invariant_pointcloud_SDF	0.66	-1.25813e+07	14	mean_surface_area
Rotation_invariant_pointcloud_SDF	0.67	-1.22049e+07	15	mean_surface_area
Rotation_invariant_pointcloud_SDF	0.65	-1.37525e+07	16	mean_surface_area
Rotation_invariant_pointcloud_SDF	0.66	-1.22843e+07	17	mean_surface_area
Rotation_invariant_pointcloud_SDF	0.64	-1.34325e+07	18	mean_surface_area
Rotation_invariant_pointcloud_SDF	0.67	-1.22125e+07	19	mean_surface_area
Rotation_invariant_pointcloud_SDF	0.65	-1.25288e+07	20	mean_surface_area
Rotation_invariant_pointcloud_SDF	0.66	-1.24962e+07	21	mean_surface_area
Rotation_invariant_pointcloud_SDF	0.66	-1.30254e+07	22	mean_surface_area
Rotation_invariant_pointcloud_SDF	0.65	-1.31809e+07	23	mean_surface_area
Rotation_invariant_pointcloud_SDF	0.66	-1.27206e+07	24	mean_surface_area
Rotation_invariant_pointcloud_SDF	0.66	-1.32755e+07	25	mean_surface_area
Rotation_invariant_pointcloud_SDF	0.66	-1.24423e+07	26	mean_surface_area
Rotation_invariant_pointcloud_SDF	0.65	-1.27687e+07	27	mean_surface_area
Rotation_invariant_pointcloud_SDF	0.65	-1.20995e+07	28	mean_surface_area
Rotation_invariant_pointcloud_SDF	0.66	-1.33941e+07	29	mean_surface_area
Rotation_invariant_pointcloud_SDF	0.66	-1.29007e+07	30	mean_surface_area
Rotation_invariant_pointcloud_SDF	0.66	-1.25376e+07	31	mean_surface_area
Rotation_invariant_pointcloud_SDF	0.66	-1.23318e+07	32	mean_surface_area
Rotation_invariant_pointcloud_SDF	0.65	-1.31879e+07	33	mean_surface_area
Rotation_invariant_pointcloud_SDF	0.66	-1.29082e+07	34	mean_surface_area
Rotation_invariant_pointcloud_SDF	0.67	-1.25684e+07	35	mean_surface_area
Rotation_invariant_pointcloud_SDF	0.65	-1.28241e+07	36	mean_surface_area
Rotation_invariant_pointcloud_SDF	0.66	-1.37191e+07	37	mean_surface_area
Rotation_invariant_pointcloud_SDF	0.65	-1.23222e+07	38	mean_surface_area
Rotation_invariant_pointcloud_SDF	0.66	-1.24936e+07	39	mean_surface_area
Rotation_invariant_pointcloud_SDF	0.66	-1.25939e+07	40	mean_surface_area
Rotation_invariant_pointcloud_SDF	0.65	-1.32777e+07	41	mean_surface_area
Rotation_invariant_pointcloud_SDF	0.66	-1.27746e+07	42	mean_surface_area
Rotation_invariant_pointcloud_SDF	0.66	-1.27647e+07	43	mean_surface_area
Rotation_invariant_pointcloud_SDF	0.66	-1.23393e+07	44	mean_surface_area
Rotation_invariant_pointcloud_SDF	0.66	-1.26742e+07	45	mean_surface_area
Rotation_invariant_pointcloud_SDF	0.66	-1.29023e+07	46	mean_surface_area
Rotation_invariant_pointcloud_SDF	0.66	-1.27388e+07	47	mean_surface_area
Rotation_invariant_pointcloud_SDF	0.66	-1.26539e+07	48	mean_surface_area
Rotation_invariant_pointcloud_SDF	0.66	-1.27694e+07	49	mean_surface_area
Rotation_invariant_pointcloud_SDF	0.66	-1.26912e+07	50	mean_surface_area
Rotation_invariant_pointcloud_SDF	0.66	-12317719	51	mean_surface_area
Rotation_invariant_pointcloud_SDF	0.66	-1.25684e+07	52	mean_surface_area
Rotation_invariant_pointcloud_SDF	0.65	-1.36861e+07	53	mean_surface_area
Rotation_invariant_pointcloud_SDF	0.66	-1.24526e+07	54	mean_surface_area
Rotation_invariant_pointcloud_SDF	0.66	-1.2309e+07	55	mean_surface_area
Rotation_invariant_pointcloud_SDF	0.65	-1.34884e+07	56	mean_surface_area
Rotation_invariant_pointcloud_SDF	0.66	-1.3108e+07	57	mean_surface_area
Rotation_invariant_pointcloud_SDF	0.66	-1.25224e+07	58	mean_surface_area
Rotation_invariant_pointcloud_SDF	0.66	-1.2475e+07	59	mean_surface_area
Rotation_invariant_pointcloud_SDF	0.66	-1.27751e+07	60	mean_surface_area
Rotation_invariant_pointcloud_SDF	0.66	-1.24561e+07	61	mean_surface_area
Rotation_invariant_pointcloud_SDF	0.66	-1.3019e+07	62	mean_surface_area
Rotation_invariant_pointcloud_SDF	0.67	-1.23885e+07	63	mean_surface_area
Rotation_invariant_pointcloud_SDF	0.65	-1.32926e+07	64	mean_surface_area
Rotation_invariant_pointcloud_SDF	0.66	-1.26973e+07	65	mean_surface_area
Rotation_invariant_pointcloud_SDF	0.66	-1.28346e+07	66	mean_surface_area
Rotation_invariant_pointcloud_SDF	0.66	-1.30073e+07	67	mean_surface_area
Rotation_invariant_pointcloud_SDF	0.65	-1.2729e+07	68	mean_surface_area
Rotation_invariant_pointcloud_SDF	0.67	-1.25069e+07	69	mean_surface_area
Rotation_invariant_pointcloud_SDF	0.65	-1.35425e+07	70	mean_surface_area
Rotation_invariant_pointcloud_SDF	0.65	-1.33698e+07	71	mean_surface_area
Rotation_invariant_pointcloud_SDF	0.65	-1.28977e+07	72	mean_surface_area
Rotation_invariant_pointcloud_SDF	0.67	-1.18871e+07	73	mean_surface_area
Rotation_invariant_pointcloud_SDF	0.67	-1.21148e+07	74	mean_surface_area
Rotation_invariant_pointcloud_SDF	0.64	-1.30292e+07	75	mean_surface_area
Rotation_invariant_pointcloud_SDF	0.66	-1.24328e+07	76	mean_surface_area
Rotation_invariant_pointcloud_SDF	0.66	-1.27856e+07	77	mean_surface_area
Rotation_invariant_pointcloud_SDF	0.67	-1.28564e+07	78	mean_surface_area
Rotation_invariant_pointcloud_SDF	0.66	-1.26518e+07	79	mean_surface_area
Rotation_invariant_pointcloud_SDF	0.66	-1.31834e+07	80	mean_surface_area
Rotation_invariant_pointcloud_SDF	0.66	-1.26378e+07	81	mean_surface_area
Rotation_invariant_pointcloud_SDF	0.66	-1.28409e+07	82	mean_surface_area
Rotation_invariant_pointcloud_SDF	0.66	-1.30167e+07	83	mean_surface_area
Rotation_invariant_pointcloud_SDF	0.65	-1.22666e+07	84	mean_surface_area
Rotation_invariant_pointcloud_SDF	0.66	-1.28022e+07	85	mean_surface_area
Rotation_invariant_pointcloud_SDF	0.67	-1.2578e+07	86	mean_surface_area
Rotation_invariant_pointcloud_SDF	0.65	-12961425	87	mean_surface_area
Rotation_invariant_pointcloud_SDF	0.65	-1.23717e+07	88	mean_surface_area
Rotation_invariant_pointcloud_SDF	0.65	-1.31487e+07	89	mean_surface_area
Rotation_invariant_pointcloud_SDF	0.67	-1.26211e+07	90	mean_surface_area
Rotation_invariant_pointcloud_SDF	0.66	-1.24344e+07	91	mean_surface_area
Rotation_invariant_pointcloud_SDF	0.65	-1.3399e+07	92	mean_surface_area
Rotation_invariant_pointcloud_SDF	0.67	-1.23648e+07	93	mean_surface_area
Rotation_invariant_pointcloud_SDF	0.65	-1.30616e+07	94	mean_surface_area
Rotation_invariant_pointcloud_SDF	0.66	-1.22562e+07	95	mean_surface_area
Rotation_invariant_pointcloud_SDF	0.66	-1.32659e+07	96	mean_surface_area
Rotation_invariant_pointcloud_SDF	0.64	-1.37469e+07	97	mean_surface_area
Rotation_invariant_pointcloud_SDF	0.66	-1.23934e+07	98	mean_surface_area
Rotation_invariant_pointcloud_SDF	0.67	-1.23265e+07	99	mean_surface_area
Classical_image_seg	0.17	-6.84556e+06	0	std_surface_area
Classical_image_seg	0.17	-7.01858e+06	1	std_surface_area
Classical_image_seg	0.15	-7.06397e+06	2	std_surface_area
Classical_image_seg	0.16	-6.68538e+06	3	std_surface_area
Classical_image_seg	0.16	-7.03008e+06	4	std_surface_area
Classical_image_seg	0.16	-6.83667e+06	5	std_surface_area
Classical_image_seg	0.18	-7.1094e+06	6	std_surface_area
Classical_image_seg	0.15	-7.00412e+06	7	std_surface_area
Classical_image_seg	0.15	-7.09627e+06	8	std_surface_area
Classical_image_seg	0.15	-6.71813e+06	9	std_surface_area
Classical_image_seg	0.15	-6.45949e+06	10	std_surface_area
Classical_image_seg	0.15	-7.13034e+06	11	std_surface_area
Classical_image_seg	0.16	-6.91216e+06	12	std_surface_area
Classical_image_seg	0.16	-7.16857e+06	13	std_surface_area
Classical_image_seg	0.18	-7.05085e+06	14	std_surface_area
Classical_image_seg	0.15	-7.02743e+06	15	std_surface_area
Classical_image_seg	0.15	-7.17438e+06	16	std_surface_area
Classical_image_seg	0.18	-6.8171e+06	17	std_surface_area
Classical_image_seg	0.18	-6.73682e+06	18	std_surface_area
Classical_image_seg	0.15	-6.92746e+06	19	std_surface_area
Classical_image_seg	0.17	-6.79909e+06	20	std_surface_area
Classical_image_seg	0.16	-6.96656e+06	21	std_surface_area
Classical_image_seg	0.15	-7.1385e+06	22	std_surface_area
Classical_image_seg	0.15	-6.89108e+06	23	std_surface_area
Classical_image_seg	0.17	-6903769	24	std_surface_area
Classical_image_seg	0.15	-7.02569e+06	25	std_surface_area
Classical_image_seg	0.17	-6.87017e+06	26	std_surface_area
Classical_image_seg	0.18	-6.75786e+06	27	std_surface_area
Classical_image_seg	0.16	-6.77487e+06	28	std_surface_area
Classical_image_seg	0.16	-7.20133e+06	29	std_surface_area
Classical_image_seg	0.14	-6.90521e+06	30	std_surface_area
Classical_image_seg	0.15	-7.0951e+06	31	std_surface_area
Classical_image_seg	0.18	-6.90948e+06	32	std_surface_area
Classical_image_seg	0.17	-7.10338e+06	33	std_surface_area
Classical_image_seg	0.15	-6.78766e+06	34	std_surface_area
Classical_image_seg	0.13	-7.19457e+06	35	std_surface_area
Classical_image_seg	0.17	-6.69136e+06	36	std_surface_area
Classical_image_seg	0.16	-7.04742e+06	37	std_surface_area
Classical_image_seg	0.18	-6.87823e+06	38	std_surface_area
Classical_image_seg	0.16	-6.92604e+06	39	std_surface_area
Classical_image_seg	0.15	-6.71854e+06	40	std_surface_area
Classical_image_seg	0.15	-7.10192e+06	41	std_surface_area
Classical_image_seg	0.18	-7.14695e+06	42	std_surface_area
Classical_image_seg	0.16	-6.79686e+06	43	std_surface_area
Classical_image_seg	0.16	-6.84795e+06	44	std_surface_area
Classical_image_seg	0.17	-6.8539e+06	45	std_surface_area
Classical_image_seg	0.15	-6.87639e+06	46	std_surface_area
Classical_image_seg	0.16	-7.01766e+06	47	std_surface_area
Classical_image_seg	0.16	-6.84856e+06	48	std_surface_area
Classical_image_seg	0.16	-7.09385e+06	49	std_surface_area
Classical_image_seg	0.16	-7.0629e+06	50	std_surface_area
Classical_image_seg	0.15	-7.05369e+06	51	std_surface_area
Classical_image_seg	0.14	-6.99539e+06	52	std_surface_area
Classical_image_seg	0.16	-6.98881e+06	53	std_surface_area
Classical_image_seg	0.19	-6.65283e+06	54	std_surface_area
Classical_image_seg	0.17	-6.92647e+06	55	std_surface_area
Classical_image_seg	0.16	-7.23358e+06	56	std_surface_area
Classical_image_seg	0.16	-7.03595e+06	57	std_surface_area
Classical_image_seg	0.14	-6.70544e+06	58	std_surface_area
Classical_image_seg	0.16	-6.83758e+06	59	std_surface_area
Classical_image_seg	0.17	-6.97192e+06	60	std_surface_area
Classical_image_seg	0.16	-7.18669e+06	61	std_surface_area
Classical_image_seg	0.16	-6.67184e+06	62	std_surface_area
Classical_image_seg	0.15	-6.80846e+06	63	std_surface_area
Classical_image_seg	0.16	-7.01258e+06	64	std_surface_area
Classical_image_seg	0.15	-7.0101e+06	65	std_surface_area
Classical_image_seg	0.17	-7.03793e+06	66	std_surface_area
Classical_image_seg	0.16	-7.03501e+06	67	std_surface_area
Classical_image_seg	0.18	-6.542e+06	68	std_surface_area
Classical_image_seg	0.14	-7.08037e+06	69	std_surface_area
Classical_image_seg	0.15	-7.03157e+06	70	std_surface_area
Classical_image_seg	0.15	-7.01576e+06	71	std_surface_area
Classical_image_seg	0.16	-7.02068e+06	72	std_surface_area
Classical_image_seg	0.18	-6.65781e+06	73	std_surface_area
Classical_image_seg	0.16	-7.06846e+06	74	std_surface_area
Classical_image_seg	0.17	-6.83179e+06	75	std_surface_area
Classical_image_seg	0.16	-6.79313e+06	76	std_surface_area
Classical_image_seg	0.16	-7.07316e+06	77	std_surface_area
Classical_image_seg	0.17	-6.96402e+06	78	std_surface_area
Classical_image_seg	0.15	-7.00301e+06	79	std_surface_area
Classical_image_seg	0.16	-7.15497e+06	80	std_surface_area
Classical_image_seg	0.16	-7.04953e+06	81	std_surface_area
Classical_image_seg	0.16	-6.70384e+06	82	std_surface_area
Classical_image_seg	0.17	-6.98957e+06	83	std_surface_area
Classical_image_seg	0.16	-6.78998e+06	84	std_surface_area
Classical_image_seg	0.14	-6.90222e+06	85	std_surface_area
Classical_image_seg	0.16	-7.22312e+06	86	std_surface_area
Classical_image_seg	0.16	-6.9025e+06	87	std_surface_area
Classical_image_seg	0.18	-6.76901e+06	88	std_surface_area
Classical_image_seg	0.16	-6.94057e+06	89	std_surface_area
Classical_image_seg	0.15	-7.24955e+06	90	std_surface_area
Classical_image_seg	0.16	-7.02264e+06	91	std_surface_area
Classical_image_seg	0.16	-7.01462e+06	92	std_surface_area
Classical_image_seg	0.17	-6.67961e+06	93	std_surface_area
Classical_image_seg	0.16	-6.80687e+06	94	std_surface_area
Classical_image_seg	0.15	-6.73312e+06	95	std_surface_area
Classical_image_seg	0.15	-6.98368e+06	96	std_surface_area
Classical_image_seg	0.18	-7.33898e+06	97	std_surface_area
Classical_image_seg	0.16	-6.86624e+06	98	std_surface_area
Classical_image_seg	0.15	-6.84057e+06	99	std_surface_area
Rotation_invariant_image_seg	0.31	-5.65067e+06	0	std_surface_area
Rotation_invariant_image_seg	0.32	-5.7662e+06	1	std_surface_area
Rotation_invariant_image_seg	0.3	-5.83036e+06	2	std_surface_area
Rotation_invariant_image_seg	0.3	-5.53428e+06	3	std_surface_area
Rotation_invariant_image_seg	0.28	-5.99909e+06	4	std_surface_area
Rotation_invariant_image_seg	0.31	-5.61352e+06	5	std_surface_area
Rotation_invariant_image_seg	0.32	-5.92782e+06	6	std_surface_area
Rotation_invariant_image_seg	0.26	-6.09944e+06	7	std_surface_area
Rotation_invariant_image_seg	0.31	-5.78998e+06	8	std_surface_area
Rotation_invariant_image_seg	0.32	-5.40928e+06	9	std_surface_area
Rotation_invariant_image_seg	0.29	-5.39526e+06	10	std_surface_area
Rotation_invariant_image_seg	0.3	-5878005	11	std_surface_area
Rotation_invariant_image_seg	0.32	-5.61116e+06	12	std_surface_area
Rotation_invariant_image_seg	0.3	-6.00177e+06	13	std_surface_area
Rotation_invariant_image_seg	0.32	-5.79688e+06	14	std_surface_area
Rotation_invariant_image_seg	0.3	-5.74619e+06	15	std_surface_area
Rotation_invariant_image_seg	0.28	-6.07254e+06	16	std_surface_area
Rotation_invariant_image_seg	0.34	-5.50604e+06	17	std_surface_area
Rotation_invariant_image_seg	0.29	-5.76442e+06	18	std_surface_area
Rotation_invariant_image_seg	0.31	-5.60149e+06	19	std_surface_area
Rotation_invariant_image_seg	0.3	-5.75366e+06	20	std_surface_area
Rotation_invariant_image_seg	0.3	-5.81002e+06	21	std_surface_area
Rotation_invariant_image_seg	0.29	-5.97878e+06	22	std_surface_area
Rotation_invariant_image_seg	0.32	-5.48801e+06	23	std_surface_area
Rotation_invariant_image_seg	0.31	-5.70365e+06	24	std_surface_area
Rotation_invariant_image_seg	0.29	-5.83533e+06	25	std_surface_area
Rotation_invariant_image_seg	0.32	-5.59589e+06	26	std_surface_area
Rotation_invariant_image_seg	0.31	-5.69898e+06	27	std_surface_area
Rotation_invariant_image_seg	0.3	-5580580	28	std_surface_area
Rotation_invariant_image_seg	0.31	-5.92396e+06	29	std_surface_area
Rotation_invariant_image_seg	0.31	-5.55893e+06	30	std_surface_area
Rotation_invariant_image_seg	0.3	-5.84551e+06	31	std_surface_area
Rotation_invariant_image_seg	0.32	-5.67356e+06	32	std_surface_area
Rotation_invariant_image_seg	0.29	-6.01762e+06	33	std_surface_area
Rotation_invariant_image_seg	0.29	-5.62937e+06	34	std_surface_area
Rotation_invariant_image_seg	0.3	-5.84914e+06	35	std_surface_area
Rotation_invariant_image_seg	0.31	-5.55559e+06	36	std_surface_area
Rotation_invariant_image_seg	0.3	-5.83857e+06	37	std_surface_area
Rotation_invariant_image_seg	0.29	-5.89735e+06	38	std_surface_area
Rotation_invariant_image_seg	0.32	-5.58239e+06	39	std_surface_area
Rotation_invariant_image_seg	0.28	-5.69764e+06	40	std_surface_area
Rotation_invariant_image_seg	0.28	-6.01499e+06	41	std_surface_area
Rotation_invariant_image_seg	0.33	-5.79742e+06	42	std_surface_area
Rotation_invariant_image_seg	0.32	-5.54996e+06	43	std_surface_area
Rotation_invariant_image_seg	0.3	-5.69224e+06	44	std_surface_area
Rotation_invariant_image_seg	0.3	-5.77287e+06	45	std_surface_area
Rotation_invariant_image_seg	0.3	-5.63866e+06	46	std_surface_area
Rotation_invariant_image_seg	0.31	-5.75017e+06	47	std_surface_area
Rotation_invariant_image_seg	0.31	-5.64877e+06	48	std_surface_area
Rotation_invariant_image_seg	0.3	-5.92106e+06	49	std_surface_area
Rotation_invariant_image_seg	0.29	-5.981e+06	50	std_surface_area
Rotation_invariant_image_seg	0.3	-5.75375e+06	51	std_surface_area
Rotation_invariant_image_seg	0.29	-5.74901e+06	52	std_surface_area
Rotation_invariant_image_seg	0.31	-5.71657e+06	53	std_surface_area
Rotation_invariant_image_seg	0.32	-5.54074e+06	54	std_surface_area
Rotation_invariant_image_seg	0.31	-5.79445e+06	55	std_surface_area
Rotation_invariant_image_seg	0.29	-6.09887e+06	56	std_surface_area
Rotation_invariant_image_seg	0.3	-5.90177e+06	57	std_surface_area
Rotation_invariant_image_seg	0.3	-5.46572e+06	58	std_surface_area
Rotation_invariant_image_seg	0.31	-5.56902e+06	59	std_surface_area
Rotation_invariant_image_seg	0.3	-5.88744e+06	60	std_surface_area
Rotation_invariant_image_seg	0.31	-5.94123e+06	61	std_surface_area
Rotation_invariant_image_seg	0.3	-5.56016e+06	62	std_surface_area
Rotation_invariant_image_seg	0.31	-5.57451e+06	63	std_surface_area
Rotation_invariant_image_seg	0.3	-5.84807e+06	64	std_surface_area
Rotation_invariant_image_seg	0.32	-5.62928e+06	65	std_surface_area
Rotation_invariant_image_seg	0.31	-5.86993e+06	66	std_surface_area
Rotation_invariant_image_seg	0.3	-5.87622e+06	67	std_surface_area
Rotation_invariant_image_seg	0.29	-5.65599e+06	68	std_surface_area
Rotation_invariant_image_seg	0.3	-5.8123e+06	69	std_surface_area
Rotation_invariant_image_seg	0.3	-5.80392e+06	70	std_surface_area
Rotation_invariant_image_seg	0.3	-5.71511e+06	71	std_surface_area
Rotation_invariant_image_seg	0.29	-5.86701e+06	72	std_surface_area
Rotation_invariant_image_seg	0.31	-5.55993e+06	73	std_surface_area
Rotation_invariant_image_seg	0.31	-5.79266e+06	74	std_surface_area
Rotation_invariant_image_seg	0.32	-5.62517e+06	75	std_surface_area
Rotation_invariant_image_seg	0.29	-5.69447e+06	76	std_surface_area
Rotation_invariant_image_seg	0.29	-6.01562e+06	77	std_surface_area
Rotation_invariant_image_seg	0.31	-5.8062e+06	78	std_surface_area
Rotation_invariant_image_seg	0.32	-5.57368e+06	79	std_surface_area
Rotation_invariant_image_seg	0.3	-5.90738e+06	80	std_surface_area
Rotation_invariant_image_seg	0.31	-5.83808e+06	81	std_surface_area
Rotation_invariant_image_seg	0.3	-5.59774e+06	82	std_surface_area
Rotation_invariant_image_seg	0.3	-5.90818e+06	83	std_surface_area
Rotation_invariant_image_seg	0.31	-5.52651e+06	84	std_surface_area
Rotation_invariant_image_seg	0.28	-5.78795e+06	85	std_surface_area
Rotation_invariant_image_seg	0.31	-5.87908e+06	86	std_surface_area
Rotation_invariant_image_seg	0.29	-5.80966e+06	87	std_surface_area
Rotation_invariant_image_seg	0.33	-5.58768e+06	88	std_surface_area
Rotation_invariant_image_seg	0.31	-5.70065e+06	89	std_surface_area
Rotation_invariant_image_seg	0.32	-5.78908e+06	90	std_surface_area
Rotation_invariant_image_seg	0.3	-5.82632e+06	91	std_surface_area
Rotation_invariant_image_seg	0.29	-5.8747e+06	92	std_surface_area
Rotation_invariant_image_seg	0.31	-5.59663e+06	93	std_surface_area
Rotation_invariant_image_seg	0.31	-5.59364e+06	94	std_surface_area
Rotation_invariant_image_seg	0.3	-5.54654e+06	95	std_surface_area
Rotation_invariant_image_seg	0.3	-5.75009e+06	96	std_surface_area
Rotation_invariant_image_seg	0.32	-6.09512e+06	97	std_surface_area
Rotation_invariant_image_seg	0.3	-5.70662e+06	98	std_surface_area
Rotation_invariant_image_seg	0.3	-5.6318e+06	99	std_surface_area
Classical_image_SDF	0.19	-6.66235e+06	0	std_surface_area
Classical_image_SDF	0.21	-6.65868e+06	1	std_surface_area
Classical_image_SDF	0.19	-6.73595e+06	2	std_surface_area
Classical_image_SDF	0.2	-6.32938e+06	3	std_surface_area
Classical_image_SDF	0.2	-6.68483e+06	4	std_surface_area
Classical_image_SDF	0.2	-6.44751e+06	5	std_surface_area
Classical_image_SDF	0.22	-6.75998e+06	6	std_surface_area
Classical_image_SDF	0.18	-6.75017e+06	7	std_surface_area
Classical_image_SDF	0.19	-6.78278e+06	8	std_surface_area
Classical_image_SDF	0.2	-6.33796e+06	9	std_surface_area
Classical_image_SDF	0.18	-6.19686e+06	10	std_surface_area
Classical_image_SDF	0.19	-6.79684e+06	11	std_surface_area
Classical_image_SDF	0.2	-6.54491e+06	12	std_surface_area
Classical_image_SDF	0.2	-6.83677e+06	13	std_surface_area
Classical_image_SDF	0.22	-6.6902e+06	14	std_surface_area
Classical_image_SDF	0.19	-6.64899e+06	15	std_surface_area
Classical_image_SDF	0.19	-6.85108e+06	16	std_surface_area
Classical_image_SDF	0.22	-6.47685e+06	17	std_surface_area
Classical_image_SDF	0.21	-6.48249e+06	18	std_surface_area
Classical_image_SDF	0.19	-6.60331e+06	19	std_surface_area
Classical_image_SDF	0.2	-6.57476e+06	20	std_surface_area
Classical_image_SDF	0.19	-6.66591e+06	21	std_surface_area
Classical_image_SDF	0.19	-6.8626e+06	22	std_surface_area
Classical_image_SDF	0.21	-6.43965e+06	23	std_surface_area
Classical_image_SDF	0.21	-6.55489e+06	24	std_surface_area
Classical_image_SDF	0.18	-6.74164e+06	25	std_surface_area
Classical_image_SDF	0.21	-6.54221e+06	26	std_surface_area
Classical_image_SDF	0.22	-6.42616e+06	27	std_surface_area
Classical_image_SDF	0.19	-6.45982e+06	28	std_surface_area
Classical_image_SDF	0.2	-6.84794e+06	29	std_surface_area
Classical_image_SDF	0.19	-6.52355e+06	30	std_surface_area
Classical_image_SDF	0.2	-6.68648e+06	31	std_surface_area
Classical_image_SDF	0.22	-6.54866e+06	32	std_surface_area
Classical_image_SDF	0.2	-6.85214e+06	33	std_surface_area
Classical_image_SDF	0.18	-6.50176e+06	34	std_surface_area
Classical_image_SDF	0.19	-6.71338e+06	35	std_surface_area
Classical_image_SDF	0.18	-6.55684e+06	36	std_surface_area
Classical_image_SDF	0.2	-6.65499e+06	37	std_surface_area
Classical_image_SDF	0.21	-6.56562e+06	38	std_surface_area
Classical_image_SDF	0.2	-6.59523e+06	39	std_surface_area
Classical_image_SDF	0.2	-6.39096e+06	40	std_surface_area
Classical_image_SDF	0.2	-6.73409e+06	41	std_surface_area
Classical_image_SDF	0.21	-6.86717e+06	42	std_surface_area
Classical_image_SDF	0.18	-6.61755e+06	43	std_surface_area
Classical_image_SDF	0.21	-6.47436e+06	44	std_surface_area
Classical_image_SDF	0.2	-6.60363e+06	45	std_surface_area
Classical_image_SDF	0.18	-6.60414e+06	46	std_surface_area
Classical_image_SDF	0.21	-6.60464e+06	47	std_surface_area
Classical_image_SDF	0.19	-6.63087e+06	48	std_surface_area
Classical_image_SDF	0.21	-6.71321e+06	49	std_surface_area
Classical_image_SDF	0.2	-6.68241e+06	50	std_surface_area
Classical_image_SDF	0.18	-6.75581e+06	51	std_surface_area
Classical_image_SDF	0.18	-6.66954e+06	52	std_surface_area
Classical_image_SDF	0.2	-6.65017e+06	53	std_surface_area
Classical_image_SDF	0.22	-6.36778e+06	54	std_surface_area
Classical_image_SDF	0.21	-6.66297e+06	55	std_surface_area
Classical_image_SDF	0.2	-6.88279e+06	56	std_surface_area
Classical_image_SDF	0.2	-6.73233e+06	57	std_surface_area
Classical_image_SDF	0.18	-6.39033e+06	58	std_surface_area
Classical_image_SDF	0.2	-6.50687e+06	59	std_surface_area
Classical_image_SDF	0.22	-6.57867e+06	60	std_surface_area
Classical_image_SDF	0.2	-6.84861e+06	61	std_surface_area
Classical_image_SDF	0.19	-6.43431e+06	62	std_surface_area
Classical_image_SDF	0.2	-6.45322e+06	63	std_surface_area
Classical_image_SDF	0.2	-6.67993e+06	64	std_surface_area
Classical_image_SDF	0.18	-6.70545e+06	65	std_surface_area
Classical_image_SDF	0.21	-6.6903e+06	66	std_surface_area
Classical_image_SDF	0.2	-6.67732e+06	67	std_surface_area
Classical_image_SDF	0.21	-6.27284e+06	68	std_surface_area
Classical_image_SDF	0.18	-6.75794e+06	69	std_surface_area
Classical_image_SDF	0.2	-6.66555e+06	70	std_surface_area
Classical_image_SDF	0.19	-6.67307e+06	71	std_surface_area
Classical_image_SDF	0.19	-6.7306e+06	72	std_surface_area
Classical_image_SDF	0.21	-6.37746e+06	73	std_surface_area
Classical_image_SDF	0.2	-6.71e+06	74	std_surface_area
Classical_image_SDF	0.2	-6.53677e+06	75	std_surface_area
Classical_image_SDF	0.2	-6.45774e+06	76	std_surface_area
Classical_image_SDF	0.2	-6.76621e+06	77	std_surface_area
Classical_image_SDF	0.19	-6.75321e+06	78	std_surface_area
Classical_image_SDF	0.2	-6.57508e+06	79	std_surface_area
Classical_image_SDF	0.2	-6.83268e+06	80	std_surface_area
Classical_image_SDF	0.2	-6.70717e+06	81	std_surface_area
Classical_image_SDF	0.19	-6.39685e+06	82	std_surface_area
Classical_image_SDF	0.2	-6.71385e+06	83	std_surface_area
Classical_image_SDF	0.21	-6.36054e+06	84	std_surface_area
Classical_image_SDF	0.19	-6.47661e+06	85	std_surface_area
Classical_image_SDF	0.21	-6.78942e+06	86	std_surface_area
Classical_image_SDF	0.19	-6.69465e+06	87	std_surface_area
Classical_image_SDF	0.22	-6.4586e+06	88	std_surface_area
Classical_image_SDF	0.19	-6.67407e+06	89	std_surface_area
Classical_image_SDF	0.19	-6.88253e+06	90	std_surface_area
Classical_image_SDF	0.21	-6.59979e+06	91	std_surface_area
Classical_image_SDF	0.19	-6.74594e+06	92	std_surface_area
Classical_image_SDF	0.21	-6.39709e+06	93	std_surface_area
Classical_image_SDF	0.2	-6.49766e+06	94	std_surface_area
Classical_image_SDF	0.2	-6.31671e+06	95	std_surface_area
Classical_image_SDF	0.19	-6.68576e+06	96	std_surface_area
Classical_image_SDF	0.21	-7.03643e+06	97	std_surface_area
Classical_image_SDF	0.2	-6.536e+06	98	std_surface_area
Classical_image_SDF	0.2	-6.47158e+06	99	std_surface_area
Rotation_invariant_image_SDF	0.32	-5.60477e+06	0	std_surface_area
Rotation_invariant_image_SDF	0.31	-5.82299e+06	1	std_surface_area
Rotation_invariant_image_SDF	0.28	-5.95047e+06	2	std_surface_area
Rotation_invariant_image_SDF	0.31	-5.50623e+06	3	std_surface_area
Rotation_invariant_image_SDF	0.29	-5.97371e+06	4	std_surface_area
Rotation_invariant_image_SDF	0.29	-5.74583e+06	5	std_surface_area
Rotation_invariant_image_SDF	0.3	-6.03261e+06	6	std_surface_area
Rotation_invariant_image_SDF	0.28	-5.93861e+06	7	std_surface_area
Rotation_invariant_image_SDF	0.31	-5.74089e+06	8	std_surface_area
Rotation_invariant_image_SDF	0.31	-5.45621e+06	9	std_surface_area
Rotation_invariant_image_SDF	0.3	-5.34335e+06	10	std_surface_area
Rotation_invariant_image_SDF	0.3	-5.88206e+06	11	std_surface_area
Rotation_invariant_image_SDF	0.3	-5.73066e+06	12	std_surface_area
Rotation_invariant_image_SDF	0.3	-5.99044e+06	13	std_surface_area
Rotation_invariant_image_SDF	0.31	-5.9509e+06	14	std_surface_area
Rotation_invariant_image_SDF	0.31	-5.64784e+06	15	std_surface_area
Rotation_invariant_image_SDF	0.28	-6.06539e+06	16	std_surface_area
Rotation_invariant_image_SDF	0.32	-5.66913e+06	17	std_surface_area
Rotation_invariant_image_SDF	0.29	-5.80183e+06	18	std_surface_area
Rotation_invariant_image_SDF	0.31	-5.67403e+06	19	std_surface_area
Rotation_invariant_image_SDF	0.3	-5.72048e+06	20	std_surface_area
Rotation_invariant_image_SDF	0.29	-5.87647e+06	21	std_surface_area
Rotation_invariant_image_SDF	0.29	-5.97751e+06	22	std_surface_area
Rotation_invariant_image_SDF	0.31	-5.57155e+06	23	std_surface_area
Rotation_invariant_image_SDF	0.3	-5.79823e+06	24	std_surface_area
Rotation_invariant_image_SDF	0.28	-5.91931e+06	25	std_surface_area
Rotation_invariant_image_SDF	0.32	-5.63149e+06	26	std_surface_area
Rotation_invariant_image_SDF	0.31	-5.63426e+06	27	std_surface_area
Rotation_invariant_image_SDF	0.29	-5.67309e+06	28	std_surface_area
Rotation_invariant_image_SDF	0.3	-6.00249e+06	29	std_surface_area
Rotation_invariant_image_SDF	0.3	-5.60572e+06	30	std_surface_area
Rotation_invariant_image_SDF	0.3	-5.89052e+06	31	std_surface_area
Rotation_invariant_image_SDF	0.31	-5.74752e+06	32	std_surface_area
Rotation_invariant_image_SDF	0.3	-5.98936e+06	33	std_surface_area
Rotation_invariant_image_SDF	0.29	-5.66386e+06	34	std_surface_area
Rotation_invariant_image_SDF	0.29	-5.90478e+06	35	std_surface_area
Rotation_invariant_image_SDF	0.3	-5.65786e+06	36	std_surface_area
Rotation_invariant_image_SDF	0.3	-5.80304e+06	37	std_surface_area
Rotation_invariant_image_SDF	0.3	-5.81737e+06	38	std_surface_area
Rotation_invariant_image_SDF	0.32	-5.63528e+06	39	std_surface_area
Rotation_invariant_image_SDF	0.29	-5.60743e+06	40	std_surface_area
Rotation_invariant_image_SDF	0.28	-6.01251e+06	41	std_surface_area
Rotation_invariant_image_SDF	0.32	-5.9198e+06	42	std_surface_area
Rotation_invariant_image_SDF	0.3	-5.65189e+06	43	std_surface_area
Rotation_invariant_image_SDF	0.31	-5.68414e+06	44	std_surface_area
Rotation_invariant_image_SDF	0.3	-5.80436e+06	45	std_surface_area
Rotation_invariant_image_SDF	0.3	-5.69123e+06	46	std_surface_area
Rotation_invariant_image_SDF	0.3	-5.87394e+06	47	std_surface_area
Rotation_invariant_image_SDF	0.3	-5.73903e+06	48	std_surface_area
Rotation_invariant_image_SDF	0.31	-5.83283e+06	49	std_surface_area
Rotation_invariant_image_SDF	0.3	-5.90221e+06	50	std_surface_area
Rotation_invariant_image_SDF	0.3	-5.77759e+06	51	std_surface_area
Rotation_invariant_image_SDF	0.29	-5.77906e+06	52	std_surface_area
Rotation_invariant_image_SDF	0.31	-5.76393e+06	53	std_surface_area
Rotation_invariant_image_SDF	0.31	-5.64733e+06	54	std_surface_area
Rotation_invariant_image_SDF	0.3	-5.86335e+06	55	std_surface_area
Rotation_invariant_image_SDF	0.29	-6.06767e+06	56	std_surface_area
Rotation_invariant_image_SDF	0.31	-5.8333e+06	57	std_surface_area
Rotation_invariant_image_SDF	0.29	-5.53047e+06	58	std_surface_area
Rotation_invariant_image_SDF	0.31	-5.57811e+06	59	std_surface_area
Rotation_invariant_image_SDF	0.31	-5.85886e+06	60	std_surface_area
Rotation_invariant_image_SDF	0.31	-5.96129e+06	61	std_surface_area
Rotation_invariant_image_SDF	0.29	-5.63801e+06	62	std_surface_area
Rotation_invariant_image_SDF	0.31	-5.55045e+06	63	std_surface_area
Rotation_invariant_image_SDF	0.3	-5.8215e+06	64	std_surface_area
Rotation_invariant_image_SDF	0.28	-5.9084e+06	65	std_surface_area
Rotation_invariant_image_SDF	0.31	-5.8634e+06	66	std_surface_area
Rotation_invariant_image_SDF	0.3	-5.80239e+06	67	std_surface_area
Rotation_invariant_image_SDF	0.29	-5.6222e+06	68	std_surface_area
Rotation_invariant_image_SDF	0.31	-5.70113e+06	69	std_surface_area
Rotation_invariant_image_SDF	0.3	-5.85752e+06	70	std_surface_area
Rotation_invariant_image_SDF	0.29	-5.80325e+06	71	std_surface_area
Rotation_invariant_image_SDF	0.3	-5.82685e+06	72	std_surface_area
Rotation_invariant_image_SDF	0.31	-5.57902e+06	73	std_surface_area
Rotation_invariant_image_SDF	0.31	-5.78666e+06	74	std_surface_area
Rotation_invariant_image_SDF	0.31	-5.69417e+06	75	std_surface_area
Rotation_invariant_image_SDF	0.29	-5.69826e+06	76	std_surface_area
Rotation_invariant_image_SDF	0.3	-5.91269e+06	77	std_surface_area
Rotation_invariant_image_SDF	0.31	-5.82518e+06	78	std_surface_area
Rotation_invariant_image_SDF	0.3	-5.72006e+06	79	std_surface_area
Rotation_invariant_image_SDF	0.3	-5.94266e+06	80	std_surface_area
Rotation_invariant_image_SDF	0.3	-5.85774e+06	81	std_surface_area
Rotation_invariant_image_SDF	0.29	-5.61705e+06	82	std_surface_area
Rotation_invariant_image_SDF	0.31	-5.82587e+06	83	std_surface_area
Rotation_invariant_image_SDF	0.3	-5.63876e+06	84	std_surface_area
Rotation_invariant_image_SDF	0.28	-5.73202e+06	85	std_surface_area
Rotation_invariant_image_SDF	0.31	-5.93319e+06	86	std_surface_area
Rotation_invariant_image_SDF	0.29	-5.85158e+06	87	std_surface_area
Rotation_invariant_image_SDF	0.32	-5.60778e+06	88	std_surface_area
Rotation_invariant_image_SDF	0.3	-5.7441e+06	89	std_surface_area
Rotation_invariant_image_SDF	0.3	-5.91259e+06	90	std_surface_area
Rotation_invariant_image_SDF	0.3	-5.83842e+06	91	std_surface_area
Rotation_invariant_image_SDF	0.3	-5.79866e+06	92	std_surface_area
Rotation_invariant_image_SDF	0.3	-5.60616e+06	93	std_surface_area
Rotation_invariant_image_SDF	0.29	-5.73489e+06	94	std_surface_area
Rotation_invariant_image_SDF	0.3	-5.53686e+06	95	std_surface_area
Rotation_invariant_image_SDF	0.3	-5.76322e+06	96	std_surface_area
Rotation_invariant_image_SDF	0.32	-6.10033e+06	97	std_surface_area
Rotation_invariant_image_SDF	0.29	-5.84612e+06	98	std_surface_area
Rotation_invariant_image_SDF	0.3	-5.65251e+06	99	std_surface_area
Rotation_invariant_pointcloud_SDF	0.2	-6.55024e+06	0	std_surface_area
Rotation_invariant_pointcloud_SDF	0.21	-6.70389e+06	1	std_surface_area
Rotation_invariant_pointcloud_SDF	0.19	-6.75702e+06	2	std_surface_area
Rotation_invariant_pointcloud_SDF	0.21	-6.29785e+06	3	std_surface_area
Rotation_invariant_pointcloud_SDF	0.2	-6.716e+06	4	std_surface_area
Rotation_invariant_pointcloud_SDF	0.2	-6.46953e+06	5	std_surface_area
Rotation_invariant_pointcloud_SDF	0.21	-6.86096e+06	6	std_surface_area
Rotation_invariant_pointcloud_SDF	0.18	-6.77026e+06	7	std_surface_area
Rotation_invariant_pointcloud_SDF	0.2	-6.66711e+06	8	std_surface_area
Rotation_invariant_pointcloud_SDF	0.2	-6.31038e+06	9	std_surface_area
Rotation_invariant_pointcloud_SDF	0.2	-6.03619e+06	10	std_surface_area
Rotation_invariant_pointcloud_SDF	0.19	-6.79059e+06	11	std_surface_area
Rotation_invariant_pointcloud_SDF	0.19	-6.65564e+06	12	std_surface_area
Rotation_invariant_pointcloud_SDF	0.21	-6.74764e+06	13	std_surface_area
Rotation_invariant_pointcloud_SDF	0.2	-6.83616e+06	14	std_surface_area
Rotation_invariant_pointcloud_SDF	0.21	-6.53745e+06	15	std_surface_area
Rotation_invariant_pointcloud_SDF	0.2	-6.79198e+06	16	std_surface_area
Rotation_invariant_pointcloud_SDF	0.21	-6.55622e+06	17	std_surface_area
Rotation_invariant_pointcloud_SDF	0.19	-6.64475e+06	18	std_surface_area
Rotation_invariant_pointcloud_SDF	0.21	-6.45756e+06	19	std_surface_area
Rotation_invariant_pointcloud_SDF	0.18	-6.70652e+06	20	std_surface_area
Rotation_invariant_pointcloud_SDF	0.19	-6.65645e+06	21	std_surface_area
Rotation_invariant_pointcloud_SDF	0.2	-6.72591e+06	22	std_surface_area
Rotation_invariant_pointcloud_SDF	0.22	-6.35711e+06	23	std_surface_area
Rotation_invariant_pointcloud_SDF	0.2	-6.61798e+06	24	std_surface_area
Rotation_invariant_pointcloud_SDF	0.19	-6.72555e+06	25	std_surface_area
Rotation_invariant_pointcloud_SDF	0.22	-6.45792e+06	26	std_surface_area
Rotation_invariant_pointcloud_SDF	0.2	-6.58415e+06	27	std_surface_area
Rotation_invariant_pointcloud_SDF	0.2	-6.451e+06	28	std_surface_area
Rotation_invariant_pointcloud_SDF	0.21	-6.7645e+06	29	std_surface_area
Rotation_invariant_pointcloud_SDF	0.2	-6.46315e+06	30	std_surface_area
Rotation_invariant_pointcloud_SDF	0.19	-6.80524e+06	31	std_surface_area
Rotation_invariant_pointcloud_SDF	0.21	-6.60906e+06	32	std_surface_area
Rotation_invariant_pointcloud_SDF	0.2	-6790611	33	std_surface_area
Rotation_invariant_pointcloud_SDF	0.19	-6.41033e+06	34	std_surface_area
Rotation_invariant_pointcloud_SDF	0.2	-6.66261e+06	35	std_surface_area
Rotation_invariant_pointcloud_SDF	0.19	-6.49803e+06	36	std_surface_area
Rotation_invariant_pointcloud_SDF	0.2	-6.68884e+06	37	std_surface_area
Rotation_invariant_pointcloud_SDF	0.21	-6.633e+06	38	std_surface_area
Rotation_invariant_pointcloud_SDF	0.2	-6.57661e+06	39	std_surface_area
Rotation_invariant_pointcloud_SDF	0.18	-6.53718e+06	40	std_surface_area
Rotation_invariant_pointcloud_SDF	0.18	-6.85332e+06	41	std_surface_area
Rotation_invariant_pointcloud_SDF	0.21	-6.87315e+06	42	std_surface_area
Rotation_invariant_pointcloud_SDF	0.22	-6.34986e+06	43	std_surface_area
Rotation_invariant_pointcloud_SDF	0.21	-6.43103e+06	44	std_surface_area
Rotation_invariant_pointcloud_SDF	0.18	-6.74949e+06	45	std_surface_area
Rotation_invariant_pointcloud_SDF	0.2	-6441385	46	std_surface_area
Rotation_invariant_pointcloud_SDF	0.2	-6.64478e+06	47	std_surface_area
Rotation_invariant_pointcloud_SDF	0.19	-6595280	48	std_surface_area
Rotation_invariant_pointcloud_SDF	0.22	-6.62943e+06	49	std_surface_area
Rotation_invariant_pointcloud_SDF	0.21	-6.64925e+06	50	std_surface_area
Rotation_invariant_pointcloud_SDF	0.2	-6.64265e+06	51	std_surface_area
Rotation_invariant_pointcloud_SDF	0.2	-6.5295e+06	52	std_surface_area
Rotation_invariant_pointcloud_SDF	0.19	-6.7227e+06	53	std_surface_area
Rotation_invariant_pointcloud_SDF	0.21	-6.47433e+06	54	std_surface_area
Rotation_invariant_pointcloud_SDF	0.19	-6.79494e+06	55	std_surface_area
Rotation_invariant_pointcloud_SDF	0.19	-6.92745e+06	56	std_surface_area
Rotation_invariant_pointcloud_SDF	0.2	-6.69139e+06	57	std_surface_area
Rotation_invariant_pointcloud_SDF	0.21	-6.21328e+06	58	std_surface_area
Rotation_invariant_pointcloud_SDF	0.21	-6.42345e+06	59	std_surface_area
Rotation_invariant_pointcloud_SDF	0.21	-6.70213e+06	60	std_surface_area
Rotation_invariant_pointcloud_SDF	0.2	-6.85698e+06	61	std_surface_area
Rotation_invariant_pointcloud_SDF	0.18	-6.47416e+06	62	std_surface_area
Rotation_invariant_pointcloud_SDF	0.21	-6.33778e+06	63	std_surface_area
Rotation_invariant_pointcloud_SDF	0.2	-6.66135e+06	64	std_surface_area
Rotation_invariant_pointcloud_SDF	0.19	-6.65474e+06	65	std_surface_area
Rotation_invariant_pointcloud_SDF	0.21	-6.72259e+06	66	std_surface_area
Rotation_invariant_pointcloud_SDF	0.2	-6.69883e+06	67	std_surface_area
Rotation_invariant_pointcloud_SDF	0.2	-6.33933e+06	68	std_surface_area
Rotation_invariant_pointcloud_SDF	0.2	-6.6015e+06	69	std_surface_area
Rotation_invariant_pointcloud_SDF	0.2	-6.66057e+06	70	std_surface_area
Rotation_invariant_pointcloud_SDF	0.2	-6533350	71	std_surface_area
Rotation_invariant_pointcloud_SDF	0.2	-6.6637e+06	72	std_surface_area
Rotation_invariant_pointcloud_SDF	0.21	-6.37665e+06	73	std_surface_area
Rotation_invariant_pointcloud_SDF	0.19	-6.77261e+06	74	std_surface_area
Rotation_invariant_pointcloud_SDF	0.22	-6.44306e+06	75	std_surface_area
Rotation_invariant_pointcloud_SDF	0.19	-6.49768e+06	76	std_surface_area
Rotation_invariant_pointcloud_SDF	0.19	-6.83037e+06	77	std_surface_area
Rotation_invariant_pointcloud_SDF	0.2	-6.70835e+06	78	std_surface_area
Rotation_invariant_pointcloud_SDF	0.2	-6.51827e+06	79	std_surface_area
Rotation_invariant_pointcloud_SDF	0.2	-6.83057e+06	80	std_surface_area
Rotation_invariant_pointcloud_SDF	0.22	-6.58479e+06	81	std_surface_area
Rotation_invariant_pointcloud_SDF	0.19	-6.46893e+06	82	std_surface_area
Rotation_invariant_pointcloud_SDF	0.2	-6.71397e+06	83	std_surface_area
Rotation_invariant_pointcloud_SDF	0.2	-6.42518e+06	84	std_surface_area
Rotation_invariant_pointcloud_SDF	0.19	-6.44687e+06	85	std_surface_area
Rotation_invariant_pointcloud_SDF	0.21	-6.78316e+06	86	std_surface_area
Rotation_invariant_pointcloud_SDF	0.2	-6.59702e+06	87	std_surface_area
Rotation_invariant_pointcloud_SDF	0.2	-6.59398e+06	88	std_surface_area
Rotation_invariant_pointcloud_SDF	0.19	-6.63018e+06	89	std_surface_area
Rotation_invariant_pointcloud_SDF	0.2	-6.83685e+06	90	std_surface_area
Rotation_invariant_pointcloud_SDF	0.19	-6.72456e+06	91	std_surface_area
Rotation_invariant_pointcloud_SDF	0.2	-6.64388e+06	92	std_surface_area
Rotation_invariant_pointcloud_SDF	0.2	-6.40722e+06	93	std_surface_area
Rotation_invariant_pointcloud_SDF	0.2	-6.45335e+06	94	std_surface_area
Rotation_invariant_pointcloud_SDF	0.2	-6.33398e+06	95	std_surface_area
Rotation_invariant_pointcloud_SDF	0.19	-6.65393e+06	96	std_surface_area
Rotation_invariant_pointcloud_SDF	0.21	-7.05658e+06	97	std_surface_area
Rotation_invariant_pointcloud_SDF	0.2	-6.57408e+06	98	std_surface_area
Rotation_invariant_pointcloud_SDF	0.21	-6.3962e+06	99	std_surface_area
Classical_image_seg	0.74	-1.10971e+08	0	mean_volume
Classical_image_seg	0.73	-1.15711e+08	1	mean_volume
Classical_image_seg	0.74	-1.11625e+08	2	mean_volume
Classical_image_seg	0.74	-1.03858e+08	3	mean_volume
Classical_image_seg	0.74	-1.18775e+08	4	mean_volume
Classical_image_seg	0.74	-1.07762e+08	5	mean_volume
Classical_image_seg	0.73	-1.15192e+08	6	mean_volume
Classical_image_seg	0.72	-1.20262e+08	7	mean_volume
Classical_image_seg	0.74	-1.14437e+08	8	mean_volume
Classical_image_seg	0.75	-1.03818e+08	9	mean_volume
Classical_image_seg	0.74	-1.0963e+08	10	mean_volume
Classical_image_seg	0.73	-1.19126e+08	11	mean_volume
Classical_image_seg	0.74	-1.09377e+08	12	mean_volume
Classical_image_seg	0.73	-1.14983e+08	13	mean_volume
Classical_image_seg	0.74	-1.08264e+08	14	mean_volume
Classical_image_seg	0.75	-1.07488e+08	15	mean_volume
Classical_image_seg	0.73	-1.17196e+08	16	mean_volume
Classical_image_seg	0.74	-1.06946e+08	17	mean_volume
Classical_image_seg	0.72	-1.21636e+08	18	mean_volume
Classical_image_seg	0.74	-1.08257e+08	19	mean_volume
Classical_image_seg	0.73	-1.0939e+08	20	mean_volume
Classical_image_seg	0.73	-1.14419e+08	21	mean_volume
Classical_image_seg	0.74	-1.14044e+08	22	mean_volume
Classical_image_seg	0.74	-1.13542e+08	23	mean_volume
Classical_image_seg	0.74	-1.09682e+08	24	mean_volume
Classical_image_seg	0.74	-1.15429e+08	25	mean_volume
Classical_image_seg	0.74	-1.08813e+08	26	mean_volume
Classical_image_seg	0.72	-1.15597e+08	27	mean_volume
Classical_image_seg	0.74	-1.0434e+08	28	mean_volume
Classical_image_seg	0.74	-1.17912e+08	29	mean_volume
Classical_image_seg	0.74	-1.14718e+08	30	mean_volume
Classical_image_seg	0.74	-1.10948e+08	31	mean_volume
Classical_image_seg	0.74	-1.09253e+08	32	mean_volume
Classical_image_seg	0.73	-1.16264e+08	33	mean_volume
Classical_image_seg	0.74	-1.10718e+08	34	mean_volume
Classical_image_seg	0.75	-1.10705e+08	35	mean_volume
Classical_image_seg	0.73	-1.12486e+08	36	mean_volume
Classical_image_seg	0.74	-1.20516e+08	37	mean_volume
Classical_image_seg	0.73	-1.07262e+08	38	mean_volume
Classical_image_seg	0.74	-1.10631e+08	39	mean_volume
Classical_image_seg	0.74	-1.13311e+08	40	mean_volume
Classical_image_seg	0.73	-1.17238e+08	41	mean_volume
Classical_image_seg	0.74	-1.13347e+08	42	mean_volume
Classical_image_seg	0.74	-110400993	43	mean_volume
Classical_image_seg	0.74	-1.063e+08	44	mean_volume
Classical_image_seg	0.73	-1.10309e+08	45	mean_volume
Classical_image_seg	0.74	-1.1332e+08	46	mean_volume
Classical_image_seg	0.74	-1.11846e+08	47	mean_volume
Classical_image_seg	0.74	-1.10617e+08	48	mean_volume
Classical_image_seg	0.73	-1.16069e+08	49	mean_volume
Classical_image_seg	0.74	-1.11356e+08	50	mean_volume
Classical_image_seg	0.74	-1.08365e+08	51	mean_volume
Classical_image_seg	0.74	-1.12308e+08	52	mean_volume
Classical_image_seg	0.73	-1.19321e+08	53	mean_volume
Classical_image_seg	0.74	-1.10239e+08	54	mean_volume
Classical_image_seg	0.73	-1.12917e+08	55	mean_volume
Classical_image_seg	0.73	-1.17356e+08	56	mean_volume
Classical_image_seg	0.74	-1.12754e+08	57	mean_volume
Classical_image_seg	0.74	-1.10997e+08	58	mean_volume
Classical_image_seg	0.74	-1.07269e+08	59	mean_volume
Classical_image_seg	0.73	-1.12648e+08	60	mean_volume
Classical_image_seg	0.75	-104527488	61	mean_volume
Classical_image_seg	0.74	-1.17125e+08	62	mean_volume
Classical_image_seg	0.74	-1.12496e+08	63	mean_volume
Classical_image_seg	0.73	-1.14446e+08	64	mean_volume
Classical_image_seg	0.73	-1.13839e+08	65	mean_volume
Classical_image_seg	0.75	-1.10019e+08	66	mean_volume
Classical_image_seg	0.73	-1.15891e+08	67	mean_volume
Classical_image_seg	0.73	-1.0959e+08	68	mean_volume
Classical_image_seg	0.73	-1.12709e+08	69	mean_volume
Classical_image_seg	0.73	-1.16866e+08	70	mean_volume
Classical_image_seg	0.73	-1.17335e+08	71	mean_volume
Classical_image_seg	0.73	-1.13021e+08	72	mean_volume
Classical_image_seg	0.74	-1.05865e+08	73	mean_volume
Classical_image_seg	0.74	-1.09079e+08	74	mean_volume
Classical_image_seg	0.73	-1.14763e+08	75	mean_volume
Classical_image_seg	0.73	-1.09757e+08	76	mean_volume
Classical_image_seg	0.74	-1.10535e+08	77	mean_volume
Classical_image_seg	0.74	-1.14853e+08	78	mean_volume
Classical_image_seg	0.74	-1.12047e+08	79	mean_volume
Classical_image_seg	0.73	-1.18239e+08	80	mean_volume
Classical_image_seg	0.74	-1.08072e+08	81	mean_volume
Classical_image_seg	0.72	-1.19458e+08	82	mean_volume
Classical_image_seg	0.74	-1.12e+08	83	mean_volume
Classical_image_seg	0.74	-1.04705e+08	84	mean_volume
Classical_image_seg	0.73	-1.15101e+08	85	mean_volume
Classical_image_seg	0.74	-1.13663e+08	86	mean_volume
Classical_image_seg	0.74	-1.13267e+08	87	mean_volume
Classical_image_seg	0.73	-1.0956e+08	88	mean_volume
Classical_image_seg	0.74	-1.11196e+08	89	mean_volume
Classical_image_seg	0.75	-1.10154e+08	90	mean_volume
Classical_image_seg	0.73	-1.12567e+08	91	mean_volume
Classical_image_seg	0.73	-1.1814e+08	92	mean_volume
Classical_image_seg	0.75	-1.06267e+08	93	mean_volume
Classical_image_seg	0.73	-1.13892e+08	94	mean_volume
Classical_image_seg	0.74	-1.06054e+08	95	mean_volume
Classical_image_seg	0.74	-1.16609e+08	96	mean_volume
Classical_image_seg	0.73	-1.20109e+08	97	mean_volume
Classical_image_seg	0.73	-1.10193e+08	98	mean_volume
Classical_image_seg	0.74	-1.10496e+08	99	mean_volume
Rotation_invariant_image_seg	0.84	-6.85812e+07	0	mean_volume
Rotation_invariant_image_seg	0.84	-6.97208e+07	1	mean_volume
Rotation_invariant_image_seg	0.83	-7.1143e+07	2	mean_volume
Rotation_invariant_image_seg	0.84	-6.50751e+07	3	mean_volume
Rotation_invariant_image_seg	0.83	-7.6685e+07	4	mean_volume
Rotation_invariant_image_seg	0.84	-6.62283e+07	5	mean_volume
Rotation_invariant_image_seg	0.82	-7.53677e+07	6	mean_volume
Rotation_invariant_image_seg	0.82	-7.67922e+07	7	mean_volume
Rotation_invariant_image_seg	0.84	-6.92945e+07	8	mean_volume
Rotation_invariant_image_seg	0.85	-6.35372e+07	9	mean_volume
Rotation_invariant_image_seg	0.84	-6.57036e+07	10	mean_volume
Rotation_invariant_image_seg	0.83	-7.53759e+07	11	mean_volume
Rotation_invariant_image_seg	0.84	-6.82371e+07	12	mean_volume
Rotation_invariant_image_seg	0.83	-7.20222e+07	13	mean_volume
Rotation_invariant_image_seg	0.83	-6.93591e+07	14	mean_volume
Rotation_invariant_image_seg	0.84	-6.63462e+07	15	mean_volume
Rotation_invariant_image_seg	0.83	-7.58751e+07	16	mean_volume
Rotation_invariant_image_seg	0.83	-6.74145e+07	17	mean_volume
Rotation_invariant_image_seg	0.83	-7.45546e+07	18	mean_volume
Rotation_invariant_image_seg	0.84	-6.71366e+07	19	mean_volume
Rotation_invariant_image_seg	0.83	-6.95791e+07	20	mean_volume
Rotation_invariant_image_seg	0.83	-7.13687e+07	21	mean_volume
Rotation_invariant_image_seg	0.84	-7.13203e+07	22	mean_volume
Rotation_invariant_image_seg	0.84	-7.06461e+07	23	mean_volume
Rotation_invariant_image_seg	0.84	-6.87054e+07	24	mean_volume
Rotation_invariant_image_seg	0.84	-6.86915e+07	25	mean_volume
Rotation_invariant_image_seg	0.84	-6.76261e+07	26	mean_volume
Rotation_invariant_image_seg	0.82	-7.63194e+07	27	mean_volume
Rotation_invariant_image_seg	0.83	-6.66761e+07	28	mean_volume
Rotation_invariant_image_seg	0.84	-7.18224e+07	29	mean_volume
Rotation_invariant_image_seg	0.84	-6.89851e+07	30	mean_volume
Rotation_invariant_image_seg	0.83	-6.97987e+07	31	mean_volume
Rotation_invariant_image_seg	0.83	-6.90352e+07	32	mean_volume
Rotation_invariant_image_seg	0.83	-7.37058e+07	33	mean_volume
Rotation_invariant_image_seg	0.84	-7.00815e+07	34	mean_volume
Rotation_invariant_image_seg	0.84	-6.93257e+07	35	mean_volume
Rotation_invariant_image_seg	0.84	-6.86427e+07	36	mean_volume
Rotation_invariant_image_seg	0.84	-7.36487e+07	37	mean_volume
Rotation_invariant_image_seg	0.82	-7.0969e+07	38	mean_volume
Rotation_invariant_image_seg	0.84	-6.8284e+07	39	mean_volume
Rotation_invariant_image_seg	0.84	-7.02893e+07	40	mean_volume
Rotation_invariant_image_seg	0.83	-7.52743e+07	41	mean_volume
Rotation_invariant_image_seg	0.84	-7.03815e+07	42	mean_volume
Rotation_invariant_image_seg	0.84	-6.92096e+07	43	mean_volume
Rotation_invariant_image_seg	0.84	-6.56813e+07	44	mean_volume
Rotation_invariant_image_seg	0.84	-6.80287e+07	45	mean_volume
Rotation_invariant_image_seg	0.84	-7.06818e+07	46	mean_volume
Rotation_invariant_image_seg	0.84	-6.92538e+07	47	mean_volume
Rotation_invariant_image_seg	0.84	-6.93861e+07	48	mean_volume
Rotation_invariant_image_seg	0.83	-7.42419e+07	49	mean_volume
Rotation_invariant_image_seg	0.83	-7.17278e+07	50	mean_volume
Rotation_invariant_image_seg	0.84	-6.81836e+07	51	mean_volume
Rotation_invariant_image_seg	0.84	-7.03274e+07	52	mean_volume
Rotation_invariant_image_seg	0.84	-7.25445e+07	53	mean_volume
Rotation_invariant_image_seg	0.84	-6.74077e+07	54	mean_volume
Rotation_invariant_image_seg	0.83	-7.01875e+07	55	mean_volume
Rotation_invariant_image_seg	0.83	-7.531e+07	56	mean_volume
Rotation_invariant_image_seg	0.83	-7.15514e+07	57	mean_volume
Rotation_invariant_image_seg	0.84	-6.82896e+07	58	mean_volume
Rotation_invariant_image_seg	0.84	-6.65057e+07	59	mean_volume
Rotation_invariant_image_seg	0.83	-7.18746e+07	60	mean_volume
Rotation_invariant_image_seg	0.84	-6.63191e+07	61	mean_volume
Rotation_invariant_image_seg	0.84	-7.22514e+07	62	mean_volume
Rotation_invariant_image_seg	0.83	-7.10134e+07	63	mean_volume
Rotation_invariant_image_seg	0.84	-7.03556e+07	64	mean_volume
Rotation_invariant_image_seg	0.84	-7.0032e+07	65	mean_volume
Rotation_invariant_image_seg	0.83	-7.42373e+07	66	mean_volume
Rotation_invariant_image_seg	0.84	-7.17595e+07	67	mean_volume
Rotation_invariant_image_seg	0.83	-6.79321e+07	68	mean_volume
Rotation_invariant_image_seg	0.84	-6.81476e+07	69	mean_volume
Rotation_invariant_image_seg	0.84	-7.13759e+07	70	mean_volume
Rotation_invariant_image_seg	0.84	-7.22813e+07	71	mean_volume
Rotation_invariant_image_seg	0.84	-6.95587e+07	72	mean_volume
Rotation_invariant_image_seg	0.83	-6.9895e+07	73	mean_volume
Rotation_invariant_image_seg	0.83	-6.95024e+07	74	mean_volume
Rotation_invariant_image_seg	0.83	-7.07187e+07	75	mean_volume
Rotation_invariant_image_seg	0.83	-7.16241e+07	76	mean_volume
Rotation_invariant_image_seg	0.84	-7.08923e+07	77	mean_volume
Rotation_invariant_image_seg	0.84	-7.03472e+07	78	mean_volume
Rotation_invariant_image_seg	0.84	-6.86174e+07	79	mean_volume
Rotation_invariant_image_seg	0.83	-7.51437e+07	80	mean_volume
Rotation_invariant_image_seg	0.85	-6.49323e+07	81	mean_volume
Rotation_invariant_image_seg	0.83	-7.42677e+07	82	mean_volume
Rotation_invariant_image_seg	0.84	-7.09249e+07	83	mean_volume
Rotation_invariant_image_seg	0.83	-6.66947e+07	84	mean_volume
Rotation_invariant_image_seg	0.83	-7.2319e+07	85	mean_volume
Rotation_invariant_image_seg	0.84	-7.1547e+07	86	mean_volume
Rotation_invariant_image_seg	0.84	-6.89875e+07	87	mean_volume
Rotation_invariant_image_seg	0.83	-6.93022e+07	88	mean_volume
Rotation_invariant_image_seg	0.84	-6.83047e+07	89	mean_volume
Rotation_invariant_image_seg	0.84	-6.85271e+07	90	mean_volume
Rotation_invariant_image_seg	0.83	-7.08643e+07	91	mean_volume
Rotation_invariant_image_seg	0.83	-7.38421e+07	92	mean_volume
Rotation_invariant_image_seg	0.84	-6.69717e+07	93	mean_volume
Rotation_invariant_image_seg	0.83	-7.00523e+07	94	mean_volume
Rotation_invariant_image_seg	0.84	-6.65134e+07	95	mean_volume
Rotation_invariant_image_seg	0.84	-7.392e+07	96	mean_volume
Rotation_invariant_image_seg	0.83	-7.66771e+07	97	mean_volume
Rotation_invariant_image_seg	0.84	-6.76979e+07	98	mean_volume
Rotation_invariant_image_seg	0.84	-66196964	99	mean_volume
Classical_image_SDF	0.74	-1.07451e+08	0	mean_volume
Classical_image_SDF	0.74	-1.1162e+08	1	mean_volume
Classical_image_SDF	0.74	-1.11295e+08	2	mean_volume
Classical_image_SDF	0.75	-1.01135e+08	3	mean_volume
Classical_image_SDF	0.74	-1.1904e+08	4	mean_volume
Classical_image_SDF	0.74	-1.04958e+08	5	mean_volume
Classical_image_SDF	0.74	-1.11572e+08	6	mean_volume
Classical_image_SDF	0.73	-1.17731e+08	7	mean_volume
Classical_image_SDF	0.74	-1.14144e+08	8	mean_volume
Classical_image_SDF	0.75	-1.02631e+08	9	mean_volume
Classical_image_SDF	0.74	-1.07697e+08	10	mean_volume
Classical_image_SDF	0.74	-1.16524e+08	11	mean_volume
Classical_image_SDF	0.75	-1.07502e+08	12	mean_volume
Classical_image_SDF	0.73	-1.1216e+08	13	mean_volume
Classical_image_SDF	0.74	-1.07074e+08	14	mean_volume
Classical_image_SDF	0.76	-1.02934e+08	15	mean_volume
Classical_image_SDF	0.74	-1.13229e+08	16	mean_volume
Classical_image_SDF	0.74	-1.06684e+08	17	mean_volume
Classical_image_SDF	0.72	-1.19983e+08	18	mean_volume
Classical_image_SDF	0.75	-1.07391e+08	19	mean_volume
Classical_image_SDF	0.74	-1.07553e+08	20	mean_volume
Classical_image_SDF	0.74	-1.10108e+08	21	mean_volume
Classical_image_SDF	0.74	-1.13017e+08	22	mean_volume
Classical_image_SDF	0.74	-1.11242e+08	23	mean_volume
Classical_image_SDF	0.74	-1.09279e+08	24	mean_volume
Classical_image_SDF	0.75	-1.11819e+08	25	mean_volume
Classical_image_SDF	0.75	-1.06535e+08	26	mean_volume
Classical_image_SDF	0.73	-1.13413e+08	27	mean_volume
Classical_image_SDF	0.75	-1.02188e+08	28	mean_volume
Classical_image_SDF	0.74	-1.17379e+08	29	mean_volume
Classical_image_SDF	0.75	-1.1035e+08	30	mean_volume
Classical_image_SDF	0.74	-108703596	31	mean_volume
Classical_image_SDF	0.74	-1.08004e+08	32	mean_volume
Classical_image_SDF	0.73	-1.14677e+08	33	mean_volume
Classical_image_SDF	0.74	-1.10159e+08	34	mean_volume
Classical_image_SDF	0.75	-1.08242e+08	35	mean_volume
Classical_image_SDF	0.74	-1.08735e+08	36	mean_volume
Classical_image_SDF	0.74	-1.19245e+08	37	mean_volume
Classical_image_SDF	0.73	-1.05983e+08	38	mean_volume
Classical_image_SDF	0.74	-1.09361e+08	39	mean_volume
Classical_image_SDF	0.74	-1.10232e+08	40	mean_volume
Classical_image_SDF	0.73	-1.18265e+08	41	mean_volume
Classical_image_SDF	0.75	-1.10294e+08	42	mean_volume
Classical_image_SDF	0.75	-1.0643e+08	43	mean_volume
Classical_image_SDF	0.75	-1.04095e+08	44	mean_volume
Classical_image_SDF	0.74	-1.07164e+08	45	mean_volume
Classical_image_SDF	0.74	-1.12614e+08	46	mean_volume
Classical_image_SDF	0.74	-1.10307e+08	47	mean_volume
Classical_image_SDF	0.74	-1.08453e+08	48	mean_volume
Classical_image_SDF	0.74	-1.12763e+08	49	mean_volume
Classical_image_SDF	0.75	-1.08394e+08	50	mean_volume
Classical_image_SDF	0.75	-1.04557e+08	51	mean_volume
Classical_image_SDF	0.74	-1.10972e+08	52	mean_volume
Classical_image_SDF	0.74	-1.16327e+08	53	mean_volume
Classical_image_SDF	0.74	-1.09645e+08	54	mean_volume
Classical_image_SDF	0.73	-1.10598e+08	55	mean_volume
Classical_image_SDF	0.74	-1.15299e+08	56	mean_volume
Classical_image_SDF	0.74	-1.12743e+08	57	mean_volume
Classical_image_SDF	0.75	-1.0674e+08	58	mean_volume
Classical_image_SDF	0.75	-1.05496e+08	59	mean_volume
Classical_image_SDF	0.74	-1.08536e+08	60	mean_volume
Classical_image_SDF	0.75	-1.03642e+08	61	mean_volume
Classical_image_SDF	0.74	-1.16061e+08	62	mean_volume
Classical_image_SDF	0.75	-1.08586e+08	63	mean_volume
Classical_image_SDF	0.74	-1.12888e+08	64	mean_volume
Classical_image_SDF	0.74	-1.11902e+08	65	mean_volume
Classical_image_SDF	0.75	-1.08932e+08	66	mean_volume
Classical_image_SDF	0.74	-1.14417e+08	67	mean_volume
Classical_image_SDF	0.74	-1.07434e+08	68	mean_volume
Classical_image_SDF	0.75	-1.07493e+08	69	mean_volume
Classical_image_SDF	0.74	-1.14234e+08	70	mean_volume
Classical_image_SDF	0.74	-1.14202e+08	71	mean_volume
Classical_image_SDF	0.73	-1.11826e+08	72	mean_volume
Classical_image_SDF	0.74	-1.05127e+08	73	mean_volume
Classical_image_SDF	0.75	-1.05063e+08	74	mean_volume
Classical_image_SDF	0.73	-1.12707e+08	75	mean_volume
Classical_image_SDF	0.74	-1.08109e+08	76	mean_volume
Classical_image_SDF	0.75	-1.06383e+08	77	mean_volume
Classical_image_SDF	0.74	-1.13065e+08	78	mean_volume
Classical_image_SDF	0.74	-1.1094e+08	79	mean_volume
Classical_image_SDF	0.74	-1.13163e+08	80	mean_volume
Classical_image_SDF	0.75	-1.05173e+08	81	mean_volume
Classical_image_SDF	0.73	-1.17169e+08	82	mean_volume
Classical_image_SDF	0.74	-1.11702e+08	83	mean_volume
Classical_image_SDF	0.74	-1.04063e+08	84	mean_volume
Classical_image_SDF	0.74	-1.11486e+08	85	mean_volume
Classical_image_SDF	0.75	-1.09244e+08	86	mean_volume
Classical_image_SDF	0.74	-1.11429e+08	87	mean_volume
Classical_image_SDF	0.74	-1.07727e+08	88	mean_volume
Classical_image_SDF	0.74	-1.12506e+08	89	mean_volume
Classical_image_SDF	0.75	-1.08568e+08	90	mean_volume
Classical_image_SDF	0.73	-1.09646e+08	91	mean_volume
Classical_image_SDF	0.73	-1.15839e+08	92	mean_volume
Classical_image_SDF	0.75	-1.05381e+08	93	mean_volume
Classical_image_SDF	0.74	-1.11091e+08	94	mean_volume
Classical_image_SDF	0.75	-1.02004e+08	95	mean_volume
Classical_image_SDF	0.74	-1.14705e+08	96	mean_volume
Classical_image_SDF	0.73	-1.18272e+08	97	mean_volume
Classical_image_SDF	0.74	-1.08694e+08	98	mean_volume
Classical_image_SDF	0.74	-1.08262e+08	99	mean_volume
Rotation_invariant_image_SDF	0.81	-8.1445e+07	0	mean_volume
Rotation_invariant_image_SDF	0.8	-8.40152e+07	1	mean_volume
Rotation_invariant_image_SDF	0.8	-8.59669e+07	2	mean_volume
Rotation_invariant_image_SDF	0.8	-7.9506e+07	3	mean_volume
Rotation_invariant_image_SDF	0.8	-9.06887e+07	4	mean_volume
Rotation_invariant_image_SDF	0.8	-8.08079e+07	5	mean_volume
Rotation_invariant_image_SDF	0.79	-8.80189e+07	6	mean_volume
Rotation_invariant_image_SDF	0.8	-8.90609e+07	7	mean_volume
Rotation_invariant_image_SDF	0.81	-8.59011e+07	8	mean_volume
Rotation_invariant_image_SDF	0.81	-7.79225e+07	9	mean_volume
Rotation_invariant_image_SDF	0.81	-7.89101e+07	10	mean_volume
Rotation_invariant_image_SDF	0.8	-8.9076e+07	11	mean_volume
Rotation_invariant_image_SDF	0.8	-8.34716e+07	12	mean_volume
Rotation_invariant_image_SDF	0.8	-8.48287e+07	13	mean_volume
Rotation_invariant_image_SDF	0.79	-8.55532e+07	14	mean_volume
Rotation_invariant_image_SDF	0.81	-7.94983e+07	15	mean_volume
Rotation_invariant_image_SDF	0.8	-8.83376e+07	16	mean_volume
Rotation_invariant_image_SDF	0.81	-7.74518e+07	17	mean_volume
Rotation_invariant_image_SDF	0.79	-9.30123e+07	18	mean_volume
Rotation_invariant_image_SDF	0.8	-8.275e+07	19	mean_volume
Rotation_invariant_image_SDF	0.79	-8.3844e+07	20	mean_volume
Rotation_invariant_image_SDF	0.8	-85128891	21	mean_volume
Rotation_invariant_image_SDF	0.81	-8.44471e+07	22	mean_volume
Rotation_invariant_image_SDF	0.8	-8.49915e+07	23	mean_volume
Rotation_invariant_image_SDF	0.81	-8.24894e+07	24	mean_volume
Rotation_invariant_image_SDF	0.81	-8.52278e+07	25	mean_volume
Rotation_invariant_image_SDF	0.81	-8.04157e+07	26	mean_volume
Rotation_invariant_image_SDF	0.79	-8.86358e+07	27	mean_volume
Rotation_invariant_image_SDF	0.8	-7.89889e+07	28	mean_volume
Rotation_invariant_image_SDF	0.81	-8.8229e+07	29	mean_volume
Rotation_invariant_image_SDF	0.81	-8.35429e+07	30	mean_volume
Rotation_invariant_image_SDF	0.8	-8.31195e+07	31	mean_volume
Rotation_invariant_image_SDF	0.8	-8.27671e+07	32	mean_volume
Rotation_invariant_image_SDF	0.8	-8.65604e+07	33	mean_volume
Rotation_invariant_image_SDF	0.8	-8.49368e+07	34	mean_volume
Rotation_invariant_image_SDF	0.81	-8.33695e+07	35	mean_volume
Rotation_invariant_image_SDF	0.8	-8.27801e+07	36	mean_volume
Rotation_invariant_image_SDF	0.8	-9.13533e+07	37	mean_volume
Rotation_invariant_image_SDF	0.79	-8.26278e+07	38	mean_volume
Rotation_invariant_image_SDF	0.8	-8.25085e+07	39	mean_volume
Rotation_invariant_image_SDF	0.81	-8.24861e+07	40	mean_volume
Rotation_invariant_image_SDF	0.79	-9.08753e+07	41	mean_volume
Rotation_invariant_image_SDF	0.8	-8.61638e+07	42	mean_volume
Rotation_invariant_image_SDF	0.81	-8.18011e+07	43	mean_volume
Rotation_invariant_image_SDF	0.8	-8.02978e+07	44	mean_volume
Rotation_invariant_image_SDF	0.8	-8.25463e+07	45	mean_volume
Rotation_invariant_image_SDF	0.8	-8.55776e+07	46	mean_volume
Rotation_invariant_image_SDF	0.8	-8.40691e+07	47	mean_volume
Rotation_invariant_image_SDF	0.8	-8.31168e+07	48	mean_volume
Rotation_invariant_image_SDF	0.8	-8.59316e+07	49	mean_volume
Rotation_invariant_image_SDF	0.8	-8.54179e+07	50	mean_volume
Rotation_invariant_image_SDF	0.8	-8.14009e+07	51	mean_volume
Rotation_invariant_image_SDF	0.8	-8.39845e+07	52	mean_volume
Rotation_invariant_image_SDF	0.8	-8.82022e+07	53	mean_volume
Rotation_invariant_image_SDF	0.8	-8.24847e+07	54	mean_volume
Rotation_invariant_image_SDF	0.79	-8.68935e+07	55	mean_volume
Rotation_invariant_image_SDF	0.8	-8.70825e+07	56	mean_volume
Rotation_invariant_image_SDF	0.8	-8.49008e+07	57	mean_volume
Rotation_invariant_image_SDF	0.81	-8.22595e+07	58	mean_volume
Rotation_invariant_image_SDF	0.81	-8.03971e+07	59	mean_volume
Rotation_invariant_image_SDF	0.8	-8.4874e+07	60	mean_volume
Rotation_invariant_image_SDF	0.81	-7.97663e+07	61	mean_volume
Rotation_invariant_image_SDF	0.8	-9.01307e+07	62	mean_volume
Rotation_invariant_image_SDF	0.81	-8.28915e+07	63	mean_volume
Rotation_invariant_image_SDF	0.8	-8.39639e+07	64	mean_volume
Rotation_invariant_image_SDF	0.8	-8.42309e+07	65	mean_volume
Rotation_invariant_image_SDF	0.8	-8.52967e+07	66	mean_volume
Rotation_invariant_image_SDF	0.8	-8.78594e+07	67	mean_volume
Rotation_invariant_image_SDF	0.8	-8.13792e+07	68	mean_volume
Rotation_invariant_image_SDF	0.81	-8.25578e+07	69	mean_volume
Rotation_invariant_image_SDF	0.8	-8.69238e+07	70	mean_volume
Rotation_invariant_image_SDF	0.8	-8.769e+07	71	mean_volume
Rotation_invariant_image_SDF	0.8	-8.39034e+07	72	mean_volume
Rotation_invariant_image_SDF	0.8	-8.13169e+07	73	mean_volume
Rotation_invariant_image_SDF	0.81	-8.1008e+07	74	mean_volume
Rotation_invariant_image_SDF	0.8	-8.54767e+07	75	mean_volume
Rotation_invariant_image_SDF	0.8	-8.18975e+07	76	mean_volume
Rotation_invariant_image_SDF	0.81	-8.29853e+07	77	mean_volume
Rotation_invariant_image_SDF	0.81	-8.58924e+07	78	mean_volume
Rotation_invariant_image_SDF	0.8	-8.50715e+07	79	mean_volume
Rotation_invariant_image_SDF	0.8	-8.67232e+07	80	mean_volume
Rotation_invariant_image_SDF	0.81	-8.06928e+07	81	mean_volume
Rotation_invariant_image_SDF	0.79	-8.93091e+07	82	mean_volume
Rotation_invariant_image_SDF	0.81	-83614115	83	mean_volume
Rotation_invariant_image_SDF	0.8	-8.02592e+07	84	mean_volume
Rotation_invariant_image_SDF	0.8	-8.64691e+07	85	mean_volume
Rotation_invariant_image_SDF	0.8	-8.57435e+07	86	mean_volume
Rotation_invariant_image_SDF	0.8	-8.48612e+07	87	mean_volume
Rotation_invariant_image_SDF	0.8	-8.10432e+07	88	mean_volume
Rotation_invariant_image_SDF	0.8	-8.3059e+07	89	mean_volume
Rotation_invariant_image_SDF	0.81	-8.28037e+07	90	mean_volume
Rotation_invariant_image_SDF	0.8	-8.38816e+07	91	mean_volume
Rotation_invariant_image_SDF	0.8	-8.8764e+07	92	mean_volume
Rotation_invariant_image_SDF	0.81	-8.07219e+07	93	mean_volume
Rotation_invariant_image_SDF	0.8	-8.44928e+07	94	mean_volume
Rotation_invariant_image_SDF	0.81	-7.78382e+07	95	mean_volume
Rotation_invariant_image_SDF	0.81	-8.71303e+07	96	mean_volume
Rotation_invariant_image_SDF	0.79	-9.15097e+07	97	mean_volume
Rotation_invariant_image_SDF	0.8	-8.27802e+07	98	mean_volume
Rotation_invariant_image_SDF	0.8	-8.22993e+07	99	mean_volume
Rotation_invariant_pointcloud_SDF	0.68	-1.33017e+08	0	mean_volume
Rotation_invariant_pointcloud_SDF	0.67	-1.39181e+08	1	mean_volume
Rotation_invariant_pointcloud_SDF	0.67	-1.40033e+08	2	mean_volume
Rotation_invariant_pointcloud_SDF	0.67	-1.32103e+08	3	mean_volume
Rotation_invariant_pointcloud_SDF	0.66	-1.52195e+08	4	mean_volume
Rotation_invariant_pointcloud_SDF	0.67	-1.33504e+08	5	mean_volume
Rotation_invariant_pointcloud_SDF	0.67	-1.42599e+08	6	mean_volume
Rotation_invariant_pointcloud_SDF	0.66	-1.46873e+08	7	mean_volume
Rotation_invariant_pointcloud_SDF	0.68	-1.43016e+08	8	mean_volume
Rotation_invariant_pointcloud_SDF	0.68	-1.31078e+08	9	mean_volume
Rotation_invariant_pointcloud_SDF	0.67	-1.38682e+08	10	mean_volume
Rotation_invariant_pointcloud_SDF	0.68	-1.44698e+08	11	mean_volume
Rotation_invariant_pointcloud_SDF	0.68	-1.35917e+08	12	mean_volume
Rotation_invariant_pointcloud_SDF	0.67	-1.40825e+08	13	mean_volume
Rotation_invariant_pointcloud_SDF	0.67	-1.36524e+08	14	mean_volume
Rotation_invariant_pointcloud_SDF	0.69	-1.34165e+08	15	mean_volume
Rotation_invariant_pointcloud_SDF	0.67	-1.45169e+08	16	mean_volume
Rotation_invariant_pointcloud_SDF	0.67	-1.32175e+08	17	mean_volume
Rotation_invariant_pointcloud_SDF	0.65	-1.50928e+08	18	mean_volume
Rotation_invariant_pointcloud_SDF	0.68	-1.34135e+08	19	mean_volume
Rotation_invariant_pointcloud_SDF	0.67	-1.3407e+08	20	mean_volume
Rotation_invariant_pointcloud_SDF	0.67	-1.39031e+08	21	mean_volume
Rotation_invariant_pointcloud_SDF	0.67	-1.42768e+08	22	mean_volume
Rotation_invariant_pointcloud_SDF	0.67	-1.44268e+08	23	mean_volume
Rotation_invariant_pointcloud_SDF	0.68	-1.37764e+08	24	mean_volume
Rotation_invariant_pointcloud_SDF	0.67	-1.43989e+08	25	mean_volume
Rotation_invariant_pointcloud_SDF	0.68	-1.353e+08	26	mean_volume
Rotation_invariant_pointcloud_SDF	0.66	-1.39105e+08	27	mean_volume
Rotation_invariant_pointcloud_SDF	0.68	-1.3069e+08	28	mean_volume
Rotation_invariant_pointcloud_SDF	0.67	-1.49111e+08	29	mean_volume
Rotation_invariant_pointcloud_SDF	0.68	-1.40296e+08	30	mean_volume
Rotation_invariant_pointcloud_SDF	0.67	-1.39512e+08	31	mean_volume
Rotation_invariant_pointcloud_SDF	0.68	-1.3584e+08	32	mean_volume
Rotation_invariant_pointcloud_SDF	0.67	-140626359	33	mean_volume
Rotation_invariant_pointcloud_SDF	0.67	-1.40888e+08	34	mean_volume
Rotation_invariant_pointcloud_SDF	0.69	-1.36964e+08	35	mean_volume
Rotation_invariant_pointcloud_SDF	0.67	-1.38263e+08	36	mean_volume
Rotation_invariant_pointcloud_SDF	0.67	-1.51178e+08	37	mean_volume
Rotation_invariant_pointcloud_SDF	0.66	-1.33282e+08	38	mean_volume
Rotation_invariant_pointcloud_SDF	0.67	-1.38222e+08	39	mean_volume
Rotation_invariant_pointcloud_SDF	0.67	-1.40784e+08	40	mean_volume
Rotation_invariant_pointcloud_SDF	0.67	-1.45163e+08	41	mean_volume
Rotation_invariant_pointcloud_SDF	0.68	-1.40174e+08	42	mean_volume
Rotation_invariant_pointcloud_SDF	0.68	-1.3637e+08	43	mean_volume
Rotation_invariant_pointcloud_SDF	0.68	-1.33142e+08	44	mean_volume
Rotation_invariant_pointcloud_SDF	0.67	-1.34931e+08	45	mean_volume
Rotation_invariant_pointcloud_SDF	0.67	-1.42717e+08	46	mean_volume
Rotation_invariant_pointcloud_SDF	0.68	-1.39017e+08	47	mean_volume
Rotation_invariant_pointcloud_SDF	0.67	-1.39484e+08	48	mean_volume
Rotation_invariant_pointcloud_SDF	0.68	-1.39591e+08	49	mean_volume
Rotation_invariant_pointcloud_SDF	0.68	-1.38485e+08	50	mean_volume
Rotation_invariant_pointcloud_SDF	0.67	-1.35123e+08	51	mean_volume
Rotation_invariant_pointcloud_SDF	0.68	-1.38534e+08	52	mean_volume
Rotation_invariant_pointcloud_SDF	0.66	-1.48294e+08	53	mean_volume
Rotation_invariant_pointcloud_SDF	0.68	-1.35226e+08	54	mean_volume
Rotation_invariant_pointcloud_SDF	0.67	-1.35666e+08	55	mean_volume
Rotation_invariant_pointcloud_SDF	0.67	-1.43422e+08	56	mean_volume
Rotation_invariant_pointcloud_SDF	0.67	-1.44133e+08	57	mean_volume
Rotation_invariant_pointcloud_SDF	0.68	-1.38954e+08	58	mean_volume
Rotation_invariant_pointcloud_SDF	0.68	-1.35199e+08	59	mean_volume
Rotation_invariant_pointcloud_SDF	0.67	-1.38139e+08	60	mean_volume
Rotation_invariant_pointcloud_SDF	0.68	-1.33371e+08	61	mean_volume
Rotation_invariant_pointcloud_SDF	0.67	-1.45423e+08	62	mean_volume
Rotation_invariant_pointcloud_SDF	0.67	-1.39183e+08	63	mean_volume
Rotation_invariant_pointcloud_SDF	0.67	-1.418e+08	64	mean_volume
Rotation_invariant_pointcloud_SDF	0.67	-1.38236e+08	65	mean_volume
Rotation_invariant_pointcloud_SDF	0.67	-1.41701e+08	66	mean_volume
Rotation_invariant_pointcloud_SDF	0.67	-1.41963e+08	67	mean_volume
Rotation_invariant_pointcloud_SDF	0.66	-1.37939e+08	68	mean_volume
Rotation_invariant_pointcloud_SDF	0.68	-1.362e+08	69	mean_volume
Rotation_invariant_pointcloud_SDF	0.67	-1.46049e+08	70	mean_volume
Rotation_invariant_pointcloud_SDF	0.67	-1.4621e+08	71	mean_volume
Rotation_invariant_pointcloud_SDF	0.67	-1.3905e+08	72	mean_volume
Rotation_invariant_pointcloud_SDF	0.68	-1.30344e+08	73	mean_volume
Rotation_invariant_pointcloud_SDF	0.68	-1.34245e+08	74	mean_volume
Rotation_invariant_pointcloud_SDF	0.66	-1.41945e+08	75	mean_volume
Rotation_invariant_pointcloud_SDF	0.67	-1.3361e+08	76	mean_volume
Rotation_invariant_pointcloud_SDF	0.67	-1.39808e+08	77	mean_volume
Rotation_invariant_pointcloud_SDF	0.68	-1.40652e+08	78	mean_volume
Rotation_invariant_pointcloud_SDF	0.67	-1.40005e+08	79	mean_volume
Rotation_invariant_pointcloud_SDF	0.67	-1.44752e+08	80	mean_volume
Rotation_invariant_pointcloud_SDF	0.68	-1.36725e+08	81	mean_volume
Rotation_invariant_pointcloud_SDF	0.67	-1.42181e+08	82	mean_volume
Rotation_invariant_pointcloud_SDF	0.67	-1.41819e+08	83	mean_volume
Rotation_invariant_pointcloud_SDF	0.67	-1.32898e+08	84	mean_volume
Rotation_invariant_pointcloud_SDF	0.67	-1.42027e+08	85	mean_volume
Rotation_invariant_pointcloud_SDF	0.68	-1.3958e+08	86	mean_volume
Rotation_invariant_pointcloud_SDF	0.67	-1.41205e+08	87	mean_volume
Rotation_invariant_pointcloud_SDF	0.67	-1.34418e+08	88	mean_volume
Rotation_invariant_pointcloud_SDF	0.67	-1.3965e+08	89	mean_volume
Rotation_invariant_pointcloud_SDF	0.68	-1.40986e+08	90	mean_volume
Rotation_invariant_pointcloud_SDF	0.67	-1.36082e+08	91	mean_volume
Rotation_invariant_pointcloud_SDF	0.66	-1.46579e+08	92	mean_volume
Rotation_invariant_pointcloud_SDF	0.68	-1.35077e+08	93	mean_volume
Rotation_invariant_pointcloud_SDF	0.67	-1.3859e+08	94	mean_volume
Rotation_invariant_pointcloud_SDF	0.67	-1.33507e+08	95	mean_volume
Rotation_invariant_pointcloud_SDF	0.68	-1.45058e+08	96	mean_volume
Rotation_invariant_pointcloud_SDF	0.66	-1.51248e+08	97	mean_volume
Rotation_invariant_pointcloud_SDF	0.67	-1.35538e+08	98	mean_volume
Rotation_invariant_pointcloud_SDF	0.69	-1.32672e+08	99	mean_volume
Classical_image_seg	0.32	-6.20128e+07	0	std_volume
Classical_image_seg	0.34	-6.27966e+07	1	std_volume
Classical_image_seg	0.31	-6.36185e+07	2	std_volume
Classical_image_seg	0.33	-5.86808e+07	3	std_volume
Classical_image_seg	0.32	-6.31163e+07	4	std_volume
Classical_image_seg	0.32	-6.13372e+07	5	std_volume
Classical_image_seg	0.35	-6.42487e+07	6	std_volume
Classical_image_seg	0.32	-6.20087e+07	7	std_volume
Classical_image_seg	0.3	-6.38278e+07	8	std_volume
Classical_image_seg	0.31	-5.96472e+07	9	std_volume
Classical_image_seg	0.32	-5.75378e+07	10	std_volume
Classical_image_seg	0.31	-6.35939e+07	11	std_volume
Classical_image_seg	0.32	-6.16589e+07	12	std_volume
Classical_image_seg	0.33	-6.40364e+07	13	std_volume
Classical_image_seg	0.33	-6.36907e+07	14	std_volume
Classical_image_seg	0.31	-6.24921e+07	15	std_volume
Classical_image_seg	0.31	-6.44366e+07	16	std_volume
Classical_image_seg	0.34	-6.09816e+07	17	std_volume
Classical_image_seg	0.34	-6.03367e+07	18	std_volume
Classical_image_seg	0.32	-6.21133e+07	19	std_volume
Classical_image_seg	0.34	-6.02527e+07	20	std_volume
Classical_image_seg	0.32	-6.24302e+07	21	std_volume
Classical_image_seg	0.31	-6.46364e+07	22	std_volume
Classical_image_seg	0.31	-6.18775e+07	23	std_volume
Classical_image_seg	0.33	-6.12847e+07	24	std_volume
Classical_image_seg	0.31	-6.22189e+07	25	std_volume
Classical_image_seg	0.33	-6.15334e+07	26	std_volume
Classical_image_seg	0.34	-5.98607e+07	27	std_volume
Classical_image_seg	0.32	-6.09137e+07	28	std_volume
Classical_image_seg	0.31	-6.54583e+07	29	std_volume
Classical_image_seg	0.3	-6.20393e+07	30	std_volume
Classical_image_seg	0.31	-6.3285e+07	31	std_volume
Classical_image_seg	0.34	-6.18152e+07	32	std_volume
Classical_image_seg	0.33	-6.47392e+07	33	std_volume
Classical_image_seg	0.31	-5.98464e+07	34	std_volume
Classical_image_seg	0.3	-6.42167e+07	35	std_volume
Classical_image_seg	0.33	-5.95452e+07	36	std_volume
Classical_image_seg	0.31	-6.37486e+07	37	std_volume
Classical_image_seg	0.34	-6.07854e+07	38	std_volume
Classical_image_seg	0.32	-6.26944e+07	39	std_volume
Classical_image_seg	0.32	-6.02377e+07	40	std_volume
Classical_image_seg	0.32	-6.40049e+07	41	std_volume
Classical_image_seg	0.34	-6.40054e+07	42	std_volume
Classical_image_seg	0.32	-6.01402e+07	43	std_volume
Classical_image_seg	0.32	-6.1368e+07	44	std_volume
Classical_image_seg	0.33	-6.04629e+07	45	std_volume
Classical_image_seg	0.31	-6.18372e+07	46	std_volume
Classical_image_seg	0.31	-6.19089e+07	47	std_volume
Classical_image_seg	0.32	-6.08347e+07	48	std_volume
Classical_image_seg	0.33	-6.54291e+07	49	std_volume
Classical_image_seg	0.33	-6.35575e+07	50	std_volume
Classical_image_seg	0.31	-6.31947e+07	51	std_volume
Classical_image_seg	0.3	-6.29277e+07	52	std_volume
Classical_image_seg	0.32	-6.29902e+07	53	std_volume
Classical_image_seg	0.34	-5.86256e+07	54	std_volume
Classical_image_seg	0.33	-6.15087e+07	55	std_volume
Classical_image_seg	0.32	-6.39459e+07	56	std_volume
Classical_image_seg	0.33	-6.33884e+07	57	std_volume
Classical_image_seg	0.31	-6.06305e+07	58	std_volume
Classical_image_seg	0.32	-6.13676e+07	59	std_volume
Classical_image_seg	0.34	-6.17981e+07	60	std_volume
Classical_image_seg	0.33	-6.42092e+07	61	std_volume
Classical_image_seg	0.32	-6.00355e+07	62	std_volume
Classical_image_seg	0.32	-6.16133e+07	63	std_volume
Classical_image_seg	0.32	-6.23555e+07	64	std_volume
Classical_image_seg	0.31	-6.13231e+07	65	std_volume
Classical_image_seg	0.33	-6.34559e+07	66	std_volume
Classical_image_seg	0.32	-6.43966e+07	67	std_volume
Classical_image_seg	0.34	-5.78122e+07	68	std_volume
Classical_image_seg	0.31	-6.40052e+07	69	std_volume
Classical_image_seg	0.32	-6.24018e+07	70	std_volume
Classical_image_seg	0.31	-6.28063e+07	71	std_volume
Classical_image_seg	0.32	-6.25952e+07	72	std_volume
Classical_image_seg	0.34	-6.00531e+07	73	std_volume
Classical_image_seg	0.32	-6.37274e+07	74	std_volume
Classical_image_seg	0.33	-6.08602e+07	75	std_volume
Classical_image_seg	0.33	-6.08278e+07	76	std_volume
Classical_image_seg	0.33	-6.33262e+07	77	std_volume
Classical_image_seg	0.32	-6.22706e+07	78	std_volume
Classical_image_seg	0.31	-6.28534e+07	79	std_volume
Classical_image_seg	0.32	-6.43664e+07	80	std_volume
Classical_image_seg	0.33	-6.38205e+07	81	std_volume
Classical_image_seg	0.32	-5.97224e+07	82	std_volume
Classical_image_seg	0.33	-6.17533e+07	83	std_volume
Classical_image_seg	0.32	-6.09071e+07	84	std_volume
Classical_image_seg	0.3	-6.1757e+07	85	std_volume
Classical_image_seg	0.31	-6.50764e+07	86	std_volume
Classical_image_seg	0.32	-6.19506e+07	87	std_volume
Classical_image_seg	0.35	-5.97406e+07	88	std_volume
Classical_image_seg	0.32	-6.23354e+07	89	std_volume
Classical_image_seg	0.31	-6.53445e+07	90	std_volume
Classical_image_seg	0.32	-6.18936e+07	91	std_volume
Classical_image_seg	0.32	-6.35723e+07	92	std_volume
Classical_image_seg	0.33	-5.9474e+07	93	std_volume
Classical_image_seg	0.32	-6.09766e+07	94	std_volume
Classical_image_seg	0.32	-6.05583e+07	95	std_volume
Classical_image_seg	0.31	-6.2766e+07	96	std_volume
Classical_image_seg	0.33	-6.67308e+07	97	std_volume
Classical_image_seg	0.33	-6.12542e+07	98	std_volume
Classical_image_seg	0.31	-5.99481e+07	99	std_volume
Rotation_invariant_image_seg	0.44	-5.0994e+07	0	std_volume
Rotation_invariant_image_seg	0.46	-5.1211e+07	1	std_volume
Rotation_invariant_image_seg	0.43	-5.23294e+07	2	std_volume
Rotation_invariant_image_seg	0.44	-4.85954e+07	3	std_volume
Rotation_invariant_image_seg	0.42	-5.35951e+07	4	std_volume
Rotation_invariant_image_seg	0.44	-5.066e+07	5	std_volume
Rotation_invariant_image_seg	0.46	-5.34559e+07	6	std_volume
Rotation_invariant_image_seg	0.41	-5.37582e+07	7	std_volume
Rotation_invariant_image_seg	0.44	-5.17281e+07	8	std_volume
Rotation_invariant_image_seg	0.45	-4.79307e+07	9	std_volume
Rotation_invariant_image_seg	0.43	-4.77879e+07	10	std_volume
Rotation_invariant_image_seg	0.43	-5.25582e+07	11	std_volume
Rotation_invariant_image_seg	0.45	-4.95463e+07	12	std_volume
Rotation_invariant_image_seg	0.44	-5.40456e+07	13	std_volume
Rotation_invariant_image_seg	0.46	-5.21164e+07	14	std_volume
Rotation_invariant_image_seg	0.44	-5.10716e+07	15	std_volume
Rotation_invariant_image_seg	0.42	-5.44621e+07	16	std_volume
Rotation_invariant_image_seg	0.47	-4.87691e+07	17	std_volume
Rotation_invariant_image_seg	0.44	-5.15931e+07	18	std_volume
Rotation_invariant_image_seg	0.45	-5.02442e+07	19	std_volume
Rotation_invariant_image_seg	0.44	-5.05811e+07	20	std_volume
Rotation_invariant_image_seg	0.44	-5.181e+07	21	std_volume
Rotation_invariant_image_seg	0.42	-5.42403e+07	22	std_volume
Rotation_invariant_image_seg	0.46	-4.89193e+07	23	std_volume
Rotation_invariant_image_seg	0.45	-5.08859e+07	24	std_volume
Rotation_invariant_image_seg	0.43	-5.1706e+07	25	std_volume
Rotation_invariant_image_seg	0.45	-5.03355e+07	26	std_volume
Rotation_invariant_image_seg	0.45	-5.02932e+07	27	std_volume
Rotation_invariant_image_seg	0.45	-4.94968e+07	28	std_volume
Rotation_invariant_image_seg	0.44	-5.37409e+07	29	std_volume
Rotation_invariant_image_seg	0.44	-4.93942e+07	30	std_volume
Rotation_invariant_image_seg	0.43	-5.22764e+07	31	std_volume
Rotation_invariant_image_seg	0.46	-5.03732e+07	32	std_volume
Rotation_invariant_image_seg	0.44	-5.47603e+07	33	std_volume
Rotation_invariant_image_seg	0.43	-4.97361e+07	34	std_volume
Rotation_invariant_image_seg	0.44	-5.18469e+07	35	std_volume
Rotation_invariant_image_seg	0.44	-4.95046e+07	36	std_volume
Rotation_invariant_image_seg	0.43	-5.23883e+07	37	std_volume
Rotation_invariant_image_seg	0.43	-5.22281e+07	38	std_volume
Rotation_invariant_image_seg	0.46	-5.00618e+07	39	std_volume
Rotation_invariant_image_seg	0.43	-5.08657e+07	40	std_volume
Rotation_invariant_image_seg	0.42	-5.40125e+07	41	std_volume
Rotation_invariant_image_seg	0.46	-5.21923e+07	42	std_volume
Rotation_invariant_image_seg	0.45	-4.86436e+07	43	std_volume
Rotation_invariant_image_seg	0.44	-5.05901e+07	44	std_volume
Rotation_invariant_image_seg	0.44	-5.12593e+07	45	std_volume
Rotation_invariant_image_seg	0.43	-5.09323e+07	46	std_volume
Rotation_invariant_image_seg	0.44	-5.02181e+07	47	std_volume
Rotation_invariant_image_seg	0.44	-4.99586e+07	48	std_volume
Rotation_invariant_image_seg	0.45	-5.40028e+07	49	std_volume
Rotation_invariant_image_seg	0.43	-5.41207e+07	50	std_volume
Rotation_invariant_image_seg	0.44	-5.14199e+07	51	std_volume
Rotation_invariant_image_seg	0.43	-5.13972e+07	52	std_volume
Rotation_invariant_image_seg	0.45	-5.10891e+07	53	std_volume
Rotation_invariant_image_seg	0.46	-4.83518e+07	54	std_volume
Rotation_invariant_image_seg	0.44	-5.12296e+07	55	std_volume
Rotation_invariant_image_seg	0.42	-5.41758e+07	56	std_volume
Rotation_invariant_image_seg	0.44	-5.31247e+07	57	std_volume
Rotation_invariant_image_seg	0.44	-4.93662e+07	58	std_volume
Rotation_invariant_image_seg	0.45	-4.9544e+07	59	std_volume
Rotation_invariant_image_seg	0.43	-5.25556e+07	60	std_volume
Rotation_invariant_image_seg	0.44	-53067605	61	std_volume
Rotation_invariant_image_seg	0.43	-4.99605e+07	62	std_volume
Rotation_invariant_image_seg	0.45	-4.98657e+07	63	std_volume
Rotation_invariant_image_seg	0.44	-5.1498e+07	64	std_volume
Rotation_invariant_image_seg	0.45	-4.91189e+07	65	std_volume
Rotation_invariant_image_seg	0.44	-5.28886e+07	66	std_volume
Rotation_invariant_image_seg	0.43	-5.34805e+07	67	std_volume
Rotation_invariant_image_seg	0.43	-5.02551e+07	68	std_volume
Rotation_invariant_image_seg	0.44	-5.15201e+07	69	std_volume
Rotation_invariant_image_seg	0.44	-5.1165e+07	70	std_volume
Rotation_invariant_image_seg	0.44	-5.1098e+07	71	std_volume
Rotation_invariant_image_seg	0.43	-5.22241e+07	72	std_volume
Rotation_invariant_image_seg	0.45	-5.01541e+07	73	std_volume
Rotation_invariant_image_seg	0.44	-5.1768e+07	74	std_volume
Rotation_invariant_image_seg	0.46	-4.96926e+07	75	std_volume
Rotation_invariant_image_seg	0.44	-5.07829e+07	76	std_volume
Rotation_invariant_image_seg	0.43	-5.39865e+07	77	std_volume
Rotation_invariant_image_seg	0.43	-5.19077e+07	78	std_volume
Rotation_invariant_image_seg	0.45	-4.96759e+07	79	std_volume
Rotation_invariant_image_seg	0.44	-5.31937e+07	80	std_volume
Rotation_invariant_image_seg	0.45	-5.21584e+07	81	std_volume
Rotation_invariant_image_seg	0.43	-4.96391e+07	82	std_volume
Rotation_invariant_image_seg	0.43	-5.24256e+07	83	std_volume
Rotation_invariant_image_seg	0.45	-4.91755e+07	84	std_volume
Rotation_invariant_image_seg	0.41	-5.18358e+07	85	std_volume
Rotation_invariant_image_seg	0.44	-5.3269e+07	86	std_volume
Rotation_invariant_image_seg	0.43	-5.16526e+07	87	std_volume
Rotation_invariant_image_seg	0.47	-4.88716e+07	88	std_volume
Rotation_invariant_image_seg	0.44	-5.09911e+07	89	std_volume
Rotation_invariant_image_seg	0.45	-5.15648e+07	90	std_volume
Rotation_invariant_image_seg	0.44	-5.15078e+07	91	std_volume
Rotation_invariant_image_seg	0.43	-5.31327e+07	92	std_volume
Rotation_invariant_image_seg	0.44	-4.9661e+07	93	std_volume
Rotation_invariant_image_seg	0.44	-4.99199e+07	94	std_volume
Rotation_invariant_image_seg	0.43	-5.01139e+07	95	std_volume
Rotation_invariant_image_seg	0.43	-5.1931e+07	96	std_volume
Rotation_invariant_image_seg	0.45	-5.49185e+07	97	std_volume
Rotation_invariant_image_seg	0.45	-5.0564e+07	98	std_volume
Rotation_invariant_image_seg	0.44	-4.88405e+07	99	std_volume
Classical_image_SDF	0.35	-5.9544e+07	0	std_volume
Classical_image_SDF	0.38	-5.84392e+07	1	std_volume
Classical_image_SDF	0.35	-5.97011e+07	2	std_volume
Classical_image_SDF	0.37	-5.49843e+07	3	std_volume
Classical_image_SDF	0.36	-5.93163e+07	4	std_volume
Classical_image_SDF	0.37	-5.68727e+07	5	std_volume
Classical_image_SDF	0.38	-6.06827e+07	6	std_volume
Classical_image_SDF	0.35	-5.88077e+07	7	std_volume
Classical_image_SDF	0.34	-6.04409e+07	8	std_volume
Classical_image_SDF	0.36	-5.53566e+07	9	std_volume
Classical_image_SDF	0.35	-5.46759e+07	10	std_volume
Classical_image_SDF	0.35	-6.00571e+07	11	std_volume
Classical_image_SDF	0.36	-5.78106e+07	12	std_volume
Classical_image_SDF	0.37	-6.04561e+07	13	std_volume
Classical_image_SDF	0.38	-5.89937e+07	14	std_volume
Classical_image_SDF	0.35	-5.85384e+07	15	std_volume
Classical_image_SDF	0.35	-6.02357e+07	16	std_volume
Classical_image_SDF	0.38	-5.72922e+07	17	std_volume
Classical_image_SDF	0.37	-5.72111e+07	18	std_volume
Classical_image_SDF	0.36	-5.8696e+07	19	std_volume
Classical_image_SDF	0.37	-5.71399e+07	20	std_volume
Classical_image_SDF	0.36	-5.91898e+07	21	std_volume
Classical_image_SDF	0.34	-6.15114e+07	22	std_volume
Classical_image_SDF	0.37	-5.69844e+07	23	std_volume
Classical_image_SDF	0.38	-5.73857e+07	24	std_volume
Classical_image_SDF	0.34	-5.93533e+07	25	std_volume
Classical_image_SDF	0.37	-5.80769e+07	26	std_volume
Classical_image_SDF	0.38	-5.60182e+07	27	std_volume
Classical_image_SDF	0.37	-5.68316e+07	28	std_volume
Classical_image_SDF	0.36	-6.10503e+07	29	std_volume
Classical_image_SDF	0.35	-5.73247e+07	30	std_volume
Classical_image_SDF	0.36	-5.88074e+07	31	std_volume
Classical_image_SDF	0.39	-5.73048e+07	32	std_volume
Classical_image_SDF	0.36	-6.21467e+07	33	std_volume
Classical_image_SDF	0.35	-5.64794e+07	34	std_volume
Classical_image_SDF	0.36	-5.90769e+07	35	std_volume
Classical_image_SDF	0.35	-5.75897e+07	36	std_volume
Classical_image_SDF	0.36	-5.93889e+07	37	std_volume
Classical_image_SDF	0.38	-5.74933e+07	38	std_volume
Classical_image_SDF	0.36	-5.87243e+07	39	std_volume
Classical_image_SDF	0.36	-5.73075e+07	40	std_volume
Classical_image_SDF	0.36	-5.96767e+07	41	std_volume
Classical_image_SDF	0.37	-6.04518e+07	42	std_volume
Classical_image_SDF	0.35	-5.75508e+07	43	std_volume
Classical_image_SDF	0.37	-5.69193e+07	44	std_volume
Classical_image_SDF	0.37	-5.73246e+07	45	std_volume
Classical_image_SDF	0.35	-5.86865e+07	46	std_volume
Classical_image_SDF	0.36	-5.75681e+07	47	std_volume
Classical_image_SDF	0.35	-5.80529e+07	48	std_volume
Classical_image_SDF	0.37	-6.1356e+07	49	std_volume
Classical_image_SDF	0.37	-5.95112e+07	50	std_volume
Classical_image_SDF	0.35	-5.97116e+07	51	std_volume
Classical_image_SDF	0.35	-5.89854e+07	52	std_volume
Classical_image_SDF	0.36	-5.91258e+07	53	std_volume
Classical_image_SDF	0.38	-5.53428e+07	54	std_volume
Classical_image_SDF	0.37	-5.84064e+07	55	std_volume
Classical_image_SDF	0.36	-6.00053e+07	56	std_volume
Classical_image_SDF	0.36	-6.00346e+07	57	std_volume
Classical_image_SDF	0.36	-5.6784e+07	58	std_volume
Classical_image_SDF	0.36	-5.74872e+07	59	std_volume
Classical_image_SDF	0.38	-5.73372e+07	60	std_volume
Classical_image_SDF	0.36	-6.05391e+07	61	std_volume
Classical_image_SDF	0.35	-5.69379e+07	62	std_volume
Classical_image_SDF	0.36	-5.76929e+07	63	std_volume
Classical_image_SDF	0.36	-5.84811e+07	64	std_volume
Classical_image_SDF	0.35	-5.77264e+07	65	std_volume
Classical_image_SDF	0.37	-5.95738e+07	66	std_volume
Classical_image_SDF	0.36	-5.99048e+07	67	std_volume
Classical_image_SDF	0.38	-5.47851e+07	68	std_volume
Classical_image_SDF	0.35	-6.02732e+07	69	std_volume
Classical_image_SDF	0.36	-5.82693e+07	70	std_volume
Classical_image_SDF	0.35	-5.90096e+07	71	std_volume
Classical_image_SDF	0.36	-5.95043e+07	72	std_volume
Classical_image_SDF	0.38	-5.64432e+07	73	std_volume
Classical_image_SDF	0.36	-5.9469e+07	74	std_volume
Classical_image_SDF	0.38	-5.6942e+07	75	std_volume
Classical_image_SDF	0.36	-5.7623e+07	76	std_volume
Classical_image_SDF	0.36	-6.0082e+07	77	std_volume
Classical_image_SDF	0.35	-5.93099e+07	78	std_volume
Classical_image_SDF	0.36	-5.80306e+07	79	std_volume
Classical_image_SDF	0.36	-6.08069e+07	80	std_volume
Classical_image_SDF	0.37	-5.97428e+07	81	std_volume
Classical_image_SDF	0.36	-5.59078e+07	82	std_volume
Classical_image_SDF	0.36	-5.88651e+07	83	std_volume
Classical_image_SDF	0.38	-5.62498e+07	84	std_volume
Classical_image_SDF	0.36	-5.69392e+07	85	std_volume
Classical_image_SDF	0.36	-6.07633e+07	86	std_volume
Classical_image_SDF	0.35	-5.94727e+07	87	std_volume
Classical_image_SDF	0.39	-5.64306e+07	88	std_volume
Classical_image_SDF	0.36	-5.89594e+07	89	std_volume
Classical_image_SDF	0.36	-6.08519e+07	90	std_volume
Classical_image_SDF	0.37	-5.77282e+07	91	std_volume
Classical_image_SDF	0.36	-6.02987e+07	92	std_volume
Classical_image_SDF	0.37	-5.62523e+07	93	std_volume
Classical_image_SDF	0.36	-5.71742e+07	94	std_volume
Classical_image_SDF	0.37	-5.6149e+07	95	std_volume
Classical_image_SDF	0.35	-5.93596e+07	96	std_volume
Classical_image_SDF	0.37	-6.26728e+07	97	std_volume
Classical_image_SDF	0.37	-5.75993e+07	98	std_volume
Classical_image_SDF	0.36	-5.58475e+07	99	std_volume
Rotation_invariant_image_SDF	0.44	-5.13244e+07	0	std_volume
Rotation_invariant_image_SDF	0.44	-5.26782e+07	1	std_volume
Rotation_invariant_image_SDF	0.41	-5.43276e+07	2	std_volume
Rotation_invariant_image_SDF	0.43	-4.91901e+07	3	std_volume
Rotation_invariant_image_SDF	0.41	-5.44264e+07	4	std_volume
Rotation_invariant_image_SDF	0.42	-5.21714e+07	5	std_volume
Rotation_invariant_image_SDF	0.44	-5.51064e+07	6	std_volume
Rotation_invariant_image_SDF	0.41	-5.34559e+07	7	std_volume
Rotation_invariant_image_SDF	0.43	-5.26039e+07	8	std_volume
Rotation_invariant_image_SDF	0.44	-4.90461e+07	9	std_volume
Rotation_invariant_image_SDF	0.43	-4.83424e+07	10	std_volume
Rotation_invariant_image_SDF	0.42	-5.34981e+07	11	std_volume
Rotation_invariant_image_SDF	0.42	-5.19541e+07	12	std_volume
Rotation_invariant_image_SDF	0.43	-5.46102e+07	13	std_volume
Rotation_invariant_image_SDF	0.44	-5.38579e+07	14	std_volume
Rotation_invariant_image_SDF	0.43	-5.12618e+07	15	std_volume
Rotation_invariant_image_SDF	0.41	-5.48943e+07	16	std_volume
Rotation_invariant_image_SDF	0.44	-5.14609e+07	17	std_volume
Rotation_invariant_image_SDF	0.43	-5.24381e+07	18	std_volume
Rotation_invariant_image_SDF	0.43	-5.19692e+07	19	std_volume
Rotation_invariant_image_SDF	0.44	-5.10186e+07	20	std_volume
Rotation_invariant_image_SDF	0.42	-5.34662e+07	21	std_volume
Rotation_invariant_image_SDF	0.41	-5.53147e+07	22	std_volume
Rotation_invariant_image_SDF	0.44	-5.06654e+07	23	std_volume
Rotation_invariant_image_SDF	0.43	-5.22866e+07	24	std_volume
Rotation_invariant_image_SDF	0.41	-5.34247e+07	25	std_volume
Rotation_invariant_image_SDF	0.44	-5.14395e+07	26	std_volume
Rotation_invariant_image_SDF	0.44	-5.08387e+07	27	std_volume
Rotation_invariant_image_SDF	0.43	-5.13785e+07	28	std_volume
Rotation_invariant_image_SDF	0.42	-5.51302e+07	29	std_volume
Rotation_invariant_image_SDF	0.43	-5.07763e+07	30	std_volume
Rotation_invariant_image_SDF	0.42	-5.35176e+07	31	std_volume
Rotation_invariant_image_SDF	0.44	-5.23361e+07	32	std_volume
Rotation_invariant_image_SDF	0.43	-5.51363e+07	33	std_volume
Rotation_invariant_image_SDF	0.42	-5.07944e+07	34	std_volume
Rotation_invariant_image_SDF	0.42	-5.32893e+07	35	std_volume
Rotation_invariant_image_SDF	0.42	-5.12971e+07	36	std_volume
Rotation_invariant_image_SDF	0.42	-5.35669e+07	37	std_volume
Rotation_invariant_image_SDF	0.43	-5.22164e+07	38	std_volume
Rotation_invariant_image_SDF	0.44	-5.13866e+07	39	std_volume
Rotation_invariant_image_SDF	0.43	-5.10533e+07	40	std_volume
Rotation_invariant_image_SDF	0.42	-5.48762e+07	41	std_volume
Rotation_invariant_image_SDF	0.44	-5.37968e+07	42	std_volume
Rotation_invariant_image_SDF	0.42	-5.07573e+07	43	std_volume
Rotation_invariant_image_SDF	0.43	-5.16524e+07	44	std_volume
Rotation_invariant_image_SDF	0.43	-5.20106e+07	45	std_volume
Rotation_invariant_image_SDF	0.42	-5.20679e+07	46	std_volume
Rotation_invariant_image_SDF	0.42	-5.21497e+07	47	std_volume
Rotation_invariant_image_SDF	0.42	-5.19651e+07	48	std_volume
Rotation_invariant_image_SDF	0.44	-5.44249e+07	49	std_volume
Rotation_invariant_image_SDF	0.43	-5.36791e+07	50	std_volume
Rotation_invariant_image_SDF	0.42	-5.28071e+07	51	std_volume
Rotation_invariant_image_SDF	0.41	-5.30422e+07	52	std_volume
Rotation_invariant_image_SDF	0.44	-5.24355e+07	53	std_volume
Rotation_invariant_image_SDF	0.43	-5.03223e+07	54	std_volume
Rotation_invariant_image_SDF	0.43	-5.26536e+07	55	std_volume
Rotation_invariant_image_SDF	0.42	-5.47606e+07	56	std_volume
Rotation_invariant_image_SDF	0.43	-5.31745e+07	57	std_volume
Rotation_invariant_image_SDF	0.42	-5.08767e+07	58	std_volume
Rotation_invariant_image_SDF	0.44	-5.06298e+07	59	std_volume
Rotation_invariant_image_SDF	0.44	-5.23685e+07	60	std_volume
Rotation_invariant_image_SDF	0.43	-5.41575e+07	61	std_volume
Rotation_invariant_image_SDF	0.41	-5.1682e+07	62	std_volume
Rotation_invariant_image_SDF	0.44	-5.08503e+07	63	std_volume
Rotation_invariant_image_SDF	0.43	-5.2492e+07	64	std_volume
Rotation_invariant_image_SDF	0.41	-5.24558e+07	65	std_volume
Rotation_invariant_image_SDF	0.44	-5.36119e+07	66	std_volume
Rotation_invariant_image_SDF	0.43	-5.35196e+07	67	std_volume
Rotation_invariant_image_SDF	0.42	-5.1079e+07	68	std_volume
Rotation_invariant_image_SDF	0.44	-5.18333e+07	69	std_volume
Rotation_invariant_image_SDF	0.42	-5.27349e+07	70	std_volume
Rotation_invariant_image_SDF	0.42	-5.26875e+07	71	std_volume
Rotation_invariant_image_SDF	0.43	-5.29012e+07	72	std_volume
Rotation_invariant_image_SDF	0.44	-5.06763e+07	73	std_volume
Rotation_invariant_image_SDF	0.43	-5.28735e+07	74	std_volume
Rotation_invariant_image_SDF	0.44	-5.12268e+07	75	std_volume
Rotation_invariant_image_SDF	0.42	-5.21051e+07	76	std_volume
Rotation_invariant_image_SDF	0.42	-5.42898e+07	77	std_volume
Rotation_invariant_image_SDF	0.43	-5.2528e+07	78	std_volume
Rotation_invariant_image_SDF	0.43	-5.17617e+07	79	std_volume
Rotation_invariant_image_SDF	0.43	-5.40897e+07	80	std_volume
Rotation_invariant_image_SDF	0.43	-5.36804e+07	81	std_volume
Rotation_invariant_image_SDF	0.42	-5.05189e+07	82	std_volume
Rotation_invariant_image_SDF	0.43	-5.25362e+07	83	std_volume
Rotation_invariant_image_SDF	0.43	-5.12503e+07	84	std_volume
Rotation_invariant_image_SDF	0.42	-5.15042e+07	85	std_volume
Rotation_invariant_image_SDF	0.42	-5.4593e+07	86	std_volume
Rotation_invariant_image_SDF	0.42	-5.32569e+07	87	std_volume
Rotation_invariant_image_SDF	0.45	-5.03851e+07	88	std_volume
Rotation_invariant_image_SDF	0.43	-5.23661e+07	89	std_volume
Rotation_invariant_image_SDF	0.43	-5.37314e+07	90	std_volume
Rotation_invariant_image_SDF	0.43	-5.21401e+07	91	std_volume
Rotation_invariant_image_SDF	0.43	-5.35717e+07	92	std_volume
Rotation_invariant_image_SDF	0.43	-5.08461e+07	93	std_volume
Rotation_invariant_image_SDF	0.42	-5.21795e+07	94	std_volume
Rotation_invariant_image_SDF	0.43	-5.06976e+07	95	std_volume
Rotation_invariant_image_SDF	0.42	-5.28534e+07	96	std_volume
Rotation_invariant_image_SDF	0.44	-5.57366e+07	97	std_volume
Rotation_invariant_image_SDF	0.42	-5.30055e+07	98	std_volume
Rotation_invariant_image_SDF	0.43	-5.00986e+07	99	std_volume
Rotation_invariant_pointcloud_SDF	0.32	-6.27235e+07	0	std_volume
Rotation_invariant_pointcloud_SDF	0.33	-6.34785e+07	1	std_volume
Rotation_invariant_pointcloud_SDF	0.3	-6.45149e+07	2	std_volume
Rotation_invariant_pointcloud_SDF	0.32	-5.92847e+07	3	std_volume
Rotation_invariant_pointcloud_SDF	0.31	-6.39569e+07	4	std_volume
Rotation_invariant_pointcloud_SDF	0.32	-6.15383e+07	5	std_volume
Rotation_invariant_pointcloud_SDF	0.33	-6.6235e+07	6	std_volume
Rotation_invariant_pointcloud_SDF	0.29	-6.39165e+07	7	std_volume
Rotation_invariant_pointcloud_SDF	0.31	-6.34186e+07	8	std_volume
Rotation_invariant_pointcloud_SDF	0.32	-5.90253e+07	9	std_volume
Rotation_invariant_pointcloud_SDF	0.33	-5.68873e+07	10	std_volume
Rotation_invariant_pointcloud_SDF	0.3	-6.42444e+07	11	std_volume
Rotation_invariant_pointcloud_SDF	0.3	-6.28786e+07	12	std_volume
Rotation_invariant_pointcloud_SDF	0.33	-6.46502e+07	13	std_volume
Rotation_invariant_pointcloud_SDF	0.31	-6.55906e+07	14	std_volume
Rotation_invariant_pointcloud_SDF	0.31	-6.22449e+07	15	std_volume
Rotation_invariant_pointcloud_SDF	0.31	-6.44676e+07	16	std_volume
Rotation_invariant_pointcloud_SDF	0.32	-6.27457e+07	17	std_volume
Rotation_invariant_pointcloud_SDF	0.31	-6.27241e+07	18	std_volume
Rotation_invariant_pointcloud_SDF	0.32	-6.14928e+07	19	std_volume
Rotation_invariant_pointcloud_SDF	0.3	-6.32284e+07	20	std_volume
Rotation_invariant_pointcloud_SDF	0.31	-6.36845e+07	21	std_volume
Rotation_invariant_pointcloud_SDF	0.31	-6.46683e+07	22	std_volume
Rotation_invariant_pointcloud_SDF	0.33	-6.04797e+07	23	std_volume
Rotation_invariant_pointcloud_SDF	0.32	-6.22391e+07	24	std_volume
Rotation_invariant_pointcloud_SDF	0.3	-6.34235e+07	25	std_volume
Rotation_invariant_pointcloud_SDF	0.33	-6.20164e+07	26	std_volume
Rotation_invariant_pointcloud_SDF	0.32	-6.1926e+07	27	std_volume
Rotation_invariant_pointcloud_SDF	0.31	-6.15654e+07	28	std_volume
Rotation_invariant_pointcloud_SDF	0.32	-6.46593e+07	29	std_volume
Rotation_invariant_pointcloud_SDF	0.31	-6.13308e+07	30	std_volume
Rotation_invariant_pointcloud_SDF	0.3	-6.45141e+07	31	std_volume
Rotation_invariant_pointcloud_SDF	0.33	-6.26683e+07	32	std_volume
Rotation_invariant_pointcloud_SDF	0.32	-6.60842e+07	33	std_volume
Rotation_invariant_pointcloud_SDF	0.32	-5.96961e+07	34	std_volume
Rotation_invariant_pointcloud_SDF	0.32	-6.27914e+07	35	std_volume
Rotation_invariant_pointcloud_SDF	0.31	-6.17183e+07	36	std_volume
Rotation_invariant_pointcloud_SDF	0.31	-6.43334e+07	37	std_volume
Rotation_invariant_pointcloud_SDF	0.32	-6.24576e+07	38	std_volume
Rotation_invariant_pointcloud_SDF	0.32	-6.28604e+07	39	std_volume
Rotation_invariant_pointcloud_SDF	0.3	-6.28224e+07	40	std_volume
Rotation_invariant_pointcloud_SDF	0.3	-6.5465e+07	41	std_volume
Rotation_invariant_pointcloud_SDF	0.32	-6.54951e+07	42	std_volume
Rotation_invariant_pointcloud_SDF	0.33	-5.89696e+07	43	std_volume
Rotation_invariant_pointcloud_SDF	0.32	-6.12957e+07	44	std_volume
Rotation_invariant_pointcloud_SDF	0.3	-6.34424e+07	45	std_volume
Rotation_invariant_pointcloud_SDF	0.32	-6.12855e+07	46	std_volume
Rotation_invariant_pointcloud_SDF	0.32	-6.17629e+07	47	std_volume
Rotation_invariant_pointcloud_SDF	0.3	-6.24551e+07	48	std_volume
Rotation_invariant_pointcloud_SDF	0.33	-6.54085e+07	49	std_volume
Rotation_invariant_pointcloud_SDF	0.32	-6.40658e+07	50	std_volume
Rotation_invariant_pointcloud_SDF	0.32	-6.25168e+07	51	std_volume
Rotation_invariant_pointcloud_SDF	0.31	-6.26357e+07	52	std_volume
Rotation_invariant_pointcloud_SDF	0.31	-6.3893e+07	53	std_volume
Rotation_invariant_pointcloud_SDF	0.32	-6.05807e+07	54	std_volume
Rotation_invariant_pointcloud_SDF	0.31	-6.35352e+07	55	std_volume
Rotation_invariant_pointcloud_SDF	0.3	-6.51162e+07	56	std_volume
Rotation_invariant_pointcloud_SDF	0.32	-6.36888e+07	57	std_volume
Rotation_invariant_pointcloud_SDF	0.32	-6.02026e+07	58	std_volume
Rotation_invariant_pointcloud_SDF	0.32	-6.15634e+07	59	std_volume
Rotation_invariant_pointcloud_SDF	0.32	-6.27965e+07	60	std_volume
Rotation_invariant_pointcloud_SDF	0.31	-6.54837e+07	61	std_volume
Rotation_invariant_pointcloud_SDF	0.3	-6.1745e+07	62	std_volume
Rotation_invariant_pointcloud_SDF	0.32	-6.15302e+07	63	std_volume
Rotation_invariant_pointcloud_SDF	0.32	-6.25656e+07	64	std_volume
Rotation_invariant_pointcloud_SDF	0.31	-6.18758e+07	65	std_volume
Rotation_invariant_pointcloud_SDF	0.32	-6.41688e+07	66	std_volume
Rotation_invariant_pointcloud_SDF	0.31	-6.50545e+07	67	std_volume
Rotation_invariant_pointcloud_SDF	0.32	-5.98113e+07	68	std_volume
Rotation_invariant_pointcloud_SDF	0.32	-6.28804e+07	69	std_volume
Rotation_invariant_pointcloud_SDF	0.32	-6.25669e+07	70	std_volume
Rotation_invariant_pointcloud_SDF	0.31	-6.25328e+07	71	std_volume
Rotation_invariant_pointcloud_SDF	0.31	-6.34912e+07	72	std_volume
Rotation_invariant_pointcloud_SDF	0.33	-6.08489e+07	73	std_volume
Rotation_invariant_pointcloud_SDF	0.31	-6.42223e+07	74	std_volume
Rotation_invariant_pointcloud_SDF	0.33	-6.10209e+07	75	std_volume
Rotation_invariant_pointcloud_SDF	0.31	-6.25616e+07	76	std_volume
Rotation_invariant_pointcloud_SDF	0.31	-6.52191e+07	77	std_volume
Rotation_invariant_pointcloud_SDF	0.31	-6.32191e+07	78	std_volume
Rotation_invariant_pointcloud_SDF	0.32	-6.16971e+07	79	std_volume
Rotation_invariant_pointcloud_SDF	0.31	-6.50818e+07	80	std_volume
Rotation_invariant_pointcloud_SDF	0.33	-6.33922e+07	81	std_volume
Rotation_invariant_pointcloud_SDF	0.3	-6.11027e+07	82	std_volume
Rotation_invariant_pointcloud_SDF	0.31	-6.27976e+07	83	std_volume
Rotation_invariant_pointcloud_SDF	0.32	-6.15294e+07	84	std_volume
Rotation_invariant_pointcloud_SDF	0.31	-6.07765e+07	85	std_volume
Rotation_invariant_pointcloud_SDF	0.31	-6.5309e+07	86	std_volume
Rotation_invariant_pointcloud_SDF	0.31	-6.27231e+07	87	std_volume
Rotation_invariant_pointcloud_SDF	0.32	-6.23871e+07	88	std_volume
Rotation_invariant_pointcloud_SDF	0.31	-6.28881e+07	89	std_volume
Rotation_invariant_pointcloud_SDF	0.31	-6.53916e+07	90	std_volume
Rotation_invariant_pointcloud_SDF	0.31	-6.28844e+07	91	std_volume
Rotation_invariant_pointcloud_SDF	0.32	-6.3757e+07	92	std_volume
Rotation_invariant_pointcloud_SDF	0.32	-6.08044e+07	93	std_volume
Rotation_invariant_pointcloud_SDF	0.32	-6.12958e+07	94	std_volume
Rotation_invariant_pointcloud_SDF	0.32	-6.05462e+07	95	std_volume
Rotation_invariant_pointcloud_SDF	0.3	-6.37094e+07	96	std_volume
Rotation_invariant_pointcloud_SDF	0.33	-6.74177e+07	97	std_volume
Rotation_invariant_pointcloud_SDF	0.32	-6.22439e+07	98	std_volume
[truncated: 1 more rows]

## Sheet: compactness
model	compactness
Classical_image_seg	49.9196
Classical_image_seg	48.6302
Classical_image_seg	47.537
Classical_image_seg	46.5806
Classical_image_seg	45.7104
Rotation_invariant_image_seg	14.1184
Rotation_invariant_image_seg	13.9917
Rotation_invariant_image_seg	13.8867
Rotation_invariant_image_seg	13.8
Rotation_invariant_image_seg	13.7257
Classical_image_SDF	33.2983
Classical_image_SDF	32.8811
Classical_image_SDF	32.5158
Classical_image_SDF	32.1965
Classical_image_SDF	31.8958
Rotation_invariant_image_SDF	18.4579
Rotation_invariant_image_SDF	18.1974
Rotation_invariant_image_SDF	17.9774
Rotation_invariant_image_SDF	17.7871
Rotation_invariant_image_SDF	17.619
Rotation_invariant_pointcloud_SDF	29.9233
Rotation_invariant_pointcloud_SDF	29.0967
Rotation_invariant_pointcloud_SDF	28.4082
Rotation_invariant_pointcloud_SDF	27.8081
Rotation_invariant_pointcloud_SDF	27.2884

## Sheet: emissions
timestamp	project_name	run_id	duration	emissions	emissions_rate	cpu_power	gpu_power	ram_power	cpu_energy	gpu_energy	ram_energy	energy_consumed	country_name	country_iso_code	region	cloud_provider	cloud_region	os	python_version	codecarbon_version	cpu_count	cpu_model	gpu_count	gpu_model	longitude	latitude	ram_total_size	tracking_mode	on_cloud	pue	inference_time	model
2025-01-07T12:52:40	codecarbon	85467e29-adba-4f9a-8eb1-f8df84b9c6b9	0.623274	5.40323e-06	8.6691e-06	112.5	72.5158	188.822	1.94763e-05	1.22922e-05	3.19857e-05	6.37542e-05	United States	USA	washington			Linux-5.4.0-109-generic-x86_64-with-glibc2.31	3.10.15	2.6.0	256	AMD EPYC 7713 64-Core Processor	4	4 x NVIDIA A100-SXM4-80GB	-122.345	47.6348	503.524	machine	N	1	3.09617	Classical_image_seg
2025-01-07T12:52:44	codecarbon	8d4ce65d-73b2-4c67-87d5-4746f0ae24c3	0.0334879	1.82256e-07	5.44245e-06	112.5	0	188.822	1.04559e-06	0	1.10489e-06	2.15049e-06	United States	USA	washington			Linux-5.4.0-109-generic-x86_64-with-glibc2.31	3.10.15	2.6.0	256	AMD EPYC 7713 64-Core Processor	4	4 x NVIDIA A100-SXM4-80GB	-122.345	47.6348	503.524	machine	N	1	1.19125	Classical_image_seg
2025-01-07T12:52:47	codecarbon	0de83946-f274-421c-b24d-18798f6c8a44	0.0333465	1.8726e-07	5.61557e-06	112.5	0	188.822	1.04117e-06	0	1.16836e-06	2.20953e-06	United States	USA	washington			Linux-5.4.0-109-generic-x86_64-with-glibc2.31	3.10.15	2.6.0	256	AMD EPYC 7713 64-Core Processor	4	4 x NVIDIA A100-SXM4-80GB	-122.345	47.6348	503.524	machine	N	1	2.18901	Classical_image_seg
2025-01-07T12:52:51	codecarbon	47a4dcc3-dc24-4d2f-b6e8-3ec350f82f03	0.0349989	1.92265e-07	5.49345e-06	112.5	0	188.822	1.09279e-06	0	1.17579e-06	2.26858e-06	United States	USA	washington			Linux-5.4.0-109-generic-x86_64-with-glibc2.31	3.10.15	2.6.0	256	AMD EPYC 7713 64-Core Processor	4	4 x NVIDIA A100-SXM4-80GB	-122.345	47.6348	503.524	machine	N	1	2.05569	Classical_image_seg
2025-01-07T12:52:54	codecarbon	a1f7733b-8f00-49dd-8372-843354754327	0.0320438	1.78159e-07	5.55986e-06	112.5	0	188.822	1.00043e-06	0	1.10172e-06	2.10215e-06	United States	USA	washington			Linux-5.4.0-109-generic-x86_64-with-glibc2.31	3.10.15	2.6.0	256	AMD EPYC 7713 64-Core Processor	4	4 x NVIDIA A100-SXM4-80GB	-122.345	47.6348	503.524	machine	N	1	2.0642	Classical_image_seg
2025-01-07T12:52:59	codecarbon	17ff36b0-143b-4ee3-a745-677b1f85e4cf	0.0418982	2.1823e-07	5.20858e-06	112.5	0	188.822	1.30827e-06	0	1.26668e-06	2.57495e-06	United States	USA	washington			Linux-5.4.0-109-generic-x86_64-with-glibc2.31	3.10.15	2.6.0	256	AMD EPYC 7713 64-Core Processor	4	4 x NVIDIA A100-SXM4-80GB	-122.345	47.6348	503.524	machine	N	1	26.8945	Classical_image_seg
2025-01-07T12:53:27	codecarbon	b9dad6fd-2065-4c67-81ea-d48fd4f68d52	0.0359066	3.62502e-07	1.00957e-05	112.5	346.184	188.822	1.12117e-06	2.05611e-06	1.09998e-06	4.27726e-06	United States	USA	washington			Linux-5.4.0-109-generic-x86_64-with-glibc2.31	3.10.15	2.6.0	256	AMD EPYC 7713 64-Core Processor	4	4 x NVIDIA A100-SXM4-80GB	-122.345	47.6348	503.524	machine	N	1	1.19906	Classical_image_seg
2025-01-07T12:53:30	codecarbon	4561bf25-004e-495f-a822-b49cd624eafa	0.0350094	1.95297e-07	5.57843e-06	112.5	0	188.822	1.09309e-06	0	1.21127e-06	2.30437e-06	United States	USA	washington			Linux-5.4.0-109-generic-x86_64-with-glibc2.31	3.10.15	2.6.0	256	AMD EPYC 7713 64-Core Processor	4	4 x NVIDIA A100-SXM4-80GB	-122.345	47.6348	503.524	machine	N	1	3.87004	Classical_image_seg
2025-01-07T12:53:37	codecarbon	69ee5521-6c8c-4d75-bb0a-2ed0f6b20170	0.0328101	1.84256e-07	5.61584e-06	112.5	0	188.822	1.0244e-06	0	1.14969e-06	2.17409e-06	United States	USA	washington			Linux-5.4.0-109-generic-x86_64-with-glibc2.31	3.10.15	2.6.0	256	AMD EPYC 7713 64-Core Processor	4	4 x NVIDIA A100-SXM4-80GB	-122.345	47.6348	503.524	machine	N	1	1.46528	Classical_image_seg
2025-01-07T12:53:41	codecarbon	f0ae4c68-96b2-4098-841b-2d060e1a839a	0.0335718	1.84646e-07	5.50003e-06	112.5	0	188.822	1.04811e-06	0	1.13058e-06	2.17869e-06	United States	USA	washington			Linux-5.4.0-109-generic-x86_64-with-glibc2.31	3.10.15	2.6.0	256	AMD EPYC 7713 64-Core Processor	4	4 x NVIDIA A100-SXM4-80GB	-122.345	47.6348	503.524	machine	N	1	2.07961	Classical_image_seg
2025-01-07T12:53:45	codecarbon	bde36e41-d198-44ee-b823-8ffb918458eb	0.0331746	1.84221e-07	5.55306e-06	112.5	0	188.822	1.0357e-06	0	1.13797e-06	2.17367e-06	United States	USA	washington			Linux-5.4.0-109-generic-x86_64-with-glibc2.31	3.10.15	2.6.0	256	AMD EPYC 7713 64-Core Processor	4	4 x NVIDIA A100-SXM4-80GB	-122.345	47.6348	503.524	machine	N	1	1.65851	Classical_image_seg
2025-01-07T12:53:49	codecarbon	0b4949ad-a275-4c6e-b381-7a04ec40e92f	0.0338521	1.9013e-07	5.61648e-06	112.5	0	188.822	1.0569e-06	0	1.18649e-06	2.24339e-06	United States	USA	washington			Linux-5.4.0-109-generic-x86_64-with-glibc2.31	3.10.15	2.6.0	256	AMD EPYC 7713 64-Core Processor	4	4 x NVIDIA A100-SXM4-80GB	-122.345	47.6348	503.524	machine	N	1	2.4841	Classical_image_seg
2025-01-07T12:53:54	codecarbon	69cb1368-c15c-4fbc-954b-961f07ec98f1	0.0328222	1.84014e-07	5.6064e-06	112.5	0	188.822	1.02475e-06	0	1.14649e-06	2.17123e-06	United States	USA	washington			Linux-5.4.0-109-generic-x86_64-with-glibc2.31	3.10.15	2.6.0	256	AMD EPYC 7713 64-Core Processor	4	4 x NVIDIA A100-SXM4-80GB	-122.345	47.6348	503.524	machine	N	1	2.10021	Classical_image_seg
2025-01-07T12:53:59	codecarbon	40672f7b-4c9a-4f9f-b0b9-13e6b138e816	0.0378345	2.13365e-07	5.63942e-06	112.5	0	188.822	1.18131e-06	0	1.33624e-06	2.51755e-06	United States	USA	washington			Linux-5.4.0-109-generic-x86_64-with-glibc2.31	3.10.15	2.6.0	256	AMD EPYC 7713 64-Core Processor	4	4 x NVIDIA A100-SXM4-80GB	-122.345	47.6348	503.524	machine	N	1	13.7526	Classical_image_seg
2025-01-07T12:54:14	codecarbon	9c8511ff-6776-4d2e-a241-684498584651	0.0361109	3.67614e-07	1.01801e-05	112.5	344.181	188.822	1.12754e-06	2.08361e-06	1.12642e-06	4.33757e-06	United States	USA	washington			Linux-5.4.0-109-generic-x86_64-with-glibc2.31	3.10.15	2.6.0	256	AMD EPYC 7713 64-Core Processor	4	4 x NVIDIA A100-SXM4-80GB	-122.345	47.6348	503.524	machine	N	1	9.62871	Classical_image_seg
2025-01-07T12:54:26	codecarbon	65aa996b-14f7-4106-bd87-b0e24f9e8244	0.0346106	1.95212e-07	5.64023e-06	112.5	0	188.822	1.08056e-06	0	1.2228e-06	2.30336e-06	United States	USA	washington			Linux-5.4.0-109-generic-x86_64-with-glibc2.31	3.10.15	2.6.0	256	AMD EPYC 7713 64-Core Processor	4	4 x NVIDIA A100-SXM4-80GB	-122.345	47.6348	503.524	machine	N	1	19.6621	Classical_image_seg
2025-01-07T12:54:48	codecarbon	fcf81518-3c4c-44eb-9d2b-9463b1dd1946	0.0344363	1.9491e-07	5.66003e-06	112.5	0	188.822	1.0752e-06	0	1.2246e-06	2.2998e-06	United States	USA	washington			Linux-5.4.0-109-generic-x86_64-with-glibc2.31	3.10.15	2.6.0	256	AMD EPYC 7713 64-Core Processor	4	4 x NVIDIA A100-SXM4-80GB	-122.345	47.6348	503.524	machine	N	1	1.7157	Classical_image_seg
2025-01-07T12:54:52	codecarbon	841292eb-0111-4014-9d52-1aea20d52600	0.0328794	1.83491e-07	5.58071e-06	112.5	0	188.822	1.02652e-06	0	1.13854e-06	2.16505e-06	United States	USA	washington			Linux-5.4.0-109-generic-x86_64-with-glibc2.31	3.10.15	2.6.0	256	AMD EPYC 7713 64-Core Processor	4	4 x NVIDIA A100-SXM4-80GB	-122.345	47.6348	503.524	machine	N	1	27.5742	Classical_image_seg
2025-01-07T12:55:21	codecarbon	fb39774c-fe8e-4c51-a51a-bae0af55c0af	0.0331175	1.81689e-07	5.48618e-06	112.5	0	188.822	1.03394e-06	0	1.10986e-06	2.14379e-06	United States	USA	washington			Linux-5.4.0-109-generic-x86_64-with-glibc2.31	3.10.15	2.6.0	256	AMD EPYC 7713 64-Core Processor	4	4 x NVIDIA A100-SXM4-80GB	-122.345	47.6348	503.524	machine	N	1	1.32788	Classical_image_seg
2025-01-07T12:55:25	codecarbon	850a6f4e-1f8e-44d3-80e0-f6cbf1b9fa6f	0.0343855	1.89499e-07	5.51101e-06	112.5	0	188.822	1.07362e-06	0	1.16233e-06	2.23595e-06	United States	USA	washington			Linux-5.4.0-109-generic-x86_64-with-glibc2.31	3.10.15	2.6.0	256	AMD EPYC 7713 64-Core Processor	4	4 x NVIDIA A100-SXM4-80GB	-122.345	47.6348	503.524	machine	N	1	1.80542	Classical_image_seg
2025-01-07T12:55:29	codecarbon	fef3543c-358c-42a8-8cf7-8c8da8707e2c	0.0317454	1.77192e-07	5.58166e-06	112.5	0	188.822	9.91113e-07	0	1.09963e-06	2.09074e-06	United States	USA	washington			Linux-5.4.0-109-generic-x86_64-with-glibc2.31	3.10.15	2.6.0	256	AMD EPYC 7713 64-Core Processor	4	4 x NVIDIA A100-SXM4-80GB	-122.345	47.6348	503.524	machine	N	1	8.43586	Classical_image_seg
2025-01-07T12:55:39	codecarbon	d08a0fba-0821-4594-b772-9fc9b633e9f2	0.0343288	1.87183e-07	5.45265e-06	112.5	0	188.822	1.07185e-06	0	1.13678e-06	2.20862e-06	United States	USA	washington			Linux-5.4.0-109-generic-x86_64-with-glibc2.31	3.10.15	2.6.0	256	AMD EPYC 7713 64-Core Processor	4	4 x NVIDIA A100-SXM4-80GB	-122.345	47.6348	503.524	machine	N	1	1.89419	Classical_image_seg
2025-01-07T12:55:43	codecarbon	b8cad336-8866-484f-8a99-b9595e5beb5f	0.0357812	1.87496e-07	5.24008e-06	112.5	0	188.822	1.11723e-06	0	1.09508e-06	2.21232e-06	United States	USA	washington			Linux-5.4.0-109-generic-x86_64-with-glibc2.31	3.10.15	2.6.0	256	AMD EPYC 7713 64-Core Processor	4	4 x NVIDIA A100-SXM4-80GB	-122.345	47.6348	503.524	machine	N	1	21.0765	Classical_image_seg
2025-01-07T12:56:07	codecarbon	8e5c352c-f524-4094-aeee-2250f71c9bf3	0.0327116	3.56472e-07	1.08974e-05	112.5	334.743	188.822	1.02126e-06	2.04611e-06	1.13873e-06	4.2061e-06	United States	USA	washington			Linux-5.4.0-109-generic-x86_64-with-glibc2.31	3.10.15	2.6.0	256	AMD EPYC 7713 64-Core Processor	4	4 x NVIDIA A100-SXM4-80GB	-122.345	47.6348	503.524	machine	N	1	2.42164	Classical_image_seg
2025-01-07T12:56:12	codecarbon	ccb89923-8479-4129-9c8d-4009256a3b1f	0.0345473	1.91298e-07	5.53727e-06	112.5	0	188.822	1.07862e-06	0	1.17855e-06	2.25717e-06	United States	USA	washington			Linux-5.4.0-109-generic-x86_64-with-glibc2.31	3.10.15	2.6.0	256	AMD EPYC 7713 64-Core Processor	4	4 x NVIDIA A100-SXM4-80GB	-122.345	47.6348	503.524	machine	N	1	11.4157	Classical_image_seg
2025-01-07T12:56:26	codecarbon	65f77674-94af-4faa-b169-c6e9a1adcc0e	0.0328106	1.83022e-07	5.57815e-06	112.5	0	188.822	1.02437e-06	0	1.13516e-06	2.15953e-06	United States	USA	washington			Linux-5.4.0-109-generic-x86_64-with-glibc2.31	3.10.15	2.6.0	256	AMD EPYC 7713 64-Core Processor	4	4 x NVIDIA A100-SXM4-80GB	-122.345	47.6348	503.524	machine	N	1	5.27916	Classical_image_seg
2025-01-07T12:56:33	codecarbon	724ab2e7-2f75-4dda-8e9e-5ff310bff710	0.0342973	1.89337e-07	5.52047e-06	112.5	0	188.822	1.07089e-06	0	1.16316e-06	2.23404e-06	United States	USA	washington			Linux-5.4.0-109-generic-x86_64-with-glibc2.31	3.10.15	2.6.0	256	AMD EPYC 7713 64-Core Processor	4	4 x NVIDIA A100-SXM4-80GB	-122.345	47.6348	503.524	machine	N	1	2.83988	Classical_image_seg
2025-01-07T12:56:39	codecarbon	141cb257-9a1e-4990-8f8e-4cf23dcc92fb	0.0378896	3.85581e-07	1.01764e-05	112.5	294.016	188.822	1.18305e-06	2.06028e-06	1.30624e-06	4.54957e-06	United States	USA	washington			Linux-5.4.0-109-generic-x86_64-with-glibc2.31	3.10.15	2.6.0	256	AMD EPYC 7713 64-Core Processor	4	4 x NVIDIA A100-SXM4-80GB	-122.345	47.6348	503.524	machine	N	1	33.5397	Classical_image_seg
2025-01-07T12:57:14	codecarbon	59b40b03-6433-4782-80ad-fb8d895b45b8	0.0335502	3.5961e-07	1.07186e-05	112.5	338.194	188.822	1.04753e-06	2.06084e-06	1.13477e-06	4.24313e-06	United States	USA	washington			Linux-5.4.0-109-generic-x86_64-with-glibc2.31	3.10.15	2.6.0	256	AMD EPYC 7713 64-Core Processor	4	4 x NVIDIA A100-SXM4-80GB	-122.345	47.6348	503.524	machine	N	1	1.1466	Classical_image_seg
2025-01-07T12:57:18	codecarbon	7e4e7279-c076-42dd-bed9-78766c45b323	0.033894	1.84969e-07	5.45728e-06	112.5	0	188.822	1.05826e-06	0	1.12424e-06	2.1825e-06	United States	USA	washington			Linux-5.4.0-109-generic-x86_64-with-glibc2.31	3.10.15	2.6.0	256	AMD EPYC 7713 64-Core Processor	4	4 x NVIDIA A100-SXM4-80GB	-122.345	47.6348	503.524	machine	N	1	2.50284	Classical_image_seg
2025-01-07T12:57:23	codecarbon	120d5cf1-9c73-4acf-87f7-8da66edd3faf	0.0324525	1.8011e-07	5.54996e-06	112.5	0	188.822	1.0132e-06	0	1.11197e-06	2.12517e-06	United States	USA	washington			Linux-5.4.0-109-generic-x86_64-with-glibc2.31	3.10.15	2.6.0	256	AMD EPYC 7713 64-Core Processor	4	4 x NVIDIA A100-SXM4-80GB	-122.345	47.6348	503.524	machine	N	1	2.10204	Classical_image_seg
2025-01-07T12:57:27	codecarbon	82b88ee0-52da-492d-b6fd-0aebb3faa964	0.0335744	1.87554e-07	5.58621e-06	112.5	0	188.822	1.04825e-06	0	1.16474e-06	2.21299e-06	United States	USA	washington			Linux-5.4.0-109-generic-x86_64-with-glibc2.31	3.10.15	2.6.0	256	AMD EPYC 7713 64-Core Processor	4	4 x NVIDIA A100-SXM4-80GB	-122.345	47.6348	503.524	machine	N	1	12.3096	Classical_image_seg
2025-01-07T12:57:40	codecarbon	92bae553-30df-41ec-95e5-83188bbd9141	0.034112	3.66839e-07	1.0754e-05	112.5	321.547	188.822	1.06515e-06	2.06584e-06	1.19745e-06	4.32843e-06	United States	USA	washington			Linux-5.4.0-109-generic-x86_64-with-glibc2.31	3.10.15	2.6.0	256	AMD EPYC 7713 64-Core Processor	4	4 x NVIDIA A100-SXM4-80GB	-122.345	47.6348	503.524	machine	N	1	16.1299	Classical_image_seg
2025-01-07T12:57:59	codecarbon	9b5a0c0a-3eac-4154-8474-bebf9ed97172	0.0357387	1.93703e-07	5.41998e-06	112.5	0	188.822	1.11589e-06	0	1.16966e-06	2.28556e-06	United States	USA	washington			Linux-5.4.0-109-generic-x86_64-with-glibc2.31	3.10.15	2.6.0	256	AMD EPYC 7713 64-Core Processor	4	4 x NVIDIA A100-SXM4-80GB	-122.345	47.6348	503.524	machine	N	1	1.26831	Classical_image_seg
2025-01-07T12:58:04	codecarbon	aa77a5ba-cb22-467c-bc43-f9ef572bb79f	0.0338888	1.91083e-07	5.63853e-06	112.5	0	188.822	1.05804e-06	0	1.19661e-06	2.25464e-06	United States	USA	washington			Linux-5.4.0-109-generic-x86_64-with-glibc2.31	3.10.15	2.6.0	256	AMD EPYC 7713 64-Core Processor	4	4 x NVIDIA A100-SXM4-80GB	-122.345	47.6348	503.524	machine	N	1	3.42231	Classical_image_seg
2025-01-07T12:58:08	codecarbon	fffc5f49-6761-4729-ad15-f68981384c11	0.0343159	1.85559e-07	5.40738e-06	112.5	0	188.822	1.07141e-06	0	1.11806e-06	2.18947e-06	United States	USA	washington			Linux-5.4.0-109-generic-x86_64-with-glibc2.31	3.10.15	2.6.0	256	AMD EPYC 7713 64-Core Processor	4	4 x NVIDIA A100-SXM4-80GB	-122.345	47.6348	503.524	machine	N	1	1.8226	Classical_image_seg
2025-01-07T12:58:13	codecarbon	3b12aab1-eb44-43a0-838b-cd91faf95208	0.0317158	1.76706e-07	5.57153e-06	112.5	0	188.822	9.90156e-07	0	1.09484e-06	2.085e-06	United States	USA	washington			Linux-5.4.0-109-generic-x86_64-with-glibc2.31	3.10.15	2.6.0	256	AMD EPYC 7713 64-Core Processor	4	4 x NVIDIA A100-SXM4-80GB	-122.345	47.6348	503.524	machine	N	1	1.22882	Classical_image_seg
2025-01-07T12:58:17	codecarbon	07f88886-2390-4b69-bbde-132724698230	0.0338875	1.905e-07	5.62153e-06	112.5	0	188.822	1.05804e-06	0	1.18972e-06	2.24776e-06	United States	USA	washington			Linux-5.4.0-109-generic-x86_64-with-glibc2.31	3.10.15	2.6.0	256	AMD EPYC 7713 64-Core Processor	4	4 x NVIDIA A100-SXM4-80GB	-122.345	47.6348	503.524	machine	N	1	4.44589	Classical_image_seg
2025-01-07T12:58:23	codecarbon	81dd3259-67d9-43fc-a8e7-93647db294f7	0.0329368	3.59087e-07	1.09023e-05	112.5	329.329	188.822	1.02833e-06	2.05e-06	1.15863e-06	4.23696e-06	United States	USA	washington			Linux-5.4.0-109-generic-x86_64-with-glibc2.31	3.10.15	2.6.0	256	AMD EPYC 7713 64-Core Processor	4	4 x NVIDIA A100-SXM4-80GB	-122.345	47.6348	503.524	machine	N	1	2.35037	Classical_image_seg
2025-01-07T12:58:28	codecarbon	1d0d6818-4698-47a4-8011-8c9f9db5afc6	0.0353914	1.95725e-07	5.53031e-06	112.5	0	188.822	1.10501e-06	0	1.20441e-06	2.30941e-06	United States	USA	washington			Linux-5.4.0-109-generic-x86_64-with-glibc2.31	3.10.15	2.6.0	256	AMD EPYC 7713 64-Core Processor	4	4 x NVIDIA A100-SXM4-80GB	-122.345	47.6348	503.524	machine	N	1	2.13933	Classical_image_seg
2025-01-07T12:58:33	codecarbon	ae568f6e-6446-4e9b-b977-cbf4a26771a9	0.0732571	4.70449e-07	6.42189e-06	112.5	0	188.822	2.2882e-06	0	3.26276e-06	5.55096e-06	United States	USA	washington			Linux-5.4.0-109-generic-x86_64-with-glibc2.31	3.10.15	2.6.0	256	AMD EPYC 7713 64-Core Processor	4	4 x NVIDIA A100-SXM4-80GB	-122.345	47.6348	503.524	machine	N	1	20.6994	Rotation_invariant_image_seg
2025-01-07T12:58:55	codecarbon	8fe0ad88-39c5-4ddc-b7be-3c1d7139aa16	0.0504612	3.07786e-07	6.09946e-06	112.5	0	188.822	1.57602e-06	0	2.05563e-06	3.63165e-06	United States	USA	washington			Linux-5.4.0-109-generic-x86_64-with-glibc2.31	3.10.15	2.6.0	256	AMD EPYC 7713 64-Core Processor	4	4 x NVIDIA A100-SXM4-80GB	-122.345	47.6348	503.524	machine	N	1	1.37513	Rotation_invariant_image_seg
2025-01-07T12:59:00	codecarbon	10b6d083-9af2-4fe6-95dd-bdac3273c0c4	0.0528875	3.21472e-07	6.0784e-06	112.5	0	188.822	1.65152e-06	0	2.14161e-06	3.79313e-06	United States	USA	washington			Linux-5.4.0-109-generic-x86_64-with-glibc2.31	3.10.15	2.6.0	256	AMD EPYC 7713 64-Core Processor	4	4 x NVIDIA A100-SXM4-80GB	-122.345	47.6348	503.524	machine	N	1	1.95454	Rotation_invariant_image_seg
2025-01-07T12:59:05	codecarbon	94acb69d-d330-445d-902a-35537ec0f743	0.0539172	5.14727e-07	9.54661e-06	112.5	183.54	188.822	1.68391e-06	2.17222e-06	2.21726e-06	6.0734e-06	United States	USA	washington			Linux-5.4.0-109-generic-x86_64-with-glibc2.31	3.10.15	2.6.0	256	AMD EPYC 7713 64-Core Processor	4	4 x NVIDIA A100-SXM4-80GB	-122.345	47.6348	503.524	machine	N	1	2.07581	Rotation_invariant_image_seg
2025-01-07T12:59:09	codecarbon	3da49480-77c5-441e-bd55-b686ec2201ab	0.0518213	3.13566e-07	6.0509e-06	112.5	0	188.822	1.61845e-06	0	2.0814e-06	3.69984e-06	United States	USA	washington			Linux-5.4.0-109-generic-x86_64-with-glibc2.31	3.10.15	2.6.0	256	AMD EPYC 7713 64-Core Processor	4	4 x NVIDIA A100-SXM4-80GB	-122.345	47.6348	503.524	machine	N	1	3.00797	Rotation_invariant_image_seg
2025-01-07T12:59:14	codecarbon	ce3da0a6-7554-47a3-887a-cefdee628524	0.052988	4.99054e-07	9.41825e-06	112.5	178.12	188.822	1.65492e-06	2.06861e-06	2.16494e-06	5.88847e-06	United States	USA	washington			Linux-5.4.0-109-generic-x86_64-with-glibc2.31	3.10.15	2.6.0	256	AMD EPYC 7713 64-Core Processor	4	4 x NVIDIA A100-SXM4-80GB	-122.345	47.6348	503.524	machine	N	1	4.06319	Rotation_invariant_image_seg
2025-01-07T12:59:19	codecarbon	833c11b3-22b3-4555-9857-01649496fa4c	0.0534436	5.0426e-07	9.43536e-06	112.5	173.506	188.822	1.66906e-06	2.05833e-06	2.2225e-06	5.9499e-06	United States	USA	washington			Linux-5.4.0-109-generic-x86_64-with-glibc2.31	3.10.15	2.6.0	256	AMD EPYC 7713 64-Core Processor	4	4 x NVIDIA A100-SXM4-80GB	-122.345	47.6348	503.524	machine	N	1	3.24997	Rotation_invariant_image_seg
2025-01-07T12:59:24	codecarbon	69a06323-66bd-49c5-93c7-50942d266984	0.0534608	3.10771e-07	5.81307e-06	112.5	0	188.822	1.66962e-06	0	1.99725e-06	3.66687e-06	United States	USA	washington			Linux-5.4.0-109-generic-x86_64-with-glibc2.31	3.10.15	2.6.0	256	AMD EPYC 7713 64-Core Processor	4	4 x NVIDIA A100-SXM4-80GB	-122.345	47.6348	503.524	machine	N	1	1.39394	Rotation_invariant_image_seg
2025-01-07T12:59:28	codecarbon	10d457ad-8322-4c97-ad36-d22922912747	0.0545321	5.27098e-07	9.66584e-06	112.5	195.256	188.822	1.70308e-06	2.30556e-06	2.21074e-06	6.21937e-06	United States	USA	washington			Linux-5.4.0-109-generic-x86_64-with-glibc2.31	3.10.15	2.6.0	256	AMD EPYC 7713 64-Core Processor	4	4 x NVIDIA A100-SXM4-80GB	-122.345	47.6348	503.524	machine	N	1	3.2903	Rotation_invariant_image_seg
2025-01-07T12:59:33	codecarbon	7baa7235-a7b7-4270-95e8-ffc0795e1667	0.0539575	4.90696e-07	9.09411e-06	112.5	185.975	188.822	1.68523e-06	2.04472e-06	2.0599e-06	5.78986e-06	United States	USA	washington			Linux-5.4.0-109-generic-x86_64-with-glibc2.31	3.10.15	2.6.0	256	AMD EPYC 7713 64-Core Processor	4	4 x NVIDIA A100-SXM4-80GB	-122.345	47.6348	503.524	machine	N	1	11.238	Rotation_invariant_image_seg
2025-01-07T12:59:46	codecarbon	d7aee4e4-089f-4a89-bf5b-205de760ed32	0.0521604	4.90528e-07	9.40423e-06	112.5	183.613	188.822	1.62892e-06	2.05917e-06	2.09978e-06	5.78787e-06	United States	USA	washington			Linux-5.4.0-109-generic-x86_64-with-glibc2.31	3.10.15	2.6.0	256	AMD EPYC 7713 64-Core Processor	4	4 x NVIDIA A100-SXM4-80GB	-122.345	47.6348	503.524	machine	N	1	1.77056	Rotation_invariant_image_seg
2025-01-07T12:59:51	codecarbon	02f5b0ea-6404-4b1d-8793-63e8d7357e7d	0.0529054	3.16126e-07	5.97532e-06	112.5	0	188.822	1.65223e-06	0	2.07783e-06	3.73006e-06	United States	USA	washington			Linux-5.4.0-109-generic-x86_64-with-glibc2.31	3.10.15	2.6.0	256	AMD EPYC 7713 64-Core Processor	4	4 x NVIDIA A100-SXM4-80GB	-122.345	47.6348	503.524	machine	N	1	1.2475	Rotation_invariant_image_seg
2025-01-07T12:59:54	codecarbon	fe914afc-50c0-4697-bf03-2514aa9b4d11	0.0503654	3.0696e-07	6.09466e-06	112.5	0	188.822	1.57295e-06	0	2.04896e-06	3.6219e-06	United States	USA	washington			Linux-5.4.0-109-generic-x86_64-with-glibc2.31	3.10.15	2.6.0	256	AMD EPYC 7713 64-Core Processor	4	4 x NVIDIA A100-SXM4-80GB	-122.345	47.6348	503.524	machine	N	1	11.5323	Rotation_invariant_image_seg
2025-01-07T13:00:09	codecarbon	70f55bf5-e317-42f8-b186-c44896704d89	0.0511916	4.87577e-07	9.52456e-06	112.5	181.645	188.822	1.59876e-06	2.04528e-06	2.10902e-06	5.75306e-06	United States	USA	washington			Linux-5.4.0-109-generic-x86_64-with-glibc2.31	3.10.15	2.6.0	256	AMD EPYC 7713 64-Core Processor	4	4 x NVIDIA A100-SXM4-80GB	-122.345	47.6348	503.524	machine	N	1	2.41473	Rotation_invariant_image_seg
2025-01-07T13:00:13	codecarbon	344bceae-dfae-4593-8117-868af1fa95af	0.0540416	5.1112e-07	9.4579e-06	112.5	182.213	188.822	1.68776e-06	2.14111e-06	2.20196e-06	6.03084e-06	United States	USA	washington			Linux-5.4.0-109-generic-x86_64-with-glibc2.31	3.10.15	2.6.0	256	AMD EPYC 7713 64-Core Processor	4	4 x NVIDIA A100-SXM4-80GB	-122.345	47.6348	503.524	machine	N	1	12.4726	Rotation_invariant_image_seg
2025-01-07T13:00:27	codecarbon	886841cb-eac1-4a9a-adde-161da1515510	0.0511073	5.02956e-07	9.84118e-06	112.5	208.928	188.822	1.59611e-06	2.28778e-06	2.05063e-06	5.93452e-06	United States	USA	washington			Linux-5.4.0-109-generic-x86_64-with-glibc2.31	3.10.15	2.6.0	256	AMD EPYC 7713 64-Core Processor	4	4 x NVIDIA A100-SXM4-80GB	-122.345	47.6348	503.524	machine	N	1	2.51237	Rotation_invariant_image_seg
2025-01-07T13:00:32	codecarbon	207a7b3a-7528-45de-888a-df355256cae3	0.0519113	3.15077e-07	6.06953e-06	112.5	0	188.822	1.62128e-06	0	2.09639e-06	3.71768e-06	United States	USA	washington			Linux-5.4.0-109-generic-x86_64-with-glibc2.31	3.10.15	2.6.0	256	AMD EPYC 7713 64-Core Processor	4	4 x NVIDIA A100-SXM4-80GB	-122.345	47.6348	503.524	machine	N	1	16.4877	Rotation_invariant_image_seg
2025-01-07T13:00:51	codecarbon	68e135b5-5013-4957-9810-aca45fbe7daa	0.0513558	3.13488e-07	6.10425e-06	112.5	0	188.822	1.60388e-06	0	2.09505e-06	3.69893e-06	United States	USA	washington			Linux-5.4.0-109-generic-x86_64-with-glibc2.31	3.10.15	2.6.0	256	AMD EPYC 7713 64-Core Processor	4	4 x NVIDIA A100-SXM4-80GB	-122.345	47.6348	503.524	machine	N	1	24.7122	Rotation_invariant_image_seg
2025-01-07T13:01:20	codecarbon	9f44a41d-c5b6-4c05-809d-cabd66f80131	0.0522657	3.1519e-07	6.03053e-06	112.5	0	188.822	1.63236e-06	0	2.08665e-06	3.71901e-06	United States	USA	washington			Linux-5.4.0-109-generic-x86_64-with-glibc2.31	3.10.15	2.6.0	256	AMD EPYC 7713 64-Core Processor	4	4 x NVIDIA A100-SXM4-80GB	-122.345	47.6348	503.524	machine	N	1	1.31655	Rotation_invariant_image_seg
2025-01-07T13:01:23	codecarbon	c8aabc3c-4855-4392-89be-80caa6a688e0	0.0522036	3.11051e-07	5.95841e-06	112.5	0	188.822	1.63044e-06	0	2.03973e-06	3.67017e-06	United States	USA	washington			Linux-5.4.0-109-generic-x86_64-with-glibc2.31	3.10.15	2.6.0	256	AMD EPYC 7713 64-Core Processor	4	4 x NVIDIA A100-SXM4-80GB	-122.345	47.6348	503.524	machine	N	1	13.104	Rotation_invariant_image_seg
2025-01-07T13:01:39	codecarbon	ad732324-26e7-4801-b60d-b9cf7cb4637a	0.0505331	3.0629e-07	6.06118e-06	112.5	0	188.822	1.57818e-06	0	2.03582e-06	3.614e-06	United States	USA	washington			Linux-5.4.0-109-generic-x86_64-with-glibc2.31	3.10.15	2.6.0	256	AMD EPYC 7713 64-Core Processor	4	4 x NVIDIA A100-SXM4-80GB	-122.345	47.6348	503.524	machine	N	1	1.51924	Rotation_invariant_image_seg
2025-01-07T13:01:43	codecarbon	9f30e6a9-e7dd-4083-8378-c9bac528194f	0.0535553	4.88489e-07	9.12121e-06	112.5	190.609	188.822	1.67262e-06	2.06333e-06	2.02786e-06	5.76381e-06	United States	USA	washington			Linux-5.4.0-109-generic-x86_64-with-glibc2.31	3.10.15	2.6.0	256	AMD EPYC 7713 64-Core Processor	4	4 x NVIDIA A100-SXM4-80GB	-122.345	47.6348	503.524	machine	N	1	14.342	Rotation_invariant_image_seg
2025-01-07T13:02:00	codecarbon	9ab471eb-9df3-4c20-bdb6-61d35e46352c	0.0497353	3.04903e-07	6.13051e-06	112.5	0	188.822	1.55322e-06	0	2.0444e-06	3.59763e-06	United States	USA	washington			Linux-5.4.0-109-generic-x86_64-with-glibc2.31	3.10.15	2.6.0	256	AMD EPYC 7713 64-Core Processor	4	4 x NVIDIA A100-SXM4-80GB	-122.345	47.6348	503.524	machine	N	1	1.45524	Rotation_invariant_image_seg
2025-01-07T13:02:04	codecarbon	fa65c1d8-2753-4bb2-ae99-f912d7c821c5	0.0504423	3.06708e-07	6.08036e-06	112.5	0	188.822	1.5753e-06	0	2.04362e-06	3.61893e-06	United States	USA	washington			Linux-5.4.0-109-generic-x86_64-with-glibc2.31	3.10.15	2.6.0	256	AMD EPYC 7713 64-Core Processor	4	4 x NVIDIA A100-SXM4-80GB	-122.345	47.6348	503.524	machine	N	1	1.47719	Rotation_invariant_image_seg
2025-01-07T13:02:08	codecarbon	05f5ec37-8e6c-4b0d-a84b-fb60a99c6418	0.0501718	3.0793e-07	6.1375e-06	112.5	0	188.822	1.56686e-06	0	2.06649e-06	3.63335e-06	United States	USA	washington			Linux-5.4.0-109-generic-x86_64-with-glibc2.31	3.10.15	2.6.0	256	AMD EPYC 7713 64-Core Processor	4	4 x NVIDIA A100-SXM4-80GB	-122.345	47.6348	503.524	machine	N	1	2.7839	Rotation_invariant_image_seg
2025-01-07T13:02:13	codecarbon	7cdb77a1-dc20-437a-b6f3-35935b645363	0.0533264	5.055e-07	9.47936e-06	112.5	178.73	188.822	1.66546e-06	2.09861e-06	2.20046e-06	5.96454e-06	United States	USA	washington			Linux-5.4.0-109-generic-x86_64-with-glibc2.31	3.10.15	2.6.0	256	AMD EPYC 7713 64-Core Processor	4	4 x NVIDIA A100-SXM4-80GB	-122.345	47.6348	503.524	machine	N	1	1.3029	Rotation_invariant_image_seg
2025-01-07T13:02:17	codecarbon	8a5b86f2-eeef-42b3-a1e5-5dc4cd29f6e0	0.0504904	4.91276e-07	9.7301e-06	112.5	194.064	188.822	1.5768e-06	2.1475e-06	2.0724e-06	5.7967e-06	United States	USA	washington			Linux-5.4.0-109-generic-x86_64-with-glibc2.31	3.10.15	2.6.0	256	AMD EPYC 7713 64-Core Processor	4	4 x NVIDIA A100-SXM4-80GB	-122.345	47.6348	503.524	machine	N	1	15.7978	Rotation_invariant_image_seg
2025-01-07T13:02:34	codecarbon	f45157c6-81ce-4bee-b060-58601893876d	0.0504784	4.81554e-07	9.53981e-06	112.5	189.085	188.822	1.5765e-06	2.06222e-06	2.04326e-06	5.68199e-06	United States	USA	washington			Linux-5.4.0-109-generic-x86_64-with-glibc2.31	3.10.15	2.6.0	256	AMD EPYC 7713 64-Core Processor	4	4 x NVIDIA A100-SXM4-80GB	-122.345	47.6348	503.524	machine	N	1	3.47416	Rotation_invariant_image_seg
2025-01-07T13:02:40	codecarbon	f5ddf0ea-c261-4e8c-8895-a4863e5c8198	0.0502304	3.07493e-07	6.12166e-06	112.5	0	188.822	1.56874e-06	0	2.05946e-06	3.62819e-06	United States	USA	washington			Linux-5.4.0-109-generic-x86_64-with-glibc2.31	3.10.15	2.6.0	256	AMD EPYC 7713 64-Core Processor	4	4 x NVIDIA A100-SXM4-80GB	-122.345	47.6348	503.524	machine	N	1	1.57603	Rotation_invariant_image_seg
2025-01-07T13:02:44	codecarbon	2d09a3ce-8dcb-47f8-a60f-94868b2afe69	0.0531273	4.95726e-07	9.33089e-06	112.5	190.546	188.822	1.65931e-06	2.1125e-06	2.07739e-06	5.8492e-06	United States	USA	washington			Linux-5.4.0-109-generic-x86_64-with-glibc2.31	3.10.15	2.6.0	256	AMD EPYC 7713 64-Core Processor	4	4 x NVIDIA A100-SXM4-80GB	-122.345	47.6348	503.524	machine	N	1	1.25028	Rotation_invariant_image_seg
2025-01-07T13:02:48	codecarbon	883989bb-e3fa-4971-8d55-e68a9f963978	0.0517464	3.15398e-07	6.09508e-06	112.5	0	188.822	1.61611e-06	0	2.10536e-06	3.72147e-06	United States	USA	washington			Linux-5.4.0-109-generic-x86_64-with-glibc2.31	3.10.15	2.6.0	256	AMD EPYC 7713 64-Core Processor	4	4 x NVIDIA A100-SXM4-80GB	-122.345	47.6348	503.524	machine	N	1	2.25983	Rotation_invariant_image_seg
2025-01-07T13:02:53	codecarbon	248057c2-795e-4606-a52b-de5843ff4f49	0.0511915	3.104e-07	6.06352e-06	112.5	0	188.822	1.59879e-06	0	2.06371e-06	3.6625e-06	United States	USA	washington			Linux-5.4.0-109-generic-x86_64-with-glibc2.31	3.10.15	2.6.0	256	AMD EPYC 7713 64-Core Processor	4	4 x NVIDIA A100-SXM4-80GB	-122.345	47.6348	503.524	machine	N	1	1.25255	Rotation_invariant_image_seg
2025-01-07T13:02:57	codecarbon	f40486e5-be6c-488a-a8e8-057052dd73f3	0.0509485	3.11473e-07	6.11347e-06	112.5	0	188.822	1.59114e-06	0	2.08401e-06	3.67515e-06	United States	USA	washington			Linux-5.4.0-109-generic-x86_64-with-glibc2.31	3.10.15	2.6.0	256	AMD EPYC 7713 64-Core Processor	4	4 x NVIDIA A100-SXM4-80GB	-122.345	47.6348	503.524	machine	N	1	1.98821	Rotation_invariant_image_seg
2025-01-07T13:03:02	codecarbon	5b0588b3-61b2-42ac-966a-f49c7faba6c9	0.0533816	3.28596e-07	6.1556e-06	112.5	0	188.822	1.6672e-06	0	2.20999e-06	3.87719e-06	United States	USA	washington			Linux-5.4.0-109-generic-x86_64-with-glibc2.31	3.10.15	2.6.0	256	AMD EPYC 7713 64-Core Processor	4	4 x NVIDIA A100-SXM4-80GB	-122.345	47.6348	503.524	machine	N	1	11.3313	Rotation_invariant_image_seg
2025-01-07T13:03:15	codecarbon	f6e06791-fcc0-4fec-ae58-ca3557ed59e9	0.0513234	4.82986e-07	9.41063e-06	112.5	187.422	188.822	1.60291e-06	2.04889e-06	2.04708e-06	5.69888e-06	United States	USA	washington			Linux-5.4.0-109-generic-x86_64-with-glibc2.31	3.10.15	2.6.0	256	AMD EPYC 7713 64-Core Processor	4	4 x NVIDIA A100-SXM4-80GB	-122.345	47.6348	503.524	machine	N	1	2.05211	Rotation_invariant_image_seg
2025-01-07T13:03:19	codecarbon	8309697d-6c44-4768-9e10-43c5bf34fdf5	0.0520542	3.14158e-07	6.03521e-06	112.5	0	188.822	1.62573e-06	0	2.0811e-06	3.70683e-06	United States	USA	washington			Linux-5.4.0-109-generic-x86_64-with-glibc2.31	3.10.15	2.6.0	256	AMD EPYC 7713 64-Core Processor	4	4 x NVIDIA A100-SXM4-80GB	-122.345	47.6348	503.524	machine	N	1	1.40711	Rotation_invariant_image_seg
2025-01-07T13:03:23	codecarbon	fcfbab85-7591-429b-8144-47eedf1d7783	0.0515707	3.18907e-07	6.18389e-06	112.5	0	188.822	1.61057e-06	0	2.15231e-06	3.76288e-06	United States	USA	washington			Linux-5.4.0-109-generic-x86_64-with-glibc2.31	3.10.15	2.6.0	256	AMD EPYC 7713 64-Core Processor	4	4 x NVIDIA A100-SXM4-80GB	-122.345	47.6348	503.524	machine	N	1	19.7147	Rotation_invariant_image_seg
2025-01-07T13:03:46	codecarbon	0d170179-8d08-4788-a828-53b08a87c667	0.0505106	4.82711e-07	9.55662e-06	112.5	187.559	188.822	1.57753e-06	2.05972e-06	2.05838e-06	5.69564e-06	United States	USA	washington			Linux-5.4.0-109-generic-x86_64-with-glibc2.31	3.10.15	2.6.0	256	AMD EPYC 7713 64-Core Processor	4	4 x NVIDIA A100-SXM4-80GB	-122.345	47.6348	503.524	machine	N	1	1.34061	Rotation_invariant_image_seg
2025-01-07T13:03:48	codecarbon	fcb4959c-0262-4fba-9a14-4b00c3e39d70	0.050383	3.03487e-07	6.0236e-06	112.5	0	188.822	1.57352e-06	0	2.00741e-06	3.58093e-06	United States	USA	washington			Linux-5.4.0-109-generic-x86_64-with-glibc2.31	3.10.15	2.6.0	256	AMD EPYC 7713 64-Core Processor	4	4 x NVIDIA A100-SXM4-80GB	-122.345	47.6348	503.524	machine	N	1	2.03469	Rotation_invariant_image_seg
2025-01-07T13:03:53	codecarbon	33c1a860-3870-4ab0-abe6-f787d62cda62	0.0530278	3.26672e-07	6.16038e-06	112.5	0	188.822	1.65612e-06	0	2.19837e-06	3.85449e-06	United States	USA	washington			Linux-5.4.0-109-generic-x86_64-with-glibc2.31	3.10.15	2.6.0	256	AMD EPYC 7713 64-Core Processor	4	4 x NVIDIA A100-SXM4-80GB	-122.345	47.6348	503.524	machine	N	1	13.5362	Rotation_invariant_image_seg
2025-01-07T13:04:08	codecarbon	96f40c53-8694-4330-a7f5-d6a3d84e401f	0.03497	1.97309e-07	5.64225e-06	112.5	0	188.822	1.09182e-06	0	1.23629e-06	2.32811e-06	United States	USA	washington			Linux-5.4.0-109-generic-x86_64-with-glibc2.31	3.10.15	2.6.0	256	AMD EPYC 7713 64-Core Processor	4	4 x NVIDIA A100-SXM4-80GB	-122.345	47.6348	503.524	machine	N	1	1.24852	Classical_image_SDF
2025-01-07T13:04:12	codecarbon	0decf8c6-f7e3-4b29-be2e-010c0d64a1e8	0.0333185	3.62386e-07	1.08764e-05	112.5	327.207	188.822	1.04022e-06	2.06195e-06	1.17372e-06	4.27589e-06	United States	USA	washington			Linux-5.4.0-109-generic-x86_64-with-glibc2.31	3.10.15	2.6.0	256	AMD EPYC 7713 64-Core Processor	4	4 x NVIDIA A100-SXM4-80GB	-122.345	47.6348	503.524	machine	N	1	2.58205	Classical_image_SDF
2025-01-07T13:04:17	codecarbon	d415ea73-73bc-47f4-9a96-d0f8bf3a9dbc	0.0370714	1.95984e-07	5.28667e-06	112.5	0	188.822	1.1575e-06	0	1.15498e-06	2.31247e-06	United States	USA	washington			Linux-5.4.0-109-generic-x86_64-with-glibc2.31	3.10.15	2.6.0	256	AMD EPYC 7713 64-Core Processor	4	4 x NVIDIA A100-SXM4-80GB	-122.345	47.6348	503.524	machine	N	1	5.69062	Classical_image_SDF
2025-01-07T13:04:24	codecarbon	0b5a232a-3d8e-4a13-8231-1beaea6dc232	0.032373	1.79734e-07	5.55197e-06	112.5	0	188.822	1.01074e-06	0	1.10999e-06	2.12073e-06	United States	USA	washington			Linux-5.4.0-109-generic-x86_64-with-glibc2.31	3.10.15	2.6.0	256	AMD EPYC 7713 64-Core Processor	4	4 x NVIDIA A100-SXM4-80GB	-122.345	47.6348	503.524	machine	N	1	1.45551	Classical_image_SDF
2025-01-07T13:04:28	codecarbon	abd334dc-65f6-4d8f-86a7-6d7b7a6048f8	0.0325598	1.81838e-07	5.58473e-06	112.5	0	188.822	1.01652e-06	0	1.12903e-06	2.14555e-06	United States	USA	washington			Linux-5.4.0-109-generic-x86_64-with-glibc2.31	3.10.15	2.6.0	256	AMD EPYC 7713 64-Core Processor	4	4 x NVIDIA A100-SXM4-80GB	-122.345	47.6348	503.524	machine	N	1	1.23307	Classical_image_SDF
2025-01-07T13:04:32	codecarbon	4a39dd24-34b9-43a6-98ff-54d61921f14c	0.0358877	1.95482e-07	5.44704e-06	112.5	0	188.822	1.12058e-06	0	1.18596e-06	2.30654e-06	United States	USA	washington			Linux-5.4.0-109-generic-x86_64-with-glibc2.31	3.10.15	2.6.0	256	AMD EPYC 7713 64-Core Processor	4	4 x NVIDIA A100-SXM4-80GB	-122.345	47.6348	503.524	machine	N	1	19.2574	Classical_image_SDF
2025-01-07T13:04:52	codecarbon	233abbf3-9716-4d3b-9875-e18220f5be7c	0.0349957	1.99941e-07	5.7133e-06	112.5	0	188.822	1.09267e-06	0	1.26648e-06	2.35916e-06	United States	USA	washington			Linux-5.4.0-109-generic-x86_64-with-glibc2.31	3.10.15	2.6.0	256	AMD EPYC 7713 64-Core Processor	4	4 x NVIDIA A100-SXM4-80GB	-122.345	47.6348	503.524	machine	N	1	2.12631	Classical_image_SDF
2025-01-07T13:04:57	codecarbon	37171999-9d26-4042-aac4-79b0dbbb00f5	0.0337911	1.87001e-07	5.53404e-06	112.5	0	188.822	1.05505e-06	0	1.15142e-06	2.20648e-06	United States	USA	washington			Linux-5.4.0-109-generic-x86_64-with-glibc2.31	3.10.15	2.6.0	256	AMD EPYC 7713 64-Core Processor	4	4 x NVIDIA A100-SXM4-80GB	-122.345	47.6348	503.524	machine	N	1	15.1592	Classical_image_SDF
2025-01-07T13:05:14	codecarbon	20682502-26bc-4b43-a90f-2c1a5cb56dbd	0.0354641	1.87553e-07	5.28853e-06	112.5	0	188.822	1.10734e-06	0	1.10565e-06	2.21299e-06	United States	USA	washington			Linux-5.4.0-109-generic-x86_64-with-glibc2.31	3.10.15	2.6.0	256	AMD EPYC 7713 64-Core Processor	4	4 x NVIDIA A100-SXM4-80GB	-122.345	47.6348	503.524	machine	N	1	24.7567	Classical_image_SDF
2025-01-07T13:05:40	codecarbon	0709fceb-b046-411e-be05-180f4c53514c	0.0336699	3.63535e-07	1.0797e-05	112.5	319.72	188.822	1.0513e-06	2.04583e-06	1.19231e-06	4.28945e-06	United States	USA	washington			Linux-5.4.0-109-generic-x86_64-with-glibc2.31	3.10.15	2.6.0	256	AMD EPYC 7713 64-Core Processor	4	4 x NVIDIA A100-SXM4-80GB	-122.345	47.6348	503.524	machine	N	1	1.98008	Classical_image_SDF
2025-01-07T13:05:43	codecarbon	eed78066-2940-4e3c-bc50-d930ecb721ec	0.0341753	1.94177e-07	5.68178e-06	112.5	0	188.822	1.06708e-06	0	1.22407e-06	2.29115e-06	United States	USA	washington			Linux-5.4.0-109-generic-x86_64-with-glibc2.31	3.10.15	2.6.0	256	AMD EPYC 7713 64-Core Processor	4	4 x NVIDIA A100-SXM4-80GB	-122.345	47.6348	503.524	machine	N	1	16.8202	Classical_image_SDF
2025-01-07T13:06:03	codecarbon	06344c05-5b42-48ff-b167-e5b1042cc2da	0.0345953	1.89149e-07	5.46747e-06	112.5	0	188.822	1.08012e-06	0	1.1517e-06	2.23182e-06	United States	USA	washington			Linux-5.4.0-109-generic-x86_64-with-glibc2.31	3.10.15	2.6.0	256	AMD EPYC 7713 64-Core Processor	4	4 x NVIDIA A100-SXM4-80GB	-122.345	47.6348	503.524	machine	N	1	2.1924	Classical_image_SDF
2025-01-07T13:06:07	codecarbon	79075d67-5172-48c4-bbcc-58582b44a3c0	0.0361781	3.78069e-07	1.04502e-05	112.5	303.153	188.822	1.12962e-06	2.06278e-06	1.26854e-06	4.46094e-06	United States	USA	washington			Linux-5.4.0-109-generic-x86_64-with-glibc2.31	3.10.15	2.6.0	256	AMD EPYC 7713 64-Core Processor	4	4 x NVIDIA A100-SXM4-80GB	-122.345	47.6348	503.524	machine	N	1	18.9633	Classical_image_SDF
2025-01-07T13:06:28	codecarbon	87ea84df-c299-41d5-a1bc-2ad70da83e32	0.036748	3.80917e-07	1.03656e-05	112.5	309.748	188.822	1.14743e-06	2.09e-06	1.25711e-06	4.49454e-06	United States	USA	washington			Linux-5.4.0-109-generic-x86_64-with-glibc2.31	3.10.15	2.6.0	256	AMD EPYC 7713 64-Core Processor	4	4 x NVIDIA A100-SXM4-80GB	-122.345	47.6348	503.524	machine	N	1	2.36627	Classical_image_SDF
2025-01-07T13:06:31	codecarbon	a2a66304-0dd9-4593-ad63-864983124b53	0.0351917	1.95458e-07	5.5541e-06	112.5	0	188.822	1.09879e-06	0	1.20748e-06	2.30626e-06	United States	USA	washington			Linux-5.4.0-109-generic-x86_64-with-glibc2.31	3.10.15	2.6.0	256	AMD EPYC 7713 64-Core Processor	4	4 x NVIDIA A100-SXM4-80GB	-122.345	47.6348	503.524	machine	N	1	18.8887	Classical_image_SDF
2025-01-07T13:06:52	codecarbon	cd8abcf7-2a6d-489e-989a-f4384dc5a133	0.0355581	1.94186e-07	5.4611e-06	112.5	0	188.822	1.1103e-06	0	1.18095e-06	2.29126e-06	United States	USA	washington			Linux-5.4.0-109-generic-x86_64-with-glibc2.31	3.10.15	2.6.0	256	AMD EPYC 7713 64-Core Processor	4	4 x NVIDIA A100-SXM4-80GB	-122.345	47.6348	503.524	machine	N	1	19.728	Classical_image_SDF
2025-01-07T13:07:13	codecarbon	d266c509-f9a2-491b-8c1a-9477bac704de	0.0353794	3.70817e-07	1.04812e-05	112.5	324.293	188.822	1.10456e-06	2.07722e-06	1.19358e-06	4.37537e-06	United States	USA	washington			Linux-5.4.0-109-generic-x86_64-with-glibc2.31	3.10.15	2.6.0	256	AMD EPYC 7713 64-Core Processor	4	4 x NVIDIA A100-SXM4-80GB	-122.345	47.6348	503.524	machine	N	1	1.27797	Classical_image_SDF
2025-01-07T13:07:17	codecarbon	2be7ce57-842b-4f34-914d-e7dc26ab8711	0.0317563	1.7755e-07	5.59103e-06	112.5	0	188.822	9.91477e-07	0	1.10349e-06	2.09497e-06	United States	USA	washington			Linux-5.4.0-109-generic-x86_64-with-glibc2.31	3.10.15	2.6.0	256	AMD EPYC 7713 64-Core Processor	4	4 x NVIDIA A100-SXM4-80GB	-122.345	47.6348	503.524	machine	N	1	20.0862	Classical_image_SDF
2025-01-07T13:07:38	codecarbon	ba563cf1-fc24-4a08-9479-c0ae5c9f99d6	0.0326554	1.81765e-07	5.56614e-06	112.5	0	188.822	1.01948e-06	0	1.12521e-06	2.14469e-06	United States	USA	washington			Linux-5.4.0-109-generic-x86_64-with-glibc2.31	3.10.15	2.6.0	256	AMD EPYC 7713 64-Core Processor	4	4 x NVIDIA A100-SXM4-80GB	-122.345	47.6348	503.524	machine	N	1	11.0586	Classical_image_SDF
2025-01-07T13:07:51	codecarbon	02f5814d-f244-431f-9ec5-d035dbcc6025	0.0319505	1.79042e-07	5.60372e-06	112.5	0	188.822	9.97513e-07	0	1.11505e-06	2.11256e-06	United States	USA	washington			Linux-5.4.0-109-generic-x86_64-with-glibc2.31	3.10.15	2.6.0	256	AMD EPYC 7713 64-Core Processor	4	4 x NVIDIA A100-SXM4-80GB	-122.345	47.6348	503.524	machine	N	1	1.23685	Classical_image_SDF
2025-01-07T13:07:53	codecarbon	2d5db8ce-1a5f-4116-a66f-a1040242cf48	0.0345798	3.58399e-07	1.03644e-05	112.5	347.648	188.822	1.07963e-06	2.05056e-06	1.09865e-06	4.22884e-06	United States	USA	washington			Linux-5.4.0-109-generic-x86_64-with-glibc2.31	3.10.15	2.6.0	256	AMD EPYC 7713 64-Core Processor	4	4 x NVIDIA A100-SXM4-80GB	-122.345	47.6348	503.524	machine	N	1	1.89239	Classical_image_SDF
2025-01-07T13:07:57	codecarbon	fa575b1c-8a63-4e62-9cce-6e97e23e1046	0.0348628	1.91857e-07	5.5032e-06	112.5	0	188.822	1.08856e-06	0	1.17521e-06	2.26377e-06	United States	USA	washington			Linux-5.4.0-109-generic-x86_64-with-glibc2.31	3.10.15	2.6.0	256	AMD EPYC 7713 64-Core Processor	4	4 x NVIDIA A100-SXM4-80GB	-122.345	47.6348	503.524	machine	N	1	17.3165	Classical_image_SDF
2025-01-07T13:08:16	codecarbon	c9280fee-459c-4091-86b6-c403c3e58103	0.0337365	1.85803e-07	5.50747e-06	112.5	0	188.822	1.05337e-06	0	1.13897e-06	2.19234e-06	United States	USA	washington			Linux-5.4.0-109-generic-x86_64-with-glibc2.31	3.10.15	2.6.0	256	AMD EPYC 7713 64-Core Processor	4	4 x NVIDIA A100-SXM4-80GB	-122.345	47.6348	503.524	machine	N	1	1.17109	Classical_image_SDF
2025-01-07T13:08:18	codecarbon	cfae625c-d418-422a-a875-91423e324c2d	0.0323819	1.77929e-07	5.4947e-06	112.5	0	188.822	1.01101e-06	0	1.08842e-06	2.09943e-06	United States	USA	washington			Linux-5.4.0-109-generic-x86_64-with-glibc2.31	3.10.15	2.6.0	256	AMD EPYC 7713 64-Core Processor	4	4 x NVIDIA A100-SXM4-80GB	-122.345	47.6348	503.524	machine	N	1	2.13951	Classical_image_SDF
2025-01-07T13:08:22	codecarbon	005a8200-4b06-4a6f-ad0c-43495f29a844	0.0336281	3.67018e-07	1.0914e-05	112.5	329.737	188.822	1.04993e-06	2.09639e-06	1.18423e-06	4.33054e-06	United States	USA	washington			Linux-5.4.0-109-generic-x86_64-with-glibc2.31	3.10.15	2.6.0	256	AMD EPYC 7713 64-Core Processor	4	4 x NVIDIA A100-SXM4-80GB	-122.345	47.6348	503.524	machine	N	1	2.5504	Classical_image_SDF
2025-01-07T13:08:26	codecarbon	d4c08bc2-cb27-466e-a382-64ec7a2a7539	0.0352129	1.96195e-07	5.57166e-06	112.5	0	188.822	1.09947e-06	0	1.21548e-06	2.31495e-06	United States	USA	washington			Linux-5.4.0-109-generic-x86_64-with-glibc2.31	3.10.15	2.6.0	256	AMD EPYC 7713 64-Core Processor	4	4 x NVIDIA A100-SXM4-80GB	-122.345	47.6348	503.524	machine	N	1	1.33822	Classical_image_SDF
2025-01-07T13:08:28	codecarbon	bcbef63f-5230-4026-9577-ab4807eb7f34	0.031876	1.77791e-07	5.57757e-06	112.5	0	188.822	9.9516e-07	0	1.10264e-06	2.0978e-06	United States	USA	washington			Linux-5.4.0-109-generic-x86_64-with-glibc2.31	3.10.15	2.6.0	256	AMD EPYC 7713 64-Core Processor	4	4 x NVIDIA A100-SXM4-80GB	-122.345	47.6348	503.524	machine	N	1	1.22782	Classical_image_SDF
2025-01-07T13:08:31	codecarbon	2b500633-92f0-4d5e-b7d8-4dfd15da59cd	0.0330364	1.84804e-07	5.59394e-06	112.5	0	188.822	1.03147e-06	0	1.14908e-06	2.18055e-06	United States	USA	washington			Linux-5.4.0-109-generic-x86_64-with-glibc2.31	3.10.15	2.6.0	256	AMD EPYC 7713 64-Core Processor	4	4 x NVIDIA A100-SXM4-80GB	-122.345	47.6348	503.524	machine	N	1	2.23029	Classical_image_SDF
2025-01-07T13:08:35	codecarbon	c67f146f-dd20-46ea-9101-f42658683614	0.0325421	3.55881e-07	1.0936e-05	112.5	341.78	188.822	1.01605e-06	2.06084e-06	1.12225e-06	4.19913e-06	United States	USA	washington			Linux-5.4.0-109-generic-x86_64-with-glibc2.31	3.10.15	2.6.0	256	AMD EPYC 7713 64-Core Processor	4	4 x NVIDIA A100-SXM4-80GB	-122.345	47.6348	503.524	machine	N	1	1.30734	Classical_image_SDF
2025-01-07T13:08:38	codecarbon	ac3ebaea-2945-4f7b-95a3-92dca0e4b9eb	0.036067	1.87005e-07	5.18494e-06	112.5	0	188.822	1.12617e-06	0	1.08036e-06	2.20653e-06	United States	USA	washington			Linux-5.4.0-109-generic-x86_64-with-glibc2.31	3.10.15	2.6.0	256	AMD EPYC 7713 64-Core Processor	4	4 x NVIDIA A100-SXM4-80GB	-122.345	47.6348	503.524	machine	N	1	1.22405	Classical_image_SDF
2025-01-07T13:08:40	codecarbon	cee9c121-abdb-4590-a37e-d9772988daca	0.0365255	2.04139e-07	5.58895e-06	112.5	0	188.822	1.14053e-06	0	1.26816e-06	2.4087e-06	United States	USA	washington			Linux-5.4.0-109-generic-x86_64-with-glibc2.31	3.10.15	2.6.0	256	AMD EPYC 7713 64-Core Processor	4	4 x NVIDIA A100-SXM4-80GB	-122.345	47.6348	503.524	machine	N	1	1.24341	Classical_image_SDF
2025-01-07T13:08:43	codecarbon	da5617bb-c79f-4ce9-a033-c595e5b1385e	0.0326822	1.81061e-07	5.54005e-06	112.5	0	188.822	1.02035e-06	0	1.11604e-06	2.13639e-06	United States	USA	washington			Linux-5.4.0-109-generic-x86_64-with-glibc2.31	3.10.15	2.6.0	256	AMD EPYC 7713 64-Core Processor	4	4 x NVIDIA A100-SXM4-80GB	-122.345	47.6348	503.524	machine	N	1	1.43683	Classical_image_SDF
2025-01-07T13:08:46	codecarbon	ffaa51b4-e4eb-47dc-a0c3-722cad8ea4bf	0.035389	1.99559e-07	5.63901e-06	112.5	0	188.822	1.10498e-06	0	1.24967e-06	2.35465e-06	United States	USA	washington			Linux-5.4.0-109-generic-x86_64-with-glibc2.31	3.10.15	2.6.0	256	AMD EPYC 7713 64-Core Processor	4	4 x NVIDIA A100-SXM4-80GB	-122.345	47.6348	503.524	machine	N	1	11.4995	Classical_image_SDF
2025-01-07T13:08:59	codecarbon	9a707d7e-c10e-4bc5-9281-182dfd3b44a1	0.0368929	1.9508e-07	5.28774e-06	112.5	0	188.822	1.15202e-06	0	1.14978e-06	2.3018e-06	United States	USA	washington			Linux-5.4.0-109-generic-x86_64-with-glibc2.31	3.10.15	2.6.0	256	AMD EPYC 7713 64-Core Processor	4	4 x NVIDIA A100-SXM4-80GB	-122.345	47.6348	503.524	machine	N	1	20.3828	Classical_image_SDF
2025-01-07T13:09:21	codecarbon	97094a17-5d7a-49db-86a1-554c1c21015e	0.0322791	1.78907e-07	5.54251e-06	112.5	0	188.822	1.00782e-06	0	1.10315e-06	2.11097e-06	United States	USA	washington			Linux-5.4.0-109-generic-x86_64-with-glibc2.31	3.10.15	2.6.0	256	AMD EPYC 7713 64-Core Processor	4	4 x NVIDIA A100-SXM4-80GB	-122.345	47.6348	503.524	machine	N	1	16.857	Classical_image_SDF
2025-01-07T13:09:39	codecarbon	d34f56ea-b620-43b4-8378-3bec89d1d340	0.0331787	3.56601e-07	1.07479e-05	112.5	344.165	188.822	1.03576e-06	2.05806e-06	1.11381e-06	4.20763e-06	United States	USA	washington			Linux-5.4.0-109-generic-x86_64-with-glibc2.31	3.10.15	2.6.0	256	AMD EPYC 7713 64-Core Processor	4	4 x NVIDIA A100-SXM4-80GB	-122.345	47.6348	503.524	machine	N	1	1.32712	Classical_image_SDF
2025-01-07T13:09:42	codecarbon	024b5ebd-ed4c-4fcf-9569-fa3de76a08db	0.0321098	1.78045e-07	5.54488e-06	112.5	0	188.822	1.00246e-06	0	1.09834e-06	2.1008e-06	United States	USA	washington			Linux-5.4.0-109-generic-x86_64-with-glibc2.31	3.10.15	2.6.0	256	AMD EPYC 7713 64-Core Processor	4	4 x NVIDIA A100-SXM4-80GB	-122.345	47.6348	503.524	machine	N	1	1.19397	Classical_image_SDF
2025-01-07T13:09:44	codecarbon	eda81291-589f-4959-b496-20ae5619c8fc	0.0339348	1.89955e-07	5.59765e-06	112.5	0	188.822	1.05947e-06	0	1.18186e-06	2.24133e-06	United States	USA	washington			Linux-5.4.0-109-generic-x86_64-with-glibc2.31	3.10.15	2.6.0	256	AMD EPYC 7713 64-Core Processor	4	4 x NVIDIA A100-SXM4-80GB	-122.345	47.6348	503.524	machine	N	1	1.20684	Classical_image_SDF
2025-01-07T13:09:47	codecarbon	5c15f48d-6bb4-4e34-9776-46278a123f84	0.0371899	3.80615e-07	1.02344e-05	112.5	299.106	188.822	1.1611e-06	2.05e-06	1.27989e-06	4.49098e-06	United States	USA	washington			Linux-5.4.0-109-generic-x86_64-with-glibc2.31	3.10.15	2.6.0	256	AMD EPYC 7713 64-Core Processor	4	4 x NVIDIA A100-SXM4-80GB	-122.345	47.6348	503.524	machine	N	1	1.87618	Classical_image_SDF
2025-01-07T13:09:50	codecarbon	c3736661-959f-49a7-bb0e-0c6f7d8b89de	0.032952	3.59489e-07	1.09095e-05	112.5	328.647	188.822	1.02884e-06	2.05167e-06	1.1612e-06	4.24171e-06	United States	USA	washington			Linux-5.4.0-109-generic-x86_64-with-glibc2.31	3.10.15	2.6.0	256	AMD EPYC 7713 64-Core Processor	4	4 x NVIDIA A100-SXM4-80GB	-122.345	47.6348	503.524	machine	N	1	1.31017	Classical_image_SDF
2025-01-07T13:09:54	codecarbon	89eb461f-8330-4c1c-b2df-8deb7880883f	0.0542454	5.11951e-07	9.43769e-06	112.5	172.604	188.822	1.6942e-06	2.08334e-06	2.26311e-06	6.04065e-06	United States	USA	washington			Linux-5.4.0-109-generic-x86_64-with-glibc2.31	3.10.15	2.6.0	256	AMD EPYC 7713 64-Core Processor	4	4 x NVIDIA A100-SXM4-80GB	-122.345	47.6348	503.524	machine	N	1	1.43102	Rotation_invariant_image_SDF
2025-01-07T13:09:57	codecarbon	5a17ce04-5a86-4132-bccd-dc7c1639a119	0.0502349	4.81632e-07	9.5876e-06	112.5	188.409	188.822	1.56892e-06	2.06222e-06	2.05176e-06	5.68291e-06	United States	USA	washington			Linux-5.4.0-109-generic-x86_64-with-glibc2.31	3.10.15	2.6.0	256	AMD EPYC 7713 64-Core Processor	4	4 x NVIDIA A100-SXM4-80GB	-122.345	47.6348	503.524	machine	N	1	3.34015	Rotation_invariant_image_SDF
2025-01-07T13:10:04	codecarbon	1e7a8f4d-e166-4818-afe5-5178bd0af935	0.0499404	4.78565e-07	9.58271e-06	112.5	187.522	188.822	1.5597e-06	2.04445e-06	2.04257e-06	5.64671e-06	United States	USA	washington			Linux-5.4.0-109-generic-x86_64-with-glibc2.31	3.10.15	2.6.0	256	AMD EPYC 7713 64-Core Processor	4	4 x NVIDIA A100-SXM4-80GB	-122.345	47.6348	503.524	machine	N	1	2.28646	Rotation_invariant_image_SDF
2025-01-07T13:10:07	codecarbon	1b6e4be4-130c-4d5e-9fe4-36da81fe7194	0.0514071	5.04258e-07	9.8091e-06	112.5	202.596	188.822	1.60555e-06	2.25695e-06	2.08738e-06	5.94987e-06	United States	USA	washington			Linux-5.4.0-109-generic-x86_64-with-glibc2.31	3.10.15	2.6.0	256	AMD EPYC 7713 64-Core Processor	4	4 x NVIDIA A100-SXM4-80GB	-122.345	47.6348	503.524	machine	N	1	1.23126	Rotation_invariant_image_SDF
2025-01-07T13:10:10	codecarbon	173206fc-97a0-45e9-855e-e0fe0aadbbc0	0.0515337	4.89776e-07	9.50399e-06	112.5	183.151	188.822	1.6095e-06	2.06195e-06	2.10755e-06	5.779e-06	United States	USA	washington			Linux-5.4.0-109-generic-x86_64-with-glibc2.31	3.10.15	2.6.0	256	AMD EPYC 7713 64-Core Processor	4	4 x NVIDIA A100-SXM4-80GB	-122.345	47.6348	503.524	machine	N	1	1.36441	Rotation_invariant_image_SDF
2025-01-07T13:10:13	codecarbon	e532ca51-fde4-47aa-a263-d425111b5c52	0.052655	3.198e-07	6.07349e-06	112.5	0	188.822	1.64457e-06	0	2.12884e-06	3.77341e-06	United States	USA	washington			Linux-5.4.0-109-generic-x86_64-with-glibc2.31	3.10.15	2.6.0	256	AMD EPYC 7713 64-Core Processor	4	4 x NVIDIA A100-SXM4-80GB	-122.345	47.6348	503.524	machine	N	1	2.46493	Rotation_invariant_image_SDF
2025-01-07T13:10:17	codecarbon	bf85498d-7efb-41a6-ad57-e38fa9b5dcbb	0.0530373	5.08205e-07	9.58203e-06	112.5	182.714	188.822	1.65649e-06	2.14195e-06	2.19801e-06	5.99645e-06	United States	USA	washington			Linux-5.4.0-109-generic-x86_64-with-glibc2.31	3.10.15	2.6.0	256	AMD EPYC 7713 64-Core Processor	4	4 x NVIDIA A100-SXM4-80GB	-122.345	47.6348	503.524	machine	N	1	2.41978	Rotation_invariant_image_SDF
2025-01-07T13:10:21	codecarbon	587f00e4-403c-43ed-8330-a6c2e8b8d0ac	0.0519013	4.89752e-07	9.43621e-06	112.5	184.274	188.822	1.62095e-06	2.06195e-06	2.09582e-06	5.77871e-06	United States	USA	washington			Linux-5.4.0-109-generic-x86_64-with-glibc2.31	3.10.15	2.6.0	256	AMD EPYC 7713 64-Core Processor	4	4 x NVIDIA A100-SXM4-80GB	-122.345	47.6348	503.524	machine	N	1	1.48957	Rotation_invariant_image_SDF
2025-01-07T13:10:24	codecarbon	ea653b63-5eee-4afa-8a73-262aa1885224	0.0497939	3.05066e-07	6.12657e-06	112.5	0	188.822	1.55515e-06	0	2.0444e-06	3.59955e-06	United States	USA	washington			Linux-5.4.0-109-generic-x86_64-with-glibc2.31	3.10.15	2.6.0	256	AMD EPYC 7713 64-Core Processor	4	4 x NVIDIA A100-SXM4-80GB	-122.345	47.6348	503.524	machine	N	1	2.62199	Rotation_invariant_image_SDF
2025-01-07T13:10:28	codecarbon	00e55e5b-4499-4dd9-b2ab-ba39770762a1	0.0523381	3.15704e-07	6.03201e-06	112.5	0	188.822	1.63464e-06	0	2.09044e-06	3.72508e-06	United States	USA	washington			Linux-5.4.0-109-generic-x86_64-with-glibc2.31	3.10.15	2.6.0	256	AMD EPYC 7713 64-Core Processor	4	4 x NVIDIA A100-SXM4-80GB	-122.345	47.6348	503.524	machine	N	1	2.24629	Rotation_invariant_image_SDF
2025-01-07T13:10:32	codecarbon	218de56b-f5b4-42fb-8485-4ec4ffd0d64f	0.0504283	3.0941e-07	6.13566e-06	112.5	0	188.822	1.57498e-06	0	2.07584e-06	3.65082e-06	United States	USA	washington			Linux-5.4.0-109-generic-x86_64-with-glibc2.31	3.10.15	2.6.0	256	AMD EPYC 7713 64-Core Processor	4	4 x NVIDIA A100-SXM4-80GB	-122.345	47.6348	503.524	machine	N	1	2.23012	Rotation_invariant_image_SDF
2025-01-07T13:10:36	codecarbon	9e5df202-04e5-4533-b935-41486a4695c8	0.0521471	5.04401e-07	9.67265e-06	112.5	194.627	188.822	1.6287e-06	2.20222e-06	2.12063e-06	5.95156e-06	United States	USA	washington			Linux-5.4.0-109-generic-x86_64-with-glibc2.31	3.10.15	2.6.0	256	AMD EPYC 7713 64-Core Processor	4	4 x NVIDIA A100-SXM4-80GB	-122.345	47.6348	503.524	machine	N	1	19.9593	Rotation_invariant_image_SDF
2025-01-07T13:10:59	codecarbon	91c8f046-c42a-40f8-8ac4-1730afd7c122	0.0514125	3.11727e-07	6.06325e-06	112.5	0	188.822	1.60571e-06	0	2.07243e-06	3.67815e-06	United States	USA	washington			Linux-5.4.0-109-generic-x86_64-with-glibc2.31	3.10.15	2.6.0	256	AMD EPYC 7713 64-Core Processor	4	4 x NVIDIA A100-SXM4-80GB	-122.345	47.6348	503.524	machine	N	1	1.26349	Rotation_invariant_image_SDF
2025-01-07T13:11:03	codecarbon	ba59614d-b8a4-41a5-87f0-1e16ba5425bd	0.0500374	3.06939e-07	6.13419e-06	112.5	0	188.822	1.56275e-06	0	2.0589e-06	3.62166e-06	United States	USA	washington			Linux-5.4.0-109-generic-x86_64-with-glibc2.31	3.10.15	2.6.0	256	AMD EPYC 7713 64-Core Processor	4	4 x NVIDIA A100-SXM4-80GB	-122.345	47.6348	503.524	machine	N	1	1.95317	Rotation_invariant_image_SDF
2025-01-07T13:11:06	codecarbon	599bd7b9-2ab2-4b6c-bce5-7b47a6b0496d	0.0560469	5.16132e-07	9.20892e-06	112.5	172.392	188.822	1.75054e-06	2.07861e-06	2.26082e-06	6.08998e-06	United States	USA	washington			Linux-5.4.0-109-generic-x86_64-with-glibc2.31	3.10.15	2.6.0	256	AMD EPYC 7713 64-Core Processor	4	4 x NVIDIA A100-SXM4-80GB	-122.345	47.6348	503.524	machine	N	1	8.99638	Rotation_invariant_image_SDF
2025-01-07T13:11:17	codecarbon	2da63e29-5b4f-44ab-9177-054fdfec6681	0.0526842	3.24625e-07	6.16172e-06	112.5	0	188.822	1.64546e-06	0	2.18489e-06	3.83034e-06	United States	USA	washington			Linux-5.4.0-109-generic-x86_64-with-glibc2.31	3.10.15	2.6.0	256	AMD EPYC 7713 64-Core Processor	4	4 x NVIDIA A100-SXM4-80GB	-122.345	47.6348	503.524	machine	N	1	1.29061	Rotation_invariant_image_SDF
2025-01-07T13:11:19	codecarbon	3cd75df7-9b2d-45f0-b1d2-9707efb48d4e	0.0508345	3.12692e-07	6.15117e-06	112.5	0	188.822	1.58763e-06	0	2.10191e-06	3.68954e-06	United States	USA	washington			Linux-5.4.0-109-generic-x86_64-with-glibc2.31	3.10.15	2.6.0	256	AMD EPYC 7713 64-Core Processor	4	4 x NVIDIA A100-SXM4-80GB	-122.345	47.6348	503.524	machine	N	1	1.85788	Rotation_invariant_image_SDF
2025-01-07T13:11:24	codecarbon	bf9c152a-0b78-4f2a-b800-1f23fbc69a85	0.0508402	3.09468e-07	6.08708e-06	112.5	0	188.822	1.58775e-06	0	2.06375e-06	3.6515e-06	United States	USA	washington			Linux-5.4.0-109-generic-x86_64-with-glibc2.31	3.10.15	2.6.0	256	AMD EPYC 7713 64-Core Processor	4	4 x NVIDIA A100-SXM4-80GB	-122.345	47.6348	503.524	machine	N	1	1.3305	Rotation_invariant_image_SDF
2025-01-07T13:11:27	codecarbon	f22bdd2b-32f0-4467-83c7-c60ac2168a89	0.0503176	4.94856e-07	9.83464e-06	112.5	204.814	188.822	1.57143e-06	2.22889e-06	2.03862e-06	5.83893e-06	United States	USA	washington			Linux-5.4.0-109-generic-x86_64-with-glibc2.31	3.10.15	2.6.0	256	AMD EPYC 7713 64-Core Processor	4	4 x NVIDIA A100-SXM4-80GB	-122.345	47.6348	503.524	machine	N	1	2.05625	Rotation_invariant_image_SDF
2025-01-07T13:11:30	codecarbon	ebdd6353-5cb8-4e7b-adf5-d2a3dc41c244	0.0539091	3.32637e-07	6.17033e-06	112.5	0	188.822	1.68374e-06	0	2.24114e-06	3.92488e-06	United States	USA	washington			Linux-5.4.0-109-generic-x86_64-with-glibc2.31	3.10.15	2.6.0	256	AMD EPYC 7713 64-Core Processor	4	4 x NVIDIA A100-SXM4-80GB	-122.345	47.6348	503.524	machine	N	1	1.138	Rotation_invariant_image_SDF
2025-01-07T13:11:33	codecarbon	43075454-dd41-4067-8b78-198a9be36304	0.0497113	4.7476e-07	9.55034e-06	112.5	190.758	188.822	1.55258e-06	2.04278e-06	2.00646e-06	5.60182e-06	United States	USA	washington			Linux-5.4.0-109-generic-x86_64-with-glibc2.31	3.10.15	2.6.0	256	AMD EPYC 7713 64-Core Processor	4	4 x NVIDIA A100-SXM4-80GB	-122.345	47.6348	503.524	machine	N	1	16.0947	Rotation_invariant_image_SDF
2025-01-07T13:11:50	codecarbon	4698edd3-0a12-48cb-be00-354793d10cd4	0.0505396	4.79613e-07	9.48985e-06	112.5	191.049	188.822	1.57845e-06	2.06e-06	2.02064e-06	5.65908e-06	United States	USA	washington			Linux-5.4.0-109-generic-x86_64-with-glibc2.31	3.10.15	2.6.0	256	AMD EPYC 7713 64-Core Processor	4	4 x NVIDIA A100-SXM4-80GB	-122.345	47.6348	503.524	machine	N	1	4.76374	Rotation_invariant_image_SDF
2025-01-07T13:11:57	codecarbon	9f3a61f7-df1c-4452-9652-f8a074b77c9a	0.0498854	3.05594e-07	6.12591e-06	112.5	0	188.822	1.55797e-06	0	2.04781e-06	3.60578e-06	United States	USA	washington			Linux-5.4.0-109-generic-x86_64-with-glibc2.31	3.10.15	2.6.0	256	AMD EPYC 7713 64-Core Processor	4	4 x NVIDIA A100-SXM4-80GB	-122.345	47.6348	503.524	machine	N	1	3.09767	Rotation_invariant_image_SDF
2025-01-07T13:12:02	codecarbon	122491e2-98aa-4301-b845-97d48f6c0367	0.0515288	4.8964e-07	9.50226e-06	112.5	185.727	188.822	1.60935e-06	2.07472e-06	2.09332e-06	5.77739e-06	United States	USA	washington			Linux-5.4.0-109-generic-x86_64-with-glibc2.31	3.10.15	2.6.0	256	AMD EPYC 7713 64-Core Processor	4	4 x NVIDIA A100-SXM4-80GB	-122.345	47.6348	503.524	machine	N	1	3.164	Rotation_invariant_image_SDF
2025-01-07T13:12:07	codecarbon	aa2f04a4-0e23-4077-bdc3-26efee193198	0.050655	3.06321e-07	6.04721e-06	112.5	0	188.822	1.58204e-06	0	2.03232e-06	3.61437e-06	United States	USA	washington			Linux-5.4.0-109-generic-x86_64-with-glibc2.31	3.10.15	2.6.0	256	AMD EPYC 7713 64-Core Processor	4	4 x NVIDIA A100-SXM4-80GB	-122.345	47.6348	503.524	machine	N	1	4.12704	Rotation_invariant_image_SDF
2025-01-07T13:12:12	codecarbon	dfad3088-62b8-42b0-bd61-2477f55c0f17	0.0535134	3.30195e-07	6.17032e-06	112.5	0	188.822	1.67134e-06	0	2.22472e-06	3.89606e-06	United States	USA	washington			Linux-5.4.0-109-generic-x86_64-with-glibc2.31	3.10.15	2.6.0	256	AMD EPYC 7713 64-Core Processor	4	4 x NVIDIA A100-SXM4-80GB	-122.345	47.6348	503.524	machine	N	1	2.57105	Rotation_invariant_image_SDF
2025-01-07T13:12:17	codecarbon	56245baf-c32a-457f-9913-55f6098c629c	0.0534399	5.07883e-07	9.50382e-06	112.5	215.695	188.822	1.6691e-06	2.31361e-06	2.00994e-06	5.99265e-06	United States	USA	washington			Linux-5.4.0-109-generic-x86_64-with-glibc2.31	3.10.15	2.6.0	256	AMD EPYC 7713 64-Core Processor	4	4 x NVIDIA A100-SXM4-80GB	-122.345	47.6348	503.524	machine	N	1	1.26389	Rotation_invariant_image_SDF
2025-01-07T13:12:19	codecarbon	14ab868e-f2b6-4d75-bda9-972218cba7f7	0.056019	3.39724e-07	6.06444e-06	112.5	0	188.822	1.74964e-06	0	2.25885e-06	4.00849e-06	United States	USA	washington			Linux-5.4.0-109-generic-x86_64-with-glibc2.31	3.10.15	2.6.0	256	AMD EPYC 7713 64-Core Processor	4	4 x NVIDIA A100-SXM4-80GB	-122.345	47.6348	503.524	machine	N	1	3.31102	Rotation_invariant_image_SDF
2025-01-07T13:12:24	codecarbon	eee72f87-8572-4403-80c8-a206e7372b6f	0.0497477	4.79166e-07	9.63191e-06	112.5	188.123	188.822	1.55372e-06	2.05417e-06	2.04592e-06	5.6538e-06	United States	USA	washington			Linux-5.4.0-109-generic-x86_64-with-glibc2.31	3.10.15	2.6.0	256	AMD EPYC 7713 64-Core Processor	4	4 x NVIDIA A100-SXM4-80GB	-122.345	47.6348	503.524	machine	N	1	16.6073	Rotation_invariant_image_SDF
2025-01-07T13:12:42	codecarbon	c58e0566-4f09-438a-9af0-2ca07564dd56	0.0520859	5.0746e-07	9.74275e-06	112.5	201.603	188.822	1.62677e-06	2.26028e-06	2.10061e-06	5.98766e-06	United States	USA	washington			Linux-5.4.0-109-generic-x86_64-with-glibc2.31	3.10.15	2.6.0	256	AMD EPYC 7713 64-Core Processor	4	4 x NVIDIA A100-SXM4-80GB	-122.345	47.6348	503.524	machine	N	1	1.47427	Rotation_invariant_image_SDF
2025-01-07T13:12:45	codecarbon	eba780b1-ffc3-4f9a-bde2-e31fd7328c7c	0.0497253	3.03892e-07	6.11143e-06	112.5	0	188.822	1.55297e-06	0	2.03274e-06	3.58571e-06	United States	USA	washington			Linux-5.4.0-109-generic-x86_64-with-glibc2.31	3.10.15	2.6.0	256	AMD EPYC 7713 64-Core Processor	4	4 x NVIDIA A100-SXM4-80GB	-122.345	47.6348	503.524	machine	N	1	2.25128	Rotation_invariant_image_SDF
2025-01-07T13:12:49	codecarbon	088c5f1d-b142-47d6-b735-dcab76429771	0.0508002	3.09747e-07	6.09735e-06	112.5	0	188.822	1.58657e-06	0	2.06821e-06	3.65479e-06	United States	USA	washington			Linux-5.4.0-109-generic-x86_64-with-glibc2.31	3.10.15	2.6.0	256	AMD EPYC 7713 64-Core Processor	4	4 x NVIDIA A100-SXM4-80GB	-122.345	47.6348	503.524	machine	N	1	16.8297	Rotation_invariant_image_SDF
2025-01-07T13:13:07	codecarbon	4a6f48b6-8717-47c6-a4e4-2caa06df9fdd	0.0532137	4.98257e-07	9.36333e-06	112.5	186.093	188.822	1.66202e-06	2.10111e-06	2.11594e-06	5.87907e-06	United States	USA	washington			Linux-5.4.0-109-generic-x86_64-with-glibc2.31	3.10.15	2.6.0	256	AMD EPYC 7713 64-Core Processor	4	4 x NVIDIA A100-SXM4-80GB	-122.345	47.6348	503.524	machine	N	1	1.2168	Rotation_invariant_image_SDF
2025-01-07T13:13:10	codecarbon	bd208c8d-873f-4a0d-8d7d-233ac7e06773	0.0529079	5.06254e-07	9.5686e-06	112.5	179.877	188.822	1.65248e-06	2.11639e-06	2.20456e-06	5.97343e-06	United States	USA	washington			Linux-5.4.0-109-generic-x86_64-with-glibc2.31	3.10.15	2.6.0	256	AMD EPYC 7713 64-Core Processor	4	4 x NVIDIA A100-SXM4-80GB	-122.345	47.6348	503.524	machine	N	1	1.39676	Rotation_invariant_image_SDF
2025-01-07T13:13:13	codecarbon	80e46719-ec91-42d7-a2c5-d571344c6f8c	0.0491106	3.00465e-07	6.11812e-06	112.5	0	188.822	1.53379e-06	0	2.01148e-06	3.54527e-06	United States	USA	washington			Linux-5.4.0-109-generic-x86_64-with-glibc2.31	3.10.15	2.6.0	256	AMD EPYC 7713 64-Core Processor	4	4 x NVIDIA A100-SXM4-80GB	-122.345	47.6348	503.524	machine	N	1	4.37445	Rotation_invariant_image_SDF
2025-01-07T13:13:19	codecarbon	5733304c-d86e-4a40-afd1-856a7862f879	0.0514033	4.85387e-07	9.44272e-06	112.5	190.81	188.822	1.60529e-06	2.07889e-06	2.04303e-06	5.72721e-06	United States	USA	washington			Linux-5.4.0-109-generic-x86_64-with-glibc2.31	3.10.15	2.6.0	256	AMD EPYC 7713 64-Core Processor	4	4 x NVIDIA A100-SXM4-80GB	-122.345	47.6348	503.524	machine	N	1	18.1957	Rotation_invariant_image_SDF
2025-01-07T13:13:38	codecarbon	f8a3a402-b9bf-48ce-848e-49a952ff2de7	0.0546387	5.29279e-07	9.68691e-06	112.5	198.72	188.822	1.70651e-06	2.33556e-06	2.20304e-06	6.24511e-06	United States	USA	washington			Linux-5.4.0-109-generic-x86_64-with-glibc2.31	3.10.15	2.6.0	256	AMD EPYC 7713 64-Core Processor	4	4 x NVIDIA A100-SXM4-80GB	-122.345	47.6348	503.524	machine	N	1	1.23859	Rotation_invariant_image_SDF
2025-01-07T13:13:41	codecarbon	c50e66e9-4bee-427c-8246-4d5cbb7531fb	0.0521429	4.92734e-07	9.44967e-06	112.5	198.771	188.822	1.62852e-06	2.15472e-06	2.03065e-06	5.8139e-06	United States	USA	washington			Linux-5.4.0-109-generic-x86_64-with-glibc2.31	3.10.15	2.6.0	256	AMD EPYC 7713 64-Core Processor	4	4 x NVIDIA A100-SXM4-80GB	-122.345	47.6348	503.524	machine	N	1	2.819	Rotation_invariant_image_SDF
2025-01-07T13:13:45	codecarbon	b326b57a-de29-41be-a84b-f934bb648f36	0.0535291	5.05101e-07	9.436e-06	112.5	172.502	188.822	1.67185e-06	2.05472e-06	2.23325e-06	5.95982e-06	United States	USA	washington			Linux-5.4.0-109-generic-x86_64-with-glibc2.31	3.10.15	2.6.0	256	AMD EPYC 7713 64-Core Processor	4	4 x NVIDIA A100-SXM4-80GB	-122.345	47.6348	503.524	machine	N	1	23.3461	Rotation_invariant_image_SDF
2025-01-07T13:14:10	codecarbon	e04d7497-94b0-4860-a923-88e6e9174431	0.0526639	4.96112e-07	9.42034e-06	112.5	179.939	188.822	1.64481e-06	2.0625e-06	2.14645e-06	5.85376e-06	United States	USA	washington			Linux-5.4.0-109-generic-x86_64-with-glibc2.31	3.10.15	2.6.0	256	AMD EPYC 7713 64-Core Processor	4	4 x NVIDIA A100-SXM4-80GB	-122.345	47.6348	503.524	machine	N	1	4.80605	Rotation_invariant_image_SDF
2025-01-07T13:14:18	codecarbon	bff59765-2e54-4327-831f-f1fb0e158fbc	0.190303	1.912e-06	1.00471e-05	112.5	145.867	188.822	5.94564e-06	7.25223e-06	9.36236e-06	2.25602e-05	United States	USA	washington			Linux-5.4.0-109-generic-x86_64-with-glibc2.31	3.10.15	2.6.0	256	AMD EPYC 7713 64-Core Processor	4	4 x NVIDIA A100-SXM4-80GB	-122.345	47.6348	503.524	machine	N	1	9.98337	Rotation_invariant_pointcloud_SDF
2025-01-07T13:14:30	codecarbon	91570b3e-deeb-4693-8389-5bcfe2128c4e	0.194487	2.0465e-06	1.05225e-05	112.5	167.275	188.822	6.07661e-06	8.49778e-06	9.57277e-06	2.41472e-05	United States	USA	washington			Linux-5.4.0-109-generic-x86_64-with-glibc2.31	3.10.15	2.6.0	256	AMD EPYC 7713 64-Core Processor	4	4 x NVIDIA A100-SXM4-80GB	-122.345	47.6348	503.524	machine	N	1	14.1939	Rotation_invariant_pointcloud_SDF
2025-01-07T13:14:45	codecarbon	4e047e67-e5af-453f-8088-d408f0ff1077	0.187026	1.97663e-06	1.05687e-05	112.5	171.604	188.822	5.84352e-06	8.33001e-06	9.14927e-06	2.33228e-05	United States	USA	washington			Linux-5.4.0-109-generic-x86_64-with-glibc2.31	3.10.15	2.6.0	256	AMD EPYC 7713 64-Core Processor	4	4 x NVIDIA A100-SXM4-80GB	-122.345	47.6348	503.524	machine	N	1	27.1546	Rotation_invariant_pointcloud_SDF
2025-01-07T13:15:14	codecarbon	c8479468-bd09-4ebe-ba4a-963e973605fb	0.186133	2.02704e-06	1.08903e-05	112.5	182.841	188.822	5.81572e-06	8.91362e-06	9.18829e-06	2.39176e-05	United States	USA	washington			Linux-5.4.0-109-generic-x86_64-with-glibc2.31	3.10.15	2.6.0	256	AMD EPYC 7713 64-Core Processor	4	4 x NVIDIA A100-SXM4-80GB	-122.345	47.6348	503.524	machine	N	1	12.1009	Rotation_invariant_pointcloud_SDF
2025-01-07T13:15:27	codecarbon	88fc4463-f327-4dc7-b163-8d8196c289cf	0.18816	1.85201e-06	9.84274e-06	112.5	136.807	188.822	5.87899e-06	6.71806e-06	9.25526e-06	2.18523e-05	United States	USA	washington			Linux-5.4.0-109-generic-x86_64-with-glibc2.31	3.10.15	2.6.0	256	AMD EPYC 7713 64-Core Processor	4	4 x NVIDIA A100-SXM4-80GB	-122.345	47.6348	503.524	machine	N	1	10.9016	Rotation_invariant_pointcloud_SDF
2025-01-07T13:15:40	codecarbon	098b61db-ca59-459a-a66a-d809dd284874	0.187613	2.13919e-06	1.14021e-05	112.5	210.658	188.822	5.86199e-06	1.02275e-05	9.15135e-06	2.52408e-05	United States	USA	washington			Linux-5.4.0-109-generic-x86_64-with-glibc2.31	3.10.15	2.6.0	256	AMD EPYC 7713 64-Core Processor	4	4 x NVIDIA A100-SXM4-80GB	-122.345	47.6348	503.524	machine	N	1	13.1838	Rotation_invariant_pointcloud_SDF
2025-01-07T13:15:54	codecarbon	42f4f069-23b8-4240-84b2-d391107538f0	0.192208	2.1013e-06	1.09324e-05	112.5	185.807	188.822	6.00555e-06	9.33001e-06	9.4583e-06	2.47939e-05	United States	USA	washington			Linux-5.4.0-109-generic-x86_64-with-glibc2.31	3.10.15	2.6.0	256	AMD EPYC 7713 64-Core Processor	4	4 x NVIDIA A100-SXM4-80GB	-122.345	47.6348	503.524	machine	N	1	13.8246	Rotation_invariant_pointcloud_SDF
2025-01-07T13:16:10	codecarbon	fa3ec1fa-dec0-49d9-b352-07d5b1215c38	0.186001	1.95951e-06	1.0535e-05	112.5	169.336	188.822	5.81143e-06	8.19473e-06	9.11468e-06	2.31208e-05	United States	USA	washington			Linux-5.4.0-109-generic-x86_64-with-glibc2.31	3.10.15	2.6.0	256	AMD EPYC 7713 64-Core Processor	4	4 x NVIDIA A100-SXM4-80GB	-122.345	47.6348	503.524	machine	N	1	13.8511	Rotation_invariant_pointcloud_SDF
2025-01-07T13:16:27	codecarbon	c9cf4252-32a6-4a5e-9a9c-4223f90312ee	0.199634	2.15044e-06	1.07719e-05	112.5	199.777	188.822	6.23754e-06	9.84751e-06	9.28852e-06	2.53736e-05	United States	USA	washington			Linux-5.4.0-109-generic-x86_64-with-glibc2.31	3.10.15	2.6.0	256	AMD EPYC 7713 64-Core Processor	4	4 x NVIDIA A100-SXM4-80GB	-122.345	47.6348	503.524	machine	N	1	11.22	Rotation_invariant_pointcloud_SDF
2025-01-07T13:16:40	codecarbon	750bd49f-08ee-4d6b-b947-e24e900a342b	0.19094	1.8753e-06	9.82138e-06	112.5	142.822	188.822	5.96589e-06	6.96917e-06	9.19207e-06	2.21271e-05	United States	USA	washington			Linux-5.4.0-109-generic-x86_64-with-glibc2.31	3.10.15	2.6.0	256	AMD EPYC 7713 64-Core Processor	4	4 x NVIDIA A100-SXM4-80GB	-122.345	47.6348	503.524	machine	N	1	17.0566	Rotation_invariant_pointcloud_SDF
2025-01-07T13:16:59	codecarbon	cea0c5ed-7fb4-4242-b27d-a683b49a51db	0.186508	2.02002e-06	1.08307e-05	112.5	181.065	188.822	5.82746e-06	8.82251e-06	9.18475e-06	2.38347e-05	United States	USA	washington			Linux-5.4.0-109-generic-x86_64-with-glibc2.31	3.10.15	2.6.0	256	AMD EPYC 7713 64-Core Processor	4	4 x NVIDIA A100-SXM4-80GB	-122.345	47.6348	503.524	machine	N	1	21.061	Rotation_invariant_pointcloud_SDF
2025-01-07T13:17:21	codecarbon	cddcdf21-ca27-4eb2-aa29-8617fe291a2c	0.187512	1.65169e-06	8.80848e-06	112.5	91.8922	188.822	5.85872e-06	4.46723e-06	9.16282e-06	1.94888e-05	United States	USA	washington			Linux-5.4.0-109-generic-x86_64-with-glibc2.31	3.10.15	2.6.0	256	AMD EPYC 7713 64-Core Processor	4	4 x NVIDIA A100-SXM4-80GB	-122.345	47.6348	503.524	machine	N	1	24.5938	Rotation_invariant_pointcloud_SDF
2025-01-07T13:17:48	codecarbon	c80a1835-ba08-4cf2-89ab-bbcae0ef7f4c	0.188977	2.15185e-06	1.13869e-05	112.5	209.029	188.822	5.90457e-06	1.02464e-05	9.23934e-06	2.53903e-05	United States	USA	washington			Linux-5.4.0-109-generic-x86_64-with-glibc2.31	3.10.15	2.6.0	256	AMD EPYC 7713 64-Core Processor	4	4 x NVIDIA A100-SXM4-80GB	-122.345	47.6348	503.524	machine	N	1	16.5488	Rotation_invariant_pointcloud_SDF
2025-01-07T13:18:07	codecarbon	891a26d7-3988-498a-96de-17331f5c0f2c	0.187075	2.0313e-06	1.08582e-05	112.5	183.537	188.822	5.84511e-06	8.94112e-06	9.18167e-06	2.39679e-05	United States	USA	washington			Linux-5.4.0-109-generic-x86_64-with-glibc2.31	3.10.15	2.6.0	256	AMD EPYC 7713 64-Core Processor	4	4 x NVIDIA A100-SXM4-80GB	-122.345	47.6348	503.524	machine	N	1	23.9648	Rotation_invariant_pointcloud_SDF
2025-01-07T13:18:32	codecarbon	e187e027-e141-4780-9120-4023837958e8	0.186657	1.88627e-06	1.01056e-05	112.5	149.578	188.822	5.83212e-06	7.26695e-06	9.15757e-06	2.22566e-05	United States	USA	washington			Linux-5.4.0-109-generic-x86_64-with-glibc2.31	3.10.15	2.6.0	256	AMD EPYC 7713 64-Core Processor	4	4 x NVIDIA A100-SXM4-80GB	-122.345	47.6348	503.524	machine	N	1	14.494	Rotation_invariant_pointcloud_SDF
2025-01-07T13:18:49	codecarbon	5e655d77-5d0f-4931-978a-11980e4ebcc1	0.193423	1.92642e-06	9.95965e-06	112.5	140.699	188.822	6.04351e-06	7.13223e-06	9.55466e-06	2.27304e-05	United States	USA	washington			Linux-5.4.0-109-generic-x86_64-with-glibc2.31	3.10.15	2.6.0	256	AMD EPYC 7713 64-Core Processor	4	4 x NVIDIA A100-SXM4-80GB	-122.345	47.6348	503.524	machine	N	1	18.3199	Rotation_invariant_pointcloud_SDF
2025-01-07T13:19:10	codecarbon	1585a97e-aa70-452b-ace0-64390afd7ba6	0.18817	1.87019e-06	9.93888e-06	112.5	143.73	188.822	5.87927e-06	7.00417e-06	9.18348e-06	2.20669e-05	United States	USA	washington			Linux-5.4.0-109-generic-x86_64-with-glibc2.31	3.10.15	2.6.0	256	AMD EPYC 7713 64-Core Processor	4	4 x NVIDIA A100-SXM4-80GB	-122.345	47.6348	503.524	machine	N	1	22.8592	Rotation_invariant_pointcloud_SDF
2025-01-07T13:19:34	codecarbon	601769b3-9ed1-45b8-9986-5740714c0ca9	0.185248	2.12201e-06	1.14549e-05	112.5	210.45	188.822	5.78815e-06	1.0155e-05	9.09498e-06	2.50381e-05	United States	USA	washington			Linux-5.4.0-109-generic-x86_64-with-glibc2.31	3.10.15	2.6.0	256	AMD EPYC 7713 64-Core Processor	4	4 x NVIDIA A100-SXM4-80GB	-122.345	47.6348	503.524	machine	N	1	21.373	Rotation_invariant_pointcloud_SDF
2025-01-07T13:19:57	codecarbon	2518d4c3-5bdb-4103-a1b4-f51e0cf6f7a9	0.192343	1.93013e-06	1.00349e-05	112.5	151.289	188.822	6.00972e-06	7.46445e-06	9.29996e-06	2.27741e-05	United States	USA	washington			Linux-5.4.0-109-generic-x86_64-with-glibc2.31	3.10.15	2.6.0	256	AMD EPYC 7713 64-Core Processor	4	4 x NVIDIA A100-SXM4-80GB	-122.345	47.6348	503.524	machine	N	1	11.311	Rotation_invariant_pointcloud_SDF
2025-01-07T13:20:11	codecarbon	2c346f2b-d139-4558-9fef-94741e7ca26c	0.188959	2.09766e-06	1.11012e-05	112.5	194.212	188.822	5.90396e-06	9.56529e-06	9.28166e-06	2.47509e-05	United States	USA	washington			Linux-5.4.0-109-generic-x86_64-with-glibc2.31	3.10.15	2.6.0	256	AMD EPYC 7713 64-Core Processor	4	4 x NVIDIA A100-SXM4-80GB	-122.345	47.6348	503.524	machine	N	1	13.5403	Rotation_invariant_pointcloud_SDF
2025-01-07T13:20:27	codecarbon	c4f57448-bc55-4586-8f77-7307a8a65e5c	0.185668	1.843e-06	9.92628e-06	112.5	140.006	188.822	5.80119e-06	6.79612e-06	9.14869e-06	2.1746e-05	United States	USA	washington			Linux-5.4.0-109-generic-x86_64-with-glibc2.31	3.10.15	2.6.0	256	AMD EPYC 7713 64-Core Processor	4	4 x NVIDIA A100-SXM4-80GB	-122.345	47.6348	503.524	machine	N	1	18.6373	Rotation_invariant_pointcloud_SDF
2025-01-07T13:20:47	codecarbon	dad06717-a131-46ca-b88c-9c8b491902cd	0.188178	2.16683e-06	1.15148e-05	112.5	212.943	188.822	5.87964e-06	1.04447e-05	9.24262e-06	2.5567e-05	United States	USA	washington			Linux-5.4.0-109-generic-x86_64-with-glibc2.31	3.10.15	2.6.0	256	AMD EPYC 7713 64-Core Processor	4	4 x NVIDIA A100-SXM4-80GB	-122.345	47.6348	503.524	machine	N	1	9.57048	Rotation_invariant_pointcloud_SDF
2025-01-07T13:21:00	codecarbon	7280a7c5-fbed-4216-8b9a-e7e4a7f981ca	0.181895	2.04686e-06	1.12529e-05	112.5	204.038	188.822	5.68326e-06	9.60029e-06	8.86787e-06	2.41514e-05	United States	USA	washington			Linux-5.4.0-109-generic-x86_64-with-glibc2.31	3.10.15	2.6.0	256	AMD EPYC 7713 64-Core Processor	4	4 x NVIDIA A100-SXM4-80GB	-122.345	47.6348	503.524	machine	N	1	26.8159	Rotation_invariant_pointcloud_SDF
2025-01-07T13:21:29	codecarbon	cd37bdf5-5341-4d92-aac6-36547041a883	0.193096	2.19369e-06	1.13606e-05	112.5	207.883	188.822	6.03315e-06	1.04136e-05	9.43717e-06	2.58839e-05	United States	USA	washington			Linux-5.4.0-109-generic-x86_64-with-glibc2.31	3.10.15	2.6.0	256	AMD EPYC 7713 64-Core Processor	4	4 x NVIDIA A100-SXM4-80GB	-122.345	47.6348	503.524	machine	N	1	14.193	Rotation_invariant_pointcloud_SDF
2025-01-07T13:21:45	codecarbon	aea68bb3-594b-4149-ae9d-9a76d3fb945e	0.182912	2.06873e-06	1.131e-05	112.5	203.757	188.822	5.71488e-06	9.71306e-06	8.98158e-06	2.44095e-05	United States	USA	washington			Linux-5.4.0-109-generic-x86_64-with-glibc2.31	3.10.15	2.6.0	256	AMD EPYC 7713 64-Core Processor	4	4 x NVIDIA A100-SXM4-80GB	-122.345	47.6348	503.524	machine	N	1	15.0313	Rotation_invariant_pointcloud_SDF
2025-01-07T13:22:03	codecarbon	469c2059-8d0b-44ae-a7df-883854ab4f7c	0.195029	1.6387e-06	8.40233e-06	112.5	72.0134	188.822	6.09364e-06	3.66278e-06	9.57907e-06	1.93355e-05	United States	USA	washington			Linux-5.4.0-109-generic-x86_64-with-glibc2.31	3.10.15	2.6.0	256	AMD EPYC 7713 64-Core Processor	4	4 x NVIDIA A100-SXM4-80GB	-122.345	47.6348	503.524	machine	N	1	16.5452	Rotation_invariant_pointcloud_SDF
2025-01-07T13:22:21	codecarbon	e89d1a58-de4a-4f81-8885-906fca98c0ec	0.186487	2.04457e-06	1.09636e-05	112.5	188.574	188.822	5.82668e-06	9.15084e-06	9.14696e-06	2.41245e-05	United States	USA	washington			Linux-5.4.0-109-generic-x86_64-with-glibc2.31	3.10.15	2.6.0	256	AMD EPYC 7713 64-Core Processor	4	4 x NVIDIA A100-SXM4-80GB	-122.345	47.6348	503.524	machine	N	1	10.8269	Rotation_invariant_pointcloud_SDF
2025-01-07T13:22:33	codecarbon	54a320de-e6be-44cb-8757-d583071a1eb3	0.18716	1.893e-06	1.01144e-05	112.5	149.268	188.822	5.84758e-06	7.28778e-06	9.20071e-06	2.23361e-05	United States	USA	washington			Linux-5.4.0-109-generic-x86_64-with-glibc2.31	3.10.15	2.6.0	256	AMD EPYC 7713 64-Core Processor	4	4 x NVIDIA A100-SXM4-80GB	-122.345	47.6348	503.524	machine	N	1	44.5502	Rotation_invariant_pointcloud_SDF
2025-01-07T13:23:19	codecarbon	6f04817b-c12e-43f9-9f66-fa4968ab597e	0.186106	1.62901e-06	8.75311e-06	112.5	89.0625	188.822	5.81474e-06	4.30473e-06	9.10165e-06	1.92211e-05	United States	USA	washington			Linux-5.4.0-109-generic-x86_64-with-glibc2.31	3.10.15	2.6.0	256	AMD EPYC 7713 64-Core Processor	4	4 x NVIDIA A100-SXM4-80GB	-122.345	47.6348	503.524	machine	N	1	9.39399	Rotation_invariant_pointcloud_SDF
2025-01-07T13:23:30	codecarbon	e6866c0a-7af9-4240-9f95-dd46a8ba11d6	0.181726	1.54139e-06	8.48195e-06	112.5	75.8602	188.822	5.67804e-06	3.58973e-06	8.91951e-06	1.81873e-05	United States	USA	washington			Linux-5.4.0-109-generic-x86_64-with-glibc2.31	3.10.15	2.6.0	256	AMD EPYC 7713 64-Core Processor	4	4 x NVIDIA A100-SXM4-80GB	-122.345	47.6348	503.524	machine	N	1	12.3263	Rotation_invariant_pointcloud_SDF
2025-01-07T13:23:44	codecarbon	d8355964-b0aa-4665-982f-22a2ff6c23fc	0.176819	1.856e-06	1.04966e-05	112.5	169.46	188.822	5.52446e-06	7.75584e-06	8.61909e-06	2.18994e-05	United States	USA	washington			Linux-5.4.0-109-generic-x86_64-with-glibc2.31	3.10.15	2.6.0	256	AMD EPYC 7713 64-Core Processor	4	4 x NVIDIA A100-SXM4-80GB	-122.345	47.6348	503.524	machine	N	1	13.7036	Rotation_invariant_pointcloud_SDF
2025-01-07T13:24:00	codecarbon	da3b830b-ba3b-4e03-8c7e-64e51f7de27e	0.179356	1.60613e-06	8.95502e-06	112.5	98.7359	188.822	5.60375e-06	4.58973e-06	8.75772e-06	1.89512e-05	United States	USA	washington			Linux-5.4.0-109-generic-x86_64-with-glibc2.31	3.10.15	2.6.0	256	AMD EPYC 7713 64-Core Processor	4	4 x NVIDIA A100-SXM4-80GB	-122.345	47.6348	503.524	machine	N	1	11.8824	Rotation_invariant_pointcloud_SDF
2025-01-07T13:24:13	codecarbon	579d0a68-3aee-4a51-8a03-047108b8581b	0.166832	1.49791e-06	8.97853e-06	112.5	104.743	188.822	5.2125e-06	4.45334e-06	8.00837e-06	1.76742e-05	United States	USA	washington			Linux-5.4.0-109-generic-x86_64-with-glibc2.31	3.10.15	2.6.0	256	AMD EPYC 7713 64-Core Processor	4	4 x NVIDIA A100-SXM4-80GB	-122.345	47.6348	503.524	machine	N	1	11.9335	Rotation_invariant_pointcloud_SDF
2025-01-07T13:24:27	codecarbon	3b130ee1-54ac-49fc-b0e0-5964faeb87d7	0.165263	1.44816e-06	8.76276e-06	112.5	89.4534	188.822	5.16355e-06	3.83806e-06	8.08565e-06	1.70873e-05	United States	USA	washington			Linux-5.4.0-109-generic-x86_64-with-glibc2.31	3.10.15	2.6.0	256	AMD EPYC 7713 64-Core Processor	4	4 x NVIDIA A100-SXM4-80GB	-122.345	47.6348	503.524	machine	N	1	13.4206	Rotation_invariant_pointcloud_SDF
2025-01-07T13:24:41	codecarbon	57405509-e9f6-47fe-a203-769526434c0f	0.188202	1.86169e-06	9.89194e-06	112.5	155.376	188.822	5.88024e-06	7.26945e-06	8.81686e-06	2.19665e-05	United States	USA	washington			Linux-5.4.0-109-generic-x86_64-with-glibc2.31	3.10.15	2.6.0	256	AMD EPYC 7713 64-Core Processor	4	4 x NVIDIA A100-SXM4-80GB	-122.345	47.6348	503.524	machine	N	1	11.2549	Rotation_invariant_pointcloud_SDF
2025-01-07T13:24:55	codecarbon	676c7e1f-cff6-4645-80c6-9d0fe6aa5a70	0.181561	1.94137e-06	1.06927e-05	112.5	175.669	188.822	5.67277e-06	8.32334e-06	8.91069e-06	2.29068e-05	United States	USA	washington			Linux-5.4.0-109-generic-x86_64-with-glibc2.31	3.10.15	2.6.0	256	AMD EPYC 7713 64-Core Processor	4	4 x NVIDIA A100-SXM4-80GB	-122.345	47.6348	503.524	machine	N	1	11.7857	Rotation_invariant_pointcloud_SDF
2025-01-07T13:25:09	codecarbon	137d44a5-b076-42d5-a583-eaf1279e72b7	0.17162	1.97306e-06	1.14966e-05	112.5	212.983	188.822	5.36223e-06	9.50667e-06	8.41173e-06	2.32806e-05	United States	USA	washington			Linux-5.4.0-109-generic-x86_64-with-glibc2.31	3.10.15	2.6.0	256	AMD EPYC 7713 64-Core Processor	4	4 x NVIDIA A100-SXM4-80GB	-122.345	47.6348	503.524	machine	N	1	8.72341	Rotation_invariant_pointcloud_SDF
2025-01-07T13:25:19	codecarbon	732420ac-b76c-45f5-99da-1ffba3a96283	0.174574	2.00467e-06	1.14832e-05	112.5	211.759	188.822	5.45446e-06	9.62917e-06	8.56995e-06	2.36536e-05	United States	USA	washington			Linux-5.4.0-109-generic-x86_64-with-glibc2.31	3.10.15	2.6.0	256	AMD EPYC 7713 64-Core Processor	4	4 x NVIDIA A100-SXM4-80GB	-122.345	47.6348	503.524	machine	N	1	12.3572	Rotation_invariant_pointcloud_SDF
2025-01-07T13:25:34	codecarbon	596e02c6-4b4d-4524-9027-fff8c7d3b63e	0.16916	1.44926e-06	8.56739e-06	112.5	85.4953	188.822	5.28524e-06	3.68945e-06	8.1255e-06	1.71002e-05	United States	USA	washington			Linux-5.4.0-109-generic-x86_64-with-glibc2.31	3.10.15	2.6.0	256	AMD EPYC 7713 64-Core Processor	4	4 x NVIDIA A100-SXM4-80GB	-122.345	47.6348	503.524	machine	N	1	15.5108	Rotation_invariant_pointcloud_SDF
2025-01-07T13:25:51	codecarbon	a2d667d0-2d15-49ab-9b9e-cd74b99865ca	0.180173	1.95582e-06	1.08553e-05	112.5	183.273	188.822	5.62923e-06	8.60417e-06	8.84389e-06	2.30773e-05	United States	USA	washington			Linux-5.4.0-109-generic-x86_64-with-glibc2.31	3.10.15	2.6.0	256	AMD EPYC 7713 64-Core Processor	4	4 x NVIDIA A100-SXM4-80GB	-122.345	47.6348	503.524	machine	N	1	13.7631	Rotation_invariant_pointcloud_SDF

## Sheet: evolution_energy
initial_ID	final_ID	fraction	energy	model	closest_embedding_distance
424785	443526	0.1	1.96155	Classical_image_seg	3.34338
424785	443526	0.2	1.8378	Classical_image_seg	6.68776
424785	443526	0.3	1.91558	Classical_image_seg	10.0322
424785	443526	0.4	1.8977	Classical_image_seg	13.3765
424785	443526	0.5	1.866	Classical_image_seg	16.7209
424785	443526	0.6	1.82341	Classical_image_seg	13.3779
424785	443526	0.7	1.75062	Classical_image_seg	10.0335
424785	443526	0.8	1.7182	Classical_image_seg	6.68907
424785	443526	0.9	1.68552	Classical_image_seg	3.34468
572509	574248	0.1	1.56826	Classical_image_seg	5.45152
572509	574248	0.2	1.75761	Classical_image_seg	10.902
572509	574248	0.3	1.66789	Classical_image_seg	16.3525
572509	574248	0.4	1.70668	Classical_image_seg	21.8029
572509	574248	0.5	1.65375	Classical_image_seg	27.2527
572509	574248	0.6	1.60553	Classical_image_seg	21.8022
572509	574248	0.7	1.60279	Classical_image_seg	16.3517
572509	574248	0.8	1.58637	Classical_image_seg	10.9012
572509	574248	0.9	1.49231	Classical_image_seg	5.45078
593779	594603	0.1	1.92206	Classical_image_seg	3.58643
593779	594603	0.2	1.90538	Classical_image_seg	7.17288
593779	594603	0.3	1.90294	Classical_image_seg	10.7593
593779	594603	0.4	1.87801	Classical_image_seg	14.3458
593779	594603	0.5	1.73696	Classical_image_seg	17.9314
593779	594603	0.6	1.80049	Classical_image_seg	14.3449
593779	594603	0.7	1.81668	Classical_image_seg	10.7585
593779	594603	0.8	1.7877	Classical_image_seg	7.17203
593779	594603	0.9	1.70404	Classical_image_seg	3.5856
599634	624486	0.1	1.84034	Classical_image_seg	3.34337
599634	624486	0.2	1.8401	Classical_image_seg	6.68677
599634	624486	0.3	1.95974	Classical_image_seg	10.0302
599634	624486	0.4	1.93283	Classical_image_seg	13.3736
599634	624486	0.5	2.03184	Classical_image_seg	16.716
599634	624486	0.6	2.00406	Classical_image_seg	13.3726
599634	624486	0.7	1.84313	Classical_image_seg	10.0292
599634	624486	0.8	1.7897	Classical_image_seg	6.68579
599634	624486	0.9	1.7049	Classical_image_seg	3.34241
644927	646464	0.1	1.24264	Classical_image_seg	8.06052
644927	646464	0.2	1.24846	Classical_image_seg	16.1198
644927	646464	0.3	1.31973	Classical_image_seg	24.1792
644927	646464	0.4	1.58559	Classical_image_seg	32.2385
644927	646464	0.5	1.72825	Classical_image_seg	35.5416
644927	646464	0.6	1.6133	Classical_image_seg	32.2357
644927	646464	0.7	1.5415	Classical_image_seg	24.1764
644927	646464	0.8	1.61431	Classical_image_seg	16.1171
644927	646464	0.9	1.59359	Classical_image_seg	8.05775
648710	659603	0.1	1.87625	Classical_image_seg	3.25436
648710	659603	0.2	1.85997	Classical_image_seg	6.50919
648710	659603	0.3	1.88182	Classical_image_seg	9.76403
648710	659603	0.4	1.87032	Classical_image_seg	13.0189
648710	659603	0.5	1.87816	Classical_image_seg	16.2737
648710	659603	0.6	1.88091	Classical_image_seg	13.0195
648710	659603	0.7	1.87194	Classical_image_seg	9.76464
648710	659603	0.8	1.88904	Classical_image_seg	6.5098
648710	659603	0.9	1.88971	Classical_image_seg	3.25497
671376	676231	0.1	1.23378	Classical_image_seg	8.73102
671376	676231	0.2	1.62001	Classical_image_seg	17.463
671376	676231	0.3	1.86578	Classical_image_seg	26.195
671376	676231	0.4	1.79029	Classical_image_seg	34.927
671376	676231	0.5	1.52487	Classical_image_seg	43.659
671376	676231	0.6	1.30994	Classical_image_seg	34.9289
671376	676231	0.7	1.26108	Classical_image_seg	26.1969
671376	676231	0.8	1.21957	Classical_image_seg	17.4649
671376	676231	0.9	1.21972	Classical_image_seg	8.73298
682091	682199	0.1	1.60343	Classical_image_seg	8.33996
682091	682199	0.2	1.57825	Classical_image_seg	16.6803
682091	682199	0.3	1.56772	Classical_image_seg	25.0207
682091	682199	0.4	1.64398	Classical_image_seg	33.3611
682091	682199	0.5	1.49356	Classical_image_seg	41.7015
682091	682199	0.6	1.40215	Classical_image_seg	33.3629
682091	682199	0.7	1.49448	Classical_image_seg	25.0225
682091	682199	0.8	1.3252	Classical_image_seg	16.6821
682091	682199	0.9	1.35449	Classical_image_seg	8.34174
686514	690726	0.1	1.20163	Classical_image_seg	7.49706
686514	690726	0.2	1.24139	Classical_image_seg	14.9926
686514	690726	0.3	1.26125	Classical_image_seg	22.4882
686514	690726	0.4	1.35258	Classical_image_seg	29.9838
686514	690726	0.5	1.49395	Classical_image_seg	34.4432
686514	690726	0.6	1.57698	Classical_image_seg	29.8445
686514	690726	0.7	1.67666	Classical_image_seg	22.4867
686514	690726	0.8	1.82678	Classical_image_seg	14.9912
686514	690726	0.9	1.88473	Classical_image_seg	7.49557
692118	693534	0.1	1.26603	Classical_image_seg	7.45267
692118	693534	0.2	1.29846	Classical_image_seg	14.9065
692118	693534	0.3	1.31346	Classical_image_seg	22.3603
692118	693534	0.4	1.39788	Classical_image_seg	29.814
692118	693534	0.5	1.43317	Classical_image_seg	37.2678
692118	693534	0.6	1.52817	Classical_image_seg	29.8152
692118	693534	0.7	1.60855	Classical_image_seg	22.3614
692118	693534	0.8	1.68213	Classical_image_seg	14.9076
692118	693534	0.9	1.74687	Classical_image_seg	7.45378
693944	694939	0.1	1.36153	Classical_image_seg	7.72118
693944	694939	0.2	1.36531	Classical_image_seg	15.4412
693944	694939	0.3	1.40012	Classical_image_seg	23.1611
693944	694939	0.4	1.35772	Classical_image_seg	30.8811
693944	694939	0.5	1.43008	Classical_image_seg	38.6
693944	694939	0.6	1.55686	Classical_image_seg	30.88
693944	694939	0.7	1.6338	Classical_image_seg	23.16
693944	694939	0.8	1.59339	Classical_image_seg	15.44
693944	694939	0.9	1.48585	Classical_image_seg	7.71998
695722	700146	0.1	1.29605	Classical_image_seg	6.8223
695722	700146	0.2	1.35588	Classical_image_seg	13.6412
695722	700146	0.3	1.33039	Classical_image_seg	20.4601
695722	700146	0.4	1.35146	Classical_image_seg	27.279
695722	700146	0.5	1.52189	Classical_image_seg	32.836
695722	700146	0.6	1.66512	Classical_image_seg	27.2756
695722	700146	0.7	1.72124	Classical_image_seg	20.4567
695722	700146	0.8	1.84536	Classical_image_seg	13.6378
695722	700146	0.9	1.82011	Classical_image_seg	6.81889
700256	719107	0.1	1.58067	Classical_image_seg	7.72559
700256	719107	0.2	1.64788	Classical_image_seg	15.4528
700256	719107	0.3	1.55517	Classical_image_seg	23.1801
700256	719107	0.4	1.46954	Classical_image_seg	30.9073
700256	719107	0.5	1.33587	Classical_image_seg	38.6346
700256	719107	0.6	1.25316	Classical_image_seg	30.9091
700256	719107	0.7	1.26681	Classical_image_seg	23.1818
700256	719107	0.8	1.17921	Classical_image_seg	15.4546
700256	719107	0.9	1.13785	Classical_image_seg	7.72736
721284	724998	0.1	1.12813	Classical_image_seg	9.05431
721284	724998	0.2	1.16924	Classical_image_seg	18.1051
721284	724998	0.3	1.24351	Classical_image_seg	27.1558
721284	724998	0.4	1.38764	Classical_image_seg	36.2066
721284	724998	0.5	1.42241	Classical_image_seg	43.7943
721284	724998	0.6	1.39992	Classical_image_seg	36.2054
721284	724998	0.7	1.41798	Classical_image_seg	27.1546
721284	724998	0.8	1.54882	Classical_image_seg	18.1039
721284	724998	0.9	1.48534	Classical_image_seg	9.05311
733512	735224	0.1	1.47728	Classical_image_seg	8.64737
733512	735224	0.2	1.62739	Classical_image_seg	17.2934
733512	735224	0.3	1.43762	Classical_image_seg	25.9395
733512	735224	0.4	1.57342	Classical_image_seg	34.5856
733512	735224	0.5	1.55046	Classical_image_seg	43.2308
733512	735224	0.6	1.40309	Classical_image_seg	34.5847
733512	735224	0.7	1.41185	Classical_image_seg	25.9386
733512	735224	0.8	1.36028	Classical_image_seg	17.2925
733512	735224	0.9	1.40107	Classical_image_seg	8.64647
737334	738453	0.1	1.81932	Classical_image_seg	3.04512
737334	738453	0.2	1.70101	Classical_image_seg	6.09083
737334	738453	0.3	1.77997	Classical_image_seg	9.13656
737334	738453	0.4	1.87537	Classical_image_seg	12.1823
737334	738453	0.5	1.85999	Classical_image_seg	15.2279
737334	738453	0.6	1.97327	Classical_image_seg	12.1821
737334	738453	0.7	1.98011	Classical_image_seg	9.13638
737334	738453	0.8	1.95188	Classical_image_seg	6.09064
737334	738453	0.9	1.98684	Classical_image_seg	3.04492
765238	783141	0.1	1.91507	Classical_image_seg	4.85272
765238	783141	0.2	1.84504	Classical_image_seg	9.70549
765238	783141	0.3	1.85825	Classical_image_seg	14.5583
765238	783141	0.4	1.93988	Classical_image_seg	19.411
765238	783141	0.5	1.96864	Classical_image_seg	23.2106
765238	783141	0.6	1.95205	Classical_image_seg	19.4111
765238	783141	0.7	1.95057	Classical_image_seg	14.5583
765238	783141	0.8	1.97309	Classical_image_seg	9.70553
765238	783141	0.9	1.95923	Classical_image_seg	4.85276
784130	785383	0.1	1.45635	Classical_image_seg	5.3336
784130	785383	0.2	1.47299	Classical_image_seg	10.6672
784130	785383	0.3	1.50111	Classical_image_seg	16.0009
784130	785383	0.4	1.59648	Classical_image_seg	21.3345
784130	785383	0.5	1.73336	Classical_image_seg	25.658
784130	785383	0.6	1.75502	Classical_image_seg	21.3349
784130	785383	0.7	1.83833	Classical_image_seg	16.0013
784130	785383	0.8	1.85703	Classical_image_seg	10.6676
784130	785383	0.9	1.86683	Classical_image_seg	5.33398
788402	821579	0.1	1.90909	Classical_image_seg	4.45466
788402	821579	0.2	1.90064	Classical_image_seg	8.91038
788402	821579	0.3	1.85824	Classical_image_seg	13.3661
788402	821579	0.4	1.87572	Classical_image_seg	17.8218
788402	821579	0.5	1.87849	Classical_image_seg	21.4738
788402	821579	0.6	1.79134	Classical_image_seg	17.8226
788402	821579	0.7	1.64428	Classical_image_seg	13.3668
788402	821579	0.8	1.57189	Classical_image_seg	8.9111
788402	821579	0.9	1.58187	Classical_image_seg	4.45538
959239	960766	0.1	1.13134	Classical_image_seg	8.15951
959239	960766	0.2	1.19694	Classical_image_seg	16.3215
959239	960766	0.3	1.27312	Classical_image_seg	24.4834
959239	960766	0.4	1.25559	Classical_image_seg	32.6454
959239	960766	0.5	1.2835	Classical_image_seg	40.8074
959239	960766	0.6	1.24823	Classical_image_seg	32.6476
959239	960766	0.7	1.19896	Classical_image_seg	24.4857
959239	960766	0.8	1.23938	Classical_image_seg	16.3237
959239	960766	0.9	1.23633	Classical_image_seg	8.16176
424785	443526	0.1	2	Rotation_invariant_image_seg	0.59639
424785	443526	0.2	2	Rotation_invariant_image_seg	1.18686
424785	443526	0.3	2	Rotation_invariant_image_seg	1.44531
424785	443526	0.4	2	Rotation_invariant_image_seg	1.67939
424785	443526	0.5	2	Rotation_invariant_image_seg	1.71876
424785	443526	0.6	2	Rotation_invariant_image_seg	1.89489
424785	443526	0.7	2	Rotation_invariant_image_seg	1.77309
424785	443526	0.8	2	Rotation_invariant_image_seg	1.18209
424785	443526	0.9	2	Rotation_invariant_image_seg	0.591965
572509	574248	0.1	2.04544	Rotation_invariant_image_seg	0.826716
572509	574248	0.2	2.04536	Rotation_invariant_image_seg	1.64334
572509	574248	0.3	2.04536	Rotation_invariant_image_seg	2.46088
572509	574248	0.4	2.04525	Rotation_invariant_image_seg	3.27865
572509	574248	0.5	2.04525	Rotation_invariant_image_seg	4.09229
572509	574248	0.6	2.04279	Rotation_invariant_image_seg	3.27438
572509	574248	0.7	2.04275	Rotation_invariant_image_seg	2.45652
572509	574248	0.8	2.04032	Rotation_invariant_image_seg	1.63881
572509	574248	0.9	2.03553	Rotation_invariant_image_seg	0.821661
593779	594603	0.1	2.00971	Rotation_invariant_image_seg	0.805113
593779	594603	0.2	2.00971	Rotation_invariant_image_seg	1.60964
593779	594603	0.3	2.00971	Rotation_invariant_image_seg	2.39886
593779	594603	0.4	2.00971	Rotation_invariant_image_seg	2.6475
593779	594603	0.5	2.00971	Rotation_invariant_image_seg	2.92412
593779	594603	0.6	2.00971	Rotation_invariant_image_seg	2.97959
593779	594603	0.7	2.00971	Rotation_invariant_image_seg	2.42654
593779	594603	0.8	2.00971	Rotation_invariant_image_seg	1.62167
593779	594603	0.9	2.00971	Rotation_invariant_image_seg	0.817494
599634	624486	0.1	2.16461	Rotation_invariant_image_seg	0.599031
599634	624486	0.2	2.16467	Rotation_invariant_image_seg	1.19218
599634	624486	0.3	2.16467	Rotation_invariant_image_seg	1.78623
599634	624486	0.4	2.16467	Rotation_invariant_image_seg	2.31521
599634	624486	0.5	2.16467	Rotation_invariant_image_seg	2.56724
599634	624486	0.6	2.16467	Rotation_invariant_image_seg	2.33207
599634	624486	0.7	2.16467	Rotation_invariant_image_seg	1.77785
599634	624486	0.8	2.16467	Rotation_invariant_image_seg	1.18396
599634	624486	0.9	2.16467	Rotation_invariant_image_seg	0.591302
644927	646464	0.1	2.15938	Rotation_invariant_image_seg	1.36976
644927	646464	0.2	2.16941	Rotation_invariant_image_seg	2.7462
644927	646464	0.3	2.17246	Rotation_invariant_image_seg	4.12339
644927	646464	0.4	2.1815	Rotation_invariant_image_seg	5.50077
644927	646464	0.5	2.19134	Rotation_invariant_image_seg	5.96952
644927	646464	0.6	2.19808	Rotation_invariant_image_seg	5.50903
644927	646464	0.7	2.19995	Rotation_invariant_image_seg	4.13168
644927	646464	0.8	2.20258	Rotation_invariant_image_seg	2.75455
644927	646464	0.9	2.20204	Rotation_invariant_image_seg	1.37829
648710	659603	0.1	2.02437	Rotation_invariant_image_seg	0.910421
648710	659603	0.2	2.00717	Rotation_invariant_image_seg	1.82714
648710	659603	0.3	2.01268	Rotation_invariant_image_seg	2.57533
648710	659603	0.4	2.02311	Rotation_invariant_image_seg	2.90395
648710	659603	0.5	2.02643	Rotation_invariant_image_seg	3.13096
648710	659603	0.6	2.02643	Rotation_invariant_image_seg	3.24295
648710	659603	0.7	2.02608	Rotation_invariant_image_seg	2.75862
648710	659603	0.8	2.02625	Rotation_invariant_image_seg	1.84134
648710	659603	0.9	2.02617	Rotation_invariant_image_seg	0.924618
671376	676231	0.1	2.37101	Rotation_invariant_image_seg	1.64884
671376	676231	0.2	2.35853	Rotation_invariant_image_seg	3.29919
671376	676231	0.3	2.33272	Rotation_invariant_image_seg	4.94996
671376	676231	0.4	2.29526	Rotation_invariant_image_seg	6.60083
671376	676231	0.5	2.25947	Rotation_invariant_image_seg	7.59154
671376	676231	0.6	2.22873	Rotation_invariant_image_seg	6.60781
671376	676231	0.7	2.18843	Rotation_invariant_image_seg	4.95716
671376	676231	0.8	2.16227	Rotation_invariant_image_seg	3.30682
671376	676231	0.9	2.14542	Rotation_invariant_image_seg	1.65778
682091	682199	0.1	2.27568	Rotation_invariant_image_seg	1.45849
682091	682199	0.2	2.27757	Rotation_invariant_image_seg	2.91418
682091	682199	0.3	2.27252	Rotation_invariant_image_seg	4.37051
682091	682199	0.4	2.26945	Rotation_invariant_image_seg	5.82701
682091	682199	0.5	2.25326	Rotation_invariant_image_seg	6.54106
682091	682199	0.6	2.24094	Rotation_invariant_image_seg	5.82559
682091	682199	0.7	2.2358	Rotation_invariant_image_seg	4.36908
682091	682199	0.8	2.21722	Rotation_invariant_image_seg	2.91271
682091	682199	0.9	2.20385	Rotation_invariant_image_seg	1.45695
686514	690726	0.1	1.95025	Rotation_invariant_image_seg	1.25964
686514	690726	0.2	1.95616	Rotation_invariant_image_seg	2.51451
686514	690726	0.3	1.95952	Rotation_invariant_image_seg	3.77017
686514	690726	0.4	1.9655	Rotation_invariant_image_seg	5.02603
686514	690726	0.5	1.97443	Rotation_invariant_image_seg	5.78246
686514	690726	0.6	1.98504	Rotation_invariant_image_seg	5.02314
686514	690726	0.7	1.99929	Rotation_invariant_image_seg	3.76722
686514	690726	0.8	2.01058	Rotation_invariant_image_seg	2.51142
686514	690726	0.9	2.01383	Rotation_invariant_image_seg	1.25616
692118	693534	0.1	2.05304	Rotation_invariant_image_seg	1.29507
692118	693534	0.2	2.06756	Rotation_invariant_image_seg	2.58081
692118	693534	0.3	2.09164	Rotation_invariant_image_seg	3.86703
692118	693534	0.4	2.12559	Rotation_invariant_image_seg	5.15337
692118	693534	0.5	2.16102	Rotation_invariant_image_seg	5.19285
692118	693534	0.6	2.19244	Rotation_invariant_image_seg	4.72047
692118	693534	0.7	2.22325	Rotation_invariant_image_seg	3.85679
692118	693534	0.8	2.23121	Rotation_invariant_image_seg	2.57053
692118	693534	0.9	2.2334	Rotation_invariant_image_seg	1.28465
693944	694939	0.1	2.22778	Rotation_invariant_image_seg	1.24517
693944	694939	0.2	2.23159	Rotation_invariant_image_seg	2.47332
693944	694939	0.3	2.23233	Rotation_invariant_image_seg	3.70316
693944	694939	0.4	2.24404	Rotation_invariant_image_seg	4.93342
693944	694939	0.5	2.26415	Rotation_invariant_image_seg	5.66041
693944	694939	0.6	2.27594	Rotation_invariant_image_seg	4.92054
693944	694939	0.7	2.30315	Rotation_invariant_image_seg	3.68998
693944	694939	0.8	2.32129	Rotation_invariant_image_seg	2.45953
693944	694939	0.9	2.33384	Rotation_invariant_image_seg	1.22959
695722	700146	0.1	2.06256	Rotation_invariant_image_seg	1.31174
695722	700146	0.2	2.06855	Rotation_invariant_image_seg	2.61001
695722	700146	0.3	2.0746	Rotation_invariant_image_seg	3.9109
695722	700146	0.4	2.07989	Rotation_invariant_image_seg	5.21245
695722	700146	0.5	2.08197	Rotation_invariant_image_seg	5.38531
695722	700146	0.6	2.0891	Rotation_invariant_image_seg	4.73233
695722	700146	0.7	2.0897	Rotation_invariant_image_seg	3.90197
695722	700146	0.8	2.09688	Rotation_invariant_image_seg	2.59995
695722	700146	0.9	2.09999	Rotation_invariant_image_seg	1.29831
700256	719107	0.1	2.30626	Rotation_invariant_image_seg	1.39387
700256	719107	0.2	2.28023	Rotation_invariant_image_seg	2.78323
700256	719107	0.3	2.25027	Rotation_invariant_image_seg	4.17308
700256	719107	0.4	2.22048	Rotation_invariant_image_seg	5.19837
700256	719107	0.5	2.20684	Rotation_invariant_image_seg	6.10316
700256	719107	0.6	2.18571	Rotation_invariant_image_seg	5.55399
700256	719107	0.7	2.14682	Rotation_invariant_image_seg	4.16441
700256	719107	0.8	2.1212	Rotation_invariant_image_seg	2.77533
700256	719107	0.9	2.11167	Rotation_invariant_image_seg	1.38829
721284	724998	0.1	2.07413	Rotation_invariant_image_seg	1.42445
721284	724998	0.2	2.08303	Rotation_invariant_image_seg	2.85241
721284	724998	0.3	2.09075	Rotation_invariant_image_seg	4.28124
721284	724998	0.4	2.10125	Rotation_invariant_image_seg	5.7103
721284	724998	0.5	2.11192	Rotation_invariant_image_seg	7.13944
721284	724998	0.6	2.11729	Rotation_invariant_image_seg	5.72721
721284	724998	0.7	2.12357	Rotation_invariant_image_seg	4.29831
721284	724998	0.8	2.12984	Rotation_invariant_image_seg	2.86979
721284	724998	0.9	2.13994	Rotation_invariant_image_seg	1.44276
733512	735224	0.1	2.39605	Rotation_invariant_image_seg	1.40473
733512	735224	0.2	2.39578	Rotation_invariant_image_seg	2.80656
733512	735224	0.3	2.394	Rotation_invariant_image_seg	4.20904
733512	735224	0.4	2.38681	Rotation_invariant_image_seg	5.61168
733512	735224	0.5	2.37818	Rotation_invariant_image_seg	7.01178
733512	735224	0.6	2.37421	Rotation_invariant_image_seg	5.60915
733512	735224	0.7	2.36767	Rotation_invariant_image_seg	4.20663
733512	735224	0.8	2.35277	Rotation_invariant_image_seg	2.80441
733512	735224	0.9	2.34568	Rotation_invariant_image_seg	1.40337
737334	738453	0.1	2.12245	Rotation_invariant_image_seg	0.686381
737334	738453	0.2	2.12245	Rotation_invariant_image_seg	1.37413
737334	738453	0.3	2.12245	Rotation_invariant_image_seg	2.06253
737334	738453	0.4	2.12245	Rotation_invariant_image_seg	2.75109
737334	738453	0.5	2.12245	Rotation_invariant_image_seg	2.54085
737334	738453	0.6	2.12245	Rotation_invariant_image_seg	2.36166
737334	738453	0.7	2.12245	Rotation_invariant_image_seg	2.04792
737334	738453	0.8	2.12245	Rotation_invariant_image_seg	1.37838
737334	738453	0.9	2.12245	Rotation_invariant_image_seg	0.690431
765238	783141	0.1	2.00741	Rotation_invariant_image_seg	1.00032
765238	783141	0.2	2.00039	Rotation_invariant_image_seg	2.0095
765238	783141	0.3	1.98678	Rotation_invariant_image_seg	3.01961
765238	783141	0.4	1.9862	Rotation_invariant_image_seg	2.90401
765238	783141	0.5	1.9859	Rotation_invariant_image_seg	2.74283
765238	783141	0.6	1.98559	Rotation_invariant_image_seg	2.30324
765238	783141	0.7	1.98312	Rotation_invariant_image_seg	1.92216
765238	783141	0.8	1.99875	Rotation_invariant_image_seg	1.57205
765238	783141	0.9	2.00741	Rotation_invariant_image_seg	1.01572
784130	785383	0.1	1.9965	Rotation_invariant_image_seg	0.930334
784130	785383	0.2	1.99564	Rotation_invariant_image_seg	1.858
784130	785383	0.3	1.99493	Rotation_invariant_image_seg	2.78685
784130	785383	0.4	1.99456	Rotation_invariant_image_seg	3.716
784130	785383	0.5	1.99755	Rotation_invariant_image_seg	3.77448
784130	785383	0.6	1.99766	Rotation_invariant_image_seg	3.30614
784130	785383	0.7	1.99744	Rotation_invariant_image_seg	2.78841
784130	785383	0.8	2.00212	Rotation_invariant_image_seg	1.85932
784130	785383	0.9	2.00224	Rotation_invariant_image_seg	0.930948
788402	821579	0.1	1.98355	Rotation_invariant_image_seg	0.719629
788402	821579	0.2	1.98344	Rotation_invariant_image_seg	1.4394
788402	821579	0.3	1.9835	Rotation_invariant_image_seg	2.16015
788402	821579	0.4	1.98344	Rotation_invariant_image_seg	2.7902
788402	821579	0.5	1.98344	Rotation_invariant_image_seg	2.98506
788402	821579	0.6	1.98344	Rotation_invariant_image_seg	2.89279
788402	821579	0.7	1.98339	Rotation_invariant_image_seg	2.17298
788402	821579	0.8	1.98344	Rotation_invariant_image_seg	1.45214
788402	821579	0.9	1.98344	Rotation_invariant_image_seg	0.732089
959239	960766	0.1	2.67508	Rotation_invariant_image_seg	1.59618
959239	960766	0.2	2.66616	Rotation_invariant_image_seg	3.20084
959239	960766	0.3	2.67076	Rotation_invariant_image_seg	4.8069
959239	960766	0.4	2.67164	Rotation_invariant_image_seg	6.41329
959239	960766	0.5	2.66587	Rotation_invariant_image_seg	6.86094
959239	960766	0.6	2.67893	Rotation_invariant_image_seg	6.44093
959239	960766	0.7	2.68265	Rotation_invariant_image_seg	4.83438
959239	960766	0.8	2.69157	Rotation_invariant_image_seg	3.22802
959239	960766	0.9	2.69071	Rotation_invariant_image_seg	1.62242
424785	443526	0.1	1.95122	Classical_image_SDF	3.25261
424785	443526	0.2	1.95547	Classical_image_SDF	6.50532
424785	443526	0.3	1.97127	Classical_image_SDF	9.75804
424785	443526	0.4	1.95962	Classical_image_SDF	13.0108
424785	443526	0.5	1.91335	Classical_image_SDF	16.2634
424785	443526	0.6	1.95815	Classical_image_SDF	13.0107
424785	443526	0.7	2	Classical_image_SDF	9.75794
424785	443526	0.8	2	Classical_image_SDF	6.50523
424785	443526	0.9	2	Classical_image_SDF	3.25252
572509	574248	0.1	2.04205	Classical_image_SDF	3.85382
572509	574248	0.2	2.05263	Classical_image_SDF	7.70669
572509	574248	0.3	1.85018	Classical_image_SDF	11.5596
572509	574248	0.4	2.05263	Classical_image_SDF	15.4124
572509	574248	0.5	1.79656	Classical_image_SDF	19.2649
572509	574248	0.6	2.0451	Classical_image_SDF	15.4121
572509	574248	0.7	1.97524	Classical_image_SDF	11.5592
572509	574248	0.8	1.94579	Classical_image_SDF	7.70632
572509	574248	0.9	1.87466	Classical_image_SDF	3.85346
593779	594603	0.1		Classical_image_SDF	3.07382
593779	594603	0.2		Classical_image_SDF	6.14772
593779	594603	0.3		Classical_image_SDF	9.22162
593779	594603	0.4		Classical_image_SDF	12.2955
593779	594603	0.5		Classical_image_SDF	15.3694
593779	594603	0.6		Classical_image_SDF	12.2967
593779	594603	0.7	1.97565	Classical_image_SDF	9.22282
593779	594603	0.8	2.02312	Classical_image_SDF	6.14892
593779	594603	0.9	2.02312	Classical_image_SDF	3.07503
599634	624486	0.1	2.08475	Classical_image_SDF	2.76904
599634	624486	0.2	2.08475	Classical_image_SDF	5.53863
599634	624486	0.3	2.08475	Classical_image_SDF	8.30822
599634	624486	0.4	1.90348	Classical_image_SDF	11.0778
599634	624486	0.5	1.90093	Classical_image_SDF	13.8474
599634	624486	0.6	1.94265	Classical_image_SDF	11.078
599634	624486	0.7	2.08186	Classical_image_SDF	8.30836
599634	624486	0.8	2.08475	Classical_image_SDF	5.53877
599634	624486	0.9	2.02662	Classical_image_SDF	2.76918
644927	646464	0.1	1.1622	Classical_image_SDF	6.07865
644927	646464	0.2	1.19086	Classical_image_SDF	12.1576
644927	646464	0.3	1.25104	Classical_image_SDF	18.2366
644927	646464	0.4	1.39098	Classical_image_SDF	24.3156
644927	646464	0.5	1.44218	Classical_image_SDF	26.8407
644927	646464	0.6	1.56376	Classical_image_SDF	24.3152
644927	646464	0.7	1.6222	Classical_image_SDF	18.2362
644927	646464	0.8	1.47757	Classical_image_SDF	12.1572
644927	646464	0.9	1.48183	Classical_image_SDF	6.07821
648710	659603	0.1	1.97802	Classical_image_SDF	3.66795
648710	659603	0.2	1.99608	Classical_image_SDF	7.3352
648710	659603	0.3	1.97064	Classical_image_SDF	11.0025
648710	659603	0.4	1.97077	Classical_image_SDF	14.6697
648710	659603	0.5	1.99093	Classical_image_SDF	18.3354
648710	659603	0.6	2.02826	Classical_image_SDF	14.6681
648710	659603	0.7	1.99976	Classical_image_SDF	11.0009
648710	659603	0.8	2.03846	Classical_image_SDF	7.3336
648710	659603	0.9	2.03846	Classical_image_SDF	3.66635
671376	676231	0.1	1.64641	Classical_image_SDF	7.25398
671376	676231	0.2	1.69266	Classical_image_SDF	14.5081
671376	676231	0.3	1.73024	Classical_image_SDF	21.7622
671376	676231	0.4	1.53273	Classical_image_SDF	28.9659
671376	676231	0.5	1.37734	Classical_image_SDF	32.0713
671376	676231	0.6	1.26754	Classical_image_SDF	29.0201
671376	676231	0.7	1.20627	Classical_image_SDF	21.766
671376	676231	0.8	1.16995	Classical_image_SDF	14.5119
671376	676231	0.9	1.15503	Classical_image_SDF	7.25779
682091	682199	0.1	1.71399	Classical_image_SDF	6.16813
682091	682199	0.2	1.69754	Classical_image_SDF	12.335
682091	682199	0.3	1.6743	Classical_image_SDF	18.502
682091	682199	0.4	1.59278	Classical_image_SDF	24.6689
682091	682199	0.5	1.4924	Classical_image_SDF	30.8346
682091	682199	0.6	1.5039	Classical_image_SDF	24.6677
682091	682199	0.7	1.46174	Classical_image_SDF	18.5007
682091	682199	0.8	1.44572	Classical_image_SDF	12.3338
682091	682199	0.9	1.42268	Classical_image_SDF	6.16692
686514	690726	0.1	1.17218	Classical_image_SDF	5.51738
686514	690726	0.2	1.18433	Classical_image_SDF	11.0353
686514	690726	0.3	1.21344	Classical_image_SDF	16.5533
686514	690726	0.4	1.28959	Classical_image_SDF	22.0712
686514	690726	0.5	1.38053	Classical_image_SDF	27.5891
686514	690726	0.6	1.53704	Classical_image_SDF	22.0712
686514	690726	0.7	1.63079	Classical_image_SDF	16.5533
686514	690726	0.8	1.67738	Classical_image_SDF	11.0353
686514	690726	0.9	1.77064	Classical_image_SDF	5.51741
692118	693534	0.1	1.2081	Classical_image_SDF	6.20671
692118	693534	0.2	1.19717	Classical_image_SDF	12.4135
692118	693534	0.3	1.21094	Classical_image_SDF	18.6202
692118	693534	0.4	1.28205	Classical_image_SDF	24.827
692118	693534	0.5	1.33667	Classical_image_SDF	25.1635
692118	693534	0.6	1.49664	Classical_image_SDF	22.5554
692118	693534	0.7	1.71242	Classical_image_SDF	18.6202
692118	693534	0.8	1.83988	Classical_image_SDF	12.4134
692118	693534	0.9	1.90004	Classical_image_SDF	6.20667
693944	694939	0.1	1.23809	Classical_image_SDF	5.04965
693944	694939	0.2	1.2906	Classical_image_SDF	10.0988
693944	694939	0.3	1.36225	Classical_image_SDF	15.148
693944	694939	0.4	1.44273	Classical_image_SDF	20.1972
693944	694939	0.5	1.60058	Classical_image_SDF	25.2454
693944	694939	0.6	1.62252	Classical_image_SDF	20.1962
693944	694939	0.7	1.66509	Classical_image_SDF	15.147
693944	694939	0.8	1.76428	Classical_image_SDF	10.0978
693944	694939	0.9	1.89945	Classical_image_SDF	5.04862
695722	700146	0.1	1.19472	Classical_image_SDF	5.66578
695722	700146	0.2	1.2106	Classical_image_SDF	11.3307
695722	700146	0.3	1.26592	Classical_image_SDF	16.9956
695722	700146	0.4	1.40765	Classical_image_SDF	22.6605
695722	700146	0.5	1.68351	Classical_image_SDF	25.4614
695722	700146	0.6	1.69888	Classical_image_SDF	22.6607
695722	700146	0.7	1.76333	Classical_image_SDF	16.9958
695722	700146	0.8	1.76197	Classical_image_SDF	11.3308
695722	700146	0.9	2.0761	Classical_image_SDF	5.6659
700256	719107	0.1	1.78013	Classical_image_SDF	5.5223
700256	719107	0.2	1.60574	Classical_image_SDF	11.0454
700256	719107	0.3	1.53386	Classical_image_SDF	16.5685
700256	719107	0.4	1.37247	Classical_image_SDF	22.0916
700256	719107	0.5	1.30751	Classical_image_SDF	27.6147
700256	719107	0.6	1.22342	Classical_image_SDF	22.0923
700256	719107	0.7	1.15316	Classical_image_SDF	16.5692
700256	719107	0.8	1.12726	Classical_image_SDF	11.0461
700256	719107	0.9	1.13198	Classical_image_SDF	5.52302
721284	724998	0.1	1.19245	Classical_image_SDF	7.06162
721284	724998	0.2	1.18312	Classical_image_SDF	14.1222
721284	724998	0.3	1.21275	Classical_image_SDF	21.1828
721284	724998	0.4	1.2653	Classical_image_SDF	28.2434
721284	724998	0.5	1.38068	Classical_image_SDF	34.142
721284	724998	0.6	1.413	Classical_image_SDF	28.2413
721284	724998	0.7	1.52344	Classical_image_SDF	21.1807
721284	724998	0.8	1.51427	Classical_image_SDF	14.1201
721284	724998	0.9	1.50562	Classical_image_SDF	7.05955
733512	735224	0.1	1.63229	Classical_image_SDF	6.01332
733512	735224	0.2	1.59623	Classical_image_SDF	12.0259
733512	735224	0.3	1.5683	Classical_image_SDF	18.0385
733512	735224	0.4	1.52351	Classical_image_SDF	24.0512
733512	735224	0.5	1.4442	Classical_image_SDF	30.0623
733512	735224	0.6	1.27991	Classical_image_SDF	24.0497
733512	735224	0.7	1.27366	Classical_image_SDF	18.0371
733512	735224	0.8	1.26687	Classical_image_SDF	12.0245
733512	735224	0.9	1.26993	Classical_image_SDF	6.0119
737334	738453	0.1	1.89657	Classical_image_SDF	2.63423
737334	738453	0.2	1.81131	Classical_image_SDF	5.26885
737334	738453	0.3	1.8603	Classical_image_SDF	7.90348
737334	738453	0.4	1.88033	Classical_image_SDF	10.5381
737334	738453	0.5	1.86997	Classical_image_SDF	13.1719
737334	738453	0.6	1.88955	Classical_image_SDF	10.5373
737334	738453	0.7	1.90319	Classical_image_SDF	7.90266
737334	738453	0.8	1.87748	Classical_image_SDF	5.26803
737334	738453	0.9	1.87515	Classical_image_SDF	2.6334
765238	783141	0.1	2	Classical_image_SDF	4.39468
765238	783141	0.2		Classical_image_SDF	8.78826
765238	783141	0.3		Classical_image_SDF	13.1818
765238	783141	0.4		Classical_image_SDF	17.5754
765238	783141	0.5		Classical_image_SDF	21.9666
765238	783141	0.6		Classical_image_SDF	17.573
765238	783141	0.7		Classical_image_SDF	13.1794
765238	783141	0.8		Classical_image_SDF	8.78582
765238	783141	0.9		Classical_image_SDF	4.39225
784130	785383	0.1	1.7481	Classical_image_SDF	4.59414
784130	785383	0.2	1.72269	Classical_image_SDF	9.1874
784130	785383	0.3	1.85924	Classical_image_SDF	13.7807
784130	785383	0.4	1.88181	Classical_image_SDF	18.3739
784130	785383	0.5	1.93218	Classical_image_SDF	22.9659
784130	785383	0.6		Classical_image_SDF	18.3727
784130	785383	0.7		Classical_image_SDF	13.7794
784130	785383	0.8		Classical_image_SDF	9.18611
784130	785383	0.9		Classical_image_SDF	4.59285
788402	821579	0.1	1.96762	Classical_image_SDF	5.25432
788402	821579	0.2		Classical_image_SDF	10.5083
788402	821579	0.3		Classical_image_SDF	15.7624
788402	821579	0.4		Classical_image_SDF	21.0164
788402	821579	0.5		Classical_image_SDF	26.2701
788402	821579	0.6		Classical_image_SDF	21.0161
788402	821579	0.7		Classical_image_SDF	15.7621
788402	821579	0.8		Classical_image_SDF	10.508
788402	821579	0.9		Classical_image_SDF	5.25399
959239	960766	0.1	1.21458	Classical_image_SDF	5.71008
959239	960766	0.2	1.22246	Classical_image_SDF	11.4191
959239	960766	0.3	1.25619	Classical_image_SDF	17.1281
959239	960766	0.4	1.3011	Classical_image_SDF	22.8371
959239	960766	0.5	1.36134	Classical_image_SDF	28.544
959239	960766	0.6	1.45875	Classical_image_SDF	22.835
959239	960766	0.7	1.46436	Classical_image_SDF	17.126
959239	960766	0.8	1.45694	Classical_image_SDF	11.4169
959239	960766	0.9	1.47733	Classical_image_SDF	5.70791
424785	443526	0.1		Rotation_invariant_image_SDF	3.13547
424785	443526	0.2		Rotation_invariant_image_SDF	6.08602
424785	443526	0.3		Rotation_invariant_image_SDF	9.09418
424785	443526	0.4		Rotation_invariant_image_SDF	12.1171
424785	443526	0.5		Rotation_invariant_image_SDF	14.0678
424785	443526	0.6		Rotation_invariant_image_SDF	12.3531
424785	443526	0.7		Rotation_invariant_image_SDF	9.34829
424785	443526	0.8		Rotation_invariant_image_SDF	6.37488
424785	443526	0.9		Rotation_invariant_image_SDF	3.51336
572509	574248	0.1	2.03854	Rotation_invariant_image_SDF	2.74347
572509	574248	0.2	2.01158	Rotation_invariant_image_SDF	4.78676
572509	574248	0.3	2.00487	Rotation_invariant_image_SDF	7.00579
572509	574248	0.4	1.97989	Rotation_invariant_image_SDF	9.27527
572509	574248	0.5	1.95977	Rotation_invariant_image_SDF	10.6166
572509	574248	0.6	1.92461	Rotation_invariant_image_SDF	9.32912
572509	574248	0.7	1.88493	Rotation_invariant_image_SDF	7.06311
572509	574248	0.8	1.86476	Rotation_invariant_image_SDF	4.85017
572509	574248	0.9	1.85069	Rotation_invariant_image_SDF	2.81822
593779	594603	0.1	1.92365	Rotation_invariant_image_SDF	2.42845
593779	594603	0.2	1.90073	Rotation_invariant_image_SDF	4.57938
593779	594603	0.3	1.93396	Rotation_invariant_image_SDF	6.83324
593779	594603	0.4	1.92724	Rotation_invariant_image_SDF	9.11399
593779	594603	0.5	1.87253	Rotation_invariant_image_SDF	11.1597
593779	594603	0.6	1.90221	Rotation_invariant_image_SDF	9.27251
593779	594603	0.7		Rotation_invariant_image_SDF	7.02091
593779	594603	0.8		Rotation_invariant_image_SDF	4.82245
593779	594603	0.9		Rotation_invariant_image_SDF	2.805
599634	624486	0.1	1.93118	Rotation_invariant_image_SDF	2.7057
599634	624486	0.2	1.92918	Rotation_invariant_image_SDF	4.75229
599634	624486	0.3	1.93009	Rotation_invariant_image_SDF	6.92527
599634	624486	0.4	1.92479	Rotation_invariant_image_SDF	8.70913
599634	624486	0.5	1.94149	Rotation_invariant_image_SDF	9.39973
599634	624486	0.6	1.94859	Rotation_invariant_image_SDF	9.13748
599634	624486	0.7	1.94199	Rotation_invariant_image_SDF	6.95235
599634	624486	0.8	1.95389	Rotation_invariant_image_SDF	4.82582
599634	624486	0.9	1.9523	Rotation_invariant_image_SDF	2.89026
644927	646464	0.1	1.59815	Rotation_invariant_image_SDF	4.23275
644927	646464	0.2	1.57775	Rotation_invariant_image_SDF	7.70281
644927	646464	0.3	1.55482	Rotation_invariant_image_SDF	11.387
644927	646464	0.4	1.52974	Rotation_invariant_image_SDF	15.1296
644927	646464	0.5	1.58131	Rotation_invariant_image_SDF	17.4677
644927	646464	0.6	1.86692	Rotation_invariant_image_SDF	15.3185
644927	646464	0.7	1.90998	Rotation_invariant_image_SDF	11.5662
644927	646464	0.8	1.95125	Rotation_invariant_image_SDF	7.86199
644927	646464	0.9	1.96196	Rotation_invariant_image_SDF	4.33093
648710	659603	0.1	2.03538	Rotation_invariant_image_SDF	4.17777
648710	659603	0.2	1.9971	Rotation_invariant_image_SDF	7.22556
648710	659603	0.3	1.99123	Rotation_invariant_image_SDF	10.524
648710	659603	0.4		Rotation_invariant_image_SDF	13.8958
648710	659603	0.5		Rotation_invariant_image_SDF	17.2981
648710	659603	0.6		Rotation_invariant_image_SDF	13.8961
648710	659603	0.7		Rotation_invariant_image_SDF	10.5071
648710	659603	0.8		Rotation_invariant_image_SDF	7.17568
648710	659603	0.9		Rotation_invariant_image_SDF	4.04629
671376	676231	0.1	1.57166	Rotation_invariant_image_SDF	5.04554
671376	676231	0.2	1.57269	Rotation_invariant_image_SDF	9.80205
671376	676231	0.3	1.99832	Rotation_invariant_image_SDF	14.5949
671376	676231	0.4	2.0165	Rotation_invariant_image_SDF	19.0137
671376	676231	0.5	1.933	Rotation_invariant_image_SDF	20.5171
671376	676231	0.6	1.77569	Rotation_invariant_image_SDF	19.1702
671376	676231	0.7	1.70589	Rotation_invariant_image_SDF	14.4322
671376	676231	0.8	1.65953	Rotation_invariant_image_SDF	9.76696
671376	676231	0.9	1.62381	Rotation_invariant_image_SDF	5.36714
682091	682199	0.1	1.79938	Rotation_invariant_image_SDF	4.67117
682091	682199	0.2	1.8373	Rotation_invariant_image_SDF	8.53758
682091	682199	0.3	1.84416	Rotation_invariant_image_SDF	12.5952
682091	682199	0.4	1.84747	Rotation_invariant_image_SDF	16.7052
682091	682199	0.5	1.8208	Rotation_invariant_image_SDF	19.1609
682091	682199	0.6	1.84675	Rotation_invariant_image_SDF	16.6132
682091	682199	0.7	1.85021	Rotation_invariant_image_SDF	12.481
682091	682199	0.8	1.87938	Rotation_invariant_image_SDF	8.38027
682091	682199	0.9	1.91522	Rotation_invariant_image_SDF	4.40013
686514	690726	0.1	1.71191	Rotation_invariant_image_SDF	3.41268
686514	690726	0.2	1.72336	Rotation_invariant_image_SDF	6.12683
686514	690726	0.3	1.6977	Rotation_invariant_image_SDF	9.0177
686514	690726	0.4	1.58771	Rotation_invariant_image_SDF	11.9578
686514	690726	0.5	1.58053	Rotation_invariant_image_SDF	14.7806
686514	690726	0.6	1.62931	Rotation_invariant_image_SDF	11.8368
686514	690726	0.7	1.68075	Rotation_invariant_image_SDF	8.92437
686514	690726	0.8	1.81477	Rotation_invariant_image_SDF	6.08828
686514	690726	0.9	1.68763	Rotation_invariant_image_SDF	3.51843
692118	693534	0.1	1.6012	Rotation_invariant_image_SDF	4.30617
692118	693534	0.2	1.64444	Rotation_invariant_image_SDF	7.85101
692118	693534	0.3	1.67092	Rotation_invariant_image_SDF	11.5779
692118	693534	0.4	1.75407	Rotation_invariant_image_SDF	15.3549
692118	693534	0.5	1.86577	Rotation_invariant_image_SDF	16.7117
692118	693534	0.6	1.97394	Rotation_invariant_image_SDF	15.3906
692118	693534	0.7	2.037	Rotation_invariant_image_SDF	11.5828
692118	693534	0.8	2.11759	Rotation_invariant_image_SDF	7.79531
692118	693534	0.9	2.15218	Rotation_invariant_image_SDF	4.08491
693944	694939	0.1	1.95143	Rotation_invariant_image_SDF	4.58974
693944	694939	0.2	1.97298	Rotation_invariant_image_SDF	7.72896
693944	694939	0.3	1.99081	Rotation_invariant_image_SDF	11.1398
693944	694939	0.4	2.00329	Rotation_invariant_image_SDF	14.6336
693944	694939	0.5	2.00228	Rotation_invariant_image_SDF	17.3657
693944	694939	0.6	1.98361	Rotation_invariant_image_SDF	14.1482
693944	694939	0.7	1.95174	Rotation_invariant_image_SDF	10.6013
693944	694939	0.8	1.93145	Rotation_invariant_image_SDF	7.09164
693944	694939	0.9	1.83209	Rotation_invariant_image_SDF	3.72595
695722	700146	0.1	1.77853	Rotation_invariant_image_SDF	6.11168
695722	700146	0.2	1.80134	Rotation_invariant_image_SDF	9.52627
695722	700146	0.3	1.8358	Rotation_invariant_image_SDF	13.3552
695722	700146	0.4	1.81677	Rotation_invariant_image_SDF	17.326
695722	700146	0.5	1.80869	Rotation_invariant_image_SDF	17.4228
695722	700146	0.6	1.74296	Rotation_invariant_image_SDF	15.4778
695722	700146	0.7	1.744	Rotation_invariant_image_SDF	12.447
695722	700146	0.8	1.72433	Rotation_invariant_image_SDF	8.35001
695722	700146	0.9	1.74547	Rotation_invariant_image_SDF	4.32817
700256	719107	0.1	1.70527	Rotation_invariant_image_SDF	4.27497
700256	719107	0.2	1.6947	Rotation_invariant_image_SDF	8.16969
700256	719107	0.3	1.70381	Rotation_invariant_image_SDF	12.1695
700256	719107	0.4	1.70022	Rotation_invariant_image_SDF	16.1967
700256	719107	0.5	1.71152	Rotation_invariant_image_SDF	18.1427
700256	719107	0.6	1.73655	Rotation_invariant_image_SDF	16.4537
700256	719107	0.7	1.76477	Rotation_invariant_image_SDF	12.5733
700256	719107	0.8	1.7665	Rotation_invariant_image_SDF	8.85059
700256	719107	0.9	1.76925	Rotation_invariant_image_SDF	5.60913
721284	724998	0.1	1.51126	Rotation_invariant_image_SDF	4.09517
721284	724998	0.2	1.52792	Rotation_invariant_image_SDF	7.51239
721284	724998	0.3	1.61163	Rotation_invariant_image_SDF	11.1555
721284	724998	0.4	1.67513	Rotation_invariant_image_SDF	14.8594
721284	724998	0.5	1.65889	Rotation_invariant_image_SDF	18.5876
721284	724998	0.6	1.72132	Rotation_invariant_image_SDF	15.36
721284	724998	0.7	1.75746	Rotation_invariant_image_SDF	11.671
721284	724998	0.8	1.77661	Rotation_invariant_image_SDF	8.05241
721284	724998	0.9	1.75437	Rotation_invariant_image_SDF	4.67056
733512	735224	0.1	2.18426	Rotation_invariant_image_SDF	4.18614
733512	735224	0.2	2.13155	Rotation_invariant_image_SDF	7.75756
733512	735224	0.3	2.1142	Rotation_invariant_image_SDF	11.4927
733512	735224	0.4	2.09289	Rotation_invariant_image_SDF	15.2718
733512	735224	0.5	2.02899	Rotation_invariant_image_SDF	19.0688
733512	735224	0.6	2.08097	Rotation_invariant_image_SDF	15.5107
733512	735224	0.7	2.10979	Rotation_invariant_image_SDF	11.822
733512	735224	0.8	2.09631	Rotation_invariant_image_SDF	8.2574
733512	735224	0.9	2.08654	Rotation_invariant_image_SDF	5.08473
737334	738453	0.1	1.97625	Rotation_invariant_image_SDF	2.15665
737334	738453	0.2	1.99909	Rotation_invariant_image_SDF	3.72239
737334	738453	0.3	1.94391	Rotation_invariant_image_SDF	5.44047
737334	738453	0.4	1.94103	Rotation_invariant_image_SDF	7.20269
737334	738453	0.5	1.90644	Rotation_invariant_image_SDF	8.98311
737334	738453	0.6	1.90608	Rotation_invariant_image_SDF	7.2625
737334	738453	0.7	1.86272	Rotation_invariant_image_SDF	5.48838
737334	738453	0.8		Rotation_invariant_image_SDF	3.74676
737334	738453	0.9		Rotation_invariant_image_SDF	2.11935
765238	783141	0.1	1.97775	Rotation_invariant_image_SDF	3.348
765238	783141	0.2		Rotation_invariant_image_SDF	5.95211
765238	783141	0.3		Rotation_invariant_image_SDF	8.70492
765238	783141	0.4		Rotation_invariant_image_SDF	11.5001
765238	783141	0.5		Rotation_invariant_image_SDF	14.1967
765238	783141	0.6		Rotation_invariant_image_SDF	11.371
765238	783141	0.7		Rotation_invariant_image_SDF	8.55465
765238	783141	0.8		Rotation_invariant_image_SDF	5.76136
765238	783141	0.9		Rotation_invariant_image_SDF	3.05513
784130	785383	0.1	1.90435	Rotation_invariant_image_SDF	4.37358
784130	785383	0.2	1.94356	Rotation_invariant_image_SDF	7.8709
784130	785383	0.3	1.97747	Rotation_invariant_image_SDF	11.5489
784130	785383	0.4	1.88552	Rotation_invariant_image_SDF	15.2776
784130	785383	0.5	1.80078	Rotation_invariant_image_SDF	17.1107
784130	785383	0.6	1.93298	Rotation_invariant_image_SDF	15.6885
784130	785383	0.7	1.86872	Rotation_invariant_image_SDF	12.0128
784130	785383	0.8	1.83409	Rotation_invariant_image_SDF	8.43144
784130	785383	0.9	1.76358	Rotation_invariant_image_SDF	5.14517
788402	821579	0.1	1.971	Rotation_invariant_image_SDF	5.20436
788402	821579	0.2		Rotation_invariant_image_SDF	9.16615
788402	821579	0.3		Rotation_invariant_image_SDF	13.4148
788402	821579	0.4		Rotation_invariant_image_SDF	17.7455
788402	821579	0.5		Rotation_invariant_image_SDF	21.536
788402	821579	0.6		Rotation_invariant_image_SDF	17.8751
788402	821579	0.7		Rotation_invariant_image_SDF	13.5001
788402	821579	0.8		Rotation_invariant_image_SDF	9.16467
788402	821579	0.9		Rotation_invariant_image_SDF	4.97356
959239	960766	0.1	1.59384	Rotation_invariant_image_SDF	5.17745
959239	960766	0.2	1.60111	Rotation_invariant_image_SDF	7.7911
959239	960766	0.3	1.6199	Rotation_invariant_image_SDF	10.8412
959239	960766	0.4	1.62421	Rotation_invariant_image_SDF	14.0462
959239	960766	0.5	1.6054	Rotation_invariant_image_SDF	17.0783
959239	960766	0.6	1.61372	Rotation_invariant_image_SDF	13.7184
959239	960766	0.7	1.65542	Rotation_invariant_image_SDF	10.3756
959239	960766	0.8	1.67386	Rotation_invariant_image_SDF	7.07445
959239	960766	0.9	1.67683	Rotation_invariant_image_SDF	3.92142
700256	700146	0.1	1.90189	Rotation_invariant_pointcloud_SDF	0.053167
700256	700146	0.2	2.00739	Rotation_invariant_pointcloud_SDF	0.0893004
700256	700146	0.3	1.99682	Rotation_invariant_pointcloud_SDF	0.123078
700256	700146	0.4	2.01414	Rotation_invariant_pointcloud_SDF	0.152809
700256	700146	0.5	2.00448	Rotation_invariant_pointcloud_SDF	0.176675
700256	700146	0.6	2.01262	Rotation_invariant_pointcloud_SDF	0.173683
700256	700146	0.7	2.02597	Rotation_invariant_pointcloud_SDF	0.138933
700256	700146	0.8	2.02597	Rotation_invariant_pointcloud_SDF	0.0996596
700256	700146	0.9	1.95145	Rotation_invariant_pointcloud_SDF	0.0591345
682091	788402	0.1	1.4931	Rotation_invariant_pointcloud_SDF	0.100412
682091	788402	0.2	1.7611	Rotation_invariant_pointcloud_SDF	0.189991
682091	788402	0.3	1.80334	Rotation_invariant_pointcloud_SDF	0.210149
682091	788402	0.4	1.80857	Rotation_invariant_pointcloud_SDF	0.211867
682091	788402	0.5	1.80395	Rotation_invariant_pointcloud_SDF	0.214682
682091	788402	0.6	1.81094	Rotation_invariant_pointcloud_SDF	0.203367
682091	788402	0.7	1.78284	Rotation_invariant_pointcloud_SDF	0.18893
682091	788402	0.8	1.75933	Rotation_invariant_pointcloud_SDF	0.174527
682091	788402	0.9	1.67183	Rotation_invariant_pointcloud_SDF	0.103623
733512	693534	0.1	1.57309	Rotation_invariant_pointcloud_SDF	0.075756
733512	693534	0.2	1.81383	Rotation_invariant_pointcloud_SDF	0.131236
733512	693534	0.3	1.8106	Rotation_invariant_pointcloud_SDF	0.16921
733512	693534	0.4	1.79995	Rotation_invariant_pointcloud_SDF	0.184325
733512	693534	0.5	1.77008	Rotation_invariant_pointcloud_SDF	0.187875
733512	693534	0.6	1.83704	Rotation_invariant_pointcloud_SDF	0.183609
733512	693534	0.7	1.84369	Rotation_invariant_pointcloud_SDF	0.177889
733512	693534	0.8	1.7726	Rotation_invariant_pointcloud_SDF	0.13518
733512	693534	0.9	1.57139	Rotation_invariant_pointcloud_SDF	0.0729469
659603	574248	0.1	1.62182	Rotation_invariant_pointcloud_SDF	0.0458264
659603	574248	0.2	1.83522	Rotation_invariant_pointcloud_SDF	0.0792108
659603	574248	0.3	1.92588	Rotation_invariant_pointcloud_SDF	0.109006
659603	574248	0.4	1.84013	Rotation_invariant_pointcloud_SDF	0.130068
659603	574248	0.5	1.80724	Rotation_invariant_pointcloud_SDF	0.13244
659603	574248	0.6	1.74466	Rotation_invariant_pointcloud_SDF	0.13493
659603	574248	0.7	1.67978	Rotation_invariant_pointcloud_SDF	0.106172
659603	574248	0.8	1.5282	Rotation_invariant_pointcloud_SDF	0.0739902
659603	574248	0.9	1.34181	Rotation_invariant_pointcloud_SDF	0.0424765
690726	572509	0.1	1.12346	Rotation_invariant_pointcloud_SDF	0.0920654
690726	572509	0.2	1.2135	Rotation_invariant_pointcloud_SDF	0.16928
690726	572509	0.3	1.33372	Rotation_invariant_pointcloud_SDF	0.185152
690726	572509	0.4	1.42509	Rotation_invariant_pointcloud_SDF	0.191902
690726	572509	0.5	1.53635	Rotation_invariant_pointcloud_SDF	0.195783
690726	572509	0.6	1.55755	Rotation_invariant_pointcloud_SDF	0.203281
690726	572509	0.7	1.57486	Rotation_invariant_pointcloud_SDF	0.197951
690726	572509	0.8	1.55774	Rotation_invariant_pointcloud_SDF	0.187213
690726	572509	0.9	1.29157	Rotation_invariant_pointcloud_SDF	0.107956
821579	785383	0.1		Rotation_invariant_pointcloud_SDF	0.108712
821579	785383	0.2		Rotation_invariant_pointcloud_SDF	0.182054
821579	785383	0.3		Rotation_invariant_pointcloud_SDF	0.212763
821579	785383	0.4		Rotation_invariant_pointcloud_SDF	0.23501
821579	785383	0.5		Rotation_invariant_pointcloud_SDF	0.256278
821579	785383	0.6		Rotation_invariant_pointcloud_SDF	0.24629
821579	785383	0.7		Rotation_invariant_pointcloud_SDF	0.223818
821579	785383	0.8		Rotation_invariant_pointcloud_SDF	0.181278
821579	785383	0.9		Rotation_invariant_pointcloud_SDF	0.103185
644927	686514	0.1	1.47099	Rotation_invariant_pointcloud_SDF	0.0926528
644927	686514	0.2	3.79618	Rotation_invariant_pointcloud_SDF	0.176372
644927	686514	0.3	3.79618	Rotation_invariant_pointcloud_SDF	0.227245
644927	686514	0.4	3.79618	Rotation_invariant_pointcloud_SDF	0.268195
644927	686514	0.5	3.45581	Rotation_invariant_pointcloud_SDF	0.27844
644927	686514	0.6	2.05594	Rotation_invariant_pointcloud_SDF	0.269778
644927	686514	0.7	1.50221	Rotation_invariant_pointcloud_SDF	0.246011
644927	686514	0.8	1.33465	Rotation_invariant_pointcloud_SDF	0.228817
644927	686514	0.9	1.16183	Rotation_invariant_pointcloud_SDF	0.222988
424785	724998	0.1	1.31976	Rotation_invariant_pointcloud_SDF	0.0943015
424785	724998	0.2	1.39373	Rotation_invariant_pointcloud_SDF	0.136361
424785	724998	0.3	1.4776	Rotation_invariant_pointcloud_SDF	0.181115
424785	724998	0.4	1.59025	Rotation_invariant_pointcloud_SDF	0.185125
424785	724998	0.5	1.56086	Rotation_invariant_pointcloud_SDF	0.172281
424785	724998	0.6	1.51043	Rotation_invariant_pointcloud_SDF	0.149551
424785	724998	0.7	1.43155	Rotation_invariant_pointcloud_SDF	0.123932
424785	724998	0.8	1.30999	Rotation_invariant_pointcloud_SDF	0.0971519
424785	724998	0.9	1.16396	Rotation_invariant_pointcloud_SDF	0.0747717
765238	695722	0.1	1.15794	Rotation_invariant_pointcloud_SDF	0.0991252
765238	695722	0.2	1.32035	Rotation_invariant_pointcloud_SDF	0.186482
765238	695722	0.3	1.48888	Rotation_invariant_pointcloud_SDF	0.205172
765238	695722	0.4	1.60263	Rotation_invariant_pointcloud_SDF	0.215689
765238	695722	0.5	1.81424	Rotation_invariant_pointcloud_SDF	0.223122
765238	695722	0.6	1.98906	Rotation_invariant_pointcloud_SDF	0.216918
765238	695722	0.7	1.87018	Rotation_invariant_pointcloud_SDF	0.197734
765238	695722	0.8	1.93982	Rotation_invariant_pointcloud_SDF	0.183452
765238	695722	0.9	1.54119	Rotation_invariant_pointcloud_SDF	0.108717
959239	960766	0.1	1.19021	Rotation_invariant_pointcloud_SDF	0.133154
959239	960766	0.2	1.40016	Rotation_invariant_pointcloud_SDF	0.219978
959239	960766	0.3	1.52075	Rotation_invariant_pointcloud_SDF	0.229617
959239	960766	0.4	2.22202	Rotation_invariant_pointcloud_SDF	0.263014
959239	960766	0.5	2.22202	Rotation_invariant_pointcloud_SDF	0.282433
959239	960766	0.6	2.22202	Rotation_invariant_pointcloud_SDF	0.270748
959239	960766	0.7	2.22202	Rotation_invariant_pointcloud_SDF	0.24212
959239	960766	0.8	1.9148	Rotation_invariant_pointcloud_SDF	0.206013
959239	960766	0.9	1.95122	Rotation_invariant_pointcloud_SDF	0.133081
719107	593779	0.1	1.26326	Rotation_invariant_pointcloud_SDF	0.110082
719107	593779	0.2	1.54717	Rotation_invariant_pointcloud_SDF	0.202769
719107	593779	0.3	1.71308	Rotation_invariant_pointcloud_SDF	0.216491
719107	593779	0.4	2.16864	Rotation_invariant_pointcloud_SDF	0.232427
719107	593779	0.5	2.16864	Rotation_invariant_pointcloud_SDF	0.240471
719107	593779	0.6	2.16864	Rotation_invariant_pointcloud_SDF	0.233661
719107	593779	0.7	2.16864	Rotation_invariant_pointcloud_SDF	0.208426
719107	593779	0.8	1.81507	Rotation_invariant_pointcloud_SDF	0.199695
719107	593779	0.9	1.67375	Rotation_invariant_pointcloud_SDF	0.188091
648710	599634	0.1	1.156	Rotation_invariant_pointcloud_SDF	0.0808408
648710	599634	0.2	1.35223	Rotation_invariant_pointcloud_SDF	0.136708
648710	599634	0.3	1.48422	Rotation_invariant_pointcloud_SDF	0.19378
648710	599634	0.4	1.64017	Rotation_invariant_pointcloud_SDF	0.17511
648710	599634	0.5	1.72418	Rotation_invariant_pointcloud_SDF	0.167186
648710	599634	0.6	1.76717	Rotation_invariant_pointcloud_SDF	0.155565
648710	599634	0.7	1.82977	Rotation_invariant_pointcloud_SDF	0.138785
648710	599634	0.8	1.8585	Rotation_invariant_pointcloud_SDF	0.123195
648710	599634	0.9	1.62783	Rotation_invariant_pointcloud_SDF	0.116626
737334	721284	0.1	1.9784	Rotation_invariant_pointcloud_SDF	0.0896044
737334	721284	0.2	1.8646	Rotation_invariant_pointcloud_SDF	0.15571
737334	721284	0.3	1.64593	Rotation_invariant_pointcloud_SDF	0.201579
737334	721284	0.4	1.54927	Rotation_invariant_pointcloud_SDF	0.221011
737334	721284	0.5	1.50599	Rotation_invariant_pointcloud_SDF	0.231638
737334	721284	0.6	1.43184	Rotation_invariant_pointcloud_SDF	0.217137
737334	721284	0.7	1.32299	Rotation_invariant_pointcloud_SDF	0.197601
737334	721284	0.8	1.1843	Rotation_invariant_pointcloud_SDF	0.187273
737334	721284	0.9	1.07286	Rotation_invariant_pointcloud_SDF	0.105892
694939	784130	0.1	1.19877	Rotation_invariant_pointcloud_SDF	0.0938317
694939	784130	0.2	1.25751	Rotation_invariant_pointcloud_SDF	0.165752
694939	784130	0.3	1.4139	Rotation_invariant_pointcloud_SDF	0.200931
694939	784130	0.4	1.66338	Rotation_invariant_pointcloud_SDF	0.219085
694939	784130	0.5	1.79045	Rotation_invariant_pointcloud_SDF	0.228091
694939	784130	0.6	1.69521	Rotation_invariant_pointcloud_SDF	0.226258
694939	784130	0.7	1.62707	Rotation_invariant_pointcloud_SDF	0.220964
694939	784130	0.8	1.60205	Rotation_invariant_pointcloud_SDF	0.187899
694939	784130	0.9	1.43915	Rotation_invariant_pointcloud_SDF	0.104866
646464	682199	0.1	1.38871	Rotation_invariant_pointcloud_SDF	0.135812
646464	682199	0.2	1.87767	Rotation_invariant_pointcloud_SDF	0.218204
646464	682199	0.3	1.89868	Rotation_invariant_pointcloud_SDF	0.242291
646464	682199	0.4	2.45488	Rotation_invariant_pointcloud_SDF	0.269764
646464	682199	0.5	2.45488	Rotation_invariant_pointcloud_SDF	0.273774
646464	682199	0.6	2.45488	Rotation_invariant_pointcloud_SDF	0.260403
646464	682199	0.7	1.79696	Rotation_invariant_pointcloud_SDF	0.229496
646464	682199	0.8	1.62482	Rotation_invariant_pointcloud_SDF	0.221454
646464	682199	0.9	1.22051	Rotation_invariant_pointcloud_SDF	0.132387
693944	738453	0.1	1.51964	Rotation_invariant_pointcloud_SDF	0.109747
693944	738453	0.2	2.0694	Rotation_invariant_pointcloud_SDF	0.174793
693944	738453	0.3	2.0694	Rotation_invariant_pointcloud_SDF	0.197015
693944	738453	0.4	2.0694	Rotation_invariant_pointcloud_SDF	0.231094
693944	738453	0.5	2.0694	Rotation_invariant_pointcloud_SDF	0.258314
693944	738453	0.6	2.0694	Rotation_invariant_pointcloud_SDF	0.262152
693944	738453	0.7	2.0694	Rotation_invariant_pointcloud_SDF	0.230355
693944	738453	0.8	2.0694	Rotation_invariant_pointcloud_SDF	0.200522
693944	738453	0.9	1.97112	Rotation_invariant_pointcloud_SDF	0.108059
783141	676231	0.1	1.49605	Rotation_invariant_pointcloud_SDF	0.110608
783141	676231	0.2	1.91205	Rotation_invariant_pointcloud_SDF	0.202789
783141	676231	0.3	1.96597	Rotation_invariant_pointcloud_SDF	0.241812
783141	676231	0.4	2	Rotation_invariant_pointcloud_SDF	0.246487
783141	676231	0.5	2	Rotation_invariant_pointcloud_SDF	0.241288
783141	676231	0.6	2	Rotation_invariant_pointcloud_SDF	0.226189
783141	676231	0.7	2	Rotation_invariant_pointcloud_SDF	0.207861
783141	676231	0.8	2	Rotation_invariant_pointcloud_SDF	0.179587
783141	676231	0.9	1.9064	Rotation_invariant_pointcloud_SDF	0.0988583
594603	671376	0.1	1.60812	Rotation_invariant_pointcloud_SDF	0.0948526
594603	671376	0.2	1.82469	Rotation_invariant_pointcloud_SDF	0.177057
594603	671376	0.3	1.89104	Rotation_invariant_pointcloud_SDF	0.215798
594603	671376	0.4	2	Rotation_invariant_pointcloud_SDF	0.228685
594603	671376	0.5	2	Rotation_invariant_pointcloud_SDF	0.238745
594603	671376	0.6	1.98131	Rotation_invariant_pointcloud_SDF	0.231946
594603	671376	0.7	1.82537	Rotation_invariant_pointcloud_SDF	0.214372
594603	671376	0.8	1.96549	Rotation_invariant_pointcloud_SDF	0.182338
594603	671376	0.9	2	Rotation_invariant_pointcloud_SDF	0.105549
735224	692118	0.1	1.57176	Rotation_invariant_pointcloud_SDF	0.0980133
735224	692118	0.2	1.93274	Rotation_invariant_pointcloud_SDF	0.163695
735224	692118	0.3	1.94132	Rotation_invariant_pointcloud_SDF	0.22475
735224	692118	0.4	1.92694	Rotation_invariant_pointcloud_SDF	0.211267
735224	692118	0.5	1.84231	Rotation_invariant_pointcloud_SDF	0.204099
735224	692118	0.6	1.82367	Rotation_invariant_pointcloud_SDF	0.188808
735224	692118	0.7	2.02151	Rotation_invariant_pointcloud_SDF	0.157755
735224	692118	0.8	1.54608	Rotation_invariant_pointcloud_SDF	0.117988
735224	692118	0.9	1.82441	Rotation_invariant_pointcloud_SDF	0.0721341
624486	443526	0.1	1.192	Rotation_invariant_pointcloud_SDF	0.107288
624486	443526	0.2	1.34136	Rotation_invariant_pointcloud_SDF	0.198457
624486	443526	0.3	1.5141	Rotation_invariant_pointcloud_SDF	0.217838
624486	443526	0.4	1.69097	Rotation_invariant_pointcloud_SDF	0.234048
624486	443526	0.5	1.67002	Rotation_invariant_pointcloud_SDF	0.249221
624486	443526	0.6	1.51593	Rotation_invariant_pointcloud_SDF	0.242892
624486	443526	0.7	1.3617	Rotation_invariant_pointcloud_SDF	0.226501
624486	443526	0.8	1.26556	Rotation_invariant_pointcloud_SDF	0.185444
624486	443526	0.9	1.15352	Rotation_invariant_pointcloud_SDF	0.0978701

## Sheet: model_size
model	model_size
Classical_image_seg	14250404
Rotation_invariant_image_seg	12857946
Classical_image_SDF	14250404
Rotation_invariant_image_SDF	12857946
Rotation_invariant_pointcloud_SDF	14306163

## Sheet: reconstruction
CellId	split	loss	model	structure_name
417491	test	0.83134	Classical_image_seg	ST6GAL1
417491	test	0.889843	Rotation_invariant_image_seg	ST6GAL1
417491	test	0.742388	Classical_image_SDF	ST6GAL1
417491	test	0.977553	Rotation_invariant_image_SDF	ST6GAL1
417491	test	0.799708	Rotation_invariant_pointcloud_SDF	ST6GAL1
417628	test	0.91059	Classical_image_seg	ST6GAL1
417628	test	0.999806	Rotation_invariant_image_seg	ST6GAL1
417628	test	0.943127	Classical_image_SDF	ST6GAL1
417628	test	1	Rotation_invariant_image_SDF	ST6GAL1
417628	test	0.914866	Rotation_invariant_pointcloud_SDF	ST6GAL1
417721	test	0.90503	Classical_image_seg	ST6GAL1
417721	test	0.958228	Rotation_invariant_image_seg	ST6GAL1
417721	test	0.846154	Classical_image_SDF	ST6GAL1
417721	test	1	Rotation_invariant_image_SDF	ST6GAL1
417721	test	1	Rotation_invariant_pointcloud_SDF	ST6GAL1
417797	test	0.846367	Classical_image_seg	ST6GAL1
417797	test	0.924456	Rotation_invariant_image_seg	ST6GAL1
417797	test	0.990757	Classical_image_SDF	ST6GAL1
417797	test	1	Rotation_invariant_image_SDF	ST6GAL1
417797	test	0.961213	Rotation_invariant_pointcloud_SDF	ST6GAL1
417802	test	0.994807	Classical_image_seg	ST6GAL1
417802	test	0.996195	Rotation_invariant_image_seg	ST6GAL1
417802	test	1	Classical_image_SDF	ST6GAL1
417802	test	1	Rotation_invariant_image_SDF	ST6GAL1
417802	test	1	Rotation_invariant_pointcloud_SDF	ST6GAL1
417806	test	0.590624	Classical_image_seg	ST6GAL1
417806	test	0.955276	Rotation_invariant_image_seg	ST6GAL1
417806	test	0.544975	Classical_image_SDF	ST6GAL1
417806	test	0.90179	Rotation_invariant_image_SDF	ST6GAL1
417806	test	0.623882	Rotation_invariant_pointcloud_SDF	ST6GAL1
417960	test	0.802288	Classical_image_seg	ST6GAL1
417960	test	0.952568	Rotation_invariant_image_seg	ST6GAL1
417960	test	0.790643	Classical_image_SDF	ST6GAL1
417960	test	0.877043	Rotation_invariant_image_SDF	ST6GAL1
417960	test	0.865809	Rotation_invariant_pointcloud_SDF	ST6GAL1
418015	test	0.875213	Classical_image_seg	ST6GAL1
418015	test	0.944943	Rotation_invariant_image_seg	ST6GAL1
418015	test	0.840547	Classical_image_SDF	ST6GAL1
418015	test	1	Rotation_invariant_image_SDF	ST6GAL1
418015	test	0.970183	Rotation_invariant_pointcloud_SDF	ST6GAL1
418023	test	0.865406	Classical_image_seg	ST6GAL1
418023	test	0.991058	Rotation_invariant_image_seg	ST6GAL1
418023	test	0.774123	Classical_image_SDF	ST6GAL1
418023	test	0.969768	Rotation_invariant_image_SDF	ST6GAL1
418023	test	0.968366	Rotation_invariant_pointcloud_SDF	ST6GAL1
418037	test	0.929669	Classical_image_seg	ST6GAL1
418037	test	0.999409	Rotation_invariant_image_seg	ST6GAL1
418037	test	1	Classical_image_SDF	ST6GAL1
418037	test	1	Rotation_invariant_image_SDF	ST6GAL1
418037	test	1	Rotation_invariant_pointcloud_SDF	ST6GAL1
418089	test	0.94714	Classical_image_seg	ST6GAL1
418089	test	0.930463	Rotation_invariant_image_seg	ST6GAL1
418089	test	0.93397	Classical_image_SDF	ST6GAL1
418089	test	1	Rotation_invariant_image_SDF	ST6GAL1
418089	test	0.685569	Rotation_invariant_pointcloud_SDF	ST6GAL1
418098	test	0.900285	Classical_image_seg	ST6GAL1
418098	test	0.834358	Rotation_invariant_image_seg	ST6GAL1
418098	test	0.906342	Classical_image_SDF	ST6GAL1
418098	test	0.918273	Rotation_invariant_image_SDF	ST6GAL1
418098	test	0.922722	Rotation_invariant_pointcloud_SDF	ST6GAL1
418100	test	0.974061	Classical_image_seg	ST6GAL1
418100	test	0.996634	Rotation_invariant_image_seg	ST6GAL1
418100	test	0.991618	Classical_image_SDF	ST6GAL1
418100	test	0.996693	Rotation_invariant_image_SDF	ST6GAL1
418100	test	0.998166	Rotation_invariant_pointcloud_SDF	ST6GAL1
418110	test	0.82958	Classical_image_seg	ST6GAL1
418110	test	0.890729	Rotation_invariant_image_seg	ST6GAL1
418110	test	0.933928	Classical_image_SDF	ST6GAL1
418110	test	0.935086	Rotation_invariant_image_SDF	ST6GAL1
418110	test	0.975753	Rotation_invariant_pointcloud_SDF	ST6GAL1
418166	test	0.476124	Classical_image_seg	ST6GAL1
418166	test	0.861334	Rotation_invariant_image_seg	ST6GAL1
418166	test	0.543809	Classical_image_SDF	ST6GAL1
418166	test	0.760171	Rotation_invariant_image_SDF	ST6GAL1
418166	test	0.680753	Rotation_invariant_pointcloud_SDF	ST6GAL1
418230	test	0.998659	Classical_image_seg	ST6GAL1
418230	test	0.924268	Rotation_invariant_image_seg	ST6GAL1
418230	test	0.999793	Classical_image_SDF	ST6GAL1
418230	test	0.954245	Rotation_invariant_image_SDF	ST6GAL1
418230	test	1	Rotation_invariant_pointcloud_SDF	ST6GAL1
418414	test	0.904367	Classical_image_seg	ST6GAL1
418414	test	0.999144	Rotation_invariant_image_seg	ST6GAL1
418414	test	1	Classical_image_SDF	ST6GAL1
418414	test	1	Rotation_invariant_image_SDF	ST6GAL1
418414	test	1	Rotation_invariant_pointcloud_SDF	ST6GAL1
418472	test	0.972362	Classical_image_seg	ST6GAL1
418472	test	1	Rotation_invariant_image_seg	ST6GAL1
418472	test	1	Classical_image_SDF	ST6GAL1
418472	test	1	Rotation_invariant_image_SDF	ST6GAL1
418472	test	1	Rotation_invariant_pointcloud_SDF	ST6GAL1
418475	test	0.99832	Classical_image_seg	ST6GAL1
418475	test	1	Rotation_invariant_image_seg	ST6GAL1
418475	test	1	Classical_image_SDF	ST6GAL1
418475	test	0.92119	Rotation_invariant_image_SDF	ST6GAL1
418475	test	1	Rotation_invariant_pointcloud_SDF	ST6GAL1
418483	test	0.995641	Classical_image_seg	ST6GAL1
418483	test	1	Rotation_invariant_image_seg	ST6GAL1
418483	test	0.999594	Classical_image_SDF	ST6GAL1
418483	test	1	Rotation_invariant_image_SDF	ST6GAL1
418483	test	1	Rotation_invariant_pointcloud_SDF	ST6GAL1
418484	test	0.521719	Classical_image_seg	ST6GAL1
418484	test	0.983436	Rotation_invariant_image_seg	ST6GAL1
418484	test	0.614525	Classical_image_SDF	ST6GAL1
418484	test	1	Rotation_invariant_image_SDF	ST6GAL1
418484	test	0.78745	Rotation_invariant_pointcloud_SDF	ST6GAL1
418612	test	0.439962	Classical_image_seg	ST6GAL1
418612	test	0.857164	Rotation_invariant_image_seg	ST6GAL1
418612	test	0.52715	Classical_image_SDF	ST6GAL1
418612	test	0.984925	Rotation_invariant_image_SDF	ST6GAL1
418612	test	0.780871	Rotation_invariant_pointcloud_SDF	ST6GAL1
418619	test	0.89453	Classical_image_seg	ST6GAL1
418619	test	0.945554	Rotation_invariant_image_seg	ST6GAL1
418619	test	0.932582	Classical_image_SDF	ST6GAL1
418619	test	1	Rotation_invariant_image_SDF	ST6GAL1
418619	test	0.961348	Rotation_invariant_pointcloud_SDF	ST6GAL1
418716	test	0.959505	Classical_image_seg	ST6GAL1
418716	test	0.940284	Rotation_invariant_image_seg	ST6GAL1
418716	test	0.994124	Classical_image_SDF	ST6GAL1
418716	test	1	Rotation_invariant_image_SDF	ST6GAL1
418716	test	0.962373	Rotation_invariant_pointcloud_SDF	ST6GAL1
418733	test	0.856794	Classical_image_seg	ST6GAL1
418733	test	0.945641	Rotation_invariant_image_seg	ST6GAL1
418733	test	0.974062	Classical_image_SDF	ST6GAL1
418733	test	1	Rotation_invariant_image_SDF	ST6GAL1
418733	test	0.888873	Rotation_invariant_pointcloud_SDF	ST6GAL1
418740	test	0.535882	Classical_image_seg	ST6GAL1
418740	test	0.952159	Rotation_invariant_image_seg	ST6GAL1
418740	test	0.534134	Classical_image_SDF	ST6GAL1
418740	test	0.885974	Rotation_invariant_image_SDF	ST6GAL1
418740	test	0.776271	Rotation_invariant_pointcloud_SDF	ST6GAL1
418916	test	0.776433	Classical_image_seg	ST6GAL1
418916	test	0.986443	Rotation_invariant_image_seg	ST6GAL1
418916	test	0.958666	Classical_image_SDF	ST6GAL1
418916	test	1	Rotation_invariant_image_SDF	ST6GAL1
418916	test	0.799337	Rotation_invariant_pointcloud_SDF	ST6GAL1
419066	test	0.893274	Classical_image_seg	ST6GAL1
419066	test	0.948403	Rotation_invariant_image_seg	ST6GAL1
419066	test	0.907226	Classical_image_SDF	ST6GAL1
419066	test	0.925907	Rotation_invariant_image_SDF	ST6GAL1
419066	test	0.907385	Rotation_invariant_pointcloud_SDF	ST6GAL1
419138	test	0.904642	Classical_image_seg	ST6GAL1
419138	test	0.969956	Rotation_invariant_image_seg	ST6GAL1
419138	test	0.999264	Classical_image_SDF	ST6GAL1
419138	test	1	Rotation_invariant_image_SDF	ST6GAL1
419138	test	1	Rotation_invariant_pointcloud_SDF	ST6GAL1
419151	test	0.646483	Classical_image_seg	ST6GAL1
419151	test	0.98097	Rotation_invariant_image_seg	ST6GAL1
419151	test	0.905537	Classical_image_SDF	ST6GAL1
419151	test	0.951237	Rotation_invariant_image_SDF	ST6GAL1
419151	test	0.89562	Rotation_invariant_pointcloud_SDF	ST6GAL1
419229	test	0.676448	Classical_image_seg	ST6GAL1
419229	test	0.981566	Rotation_invariant_image_seg	ST6GAL1
419229	test	0.562111	Classical_image_SDF	ST6GAL1
419229	test	0.855505	Rotation_invariant_image_SDF	ST6GAL1
419229	test	0.597111	Rotation_invariant_pointcloud_SDF	ST6GAL1
419306	test	0.989913	Classical_image_seg	ST6GAL1
419306	test	0.961648	Rotation_invariant_image_seg	ST6GAL1
419306	test	1	Classical_image_SDF	ST6GAL1
419306	test	1	Rotation_invariant_image_SDF	ST6GAL1
419306	test	0.944084	Rotation_invariant_pointcloud_SDF	ST6GAL1
419369	test	0.818014	Classical_image_seg	ST6GAL1
419369	test	0.910397	Rotation_invariant_image_seg	ST6GAL1
419369	test	0.765825	Classical_image_SDF	ST6GAL1
419369	test	0.945464	Rotation_invariant_image_SDF	ST6GAL1
419369	test	0.928465	Rotation_invariant_pointcloud_SDF	ST6GAL1
419377	test	0.98792	Classical_image_seg	ST6GAL1
419377	test	0.995557	Rotation_invariant_image_seg	ST6GAL1
419377	test	1	Classical_image_SDF	ST6GAL1
419377	test	1	Rotation_invariant_image_SDF	ST6GAL1
419377	test	1	Rotation_invariant_pointcloud_SDF	ST6GAL1
419462	test	0.931486	Classical_image_seg	ST6GAL1
419462	test	0.954457	Rotation_invariant_image_seg	ST6GAL1
419462	test	0.997016	Classical_image_SDF	ST6GAL1
419462	test	1	Rotation_invariant_image_SDF	ST6GAL1
419462	test	0.987606	Rotation_invariant_pointcloud_SDF	ST6GAL1
419525	test	0.859466	Classical_image_seg	ST6GAL1
419525	test	0.87353	Rotation_invariant_image_seg	ST6GAL1
419525	test	0.928121	Classical_image_SDF	ST6GAL1
419525	test	0.903976	Rotation_invariant_image_SDF	ST6GAL1
419525	test	0.916521	Rotation_invariant_pointcloud_SDF	ST6GAL1
419692	test	0.617598	Classical_image_seg	ST6GAL1
419692	test	0.951102	Rotation_invariant_image_seg	ST6GAL1
419692	test	0.694865	Classical_image_SDF	ST6GAL1
419692	test	0.8523	Rotation_invariant_image_SDF	ST6GAL1
419692	test	0.917301	Rotation_invariant_pointcloud_SDF	ST6GAL1
419696	test	0.943738	Classical_image_seg	ST6GAL1
419696	test	0.975266	Rotation_invariant_image_seg	ST6GAL1
419696	test	0.994623	Classical_image_SDF	ST6GAL1
419696	test	1	Rotation_invariant_image_SDF	ST6GAL1
419696	test	0.965462	Rotation_invariant_pointcloud_SDF	ST6GAL1
419803	test	0.923026	Classical_image_seg	ST6GAL1
419803	test	0.941018	Rotation_invariant_image_seg	ST6GAL1
419803	test	0.931722	Classical_image_SDF	ST6GAL1
419803	test	1	Rotation_invariant_image_SDF	ST6GAL1
419803	test	1	Rotation_invariant_pointcloud_SDF	ST6GAL1
419873	test	0.518936	Classical_image_seg	ST6GAL1
419873	test	0.970745	Rotation_invariant_image_seg	ST6GAL1
419873	test	0.538366	Classical_image_SDF	ST6GAL1
419873	test	0.920643	Rotation_invariant_image_SDF	ST6GAL1
419873	test	0.61373	Rotation_invariant_pointcloud_SDF	ST6GAL1
419882	test	0.358564	Classical_image_seg	ST6GAL1
419882	test	0.735097	Rotation_invariant_image_seg	ST6GAL1
419882	test	0.324102	Classical_image_SDF	ST6GAL1
419882	test	0.676394	Rotation_invariant_image_SDF	ST6GAL1
419882	test	0.509391	Rotation_invariant_pointcloud_SDF	ST6GAL1
419884	test	0.801664	Classical_image_seg	ST6GAL1
419884	test	0.884752	Rotation_invariant_image_seg	ST6GAL1
419884	test	0.846681	Classical_image_SDF	ST6GAL1
419884	test	0.91152	Rotation_invariant_image_SDF	ST6GAL1
419884	test	0.796023	Rotation_invariant_pointcloud_SDF	ST6GAL1
419955	test	0.683902	Classical_image_seg	ST6GAL1
419955	test	0.936733	Rotation_invariant_image_seg	ST6GAL1
419955	test	0.71819	Classical_image_SDF	ST6GAL1
419955	test	0.951126	Rotation_invariant_image_SDF	ST6GAL1
419955	test	0.854185	Rotation_invariant_pointcloud_SDF	ST6GAL1
419963	test	0.82384	Classical_image_seg	ST6GAL1
419963	test	0.907642	Rotation_invariant_image_seg	ST6GAL1
419963	test	0.963401	Classical_image_SDF	ST6GAL1
419963	test	1	Rotation_invariant_image_SDF	ST6GAL1
419963	test	0.94122	Rotation_invariant_pointcloud_SDF	ST6GAL1
420107	test	0.99704	Classical_image_seg	ST6GAL1
420107	test	1	Rotation_invariant_image_seg	ST6GAL1
420107	test	1	Classical_image_SDF	ST6GAL1
420107	test	1	Rotation_invariant_image_SDF	ST6GAL1
420107	test	1	Rotation_invariant_pointcloud_SDF	ST6GAL1
420172	test	0.824144	Classical_image_seg	ST6GAL1
420172	test	0.961672	Rotation_invariant_image_seg	ST6GAL1
420172	test	0.854086	Classical_image_SDF	ST6GAL1
420172	test	0.975416	Rotation_invariant_image_SDF	ST6GAL1
420172	test	0.991178	Rotation_invariant_pointcloud_SDF	ST6GAL1
420180	test	0.897447	Classical_image_seg	ST6GAL1
420180	test	0.995377	Rotation_invariant_image_seg	ST6GAL1
420180	test	0.993923	Classical_image_SDF	ST6GAL1
420180	test	0.988981	Rotation_invariant_image_SDF	ST6GAL1
420180	test	0.96195	Rotation_invariant_pointcloud_SDF	ST6GAL1
420181	test	0.905981	Classical_image_seg	ST6GAL1
420181	test	0.813961	Rotation_invariant_image_seg	ST6GAL1
420181	test	0.909631	Classical_image_SDF	ST6GAL1
420181	test	0.944882	Rotation_invariant_image_SDF	ST6GAL1
420181	test	0.958082	Rotation_invariant_pointcloud_SDF	ST6GAL1
420263	test	0.997711	Classical_image_seg	ST6GAL1
420263	test	0.925907	Rotation_invariant_image_seg	ST6GAL1
420263	test	0.993435	Classical_image_SDF	ST6GAL1
420263	test	1	Rotation_invariant_image_SDF	ST6GAL1
420263	test	1	Rotation_invariant_pointcloud_SDF	ST6GAL1
420323	test	0.919347	Classical_image_seg	ST6GAL1
420323	test	0.964579	Rotation_invariant_image_seg	ST6GAL1
420323	test	0.898112	Classical_image_SDF	ST6GAL1
420323	test	1	Rotation_invariant_image_SDF	ST6GAL1
420323	test	1	Rotation_invariant_pointcloud_SDF	ST6GAL1
420399	test	0.754942	Classical_image_seg	ST6GAL1
420399	test	0.995526	Rotation_invariant_image_seg	ST6GAL1
420399	test	0.882825	Classical_image_SDF	ST6GAL1
420399	test	1	Rotation_invariant_image_SDF	ST6GAL1
420399	test	0.904448	Rotation_invariant_pointcloud_SDF	ST6GAL1
420402	test	0.898916	Classical_image_seg	ST6GAL1
420402	test	0.984923	Rotation_invariant_image_seg	ST6GAL1
420402	test	0.998637	Classical_image_SDF	ST6GAL1
420402	test	0.955372	Rotation_invariant_image_SDF	ST6GAL1
420402	test	0.987408	Rotation_invariant_pointcloud_SDF	ST6GAL1
420482	test	0.547093	Classical_image_seg	ST6GAL1
420482	test	0.953313	Rotation_invariant_image_seg	ST6GAL1
420482	test	0.499826	Classical_image_SDF	ST6GAL1
420482	test	1	Rotation_invariant_image_SDF	ST6GAL1
420482	test	0.603888	Rotation_invariant_pointcloud_SDF	ST6GAL1
420484	test	0.631692	Classical_image_seg	ST6GAL1
420484	test	0.828428	Rotation_invariant_image_seg	ST6GAL1
420484	test	0.622572	Classical_image_SDF	ST6GAL1
420484	test	0.889321	Rotation_invariant_image_SDF	ST6GAL1
420484	test	0.744764	Rotation_invariant_pointcloud_SDF	ST6GAL1
420631	test	0.988286	Classical_image_seg	ST6GAL1
420631	test	0.994985	Rotation_invariant_image_seg	ST6GAL1
420631	test	1	Classical_image_SDF	ST6GAL1
420631	test	1	Rotation_invariant_image_SDF	ST6GAL1
420631	test	0.984777	Rotation_invariant_pointcloud_SDF	ST6GAL1
420632	test	0.958254	Classical_image_seg	ST6GAL1
420632	test	0.969966	Rotation_invariant_image_seg	ST6GAL1
420632	test	0.984275	Classical_image_SDF	ST6GAL1
420632	test	1	Rotation_invariant_image_SDF	ST6GAL1
420632	test	0.971916	Rotation_invariant_pointcloud_SDF	ST6GAL1
420807	test	0.583199	Classical_image_seg	ST6GAL1
420807	test	0.828002	Rotation_invariant_image_seg	ST6GAL1
420807	test	0.659333	Classical_image_SDF	ST6GAL1
420807	test	0.942026	Rotation_invariant_image_SDF	ST6GAL1
420807	test	0.717452	Rotation_invariant_pointcloud_SDF	ST6GAL1
420810	test	0.980221	Classical_image_seg	ST6GAL1
420810	test	0.999391	Rotation_invariant_image_seg	ST6GAL1
420810	test	0.952246	Classical_image_SDF	ST6GAL1
420810	test	1	Rotation_invariant_image_SDF	ST6GAL1
420810	test	0.972744	Rotation_invariant_pointcloud_SDF	ST6GAL1
420818	test	0.990766	Classical_image_seg	ST6GAL1
420818	test	0.986238	Rotation_invariant_image_seg	ST6GAL1
420818	test	1	Classical_image_SDF	ST6GAL1
420818	test	1	Rotation_invariant_image_SDF	ST6GAL1
420818	test	0.970449	Rotation_invariant_pointcloud_SDF	ST6GAL1
420835	test	0.941608	Classical_image_seg	ST6GAL1
420835	test	0.909925	Rotation_invariant_image_seg	ST6GAL1
420835	test	0.999752	Classical_image_SDF	ST6GAL1
420835	test	1	Rotation_invariant_image_SDF	ST6GAL1
420835	test	0.999979	Rotation_invariant_pointcloud_SDF	ST6GAL1
420902	test	0.54539	Classical_image_seg	ST6GAL1
420902	test	0.690187	Rotation_invariant_image_seg	ST6GAL1
420902	test	0.524108	Classical_image_SDF	ST6GAL1
420902	test	0.926931	Rotation_invariant_image_SDF	ST6GAL1
420902	test	0.760125	Rotation_invariant_pointcloud_SDF	ST6GAL1
420909	test	0.981832	Classical_image_seg	ST6GAL1
420909	test	0.981772	Rotation_invariant_image_seg	ST6GAL1
420909	test	0.94786	Classical_image_SDF	ST6GAL1
420909	test	1	Rotation_invariant_image_SDF	ST6GAL1
420909	test	1	Rotation_invariant_pointcloud_SDF	ST6GAL1
420917	test	0.987234	Classical_image_seg	ST6GAL1
420917	test	1	Rotation_invariant_image_seg	ST6GAL1
420917	test	0.997188	Classical_image_SDF	ST6GAL1
420917	test	1	Rotation_invariant_image_SDF	ST6GAL1
420917	test	0.989361	Rotation_invariant_pointcloud_SDF	ST6GAL1
420919	test	0.625672	Classical_image_seg	ST6GAL1
420919	test	0.954993	Rotation_invariant_image_seg	ST6GAL1
420919	test	0.74361	Classical_image_SDF	ST6GAL1
420919	test	0.823659	Rotation_invariant_image_SDF	ST6GAL1
420919	test	0.617187	Rotation_invariant_pointcloud_SDF	ST6GAL1
421084	test	0.98542	Classical_image_seg	ST6GAL1
421084	test	0.969688	Rotation_invariant_image_seg	ST6GAL1
421084	test	1	Classical_image_SDF	ST6GAL1
421084	test	1	Rotation_invariant_image_SDF	ST6GAL1
421084	test	0.99152	Rotation_invariant_pointcloud_SDF	ST6GAL1
421093	test	0.748338	Classical_image_seg	ST6GAL1
421093	test	0.88337	Rotation_invariant_image_seg	ST6GAL1
421093	test	0.974319	Classical_image_SDF	ST6GAL1
421093	test	1	Rotation_invariant_image_SDF	ST6GAL1
421093	test	0.987434	Rotation_invariant_pointcloud_SDF	ST6GAL1
421145	test	0.987599	Classical_image_seg	ST6GAL1
421145	test	0.955543	Rotation_invariant_image_seg	ST6GAL1
421145	test	0.951794	Classical_image_SDF	ST6GAL1
421145	test	1	Rotation_invariant_image_SDF	ST6GAL1
421145	test	0.971401	Rotation_invariant_pointcloud_SDF	ST6GAL1
421215	test	0.951076	Classical_image_seg	ST6GAL1
421215	test	0.934038	Rotation_invariant_image_seg	ST6GAL1
421215	test	0.963551	Classical_image_SDF	ST6GAL1
421215	test	0.946133	Rotation_invariant_image_SDF	ST6GAL1
421215	test	0.961003	Rotation_invariant_pointcloud_SDF	ST6GAL1
421228	test	0.69166	Classical_image_seg	ST6GAL1
421228	test	0.877126	Rotation_invariant_image_seg	ST6GAL1
421228	test	0.9799	Classical_image_SDF	ST6GAL1
421228	test	0.998975	Rotation_invariant_image_SDF	ST6GAL1
421228	test	0.921307	Rotation_invariant_pointcloud_SDF	ST6GAL1
421231	test	0.913735	Classical_image_seg	ST6GAL1
421231	test	0.992575	Rotation_invariant_image_seg	ST6GAL1
421231	test	0.990959	Classical_image_SDF	ST6GAL1
421231	test	1	Rotation_invariant_image_SDF	ST6GAL1
421231	test	0.943695	Rotation_invariant_pointcloud_SDF	ST6GAL1
421236	test	0.986429	Classical_image_seg	ST6GAL1
421236	test	0.999261	Rotation_invariant_image_seg	ST6GAL1
421236	test	1	Classical_image_SDF	ST6GAL1
421236	test	1	Rotation_invariant_image_SDF	ST6GAL1
421236	test	0.98423	Rotation_invariant_pointcloud_SDF	ST6GAL1
421237	test	0.918016	Classical_image_seg	ST6GAL1
421237	test	0.9181	Rotation_invariant_image_seg	ST6GAL1
421237	test	0.920126	Classical_image_SDF	ST6GAL1
421237	test	1	Rotation_invariant_image_SDF	ST6GAL1
421237	test	0.918892	Rotation_invariant_pointcloud_SDF	ST6GAL1
421394	test	0.840079	Classical_image_seg	ST6GAL1
421394	test	0.886276	Rotation_invariant_image_seg	ST6GAL1
421394	test	0.840536	Classical_image_SDF	ST6GAL1
421394	test	0.936401	Rotation_invariant_image_SDF	ST6GAL1
421394	test	0.804309	Rotation_invariant_pointcloud_SDF	ST6GAL1
421497	test	0.68501	Classical_image_seg	ST6GAL1
421497	test	0.910941	Rotation_invariant_image_seg	ST6GAL1
421497	test	0.711602	Classical_image_SDF	ST6GAL1
421497	test	0.999004	Rotation_invariant_image_SDF	ST6GAL1
421497	test	0.735337	Rotation_invariant_pointcloud_SDF	ST6GAL1
421581	test	0.405351	Classical_image_seg	ST6GAL1
421581	test	0.774294	Rotation_invariant_image_seg	ST6GAL1
421581	test	0.717277	Classical_image_SDF	ST6GAL1
421581	test	0.980225	Rotation_invariant_image_SDF	ST6GAL1
421581	test	0.705183	Rotation_invariant_pointcloud_SDF	ST6GAL1
421582	test	0.965508	Classical_image_seg	ST6GAL1
421582	test	0.927707	Rotation_invariant_image_seg	ST6GAL1
421582	test	0.977542	Classical_image_SDF	ST6GAL1
421582	test	1	Rotation_invariant_image_SDF	ST6GAL1
421582	test	0.928593	Rotation_invariant_pointcloud_SDF	ST6GAL1
421669	test	0.910436	Classical_image_seg	ST6GAL1
421669	test	0.798104	Rotation_invariant_image_seg	ST6GAL1
421669	test	0.966234	Classical_image_SDF	ST6GAL1
421669	test	0.963613	Rotation_invariant_image_SDF	ST6GAL1
421669	test	0.989732	Rotation_invariant_pointcloud_SDF	ST6GAL1
421681	test	0.92296	Classical_image_seg	ST6GAL1
421681	test	0.965246	Rotation_invariant_image_seg	ST6GAL1
421681	test	0.87354	Classical_image_SDF	ST6GAL1
421681	test	0.949816	Rotation_invariant_image_SDF	ST6GAL1
421681	test	0.981846	Rotation_invariant_pointcloud_SDF	ST6GAL1
421727	test	0.573884	Classical_image_seg	ST6GAL1
421727	test	0.955504	Rotation_invariant_image_seg	ST6GAL1
421727	test	0.72328	Classical_image_SDF	ST6GAL1
421727	test	1	Rotation_invariant_image_SDF	ST6GAL1
421727	test	0.944881	Rotation_invariant_pointcloud_SDF	ST6GAL1
421741	test	0.93799	Classical_image_seg	ST6GAL1
421741	test	0.9341	Rotation_invariant_image_seg	ST6GAL1
421741	test	0.984245	Classical_image_SDF	ST6GAL1
421741	test	1	Rotation_invariant_image_SDF	ST6GAL1
421741	test	0.983096	Rotation_invariant_pointcloud_SDF	ST6GAL1
421818	test	0.819708	Classical_image_seg	ST6GAL1
421818	test	0.975969	Rotation_invariant_image_seg	ST6GAL1
421818	test	0.766214	Classical_image_SDF	ST6GAL1
421818	test	0.982285	Rotation_invariant_image_SDF	ST6GAL1
421818	test	0.85391	Rotation_invariant_pointcloud_SDF	ST6GAL1
421819	test	0.568501	Classical_image_seg	ST6GAL1
421819	test	0.828162	Rotation_invariant_image_seg	ST6GAL1
421819	test	0.688378	Classical_image_SDF	ST6GAL1
421819	test	0.947591	Rotation_invariant_image_SDF	ST6GAL1
421819	test	0.710601	Rotation_invariant_pointcloud_SDF	ST6GAL1
421822	test	0.843168	Classical_image_seg	ST6GAL1
421822	test	0.900421	Rotation_invariant_image_seg	ST6GAL1
421822	test	0.597524	Classical_image_SDF	ST6GAL1
421822	test	0.912397	Rotation_invariant_image_SDF	ST6GAL1
421822	test	0.766397	Rotation_invariant_pointcloud_SDF	ST6GAL1
421823	test	0.904093	Classical_image_seg	ST6GAL1
421823	test	0.998799	Rotation_invariant_image_seg	ST6GAL1
421823	test	0.900519	Classical_image_SDF	ST6GAL1
421823	test	0.959953	Rotation_invariant_image_SDF	ST6GAL1
421823	test	0.886731	Rotation_invariant_pointcloud_SDF	ST6GAL1
421974	test	0.973062	Classical_image_seg	ST6GAL1
421974	test	1	Rotation_invariant_image_seg	ST6GAL1
421974	test	0.997313	Classical_image_SDF	ST6GAL1
421974	test	1	Rotation_invariant_image_SDF	ST6GAL1
421974	test	0.999562	Rotation_invariant_pointcloud_SDF	ST6GAL1
421976	test	0.654689	Classical_image_seg	ST6GAL1
421976	test	0.944204	Rotation_invariant_image_seg	ST6GAL1
421976	test	0.766622	Classical_image_SDF	ST6GAL1
421976	test	0.906831	Rotation_invariant_image_SDF	ST6GAL1
421976	test	0.961483	Rotation_invariant_pointcloud_SDF	ST6GAL1
421979	test	0.901929	Classical_image_seg	ST6GAL1
421979	test	0.855833	Rotation_invariant_image_seg	ST6GAL1
421979	test	0.503865	Classical_image_SDF	ST6GAL1
421979	test	0.839213	Rotation_invariant_image_SDF	ST6GAL1
421979	test	0.907754	Rotation_invariant_pointcloud_SDF	ST6GAL1
422067	test	0.784979	Classical_image_seg	ST6GAL1
422067	test	0.972631	Rotation_invariant_image_seg	ST6GAL1
422067	test	0.999824	Classical_image_SDF	ST6GAL1
422067	test	0.986747	Rotation_invariant_image_SDF	ST6GAL1
422067	test	0.985757	Rotation_invariant_pointcloud_SDF	ST6GAL1
422239	test	0.44051	Classical_image_seg	ST6GAL1
422239	test	0.848821	Rotation_invariant_image_seg	ST6GAL1
422239	test	0.429888	Classical_image_SDF	ST6GAL1
422239	test	0.816051	Rotation_invariant_image_SDF	ST6GAL1
422239	test	0.653754	Rotation_invariant_pointcloud_SDF	ST6GAL1
422311	test	0.986007	Classical_image_seg	ST6GAL1
422311	test	0.987858	Rotation_invariant_image_seg	ST6GAL1
422311	test	1	Classical_image_SDF	ST6GAL1
422311	test	1	Rotation_invariant_image_SDF	ST6GAL1
422311	test	1	Rotation_invariant_pointcloud_SDF	ST6GAL1
422318	test	0.874788	Classical_image_seg	ST6GAL1
422318	test	0.995105	Rotation_invariant_image_seg	ST6GAL1
422318	test	0.871555	Classical_image_SDF	ST6GAL1
422318	test	0.965583	Rotation_invariant_image_SDF	ST6GAL1
422318	test	0.87635	Rotation_invariant_pointcloud_SDF	ST6GAL1
422459	test	0.904956	Classical_image_seg	ST6GAL1
422459	test	0.990558	Rotation_invariant_image_seg	ST6GAL1
422459	test	0.915303	Classical_image_SDF	ST6GAL1
422459	test	0.972395	Rotation_invariant_image_SDF	ST6GAL1
422459	test	0.925487	Rotation_invariant_pointcloud_SDF	ST6GAL1
422544	test	0.721665	Classical_image_seg	ST6GAL1
422544	test	0.865314	Rotation_invariant_image_seg	ST6GAL1
422544	test	0.563493	Classical_image_SDF	ST6GAL1
422544	test	0.795848	Rotation_invariant_image_SDF	ST6GAL1
422544	test	0.796095	Rotation_invariant_pointcloud_SDF	ST6GAL1
422550	test	0.607411	Classical_image_seg	ST6GAL1
422550	test	0.932959	Rotation_invariant_image_seg	ST6GAL1
422550	test	0.984993	Classical_image_SDF	ST6GAL1
422550	test	1	Rotation_invariant_image_SDF	ST6GAL1
422550	test	0.973519	Rotation_invariant_pointcloud_SDF	ST6GAL1
422551	test	0.582995	Classical_image_seg	ST6GAL1
422551	test	0.958967	Rotation_invariant_image_seg	ST6GAL1
422551	test	0.548502	Classical_image_SDF	ST6GAL1
422551	test	0.783239	Rotation_invariant_image_SDF	ST6GAL1
422551	test	0.718304	Rotation_invariant_pointcloud_SDF	ST6GAL1
422558	test	0.72507	Classical_image_seg	ST6GAL1
422558	test	0.96597	Rotation_invariant_image_seg	ST6GAL1
422558	test	0.922532	Classical_image_SDF	ST6GAL1
422558	test	1	Rotation_invariant_image_SDF	ST6GAL1
422558	test	0.997505	Rotation_invariant_pointcloud_SDF	ST6GAL1
422719	test	0.932084	Classical_image_seg	ST6GAL1
422719	test	0.998399	Rotation_invariant_image_seg	ST6GAL1
422719	test	0.980462	Classical_image_SDF	ST6GAL1
422719	test	1	Rotation_invariant_image_SDF	ST6GAL1
422719	test	1	Rotation_invariant_pointcloud_SDF	ST6GAL1
422724	test	0.987999	Classical_image_seg	ST6GAL1
422724	test	0.97503	Rotation_invariant_image_seg	ST6GAL1
422724	test	1	Classical_image_SDF	ST6GAL1
422724	test	1	Rotation_invariant_image_SDF	ST6GAL1
422724	test	0.96245	Rotation_invariant_pointcloud_SDF	ST6GAL1
422799	test	0.816523	Classical_image_seg	ST6GAL1
422799	test	0.914035	Rotation_invariant_image_seg	ST6GAL1
422799	test	0.797106	Classical_image_SDF	ST6GAL1
422799	test	0.897289	Rotation_invariant_image_SDF	ST6GAL1
422799	test	0.968758	Rotation_invariant_pointcloud_SDF	ST6GAL1
422800	test	0.765894	Classical_image_seg	ST6GAL1
422800	test	0.888732	Rotation_invariant_image_seg	ST6GAL1
422800	test	0.801331	Classical_image_SDF	ST6GAL1
422800	test	0.908461	Rotation_invariant_image_SDF	ST6GAL1
422800	test	0.869834	Rotation_invariant_pointcloud_SDF	ST6GAL1
422801	test	0.947724	Classical_image_seg	ST6GAL1
422801	test	0.984584	Rotation_invariant_image_seg	ST6GAL1
422801	test	0.914606	Classical_image_SDF	ST6GAL1
422801	test	1	Rotation_invariant_image_SDF	ST6GAL1
422801	test	0.901819	Rotation_invariant_pointcloud_SDF	ST6GAL1
423040	test	0.774831	Classical_image_seg	ST6GAL1
423040	test	0.997253	Rotation_invariant_image_seg	ST6GAL1
423040	test	0.974015	Classical_image_SDF	ST6GAL1
423040	test	0.960226	Rotation_invariant_image_SDF	ST6GAL1
423040	test	0.97972	Rotation_invariant_pointcloud_SDF	ST6GAL1
423049	test	0.983432	Classical_image_seg	ST6GAL1
423049	test	0.99323	Rotation_invariant_image_seg	ST6GAL1
423049	test	0.998945	Classical_image_SDF	ST6GAL1
423049	test	1	Rotation_invariant_image_SDF	ST6GAL1
423049	test	1	Rotation_invariant_pointcloud_SDF	ST6GAL1
423128	test	0.91163	Classical_image_seg	ST6GAL1
423128	test	0.940234	Rotation_invariant_image_seg	ST6GAL1
423128	test	0.935125	Classical_image_SDF	ST6GAL1
423128	test	0.969253	Rotation_invariant_image_SDF	ST6GAL1
423128	test	0.999655	Rotation_invariant_pointcloud_SDF	ST6GAL1
423130	test	0.827469	Classical_image_seg	ST6GAL1
423130	test	0.871202	Rotation_invariant_image_seg	ST6GAL1
423130	test	0.870405	Classical_image_SDF	ST6GAL1
423130	test	0.947753	Rotation_invariant_image_SDF	ST6GAL1
423130	test	0.940934	Rotation_invariant_pointcloud_SDF	ST6GAL1
423133	test	0.918162	Classical_image_seg	ST6GAL1
423133	test	0.936553	Rotation_invariant_image_seg	ST6GAL1
423133	test	0.965784	Classical_image_SDF	ST6GAL1
423133	test	0.924343	Rotation_invariant_image_SDF	ST6GAL1
423133	test	0.975519	Rotation_invariant_pointcloud_SDF	ST6GAL1
423293	test	0.856955	Classical_image_seg	ST6GAL1
423293	test	0.920414	Rotation_invariant_image_seg	ST6GAL1
423293	test	0.978957	Classical_image_SDF	ST6GAL1
423293	test	1	Rotation_invariant_image_SDF	ST6GAL1
423293	test	0.928309	Rotation_invariant_pointcloud_SDF	ST6GAL1
423302	test	0.958978	Classical_image_seg	ST6GAL1
423302	test	0.988271	Rotation_invariant_image_seg	ST6GAL1
423302	test	1	Classical_image_SDF	ST6GAL1
423302	test	1	Rotation_invariant_image_SDF	ST6GAL1
423302	test	0.919812	Rotation_invariant_pointcloud_SDF	ST6GAL1
423381	test	0.378851	Classical_image_seg	ST6GAL1
423381	test	0.82602	Rotation_invariant_image_seg	ST6GAL1
423381	test	0.433242	Classical_image_SDF	ST6GAL1
423381	test	0.92079	Rotation_invariant_image_SDF	ST6GAL1
423381	test	0.474611	Rotation_invariant_pointcloud_SDF	ST6GAL1
423449	test	0.688171	Classical_image_seg	ST6GAL1
423449	test	0.975556	Rotation_invariant_image_seg	ST6GAL1
423449	test	0.762306	Classical_image_SDF	ST6GAL1
423449	test	0.981436	Rotation_invariant_image_SDF	ST6GAL1
423449	test	0.805323	Rotation_invariant_pointcloud_SDF	ST6GAL1
423517	test	0.716581	Classical_image_seg	ST6GAL1
423517	test	0.965195	Rotation_invariant_image_seg	ST6GAL1
423517	test	0.8443	Classical_image_SDF	ST6GAL1
423517	test	0.985882	Rotation_invariant_image_SDF	ST6GAL1
423517	test	0.909832	Rotation_invariant_pointcloud_SDF	ST6GAL1
423528	test	0.754429	Classical_image_seg	ST6GAL1
423528	test	0.94834	Rotation_invariant_image_seg	ST6GAL1
423528	test	0.881328	Classical_image_SDF	ST6GAL1
423528	test	1	Rotation_invariant_image_SDF	ST6GAL1
423528	test	1	Rotation_invariant_pointcloud_SDF	ST6GAL1
423600	test	0.668439	Classical_image_seg	ST6GAL1
423600	test	0.919568	Rotation_invariant_image_seg	ST6GAL1
423600	test	0.768407	Classical_image_SDF	ST6GAL1
423600	test	0.980596	Rotation_invariant_image_SDF	ST6GAL1
423600	test	0.677657	Rotation_invariant_pointcloud_SDF	ST6GAL1
423612	test	0.909073	Classical_image_seg	ST6GAL1
423612	test	0.992935	Rotation_invariant_image_seg	ST6GAL1
423612	test	0.997551	Classical_image_SDF	ST6GAL1
423612	test	1	Rotation_invariant_image_SDF	ST6GAL1
423612	test	1	Rotation_invariant_pointcloud_SDF	ST6GAL1
423697	test	0.926528	Classical_image_seg	ST6GAL1
423697	test	0.978536	Rotation_invariant_image_seg	ST6GAL1
423697	test	0.995049	Classical_image_SDF	ST6GAL1
423697	test	1	Rotation_invariant_image_SDF	ST6GAL1
423697	test	0.877485	Rotation_invariant_pointcloud_SDF	ST6GAL1
423787	test	0.903904	Classical_image_seg	ST6GAL1
423787	test	0.924707	Rotation_invariant_image_seg	ST6GAL1
423787	test	0.963639	Classical_image_SDF	ST6GAL1
423787	test	0.931624	Rotation_invariant_image_SDF	ST6GAL1
423787	test	0.984867	Rotation_invariant_pointcloud_SDF	ST6GAL1
423866	test	0.90589	Classical_image_seg	ST6GAL1
423866	test	0.889164	Rotation_invariant_image_seg	ST6GAL1
423866	test	0.925449	Classical_image_SDF	ST6GAL1
423866	test	0.979627	Rotation_invariant_image_SDF	ST6GAL1
423866	test	0.974311	Rotation_invariant_pointcloud_SDF	ST6GAL1
423938	test	0.698822	Classical_image_seg	ST6GAL1
423938	test	0.961942	Rotation_invariant_image_seg	ST6GAL1
423938	test	0.805003	Classical_image_SDF	ST6GAL1
423938	test	0.998205	Rotation_invariant_image_SDF	ST6GAL1
423938	test	0.951628	Rotation_invariant_pointcloud_SDF	ST6GAL1
424099	test	0.939313	Classical_image_seg	ST6GAL1
424099	test	0.951617	Rotation_invariant_image_seg	ST6GAL1
424099	test	1	Classical_image_SDF	ST6GAL1
424099	test	0.957214	Rotation_invariant_image_SDF	ST6GAL1
424099	test	0.987263	Rotation_invariant_pointcloud_SDF	ST6GAL1
424101	test	0.791285	Classical_image_seg	ST6GAL1
424101	test	0.993857	Rotation_invariant_image_seg	ST6GAL1
424101	test	0.808046	Classical_image_SDF	ST6GAL1
424101	test	1	Rotation_invariant_image_SDF	ST6GAL1
424101	test	0.93039	Rotation_invariant_pointcloud_SDF	ST6GAL1
424177	test	0.944037	Classical_image_seg	ST6GAL1
424177	test	0.999829	Rotation_invariant_image_seg	ST6GAL1
424177	test	0.99589	Classical_image_SDF	ST6GAL1
424177	test	0.994959	Rotation_invariant_image_SDF	ST6GAL1
424177	test	1	Rotation_invariant_pointcloud_SDF	ST6GAL1
424178	test	0.800765	Classical_image_seg	ST6GAL1
424178	test	0.909996	Rotation_invariant_image_seg	ST6GAL1
424178	test	0.766885	Classical_image_SDF	ST6GAL1
424178	test	0.928917	Rotation_invariant_image_SDF	ST6GAL1
424178	test	0.904745	Rotation_invariant_pointcloud_SDF	ST6GAL1
424199	test	0.634967	Classical_image_seg	ST6GAL1
424199	test	0.846135	Rotation_invariant_image_seg	ST6GAL1
424199	test	0.667338	Classical_image_SDF	ST6GAL1
424199	test	0.984881	Rotation_invariant_image_SDF	ST6GAL1
424199	test	0.749709	Rotation_invariant_pointcloud_SDF	ST6GAL1
424257	test	0.601517	Classical_image_seg	ST6GAL1
424257	test	0.912721	Rotation_invariant_image_seg	ST6GAL1
424257	test	0.87422	Classical_image_SDF	ST6GAL1
424257	test	1	Rotation_invariant_image_SDF	ST6GAL1
424257	test	0.993239	Rotation_invariant_pointcloud_SDF	ST6GAL1
424260	test	0.501018	Classical_image_seg	ST6GAL1
424260	test	0.845653	Rotation_invariant_image_seg	ST6GAL1
424260	test	0.580017	Classical_image_SDF	ST6GAL1
424260	test	0.925452	Rotation_invariant_image_SDF	ST6GAL1
424260	test	0.626914	Rotation_invariant_pointcloud_SDF	ST6GAL1
424266	test	0.82689	Classical_image_seg	ST6GAL1
424266	test	0.99997	Rotation_invariant_image_seg	ST6GAL1
424266	test	0.908966	Classical_image_SDF	ST6GAL1
424266	test	1	Rotation_invariant_image_SDF	ST6GAL1
424266	test	0.934921	Rotation_invariant_pointcloud_SDF	ST6GAL1
424276	test	0.987909	Classical_image_seg	ST6GAL1
424276	test	1	Rotation_invariant_image_seg	ST6GAL1
424276	test	1	Classical_image_SDF	ST6GAL1
424276	test	1	Rotation_invariant_image_SDF	ST6GAL1
424276	test	0.971872	Rotation_invariant_pointcloud_SDF	ST6GAL1
424331	test	0.919858	Classical_image_seg	ST6GAL1
424331	test	0.948967	Rotation_invariant_image_seg	ST6GAL1
424331	test	0.920088	Classical_image_SDF	ST6GAL1
424331	test	0.962116	Rotation_invariant_image_SDF	ST6GAL1
424331	test	0.940727	Rotation_invariant_pointcloud_SDF	ST6GAL1
424342	test	0.985293	Classical_image_seg	ST6GAL1
424342	test	0.975619	Rotation_invariant_image_seg	ST6GAL1
424342	test	0.990428	Classical_image_SDF	ST6GAL1
424342	test	1	Rotation_invariant_image_SDF	ST6GAL1
424342	test	0.924577	Rotation_invariant_pointcloud_SDF	ST6GAL1
424416	test	0.433338	Classical_image_seg	ST6GAL1
424416	test	0.850025	Rotation_invariant_image_seg	ST6GAL1
424416	test	0.428564	Classical_image_SDF	ST6GAL1
424416	test	0.908738	Rotation_invariant_image_SDF	ST6GAL1
424416	test	0.570917	Rotation_invariant_pointcloud_SDF	ST6GAL1
424499	test	0.93951	Classical_image_seg	ST6GAL1
424499	test	0.986955	Rotation_invariant_image_seg	ST6GAL1
424499	test	0.946059	Classical_image_SDF	ST6GAL1
424499	test	1	Rotation_invariant_image_SDF	ST6GAL1
424499	test	0.988782	Rotation_invariant_pointcloud_SDF	ST6GAL1
424502	test	0.985269	Classical_image_seg	ST6GAL1
424502	test	1	Rotation_invariant_image_seg	ST6GAL1
424502	test	1	Classical_image_SDF	ST6GAL1
424502	test	0.98053	Rotation_invariant_image_SDF	ST6GAL1
424502	test	0.994092	Rotation_invariant_pointcloud_SDF	ST6GAL1
424578	test	0.750591	Classical_image_seg	ST6GAL1
424578	test	0.952165	Rotation_invariant_image_seg	ST6GAL1
424578	test	0.807334	Classical_image_SDF	ST6GAL1
424578	test	0.951512	Rotation_invariant_image_SDF	ST6GAL1
424578	test	0.732256	Rotation_invariant_pointcloud_SDF	ST6GAL1
424685	test	0.553623	Classical_image_seg	ST6GAL1
424685	test	0.852936	Rotation_invariant_image_seg	ST6GAL1
424685	test	0.523395	Classical_image_SDF	ST6GAL1
424685	test	0.937486	Rotation_invariant_image_SDF	ST6GAL1
424685	test	0.629218	Rotation_invariant_pointcloud_SDF	ST6GAL1
424711	test	0.833672	Classical_image_seg	ST6GAL1
424711	test	0.95195	Rotation_invariant_image_seg	ST6GAL1
424711	test	0.874051	Classical_image_SDF	ST6GAL1
424711	test	0.915963	Rotation_invariant_image_SDF	ST6GAL1
424711	test	0.848656	Rotation_invariant_pointcloud_SDF	ST6GAL1
424719	test	0.974065	Classical_image_seg	ST6GAL1
424719	test	0.931342	Rotation_invariant_image_seg	ST6GAL1
424719	test	0.973995	Classical_image_SDF	ST6GAL1
424719	test	1	Rotation_invariant_image_SDF	ST6GAL1
424719	test	0.999224	Rotation_invariant_pointcloud_SDF	ST6GAL1
424785	test	0.964702	Classical_image_seg	ST6GAL1
424785	test	0.982053	Rotation_invariant_image_seg	ST6GAL1
424785	test	1	Classical_image_SDF	ST6GAL1
424785	test	1	Rotation_invariant_image_SDF	ST6GAL1
424785	test	1	Rotation_invariant_pointcloud_SDF	ST6GAL1
424852	test	0.528539	Classical_image_seg	ST6GAL1
424852	test	0.917312	Rotation_invariant_image_seg	ST6GAL1
424852	test	0.673966	Classical_image_SDF	ST6GAL1
424852	test	0.936419	Rotation_invariant_image_SDF	ST6GAL1
424852	test	0.76217	Rotation_invariant_pointcloud_SDF	ST6GAL1
424862	test	0.976706	Classical_image_seg	ST6GAL1
424862	test	0.996253	Rotation_invariant_image_seg	ST6GAL1
424862	test	1	Classical_image_SDF	ST6GAL1
424862	test	1	Rotation_invariant_image_SDF	ST6GAL1
424862	test	0.951203	Rotation_invariant_pointcloud_SDF	ST6GAL1
424869	test	0.954418	Classical_image_seg	ST6GAL1
424869	test	0.965477	Rotation_invariant_image_seg	ST6GAL1
424869	test	0.968317	Classical_image_SDF	ST6GAL1
424869	test	0.975736	Rotation_invariant_image_SDF	ST6GAL1
424869	test	0.978329	Rotation_invariant_pointcloud_SDF	ST6GAL1
424934	test	0.963734	Classical_image_seg	ST6GAL1
424934	test	0.973362	Rotation_invariant_image_seg	ST6GAL1
424934	test	1	Classical_image_SDF	ST6GAL1
424934	test	0.954228	Rotation_invariant_image_SDF	ST6GAL1
424934	test	0.999872	Rotation_invariant_pointcloud_SDF	ST6GAL1
425012	test	0.785791	Classical_image_seg	ST6GAL1
425012	test	0.995706	Rotation_invariant_image_seg	ST6GAL1
425012	test	0.821149	Classical_image_SDF	ST6GAL1
425012	test	0.927284	Rotation_invariant_image_SDF	ST6GAL1
425012	test	0.802783	Rotation_invariant_pointcloud_SDF	ST6GAL1
425017	test	0.954818	Classical_image_seg	ST6GAL1
425017	test	1	Rotation_invariant_image_seg	ST6GAL1
425017	test	0.983665	Classical_image_SDF	ST6GAL1
425017	test	1	Rotation_invariant_image_SDF	ST6GAL1
425017	test	1	Rotation_invariant_pointcloud_SDF	ST6GAL1
425019	test	0.649112	Classical_image_seg	ST6GAL1
425019	test	0.905218	Rotation_invariant_image_seg	ST6GAL1
425019	test	0.956756	Classical_image_SDF	ST6GAL1
425019	test	0.951312	Rotation_invariant_image_SDF	ST6GAL1
425019	test	0.964017	Rotation_invariant_pointcloud_SDF	ST6GAL1
425021	test	0.984418	Classical_image_seg	ST6GAL1
425021	test	0.942621	Rotation_invariant_image_seg	ST6GAL1
425021	test	0.986427	Classical_image_SDF	ST6GAL1
425021	test	1	Rotation_invariant_image_SDF	ST6GAL1
425021	test	0.99679	Rotation_invariant_pointcloud_SDF	ST6GAL1
425088	test	0.7345	Classical_image_seg	ST6GAL1
425088	test	0.903111	Rotation_invariant_image_seg	ST6GAL1
425088	test	0.727964	Classical_image_SDF	ST6GAL1
425088	test	0.92863	Rotation_invariant_image_SDF	ST6GAL1
425088	test	0.961933	Rotation_invariant_pointcloud_SDF	ST6GAL1
425096	test	0.572511	Classical_image_seg	ST6GAL1
425096	test	0.983513	Rotation_invariant_image_seg	ST6GAL1
425096	test	0.641096	Classical_image_SDF	ST6GAL1
425096	test	0.878287	Rotation_invariant_image_SDF	ST6GAL1
425096	test	0.93799	Rotation_invariant_pointcloud_SDF	ST6GAL1
425108	test	0.986989	Classical_image_seg	ST6GAL1
425108	test	1	Rotation_invariant_image_seg	ST6GAL1
425108	test	0.989383	Classical_image_SDF	ST6GAL1
425108	test	1	Rotation_invariant_image_SDF	ST6GAL1
425108	test	0.988843	Rotation_invariant_pointcloud_SDF	ST6GAL1
425246	test	0.89281	Classical_image_seg	ST6GAL1
425246	test	0.885109	Rotation_invariant_image_seg	ST6GAL1
425246	test	0.789292	Classical_image_SDF	ST6GAL1
425246	test	0.961438	Rotation_invariant_image_SDF	ST6GAL1
425246	test	0.976679	Rotation_invariant_pointcloud_SDF	ST6GAL1
425335	test	0.797751	Classical_image_seg	ST6GAL1
425335	test	0.906716	Rotation_invariant_image_seg	ST6GAL1
425335	test	0.986196	Classical_image_SDF	ST6GAL1
425335	test	0.932582	Rotation_invariant_image_SDF	ST6GAL1
425335	test	0.934678	Rotation_invariant_pointcloud_SDF	ST6GAL1
425425	test	0.839671	Classical_image_seg	ST6GAL1
425425	test	1	Rotation_invariant_image_seg	ST6GAL1
425425	test	0.954848	Classical_image_SDF	ST6GAL1
425425	test	1	Rotation_invariant_image_SDF	ST6GAL1
425425	test	0.993732	Rotation_invariant_pointcloud_SDF	ST6GAL1
425428	test	0.923746	Classical_image_seg	ST6GAL1
425428	test	0.959832	Rotation_invariant_image_seg	ST6GAL1
425428	test	1	Classical_image_SDF	ST6GAL1
425428	test	1	Rotation_invariant_image_SDF	ST6GAL1
425428	test	0.996643	Rotation_invariant_pointcloud_SDF	ST6GAL1
425515	test	0.744194	Classical_image_seg	ST6GAL1
425515	test	0.924253	Rotation_invariant_image_seg	ST6GAL1
425515	test	0.637106	Classical_image_SDF	ST6GAL1
425515	test	0.905432	Rotation_invariant_image_SDF	ST6GAL1
425515	test	0.756061	Rotation_invariant_pointcloud_SDF	ST6GAL1
425534	test	0.774708	Classical_image_seg	ST6GAL1
425534	test	0.960907	Rotation_invariant_image_seg	ST6GAL1
425534	test	0.849851	Classical_image_SDF	ST6GAL1
425534	test	1	Rotation_invariant_image_SDF	ST6GAL1
425534	test	0.894134	Rotation_invariant_pointcloud_SDF	ST6GAL1
425586	test	0.980695	Classical_image_seg	ST6GAL1
425586	test	0.999785	Rotation_invariant_image_seg	ST6GAL1
425586	test	0.963676	Classical_image_SDF	ST6GAL1
425586	test	1	Rotation_invariant_image_SDF	ST6GAL1
425586	test	0.989485	Rotation_invariant_pointcloud_SDF	ST6GAL1
425595	test	0.917252	Classical_image_seg	ST6GAL1
425595	test	0.992763	Rotation_invariant_image_seg	ST6GAL1
425595	test	0.981339	Classical_image_SDF	ST6GAL1
425595	test	1	Rotation_invariant_image_SDF	ST6GAL1
425595	test	0.980119	Rotation_invariant_pointcloud_SDF	ST6GAL1
425602	test	0.781163	Classical_image_seg	ST6GAL1
425602	test	1	Rotation_invariant_image_seg	ST6GAL1
425602	test	0.984697	Classical_image_SDF	ST6GAL1
425602	test	0.910845	Rotation_invariant_image_SDF	ST6GAL1
425602	test	0.922905	Rotation_invariant_pointcloud_SDF	ST6GAL1
425743	test	0.999901	Classical_image_seg	ST6GAL1
425743	test	0.995853	Rotation_invariant_image_seg	ST6GAL1
425743	test	0.998411	Classical_image_SDF	ST6GAL1
425743	test	1	Rotation_invariant_image_SDF	ST6GAL1
425743	test	1	Rotation_invariant_pointcloud_SDF	ST6GAL1
425746	test	0.880154	Classical_image_seg	ST6GAL1
425746	test	0.931146	Rotation_invariant_image_seg	ST6GAL1
425746	test	0.99033	Classical_image_SDF	ST6GAL1
425746	test	0.927251	Rotation_invariant_image_SDF	ST6GAL1
425746	test	0.971351	Rotation_invariant_pointcloud_SDF	ST6GAL1
425816	test	0.986895	Classical_image_seg	ST6GAL1
425816	test	0.967342	Rotation_invariant_image_seg	ST6GAL1
425816	test	0.963416	Classical_image_SDF	ST6GAL1
425816	test	1	Rotation_invariant_image_SDF	ST6GAL1
425816	test	0.939319	Rotation_invariant_pointcloud_SDF	ST6GAL1
426999	test	0.740101	Classical_image_seg	ST6GAL1
426999	test	0.989821	Rotation_invariant_image_seg	ST6GAL1
426999	test	0.769795	Classical_image_SDF	ST6GAL1
426999	test	0.978244	Rotation_invariant_image_SDF	ST6GAL1
426999	test	0.700338	Rotation_invariant_pointcloud_SDF	ST6GAL1
427398	test	0.988267	Classical_image_seg	ST6GAL1
427398	test	0.998881	Rotation_invariant_image_seg	ST6GAL1
427398	test	1	Classical_image_SDF	ST6GAL1
427398	test	1	Rotation_invariant_image_SDF	ST6GAL1
427398	test	0.984464	Rotation_invariant_pointcloud_SDF	ST6GAL1
427402	test	0.998951	Classical_image_seg	ST6GAL1
427402	test	0.937859	Rotation_invariant_image_seg	ST6GAL1
427402	test	0.982796	Classical_image_SDF	ST6GAL1
427402	test	1	Rotation_invariant_image_SDF	ST6GAL1
427402	test	0.960549	Rotation_invariant_pointcloud_SDF	ST6GAL1
427417	test	0.685454	Classical_image_seg	ST6GAL1
427417	test	0.981297	Rotation_invariant_image_seg	ST6GAL1
427417	test	0.96039	Classical_image_SDF	ST6GAL1
427417	test	0.984707	Rotation_invariant_image_SDF	ST6GAL1
427417	test	1	Rotation_invariant_pointcloud_SDF	ST6GAL1
427554	test	0.963284	Classical_image_seg	ST6GAL1
427554	test	0.999954	Rotation_invariant_image_seg	ST6GAL1
427554	test	0.999913	Classical_image_SDF	ST6GAL1
427554	test	1	Rotation_invariant_image_SDF	ST6GAL1
427554	test	0.991572	Rotation_invariant_pointcloud_SDF	ST6GAL1
427560	test	0.722161	Classical_image_seg	ST6GAL1
427560	test	0.878803	Rotation_invariant_image_seg	ST6GAL1
427560	test	0.659025	Classical_image_SDF	ST6GAL1
427560	test	0.887714	Rotation_invariant_image_SDF	ST6GAL1
427560	test	0.704638	Rotation_invariant_pointcloud_SDF	ST6GAL1
427628	test	0.994581	Classical_image_seg	ST6GAL1
427628	test	0.966252	Rotation_invariant_image_seg	ST6GAL1
427628	test	1	Classical_image_SDF	ST6GAL1
427628	test	1	Rotation_invariant_image_SDF	ST6GAL1
427628	test	0.999968	Rotation_invariant_pointcloud_SDF	ST6GAL1
427631	test	0.895334	Classical_image_seg	ST6GAL1
427631	test	0.983523	Rotation_invariant_image_seg	ST6GAL1
427631	test	0.989348	Classical_image_SDF	ST6GAL1
427631	test	1	Rotation_invariant_image_SDF	ST6GAL1
427631	test	1	Rotation_invariant_pointcloud_SDF	ST6GAL1
427636	test	0.965303	Classical_image_seg	ST6GAL1
427636	test	0.965334	Rotation_invariant_image_seg	ST6GAL1
427636	test	0.978892	Classical_image_SDF	ST6GAL1
427636	test	1	Rotation_invariant_image_SDF	ST6GAL1
427636	test	0.976194	Rotation_invariant_pointcloud_SDF	ST6GAL1
427713	test	0.592754	Classical_image_seg	ST6GAL1
427713	test	0.951586	Rotation_invariant_image_seg	ST6GAL1
427713	test	0.593474	Classical_image_SDF	ST6GAL1
427713	test	0.853598	Rotation_invariant_image_SDF	ST6GAL1
427713	test	0.647051	Rotation_invariant_pointcloud_SDF	ST6GAL1
427726	test	0.936415	Classical_image_seg	ST6GAL1
427726	test	0.916659	Rotation_invariant_image_seg	ST6GAL1
427726	test	0.981671	Classical_image_SDF	ST6GAL1
427726	test	0.945043	Rotation_invariant_image_SDF	ST6GAL1
427726	test	0.974172	Rotation_invariant_pointcloud_SDF	ST6GAL1
427730	test	0.911828	Classical_image_seg	ST6GAL1
427730	test	0.941499	Rotation_invariant_image_seg	ST6GAL1
427730	test	0.903725	Classical_image_SDF	ST6GAL1
427730	test	0.936463	Rotation_invariant_image_SDF	ST6GAL1
427730	test	0.981429	Rotation_invariant_pointcloud_SDF	ST6GAL1
427733	test	0.638577	Classical_image_seg	ST6GAL1
427733	test	0.816319	Rotation_invariant_image_seg	ST6GAL1
427733	test	0.617725	Classical_image_SDF	ST6GAL1
427733	test	0.896388	Rotation_invariant_image_SDF	ST6GAL1
427733	test	0.856961	Rotation_invariant_pointcloud_SDF	ST6GAL1
427797	test	0.798539	Classical_image_seg	ST6GAL1
427797	test	0.932313	Rotation_invariant_image_seg	ST6GAL1
427797	test	0.891532	Classical_image_SDF	ST6GAL1
427797	test	0.848239	Rotation_invariant_image_SDF	ST6GAL1
427797	test	0.948304	Rotation_invariant_pointcloud_SDF	ST6GAL1
427806	test	0.900506	Classical_image_seg	ST6GAL1
427806	test	0.950585	Rotation_invariant_image_seg	ST6GAL1
427806	test	0.999079	Classical_image_SDF	ST6GAL1
427806	test	1	Rotation_invariant_image_SDF	ST6GAL1
427806	test	0.998534	Rotation_invariant_pointcloud_SDF	ST6GAL1
427810	test	0.969508	Classical_image_seg	ST6GAL1
427810	test	0.947595	Rotation_invariant_image_seg	ST6GAL1
427810	test	0.983619	Classical_image_SDF	ST6GAL1
427810	test	0.96881	Rotation_invariant_image_SDF	ST6GAL1
427810	test	0.965093	Rotation_invariant_pointcloud_SDF	ST6GAL1
427904	test	0.968033	Classical_image_seg	ST6GAL1
427904	test	0.980584	Rotation_invariant_image_seg	ST6GAL1
427904	test	0.945477	Classical_image_SDF	ST6GAL1
427904	test	0.944539	Rotation_invariant_image_SDF	ST6GAL1
427904	test	0.999007	Rotation_invariant_pointcloud_SDF	ST6GAL1
427914	test	0.838042	Classical_image_seg	ST6GAL1
427914	test	0.890762	Rotation_invariant_image_seg	ST6GAL1
427914	test	0.953383	Classical_image_SDF	ST6GAL1
427914	test	0.98696	Rotation_invariant_image_SDF	ST6GAL1
427914	test	0.920219	Rotation_invariant_pointcloud_SDF	ST6GAL1
427999	test	0.999983	Classical_image_seg	ST6GAL1
427999	test	0.998513	Rotation_invariant_image_seg	ST6GAL1
427999	test	1	Classical_image_SDF	ST6GAL1
427999	test	1	Rotation_invariant_image_SDF	ST6GAL1
427999	test	1	Rotation_invariant_pointcloud_SDF	ST6GAL1
428176	test	0.574832	Classical_image_seg	ST6GAL1
428176	test	0.963676	Rotation_invariant_image_seg	ST6GAL1
428176	test	0.840352	Classical_image_SDF	ST6GAL1
428176	test	0.965005	Rotation_invariant_image_SDF	ST6GAL1
428176	test	0.805681	Rotation_invariant_pointcloud_SDF	ST6GAL1
428180	test	0.943662	Classical_image_seg	ST6GAL1
428180	test	0.949597	Rotation_invariant_image_seg	ST6GAL1
428180	test	0.934263	Classical_image_SDF	ST6GAL1
428180	test	1	Rotation_invariant_image_SDF	ST6GAL1
428180	test	0.996678	Rotation_invariant_pointcloud_SDF	ST6GAL1
428192	test	0.513566	Classical_image_seg	ST6GAL1
428192	test	0.884582	Rotation_invariant_image_seg	ST6GAL1
428192	test	0.621728	Classical_image_SDF	ST6GAL1
428192	test	0.992109	Rotation_invariant_image_SDF	ST6GAL1
428192	test	0.782657	Rotation_invariant_pointcloud_SDF	ST6GAL1
428270	test	0.920838	Classical_image_seg	ST6GAL1
428270	test	0.990901	Rotation_invariant_image_seg	ST6GAL1
428270	test	0.990033	Classical_image_SDF	ST6GAL1
428270	test	1	Rotation_invariant_image_SDF	ST6GAL1
428270	test	0.976461	Rotation_invariant_pointcloud_SDF	ST6GAL1
428276	test	0.617521	Classical_image_seg	ST6GAL1
428276	test	0.860452	Rotation_invariant_image_seg	ST6GAL1
428276	test	0.769833	Classical_image_SDF	ST6GAL1
428276	test	0.954095	Rotation_invariant_image_SDF	ST6GAL1
428276	test	0.958264	Rotation_invariant_pointcloud_SDF	ST6GAL1
428430	test	0.738608	Classical_image_seg	ST6GAL1
428430	test	0.898691	Rotation_invariant_image_seg	ST6GAL1
428430	test	0.779497	Classical_image_SDF	ST6GAL1
428430	test	0.955751	Rotation_invariant_image_SDF	ST6GAL1
428430	test	0.819944	Rotation_invariant_pointcloud_SDF	ST6GAL1
428494	test	0.576711	Classical_image_seg	ST6GAL1
428494	test	0.822992	Rotation_invariant_image_seg	ST6GAL1
428494	test	0.647085	Classical_image_SDF	ST6GAL1
428494	test	0.976954	Rotation_invariant_image_SDF	ST6GAL1
428494	test	0.90686	Rotation_invariant_pointcloud_SDF	ST6GAL1
428576	test	0.87815	Classical_image_seg	ST6GAL1
428576	test	0.952738	Rotation_invariant_image_seg	ST6GAL1
428576	test	0.974264	Classical_image_SDF	ST6GAL1
428576	test	1	Rotation_invariant_image_SDF	ST6GAL1
428576	test	0.860122	Rotation_invariant_pointcloud_SDF	ST6GAL1
428581	test	0.987028	Classical_image_seg	ST6GAL1
428581	test	0.992491	Rotation_invariant_image_seg	ST6GAL1
428581	test	0.942395	Classical_image_SDF	ST6GAL1
428581	test	1	Rotation_invariant_image_SDF	ST6GAL1
428581	test	1	Rotation_invariant_pointcloud_SDF	ST6GAL1
428583	test	0.909162	Classical_image_seg	ST6GAL1
428583	test	0.976347	Rotation_invariant_image_seg	ST6GAL1
428583	test	0.999733	Classical_image_SDF	ST6GAL1
428583	test	1	Rotation_invariant_image_SDF	ST6GAL1
428583	test	0.993719	Rotation_invariant_pointcloud_SDF	ST6GAL1
428594	test	0.428177	Classical_image_seg	ST6GAL1
428594	test	0.770016	Rotation_invariant_image_seg	ST6GAL1
428594	test	0.384432	Classical_image_SDF	ST6GAL1
428594	test	0.748163	Rotation_invariant_image_SDF	ST6GAL1
428594	test	0.709438	Rotation_invariant_pointcloud_SDF	ST6GAL1
428653	test	0.873823	Classical_image_seg	ST6GAL1
428653	test	0.868426	Rotation_invariant_image_seg	ST6GAL1
428653	test	0.841485	Classical_image_SDF	ST6GAL1
428653	test	0.891417	Rotation_invariant_image_SDF	ST6GAL1
428653	test	0.862758	Rotation_invariant_pointcloud_SDF	ST6GAL1
428753	test	0.658755	Classical_image_seg	ST6GAL1
428753	test	0.956547	Rotation_invariant_image_seg	ST6GAL1
428753	test	0.762416	Classical_image_SDF	ST6GAL1
428753	test	0.942758	Rotation_invariant_image_SDF	ST6GAL1
428753	test	0.563126	Rotation_invariant_pointcloud_SDF	ST6GAL1
428813	test	0.885383	Classical_image_seg	ST6GAL1
428813	test	0.954369	Rotation_invariant_image_seg	ST6GAL1
428813	test	0.96117	Classical_image_SDF	ST6GAL1
428813	test	1	Rotation_invariant_image_SDF	ST6GAL1
428813	test	0.900651	Rotation_invariant_pointcloud_SDF	ST6GAL1
428991	test	0.966086	Classical_image_seg	ST6GAL1
428991	test	0.94778	Rotation_invariant_image_seg	ST6GAL1
428991	test	0.973037	Classical_image_SDF	ST6GAL1
428991	test	1	Rotation_invariant_image_SDF	ST6GAL1
428991	test	1	Rotation_invariant_pointcloud_SDF	ST6GAL1
429041	test	0.611837	Classical_image_seg	ST6GAL1
429041	test	0.957651	Rotation_invariant_image_seg	ST6GAL1
429041	test	0.520072	Classical_image_SDF	ST6GAL1
429041	test	0.897809	Rotation_invariant_image_SDF	ST6GAL1
429041	test	0.778107	Rotation_invariant_pointcloud_SDF	ST6GAL1
429216	test	0.674308	Classical_image_seg	ST6GAL1
429216	test	0.976633	Rotation_invariant_image_seg	ST6GAL1
429216	test	0.890313	Classical_image_SDF	ST6GAL1
429216	test	1	Rotation_invariant_image_SDF	ST6GAL1
429216	test	0.893342	Rotation_invariant_pointcloud_SDF	ST6GAL1
429471	test	0.486193	Classical_image_seg	ST6GAL1
429471	test	0.948621	Rotation_invariant_image_seg	ST6GAL1
429471	test	0.601471	Classical_image_SDF	ST6GAL1
429471	test	0.933397	Rotation_invariant_image_SDF	ST6GAL1
429471	test	0.690166	Rotation_invariant_pointcloud_SDF	ST6GAL1
429472	test	0.858271	Classical_image_seg	ST6GAL1
429472	test	0.859793	Rotation_invariant_image_seg	ST6GAL1
429472	test	0.869978	Classical_image_SDF	ST6GAL1
429472	test	0.952997	Rotation_invariant_image_SDF	ST6GAL1
429472	test	0.857699	Rotation_invariant_pointcloud_SDF	ST6GAL1
429635	test	0.777769	Classical_image_seg	ST6GAL1
429635	test	0.93876	Rotation_invariant_image_seg	ST6GAL1
429635	test	0.90843	Classical_image_SDF	ST6GAL1
429635	test	0.92363	Rotation_invariant_image_SDF	ST6GAL1
429635	test	0.820695	Rotation_invariant_pointcloud_SDF	ST6GAL1
429827	test	0.937208	Classical_image_seg	ST6GAL1
429827	test	0.994566	Rotation_invariant_image_seg	ST6GAL1
429827	test	1	Classical_image_SDF	ST6GAL1
429827	test	1	Rotation_invariant_image_SDF	ST6GAL1
429827	test	0.970677	Rotation_invariant_pointcloud_SDF	ST6GAL1
430036	test	0.989171	Classical_image_seg	ST6GAL1
430036	test	1	Rotation_invariant_image_seg	ST6GAL1
430036	test	0.933342	Classical_image_SDF	ST6GAL1
430036	test	1	Rotation_invariant_image_SDF	ST6GAL1
430036	test	0.999989	Rotation_invariant_pointcloud_SDF	ST6GAL1
430201	test	0.888721	Classical_image_seg	ST6GAL1
430201	test	0.962878	Rotation_invariant_image_seg	ST6GAL1
430201	test	0.918949	Classical_image_SDF	ST6GAL1
430201	test	0.99399	Rotation_invariant_image_SDF	ST6GAL1
430201	test	0.937441	Rotation_invariant_pointcloud_SDF	ST6GAL1
430203	test	0.991112	Classical_image_seg	ST6GAL1
430203	test	1	Rotation_invariant_image_seg	ST6GAL1
430203	test	0.919593	Classical_image_SDF	ST6GAL1
430203	test	1	Rotation_invariant_image_SDF	ST6GAL1
430203	test	0.978196	Rotation_invariant_pointcloud_SDF	ST6GAL1
430204	test	0.980827	Classical_image_seg	ST6GAL1
430204	test	0.992157	Rotation_invariant_image_seg	ST6GAL1
430204	test	0.998448	Classical_image_SDF	ST6GAL1
430204	test	0.968646	Rotation_invariant_image_SDF	ST6GAL1
430204	test	0.979442	Rotation_invariant_pointcloud_SDF	ST6GAL1
430356	test	0.601403	Classical_image_seg	ST6GAL1
430356	test	0.990587	Rotation_invariant_image_seg	ST6GAL1
430356	test	0.796142	Classical_image_SDF	ST6GAL1
430356	test	0.940179	Rotation_invariant_image_SDF	ST6GAL1
430356	test	0.84086	Rotation_invariant_pointcloud_SDF	ST6GAL1
430548	test	0.961906	Classical_image_seg	ST6GAL1
430548	test	0.999374	Rotation_invariant_image_seg	ST6GAL1
430548	test	0.993756	Classical_image_SDF	ST6GAL1
430548	test	1	Rotation_invariant_image_SDF	ST6GAL1
430548	test	1	Rotation_invariant_pointcloud_SDF	ST6GAL1
430927	test	0.734715	Classical_image_seg	ST6GAL1
430927	test	0.951557	Rotation_invariant_image_seg	ST6GAL1
430927	test	0.634652	Classical_image_SDF	ST6GAL1
430927	test	0.923607	Rotation_invariant_image_SDF	ST6GAL1
430927	test	0.778457	Rotation_invariant_pointcloud_SDF	ST6GAL1
431094	test	0.965733	Classical_image_seg	ST6GAL1
431094	test	0.994533	Rotation_invariant_image_seg	ST6GAL1
431094	test	0.983836	Classical_image_SDF	ST6GAL1
431094	test	0.951931	Rotation_invariant_image_SDF	ST6GAL1
431094	test	0.996307	Rotation_invariant_pointcloud_SDF	ST6GAL1
431102	test	0.993016	Classical_image_seg	ST6GAL1
431102	test	0.917075	Rotation_invariant_image_seg	ST6GAL1
431102	test	0.920818	Classical_image_SDF	ST6GAL1
431102	test	1	Rotation_invariant_image_SDF	ST6GAL1
431102	test	0.962155	Rotation_invariant_pointcloud_SDF	ST6GAL1
431104	test	0.52866	Classical_image_seg	ST6GAL1
431104	test	0.924251	Rotation_invariant_image_seg	ST6GAL1
431104	test	0.572377	Classical_image_SDF	ST6GAL1
431104	test	0.884625	Rotation_invariant_image_SDF	ST6GAL1
431104	test	0.846836	Rotation_invariant_pointcloud_SDF	ST6GAL1
431105	test	0.717004	Classical_image_seg	ST6GAL1
431105	test	0.982614	Rotation_invariant_image_seg	ST6GAL1
431105	test	0.797488	Classical_image_SDF	ST6GAL1
431105	test	0.950588	Rotation_invariant_image_SDF	ST6GAL1
431105	test	0.741139	Rotation_invariant_pointcloud_SDF	ST6GAL1
431296	test	0.906833	Classical_image_seg	ST6GAL1
431296	test	0.967745	Rotation_invariant_image_seg	ST6GAL1
431296	test	0.958996	Classical_image_SDF	ST6GAL1
431296	test	1	Rotation_invariant_image_SDF	ST6GAL1
431296	test	0.999043	Rotation_invariant_pointcloud_SDF	ST6GAL1
431303	test	0.565709	Classical_image_seg	ST6GAL1
431303	test	0.89192	Rotation_invariant_image_seg	ST6GAL1
431303	test	0.712281	Classical_image_SDF	ST6GAL1
431303	test	0.84535	Rotation_invariant_image_SDF	ST6GAL1
431303	test	0.880034	Rotation_invariant_pointcloud_SDF	ST6GAL1
431310	test	0.805375	Classical_image_seg	ST6GAL1
431310	test	0.966505	Rotation_invariant_image_seg	ST6GAL1
431310	test	0.961719	Classical_image_SDF	ST6GAL1
431310	test	1	Rotation_invariant_image_SDF	ST6GAL1
431310	test	0.965806	Rotation_invariant_pointcloud_SDF	ST6GAL1
431503	test	0.530549	Classical_image_seg	ST6GAL1
431503	test	0.898464	Rotation_invariant_image_seg	ST6GAL1
431503	test	0.536	Classical_image_SDF	ST6GAL1
431503	test	0.90441	Rotation_invariant_image_SDF	ST6GAL1
431503	test	0.684341	Rotation_invariant_pointcloud_SDF	ST6GAL1
431504	test	0.816332	Classical_image_seg	ST6GAL1
431504	test	0.892887	Rotation_invariant_image_seg	ST6GAL1
431504	test	0.807714	Classical_image_SDF	ST6GAL1
431504	test	0.92101	Rotation_invariant_image_SDF	ST6GAL1
431504	test	0.958478	Rotation_invariant_pointcloud_SDF	ST6GAL1
431718	test	0.954676	Classical_image_seg	ST6GAL1
431718	test	0.994667	Rotation_invariant_image_seg	ST6GAL1
431718	test	0.961082	Classical_image_SDF	ST6GAL1
431718	test	1	Rotation_invariant_image_SDF	ST6GAL1
431718	test	0.913322	Rotation_invariant_pointcloud_SDF	ST6GAL1
431923	test	0.422991	Classical_image_seg	ST6GAL1
431923	test	0.77589	Rotation_invariant_image_seg	ST6GAL1
431923	test	0.389139	Classical_image_SDF	ST6GAL1
431923	test	0.907886	Rotation_invariant_image_SDF	ST6GAL1
431923	test	0.555002	Rotation_invariant_pointcloud_SDF	ST6GAL1
431929	test	0.606653	Classical_image_seg	ST6GAL1
431929	test	0.881564	Rotation_invariant_image_seg	ST6GAL1
431929	test	0.560472	Classical_image_SDF	ST6GAL1
431929	test	0.920231	Rotation_invariant_image_SDF	ST6GAL1
431929	test	0.631647	Rotation_invariant_pointcloud_SDF	ST6GAL1
431930	test	0.72749	Classical_image_seg	ST6GAL1
431930	test	0.925128	Rotation_invariant_image_seg	ST6GAL1
431930	test	0.825684	Classical_image_SDF	ST6GAL1
431930	test	0.937806	Rotation_invariant_image_SDF	ST6GAL1
431930	test	0.844845	Rotation_invariant_pointcloud_SDF	ST6GAL1
431946	test	0.512113	Classical_image_seg	ST6GAL1
431946	test	0.919817	Rotation_invariant_image_seg	ST6GAL1
431946	test	0.728238	Classical_image_SDF	ST6GAL1
431946	test	0.854822	Rotation_invariant_image_SDF	ST6GAL1
431946	test	0.769607	Rotation_invariant_pointcloud_SDF	ST6GAL1
432392	test	0.492599	Classical_image_seg	ST6GAL1
432392	test	0.978537	Rotation_invariant_image_seg	ST6GAL1
432392	test	0.519081	Classical_image_SDF	ST6GAL1
432392	test	0.835849	Rotation_invariant_image_SDF	ST6GAL1
432392	test	0.656543	Rotation_invariant_pointcloud_SDF	ST6GAL1
432393	test	0.539357	Classical_image_seg	ST6GAL1
432393	test	0.776185	Rotation_invariant_image_seg	ST6GAL1
432393	test	0.791957	Classical_image_SDF	ST6GAL1
432393	test	0.816645	Rotation_invariant_image_SDF	ST6GAL1
432393	test	0.875196	Rotation_invariant_pointcloud_SDF	ST6GAL1
432498	test	0.967356	Classical_image_seg	ST6GAL1
432498	test	0.97121	Rotation_invariant_image_seg	ST6GAL1
432498	test	0.954507	Classical_image_SDF	ST6GAL1
432498	test	1	Rotation_invariant_image_SDF	ST6GAL1
432498	test	0.888347	Rotation_invariant_pointcloud_SDF	ST6GAL1
432499	test	0.949684	Classical_image_seg	ST6GAL1
432499	test	0.901076	Rotation_invariant_image_seg	ST6GAL1
432499	test	0.986954	Classical_image_SDF	ST6GAL1
432499	test	0.876436	Rotation_invariant_image_SDF	ST6GAL1
432499	test	0.999854	Rotation_invariant_pointcloud_SDF	ST6GAL1
432519	test	0.985266	Classical_image_seg	ST6GAL1
432519	test	0.877781	Rotation_invariant_image_seg	ST6GAL1
432519	test	0.993747	Classical_image_SDF	ST6GAL1
432519	test	0.942438	Rotation_invariant_image_SDF	ST6GAL1
432519	test	1	Rotation_invariant_pointcloud_SDF	ST6GAL1
432805	test	0.882645	Classical_image_seg	ST6GAL1
432805	test	1	Rotation_invariant_image_seg	ST6GAL1
432805	test	0.998815	Classical_image_SDF	ST6GAL1
432805	test	1	Rotation_invariant_image_SDF	ST6GAL1
432805	test	1	Rotation_invariant_pointcloud_SDF	ST6GAL1
432811	test	0.432085	Classical_image_seg	ST6GAL1
432811	test	0.811158	Rotation_invariant_image_seg	ST6GAL1
432811	test	0.509188	Classical_image_SDF	ST6GAL1
432811	test	0.780363	Rotation_invariant_image_SDF	ST6GAL1
432811	test	0.641542	Rotation_invariant_pointcloud_SDF	ST6GAL1
432820	test	0.688666	Classical_image_seg	ST6GAL1
432820	test	0.896678	Rotation_invariant_image_seg	ST6GAL1
432820	test	0.713215	Classical_image_SDF	ST6GAL1
432820	test	0.903115	Rotation_invariant_image_SDF	ST6GAL1
432820	test	0.795989	Rotation_invariant_pointcloud_SDF	ST6GAL1
432828	test	0.788657	Classical_image_seg	ST6GAL1
432828	test	0.960988	Rotation_invariant_image_seg	ST6GAL1
432828	test	0.938102	Classical_image_SDF	ST6GAL1
432828	test	0.95826	Rotation_invariant_image_SDF	ST6GAL1
432828	test	0.964263	Rotation_invariant_pointcloud_SDF	ST6GAL1
433016	test	0.821175	Classical_image_seg	ST6GAL1
433016	test	0.930843	Rotation_invariant_image_seg	ST6GAL1
433016	test	0.95273	Classical_image_SDF	ST6GAL1
433016	test	0.952792	Rotation_invariant_image_SDF	ST6GAL1
433016	test	0.917769	Rotation_invariant_pointcloud_SDF	ST6GAL1
433617	test	0.552046	Classical_image_seg	ST6GAL1
433617	test	0.956996	Rotation_invariant_image_seg	ST6GAL1
433617	test	0.734488	Classical_image_SDF	ST6GAL1
433617	test	0.938329	Rotation_invariant_image_SDF	ST6GAL1
433617	test	0.601591	Rotation_invariant_pointcloud_SDF	ST6GAL1
433618	test	0.799007	Classical_image_seg	ST6GAL1
433618	test	0.998478	Rotation_invariant_image_seg	ST6GAL1
433618	test	0.961724	Classical_image_SDF	ST6GAL1
433618	test	1	Rotation_invariant_image_SDF	ST6GAL1
433618	test	0.917998	Rotation_invariant_pointcloud_SDF	ST6GAL1
433622	test	0.605687	Classical_image_seg	ST6GAL1
433622	test	0.979671	Rotation_invariant_image_seg	ST6GAL1
433622	test	0.863627	Classical_image_SDF	ST6GAL1
433622	test	1	Rotation_invariant_image_SDF	ST6GAL1
433622	test	0.692854	Rotation_invariant_pointcloud_SDF	ST6GAL1
433627	test	0.777145	Classical_image_seg	ST6GAL1
433627	test	0.994276	Rotation_invariant_image_seg	ST6GAL1
433627	test	1	Classical_image_SDF	ST6GAL1
433627	test	1	Rotation_invariant_image_SDF	ST6GAL1
433627	test	0.978255	Rotation_invariant_pointcloud_SDF	ST6GAL1
433628	test	0.48581	Classical_image_seg	ST6GAL1
433628	test	0.946779	Rotation_invariant_image_seg	ST6GAL1
433628	test	0.484733	Classical_image_SDF	ST6GAL1
433628	test	0.779514	Rotation_invariant_image_SDF	ST6GAL1
433628	test	0.600675	Rotation_invariant_pointcloud_SDF	ST6GAL1
433629	test	0.473214	Classical_image_seg	ST6GAL1
433629	test	0.936235	Rotation_invariant_image_seg	ST6GAL1
433629	test	0.797932	Classical_image_SDF	ST6GAL1
433629	test	0.889088	Rotation_invariant_image_SDF	ST6GAL1
433629	test	0.806862	Rotation_invariant_pointcloud_SDF	ST6GAL1
433782	test	0.8353	Classical_image_seg	ST6GAL1
433782	test	0.824645	Rotation_invariant_image_seg	ST6GAL1
433782	test	0.992292	Classical_image_SDF	ST6GAL1
433782	test	0.947524	Rotation_invariant_image_SDF	ST6GAL1
433782	test	0.952215	Rotation_invariant_pointcloud_SDF	ST6GAL1
433783	test	0.875069	Classical_image_seg	ST6GAL1
433783	test	0.955425	Rotation_invariant_image_seg	ST6GAL1
433783	test	0.914521	Classical_image_SDF	ST6GAL1
433783	test	1	Rotation_invariant_image_SDF	ST6GAL1
433783	test	0.99512	Rotation_invariant_pointcloud_SDF	ST6GAL1
434068	test	0.966599	Classical_image_seg	ST6GAL1
434068	test	0.981495	Rotation_invariant_image_seg	ST6GAL1
434068	test	0.99884	Classical_image_SDF	ST6GAL1
434068	test	1	Rotation_invariant_image_SDF	ST6GAL1
434068	test	1	Rotation_invariant_pointcloud_SDF	ST6GAL1
434073	test	0.967756	Classical_image_seg	ST6GAL1
434073	test	0.920472	Rotation_invariant_image_seg	ST6GAL1
434073	test	1	Classical_image_SDF	ST6GAL1
434073	test	0.936756	Rotation_invariant_image_SDF	ST6GAL1
434073	test	0.95029	Rotation_invariant_pointcloud_SDF	ST6GAL1
434074	test	0.804125	Classical_image_seg	ST6GAL1
434074	test	0.969994	Rotation_invariant_image_seg	ST6GAL1
434074	test	0.955433	Classical_image_SDF	ST6GAL1
434074	test	0.982579	Rotation_invariant_image_SDF	ST6GAL1
434074	test	0.875449	Rotation_invariant_pointcloud_SDF	ST6GAL1
434077	test	0.78098	Classical_image_seg	ST6GAL1
434077	test	0.957551	Rotation_invariant_image_seg	ST6GAL1
434077	test	0.931743	Classical_image_SDF	ST6GAL1
434077	test	0.932766	Rotation_invariant_image_SDF	ST6GAL1
434077	test	0.934858	Rotation_invariant_pointcloud_SDF	ST6GAL1
434310	test	0.702175	Classical_image_seg	ST6GAL1
434310	test	0.987733	Rotation_invariant_image_seg	ST6GAL1
434310	test	0.941512	Classical_image_SDF	ST6GAL1
434310	test	0.998901	Rotation_invariant_image_SDF	ST6GAL1
434310	test	0.799008	Rotation_invariant_pointcloud_SDF	ST6GAL1
434595	test	0.926233	Classical_image_seg	ST6GAL1
434595	test	0.929324	Rotation_invariant_image_seg	ST6GAL1
434595	test	0.870592	Classical_image_SDF	ST6GAL1
434595	test	0.966435	Rotation_invariant_image_SDF	ST6GAL1
434595	test	0.859197	Rotation_invariant_pointcloud_SDF	ST6GAL1
434598	test	0.996069	Classical_image_seg	ST6GAL1
434598	test	0.999602	Rotation_invariant_image_seg	ST6GAL1
434598	test	0.999892	Classical_image_SDF	ST6GAL1
434598	test	1	Rotation_invariant_image_SDF	ST6GAL1
434598	test	0.966832	Rotation_invariant_pointcloud_SDF	ST6GAL1
434599	test	0.990628	Classical_image_seg	ST6GAL1
434599	test	0.999577	Rotation_invariant_image_seg	ST6GAL1
434599	test	1	Classical_image_SDF	ST6GAL1
434599	test	1	Rotation_invariant_image_SDF	ST6GAL1
434599	test	0.969865	Rotation_invariant_pointcloud_SDF	ST6GAL1
434624	test	0.677704	Classical_image_seg	ST6GAL1
434624	test	0.951245	Rotation_invariant_image_seg	ST6GAL1
434624	test	0.728256	Classical_image_SDF	ST6GAL1
434624	test	0.961129	Rotation_invariant_image_SDF	ST6GAL1
434624	test	0.906019	Rotation_invariant_pointcloud_SDF	ST6GAL1
434920	test	0.494939	Classical_image_seg	ST6GAL1
434920	test	0.81105	Rotation_invariant_image_seg	ST6GAL1
434920	test	0.463326	Classical_image_SDF	ST6GAL1
434920	test	0.799141	Rotation_invariant_image_SDF	ST6GAL1
434920	test	0.635019	Rotation_invariant_pointcloud_SDF	ST6GAL1
434923	test	0.957778	Classical_image_seg	ST6GAL1
434923	test	0.97493	Rotation_invariant_image_seg	ST6GAL1
434923	test	0.995724	Classical_image_SDF	ST6GAL1
434923	test	0.974421	Rotation_invariant_image_SDF	ST6GAL1
434923	test	0.99675	Rotation_invariant_pointcloud_SDF	ST6GAL1
434930	test	0.97054	Classical_image_seg	ST6GAL1
434930	test	0.991748	Rotation_invariant_image_seg	ST6GAL1
434930	test	0.901535	Classical_image_SDF	ST6GAL1
434930	test	1	Rotation_invariant_image_SDF	ST6GAL1
434930	test	0.991762	Rotation_invariant_pointcloud_SDF	ST6GAL1
434931	test	0.643346	Classical_image_seg	ST6GAL1
434931	test	0.923553	Rotation_invariant_image_seg	ST6GAL1
434931	test	0.690361	Classical_image_SDF	ST6GAL1
434931	test	0.992335	Rotation_invariant_image_SDF	ST6GAL1
434931	test	0.688561	Rotation_invariant_pointcloud_SDF	ST6GAL1
435517	test	0.733154	Classical_image_seg	ST6GAL1
435517	test	0.945988	Rotation_invariant_image_seg	ST6GAL1
435517	test	0.93464	Classical_image_SDF	ST6GAL1
435517	test	0.962763	Rotation_invariant_image_SDF	ST6GAL1
435517	test	0.898434	Rotation_invariant_pointcloud_SDF	ST6GAL1
435525	test	0.547835	Classical_image_seg	ST6GAL1
435525	test	0.8607	Rotation_invariant_image_seg	ST6GAL1
435525	test	0.625017	Classical_image_SDF	ST6GAL1
435525	test	0.85139	Rotation_invariant_image_SDF	ST6GAL1
435525	test	0.83325	Rotation_invariant_pointcloud_SDF	ST6GAL1
435530	test	0.436933	Classical_image_seg	ST6GAL1
435530	test	0.787413	Rotation_invariant_image_seg	ST6GAL1
435530	test	0.543434	Classical_image_SDF	ST6GAL1
435530	test	0.828492	Rotation_invariant_image_SDF	ST6GAL1
435530	test	0.79703	Rotation_invariant_pointcloud_SDF	ST6GAL1
436592	test	0.646299	Classical_image_seg	ST6GAL1
436592	test	0.931561	Rotation_invariant_image_seg	ST6GAL1
436592	test	0.900168	Classical_image_SDF	ST6GAL1
436592	test	0.957943	Rotation_invariant_image_SDF	ST6GAL1
436592	test	0.839385	Rotation_invariant_pointcloud_SDF	ST6GAL1
436899	test	0.765594	Classical_image_seg	ST6GAL1
436899	test	0.975362	Rotation_invariant_image_seg	ST6GAL1
436899	test	0.642909	Classical_image_SDF	ST6GAL1
436899	test	0.947708	Rotation_invariant_image_SDF	ST6GAL1
436899	test	0.697578	Rotation_invariant_pointcloud_SDF	ST6GAL1
437493	test	0.94278	Classical_image_seg	ST6GAL1
437493	test	0.998009	Rotation_invariant_image_seg	ST6GAL1
437493	test	0.991997	Classical_image_SDF	ST6GAL1
437493	test	1	Rotation_invariant_image_SDF	ST6GAL1
437493	test	0.987423	Rotation_invariant_pointcloud_SDF	ST6GAL1
437502	test	0.919424	Classical_image_seg	ST6GAL1
437502	test	0.945804	Rotation_invariant_image_seg	ST6GAL1
437502	test	0.990864	Classical_image_SDF	ST6GAL1
437502	test	1	Rotation_invariant_image_SDF	ST6GAL1
437502	test	0.999856	Rotation_invariant_pointcloud_SDF	ST6GAL1
437508	test	0.942015	Classical_image_seg	ST6GAL1
437508	test	0.989557	Rotation_invariant_image_seg	ST6GAL1
437508	test	0.998357	Classical_image_SDF	ST6GAL1
437508	test	1	Rotation_invariant_image_SDF	ST6GAL1
437508	test	1	Rotation_invariant_pointcloud_SDF	ST6GAL1
437937	test	0.665584	Classical_image_seg	ST6GAL1
437937	test	0.930807	Rotation_invariant_image_seg	ST6GAL1
437937	test	0.90734	Classical_image_SDF	ST6GAL1
437937	test	0.976927	Rotation_invariant_image_SDF	ST6GAL1
437937	test	0.750627	Rotation_invariant_pointcloud_SDF	ST6GAL1
437946	test	0.577545	Classical_image_seg	ST6GAL1
437946	test	0.779026	Rotation_invariant_image_seg	ST6GAL1
437946	test	0.525064	Classical_image_SDF	ST6GAL1
437946	test	0.946558	Rotation_invariant_image_SDF	ST6GAL1
437946	test	0.549242	Rotation_invariant_pointcloud_SDF	ST6GAL1
437965	test	0.465193	Classical_image_seg	ST6GAL1
437965	test	0.759696	Rotation_invariant_image_seg	ST6GAL1
437965	test	0.656821	Classical_image_SDF	ST6GAL1
437965	test	0.964138	Rotation_invariant_image_SDF	ST6GAL1
437965	test	0.607911	Rotation_invariant_pointcloud_SDF	ST6GAL1
438077	test	0.475383	Classical_image_seg	ST6GAL1
438077	test	0.832757	Rotation_invariant_image_seg	ST6GAL1
438077	test	0.420136	Classical_image_SDF	ST6GAL1
438077	test	0.987264	Rotation_invariant_image_SDF	ST6GAL1
438077	test	0.589513	Rotation_invariant_pointcloud_SDF	ST6GAL1
438302	test	0.934434	Classical_image_seg	ST6GAL1
438302	test	0.999205	Rotation_invariant_image_seg	ST6GAL1
438302	test	0.93061	Classical_image_SDF	ST6GAL1
438302	test	1	Rotation_invariant_image_SDF	ST6GAL1
438302	test	0.931733	Rotation_invariant_pointcloud_SDF	ST6GAL1
438511	test	0.995821	Classical_image_seg	ST6GAL1
438511	test	0.965825	Rotation_invariant_image_seg	ST6GAL1
438511	test	0.953481	Classical_image_SDF	ST6GAL1
438511	test	1	Rotation_invariant_image_SDF	ST6GAL1
438511	test	1	Rotation_invariant_pointcloud_SDF	ST6GAL1
438527	test	0.856338	Classical_image_seg	ST6GAL1
438527	test	0.933059	Rotation_invariant_image_seg	ST6GAL1
438527	test	0.831194	Classical_image_SDF	ST6GAL1
438527	test	0.973557	Rotation_invariant_image_SDF	ST6GAL1
438527	test	0.892721	Rotation_invariant_pointcloud_SDF	ST6GAL1
438843	test	0.678961	Classical_image_seg	ST6GAL1
438843	test	0.957864	Rotation_invariant_image_seg	ST6GAL1
438843	test	0.747207	Classical_image_SDF	ST6GAL1
438843	test	0.93655	Rotation_invariant_image_SDF	ST6GAL1
438843	test	0.792546	Rotation_invariant_pointcloud_SDF	ST6GAL1
438845	test	0.925422	Classical_image_seg	ST6GAL1
438845	test	0.999708	Rotation_invariant_image_seg	ST6GAL1
438845	test	0.983528	Classical_image_SDF	ST6GAL1
438845	test	1	Rotation_invariant_image_SDF	ST6GAL1
438845	test	0.825759	Rotation_invariant_pointcloud_SDF	ST6GAL1
439246	test	0.928894	Classical_image_seg	ST6GAL1
439246	test	0.915904	Rotation_invariant_image_seg	ST6GAL1
439246	test	0.73485	Classical_image_SDF	ST6GAL1
439246	test	1	Rotation_invariant_image_SDF	ST6GAL1
439246	test	0.793754	Rotation_invariant_pointcloud_SDF	ST6GAL1
439247	test	0.960511	Classical_image_seg	ST6GAL1
439247	test	0.974249	Rotation_invariant_image_seg	ST6GAL1
439247	test	0.994965	Classical_image_SDF	ST6GAL1
439247	test	0.970223	Rotation_invariant_image_SDF	ST6GAL1
439247	test	1	Rotation_invariant_pointcloud_SDF	ST6GAL1
439463	test	0.535645	Classical_image_seg	ST6GAL1
439463	test	0.868815	Rotation_invariant_image_seg	ST6GAL1
439463	test	0.668446	Classical_image_SDF	ST6GAL1
439463	test	0.973507	Rotation_invariant_image_SDF	ST6GAL1
439463	test	0.77986	Rotation_invariant_pointcloud_SDF	ST6GAL1
439469	test	0.576406	Classical_image_seg	ST6GAL1
439469	test	0.894661	Rotation_invariant_image_seg	ST6GAL1
439469	test	0.538205	Classical_image_SDF	ST6GAL1
439469	test	0.876438	Rotation_invariant_image_SDF	ST6GAL1
439469	test	0.774016	Rotation_invariant_pointcloud_SDF	ST6GAL1
439488	test	0.87387	Classical_image_seg	ST6GAL1
439488	test	0.817172	Rotation_invariant_image_seg	ST6GAL1
439488	test	0.864005	Classical_image_SDF	ST6GAL1
439488	test	0.828564	Rotation_invariant_image_SDF	ST6GAL1
439488	test	0.886383	Rotation_invariant_pointcloud_SDF	ST6GAL1
439667	test	0.753024	Classical_image_seg	ST6GAL1
439667	test	0.935475	Rotation_invariant_image_seg	ST6GAL1
439667	test	0.670298	Classical_image_SDF	ST6GAL1
439667	test	0.828637	Rotation_invariant_image_SDF	ST6GAL1
439667	test	0.976277	Rotation_invariant_pointcloud_SDF	ST6GAL1
441237	test	0.829776	Classical_image_seg	ST6GAL1
441237	test	0.805583	Rotation_invariant_image_seg	ST6GAL1
441237	test	0.792414	Classical_image_SDF	ST6GAL1
441237	test	0.74435	Rotation_invariant_image_SDF	ST6GAL1
441237	test	0.87945	Rotation_invariant_pointcloud_SDF	ST6GAL1
441247	test	0.845267	Classical_image_seg	ST6GAL1
441247	test	0.919516	Rotation_invariant_image_seg	ST6GAL1
441247	test	0.998732	Classical_image_SDF	ST6GAL1
441247	test	0.931421	Rotation_invariant_image_SDF	ST6GAL1
441247	test	0.886504	Rotation_invariant_pointcloud_SDF	ST6GAL1
441249	test	0.649905	Classical_image_seg	ST6GAL1
441249	test	0.875622	Rotation_invariant_image_seg	ST6GAL1
441249	test	0.841987	Classical_image_SDF	ST6GAL1
441249	test	0.937286	Rotation_invariant_image_SDF	ST6GAL1
441249	test	0.897534	Rotation_invariant_pointcloud_SDF	ST6GAL1
441363	test	0.985975	Classical_image_seg	ST6GAL1
441363	test	1	Rotation_invariant_image_seg	ST6GAL1
441363	test	0.982383	Classical_image_SDF	ST6GAL1
441363	test	1	Rotation_invariant_image_SDF	ST6GAL1
441363	test	0.999938	Rotation_invariant_pointcloud_SDF	ST6GAL1
441369	test	0.450299	Classical_image_seg	ST6GAL1
441369	test	0.977463	Rotation_invariant_image_seg	ST6GAL1
441369	test	0.675742	Classical_image_SDF	ST6GAL1
441369	test	0.882515	Rotation_invariant_image_SDF	ST6GAL1
441369	test	0.9755	Rotation_invariant_pointcloud_SDF	ST6GAL1
441458	test	0.954957	Classical_image_seg	ST6GAL1
441458	test	0.990184	Rotation_invariant_image_seg	ST6GAL1
441458	test	1	Classical_image_SDF	ST6GAL1
441458	test	0.943843	Rotation_invariant_image_SDF	ST6GAL1
441458	test	0.974521	Rotation_invariant_pointcloud_SDF	ST6GAL1
441625	test	0.930801	Classical_image_seg	ST6GAL1
441625	test	0.938697	Rotation_invariant_image_seg	ST6GAL1
441625	test	0.966939	Classical_image_SDF	ST6GAL1
441625	test	1	Rotation_invariant_image_SDF	ST6GAL1
441625	test	0.911864	Rotation_invariant_pointcloud_SDF	ST6GAL1
441637	test	0.843003	Classical_image_seg	ST6GAL1
441637	test	0.91236	Rotation_invariant_image_seg	ST6GAL1
441637	test	0.75498	Classical_image_SDF	ST6GAL1
441637	test	1	Rotation_invariant_image_SDF	ST6GAL1
441637	test	0.947482	Rotation_invariant_pointcloud_SDF	ST6GAL1
441653	test	0.475137	Classical_image_seg	ST6GAL1
441653	test	0.796548	Rotation_invariant_image_seg	ST6GAL1
441653	test	0.442049	Classical_image_SDF	ST6GAL1
441653	test	0.795685	Rotation_invariant_image_SDF	ST6GAL1
441653	test	0.665782	Rotation_invariant_pointcloud_SDF	ST6GAL1
441738	test	0.69258	Classical_image_seg	ST6GAL1
441738	test	0.92014	Rotation_invariant_image_seg	ST6GAL1
441738	test	0.958877	Classical_image_SDF	ST6GAL1
441738	test	0.935066	Rotation_invariant_image_SDF	ST6GAL1
441738	test	0.855675	Rotation_invariant_pointcloud_SDF	ST6GAL1
441859	test	0.703636	Classical_image_seg	ST6GAL1
441859	test	0.956503	Rotation_invariant_image_seg	ST6GAL1
441859	test	0.897877	Classical_image_SDF	ST6GAL1
441859	test	0.951669	Rotation_invariant_image_SDF	ST6GAL1
441859	test	0.814518	Rotation_invariant_pointcloud_SDF	ST6GAL1
441958	test	0.58015	Classical_image_seg	ST6GAL1
441958	test	0.999291	Rotation_invariant_image_seg	ST6GAL1
441958	test	0.677696	Classical_image_SDF	ST6GAL1
441958	test	1	Rotation_invariant_image_SDF	ST6GAL1
441958	test	0.722658	Rotation_invariant_pointcloud_SDF	ST6GAL1
442065	test	0.633042	Classical_image_seg	ST6GAL1
442065	test	0.841721	Rotation_invariant_image_seg	ST6GAL1
442065	test	0.624264	Classical_image_SDF	ST6GAL1
442065	test	0.90442	Rotation_invariant_image_SDF	ST6GAL1
442065	test	0.850266	Rotation_invariant_pointcloud_SDF	ST6GAL1
442068	test	0.95804	Classical_image_seg	ST6GAL1
442068	test	0.975568	Rotation_invariant_image_seg	ST6GAL1
442068	test	0.9581	Classical_image_SDF	ST6GAL1
442068	test	1	Rotation_invariant_image_SDF	ST6GAL1
442068	test	0.994802	Rotation_invariant_pointcloud_SDF	ST6GAL1
442138	test	0.859884	Classical_image_seg	ST6GAL1
442138	test	1	Rotation_invariant_image_seg	ST6GAL1
442138	test	1	Classical_image_SDF	ST6GAL1
442138	test	1	Rotation_invariant_image_SDF	ST6GAL1
442138	test	0.948055	Rotation_invariant_pointcloud_SDF	ST6GAL1
442140	test	0.797561	Classical_image_seg	ST6GAL1
442140	test	0.932258	Rotation_invariant_image_seg	ST6GAL1
442140	test	0.744058	Classical_image_SDF	ST6GAL1
442140	test	0.954568	Rotation_invariant_image_SDF	ST6GAL1
442140	test	0.98139	Rotation_invariant_pointcloud_SDF	ST6GAL1
442154	test	0.980383	Classical_image_seg	ST6GAL1
442154	test	0.994964	Rotation_invariant_image_seg	ST6GAL1
442154	test	0.999734	Classical_image_SDF	ST6GAL1
442154	test	1	Rotation_invariant_image_SDF	ST6GAL1
442154	test	1	Rotation_invariant_pointcloud_SDF	ST6GAL1
442155	test	0.971846	Classical_image_seg	ST6GAL1
442155	test	1	Rotation_invariant_image_seg	ST6GAL1
442155	test	1	Classical_image_SDF	ST6GAL1
442155	test	1	Rotation_invariant_image_SDF	ST6GAL1
442155	test	1	Rotation_invariant_pointcloud_SDF	ST6GAL1
442156	test	0.99569	Classical_image_seg	ST6GAL1
442156	test	0.980093	Rotation_invariant_image_seg	ST6GAL1
442156	test	0.969688	Classical_image_SDF	ST6GAL1
442156	test	1	Rotation_invariant_image_SDF	ST6GAL1
442156	test	0.944685	Rotation_invariant_pointcloud_SDF	ST6GAL1
442236	test	0.72386	Classical_image_seg	ST6GAL1
442236	test	0.940592	Rotation_invariant_image_seg	ST6GAL1
442236	test	0.619924	Classical_image_SDF	ST6GAL1
442236	test	0.962507	Rotation_invariant_image_SDF	ST6GAL1
442236	test	0.623108	Rotation_invariant_pointcloud_SDF	ST6GAL1
442240	test	0.779691	Classical_image_seg	ST6GAL1
442240	test	0.974873	Rotation_invariant_image_seg	ST6GAL1
442240	test	0.974617	Classical_image_SDF	ST6GAL1
442240	test	0.933442	Rotation_invariant_image_SDF	ST6GAL1
442240	test	0.987059	Rotation_invariant_pointcloud_SDF	ST6GAL1
442325	test	0.962434	Classical_image_seg	ST6GAL1
442325	test	1	Rotation_invariant_image_seg	ST6GAL1
442325	test	0.980076	Classical_image_SDF	ST6GAL1
442325	test	1	Rotation_invariant_image_SDF	ST6GAL1
442325	test	1	Rotation_invariant_pointcloud_SDF	ST6GAL1
442329	test	0.677825	Classical_image_seg	ST6GAL1
442329	test	0.99646	Rotation_invariant_image_seg	ST6GAL1
442329	test	1	Classical_image_SDF	ST6GAL1
442329	test	1	Rotation_invariant_image_SDF	ST6GAL1
442329	test	1	Rotation_invariant_pointcloud_SDF	ST6GAL1
442406	test	0.710524	Classical_image_seg	ST6GAL1
442406	test	0.917532	Rotation_invariant_image_seg	ST6GAL1
442406	test	0.841588	Classical_image_SDF	ST6GAL1
442406	test	0.996712	Rotation_invariant_image_SDF	ST6GAL1
442406	test	0.905369	Rotation_invariant_pointcloud_SDF	ST6GAL1
442419	test	0.839238	Classical_image_seg	ST6GAL1
442419	test	0.889171	Rotation_invariant_image_seg	ST6GAL1
442419	test	0.876225	Classical_image_SDF	ST6GAL1
442419	test	0.949138	Rotation_invariant_image_SDF	ST6GAL1
442419	test	0.91894	Rotation_invariant_pointcloud_SDF	ST6GAL1
442888	test	0.965133	Classical_image_seg	ST6GAL1
442888	test	0.954463	Rotation_invariant_image_seg	ST6GAL1
442888	test	0.909406	Classical_image_SDF	ST6GAL1
442888	test	0.955974	Rotation_invariant_image_SDF	ST6GAL1
442888	test	0.994807	Rotation_invariant_pointcloud_SDF	ST6GAL1
442959	test	0.898911	Classical_image_seg	ST6GAL1
442959	test	0.968784	Rotation_invariant_image_seg	ST6GAL1
442959	test	0.992571	Classical_image_SDF	ST6GAL1
442959	test	1	Rotation_invariant_image_SDF	ST6GAL1
442959	test	0.990516	Rotation_invariant_pointcloud_SDF	ST6GAL1
442981	test	0.931695	Classical_image_seg	ST6GAL1
442981	test	0.908692	Rotation_invariant_image_seg	ST6GAL1
442981	test	0.989182	Classical_image_SDF	ST6GAL1
442981	test	1	Rotation_invariant_image_SDF	ST6GAL1
442981	test	0.996655	Rotation_invariant_pointcloud_SDF	ST6GAL1
443055	test	0.652905	Classical_image_seg	ST6GAL1
443055	test	0.821117	Rotation_invariant_image_seg	ST6GAL1
443055	test	0.671175	Classical_image_SDF	ST6GAL1
443055	test	0.973635	Rotation_invariant_image_SDF	ST6GAL1
443055	test	0.840147	Rotation_invariant_pointcloud_SDF	ST6GAL1
443063	test	0.990952	Classical_image_seg	ST6GAL1
443063	test	0.999107	Rotation_invariant_image_seg	ST6GAL1
443063	test	0.979492	Classical_image_SDF	ST6GAL1
443063	test	1	Rotation_invariant_image_SDF	ST6GAL1
443063	test	1	Rotation_invariant_pointcloud_SDF	ST6GAL1
443241	test	0.719603	Classical_image_seg	ST6GAL1
443241	test	0.952131	Rotation_invariant_image_seg	ST6GAL1
443241	test	0.683627	Classical_image_SDF	ST6GAL1
443241	test	1	Rotation_invariant_image_SDF	ST6GAL1
443241	test	0.682601	Rotation_invariant_pointcloud_SDF	ST6GAL1
443244	test	0.991065	Classical_image_seg	ST6GAL1
443244	test	0.958901	Rotation_invariant_image_seg	ST6GAL1
443244	test	0.989652	Classical_image_SDF	ST6GAL1
443244	test	1	Rotation_invariant_image_SDF	ST6GAL1
443244	test	0.956095	Rotation_invariant_pointcloud_SDF	ST6GAL1
443323	test	0.82983	Classical_image_seg	ST6GAL1
443323	test	0.999319	Rotation_invariant_image_seg	ST6GAL1
443323	test	0.848722	Classical_image_SDF	ST6GAL1
443323	test	1	Rotation_invariant_image_SDF	ST6GAL1
443323	test	0.89495	Rotation_invariant_pointcloud_SDF	ST6GAL1
443325	test	0.581909	Classical_image_seg	ST6GAL1
443325	test	0.948183	Rotation_invariant_image_seg	ST6GAL1
443325	test	0.638808	Classical_image_SDF	ST6GAL1
443325	test	0.912308	Rotation_invariant_image_SDF	ST6GAL1
443325	test	0.795505	Rotation_invariant_pointcloud_SDF	ST6GAL1
443328	test	0.989381	Classical_image_seg	ST6GAL1
443328	test	0.975346	Rotation_invariant_image_seg	ST6GAL1
443328	test	0.979581	Classical_image_SDF	ST6GAL1
443328	test	1	Rotation_invariant_image_SDF	ST6GAL1
443328	test	0.991293	Rotation_invariant_pointcloud_SDF	ST6GAL1
443423	test	0.900023	Classical_image_seg	ST6GAL1
443423	test	0.83628	Rotation_invariant_image_seg	ST6GAL1
443423	test	0.909556	Classical_image_SDF	ST6GAL1
443423	test	0.868795	Rotation_invariant_image_SDF	ST6GAL1
443423	test	0.917106	Rotation_invariant_pointcloud_SDF	ST6GAL1
443433	test	0.960521	Classical_image_seg	ST6GAL1
443433	test	0.970346	Rotation_invariant_image_seg	ST6GAL1
443433	test	0.940525	Classical_image_SDF	ST6GAL1
443433	test	0.980245	Rotation_invariant_image_SDF	ST6GAL1
443433	test	0.955691	Rotation_invariant_pointcloud_SDF	ST6GAL1
443439	test	0.767218	Classical_image_seg	ST6GAL1
443439	test	0.947418	Rotation_invariant_image_seg	ST6GAL1
443439	test	1	Classical_image_SDF	ST6GAL1
443439	test	1	Rotation_invariant_image_SDF	ST6GAL1
443439	test	0.889993	Rotation_invariant_pointcloud_SDF	ST6GAL1
443526	test	0.81084	Classical_image_seg	ST6GAL1
443526	test	0.988464	Rotation_invariant_image_seg	ST6GAL1
443526	test	0.949621	Classical_image_SDF	ST6GAL1
443526	test	1	Rotation_invariant_image_SDF	ST6GAL1
443526	test	0.903869	Rotation_invariant_pointcloud_SDF	ST6GAL1
443635	test	0.774472	Classical_image_seg	ST6GAL1
443635	test	0.984821	Rotation_invariant_image_seg	ST6GAL1
443635	test	0.830609	Classical_image_SDF	ST6GAL1
443635	test	1	Rotation_invariant_image_SDF	ST6GAL1
443635	test	0.785229	Rotation_invariant_pointcloud_SDF	ST6GAL1
443636	test	0.526164	Classical_image_seg	ST6GAL1
443636	test	0.860282	Rotation_invariant_image_seg	ST6GAL1
443636	test	0.765065	Classical_image_SDF	ST6GAL1
443636	test	1	Rotation_invariant_image_SDF	ST6GAL1
443636	test	0.923859	Rotation_invariant_pointcloud_SDF	ST6GAL1
443640	test	0.851316	Classical_image_seg	ST6GAL1
443640	test	0.999916	Rotation_invariant_image_seg	ST6GAL1
443640	test	0.898795	Classical_image_SDF	ST6GAL1
443640	test	0.962752	Rotation_invariant_image_SDF	ST6GAL1
443640	test	0.92042	Rotation_invariant_pointcloud_SDF	ST6GAL1
443694	test	0.708195	Classical_image_seg	ST6GAL1
443694	test	0.875565	Rotation_invariant_image_seg	ST6GAL1
443694	test	0.657354	Classical_image_SDF	ST6GAL1
443694	test	0.855128	Rotation_invariant_image_SDF	ST6GAL1
443694	test	0.668704	Rotation_invariant_pointcloud_SDF	ST6GAL1
443698	test	0.999892	Classical_image_seg	ST6GAL1
443698	test	0.961692	Rotation_invariant_image_seg	ST6GAL1
443698	test	0.960211	Classical_image_SDF	ST6GAL1
443698	test	1	Rotation_invariant_image_SDF	ST6GAL1
443698	test	0.942184	Rotation_invariant_pointcloud_SDF	ST6GAL1
443711	test	0.880716	Classical_image_seg	ST6GAL1
443711	test	0.969076	Rotation_invariant_image_seg	ST6GAL1
443711	test	0.945705	Classical_image_SDF	ST6GAL1
443711	test	1	Rotation_invariant_image_SDF	ST6GAL1
443711	test	0.900055	Rotation_invariant_pointcloud_SDF	ST6GAL1
443727	test	0.678556	Classical_image_seg	ST6GAL1
443727	test	0.910752	Rotation_invariant_image_seg	ST6GAL1
443727	test	0.971379	Classical_image_SDF	ST6GAL1
443727	test	0.934353	Rotation_invariant_image_SDF	ST6GAL1
443727	test	1	Rotation_invariant_pointcloud_SDF	ST6GAL1
443792	test	0.895902	Classical_image_seg	ST6GAL1
443792	test	0.959106	Rotation_invariant_image_seg	ST6GAL1
443792	test	0.932621	Classical_image_SDF	ST6GAL1
443792	test	1	Rotation_invariant_image_SDF	ST6GAL1
443792	test	0.92668	Rotation_invariant_pointcloud_SDF	ST6GAL1
443797	test	0.97137	Classical_image_seg	ST6GAL1
443797	test	0.955366	Rotation_invariant_image_seg	ST6GAL1
443797	test	0.972451	Classical_image_SDF	ST6GAL1
443797	test	1	Rotation_invariant_image_SDF	ST6GAL1
443797	test	0.939382	Rotation_invariant_pointcloud_SDF	ST6GAL1
443909	test	0.575508	Classical_image_seg	ST6GAL1
443909	test	0.915692	Rotation_invariant_image_seg	ST6GAL1
443909	test	0.984952	Classical_image_SDF	ST6GAL1
443909	test	0.964045	Rotation_invariant_image_SDF	ST6GAL1
443909	test	0.779318	Rotation_invariant_pointcloud_SDF	ST6GAL1
443921	test	0.692807	Classical_image_seg	ST6GAL1
443921	test	0.991826	Rotation_invariant_image_seg	ST6GAL1
443921	test	0.708518	Classical_image_SDF	ST6GAL1
443921	test	0.969355	Rotation_invariant_image_SDF	ST6GAL1
443921	test	0.603132	Rotation_invariant_pointcloud_SDF	ST6GAL1
444112	test	0.942099	Classical_image_seg	ST6GAL1
444112	test	0.993855	Rotation_invariant_image_seg	ST6GAL1
444112	test	0.994125	Classical_image_SDF	ST6GAL1
444112	test	1	Rotation_invariant_image_SDF	ST6GAL1
444112	test	0.996637	Rotation_invariant_pointcloud_SDF	ST6GAL1
444114	test	0.915388	Classical_image_seg	ST6GAL1
444114	test	0.98431	Rotation_invariant_image_seg	ST6GAL1
444114	test	0.917915	Classical_image_SDF	ST6GAL1
444114	test	1	Rotation_invariant_image_SDF	ST6GAL1
444114	test	0.948281	Rotation_invariant_pointcloud_SDF	ST6GAL1
444116	test	0.957733	Classical_image_seg	ST6GAL1
444116	test	0.987097	Rotation_invariant_image_seg	ST6GAL1
444116	test	1	Classical_image_SDF	ST6GAL1
444116	test	1	Rotation_invariant_image_SDF	ST6GAL1
444116	test	0.989177	Rotation_invariant_pointcloud_SDF	ST6GAL1
444193	test	0.723877	Classical_image_seg	ST6GAL1
444193	test	0.984356	Rotation_invariant_image_seg	ST6GAL1
444193	test	0.967078	Classical_image_SDF	ST6GAL1
444193	test	0.992264	Rotation_invariant_image_SDF	ST6GAL1
444193	test	0.971164	Rotation_invariant_pointcloud_SDF	ST6GAL1
444213	test	0.940242	Classical_image_seg	ST6GAL1
444213	test	0.99924	Rotation_invariant_image_seg	ST6GAL1
444213	test	1	Classical_image_SDF	ST6GAL1
444213	test	1	Rotation_invariant_image_SDF	ST6GAL1
444213	test	0.935084	Rotation_invariant_pointcloud_SDF	ST6GAL1
444301	test	0.954748	Classical_image_seg	ST6GAL1
444301	test	0.821948	Rotation_invariant_image_seg	ST6GAL1
444301	test	0.845963	Classical_image_SDF	ST6GAL1
444301	test	1	Rotation_invariant_image_SDF	ST6GAL1
444301	test	0.999927	Rotation_invariant_pointcloud_SDF	ST6GAL1
444480	test	0.821312	Classical_image_seg	ST6GAL1
444480	test	0.967913	Rotation_invariant_image_seg	ST6GAL1
444480	test	0.868026	Classical_image_SDF	ST6GAL1
444480	test	0.960769	Rotation_invariant_image_SDF	ST6GAL1
444480	test	0.895263	Rotation_invariant_pointcloud_SDF	ST6GAL1
444489	test	0.764751	Classical_image_seg	ST6GAL1
444489	test	0.947948	Rotation_invariant_image_seg	ST6GAL1
444489	test	0.860597	Classical_image_SDF	ST6GAL1
444489	test	0.956505	Rotation_invariant_image_SDF	ST6GAL1
444489	test	0.843353	Rotation_invariant_pointcloud_SDF	ST6GAL1
444498	test	0.975711	Classical_image_seg	ST6GAL1
444498	test	0.977397	Rotation_invariant_image_seg	ST6GAL1
444498	test	0.993469	Classical_image_SDF	ST6GAL1
444498	test	0.912119	Rotation_invariant_image_SDF	ST6GAL1
444498	test	1	Rotation_invariant_pointcloud_SDF	ST6GAL1
444681	test	0.941941	Classical_image_seg	ST6GAL1
444681	test	0.910098	Rotation_invariant_image_seg	ST6GAL1
444681	test	0.99523	Classical_image_SDF	ST6GAL1
444681	test	1	Rotation_invariant_image_SDF	ST6GAL1
444681	test	0.970687	Rotation_invariant_pointcloud_SDF	ST6GAL1
444687	test	0.494088	Classical_image_seg	ST6GAL1
444687	test	0.976096	Rotation_invariant_image_seg	ST6GAL1
444687	test	0.509542	Classical_image_SDF	ST6GAL1
444687	test	0.903649	Rotation_invariant_image_SDF	ST6GAL1
444687	test	0.740498	Rotation_invariant_pointcloud_SDF	ST6GAL1
444695	test	0.768402	Classical_image_seg	ST6GAL1
444695	test	0.946888	Rotation_invariant_image_seg	ST6GAL1
444695	test	0.8963	Classical_image_SDF	ST6GAL1
444695	test	0.922308	Rotation_invariant_image_SDF	ST6GAL1
444695	test	0.988979	Rotation_invariant_pointcloud_SDF	ST6GAL1
444696	test	0.944842	Classical_image_seg	ST6GAL1
444696	test	0.998368	Rotation_invariant_image_seg	ST6GAL1
444696	test	0.915628	Classical_image_SDF	ST6GAL1
444696	test	1	Rotation_invariant_image_SDF	ST6GAL1
444696	test	0.976853	Rotation_invariant_pointcloud_SDF	ST6GAL1
444777	test	0.597095	Classical_image_seg	ST6GAL1
444777	test	0.903987	Rotation_invariant_image_seg	ST6GAL1
444777	test	0.513187	Classical_image_SDF	ST6GAL1
444777	test	0.908867	Rotation_invariant_image_SDF	ST6GAL1
444777	test	0.773528	Rotation_invariant_pointcloud_SDF	ST6GAL1
444785	test	1	Classical_image_seg	ST6GAL1
444785	test	1	Rotation_invariant_image_seg	ST6GAL1
444785	test	0.999174	Classical_image_SDF	ST6GAL1
444785	test	1	Rotation_invariant_image_SDF	ST6GAL1
444785	test	0.966461	Rotation_invariant_pointcloud_SDF	ST6GAL1
444788	test	0.808729	Classical_image_seg	ST6GAL1
444788	test	0.988391	Rotation_invariant_image_seg	ST6GAL1
444788	test	0.90611	Classical_image_SDF	ST6GAL1
444788	test	1	Rotation_invariant_image_SDF	ST6GAL1
444788	test	0.872909	Rotation_invariant_pointcloud_SDF	ST6GAL1
444873	test	0.974617	Classical_image_seg	ST6GAL1
444873	test	0.991714	Rotation_invariant_image_seg	ST6GAL1
444873	test	1	Classical_image_SDF	ST6GAL1
444873	test	1	Rotation_invariant_image_SDF	ST6GAL1
444873	test	1	Rotation_invariant_pointcloud_SDF	ST6GAL1
444983	test	0.91411	Classical_image_seg	ST6GAL1
444983	test	0.976519	Rotation_invariant_image_seg	ST6GAL1
444983	test	0.993611	Classical_image_SDF	ST6GAL1
444983	test	1	Rotation_invariant_image_SDF	ST6GAL1
444983	test	0.98908	Rotation_invariant_pointcloud_SDF	ST6GAL1
445078	test	0.995615	Classical_image_seg	ST6GAL1
445078	test	0.994899	Rotation_invariant_image_seg	ST6GAL1
445078	test	0.996884	Classical_image_SDF	ST6GAL1
445078	test	1	Rotation_invariant_image_SDF	ST6GAL1
445078	test	0.963354	Rotation_invariant_pointcloud_SDF	ST6GAL1
445164	test	0.448609	Classical_image_seg	ST6GAL1
445164	test	0.662111	Rotation_invariant_image_seg	ST6GAL1
445164	test	0.300202	Classical_image_SDF	ST6GAL1
445164	test	0.623123	Rotation_invariant_image_SDF	ST6GAL1
445164	test	0.567515	Rotation_invariant_pointcloud_SDF	ST6GAL1
445181	test	0.868305	Classical_image_seg	ST6GAL1
445181	test	0.884002	Rotation_invariant_image_seg	ST6GAL1
445181	test	0.968605	Classical_image_SDF	ST6GAL1
445181	test	1	Rotation_invariant_image_SDF	ST6GAL1
445181	test	0.875165	Rotation_invariant_pointcloud_SDF	ST6GAL1
445282	test	0.585877	Classical_image_seg	ST6GAL1
445282	test	0.919586	Rotation_invariant_image_seg	ST6GAL1
445282	test	0.64635	Classical_image_SDF	ST6GAL1
445282	test	0.999432	Rotation_invariant_image_SDF	ST6GAL1
445282	test	0.624429	Rotation_invariant_pointcloud_SDF	ST6GAL1
445367	test	0.957121	Classical_image_seg	ST6GAL1
445367	test	1	Rotation_invariant_image_seg	ST6GAL1
445367	test	0.993382	Classical_image_SDF	ST6GAL1
445367	test	1	Rotation_invariant_image_SDF	ST6GAL1
445367	test	0.998337	Rotation_invariant_pointcloud_SDF	ST6GAL1
445379	test	0.979884	Classical_image_seg	ST6GAL1
445379	test	1	Rotation_invariant_image_seg	ST6GAL1
445379	test	0.965757	Classical_image_SDF	ST6GAL1
445379	test	0.986182	Rotation_invariant_image_SDF	ST6GAL1
445379	test	0.926341	Rotation_invariant_pointcloud_SDF	ST6GAL1
445454	test	0.750292	Classical_image_seg	ST6GAL1
445454	test	0.744338	Rotation_invariant_image_seg	ST6GAL1
445454	test	0.746862	Classical_image_SDF	ST6GAL1
445454	test	0.980204	Rotation_invariant_image_SDF	ST6GAL1
445454	test	0.840723	Rotation_invariant_pointcloud_SDF	ST6GAL1
445465	test	0.923836	Classical_image_seg	ST6GAL1
445465	test	0.957883	Rotation_invariant_image_seg	ST6GAL1
445465	test	0.97339	Classical_image_SDF	ST6GAL1
445465	test	1	Rotation_invariant_image_SDF	ST6GAL1
445465	test	0.916607	Rotation_invariant_pointcloud_SDF	ST6GAL1
445467	test	0.902891	Classical_image_seg	ST6GAL1
445467	test	0.935889	Rotation_invariant_image_seg	ST6GAL1
445467	test	0.929699	Classical_image_SDF	ST6GAL1
445467	test	0.984569	Rotation_invariant_image_SDF	ST6GAL1
445467	test	0.962576	Rotation_invariant_pointcloud_SDF	ST6GAL1
445484	test	0.503729	Classical_image_seg	ST6GAL1
445484	test	0.821127	Rotation_invariant_image_seg	ST6GAL1
445484	test	0.551188	Classical_image_SDF	ST6GAL1
445484	test	0.842117	Rotation_invariant_image_SDF	ST6GAL1
445484	test	0.615592	Rotation_invariant_pointcloud_SDF	ST6GAL1
445554	test	0.612837	Classical_image_seg	ST6GAL1
445554	test	0.977583	Rotation_invariant_image_seg	ST6GAL1
445554	test	0.776184	Classical_image_SDF	ST6GAL1
445554	test	0.916044	Rotation_invariant_image_SDF	ST6GAL1
445554	test	0.936394	Rotation_invariant_pointcloud_SDF	ST6GAL1
445559	test	0.786749	Classical_image_seg	ST6GAL1
445559	test	0.921745	Rotation_invariant_image_seg	ST6GAL1
445559	test	0.833418	Classical_image_SDF	ST6GAL1
445559	test	0.946291	Rotation_invariant_image_SDF	ST6GAL1
445559	test	0.951246	Rotation_invariant_pointcloud_SDF	ST6GAL1
445568	test	0.946653	Classical_image_seg	ST6GAL1
445568	test	1	Rotation_invariant_image_seg	ST6GAL1
445568	test	0.97248	Classical_image_SDF	ST6GAL1
445568	test	1	Rotation_invariant_image_SDF	ST6GAL1
445568	test	0.982778	Rotation_invariant_pointcloud_SDF	ST6GAL1
445581	test	0.977078	Classical_image_seg	ST6GAL1
445581	test	0.925315	Rotation_invariant_image_seg	ST6GAL1
445581	test	0.955651	Classical_image_SDF	ST6GAL1
445581	test	1	Rotation_invariant_image_SDF	ST6GAL1
445581	test	0.990631	Rotation_invariant_pointcloud_SDF	ST6GAL1
445586	test	0.909937	Classical_image_seg	ST6GAL1
445586	test	0.995595	Rotation_invariant_image_seg	ST6GAL1
445586	test	0.98159	Classical_image_SDF	ST6GAL1
445586	test	1	Rotation_invariant_image_SDF	ST6GAL1
445586	test	0.984695	Rotation_invariant_pointcloud_SDF	ST6GAL1
445676	test	0.989578	Classical_image_seg	ST6GAL1
445676	test	0.974342	Rotation_invariant_image_seg	ST6GAL1
445676	test	0.981458	Classical_image_SDF	ST6GAL1
445676	test	1	Rotation_invariant_image_SDF	ST6GAL1
445676	test	1	Rotation_invariant_pointcloud_SDF	ST6GAL1
446042	test	0.868918	Classical_image_seg	ST6GAL1
446042	test	0.913254	Rotation_invariant_image_seg	ST6GAL1
446042	test	0.907671	Classical_image_SDF	ST6GAL1
446042	test	0.949706	Rotation_invariant_image_SDF	ST6GAL1
446042	test	1	Rotation_invariant_pointcloud_SDF	ST6GAL1
446114	test	0.5248	Classical_image_seg	ST6GAL1
446114	test	0.922006	Rotation_invariant_image_seg	ST6GAL1
446114	test	0.704836	Classical_image_SDF	ST6GAL1
446114	test	0.853461	Rotation_invariant_image_SDF	ST6GAL1
446114	test	0.604127	Rotation_invariant_pointcloud_SDF	ST6GAL1
446227	test	0.986678	Classical_image_seg	ST6GAL1
446227	test	0.949409	Rotation_invariant_image_seg	ST6GAL1
446227	test	0.99651	Classical_image_SDF	ST6GAL1
446227	test	1	Rotation_invariant_image_SDF	ST6GAL1
446227	test	0.954269	Rotation_invariant_pointcloud_SDF	ST6GAL1
446332	test	0.646833	Classical_image_seg	ST6GAL1
446332	test	0.993586	Rotation_invariant_image_seg	ST6GAL1
446332	test	0.833506	Classical_image_SDF	ST6GAL1
446332	test	0.942905	Rotation_invariant_image_SDF	ST6GAL1
446332	test	0.815738	Rotation_invariant_pointcloud_SDF	ST6GAL1
446429	test	0.953221	Classical_image_seg	ST6GAL1
446429	test	0.933872	Rotation_invariant_image_seg	ST6GAL1
446429	test	1	Classical_image_SDF	ST6GAL1
446429	test	1	Rotation_invariant_image_SDF	ST6GAL1
446429	test	0.999341	Rotation_invariant_pointcloud_SDF	ST6GAL1
446519	test	0.625639	Classical_image_seg	ST6GAL1
446519	test	0.870327	Rotation_invariant_image_seg	ST6GAL1
446519	test	0.629028	Classical_image_SDF	ST6GAL1
446519	test	0.973669	Rotation_invariant_image_SDF	ST6GAL1
446519	test	0.654545	Rotation_invariant_pointcloud_SDF	ST6GAL1
446614	test	0.5974	Classical_image_seg	ST6GAL1
446614	test	0.931502	Rotation_invariant_image_seg	ST6GAL1
446614	test	0.609213	Classical_image_SDF	ST6GAL1
446614	test	0.989036	Rotation_invariant_image_SDF	ST6GAL1
446614	test	0.747404	Rotation_invariant_pointcloud_SDF	ST6GAL1
446900	test	0.783056	Classical_image_seg	ST6GAL1
446900	test	0.894776	Rotation_invariant_image_seg	ST6GAL1
446900	test	0.776233	Classical_image_SDF	ST6GAL1
446900	test	0.999891	Rotation_invariant_image_SDF	ST6GAL1
446900	test	0.732356	Rotation_invariant_pointcloud_SDF	ST6GAL1
446902	test	0.933614	Classical_image_seg	ST6GAL1
446902	test	0.985891	Rotation_invariant_image_seg	ST6GAL1
446902	test	0.941706	Classical_image_SDF	ST6GAL1
446902	test	0.967251	Rotation_invariant_image_SDF	ST6GAL1
446902	test	0.970013	Rotation_invariant_pointcloud_SDF	ST6GAL1
446908	test	0.92504	Classical_image_seg	ST6GAL1
446908	test	0.987926	Rotation_invariant_image_seg	ST6GAL1
446908	test	0.986598	Classical_image_SDF	ST6GAL1
446908	test	1	Rotation_invariant_image_SDF	ST6GAL1
446908	test	0.945904	Rotation_invariant_pointcloud_SDF	ST6GAL1
446919	test	0.971937	Classical_image_seg	ST6GAL1
446919	test	1	Rotation_invariant_image_seg	ST6GAL1
446919	test	0.994147	Classical_image_SDF	ST6GAL1
446919	test	1	Rotation_invariant_image_SDF	ST6GAL1
446919	test	0.971645	Rotation_invariant_pointcloud_SDF	ST6GAL1
447004	test	0.970162	Classical_image_seg	ST6GAL1
447004	test	0.981108	Rotation_invariant_image_seg	ST6GAL1
447004	test	0.998064	Classical_image_SDF	ST6GAL1
447004	test	1	Rotation_invariant_image_SDF	ST6GAL1
447004	test	1	Rotation_invariant_pointcloud_SDF	ST6GAL1
447008	test	0.929341	Classical_image_seg	ST6GAL1
447008	test	0.923984	Rotation_invariant_image_seg	ST6GAL1
447008	test	0.987274	Classical_image_SDF	ST6GAL1
447008	test	1	Rotation_invariant_image_SDF	ST6GAL1
447008	test	0.997101	Rotation_invariant_pointcloud_SDF	ST6GAL1
447010	test	0.612945	Classical_image_seg	ST6GAL1
447010	test	0.979259	Rotation_invariant_image_seg	ST6GAL1
447010	test	0.631418	Classical_image_SDF	ST6GAL1
447010	test	0.961371	Rotation_invariant_image_SDF	ST6GAL1
447010	test	0.721973	Rotation_invariant_pointcloud_SDF	ST6GAL1
447090	test	0.940453	Classical_image_seg	ST6GAL1
447090	test	0.947741	Rotation_invariant_image_seg	ST6GAL1
447090	test	0.910605	Classical_image_SDF	ST6GAL1
447090	test	1	Rotation_invariant_image_SDF	ST6GAL1
447090	test	0.950255	Rotation_invariant_pointcloud_SDF	ST6GAL1
447176	test	0.86043	Classical_image_seg	ST6GAL1
447176	test	0.969241	Rotation_invariant_image_seg	ST6GAL1
447176	test	1	Classical_image_SDF	ST6GAL1
447176	test	1	Rotation_invariant_image_SDF	ST6GAL1
447176	test	1	Rotation_invariant_pointcloud_SDF	ST6GAL1
447190	test	0.668671	Classical_image_seg	ST6GAL1
447190	test	0.938257	Rotation_invariant_image_seg	ST6GAL1
447190	test	0.798383	Classical_image_SDF	ST6GAL1
447190	test	1	Rotation_invariant_image_SDF	ST6GAL1
447190	test	0.860278	Rotation_invariant_pointcloud_SDF	ST6GAL1
447197	test	0.967767	Classical_image_seg	ST6GAL1
447197	test	0.998922	Rotation_invariant_image_seg	ST6GAL1
447197	test	0.961064	Classical_image_SDF	ST6GAL1
447197	test	1	Rotation_invariant_image_SDF	ST6GAL1
447197	test	0.996168	Rotation_invariant_pointcloud_SDF	ST6GAL1
447259	test	0.941588	Classical_image_seg	ST6GAL1
447259	test	0.988413	Rotation_invariant_image_seg	ST6GAL1
447259	test	0.946533	Classical_image_SDF	ST6GAL1
447259	test	0.989939	Rotation_invariant_image_SDF	ST6GAL1
447259	test	0.9434	Rotation_invariant_pointcloud_SDF	ST6GAL1
447272	test	0.771576	Classical_image_seg	ST6GAL1
447272	test	0.925724	Rotation_invariant_image_seg	ST6GAL1
447272	test	0.752899	Classical_image_SDF	ST6GAL1
447272	test	0.948892	Rotation_invariant_image_SDF	ST6GAL1
447272	test	0.775716	Rotation_invariant_pointcloud_SDF	ST6GAL1
447329	test	0.779419	Classical_image_seg	ST6GAL1
447329	test	0.98954	Rotation_invariant_image_seg	ST6GAL1
447329	test	0.659909	Classical_image_SDF	ST6GAL1
447329	test	0.952403	Rotation_invariant_image_SDF	ST6GAL1
447329	test	0.844272	Rotation_invariant_pointcloud_SDF	ST6GAL1
447340	test	0.966727	Classical_image_seg	ST6GAL1
447340	test	0.996773	Rotation_invariant_image_seg	ST6GAL1
447340	test	0.949069	Classical_image_SDF	ST6GAL1
447340	test	1	Rotation_invariant_image_SDF	ST6GAL1
447340	test	0.992986	Rotation_invariant_pointcloud_SDF	ST6GAL1
447342	test	0.561268	Classical_image_seg	ST6GAL1
447342	test	0.813797	Rotation_invariant_image_seg	ST6GAL1
447342	test	0.527612	Classical_image_SDF	ST6GAL1
447342	test	0.898539	Rotation_invariant_image_SDF	ST6GAL1
447342	test	0.809286	Rotation_invariant_pointcloud_SDF	ST6GAL1
447449	test	0.738222	Classical_image_seg	ST6GAL1
447449	test	0.836985	Rotation_invariant_image_seg	ST6GAL1
447449	test	0.793387	Classical_image_SDF	ST6GAL1
447449	test	0.875513	Rotation_invariant_image_SDF	ST6GAL1
447449	test	0.916894	Rotation_invariant_pointcloud_SDF	ST6GAL1
447527	test	0.665825	Classical_image_seg	ST6GAL1
447527	test	0.693833	Rotation_invariant_image_seg	ST6GAL1
447527	test	0.595888	Classical_image_SDF	ST6GAL1
447527	test	0.98312	Rotation_invariant_image_SDF	ST6GAL1
447527	test	0.825129	Rotation_invariant_pointcloud_SDF	ST6GAL1
447637	test	0.932869	Classical_image_seg	ST6GAL1
447637	test	0.974067	Rotation_invariant_image_seg	ST6GAL1
447637	test	0.95733	Classical_image_SDF	ST6GAL1
447637	test	0.967808	Rotation_invariant_image_SDF	ST6GAL1
447637	test	0.998997	Rotation_invariant_pointcloud_SDF	ST6GAL1
447639	test	0.740609	Classical_image_seg	ST6GAL1
447639	test	0.885401	Rotation_invariant_image_seg	ST6GAL1
447639	test	0.649319	Classical_image_SDF	ST6GAL1
447639	test	0.942013	Rotation_invariant_image_SDF	ST6GAL1
447639	test	0.719743	Rotation_invariant_pointcloud_SDF	ST6GAL1
447836	test	0.569206	Classical_image_seg	ST6GAL1
447836	test	0.813315	Rotation_invariant_image_seg	ST6GAL1
447836	test	0.415309	Classical_image_SDF	ST6GAL1
447836	test	0.850634	Rotation_invariant_image_SDF	ST6GAL1
447836	test	0.637852	Rotation_invariant_pointcloud_SDF	ST6GAL1
447845	test	0.479696	Classical_image_seg	ST6GAL1
447845	test	0.99806	Rotation_invariant_image_seg	ST6GAL1
447845	test	0.470217	Classical_image_SDF	ST6GAL1
447845	test	0.925524	Rotation_invariant_image_SDF	ST6GAL1
447845	test	0.723433	Rotation_invariant_pointcloud_SDF	ST6GAL1
447855	test	0.712385	Classical_image_seg	ST6GAL1
447855	test	0.940309	Rotation_invariant_image_seg	ST6GAL1
447855	test	0.965073	Classical_image_SDF	ST6GAL1
447855	test	0.952966	Rotation_invariant_image_SDF	ST6GAL1
447855	test	0.997489	Rotation_invariant_pointcloud_SDF	ST6GAL1
447949	test	0.784006	Classical_image_seg	ST6GAL1
447949	test	0.993712	Rotation_invariant_image_seg	ST6GAL1
447949	test	0.993129	Classical_image_SDF	ST6GAL1
447949	test	1	Rotation_invariant_image_SDF	ST6GAL1
447949	test	0.897542	Rotation_invariant_pointcloud_SDF	ST6GAL1
448014	test	0.783142	Classical_image_seg	ST6GAL1
448014	test	0.892581	Rotation_invariant_image_seg	ST6GAL1
448014	test	0.846078	Classical_image_SDF	ST6GAL1
448014	test	0.880021	Rotation_invariant_image_SDF	ST6GAL1
448014	test	0.857143	Rotation_invariant_pointcloud_SDF	ST6GAL1
448031	test	0.691388	Classical_image_seg	ST6GAL1
448031	test	0.997821	Rotation_invariant_image_seg	ST6GAL1
448031	test	0.716673	Classical_image_SDF	ST6GAL1
448031	test	1	Rotation_invariant_image_SDF	ST6GAL1
448031	test	0.709914	Rotation_invariant_pointcloud_SDF	ST6GAL1
448109	test	0.645519	Classical_image_seg	ST6GAL1
448109	test	0.915154	Rotation_invariant_image_seg	ST6GAL1
448109	test	0.770147	Classical_image_SDF	ST6GAL1
448109	test	0.969642	Rotation_invariant_image_SDF	ST6GAL1
448109	test	0.998188	Rotation_invariant_pointcloud_SDF	ST6GAL1
448196	test	0.770157	Classical_image_seg	ST6GAL1
448196	test	0.784298	Rotation_invariant_image_seg	ST6GAL1
448196	test	0.723279	Classical_image_SDF	ST6GAL1
448196	test	0.826255	Rotation_invariant_image_SDF	ST6GAL1
448196	test	0.709606	Rotation_invariant_pointcloud_SDF	ST6GAL1
448226	test	0.908453	Classical_image_seg	ST6GAL1
448226	test	1	Rotation_invariant_image_seg	ST6GAL1
448226	test	0.974251	Classical_image_SDF	ST6GAL1
448226	test	1	Rotation_invariant_image_SDF	ST6GAL1
448226	test	0.97957	Rotation_invariant_pointcloud_SDF	ST6GAL1
448508	test	0.977575	Classical_image_seg	ST6GAL1
448508	test	0.948065	Rotation_invariant_image_seg	ST6GAL1
448508	test	0.99505	Classical_image_SDF	ST6GAL1
448508	test	1	Rotation_invariant_image_SDF	ST6GAL1
448508	test	1	Rotation_invariant_pointcloud_SDF	ST6GAL1
448531	test	0.893884	Classical_image_seg	ST6GAL1
448531	test	0.960816	Rotation_invariant_image_seg	ST6GAL1
448531	test	0.963482	Classical_image_SDF	ST6GAL1
448531	test	1	Rotation_invariant_image_SDF	ST6GAL1
448531	test	0.964125	Rotation_invariant_pointcloud_SDF	ST6GAL1
448637	test	0.466333	Classical_image_seg	ST6GAL1
448637	test	0.917846	Rotation_invariant_image_seg	ST6GAL1
448637	test	0.644137	Classical_image_SDF	ST6GAL1
448637	test	0.90748	Rotation_invariant_image_SDF	ST6GAL1
448637	test	0.814117	Rotation_invariant_pointcloud_SDF	ST6GAL1
448716	test	0.958142	Classical_image_seg	ST6GAL1
448716	test	0.966667	Rotation_invariant_image_seg	ST6GAL1
448716	test	0.997861	Classical_image_SDF	ST6GAL1
448716	test	1	Rotation_invariant_image_SDF	ST6GAL1
448716	test	1	Rotation_invariant_pointcloud_SDF	ST6GAL1
448802	test	0.979712	Classical_image_seg	ST6GAL1
448802	test	0.939819	Rotation_invariant_image_seg	ST6GAL1
448802	test	0.919278	Classical_image_SDF	ST6GAL1
448802	test	0.924735	Rotation_invariant_image_SDF	ST6GAL1
[truncated: 26,531 more rows]

## Sheet: rotation_invariance_error
model	value	id	theta
Classical_image_seg	0	608669	0
Classical_image_seg	0.624146	608669	90
Classical_image_seg	0.659553	608669	180
Classical_image_seg	0.595631	608669	270
Classical_image_seg	0	692481	0
Classical_image_seg	0.616445	692481	90
Classical_image_seg	0.669502	692481	180
Classical_image_seg	0.608639	692481	270
Classical_image_seg	0	774642	0
Classical_image_seg	0.599805	774642	90
Classical_image_seg	0.623963	774642	180
Classical_image_seg	0.619647	774642	270
Classical_image_seg	0	813207	0
Classical_image_seg	0.603666	813207	90
Classical_image_seg	0.657574	813207	180
Classical_image_seg	0.631212	813207	270
Classical_image_seg	0	667925	0
Classical_image_seg	0.565236	667925	90
Classical_image_seg	0.46603	667925	180
Classical_image_seg	0.572888	667925	270
Classical_image_seg	0	653594	0
Classical_image_seg	0.605539	653594	90
Classical_image_seg	0.650812	653594	180
Classical_image_seg	0.630159	653594	270
Classical_image_seg	0	670423	0
Classical_image_seg	0.500667	670423	90
Classical_image_seg	0.544569	670423	180
Classical_image_seg	0.480996	670423	270
Classical_image_seg	0	576084	0
Classical_image_seg	0.643206	576084	90
Classical_image_seg	0.644089	576084	180
Classical_image_seg	0.651171	576084	270
Classical_image_seg	0	652830	0
Classical_image_seg	0.572618	652830	90
Classical_image_seg	0.517702	652830	180
Classical_image_seg	0.561921	652830	270
Classical_image_seg	0	671630	0
Classical_image_seg	0.605252	671630	90
Classical_image_seg	0.58019	671630	180
Classical_image_seg	0.593271	671630	270
Classical_image_seg	0	684466	0
Classical_image_seg	0.585923	684466	90
Classical_image_seg	0.619694	684466	180
Classical_image_seg	0.578707	684466	270
Classical_image_seg	0	637190	0
Classical_image_seg	0.581484	637190	90
Classical_image_seg	0.60749	637190	180
Classical_image_seg	0.589116	637190	270
Classical_image_seg	0	605658	0
Classical_image_seg	0.640501	605658	90
Classical_image_seg	0.661938	605658	180
Classical_image_seg	0.644177	605658	270
Classical_image_seg	0	773104	0
Classical_image_seg	0.662609	773104	90
Classical_image_seg	0.661773	773104	180
Classical_image_seg	0.669204	773104	270
Classical_image_seg	0	616687	0
Classical_image_seg	0.5849	616687	90
Classical_image_seg	0.628646	616687	180
Classical_image_seg	0.573557	616687	270
Classical_image_seg	0	782049	0
Classical_image_seg	0.563557	782049	90
Classical_image_seg	0.589097	782049	180
Classical_image_seg	0.554398	782049	270
Classical_image_seg	0	779265	0
Classical_image_seg	0.633931	779265	90
Classical_image_seg	0.678036	779265	180
Classical_image_seg	0.657093	779265	270
Classical_image_seg	0	648313	0
Classical_image_seg	0.565219	648313	90
Classical_image_seg	0.629624	648313	180
Classical_image_seg	0.556402	648313	270
Classical_image_seg	0	653694	0
Classical_image_seg	0.514038	653694	90
Classical_image_seg	0.600672	653694	180
Classical_image_seg	0.506811	653694	270
Classical_image_seg	0	774912	0
Classical_image_seg	0.657534	774912	90
Classical_image_seg	0.608997	774912	180
Classical_image_seg	0.641615	774912	270
Classical_image_seg	0	616561	0
Classical_image_seg	0.623909	616561	90
Classical_image_seg	0.60003	616561	180
Classical_image_seg	0.628516	616561	270
Classical_image_seg	0	656891	0
Classical_image_seg	0.608485	656891	90
Classical_image_seg	0.637271	656891	180
Classical_image_seg	0.617794	656891	270
Classical_image_seg	0	821376	0
Classical_image_seg	0.667827	821376	90
Classical_image_seg	0.681858	821376	180
Classical_image_seg	0.670535	821376	270
Classical_image_seg	0	654917	0
Classical_image_seg	0.612436	654917	90
Classical_image_seg	0.691999	654917	180
Classical_image_seg	0.647554	654917	270
Classical_image_seg	0	693436	0
Classical_image_seg	0.640294	693436	90
Classical_image_seg	0.675727	693436	180
Classical_image_seg	0.642493	693436	270
Classical_image_seg	0	647525	0
Classical_image_seg	0.492963	647525	90
Classical_image_seg	0.431688	647525	180
Classical_image_seg	0.487669	647525	270
Classical_image_seg	0	657806	0
Classical_image_seg	0.634054	657806	90
Classical_image_seg	0.611002	657806	180
Classical_image_seg	0.608254	657806	270
Classical_image_seg	0	604817	0
Classical_image_seg	0.57564	604817	90
Classical_image_seg	0.617263	604817	180
Classical_image_seg	0.584451	604817	270
Classical_image_seg	0	625653	0
Classical_image_seg	0.652481	625653	90
Classical_image_seg	0.66337	625653	180
Classical_image_seg	0.653379	625653	270
Classical_image_seg	0	603171	0
Classical_image_seg	0.622629	603171	90
Classical_image_seg	0.650916	603171	180
Classical_image_seg	0.608898	603171	270
Classical_image_seg	0	636906	0
Classical_image_seg	0.601144	636906	90
Classical_image_seg	0.585417	636906	180
Classical_image_seg	0.608928	636906	270
Classical_image_seg	0	676859	0
Classical_image_seg	0.572315	676859	90
Classical_image_seg	0.624679	676859	180
Classical_image_seg	0.578102	676859	270
Classical_image_seg	0	652204	0
Classical_image_seg	0.64952	652204	90
Classical_image_seg	0.62305	652204	180
Classical_image_seg	0.671573	652204	270
Classical_image_seg	0	754134	0
Classical_image_seg	0.589715	754134	90
Classical_image_seg	0.609008	754134	180
Classical_image_seg	0.592876	754134	270
Classical_image_seg	0	634188	0
Classical_image_seg	0.628748	634188	90
Classical_image_seg	0.596376	634188	180
Classical_image_seg	0.645319	634188	270
Classical_image_seg	0	647831	0
Classical_image_seg	0.636628	647831	90
Classical_image_seg	0.656739	647831	180
Classical_image_seg	0.610067	647831	270
Classical_image_seg	0	830031	0
Classical_image_seg	0.582908	830031	90
Classical_image_seg	0.593345	830031	180
Classical_image_seg	0.591214	830031	270
Classical_image_seg	0	614650	0
Classical_image_seg	0.627026	614650	90
Classical_image_seg	0.669718	614650	180
Classical_image_seg	0.631125	614650	270
Classical_image_seg	0	670221	0
Classical_image_seg	0.605019	670221	90
Classical_image_seg	0.596824	670221	180
Classical_image_seg	0.596938	670221	270
Classical_image_seg	0	607791	0
Classical_image_seg	0.603975	607791	90
Classical_image_seg	0.659865	607791	180
Classical_image_seg	0.613403	607791	270
Classical_image_seg	0	672124	0
Classical_image_seg	0.628593	672124	90
Classical_image_seg	0.653266	672124	180
Classical_image_seg	0.616053	672124	270
Classical_image_seg	0	669916	0
Classical_image_seg	0.559831	669916	90
Classical_image_seg	0.549803	669916	180
Classical_image_seg	0.578942	669916	270
Classical_image_seg	0	571184	0
Classical_image_seg	0.573607	571184	90
Classical_image_seg	0.584712	571184	180
Classical_image_seg	0.571351	571184	270
Classical_image_seg	0	613589	0
Classical_image_seg	0.654504	613589	90
Classical_image_seg	0.625241	613589	180
Classical_image_seg	0.676147	613589	270
Classical_image_seg	0	664987	0
Classical_image_seg	0.540767	664987	90
Classical_image_seg	0.569842	664987	180
Classical_image_seg	0.550253	664987	270
Classical_image_seg	0	667718	0
Classical_image_seg	0.579059	667718	90
Classical_image_seg	0.660213	667718	180
Classical_image_seg	0.558217	667718	270
Classical_image_seg	0	694470	0
Classical_image_seg	0.595621	694470	90
Classical_image_seg	0.640862	694470	180
Classical_image_seg	0.595168	694470	270
Classical_image_seg	0	663175	0
Classical_image_seg	0.559543	663175	90
Classical_image_seg	0.570958	663175	180
Classical_image_seg	0.542955	663175	270
Classical_image_seg	0	604833	0
Classical_image_seg	0.588658	604833	90
Classical_image_seg	0.553313	604833	180
Classical_image_seg	0.595247	604833	270
Classical_image_seg	0	987115	0
Classical_image_seg	0.518933	987115	90
Classical_image_seg	0.479807	987115	180
Classical_image_seg	0.506531	987115	270
Classical_image_seg	0	632738	0
Classical_image_seg	0.626271	632738	90
Classical_image_seg	0.631692	632738	180
Classical_image_seg	0.635117	632738	270
Classical_image_seg	0	659612	0
Classical_image_seg	0.545991	659612	90
Classical_image_seg	0.530102	659612	180
Classical_image_seg	0.544749	659612	270
Classical_image_seg	0	629527	0
Classical_image_seg	0.595054	629527	90
Classical_image_seg	0.583085	629527	180
Classical_image_seg	0.591401	629527	270
Classical_image_seg	0	632745	0
Classical_image_seg	0.576254	632745	90
Classical_image_seg	0.530588	632745	180
Classical_image_seg	0.570771	632745	270
Classical_image_seg	0	621407	0
Classical_image_seg	0.636869	621407	90
Classical_image_seg	0.589173	621407	180
Classical_image_seg	0.62898	621407	270
Classical_image_seg	0	829098	0
Classical_image_seg	0.649465	829098	90
Classical_image_seg	0.65629	829098	180
Classical_image_seg	0.629722	829098	270
Classical_image_seg	0	679886	0
Classical_image_seg	0.602802	679886	90
Classical_image_seg	0.652181	679886	180
Classical_image_seg	0.591457	679886	270
Classical_image_seg	0	691178	0
Classical_image_seg	0.581566	691178	90
Classical_image_seg	0.612466	691178	180
Classical_image_seg	0.579569	691178	270
Classical_image_seg	0	647401	0
Classical_image_seg	0.5754	647401	90
Classical_image_seg	0.604813	647401	180
Classical_image_seg	0.546468	647401	270
Classical_image_seg	0	598425	0
Classical_image_seg	0.595394	598425	90
Classical_image_seg	0.618291	598425	180
Classical_image_seg	0.586269	598425	270
Classical_image_seg	0	626766	0
Classical_image_seg	0.659853	626766	90
Classical_image_seg	0.677685	626766	180
Classical_image_seg	0.620453	626766	270
Classical_image_seg	0	639200	0
Classical_image_seg	0.546825	639200	90
Classical_image_seg	0.593956	639200	180
Classical_image_seg	0.589322	639200	270
Classical_image_seg	0	657426	0
Classical_image_seg	0.604884	657426	90
Classical_image_seg	0.629492	657426	180
Classical_image_seg	0.588624	657426	270
Classical_image_seg	0	688889	0
Classical_image_seg	0.578865	688889	90
Classical_image_seg	0.630943	688889	180
Classical_image_seg	0.588257	688889	270
Classical_image_seg	0	790021	0
Classical_image_seg	0.670549	790021	90
Classical_image_seg	0.736402	790021	180
Classical_image_seg	0.678185	790021	270
Classical_image_seg	0	640404	0
Classical_image_seg	0.629843	640404	90
Classical_image_seg	0.594321	640404	180
Classical_image_seg	0.652219	640404	270
Classical_image_seg	0	639337	0
Classical_image_seg	0.590083	639337	90
Classical_image_seg	0.578823	639337	180
Classical_image_seg	0.596979	639337	270
Classical_image_seg	0	655411	0
Classical_image_seg	0.586607	655411	90
Classical_image_seg	0.61373	655411	180
Classical_image_seg	0.604601	655411	270
Classical_image_seg	0	988514	0
Classical_image_seg	0.60419	988514	90
Classical_image_seg	0.59585	988514	180
Classical_image_seg	0.585281	988514	270
Classical_image_seg	0	655297	0
Classical_image_seg	0.655101	655297	90
Classical_image_seg	0.664838	655297	180
Classical_image_seg	0.628741	655297	270
Classical_image_seg	0	605547	0
Classical_image_seg	0.58809	605547	90
Classical_image_seg	0.617972	605547	180
Classical_image_seg	0.602843	605547	270
Classical_image_seg	0	661682	0
Classical_image_seg	0.619321	661682	90
Classical_image_seg	0.585855	661682	180
Classical_image_seg	0.611736	661682	270
Classical_image_seg	0	617002	0
Classical_image_seg	0.588033	617002	90
Classical_image_seg	0.597918	617002	180
Classical_image_seg	0.597832	617002	270
Classical_image_seg	0	677314	0
Classical_image_seg	0.589877	677314	90
Classical_image_seg	0.679384	677314	180
Classical_image_seg	0.624633	677314	270
Classical_image_seg	0	669129	0
Classical_image_seg	0.648675	669129	90
Classical_image_seg	0.584805	669129	180
Classical_image_seg	0.610009	669129	270
Classical_image_seg	0	634887	0
Classical_image_seg	0.565773	634887	90
Classical_image_seg	0.600716	634887	180
Classical_image_seg	0.555422	634887	270
Classical_image_seg	0	775192	0
Classical_image_seg	0.581111	775192	90
Classical_image_seg	0.624415	775192	180
Classical_image_seg	0.593912	775192	270
Classical_image_seg	0	649739	0
Classical_image_seg	0.604768	649739	90
Classical_image_seg	0.618805	649739	180
Classical_image_seg	0.610027	649739	270
Classical_image_seg	0	775158	0
Classical_image_seg	0.58909	775158	90
Classical_image_seg	0.598904	775158	180
Classical_image_seg	0.569721	775158	270
Classical_image_seg	0	656055	0
Classical_image_seg	0.617799	656055	90
Classical_image_seg	0.588873	656055	180
Classical_image_seg	0.620476	656055	270
Classical_image_seg	0	577576	0
Classical_image_seg	0.64267	577576	90
Classical_image_seg	0.661973	577576	180
Classical_image_seg	0.646032	577576	270
Classical_image_seg	0	629645	0
Classical_image_seg	0.596952	629645	90
Classical_image_seg	0.528462	629645	180
Classical_image_seg	0.608541	629645	270
Classical_image_seg	0	665398	0
Classical_image_seg	0.596301	665398	90
Classical_image_seg	0.651003	665398	180
Classical_image_seg	0.611325	665398	270
Classical_image_seg	0	628153	0
Classical_image_seg	0.600763	628153	90
Classical_image_seg	0.58971	628153	180
Classical_image_seg	0.602293	628153	270
Classical_image_seg	0	604344	0
Classical_image_seg	0.617987	604344	90
Classical_image_seg	0.595921	604344	180
Classical_image_seg	0.64222	604344	270
Classical_image_seg	0	639451	0
Classical_image_seg	0.616877	639451	90
Classical_image_seg	0.604985	639451	180
Classical_image_seg	0.613616	639451	270
Classical_image_seg	0	789582	0
Classical_image_seg	0.505713	789582	90
Classical_image_seg	0.461709	789582	180
Classical_image_seg	0.504226	789582	270
Classical_image_seg	0	785125	0
Classical_image_seg	0.478801	785125	90
Classical_image_seg	0.51296	785125	180
Classical_image_seg	0.479403	785125	270
Classical_image_seg	0	652090	0
Classical_image_seg	0.591953	652090	90
Classical_image_seg	0.627643	652090	180
Classical_image_seg	0.608061	652090	270
Classical_image_seg	0	754133	0
Classical_image_seg	0.615781	754133	90
Classical_image_seg	0.637592	754133	180
Classical_image_seg	0.595675	754133	270
Classical_image_seg	0	603869	0
Classical_image_seg	0.651154	603869	90
Classical_image_seg	0.610538	603869	180
Classical_image_seg	0.637656	603869	270
Classical_image_seg	0	613663	0
Classical_image_seg	0.589326	613663	90
Classical_image_seg	0.567049	613663	180
Classical_image_seg	0.581981	613663	270
Classical_image_seg	0	684044	0
Classical_image_seg	0.561506	684044	90
Classical_image_seg	0.59392	684044	180
Classical_image_seg	0.567109	684044	270
Classical_image_seg	0	658654	0
Classical_image_seg	0.610762	658654	90
Classical_image_seg	0.652827	658654	180
Classical_image_seg	0.596825	658654	270
Classical_image_seg	0	831421	0
Classical_image_seg	0.657027	831421	90
Classical_image_seg	0.680609	831421	180
Classical_image_seg	0.648576	831421	270
Classical_image_seg	0	651701	0
Classical_image_seg	0.563731	651701	90
Classical_image_seg	0.602327	651701	180
Classical_image_seg	0.555801	651701	270
Classical_image_seg	0	612321	0
Classical_image_seg	0.705193	612321	90
Classical_image_seg	0.694814	612321	180
Classical_image_seg	0.702106	612321	270
Classical_image_seg	0	641339	0
Classical_image_seg	0.56072	641339	90
Classical_image_seg	0.568331	641339	180
Classical_image_seg	0.559663	641339	270
Classical_image_seg	0	632487	0
Classical_image_seg	0.61018	632487	90
Classical_image_seg	0.559865	632487	180
Classical_image_seg	0.608809	632487	270
Classical_image_seg	0	678435	0
Classical_image_seg	0.537709	678435	90
Classical_image_seg	0.51967	678435	180
Classical_image_seg	0.567241	678435	270
Classical_image_seg	0	643666	0
Classical_image_seg	0.588289	643666	90
Classical_image_seg	0.625893	643666	180
Classical_image_seg	0.588201	643666	270
Classical_image_seg	0	666241	0
Classical_image_seg	0.596315	666241	90
Classical_image_seg	0.621653	666241	180
Classical_image_seg	0.600322	666241	270
Classical_image_seg	0	638006	0
Classical_image_seg	0.616225	638006	90
Classical_image_seg	0.609361	638006	180
Classical_image_seg	0.610874	638006	270
Classical_image_seg	0	638374	0
Classical_image_seg	0.622859	638374	90
Classical_image_seg	0.624154	638374	180
Classical_image_seg	0.618065	638374	270
Classical_image_seg	0	813193	0
Classical_image_seg	0.629207	813193	90
Classical_image_seg	0.675438	813193	180
Classical_image_seg	0.630403	813193	270
Classical_image_seg	0	694693	0
Classical_image_seg	0.581413	694693	90
Classical_image_seg	0.600696	694693	180
Classical_image_seg	0.590001	694693	270
Classical_image_seg	0	670962	0
Classical_image_seg	0.633027	670962	90
Classical_image_seg	0.642732	670962	180
Classical_image_seg	0.629295	670962	270
Classical_image_seg	0	651693	0
Classical_image_seg	0.573878	651693	90
Classical_image_seg	0.651309	651693	180
Classical_image_seg	0.603418	651693	270
Classical_image_seg	0	599944	0
Classical_image_seg	0.569537	599944	90
Classical_image_seg	0.646638	599944	180
Classical_image_seg	0.558337	599944	270
Classical_image_seg	0	670652	0
Classical_image_seg	0.604954	670652	90
Classical_image_seg	0.523706	670652	180
Classical_image_seg	0.628632	670652	270
Classical_image_seg	0	774140	0
Classical_image_seg	0.581408	774140	90
Classical_image_seg	0.569041	774140	180
Classical_image_seg	0.568277	774140	270
Classical_image_seg	0	779263	0
Classical_image_seg	0.595916	779263	90
Classical_image_seg	0.625319	779263	180
Classical_image_seg	0.577141	779263	270
Classical_image_seg	0	666336	0
Classical_image_seg	0.594236	666336	90
Classical_image_seg	0.587747	666336	180
Classical_image_seg	0.615799	666336	270
Classical_image_seg	0	625564	0
Classical_image_seg	0.602006	625564	90
Classical_image_seg	0.566349	625564	180
Classical_image_seg	0.602197	625564	270
Classical_image_seg	0	606934	0
Classical_image_seg	0.573328	606934	90
Classical_image_seg	0.574497	606934	180
Classical_image_seg	0.571125	606934	270
Classical_image_seg	0	826543	0
Classical_image_seg	0.575745	826543	90
Classical_image_seg	0.573407	826543	180
Classical_image_seg	0.572245	826543	270
Classical_image_seg	0	660690	0
Classical_image_seg	0.572931	660690	90
Classical_image_seg	0.568271	660690	180
Classical_image_seg	0.565081	660690	270
Classical_image_seg	0	628800	0
Classical_image_seg	0.643751	628800	90
Classical_image_seg	0.594117	628800	180
Classical_image_seg	0.628507	628800	270
Classical_image_seg	0	605094	0
Classical_image_seg	0.546445	605094	90
Classical_image_seg	0.538598	605094	180
Classical_image_seg	0.546573	605094	270
Classical_image_seg	0	650599	0
Classical_image_seg	0.591492	650599	90
Classical_image_seg	0.55665	650599	180
Classical_image_seg	0.589258	650599	270
Classical_image_seg	0	610599	0
Classical_image_seg	0.607167	610599	90
Classical_image_seg	0.59795	610599	180
Classical_image_seg	0.594122	610599	270
Classical_image_seg	0	671527	0
Classical_image_seg	0.613263	671527	90
Classical_image_seg	0.662816	671527	180
Classical_image_seg	0.6109	671527	270
Classical_image_seg	0	691379	0
Classical_image_seg	0.587462	691379	90
Classical_image_seg	0.593515	691379	180
Classical_image_seg	0.579058	691379	270
Classical_image_seg	0	575148	0
Classical_image_seg	0.566765	575148	90
Classical_image_seg	0.666537	575148	180
Classical_image_seg	0.584538	575148	270
Classical_image_seg	0	686455	0
Classical_image_seg	0.62842	686455	90
Classical_image_seg	0.620901	686455	180
Classical_image_seg	0.620135	686455	270
Classical_image_seg	0	617790	0
Classical_image_seg	0.622081	617790	90
Classical_image_seg	0.661274	617790	180
Classical_image_seg	0.614385	617790	270
Classical_image_seg	0	683084	0
Classical_image_seg	0.601415	683084	90
Classical_image_seg	0.587765	683084	180
Classical_image_seg	0.594807	683084	270
Classical_image_seg	0	610481	0
Classical_image_seg	0.618658	610481	90
Classical_image_seg	0.658383	610481	180
Classical_image_seg	0.614106	610481	270
Classical_image_seg	0	633084	0
Classical_image_seg	0.604031	633084	90
Classical_image_seg	0.658906	633084	180
Classical_image_seg	0.637482	633084	270
Classical_image_seg	0	640709	0
Classical_image_seg	0.621097	640709	90
Classical_image_seg	0.639916	640709	180
Classical_image_seg	0.622945	640709	270
Classical_image_seg	0	630907	0
Classical_image_seg	0.651182	630907	90
Classical_image_seg	0.607294	630907	180
Classical_image_seg	0.638287	630907	270
Classical_image_seg	0	793317	0
Classical_image_seg	0.558971	793317	90
Classical_image_seg	0.477827	793317	180
Classical_image_seg	0.565788	793317	270
Classical_image_seg	0	675535	0
Classical_image_seg	0.5068	675535	90
Classical_image_seg	0.541307	675535	180
Classical_image_seg	0.509668	675535	270
Classical_image_seg	0	635705	0
Classical_image_seg	0.642313	635705	90
Classical_image_seg	0.641387	635705	180
Classical_image_seg	0.651143	635705	270
Classical_image_seg	0	661042	0
Classical_image_seg	0.669597	661042	90
Classical_image_seg	0.681026	661042	180
Classical_image_seg	0.669451	661042	270
Classical_image_seg	0	666951	0
Classical_image_seg	0.464114	666951	90
Classical_image_seg	0.485537	666951	180
Classical_image_seg	0.47114	666951	270
Classical_image_seg	0	774388	0
Classical_image_seg	0.613245	774388	90
Classical_image_seg	0.612962	774388	180
Classical_image_seg	0.619647	774388	270
Classical_image_seg	0	639959	0
Classical_image_seg	0.629085	639959	90
Classical_image_seg	0.602867	639959	180
Classical_image_seg	0.655472	639959	270
Classical_image_seg	0	824731	0
Classical_image_seg	0.585294	824731	90
Classical_image_seg	0.612627	824731	180
Classical_image_seg	0.59251	824731	270
Classical_image_seg	0	639823	0
Classical_image_seg	0.489182	639823	90
Classical_image_seg	0.504302	639823	180
Classical_image_seg	0.469175	639823	270
Classical_image_seg	0	607020	0
Classical_image_seg	0.595544	607020	90
Classical_image_seg	0.616477	607020	180
Classical_image_seg	0.584769	607020	270
Classical_image_seg	0	750023	0
Classical_image_seg	0.632424	750023	90
Classical_image_seg	0.585377	750023	180
Classical_image_seg	0.639591	750023	270
Classical_image_seg	0	648208	0
Classical_image_seg	0.602166	648208	90
Classical_image_seg	0.592837	648208	180
Classical_image_seg	0.598833	648208	270
Classical_image_seg	0	620683	0
Classical_image_seg	0.531653	620683	90
Classical_image_seg	0.52431	620683	180
Classical_image_seg	0.528869	620683	270
Classical_image_seg	0	670118	0
Classical_image_seg	0.65557	670118	90
Classical_image_seg	0.625237	670118	180
Classical_image_seg	0.653621	670118	270
Classical_image_seg	0	667822	0
Classical_image_seg	0.539481	667822	90
Classical_image_seg	0.511661	667822	180
Classical_image_seg	0.537501	667822	270
Classical_image_seg	0	605682	0
Classical_image_seg	0.528607	605682	90
Classical_image_seg	0.550921	605682	180
Classical_image_seg	0.538011	605682	270
Classical_image_seg	0	648964	0
Classical_image_seg	0.599564	648964	90
Classical_image_seg	0.65402	648964	180
Classical_image_seg	0.600475	648964	270
Classical_image_seg	0	656584	0
Classical_image_seg	0.466227	656584	90
Classical_image_seg	0.466652	656584	180
Classical_image_seg	0.468129	656584	270
Classical_image_seg	0	773915	0
Classical_image_seg	0.684649	773915	90
Classical_image_seg	0.697977	773915	180
Classical_image_seg	0.682574	773915	270
Classical_image_seg	0	818314	0
Classical_image_seg	0.59022	818314	90
Classical_image_seg	0.595055	818314	180
Classical_image_seg	0.582554	818314	270
Classical_image_seg	0	605347	0
Classical_image_seg	0.633314	605347	90
Classical_image_seg	0.683683	605347	180
Classical_image_seg	0.632219	605347	270
Classical_image_seg	0	632474	0
Classical_image_seg	0.607332	632474	90
Classical_image_seg	0.623589	632474	180
Classical_image_seg	0.641387	632474	270
Classical_image_seg	0	770794	0
Classical_image_seg	0.593086	770794	90
Classical_image_seg	0.63666	770794	180
Classical_image_seg	0.611379	770794	270
Classical_image_seg	0	648970	0
Classical_image_seg	0.636474	648970	90
Classical_image_seg	0.644236	648970	180
Classical_image_seg	0.632895	648970	270
Classical_image_seg	0	782051	0
Classical_image_seg	0.522375	782051	90
Classical_image_seg	0.537197	782051	180
Classical_image_seg	0.50245	782051	270
Classical_image_seg	0	837969	0
Classical_image_seg	0.67427	837969	90
Classical_image_seg	0.621575	837969	180
Classical_image_seg	0.653923	837969	270
Classical_image_seg	0	615960	0
Classical_image_seg	0.590198	615960	90
Classical_image_seg	0.609506	615960	180
Classical_image_seg	0.599618	615960	270
Classical_image_seg	0	602085	0
Classical_image_seg	0.637683	602085	90
Classical_image_seg	0.645275	602085	180
Classical_image_seg	0.614031	602085	270
Classical_image_seg	0	638479	0
Classical_image_seg	0.548235	638479	90
Classical_image_seg	0.575819	638479	180
Classical_image_seg	0.563614	638479	270
Classical_image_seg	0	668504	0
Classical_image_seg	0.593153	668504	90
Classical_image_seg	0.594213	668504	180
Classical_image_seg	0.568794	668504	270
Classical_image_seg	0	656810	0
Classical_image_seg	0.566844	656810	90
Classical_image_seg	0.591777	656810	180
Classical_image_seg	0.598177	656810	270
Classical_image_seg	0	788171	0
Classical_image_seg	0.658006	788171	90
Classical_image_seg	0.670281	788171	180
Classical_image_seg	0.649668	788171	270
Classical_image_seg	0	629754	0
Classical_image_seg	0.612332	629754	90
Classical_image_seg	0.670876	629754	180
Classical_image_seg	0.611227	629754	270
Classical_image_seg	0	635224	0
Classical_image_seg	0.527257	635224	90
Classical_image_seg	0.522832	635224	180
Classical_image_seg	0.54456	635224	270
Classical_image_seg	0	694275	0
Classical_image_seg	0.657405	694275	90
Classical_image_seg	0.665849	694275	180
Classical_image_seg	0.628248	694275	270
Classical_image_seg	0	656494	0
Classical_image_seg	0.627346	656494	90
Classical_image_seg	0.632789	656494	180
Classical_image_seg	0.598235	656494	270
Classical_image_seg	0	672904	0
Classical_image_seg	0.581012	672904	90
Classical_image_seg	0.631052	672904	180
Classical_image_seg	0.588641	672904	270
Classical_image_seg	0	639605	0
Classical_image_seg	0.569146	639605	90
Classical_image_seg	0.616161	639605	180
Classical_image_seg	0.575571	639605	270
Classical_image_seg	0	687607	0
Classical_image_seg	0.597674	687607	90
Classical_image_seg	0.609665	687607	180
Classical_image_seg	0.60174	687607	270
Classical_image_seg	0	601188	0
Classical_image_seg	0.532042	601188	90
Classical_image_seg	0.579287	601188	180
Classical_image_seg	0.530733	601188	270
Classical_image_seg	0	790870	0
Classical_image_seg	0.624183	790870	90
Classical_image_seg	0.603201	790870	180
Classical_image_seg	0.637484	790870	270
Classical_image_seg	0	636346	0
Classical_image_seg	0.658327	636346	90
Classical_image_seg	0.680145	636346	180
Classical_image_seg	0.675185	636346	270
Classical_image_seg	0	661875	0
Classical_image_seg	0.617493	661875	90
Classical_image_seg	0.632422	661875	180
Classical_image_seg	0.615478	661875	270
Classical_image_seg	0	647233	0
Classical_image_seg	0.535713	647233	90
Classical_image_seg	0.546794	647233	180
Classical_image_seg	0.532118	647233	270
Classical_image_seg	0	574376	0
Classical_image_seg	0.592681	574376	90
Classical_image_seg	0.658775	574376	180
Classical_image_seg	0.598825	574376	270
Classical_image_seg	0	664593	0
Classical_image_seg	0.642989	664593	90
Classical_image_seg	0.702009	664593	180
Classical_image_seg	0.622604	664593	270
Classical_image_seg	0	607380	0
Classical_image_seg	0.606401	607380	90
Classical_image_seg	0.629404	607380	180
Classical_image_seg	0.611057	607380	270
Classical_image_seg	0	783482	0
Classical_image_seg	0.615511	783482	90
Classical_image_seg	0.58713	783482	180
Classical_image_seg	0.624615	783482	270
Classical_image_seg	0	684711	0
Classical_image_seg	0.504667	684711	90
Classical_image_seg	0.525418	684711	180
Classical_image_seg	0.4976	684711	270
Classical_image_seg	0	626949	0
Classical_image_seg	0.628975	626949	90
Classical_image_seg	0.576647	626949	180
Classical_image_seg	0.631047	626949	270
Classical_image_seg	0	635717	0
Classical_image_seg	0.659404	635717	90
Classical_image_seg	0.685375	635717	180
Classical_image_seg	0.676082	635717	270
Classical_image_seg	0	652711	0
Classical_image_seg	0.584418	652711	90
Classical_image_seg	0.564767	652711	180
Classical_image_seg	0.591597	652711	270
Classical_image_seg	0	626963	0
Classical_image_seg	0.578116	626963	90
Classical_image_seg	0.626656	626963	180
Classical_image_seg	0.600869	626963	270
Classical_image_seg	0	659325	0
Classical_image_seg	0.574614	659325	90
Classical_image_seg	0.645913	659325	180
Classical_image_seg	0.59547	659325	270
Classical_image_seg	0	620438	0
Classical_image_seg	0.547834	620438	90
Classical_image_seg	0.610037	620438	180
Classical_image_seg	0.557887	620438	270
Classical_image_seg	0	659508	0
Classical_image_seg	0.63951	659508	90
Classical_image_seg	0.631992	659508	180
Classical_image_seg	0.64729	659508	270
Classical_image_seg	0	682854	0
Classical_image_seg	0.463363	682854	90
Classical_image_seg	0.464046	682854	180
Classical_image_seg	0.450685	682854	270
Classical_image_seg	0	654842	0
Classical_image_seg	0.555136	654842	90
Classical_image_seg	0.588689	654842	180
Classical_image_seg	0.543528	654842	270
Classical_image_seg	0	833202	0
Classical_image_seg	0.599178	833202	90
Classical_image_seg	0.613393	833202	180
Classical_image_seg	0.600243	833202	270
Classical_image_seg	0	789016	0
Classical_image_seg	0.609993	789016	90
Classical_image_seg	0.642578	789016	180
Classical_image_seg	0.595773	789016	270
Classical_image_seg	0	625945	0
Classical_image_seg	0.616673	625945	90
Classical_image_seg	0.616676	625945	180
Classical_image_seg	0.601267	625945	270
Classical_image_seg	0	665294	0
Classical_image_seg	0.664207	665294	90
Classical_image_seg	0.607371	665294	180
Classical_image_seg	0.645713	665294	270
Classical_image_seg	0	657286	0
Classical_image_seg	0.634857	657286	90
Classical_image_seg	0.702203	657286	180
Classical_image_seg	0.655769	657286	270
Classical_image_seg	0	610791	0
Classical_image_seg	0.623219	610791	90
Classical_image_seg	0.622663	610791	180
Classical_image_seg	0.620809	610791	270
Classical_image_seg	0	570666	0
Classical_image_seg	0.618423	570666	90
Classical_image_seg	0.644965	570666	180
Classical_image_seg	0.626587	570666	270
Classical_image_seg	0	654577	0
Classical_image_seg	0.662867	654577	90
Classical_image_seg	0.667455	654577	180
Classical_image_seg	0.661713	654577	270
Classical_image_seg	0	617475	0
Classical_image_seg	0.619709	617475	90
Classical_image_seg	0.652731	617475	180
Classical_image_seg	0.616181	617475	270
Classical_image_seg	0	639595	0
Classical_image_seg	0.558211	639595	90
Classical_image_seg	0.629408	639595	180
Classical_image_seg	0.566865	639595	270
Classical_image_seg	0	634044	0
Classical_image_seg	0.65013	634044	90
Classical_image_seg	0.692485	634044	180
Classical_image_seg	0.658966	634044	270
[truncated: 79,220 more rows]
