# Supplementary material for: Interpretable representation learning for 3D multi-piece intracellular structures using point clouds
Source: Nat Methods. 2025 Jul 3;22(7):1531–44. doi: 10.1038/s41592-025-02729-9 (PMC12240800; doi:10.1038/s41592-025-02729-9)
Supplement: Supplementary file 11 — Statistical source data. [file 41592_2025_2729_MOESM11_ESM.xlsx]

## Sheet: Jasplakinolide_LDA
CellId	mu_0	mu_1	mu_2	mu_3	mu_4	mu_5	mu_6	mu_7	mu_8	mu_9	mu_10	mu_11	mu_12	mu_13	mu_14	mu_15	mu_16	mu_17	mu_18	mu_19	mu_20	mu_21	mu_22	mu_23	mu_24	mu_25	mu_26	mu_27	mu_28	mu_29	mu_30	mu_31	mu_32	mu_33	mu_34	mu_35	mu_36	mu_37	mu_38	mu_39	mu_40	mu_41	mu_42	mu_43	mu_44	mu_45	mu_46	mu_47	mu_48
abb17ea8-5fb6-4df2-bd8b-ce8a02167865	0.00777222	0.0496105	0.014044	0.0178556	0.0354045	0.0187169	0.0169532	0.0142344	0.0151478	0.0248076	0.0348534	0.0197948	0.0126501	0.0282522	0.00747501	0.00439542	0.015301	0.0265707	0.0165445	0.0275547	0.0151442	0.019134	0.0163695	0.00846053	0.0284821	0.0113016	0.0790821	0.0132843	0.00967683	0.00849081	0.00716329	0.0531417	0.00594777	0.0290528	0.013398	0.0139076	0.0209613	0.0116419	0.0164741	0.0272696	0.0233465	0.00906072	0.0205778	0.0142933	0.00641737	0.029652	0.0101902	0.0113263	0.0184125
95ad596c-8b1b-43ea-9e6b-d744fdf3411d	0.0106537	0.0489549	0.00851462	0.01201	0.0241521	0.0061083	0.0101424	0.0182209	0.00965047	0.0214418	0.0290785	0.010989	0.00420314	0.00502102	0.0146947	0.00845997	0.0102231	0.0126642	0.0102425	0.00782513	0.0187869	0.0178972	0.00631481	0.0109808	0.0609781	0.0135496	0.040441	0.0314286	0.0176682	0.00957866	0.0143596	0.0339796	0.0107503	0.0288873	0.0338683	0.00386555	0.0271867	0.033698	0.010367	0.0108601	0.0178812	0.0154076	0.0147719	0.00879823	0.0029338	0.0199428	0.0138163	0.0139916	0.00883788
deaadee2-00e2-4154-bb63-f673b9c95f99	0.0301819	0.0372883	0.0100761	0.0115798	0.0151117	0.0223325	0.0209572	0.0248081	0.0373664	0.00553654	0.0436366	0.013088	0.0174493	0.0134014	0.0268823	0.0363274	0.0412122	0.0259757	0.0134207	0.0214227	0.0154236	0.01773	0.00746436	0.00612186	0.131407	0.0131558	0.14753	0.0293936	0.0154827	0.0146184	0.00740951	0.0662994	0.0145505	0.0262119	0.0595161	0.0211804	0.0517906	0.00973243	0.0155609	0.0133766	0.0190887	0.0102542	0.017661	0.0271017	0.0151816	0.021937	0.0089448	0.0108623	0.0308484
c06e776f-cb3d-48d8-b40b-f5843a543d71	0.0152289	0.0248377	0.00811046	0.0137196	0.017395	0.00902868	0.0144731	0.00572462	0.0195793	0.00877812	0.0196356	0.0122572	0.00479862	0.0134719	0.00769934	0.00948362	0.0238366	0.0204795	0.0027196	0.013431	0.0151134	0.0130595	0.0140435	0.0211886	0.0555151	0.00804477	0.0755858	0.0243572	0.0110366	0.00572922	0.00805979	0.0436413	0.0092282	0.0177279	0.0331762	0.00978643	0.0237465	0.0100544	0.00549186	0.00470195	0.0176093	0.0170898	0.0148177	0.0166412	0.00626414	0.0163714	0.00666359	0.0130973	0.031888
23ddbea1-9021-4e81-a9f9-55600845ab42	0.0251391	0.0264362	0.00514414	0.0141639	0.0172867	0.00710916	0.0183509	0.00681938	0.00606865	0.0106942	0.00782297	0.0190652	0.0060645	0.00854406	0.00896424	0.0140003	0.0114979	0.0132177	0.0116643	0.00893944	0.0197904	0.0134197	0.00968144	0.0107862	0.0344914	0.00379366	0.057918	0.0139001	0.0125836	0.00770575	0.00430433	0.0444276	0.0106778	0.0122985	0.0183531	0.00935964	0.0149996	0.00449314	0.0115134	0.00872667	0.0129667	0.00814864	0.00864257	0.0204828	0.00481779	0.0212488	0.00682882	0.0102738	0.00726688
4d7df031-9fca-4835-85c9-edca13afcbf9	0.023005	0.0334746	0.0112547	0.012425	0.0153887	0.00953789	0.00961356	0.0109937	0.0123671	0.012806	0.0237898	0.0166193	0.0158813	0.0117974	0.0167571	0.00568221	0.00778784	0.0138818	0.00063586	0.0113274	0.0219167	0.00684423	0.00742316	0.0187619	0.0571076	0.0115127	0.0581605	0.0347977	0.013294	0.00689204	0.0126768	0.0379833	0.00380538	0.0225253	0.0301396	0.0101597	0.0317893	0.011927	0.00950591	0.0169424	0.00706067	0.00950947	0.0122039	0.00756897	0.0119262	0.0181695	0.0086332	0.0103991	0.0186585
baf184fa-1e1c-4f25-b96d-8036ecd6f216	0.00784315	0.0289068	0.0123097	0.0111872	0.0134281	0.00707443	0.0153323	0.00866568	0.00988835	0.00911451	0.0201398	0.0144955	0.00446374	0.00686003	0.0155664	0.0160849	0.0250789	0.00694228	0.00450164	0.0142304	0.0142949	0.010187	0.0149094	0.00984025	0.0412696	0.00529135	0.0500653	0.0362912	0.0115588	0.0114679	0.00555608	0.0460035	0.00866037	0.0120573	0.0485599	0.00846882	0.0154508	0.0138183	0.010477	0.00827421	0.0165319	0.0107989	0.0159745	0.00792436	0.00477535	0.0200285	0.0120722	0.0100936	0.0152867
a2b3fd71-c017-4140-8011-9c6b8b2c34a9	0.00920787	0.0188925	0.00787847	0.00587617	0.00943355	0.00973477	0.00531272	0.00347471	0.00659125	0.00440766	0.00639829	0.0130962	0.00189346	0.00587204	0.00763204	0.0110821	0.0132816	0.00410862	0.00681609	0.00850599	0.00983905	0.00702462	0.0142927	0.0150025	0.0505611	0.00837595	0.0686724	0.027187	0.00390428	0.00680032	0.00728387	0.0408648	0.00845332	0.00770248	0.0337605	0.00415433	0.0199088	0.00680632	0.00220929	0.0048236	0.0117695	0.00792268	0.0107085	0.0018182	0.00516071	0.0118104	0.00782701	0.0115862	0.0112677
14c0b3d4-032c-4445-86a1-77f2d5d7e24d	0.013833	0.0320083	0.0144613	0.0208575	0.0195985	0.004164	0.0144061	0.0125131	0.0134776	0.0108555	0.0286721	0.0142164	0.0127303	0.0155488	0.0114292	0.00961588	0.00988734	0.0125474	0.00919001	0.0195262	0.0119528	0.00968527	0.0140262	0.0141766	0.0465935	0.00447159	0.058883	0.0282023	0.0120822	0.0112683	0.0115927	0.041186	0.0094346	0.0203431	0.0314191	0.0121408	0.0179731	0.016777	0.0136639	0.00591111	0.00806423	0.00552766	0.0123202	0.00895725	0.00971515	0.0187568	0.00674312	0.013428	0.0181143
70a92045-2c25-47ce-ae64-f0c9886c6ce3	0.0111353	0.0286072	0.00415475	0.00455357	0.023692	0.0119201	0.0223249	0.0126879	0.00924692	0.0155181	0.0106229	0.029797	0.0115767	0.0235214	0.0143001	0.0147558	0.0129977	0.0163882	0.0100701	0.0112032	0.0215031	0.0120894	0.00165548	0.00661439	0.0398722	0.00910402	0.0668393	0.0548762	0.00838088	0.0139338	0.0169016	0.0634217	0.00887413	0.00747567	0.0659231	0.0153918	0.00674466	0.0162445	0.00790668	0.0105431	0.00600286	0.00719937	0.0117399	0.00676104	0.00441801	0.0115792	0.0113615	0.00974468	0.0271668
72aed65f-32eb-428d-8462-ec22ec0ad5b4	0.0216815	0.0418477	0.0135195	0.0209089	0.0248739	0.00628097	0.0150612	0.00969334	0.00961935	0.0171095	0.028658	0.0116615	0.00300912	0.0188213	0.0200643	0.0124467	0.0158253	0.00853085	0.0238374	0.0110477	0.0223914	0.0100421	0.00829944	0.00753423	0.0498709	0.00830596	0.0435199	0.0385387	0.00715079	0.00872655	0.0101578	0.0492112	0.0119141	0.0190886	0.0490829	0.00810908	0.0219113	0.0267276	0.0119048	0.0182438	0.0157168	0.012249	0.0143025	0.0126094	0.00585512	0.0272037	0.0166124	0.00901509	0.0140389
eac73617-5cea-49d8-bd94-a0280e484626	0.0194634	0.0408823	0.0106684	0.0156189	0.0113092	0.00267172	0.0164593	0.0115666	0.0205801	0.00465436	0.0231837	0.0061524	0.00978431	0.00939373	0.0264887	0.00689909	0.0194388	0.0210016	0.0170508	0.0167191	0.0215039	0.00802574	0.0169619	0.00541049	0.080275	0.013679	0.117489	0.0364538	0.0100148	0.00878386	0.0146365	0.0587699	0.00871347	0.0209259	0.0566887	0.0171642	0.0292324	0.00889169	0.00533029	0.0082749	0.0134032	0.0162758	0.0125249	0.0135085	0.0094487	0.0174515	0.0132205	0.0115754	0.0198983
ac6ac73c-f62d-4d49-9a15-86c8c1b5c5de	0.0227793	0.0532355	0.0285002	0.00912865	0.0265489	0.0171138	0.00423299	0.0186042	0.0218479	0.00563864	0.0450121	0.0188934	0.0169478	0.0290317	0.0286459	0.00896509	0.0133849	0.0188969	0.0122207	0.0348813	0.0343495	0.00349719	0.00623642	0.0146068	0.0811866	0.0155552	0.0914637	0.0404493	0.00917982	0.00581425	0.0171552	0.0569126	0.00857445	0.0289159	0.0730057	0.0239492	0.0316303	0.0144067	0.00557707	0.0163032	0.0190761	0.0126462	0.0129304	0.0133478	0.0120593	0.0265242	0.0115698	0.00938254	0.0288953
3b087911-673b-4271-b4db-441afe944c04	0.0191601	0.0659763	0.0146375	0.0232586	0.0258932	0.0229904	0.0197952	0.00545957	0.0257678	0.0116799	0.0461122	0.0444049	0.0386896	0.019667	0.0291623	0.00810691	0.041652	0.0117166	0.0219184	0.0189215	0.0373332	0.0357424	0.0236988	0.00712546	0.0835941	0.0211156	0.102916	0.0398679	0.017183	0.0187743	0.00920752	0.0735537	0.00424949	0.0440684	0.0673606	0.0071303	0.0337676	0.0140835	0.0121813	0.0232476	0.0173756	0.0388286	0.0133771	0.0183622	0.00882031	0.0371785	0.0203618	0.012489	0.0198794
58e12a13-59e8-4679-a4bb-71f64eacc9fb	0.0232454	0.0375277	0.0139712	0.0148342	0.0238661	0.0132523	0.0187941	0.013188	0.0193048	0.01544	0.039653	0.0148444	0.0086869	0.0179292	0.012988	0.00933815	0.0104679	0.00806882	0.0109515	0.0225733	0.0174687	0.00962383	0.0131229	0.0175765	0.0801593	0.00609127	0.0553144	0.0288959	0.0103608	0.00364844	0.0163361	0.0466574	0.0137954	0.0241668	0.0376914	0.0117027	0.0319196	0.016664	0.00814288	0.0181691	0.0192696	0.00768187	0.0195272	0.0135397	0.0212858	0.0167501	0.00828674	0.0202651	0.0200694
82ebc108-66e9-4b79-8de0-b5260680f272	0.0092978	0.0501805	0.0070701	0.0156576	0.019204	0.00799512	0.00895448	0.00441252	0.0122928	0.00838257	0.0343464	0.0108475	0.00376761	0.00392906	0.0168319	0.0110686	0.0205837	0.0120656	0.00780587	0.0122667	0.0151173	0.00765321	0.0158788	0.0179564	0.0657684	0.0137325	0.0684013	0.028598	0.00770762	0.00871851	0.00828711	0.0476469	0.0129905	0.0271257	0.0410915	0.0131359	0.0297358	0.0230191	0.017225	0.0116356	0.0148029	0.0103959	0.0191533	0.00770102	0.0169708	0.020665	0.00760839	0.0125891	0.0133916
308a0d09-e6e7-4d0c-aa9e-e4189c2b4286	0.0140739	0.017866	0.0119112	0.031544	0.0100996	0.00820459	0.0133126	0.0115646	0.0177705	0.0240983	0.0275735	0.0134012	0.0151082	0.0261204	0.00855836	0.0234849	0.0165917	0.0250094	0.00934248	0.0341719	0.0205472	0.0196513	0.0225393	0.0124586	0.108587	0.0200644	0.141324	0.0462037	0.0274629	0.0039265	0.00886677	0.058154	0.0206331	0.0108213	0.0548409	0.00983216	0.0238999	0.0105302	0.00351553	0.00832638	0.0116695	0.00855967	0.0108684	0.0190249	0.0134619	0.0372943	0.0232077	0.0108848	0.0158916
22a8b6ea-f222-4552-88a0-a5708174b1ba	0.0170843	0.0149704	0.00810733	0.0119856	0.0197488	0.0158763	0.00792867	0.0130145	0.0113358	0.0171973	0.0124374	0.0128068	0.00748541	0.00976226	0.0188625	0.0191519	0.0181356	0.00290139	0.00869433	0.0149655	0.0196239	0.0092022	0.00613389	0.0212098	0.057557	0.0139698	0.0762859	0.0309913	0.00718376	0.0118691	0.016976	0.0419607	0.0194249	0.00432168	0.0310904	0.016903	0.0104359	0.0176176	0.0199445	0.0100956	0.00861017	0.0164616	0.00537366	0.0169843	0.00982078	0.0176192	0.00940153	0.00949789	0.0248385
8b51cfa0-b62c-41ed-9975-5e01829777d8	0.0119539	0.0314189	0.0103487	0.0166498	0.0198052	0.0117892	0.0264042	0.0183565	0.0149161	0.015635	0.0145613	0.0211115	0.0131313	0.0358382	0.00593968	0.0180106	0.0250993	0.0168804	0.013142	0.020561	0.016345	0.0228762	0.0132456	0.0136955	0.0702225	0.010468	0.0991844	0.0564804	0.0176891	0.0212721	0.0184619	0.0676458	0.0130914	0.0128216	0.0719523	0.0197839	0.0126075	0.0178722	0.0123247	0.0220484	0.0131667	0.00270454	0.0144844	0.0159058	0.00617774	0.0174553	0.01463	0.0066087	0.02924
ebc1f449-5796-4318-84e3-b8b44fbd3aa6	0.0386362	0.0204031	0.0119299	0.0291505	0.0110554	0.0175996	0.0166207	0.0109811	0.00692368	0.0226956	0.0318719	0.019711	0.00405132	0.017988	0.00964224	0.0198924	0.0237274	0.00870504	0.00727755	0.0267606	0.0158385	0.0134057	0.0115653	0.0124491	0.132437	0.0172695	0.141882	0.0413224	0.00434321	0.0113163	0.011843	0.0590229	0.0100735	0.0159902	0.0524996	0.00890697	0.0272573	0.0121569	0.0104778	0.0184646	0.0214963	0.0151225	0.0060344	0.0189882	0.0146359	0.0169212	0.0110376	0.0148306	0.0160775
43087429-3c3a-45d0-ac17-5e169b337a19	0.0217033	0.0296795	0.0113798	0.0129822	0.0172094	0.00706278	0.0101603	0.0119365	0.00535999	0.0175733	0.021573	0.0113186	0.0100697	0.00725856	0.0144895	0.0107985	0.00751848	0.0174699	0.00805058	0.0145519	0.0126796	0.00997575	0.00553491	0.0136276	0.0447663	0.00587152	0.040177	0.0359035	0.00825696	0.0152285	0.00959285	0.0473159	0.00917208	0.0117707	0.0483981	0.00363268	0.0153072	0.0192351	0.00781109	0.00863437	0.0125986	0.00565332	0.0149243	0.00544218	0.00354301	0.0189958	0.015217	0.00900115	0.0147444
e5a7805e-64b8-4cb0-834e-1e0d95fdc57e	0.0177062	0.0352829	0.0133376	0.0208314	0.0332032	0.0144755	0.0227713	0.0118097	0.0173978	0.0180789	0.032117	0.0288508	0.0114463	0.0138073	0.0328983	0.02719	0.0283641	0.026602	0.00688476	0.0237481	0.0171214	0.0145321	0.0100172	0.0132508	0.0327271	0.00678283	0.0426922	0.0512729	0.0255124	0.00955882	0.00955804	0.0510992	0.0053668	0.0158647	0.0685883	0.0142583	0.0229779	0.0128598	0.0225162	0.0147503	0.0130492	0.0167233	0.0166471	0.0249817	0.0219519	0.0339607	0.0133381	0.0152447	0.0306163
e8ff5400-b782-45b6-bd5f-565302c14fcc	0.0144376	0.0153641	0.00324982	0.0100075	0.0117399	0.00812094	0.0128209	0.00543749	0.00967862	0.00546992	0.00999561	0.0113419	0.00871738	0.00721626	0.00681959	0.0102885	0.00972	0.0154	0.00705778	0.00746546	0.00392367	0.00692711	0.0127733	0.0139604	0.0449611	0.00710251	0.0542134	0.0311261	0.0127109	0.00332047	0.00292477	0.0354117	0.0117916	0.0109849	0.0313059	0.0097834	0.0136548	0.0148672	0.00648017	0.00321653	0.00649151	0.0065251	0.00851524	0.00423608	0.00555075	0.0169894	0.0124665	0.0125811	0.0150056
05b1e434-75ab-44d1-a4b9-045a5ce61fe3	0.0155214	0.0289655	0.00980273	0.00644127	0.0134388	0.00638818	0.0102243	0.00649558	0.0121379	0.0127747	0.0235346	0.0127441	0.00685527	0.0168154	0.018852	0.00676261	0.018709	0.0291495	0.0128026	0.0146293	0.0124813	0.0037752	0.014571	0.0165456	0.0375635	0.00382146	0.0581644	0.0395385	0.0158058	0.0119684	0.00648432	0.0436731	0.0123522	0.0170198	0.0395793	0.0104766	0.0234255	0.0141619	0.0103045	0.00995648	0.00948699	0.00603392	0.00836705	0.016145	0.0124127	0.0206121	0.00645616	0.0129568	0.0188913
8523c615-c0fc-49d8-b9c7-95ef8d139c59	0.0149079	0.0220787	0.00382845	0.0108071	0.00440673	0.00603602	0.00797564	0.02314	0.0203672	0.00749192	0.0071746	0.0200215	0.0103683	0.00823447	0.012357	0.0210643	0.0203251	0.00917823	0.00806534	0.00441966	0.00973448	0.004271	0.0140932	0.00820614	0.0731642	0.00733691	0.0833046	0.0409179	0.00500692	0.0123415	0.00290247	0.0511836	0.0124367	0.00270385	0.0512859	0.0156761	0.00939637	0.00575983	0.0107105	0.0117302	0.0097093	0.00331961	0.00830608	0.0139126	0.00786082	0.0198927	0.0140116	0.00099808	0.00637963
69b0840c-dcc8-43ed-b5a2-2859b86aa04e	0.0286529	0.0132066	0.0153705	0.0261621	0.00966175	0.0129868	0.0185754	0.012288	0.0138741	0.0154298	0.023549	0.014376	0.013846	0.00932666	0.0150124	0.00739013	0.0171873	0.0198929	0.00627732	0.00366039	0.0119849	0.00914623	0.00738056	0.0175513	0.0955825	0.00603737	0.109804	0.0294831	0.00681273	0.0117397	0.0144766	0.0572455	0.0114029	0.0116722	0.0446823	0.011122	0.0217803	0.00735689	0.00847659	0.00882742	0.010151	0.0164903	0.00649017	0.0137999	0.0185101	0.0238377	0.0122381	0.00768236	0.0130442
50f355f3-0211-4613-bb79-2b12f9c15b3a	0.0146413	0.0108066	0.0128684	0.0125521	0.00490085	0.0123155	0.00897868	0.00777997	0.00837005	0.0030898	0.0189447	0.0148847	0.00457224	0.00392157	0.0128448	0.00806946	0.00294067	0.00934286	0.00865777	0.00482477	0.0124101	0.0114114	0.00678603	0.0218353	0.0843225	0.0150916	0.109727	0.0290693	0.0156714	0.0121088	0.00367558	0.0498287	0.00877438	0.0106406	0.0317891	0.012826	0.0179886	0.00394854	0.00724883	0.00556471	0.00281878	0.0193565	0.00544763	0.0119385	0.0107645	0.0111864	0.00596025	0.0123372	0.019531
0060a424-b9fc-4126-8b5c-2867d55b56f4	0.0131	0.0345837	0.0104237	0.0126546	0.0193668	0.0038689	0.00812345	0.00914418	0.0145679	0.0142121	0.0245734	0.0101026	0.0089683	0.00311563	0.0142494	0.00749136	0.0187006	0.0115839	0.0117033	0.010434	0.0146287	0.00570885	0.00947713	0.0169547	0.0430065	0.00915819	0.0401077	0.0296219	0.00412141	0.0132036	0.00925407	0.0396471	0.0132339	0.0156664	0.0351368	0.0059695	0.0265173	0.0207596	0.013896	0.0118368	0.0129418	0.00901484	0.01551	0.00835994	0.00678439	0.0165689	0.0115132	0.0125188	0.011934
858f8e41-0b91-4101-8971-8a028c2590c8	0.0113229	0.0269132	0.0142033	0.0127608	0.0169459	0.0136269	0.0124165	0.00733939	0.0158839	0.010469	0.0148701	0.0114288	0.0117444	0.00888187	0.0102833	0.0200259	0.00946197	0.00556624	0.00670038	0.0130218	0.0146033	0.0140378	0.00641787	0.0230397	0.0524099	0.00999673	0.072572	0.0333684	0.00883116	0.0137536	0.0174305	0.0470002	0.0103016	0.0130127	0.0364612	0.00850785	0.0148106	0.0107129	0.00670691	0.00270483	0.0191999	0.0109641	0.0153306	0.0150124	0.00471278	0.0146346	0.00659929	0.014494	0.0149182
e5e2fb9c-dc1b-45af-954f-51336b9c0410	0.00629977	0.0250924	0.00714622	0.0115877	0.0124765	0.00518362	0.00997993	0.00844988	0.0133469	0.0132263	0.0151538	0.00981842	0.00428618	0.00744817	0.0145257	0.0130552	0.0104272	0.0138488	0.0119757	0.00891127	0.0163849	0.00427473	0.00922866	0.0087951	0.0204488	0.0046128	0.0416854	0.0400482	0.00869123	0.00902659	0.00837059	0.0541127	0.00253127	0.0138835	0.0577665	0.00829895	0.015127	0.00902244	0.00979134	0.0220757	0.00708276	0.00490436	0.00466506	0.00477638	0.00163937	0.0185751	0.015826	0.00990678	0.00938712
708e1b39-208b-4dba-9223-269a4941b6ae	0.0253989	0.0298873	0.00490114	0.0179626	0.0250947	0.00889183	0.00597715	0.00951979	0.0164128	0.0174885	0.0336287	0.0170625	0.0073976	0.00873729	0.0124317	0.00817808	0.00777474	0.0114801	0.00263473	0.0197444	0.0147034	0.0168772	0.0113372	0.0179657	0.0876206	0.00565126	0.0665308	0.0261752	0.00720536	0.00906037	0.0173095	0.0421293	0.00942421	0.0156608	0.0376793	0.00869973	0.0257353	0.0177319	0.0111691	0.00755923	0.0153407	0.0170486	0.0132669	0.0134191	0.00391826	0.0149514	0.0150076	0.013374	0.0165807
404db88b-f087-4c92-9ab6-07e1fe53773d	0.00637775	0.0323832	0.0141288	0.0182691	0.018534	0.0143867	0.0221272	0.00480143	0.01123	0.0172437	0.0304977	0.0156001	0.0175631	0.0146496	0.0102192	0.00881383	0.0154196	0.0181079	0.00866659	0.0203108	0.0152323	0.0100828	0.0114787	0.0160772	0.0931842	0.0121075	0.0962424	0.0385593	0.0154679	0.00919698	0.0209249	0.0673187	0.0143872	0.0221142	0.0578097	0.00745953	0.0221853	0.0178156	0.0134688	0.019425	0.0141342	0.0123815	0.0105104	0.0170682	0.0108552	0.0187421	0.0113039	0.0122115	0.0105988
9e88931b-6464-41f2-bb85-4bb1b37ab463	0.00999571	0.0291456	0.0117285	0.0137729	0.023838	0.0129032	0.0123051	0.00899	0.00481459	0.0142991	0.0150861	0.00965777	0.0103113	0.00816863	0.0172156	0.00396377	0.0153717	0.00672633	0.00746937	0.0107775	0.016196	0.00880978	0.0101488	0.0240517	0.0509306	0.0158878	0.0912714	0.0288044	0.0113328	0.00887215	0.00650906	0.0628687	0.00328091	0.0229141	0.0505748	0.0139708	0.0243005	0.00839564	0.0147082	0.0201088	0.00681437	0.0211252	0.0154834	0.00742215	0.0137186	0.0200222	0.0165549	0.0152348	0.00810969
9454acc9-be5f-4a60-9fa4-26d1a60de205	0.00998624	0.0408196	0.00577486	0.0112062	0.0254257	0.0113777	0.0217927	0.0269829	0.00862986	0.0169483	0.0322815	0.0237104	0.0125363	0.0158278	0.0271889	0.0203374	0.0124275	0.00926596	0.0281517	0.0178997	0.0200741	0.0111932	0.0159715	0.0273273	0.0610748	0.00924891	0.0872679	0.0121946	0.0150414	0.00928959	0.0225261	0.0550324	0.0145314	0.0235888	0.0254949	0.00429369	0.012232	0.0195539	0.0179177	0.0218331	0.016802	0.014303	0.00782833	0.0460594	0.0178462	0.0301062	0.00510765	0.0059508	0.0193197
8ad4b24d-9254-4f23-a2f1-9cd2e341ee7b	0.0208599	0.0308339	0.0111564	0.0200162	0.00780947	0.0135028	0.0131283	0.00341519	0.00739438	0.0110046	0.0265695	0.00996241	0.00700126	0.00702164	0.00940845	0.00560619	0.0129725	0.0113883	0.00558309	0.0157523	0.0121682	0.0100408	0.0110251	0.00660302	0.0768261	0.00441311	0.0924183	0.0321344	0.0136311	0.0169644	0.00680251	0.0544207	0.0158664	0.0195416	0.0508568	0.014025	0.0217308	0.00975426	0.00929219	0.00892927	0.0254324	0.00874354	0.0206235	0.00966679	0.0116574	0.0268761	0.00927494	0.00719488	0.0135796
543f3d05-a1eb-4a3f-9d14-3b948d9f4677	0.0164982	0.0111068	0.0129064	0.00840269	0.0105777	0.0122785	0.00877736	0.00659849	0.0113557	0.0164772	0.0165878	0.00944106	0.00901848	0.0137763	0.00404812	0.0171077	0.00690877	0.0110817	0.00431571	0.0121461	0.0129904	0.0140316	0.00862754	0.0206523	0.0847258	0.00321185	0.0965735	0.0358526	0.0109315	0.0154231	0.0069721	0.0559045	0.00674998	0.0101121	0.0550441	0.00801091	0.00987384	0.017923	0.0052695	0.0116412	0.00665318	0.00883992	0.00882146	0.00703316	0.00639611	0.0177479	0.0118677	0.00824158	0.0168997
69a1afd3-80ae-4fae-97f1-7372fe4a2c3d	0.0179017	0.0218262	0.00345098	0.0117413	0.0178351	0.00795629	0.00371586	0.00488546	0.0153806	0.0162923	0.0113296	0.00477256	0.00363611	0.00585762	0.0112128	0.00367173	0.0132727	0.0192039	0.0118711	0.00515354	0.00433879	0.0076896	0.0048782	0.00675321	0.063503	0.00473956	0.0533246	0.0346535	0.0113247	0.0161838	0.00981957	0.0552177	0.0173937	0.0120317	0.0529643	0.0060464	0.0114496	0.0152702	0.00601204	0.0139939	0.0154631	0.00433486	0.00848919	0.0117549	0.016202	0.0103888	0.0114387	0.00550368	0.01076
5dc37bac-d536-4091-850a-7a97031ef93d	0.0257652	0.0299372	0.00960548	0.0554535	0.0210471	0.0232655	0.0191003	0.0215089	0.0145194	0.0167933	0.047717	0.00937637	0.00903729	0.0306484	0.0118676	0.018267	0.0134844	0.0156862	0.00887138	0.0264378	0.0234266	0.00999009	0.00825578	0.0109668	0.132001	0.0150365	0.144191	0.0385814	0.0241566	0.011573	0.0175637	0.0523828	0.0147359	0.0203561	0.0482359	0.0209688	0.0469064	0.00765933	0.00884131	0.0123238	0.0328593	0.0151465	0.0143573	0.0112566	0.027554	0.0311079	0.0212214	0.0102689	0.00942488
0c8773b8-67a7-4c40-ad2f-3feaab1977d3	0.00673878	0.0214261	0.0087249	0.00751094	0.00745693	0.00403454	0.0055966	0.00203873	0.0121234	0.0164645	0.0104065	0.00991971	0.00659203	0.0107688	0.00344635	0.0140126	0.0111232	0.00568248	0.00655635	0.0047933	0.00559942	0.00838888	0.0105079	0.0125936	0.0314244	0.00421706	0.043511	0.0345126	0.00378858	0.00955486	0.00967197	0.0466984	0.00834827	0.00896444	0.0434975	0.0114603	0.0158222	0.0143199	0.00868717	0.00857558	0.0127543	0.00942183	0.0060321	0.00797057	0.0104824	0.012961	0.0104465	0.00538254	0.00346032
db66598f-e7b1-4621-a82f-3fa59869ab67	0.0102058	0.0276451	0.0107865	0.0178225	0.0122505	0.00643301	0.00915559	0.00665271	0.020212	0.00867245	0.0197906	0.0137235	0.0106999	0.00424741	0.0143461	0.00822229	0.0144418	0.0129063	0.0108604	0.0129501	0.013011	0.00089122	0.00378265	0.0140303	0.0516489	0.00668415	0.0813515	0.0370067	0.00883112	0.00572087	0.00836085	0.0611463	0.0106968	0.0180615	0.0554275	0.00398605	0.0160042	0.0124746	0.0112666	0.00948051	0.00286355	0.00418205	0.00660056	0.00421917	0.00899915	0.017207	0.0156788	0.011023	0.00644302
bc3f2b92-8fce-4ea7-ac29-77dcb4dada51	0.0123368	0.0360564	0.00711572	0.013563	0.021727	0.00880538	0.0121481	0.0060251	0.0106156	0.0100494	0.027629	0.0141146	0.00609779	0.0132891	0.0120635	0.0057534	0.0112236	0.0133253	0.00751723	0.0118812	0.0176986	0.00447438	0.00994998	0.017649	0.0486635	0.00902102	0.0621325	0.0292834	0.00759018	0.0106107	0.0114948	0.0483399	0.0109177	0.0168852	0.0446301	0.00576452	0.0207813	0.0201528	0.0153259	0.00771372	0.00735912	0.0127123	0.0129923	0.00771826	0.00921134	0.0193672	0.0144496	0.0112319	0.0175323
34d24cd6-ee4e-467b-b618-e995e03d1017	0.00628145	0.0194268	0.00461047	0.00578708	0.0116649	0.00564448	0.0166402	0.00829721	0.00719876	0.00320349	0.00582565	0.00958714	0.00719465	0.00427668	0.0111687	0.00709239	0.0148024	0.00717282	0.00535995	0.00456301	0.0125161	0.00247746	0.00622643	0.0139876	0.0517852	0.00425527	0.0648726	0.022201	0.00766689	0.00274089	0.00909379	0.0412976	0.00786382	0.00731883	0.0343016	0.0030665	0.0251803	0.016991	0.0112235	0.00383895	0.00417151	0.00349312	0.00528795	0.00811349	0.00848974	0.00965139	0.0148116	0.0100047	0.0168505
9916a43d-ef6b-4553-88ff-eeeb74a90070	0.0153222	0.0404418	0.0202117	0.0130194	0.01885	0.00496082	0.0124715	0.0134923	0.010788	0.0143141	0.0279398	0.00739258	0.0100496	0.0149529	0.0166198	0.00889027	0.00653233	0.0152953	0.0135175	0.0208239	0.0222597	0.00727271	0.0100096	0.0139317	0.0182232	0.00834729	0.0235047	0.0365001	0.0141869	0.0138464	0.00835621	0.0424649	0.0115782	0.019891	0.0363673	0.00208848	0.0146933	0.0248857	0.0119256	0.0149632	0.0131099	0.00518337	0.0133753	0.00367072	0.00629107	0.0218434	0.012419	0.00701626	0.0185824
1ac4ac0a-4bd8-43df-84bd-f09ce0015b04	0.00832524	0.0198662	0.0161783	0.0168498	0.0158093	0.0118137	0.0248167	0.011948	0.0105666	0.0219748	0.00917235	0.0280445	0.0126761	0.0273403	0.0158969	0.0237759	0.00831995	0.0175715	0.0082103	0.00742676	0.0398869	0.0111537	0.0119254	0.00621217	0.0531794	0.00152726	0.0779896	0.049083	0.0119793	0.00477315	0.00644658	0.0647882	0.0216739	0.00670962	0.0676973	0.0117453	0.0125106	0.015026	0.0203633	0.00560675	0.00606507	0.00821258	0.00894045	0.0109272	0.00678001	0.0363931	0.00723327	0.00221895	0.00894273
cad1cb50-07fd-49e0-8591-5ab7cadf3390	0.00563378	0.0352333	0.0139559	0.0220443	0.0139313	0.00787662	0.0266487	0.00938735	0.0119219	0.0137918	0.0153636	0.00490991	0.0189676	0.0118151	0.0160711	0.00969416	0.023243	0.0235663	0.00797545	0.0160331	0.027558	0.00946059	0.0115369	0.00284899	0.0343299	0.00624348	0.0509151	0.0375163	0.0158995	0.013883	0.00707578	0.0492146	0.0102639	0.013436	0.0596382	0.0102215	0.016911	0.0268171	0.0089018	0.00803691	0.0114559	0.00886406	0.0115386	0.00839886	0.0112043	0.0270714	0.0129831	0.00727537	0.0275621
bf8884e4-0d74-4fff-a2c3-3dd0a5f02aef	0.0162393	0.0212856	0.00571421	0.00648367	0.00593635	0.00182393	0.00458263	0.0120837	0.00691643	0.016475	0.00808053	0.0110825	0.00896298	0.00993372	0.0117511	0.00763016	0.00956433	0.0162381	0.00298655	0.00408912	0.0133256	0.00699958	0.0144228	0.0125727	0.0416822	0.00213814	0.0576114	0.039823	0.00997771	0.00974209	0.00461896	0.042091	0.00516717	0.00204397	0.0418894	0.00236492	0.0166076	0.0118471	0.00592282	0.0105729	0.0109157	0.0166451	0.00474276	0.00846019	0.00945371	0.0157273	0.00542676	0.00284815	0.00594002
eb3e8b17-ee34-43fc-a753-3a084ea7340f	0.00770273	0.0564903	0.0166253	0.0276553	0.0189253	0.021838	0.0157443	0.00724094	0.00768443	0.015371	0.0409281	0.0241172	0.0191176	0.0221803	0.0224299	0.0259685	0.0148655	0.0216897	0.0250372	0.0137229	0.0505155	0.0244759	0.0142789	0.0141624	0.0349738	0.012605	0.0252443	0.0300014	0.0123717	0.0195445	0.0174912	0.0414649	0.0139279	0.0391413	0.0321302	0.00953908	0.0258465	0.0219133	0.0244445	0.0229091	0.00802127	0.00869219	0.011426	0.0172592	0.0274874	0.0289852	0.0162618	0.00925534	0.0384757
d1f83149-a1e0-4fde-bbb4-b435000823bc	0.0265799	0.0260804	0.00441946	0.00611945	0.020699	0.0183774	0.0169952	0.0247914	0.0161684	0.0108647	0.0117578	0.0163115	0.00876986	0.0111333	0.0132245	0.00896908	0.015561	0.0206254	0.0122222	0.019367	0.0120141	0.0149045	0.00571436	0.00558433	0.0676053	0.00692594	0.112758	0.032826	0.024142	0.00706097	0.00653847	0.0737892	0.0192684	0.0223697	0.0700625	0.00926646	0.00970535	0.0091126	0.0243326	0.0233876	0.0165365	0.0070519	0.0126982	0.0412635	0.00883031	0.0101308	0.0151979	0.00990196	0.0152755
47e476ef-e176-4742-b320-d786d87d8788	0.00919735	0.0391121	0.0163126	0.014898	0.0212249	0.0135312	0.00892359	0.0110981	0.0217267	0.00854358	0.0295074	0.0192084	0.0112422	0.0238463	0.0154092	0.00745088	0.011853	0.0258032	0.00973913	0.0168386	0.0199233	0.0064166	0.0149804	0.0136631	0.0511729	0.00729106	0.0698756	0.0379356	0.0160261	0.0080355	0.00985733	0.0479771	0.0170686	0.0208696	0.0469492	0.00901753	0.0182387	0.0152962	0.00965918	0.01106	0.0131871	0.0124901	0.0157032	0.00776497	0.0111159	0.0240538	0.0119354	0.0176322	0.029057
050081ad-1566-4a89-b99e-1f55cf33e5bf	0.00785358	0.0227326	0.00523789	0.0103385	0.012453	0.0083271	0.0045205	0.00563936	0.00552123	0.0164758	0.018227	0.0178057	0.00594785	0.00851573	0.00950133	0.0124549	0.00583449	0.0160111	0.00221084	0.0211935	0.00604642	0.0068919	0.0082766	0.0060767	0.0614396	0.00514372	0.0585853	0.0391985	0.00846974	0.00760689	0.00569163	0.0483692	0.00436026	0.00915403	0.0491352	0.00662432	0.0208913	0.0116708	0.0108232	0.00985371	0.0130503	0.0140032	0.0103218	0.00471358	0.0155391	0.0198584	0.013402	0.00749024	0.00938166
94e44857-12e9-477c-b594-d84a1a428edd	0.0122255	0.0273271	0.0119488	0.0131436	0.0122732	0.0112012	0.00974971	0.0179423	0.00794579	0.0149808	0.00926059	0.0267047	0.0112575	0.0236476	0.00364079	0.0122862	0.0330495	0.0147368	0.0113798	0.00876356	0.021859	0.00380205	0.0130753	0.0118517	0.053152	0.0120357	0.0757412	0.0445663	0.00795502	0.00762959	0.0087666	0.0432457	0.00898559	0.00641631	0.0413977	0.0101111	0.0192399	0.0122741	0.013899	0.0119749	0.0124861	0.00570019	0.00757533	0.0086995	0.0181192	0.0239482	0.00642888	0.00850077	0.0160792
e09268ba-e3e1-4a31-8f17-453ce9f9dd40	0.0207687	0.011989	0.00899709	0.00913916	0.0147257	0.00992505	0.00508776	0.00246388	0.01642	0.0294639	0.0188607	0.0170193	0.00930854	0.02227	0.0134175	0.0178562	0.0105499	0.0198955	0.00297762	0.0037285	0.0208108	0.00895015	0.016095	0.0216228	0.0955711	0.00314163	0.115971	0.0383125	0.0133145	0.017658	0.00941222	0.0502837	0.0136697	0.00849189	0.0438311	0.0101992	0.0209551	0.0134936	0.00338999	0.00547923	0.00846888	0.0082438	0.00409093	0.0101826	0.0178983	0.0315745	0.00962838	0.00354891	0.0160685
357a371a-1251-4964-a2e8-dcfb76f47e57	0.0156764	0.0198535	0.0153492	0.0106782	0.0099322	0.012192	0.0117717	0.0121688	0.0168915	0.0139656	0.0146829	0.0134509	0.00323279	0.0152277	0.0172566	0.0172885	0.0204379	0.013855	0.0138604	0.0141362	0.00714364	0.00394545	0.0105308	0.0125203	0.0573253	0.0069982	0.0833949	0.0340486	0.012788	0.0147223	0.00267136	0.0553881	0.0103071	0.0108023	0.0546596	0.0216155	0.01302	0.0103864	0.00621703	0.0164898	0.00572453	0.00573566	0.0035333	0.00920342	0.0110927	0.0183305	0.00850121	0.00914	0.0218171
f47e8193-2edf-4b2a-917e-1d16a946143d	0.0150964	0.0254669	0.0134247	0.0155029	0.0110078	0.00717304	0.0132195	0.0153444	0.0170279	0.0105645	0.00615753	0.011474	0.00893761	0.00842094	0.0276727	0.0154836	0.0205734	0.0256458	0.0131291	0.0100524	0.0250142	0.00779955	0.0244713	0.0097808	0.0535143	0.0122282	0.0981234	0.0313372	0.0321088	0.0084014	0.0060081	0.0602392	0.0168154	0.0101578	0.0724605	0.0142999	0.0252848	0.00872176	0.0187927	0.0157595	0.0116359	0.0112538	0.00624954	0.0346244	0.00444391	0.0290106	0.0112263	0.00622624	0.027063
2c6ea1c5-46ca-4ec0-bfd2-8e330abaca85	0.00996674	0.0376568	0.0273242	0.0103199	0.0214501	0.011464	0.028859	0.00575209	0.0143109	0.0147104	0.0280812	0.020617	0.0287421	0.0242046	0.0272001	0.0236965	0.0405951	0.0228116	0.0171576	0.0210849	0.0374469	0.0255666	0.023305	0.0228692	0.0718741	0.0229116	0.10235	0.0383867	0.0362448	0.0139227	0.0091248	0.0606571	0.0138765	0.0172937	0.0584459	0.00566141	0.0202278	0.0139443	0.00691623	0.0210706	0.0210729	0.00771528	0.0141464	0.0273547	0.0150131	0.0238143	0.0183519	0.0122536	0.0242159
d4500431-8f67-4024-afc2-c9c2142447f4	0.0139207	0.0397716	0.00852583	0.0116247	0.0229008	0.00635042	0.00653126	0.00803185	0.0103701	0.00445148	0.0289935	0.0108875	0.00820544	0.0101794	0.0176724	0.0119129	0.0137805	0.00950915	0.00851935	0.0144221	0.0190682	0.00485859	0.0107603	0.0228896	0.0496995	0.00932888	0.0767035	0.0256794	0.00762779	0.0114632	0.0076975	0.0505534	0.00638455	0.0209674	0.0383348	0.00583967	0.030703	0.0150463	0.0119206	0.00731737	0.00993309	0.0118041	0.00654886	0.0105991	0.0148175	0.0192087	0.0102277	0.0126543	0.0189974
5d503b11-24b2-46c8-ba97-5a184aac098e	0.0152684	0.0276497	0.0111507	0.0103281	0.00532681	0.0257735	0.0113031	0.010564	0.0109091	0.0178313	0.0104213	0.0554394	0.0077774	0.023288	0.00963091	0.0143851	0.0181016	0.00998157	0.0140378	0.0186664	0.0197378	0.0216823	0.0123975	0.00868323	0.0871117	0.0146787	0.100084	0.04885	0.0122673	0.0222651	0.0154973	0.0581225	0.0215322	0.00409232	0.0588967	0.0105851	0.00585545	0.00692267	0.0100343	0.0168075	0.0180427	0.00825739	0.0226769	0.0116798	0.0425443	0.0333734	0.00966581	0.00893876	0.00557527
ac0540e4-7e9c-47c6-bc6a-9cf210958139	0.011974	0.0253322	0.0138405	0.0127014	0.015151	0.00954049	0.0150071	0.00072256	0.0165385	0.006644	0.0191476	0.0168781	0.00349558	0.0107235	0.0116577	0.0113316	0.0181467	0.0133597	0.00789825	0.0163327	0.0162376	0.00468991	0.00942099	0.0115628	0.0652845	0.00856746	0.0878794	0.0331748	0.0106443	0.00776147	0.00558864	0.0587835	0.00574549	0.0177533	0.0557441	0.00989012	0.0181359	0.0102844	0.010746	0.0196265	0.00566014	0.0121121	0.00613677	0.00405687	0.010631	0.0204867	0.0214139	0.0122949	0.0244959
a7eceb24-f3c2-40fc-beb6-62c89c7dc909	0.00530918	0.0228947	0.0140306	0.00783954	0.0181081	0.019517	0.011055	0.00833948	0.0212647	0.0224083	0.0260423	0.0128286	0.0131589	0.0123036	0.0124545	0.0151295	0.0104823	0.0280189	0.0123887	0.0247324	0.0196828	0.012298	0.0120404	0.0141337	0.0681094	0.00451048	0.0935908	0.0416633	0.00760465	0.0229625	0.0130133	0.0587312	0.0158965	0.0134248	0.0480855	0.00360958	0.0174281	0.0204431	0.0164337	0.00509568	0.0126836	0.0123122	0.013959	0.0155404	0.0117075	0.0282822	0.0110115	0.0120767	0.00798886
92037a71-28be-4b81-b454-9cdb96c8615e	0.0220439	0.0335415	0.014681	0.0100969	0.0175486	0.0147918	0.0161782	0.0138779	0.0159452	0.0185329	0.0328978	0.0133959	0.00334414	0.0186558	0.0247936	0.00972519	0.0286642	0.0121178	0.00477709	0.0227572	0.00918163	0.00257689	0.00544344	0.0161402	0.108031	0.0136323	0.134262	0.0375742	0.0103979	0.0145801	0.00719804	0.0628374	0.00564734	0.0240311	0.0586322	0.0204904	0.0319201	0.0160316	0.0183231	0.0186638	0.0190722	0.00823676	0.010621	0.00881584	0.00847318	0.0161821	0.0217855	0.013379	0.01686
3d128219-a548-4cda-86d3-c52bc7ea7c73	0.00761433	0.0205357	0.0135593	0.0050492	0.0109368	0.00920205	0.00814947	0.0051473	0.00523014	0.00572759	0.00748452	0.00718291	0.0035672	0.0093555	0.0125166	0.0154576	0.0112655	0.0136084	0.00385288	0.00841445	0.0196253	0.00668346	0.011931	0.0153635	0.0542379	0.00039715	0.0902244	0.0262784	0.0202881	0.0122591	0.0052579	0.0508887	0.0131711	0.015059	0.0444974	0.00853122	0.0207218	0.00271998	0.013896	0.00809921	0.00623666	0.0104939	0.00808541	0.00579074	0.00340361	0.0188913	0.00627248	0.00970966	0.0165368
1b90fc6c-cbf0-4913-9935-1abb0ed05f3c	0.00434844	0.00785373	0.00277176	0.00338323	0.021504	0.00349578	0.00304156	0.0170343	0.00670197	0.00893746	0.00504879	0.011832	0.0155309	0.0119738	0.00587976	0.00806773	0.00632539	0.0205047	0.0031313	0.00419484	0.0191198	0.00440507	0.0080465	0.0164048	0.0298045	0.00821735	0.068796	0.0275307	0.00212021	0.0157255	0.00858385	0.03579	0.00958234	0.0118225	0.0216254	0.0126335	0.00561758	0.0102582	0.0129536	0.00348173	0.00567642	0.00856802	0.00910675	0.0129855	0.0109501	0.0175152	0.00781731	0.00644739	0.00954968
7061c709-d8e6-4a97-a63f-f05026f89d7b	0.0109168	0.0217485	0.00407964	0.0104372	0.0179359	0.011037	0.0240842	0.00408819	0.0140967	0.00979553	0.0115971	0.00683388	0.00806657	0.00732945	0.00964842	0.0134567	0.00986699	0.0131213	0.00771481	0.0146499	0.0152518	0.0130519	0.0078427	0.0136332	0.0367323	0.00794819	0.04299	0.0386256	0.0106418	0.0102796	0.00641444	0.0450926	0.0130903	0.00983108	0.0488991	0.0113321	0.0180229	0.0138689	0.00223325	0.0068636	0.00850756	0.00869894	0.0106099	0.00386421	0.0102624	0.0193635	0.0150048	0.00999034	0.00874601
e45a3402-a761-4f4b-9593-42b0843dad24	0.0133724	0.0135699	0.0167805	0.0114015	0.0150499	0.00967403	0.0139396	0.00333506	0.0153399	0.00709451	0.0114657	0.0108848	0.00507147	0.00922157	0.0110116	0.0150868	0.00866894	0.0212107	0.0104224	0.0104853	0.0204571	0.00870118	0.00632508	0.00694261	0.0581077	0.00480594	0.0842028	0.032135	0.00307865	0.00498049	0.0099477	0.0653423	0.00594271	0.0152401	0.0681819	0.007578	0.00769908	0.00261055	0.00688526	0.0131348	0.0150218	0.00576024	0.0118042	0.00199556	0.00862503	0.0202097	0.0150426	0.0040427	0.0121003
cae16785-d5d7-4a08-a3ae-ba53ba45e131	0.0192558	0.0186488	0.0190835	0.0200401	0.0143207	0.018514	0.0109734	0.00796277	0.0165292	0.00516606	0.0130342	0.0181057	0.0197624	0.0101896	0.0218897	0.00903121	0.0167195	0.0204312	0.0170897	0.0202973	0.0209888	0.0147589	0.0102663	0.00995121	0.076596	0.011601	0.123998	0.0319582	0.00830583	0.0075504	0.0105971	0.0758746	0.0088045	0.0178444	0.0721388	0.0235738	0.0181316	0.00469992	0.027184	0.0197487	0.0139627	0.00758328	0.0116502	0.0103549	0.00764358	0.015054	0.0170275	0.00472341	0.00741138
931530cc-7329-4989-ac58-0ac832b59c46	0.0142204	0.029704	0.00808102	0.0158644	0.0246235	0.0101056	0.0191684	0.00805266	0.0176333	0.0139514	0.0318704	0.0215411	0.0103548	0.0225519	0.0127299	0.0176522	0.0120299	0.0234646	0.0169167	0.024761	0.0170751	0.00726474	0.0170603	0.00830379	0.0682914	0.00604008	0.110016	0.0348811	0.00918098	0.00583787	0.0185123	0.0704126	0.00409773	0.0233074	0.0617306	0.0214993	0.0213776	0.01641	0.0211422	0.0112224	0.0160462	0.0115409	0.0140214	0.0157203	0.00873509	0.0208317	0.0186291	0.00756351	0.00820133
b173e8eb-bfd0-48c8-9c19-66b7ff445b94	0.0125073	0.0438091	0.00966883	0.0174552	0.0183744	0.0080023	0.0134767	0.0100757	0.0112751	0.0121586	0.0339916	0.0104813	0.00518464	0.0104923	0.0149503	0.0117096	0.0190516	0.0160285	0.00463982	0.0151436	0.0143806	0.00341528	0.0133118	0.015966	0.0655196	0.00743605	0.0794205	0.0296023	0.00352801	0.00940905	0.00918098	0.0529137	0.00914521	0.0222857	0.0430704	0.00789677	0.0275276	0.0181407	0.0143267	0.00380332	0.0137315	0.00881606	0.00897828	0.0041525	0.0125375	0.024526	0.00400199	0.0123237	0.0168594
1a99f51e-8db9-46e0-8150-eb362c8bd890	0.0161053	0.018886	0.0077023	0.0136305	0.0135529	0.0113843	0.0152162	0.0088321	0.0120502	0.0154811	0.0130431	0.00920241	0.00478003	0.00835831	0.0143685	0.00793672	0.0126804	0.0148332	0.00467547	0.00603624	0.0134052	0.00660558	0.00657167	0.0176605	0.0678632	0.00213402	0.0542819	0.029664	0.0106608	0.0094551	0.00710981	0.0366757	0.0120267	0.0114216	0.024934	0.00406905	0.0221041	0.0143474	0.00259641	0.0132824	0.00583983	0.00150213	0.0140734	0.00806223	0.0104895	0.00750022	0.00788467	0.0145304	0.00717445
1d9f1c7a-03ec-4cf1-84b6-6cc83ef90907	0.00711805	0.0162588	0.00434181	0.00887284	0.0114016	0.0103079	0.0160607	0.00315889	0.0142594	0.0148199	0.00439974	0.00360313	0.00812079	0.00766315	0.00482237	0.0107221	0.00821339	0.00871709	0.0106989	0.00832443	0.00468469	0.00291417	0.0112701	0.00775227	0.039271	0.00332141	0.0535329	0.0335467	0.0124658	0.0154758	0.00600425	0.0508352	0.00985539	0.00755173	0.0529005	0.00962574	0.00578869	0.00705199	0.00362302	0.0065863	0.0146659	0.0104452	0.0125243	0.00491124	0.00294994	0.0161667	0.0137225	0.00322009	0.0112713
a7135a31-47b1-4ffb-b708-b5866ebdfe8d	0.0173799	0.0132528	0.00222167	0.00549747	0.0190926	0.00915777	0.00712122	0.010714	0.0251528	0.0185006	0.00772616	0.00902394	0.00730908	0.00682344	0.0258057	0.00782998	0.0153928	0.0152776	0.0102735	0.0123426	0.0147178	0.0106038	0.0124528	0.0196093	0.0427945	0.00541714	0.0518513	0.0316888	0.0102159	0.00630455	0.00868725	0.0437736	0.0123464	0.0115761	0.0452254	0.00797582	0.0143608	0.0117276	0.0185413	0.00830754	0.00615689	0.00794223	0.00465028	0.00799098	0.00842458	0.011337	0.0189508	0.0134722	0.00567281
6507f94a-b724-4191-b8fa-0b3d291c632e	0.0130141	0.0155754	0.0147199	0.0115901	0.0111252	0.00694259	0.0132587	0.00720937	0.0163719	0.0142433	0.0196836	0.00835259	0.0104071	0.0120758	0.014991	0.0117996	0.0130233	0.00795277	0.00729251	0.0154063	0.0097022	0.010291	0.00817124	0.0201167	0.0930171	0.00588559	0.108825	0.0348087	0.00914695	0.0185216	0.0115435	0.0462063	0.0117338	0.00884174	0.0299115	0.00480043	0.0173558	0.0111564	0.00567954	0.00710656	0.0147023	0.00289241	0.00987778	0.0087791	0.00715679	0.013011	0.00284879	0.0157038	0.0126865
c24ba3a4-e53d-44f2-9ece-0550f7067490	0.0130564	0.0366888	0.00846599	0.0120965	0.0215148	0.0082742	0.00475279	0.01277	0.00406353	0.0132977	0.0281452	0.0132133	0.00396432	0.0034927	0.0167183	0.00238815	0.0315821	0.0192452	0.00587336	0.0168794	0.0186226	0.0025871	0.0117081	0.00969796	0.0714605	0.00531902	0.0702874	0.033022	0.0113099	0.0119049	0.00958456	0.058032	0.00593763	0.0214541	0.0522959	0.0192506	0.0243014	0.0181287	0.0142136	0.00703989	0.0171384	0.00808284	0.0159651	0.00484997	0.00869255	0.0166706	0.0279413	0.0111556	0.0104703
43b1bf06-b9b2-4b81-867c-51c9c43cebf7	0.022135	0.0185656	0.0101769	0.00974171	0.0233457	0.00772285	0.0069023	0.0145242	0.0130532	0.0181985	0.00928701	0.0172667	0.0253658	0.0112535	0.00836844	0.0216637	0.0213787	0.00928135	0.00457747	0.0155478	0.0145385	0.00392586	0.00946311	0.0100525	0.0785169	0.00616527	0.110235	0.0374438	0.0174305	0.0163045	0.00823991	0.0684157	0.013672	0.0167392	0.0647849	0.0127482	0.0159157	0.00679942	0.0251454	0.0165382	0.0119089	0.0199583	0.0184566	0.00474388	0.00415028	0.0125882	0.00957143	0.011677	0.0239634
90f0b590-1ad1-4696-ab3f-4125949c4196	0.0157741	0.0383714	0.00881758	0.0150256	0.0235484	0.00715121	0.00967426	0.0132594	0.0144859	0.0180725	0.0377941	0.0209547	0.00805763	0.00778035	0.0109476	0.0114778	0.0240181	0.013962	0.00738903	0.0164428	0.0161511	0.00567919	0.014889	0.0116392	0.0677662	0.00683772	0.040792	0.0391068	0.00684714	0.0120204	0.00818369	0.04752	0.0054783	0.0236819	0.0414086	0.00866986	0.028571	0.0190145	0.0163742	0.0049752	0.0107752	0.00725649	0.0114203	0.0108515	0.0151348	0.0216992	0.0125207	0.0128389	0.0145476
4282c3b3-c8b0-40d2-8e12-4ba8ba6113ca	0.0102948	0.0218663	0.0053909	0.0100543	0.0103111	0.00143887	0.00485536	0.00918243	0.0139469	0.0124331	0.0107234	0.00625054	0.00922834	0.00866008	0.00847135	0.00771998	0.00815257	0.0128012	0.00391537	0.00179883	0.00779888	0.00526952	0.0166458	0.0226614	0.0348449	0.00678935	0.0583666	0.0297843	0.00933539	0.0100924	0.0107118	0.0407965	0.00937808	0.00803134	0.0353054	0.00870901	0.0185159	0.0107777	0.0131195	0.01181	0.0106452	0.00866552	0.00404242	0.00476402	0.00515909	0.0137209	0.00153252	0.00680833	0.00343337
a82de3da-c623-4eb4-8db7-588e6a70f25a	0.0100805	0.0114347	0.00261931	0.0160176	0.0154558	0.0110191	0.0110993	0.0313762	0.0093879	0.00444214	0.0223341	0.0174282	0.00876781	0.0158431	0.00590656	0.0128486	0.017895	0.0211151	0.0121644	0.0130997	0.00886758	0.0118888	0.0197734	0.0120505	0.0722293	0.00956766	0.10499	0.0352795	0.018413	0.0124112	0.00464863	0.050313	0.00997862	0.00817526	0.0390038	0.0198295	0.0180494	0.012191	0.010831	0.0053008	0.0182669	0.00329216	0.0175073	0.0098603	0.00590044	0.0201098	0.0161826	0.0109605	0.00750448
8a29244e-71a5-441a-846e-6bf53edd1755	0.0293267	0.0347016	0.00583069	0.0168522	0.0133452	0.00479814	0.0133663	0.010645	0.0170831	0.00912072	0.0294443	0.00930256	0.00404472	0.0101253	0.0176182	0.014622	0.0246629	0.0192135	0.00913429	0.0125413	0.0147811	0.0086543	0.00648808	0.0156329	0.0924556	0.01043	0.0797061	0.0300234	0.00712906	0.0134399	0.00845277	0.0451467	0.0150664	0.0166727	0.0388245	0.0050924	0.0304539	0.019041	0.0144328	0.00397227	0.017684	0.00376988	0.00791761	0.00629963	0.0108762	0.0166152	0.00636329	0.015478	0.0214566
00cbfe26-8c9a-43cd-a48f-6120ce7fa8b6	0.0522251	0.00215106	0.0119804	0.031739	0.0190557	0.00703554	0.00548525	0.0165589	0.00420619	0.0171497	0.0289462	0.0339449	0.0210673	0.0164977	0.0212146	0.00827684	0.0251675	0.0188226	0.00720439	0.0289211	0.0268887	0.00547923	0.0156604	0.0291718	0.144331	0.0157413	0.130263	0.0362171	0.0182031	0.0119452	0.0098009	0.0658081	0.00583483	0.00580833	0.0780577	0.00413701	0.025007	0.0046692	0.0208991	0.0273406	0.0340969	0.0114463	0.00523679	0.00307665	0.0227065	0.0327395	0.0163979	0.00881495	0.0276884
e1553b98-f10f-44af-b276-3ea9024427cf	0.00824932	0.0163217	0.00988787	0.00549434	0.0144991	0.0137425	0.00885217	0.0122059	0.00992535	0.0131975	0.0164543	0.00693376	0.00647928	0.0166972	0.0136619	0.00667328	0.0150764	0.0198404	0.00487123	0.0157018	0.0141623	0.00207834	0.0179901	0.00616625	0.0474863	0.00784649	0.0828659	0.0303997	0.0120841	0.00763864	0.00592496	0.0431292	0.00519001	0.008025	0.0397786	0.00731433	0.0219476	0.00580543	0.00971662	0.0106824	0.00793074	0.0111962	0.00877556	0.0170731	0.00489636	0.0122452	0.00318964	0.00961432	0.0200426
68f9fc11-5fff-4de4-a69d-1a32be91bcba	0.0225678	0.025899	0.00406026	0.011861	0.0199859	0.00550473	0.0150323	0.0146014	0.00768546	0.0114157	0.013626	0.0117224	0.00802453	0.00794089	0.00907071	0.0136757	0.0147821	0.0195736	0.00984844	0.0106565	0.0149945	0.0177664	0.0128668	0.00761328	0.0190213	0.00387671	0.0587258	0.0249303	0.0248388	0.00832856	0.00560373	0.0430819	0.00575785	0.010773	0.0226495	0.00792494	0.0107286	0.00765	0.0162215	0.00516975	0.0148353	0.00804058	0.00709945	0.0125983	0.00919187	0.0230196	0.00663279	0.0129753	0.0110488
8f24e476-906e-48e8-a568-90edd633f4e0	0.0069529	0.0391793	0.0132552	0.0188177	0.0347184	0.0183455	0.0140001	0.015479	0.0348392	0.00743495	0.033384	0.0234124	0.00956374	0.0198693	0.0174423	0.00769305	0.0228363	0.0232368	0.00584719	0.0307952	0.0279375	0.0157043	0.0156211	0.00515305	0.065778	0.0166327	0.0707212	0.04644	0.0193859	0.0121499	0.00792254	0.0504794	0.0207003	0.0209768	0.0493559	0.0140308	0.0188728	0.0172098	0.012166	0.0150782	0.015592	0.00897222	0.0233263	0.0119372	0.0239084	0.0234438	0.0206263	0.0178402	0.0238098
a0761ff0-14b6-4d58-ac18-2be039f0b3a4	0.00987868	0.0676298	0.0199263	0.0142711	0.0262793	0.0338289	0.0216438	0.00936552	0.0225818	0.0280446	0.0495075	0.0204046	0.0160272	0.0108099	0.0172899	0.018632	0.0254695	0.0205016	0.0162846	0.0266667	0.0371199	0.00916364	0.0158781	0.0196118	0.0818361	0.0267665	0.104446	0.0445168	0.00468784	0.0123164	0.0165031	0.0656843	0.0046636	0.0354664	0.055741	0.0176086	0.0274577	0.0165685	0.00661379	0.00835546	0.0169985	0.0236746	0.0145358	0.0143839	0.0108584	0.0217443	0.0146515	0.0141849	0.0308222
8379122e-850e-4e7a-aa04-75db6317db21	0.0318974	0.0345175	0.0129628	0.0178952	0.0161529	0.00757496	0.00653831	0.00265168	0.0197754	0.0134166	0.0299026	0.0163953	0.0123337	0.0254604	0.0134306	0.0226523	0.0351847	0.0179624	0.0103032	0.020689	0.0195865	0.00721232	0.00976391	0.00927757	0.108188	0.0155143	0.114166	0.041948	0.0175091	0.0093052	0.0105309	0.0516443	0.00736448	0.0178459	0.0456174	0.00935302	0.0309225	0.0141739	0.00857997	0.00965522	0.0204551	0.0195085	0.0128024	0.0127246	0.00722892	0.0171833	0.0171875	0.0132969	0.0219362
b9ba6b6a-8e7d-42d1-a020-7f94e1972105	0.0102103	0.0323867	0.0137281	0.0121154	0.010656	0.00763912	0.0100446	0.00470954	0.00994285	0.0123531	0.0176059	0.00794736	0.00552673	0.00666943	0.0141826	0.00988406	0.00979399	0.0172321	0.0150689	0.0127498	0.015156	0.00622003	0.00918253	0.011688	0.0253125	0.00971473	0.0411576	0.0349471	0.0130562	0.0125553	0.00641562	0.0432109	0.0120436	0.0130719	0.0462512	0.00965615	0.0141245	0.016354	0.00830218	0.00989358	0.0048758	0.00624884	0.00842885	0.00323749	0.00315786	0.0194377	0.00936841	0.0069897	0.0167202
c38136a7-eb7c-4cbb-b0d9-b17b955a6db7	0.00773352	0.010116	0.00889607	0.00578432	0.00938407	0.00440005	0.00743319	0.00566162	0.0108488	0.00711787	0.00481809	0.00772829	0.00875087	0.00642409	0.0165145	0.00544428	0.0120462	0.00790673	0.00648193	0.00272439	0.00708688	0.00981096	0.00699541	0.00753807	0.0446349	0.0118276	0.0610704	0.0351389	0.00823226	0.00396747	0.00525908	0.0409813	0.00771631	0.00331688	0.0348911	0.00984029	0.0211232	0.01806	0.0136127	0.0120847	0.00780303	0.00910457	0.00231483	0.00557277	0.00843241	0.0171535	0.012573	0.00533823	0.0263928
74b32340-df01-4c7a-a208-84e7d8826edd	0.0165423	0.0293741	0.00916518	0.0252685	0.0151821	0.00939937	0.0202888	0.0172894	0.00828333	0.0253541	0.0127384	0.0184484	0.00649627	0.0192074	0.0194506	0.0167867	0.024372	0.00705348	0.00340712	0.0139043	0.0340469	0.016809	0.00951172	0.0125304	0.024615	0.0120717	0.0531683	0.0505122	0.00723237	0.0157771	0.0194282	0.0659065	0.011892	0.0115839	0.0752445	0.0204713	0.0260224	0.00860176	0.00874585	0.0269526	0.0136682	0.00807087	0.0109488	0.0104427	0.011724	0.0322218	0.0197548	0.00770431	0.00700569
d33544ca-4d50-463d-aa82-572a8c2c6a0d	0.020307	0.0238762	0.00943002	0.00976854	0.0276347	0.0158788	0.0160987	0.00978125	0.0205823	0.0189716	0.00644312	0.038746	0.00728254	0.00747256	0.00690114	0.00357957	0.0228376	0.00414513	0.00952467	0.0203434	0.00681749	0.0180518	0.00540288	0.0066336	0.0611646	0.0105399	0.103422	0.0499928	0.0105395	0.0139233	0.00820535	0.0727538	0.00689158	0.0115348	0.0646364	0.00747133	0.00137766	0.00573098	0.00608469	0.0174482	0.00788175	0.0080902	0.00967641	0.00770319	0.00696645	0.0178893	0.00703121	0.0058466	0.0221545
91c10acc-6884-4665-a0f1-e271882c038a	0.0213005	0.0462144	0.00719253	0.0177952	0.0213695	0.0123837	0.0132079	0.0140472	0.0103941	0.0123879	0.0381911	0.0146982	0.00345158	0.0117783	0.0154845	0.0166379	0.0211526	0.0187712	0.0121194	0.0197869	0.017122	0.00645646	0.0150467	0.0134757	0.0609564	0.00515624	0.0809135	0.0294813	0.00520425	0.012136	0.00820175	0.0532626	0.0140179	0.0253903	0.0437151	0.00703019	0.030336	0.0204508	0.018056	0.0124566	0.0193055	0.0107121	0.0194698	0.0105322	0.00670747	0.026836	0.0128537	0.00998722	0.018382
7927c616-a46e-47d2-90d3-240861602053	0.0105826	0.0407672	0.0167731	0.014198	0.0162704	0.00937653	0.00988401	0.0116159	0.0085556	0.013024	0.0238697	0.00804355	0.005669	0.0106281	0.0195348	0.0104779	0.0056029	0.0146704	0.00799896	0.0158429	0.0190774	0.00608408	0.00869178	0.0126663	0.0129759	0.0072756	0.0195408	0.0332301	0.00811464	0.0143815	0.00926297	0.0417184	0.0120776	0.0194413	0.0367449	0.00541278	0.0213267	0.0189506	0.00685171	0.0116591	0.0117789	0.0119447	0.0134372	0.00619025	0.00375266	0.0223268	0.0107641	0.00646618	0.0164069
74b025cf-5b11-4f9c-858f-8c5812e4e87f	0.0149422	0.0267568	0.0117126	0.00935832	0.0107791	0.00799963	0.0101116	0.012253	0.00745168	0.00927056	0.0125039	0.011322	0.00566272	0.0104417	0.0152832	0.00603854	0.00900045	0.0175614	0.00692932	0.0139801	0.0143846	0.00735843	0.00925102	0.00996389	0.0458508	0.0111121	0.050719	0.0350681	0.00908496	0.0109174	0.00740102	0.0454886	0.0116618	0.00723935	0.0510361	0.00798743	0.0140432	0.0121507	0.00751458	0.0123694	0.00997687	0.0173074	0.011877	0.00616822	0.0125829	0.0193668	0.00596212	0.00507377	0.0115389
2e14bdaa-0b23-474b-a867-c81f56868fcf	0.00646392	0.0266819	0.00183363	0.0124455	0.0159358	0.00659209	0.0108006	0.0163201	0.0145494	0.0113194	0.0121623	0.00958233	0.0116372	0.00788524	0.00938892	0.0164085	0.00347163	0.00827329	0.00288248	0.00529227	0.0168002	0.00632714	0.00582543	0.0174377	0.039648	0.0079668	0.065627	0.0329622	0.0130131	0.00910991	0.00673219	0.0515639	0.00185546	0.0195328	0.0495522	0.010507	0.0169113	0.0098961	0.00426926	0.00871586	0.00552907	0.0134656	0.0162024	0.00844766	0.0100024	0.0153356	0.0100004	0.0109016	0.00908913
f9e240f7-fd5e-4635-96d0-8d8697867916	0.011805	0.010168	0.00560235	0.00561929	0.00646212	0.00637054	0.010948	0.00748877	0.0197856	0.015796	0.0123947	0.00786531	0.00759277	0.00716605	0.0111265	0.00471174	0.0139382	0.00662814	0.00362214	0.018287	0.0060998	0.00410596	0.00575647	0.0120864	0.0569236	0.00697156	0.0745624	0.0333081	0.0103373	0.0102989	0.00841192	0.040545	0.0123892	0.0071003	0.0275146	0.00780772	0.015632	0.0089831	0.0101807	0.00509558	0.00639902	0.00769463	0.00878026	0.00521433	0.00459387	0.0138484	0.00778847	0.0110395	0.0172515
abd41e3b-19bb-4631-ad69-00d0beaf1358	0.0131764	0.0220089	0.0149911	0.0128794	0.0120527	0.0178714	0.00369404	0.013127	0.0152018	0.020672	0.0237488	0.0254643	0.00607753	0.0212408	0.0190064	0.00812564	0.0139107	0.014837	0.00600629	0.0168402	0.00765225	0.0125821	0.00686124	0.0124207	0.0963823	0.00601052	0.126524	0.0354485	0.0102491	0.0125611	0.0112883	0.0628641	0.016405	0.0161849	0.0621953	0.00373272	0.0155985	0.0123073	0.0106718	0.00393008	0.0150711	0.0123691	0.0114117	0.0214525	0.0127643	0.0200699	0.0177525	0.00942636	0.0125306
9330d25a-94ca-4ed8-a7a5-52473013b0c8	0.0129481	0.0362452	0.0046677	0.0113168	0.0226867	0.00861166	0.0113114	0.005522	0.0119771	0.0114335	0.0220155	0.0087036	0.00672402	0.0137579	0.0143022	0.00669232	0.0124357	0.0100331	0.00377077	0.0172799	0.0205171	0.0101746	0.0126831	0.0193762	0.0298531	0.00602716	0.0433422	0.0198279	0.00514421	0.0105066	0.0104473	0.0368159	0.00818065	0.0177362	0.0221516	0.00950327	0.0226558	0.0113331	0.00908381	0.00330742	0.00853554	0.0145056	0.00931444	0.0093772	0.00910343	0.0166284	0.0119767	0.0158091	0.0144572
32d02196-5088-4274-ada7-06c62d7de3ed	0.0154427	0.018414	0.0139519	0.0282657	0.0192574	0.014194	0.0164165	0.0105776	0.00776073	0.0241929	0.025445	0.0174488	0.00757631	0.03008	0.0181382	0.0255216	0.00765708	0.0108757	0.0134047	0.0176494	0.029432	0.0241713	0.00713352	0.0215827	0.0785652	0.0115719	0.0635431	0.0498535	0.00974008	0.00572559	0.00814779	0.0523488	0.0089593	0.0101119	0.0590543	0.0156362	0.030143	0.0299986	0.00513853	0.0132631	0.016806	0.0245991	0.0130265	0.0110414	0.0314392	0.0229949	0.00859235	0.0135265	0.00881702
78a7d7de-3dfd-445e-b58e-4cb5d07c7ef7	0.0109435	0.0439583	0.00332597	0.0174625	0.0228557	0.00410307	0.0110826	0.00784564	0.0110775	0.0123824	0.030681	0.0119534	0.00296699	0.0196662	0.0155518	0.0125143	0.00445352	0.0102901	0.00543405	0.013287	0.0097369	0.0112236	0.0134113	0.0134443	0.0634707	0.00762092	0.0806058	0.0205	0.00696663	0.008546	0.0179424	0.0489909	0.00943995	0.0259814	0.0437294	0.00777394	0.0281554	0.0136401	0.00869056	0.0177823	0.0165688	0.0150541	0.0155423	0.0218195	0.00885474	0.0252878	0.007028	0.0105717	0.0148324
f7c43721-63f4-4582-a9da-bd49cd81c5d6	0.0131824	0.0246013	0.00949385	0.0230207	0.0306444	0.0131959	0.0140078	0.00627857	0.00704378	0.0137915	0.0175939	0.0209775	0.00365463	0.0147024	0.0131147	0.00890135	0.0185772	0.00944148	0.0127672	0.0108809	0.0205193	0.00833957	0.0159772	0.005434	0.0139976	0.00466635	0.0275504	0.0388549	0.0107648	0.00653836	0.00840326	0.0400823	0.0166556	0.0128517	0.0575235	0.0103763	0.0157201	0.0160654	0.00580954	0.0037169	0.00780913	0.0130178	0.0173083	0.0123894	0.0103884	0.0229534	0.0107631	0.0212563	0.0177467
e0d11d23-255f-4375-9ddd-8d54054f16b7	0.0139548	0.0212382	0.0149203	0.00824088	0.0268014	0.00235039	0.011126	0.00891894	0.00810892	0.00924585	0.00721064	0.0116572	0.0124241	0.00680647	0.00978405	0.0143284	0.0224308	0.00746516	0.00488084	0.0186594	0.0225412	0.00360812	0.00589945	0.019756	0.0623676	0.00183438	0.110894	0.0296749	0.0130577	0.00979792	0.00594803	0.0688842	0.0124172	0.0195859	0.060202	0.00641149	0.0186365	0.0168052	0.0251377	0.015478	0.00632973	0.0153812	0.00448753	0.00411889	0.00781707	0.0184392	0.00387087	0.0136212	0.00466627
fa6b97f4-0728-405c-a351-80065fcecee6	0.0167717	0.0408096	0.0120388	0.0131961	0.0256035	0.00685154	0.0118836	0.00824587	0.0158773	0.0107978	0.0340875	0.0127387	0.00601161	0.00569754	0.0170548	0.012957	0.0197918	0.0123179	0.00957064	0.0129895	0.017546	0.00589575	0.0076856	0.0133481	0.0630944	0.00984465	0.0534932	0.0342599	0.00640133	0.0168583	0.0129906	0.0464919	0.0140466	0.0219383	0.0421801	0.00767492	0.023694	0.02279	0.0121852	0.00791706	0.00806002	0.0124024	0.0134287	0.00349496	0.00598084	0.018513	0.0104454	0.0121696	0.0196174
43e7398a-f9ea-42b0-b6e0-c79ce28762fa	0.0262392	0.0343415	0.0109382	0.0171378	0.0177361	0.00314758	0.00797461	0.0161786	0.0203417	0.00754488	0.0338771	0.0114471	0.0110366	0.0190678	0.0138763	0.019069	0.0220376	0.0174783	0.00720427	0.0349239	0.0170233	0.0249928	0.00557153	0.00421991	0.114382	0.00673754	0.125258	0.0420773	0.00969643	0.00834976	0.0118169	0.0620004	0.00984281	0.0152747	0.0657724	0.00853345	0.0229807	0.0087335	0.0179301	0.0159964	0.0128375	0.0115471	0.00929686	0.0149951	0.00829943	0.02728	0.0262685	0.0119214	0.0171485
efbac897-a20f-4229-bc8c-7624fad90460	0.025464	0.028016	0.0121602	0.0240301	0.0141525	0.0151873	0.0159092	0.0144699	0.00505686	0.0263592	0.0270702	0.0224347	0.0116645	0.0253634	0.00868833	0.0205378	0.0233414	0.014075	0.0134455	0.00520234	0.0198371	0.00592908	0.0190877	0.00997995	0.0915612	0.00449135	0.0719369	0.0397238	0.00976294	0.00944504	0.0116739	0.0519165	0.00828487	0.0189345	0.0487305	0.00580611	0.0238174	0.0215248	0.0142351	0.00858652	0.0103762	0.00840617	0.00956189	0.0144178	0.012421	0.0175159	0.00867993	0.00589307	0.0188952
2e8414be-022c-4833-a781-0492f339b252	0.0124775	0.0624827	0.0201922	0.0118573	0.0316858	0.00640937	0.0200808	0.0149027	0.0184846	0.0206326	0.0478138	0.00901094	0.00630318	0.0116555	0.0240051	0.0158108	0.0138744	0.0186303	0.0124502	0.0118579	0.0245979	0.0234506	0.0130181	0.0122145	0.0464667	0.00627765	0.0397395	0.034742	0.0172413	0.0152389	0.0224879	0.0456594	0.0106243	0.0410079	0.0349646	0.0113766	0.0248229	0.0266867	0.0189422	0.00936268	0.00586061	0.0108233	0.0100813	0.00997099	0.0116854	0.0192924	0.016618	0.010645	0.0180981
2c3bd227-b59c-4e60-ad88-5259980883d5	0.029638	0.00884059	0.00381315	0.0162104	0.0126722	0.0186775	0.0327072	0.0134516	0.0121949	0.0126716	0.00475368	0.0105756	0.0389746	0.0115496	0.0255399	0.0201404	0.0113033	0.0152302	0.0204582	0.00950884	0.00990034	0.0139218	0.0270931	0.0323398	0.117123	0.0149938	0.164012	0.0373561	0.0126196	0.0137478	0.00449919	0.070519	0.0148458	0.0152605	0.0633166	0.016722	0.0190258	0.0112494	0.0169845	0.0136847	0.010286	0.0302846	0.0121231	0.0126486	0.0186137	0.0087196	0.00858187	0.010258	0.0243495
8a17560f-a659-45d2-a259-427d43b04105	0.0130751	0.036041	0.00901332	0.0204141	0.025113	0.015172	0.0363883	0.0101432	0.00889998	0.0221565	0.0369409	0.0275671	0.00704916	0.0162856	0.0180708	0.0282217	0.0176486	0.0160023	0.00800355	0.0261361	0.0156439	0.0139633	0.0171985	0.0215205	0.0818335	0.0137438	0.0892313	0.0337018	0.0146423	0.0227883	0.008935	0.0594946	0.00406115	0.0234166	0.0385542	0.0115456	0.0142361	0.0130276	0.0133255	0.0144584	0.0167924	0.0187022	0.0163126	0.0244417	0.00580648	0.0269232	0.0167289	0.0147689	0.0273449
efe99a7a-d581-4eda-94d5-1f4ec8a3aa35	0.0205974	0.0232373	0.0107816	0.0194023	0.0224747	0.00746709	0.00625686	0.0121845	0.00975145	0.00823094	0.017473	0.0138225	0.0127032	0.0217287	0.0205671	0.0141839	0.00512713	0.0119717	0.0100847	0.0245056	0.0196744	0.0109473	0.0139749	0.00830799	0.0716091	0.00527205	0.0873567	0.0342999	0.0202216	0.0140097	0.00792095	0.0416467	0.0161308	0.0139121	0.0364084	0.0205461	0.0179583	0.0131523	0.00737248	0.00863011	0.00654147	0.0191988	0.00459947	0.0202921	0.00842643	0.0222521	0.00942171	0.0130926	0.0128488
8e7ba110-2004-42c9-abbf-f65ccabf9f9b	0.023242	0.0163195	0.0109969	0.0130922	0.0228664	0.0110552	0.032323	0.0132888	0.0183739	0.0201664	0.00349941	0.00899433	0.0138118	0.0128868	0.0142793	0.0164908	0.00818356	0.0112384	0.0183192	0.0286475	0.0238113	0.00943448	0.0130355	0.00978481	0.028623	0.00517397	0.0646449	0.0520088	0.00383047	0.00789849	0.0178402	0.0654535	0.00518602	0.0163233	0.0775434	0.00808372	0.0196939	0.00677953	0.00571592	0.0169987	0.0215627	0.0136086	0.0133037	0.00472599	0.00903008	0.0272487	0.014288	0.00646865	0.0240136
83c5e17a-9497-4540-b5d0-514681bde9a5	0.00795234	0.0326184	0.00791428	0.00870538	0.01069	0.00736788	0.00977238	0.00779391	0.0133272	0.0136861	0.0207894	0.0169422	0.00703264	0.0140559	0.0170563	0.00698047	0.00936988	0.0161692	0.016212	0.0230353	0.0153037	0.00737751	0.0112922	0.00137353	0.0471285	0.00915921	0.0610147	0.0402604	0.0055067	0.0104913	0.00474936	0.0594257	0.0127469	0.0122122	0.0658319	0.00407116	0.0164122	0.0125277	0.0156451	0.00960663	0.0162282	0.00696242	0.00565193	0.00937877	0.007543	0.0208633	0.0228817	0.0067855	0.0157641
03a22ae1-1e8d-4112-bf3d-d895517b647a	0.016081	0.0302825	0.0139992	0.0145278	0.0246371	0.00985155	0.0148493	0.0190281	0.019224	0.0195475	0.0310337	0.00864533	0.0128392	0.0118772	0.0141162	0.0138382	0.00739866	0.011212	0.0115771	0.0112844	0.0190865	0.00890638	0.00466004	0.0270927	0.0485346	0.0194303	0.0803232	0.0380978	0.00989552	0.0158708	0.00445108	0.0543592	0.00767243	0.0209341	0.0414482	0.0143009	0.024963	0.0171071	0.0213775	0.0169449	0.0185979	0.0137547	0.0145776	0.011636	0.0134319	0.0174431	0.0128951	0.0167004	0.0170777
f612ad26-722d-49d0-955c-35b967bc641e	0.0135212	0.0157243	0.00635199	0.00648922	0.00643492	0.00705923	0.0113778	0.00583029	0.0107935	0.0161689	0.01092	0.00449741	0.00158115	0.00310701	0.00969009	0.0044026	0.00866476	0.00757253	0.0047504	0.00422618	0.00265274	0.00891914	0.00288553	0.0167711	0.0618802	0.00509635	0.0673095	0.0288597	0.0066092	0.00510265	0.0115018	0.0444879	0.00785403	0.0087109	0.0359833	0.0122087	0.0186462	0.00984928	0.00607057	0.00568023	0.00823744	0.00890603	0.00488265	0.00744797	0.00473825	0.00994386	0.014903	0.0093774	0.00746578
ce54e6d7-cd28-42b9-8c8a-14cd7a787e57	0.0337065	0.0238232	0.0113071	0.0182684	0.0113678	0.0125883	0.010237	0.00566466	0.0248595	0.026849	0.0306285	0.0206898	0.00721786	0.0215308	0.0178937	0.0142253	0.0269439	0.0156101	0.00670139	0.0172664	0.0217394	0.00227337	0.0137751	0.0130709	0.116488	0.00855629	0.117994	0.0381298	0.0274458	0.0213867	0.0104485	0.0474564	0.00340343	0.0137784	0.0405122	0.0218743	0.0298834	0.0107273	0.014069	0.00715039	0.0135979	0.00668632	0.00766982	0.0285625	0.00490102	0.015688	0.0111039	0.0137238	0.0243842
11854a18-8de9-4e53-b24d-82e80ff8cc09	0.0183223	0.046404	0.0147942	0.01782	0.0164874	0.00436891	0.0108807	0.00683887	0.00856462	0.00971593	0.0468613	0.0221619	0.00660493	0.0119501	0.0175185	0.00362919	0.0141623	0.0189706	0.0160821	0.0258285	0.0227641	0.00707491	0.0146566	0.00838371	0.0767196	0.00562391	0.0795976	0.0437857	0.013699	0.0148915	0.00789465	0.0621358	0.00579932	0.0238904	0.0587201	0.00759998	0.0273104	0.0109031	0.0141984	0.0106254	0.0240531	0.0107191	0.0140151	0.00057808	0.0110692	0.0340955	0.0197537	0.0102123	0.0144309
aaa8d2e7-8a9f-4e12-93a4-ce49b2232e6d	0.0169611	0.0180505	0.00248831	0.0220305	0.00792152	0.00549476	0.0167391	0.00494411	0.0204839	0.0129326	0.0128469	0.0101938	0.00874992	0.0073093	0.0234273	0.0143222	0.0137288	0.00868182	0.00572145	0.0106295	0.0105559	0.00896989	0.00199411	0.0211847	0.0700008	0.0106683	0.0740642	0.0275019	0.0063106	0.015431	0.0118609	0.0505352	0.00872689	0.0178074	0.0422773	0.0228894	0.0158302	0.011577	0.0122978	0.0162796	0.00651209	0.010461	0.0128689	0.00844764	0.0101388	0.00845354	0.0153031	0.0109763	0.00804564
70bdb43a-2e86-4afa-b14c-2d15ed170968	0.00978356	0.0246394	0.0128333	0.014342	0.00829797	0.0105312	0.0138413	0.00348098	0.0180652	0.00313775	0.00965254	0.0131471	0.00695222	0.00445673	0.00912391	0.017066	0.0163314	0.0103268	0.00409686	0.00912958	0.0133477	0.00490443	0.00557025	0.0135062	0.0592975	0.00405988	0.0822057	0.0253255	0.0131375	0.0158213	0.00565676	0.0570781	0.00615577	0.0176293	0.0554007	0.00850301	0.0129596	0.0105535	0.0158885	0.0144867	0.00726117	0.0112325	0.011079	0.00345806	0.0085585	0.0170054	0.0234208	0.0109627	0.0208533
8bb73f4d-2df9-4b5f-baef-3a4c0d279cc1	0.0134158	0.0511247	0.0213831	0.0185645	0.0238403	0.00806576	0.0215924	0.0252523	0.0169608	0.0179953	0.0413458	0.0185149	0.00614751	0.0165777	0.0142513	0.00651477	0.00621593	0.0180075	0.0039541	0.027104	0.0356678	0.00505627	0.0197275	0.0174332	0.0602261	0.00286832	0.0477391	0.0426336	0.0144542	0.00671453	0.0109039	0.0421493	0.0110352	0.0365236	0.0396908	0.0119396	0.0226202	0.0274317	0.015395	0.00566152	0.00495267	0.014638	0.0121014	0.0102084	0.0133361	0.0256721	0.00967259	0.010549	0.0201419
f5c44fcc-ff87-4c94-9883-711ecd840874	0.0107206	0.00924703	0.011456	0.0141279	0.0037944	0.00524364	0.0150139	0.00874739	0.00759154	0.016601	0.00766473	0.0144791	0.00706557	0.030047	0.0120809	0.020321	0.0077855	0.00549013	0.0149566	0.00546322	0.0268022	0.00520225	0.0106053	0.00801151	0.0421432	0.00885077	0.060819	0.0423908	0.0107457	0.0142171	0.00704796	0.0489593	0.0131051	0.00435731	0.0598603	0.0131936	0.0040677	0.0173478	0.00938166	0.0187686	0.00818423	0.0109198	0.0031935	0.00788082	0.0044431	0.0277873	0.00151712	0.00417996	0.01769
e82194f8-e3c3-4522-947d-2b3810c07e08	0.0164185	0.034872	0.00623556	0.0154078	0.0204738	0.0116757	0.0142826	0.0132736	0.00747725	0.0105569	0.0231239	0.0190874	0.0131779	0.0214842	0.0186788	0.00990315	0.0245413	0.00745933	0.0202035	0.0199436	0.00860104	0.011523	0.010887	0.0251659	0.0549394	0.0225439	0.0771619	0.0226844	0.00964484	0.0081157	0.0129955	0.051517	0.0131721	0.0215463	0.0264643	0.00811087	0.020158	0.0127855	0.0100418	0.0181958	0.018078	0.0189888	0.0151394	0.0118686	0.00556574	0.0221129	0.00803309	0.0121374	0.025071
074db36f-7d9c-4fd4-b9c4-378af4822276	0.0396939	0.0062164	0.0104777	0.00482542	0.017404	0.00603478	0.006905	0.00995273	0.0173134	0.0173627	0.0160205	0.0244326	0.0085541	0.0123077	0.0334804	0.00997141	0.0166314	0.00833175	0.0149073	0.012514	0.0474851	0.00684121	0.01656	0.0090127	0.100158	0.00885871	0.0897994	0.0373175	0.0303057	0.0123715	0.0186773	0.0461674	0.0240713	0.00417219	0.0516347	0.018337	0.025725	0.0175286	0.0116617	0.00205696	0.0140096	0.0163525	0.0130878	0.00529331	0.0131127	0.0315767	0.0208436	0.0123603	0.0246936
14cacdc7-a9a4-43a0-b7b6-3bea0f29b106	0.00757754	0.0283285	0.00532573	0.01384	0.0137072	0.00632602	0.00692467	0.0119405	0.0134552	0.0113913	0.0129134	0.014117	0.0110556	0.00773938	0.0129233	0.00718623	0.0118454	0.0120126	0.00656639	0.0105803	0.0168055	0.00623716	0.0121728	0.0188049	0.0434018	0.0112531	0.0699408	0.029061	0.0144463	0.00579654	0.00840014	0.0529262	0.0047016	0.0169476	0.0511484	0.0101337	0.016883	0.00845948	0.0121305	0.00958039	0.00375834	0.0111558	0.0143304	0.00698265	0.00566081	0.0158279	0.0116479	0.0112447	0.0128398
94f6a09f-dfc1-4061-995b-c188ce9fc619	0.0250867	0.0460593	0.0178905	0.029922	0.0193184	0.00891644	0.00926649	0.0107554	0.0245569	0.00916814	0.03757	0.00969584	0.0139134	0.0234943	0.0306359	0.0109417	0.0251486	0.0315016	0.0094298	0.0213737	0.0209285	0.0153185	0.0121226	0.0118908	0.106163	0.0145839	0.137167	0.0385362	0.0383603	0.0111874	0.00858759	0.0696458	0.0183771	0.0230955	0.0761203	0.0250421	0.0348275	0.0237007	0.0128647	0.0129225	0.0219672	0.0221174	0.00563864	0.0291082	0.0153909	0.0198567	0.0338636	0.0128963	0.0347196
f920a1f0-721b-4f38-ac8f-00213e4444a5	0.0097907	0.00913865	0.00955637	0.00652408	0.00974376	0.00777714	0.0186653	0.0195688	0.00932882	0.0151551	0.0190115	0.00754725	0.00229419	0.00840498	0.0064876	0.0066615	0.0234632	0.00826234	0.00256478	0.00682391	0.0100339	0.00743105	0.00953684	0.00558652	0.0904971	0.00290226	0.0914955	0.0366396	0.022102	0.0112267	0.0100644	0.0598169	0.00668182	0.00766338	0.0614367	0.0128291	0.0108437	0.0060187	0.015516	0.00764414	0.011162	0.00490786	0.00428972	0.0165505	0.00968038	0.0186195	0.0144975	0.0007147	0.010825
9c6ee7bd-4392-45e6-a6dd-ec83f7940e54	0.0028613	0.0239674	0.0108451	0.00392932	0.00945213	0.0100933	0.0197013	0.0177669	0.0158614	0.00854673	0.00677607	0.01973	0.00758546	0.00947951	0.00816088	0.0226643	0.0138537	0.00665932	0.00394273	0.00956088	0.0137153	0.00567572	0.0134019	0.0136534	0.0325439	0.00669463	0.0477795	0.035651	0.0182094	0.00974227	0.0109104	0.0526786	0.00970836	0.00876475	0.0602807	0.00852598	0.00616277	0.00334296	0.0117346	0.00850443	0.0234679	0.00838505	0.0111422	0.0158035	0.00876466	0.0211846	0.00768461	0.00446648	0.0104787
0b85ef15-46e5-4ef1-b421-32913f6dc2b6	0.0102088	0.0098472	0.00615411	0.00656524	0.0103508	0.0160047	0.0148492	0.00752901	0.0134261	0.0186552	0.0103961	0.0103666	0.00674445	0.00377903	0.0141381	0.0107993	0.0197186	0.0134865	0.00914873	0.00590752	0.00822538	0.00365637	0.00137667	0.0143178	0.0616577	0.00768573	0.0707472	0.0388782	0.00969027	0.00130383	0.00479913	0.0552779	0.00947893	0.00789109	0.0535764	0.00856256	0.0169413	0.0141011	0.00519469	0.00926226	0.00797307	0.0113083	0.0194313	0.0100767	0.00680171	0.00970271	0.0131414	0.00351738	0.0133634
7c8b3628-580c-4e15-9870-2c5137d7a8f9	0.0101878	0.0138062	0.0152798	0.013622	0.0161335	0.00434431	0.00683153	0.0101066	0.016572	0.0185287	0.0171939	0.0172464	0.00505239	0.00263614	0.0146744	0.0156678	0.0145421	0.0149153	0.0105298	0.00342506	0.0092118	0.0140473	0.00847553	0.00318346	0.0593286	0.0101046	0.0519539	0.0310627	0.00662443	0.00855939	0.00463753	0.0443157	0.0154922	0.00735882	0.0402448	0.0110051	0.00729496	0.019625	0.0129641	0.00612824	0.0264283	0.00963893	0.0177899	0.00989375	0.0203344	0.0163289	0.0114382	0.00317275	0.0104466
05f3f856-075a-4c8a-80e4-8b6e507dc15a	0.0162281	0.0142153	0.0116328	0.00534072	0.0063968	0.0046098	0.00857445	0.0197838	0.0164379	0.0124488	0.013139	0.0187752	0.0060329	0.019225	0.0116009	0.021146	0.0234952	0.0117668	0.0059555	0.0158221	0.0148145	0.0122982	0.0112811	0.00851402	0.0720551	0.00799845	0.095962	0.0404178	0.00658753	0.00817198	0.00760943	0.0498243	0.0134895	0.00638046	0.0520521	0.0140233	0.00542093	0.0111223	0.0174389	0.0204635	0.0233367	0.00798419	0.0118307	0.0119089	0.00737949	0.0290519	0.00210217	0.00817337	0.0188603
e63fa516-0ad8-4756-a1fe-245b8a62490b	0.00894889	0.021907	0.00818017	0.00836668	0.0157115	0.00279961	0.00885031	0.00996577	0.0190573	0.00922998	0.0165754	0.0142457	0.00563818	0.00397671	0.0148144	0.00429472	0.00885588	0.0160779	0.00539182	0.00243757	0.0117561	0.00521519	0.00580787	0.0158699	0.0385868	0.00779598	0.0464947	0.0322568	0.00893722	0.0121594	0.0102033	0.0416318	0.00762632	0.00822746	0.0389464	0.00533323	0.0254488	0.00962005	0.0119169	0.0118949	0.00639644	0.00820416	0.00577131	0.00932661	0.011448	0.014076	0.0120736	0.0103367	0.012201
f6e430b6-2bcd-4fed-8732-cdc17ebd108e	0.024462	0.0273802	0.00908461	0.0235326	0.0140909	0.0204808	0.0191028	0.0128327	0.0372372	0.0166275	0.0241474	0.0234667	0.0194871	0.0166793	0.0217447	0.0154093	0.0305049	0.0267626	0.0118868	0.0210539	0.0111009	0.0104937	0.0127456	0.0151786	0.0732721	0.0122995	0.106481	0.0357459	0.021178	0.0103214	0.00737231	0.0589506	0.0188229	0.014064	0.065962	0.0299878	0.0189249	0.0153688	0.00231935	0.00834657	0.00845281	0.0173454	0.00753737	0.0179342	0.0102624	0.0162424	0.0192157	0.0141697	0.0381903
940ace2b-fd54-4732-a6ee-e5670aad794e	0.0231773	0.0378351	0.0136282	0.0157203	0.0181672	0.0134588	0.0144896	0.00666405	0.00495825	0.0125422	0.0298074	0.0128335	0.00494503	0.0175427	0.014328	0.0114777	0.0110493	0.0186764	0.00840093	0.012611	0.0168238	0.00689077	0.00690998	0.00470105	0.0787068	0.0074227	0.0626458	0.0430824	0.0132363	0.00987181	0.00626528	0.0493388	0.00415402	0.0225896	0.0436763	0.0179541	0.032305	0.0195663	0.0111877	0.0146433	0.00820635	0.0164615	0.014667	0.0175513	0.0139448	0.01538	0.0117975	0.0127577	0.0275027
8d1af903-6642-47ee-b97a-9a4e0522bc1d	0.00807949	0.0146217	0.0131744	0.0146609	0.0209105	0.0188272	0.0205576	0.00910298	0.00882885	0.0188996	0.0207877	0.0100243	0.0118649	0.00937217	0.0112229	0.00982883	0.0181045	0.0226292	0.00901676	0.0147115	0.0187658	0.0140123	0.00493152	0.0128972	0.0521894	0.00901149	0.0835697	0.0406617	0.0137169	0.00864475	0.0163917	0.0606821	0.0110957	0.0135547	0.0527653	0.0136215	0.0158425	0.0124818	0.0131277	0.0134575	0.0235849	0.0132502	0.0126351	0.00661255	0.0175422	0.0245994	0.0210974	0.0102265	0.0136376
50924a97-7268-4407-ba74-31bcc62110ba	0.0133867	0.0233455	0.00722405	0.0134774	0.0202978	0.0240403	0.00929911	0.0115553	0.0178909	0.0122799	0.0107329	0.0150373	0.0106663	0.00887521	0.0147135	0.012137	0.030313	0.00411318	0.00562941	0.011598	0.0115249	0.00985466	0.0104871	0.017414	0.037937	0.0115443	0.0659356	0.0314422	0.00487826	0.0029133	0.00606611	0.0518774	0.004801	0.00885084	0.0477012	0.017097	0.0170718	0.0109215	0.0199255	0.00903482	0.00284978	0.00892364	0.0144801	0.0101456	0.0071645	0.00844935	0.00869506	0.0074268	0.0264669
22b1f34e-5ff2-48f3-9c80-534ab6f06155	0.0274865	0.0281767	0.0116155	0.0228328	0.0243294	0.00579189	0.0118734	0.00821299	0.00508717	0.0115125	0.0146056	0.00541696	0.0257426	0.00740498	0.0108126	0.0158407	0.0194808	0.0141205	0.00882328	0.0104085	0.0189666	0.0115799	0.0134773	0.0129645	0.0508774	0.00789386	0.0871936	0.0337529	0.00408714	0.0029488	0.00967288	0.0709002	0.00606139	0.0204613	0.0658758	0.0113221	0.0210002	0.00657042	0.0309724	0.0262087	0.0153332	0.00827096	0.01625	0.00289463	0.00084869	0.0142582	0.015354	0.00847641	0.00678497
a09025ec-ea91-4b35-9106-360d7f724fb9	0.0187929	0.0335266	0.00935002	0.0189279	0.0195737	0.0125392	0.0116785	0.00698539	0.012093	0.008151	0.0306467	0.0158317	0.00709593	0.0183025	0.0115124	0.0112759	0.0152698	0.00875388	0.00959961	0.0188712	0.0187204	0.00771815	0.0122026	0.00976258	0.0547852	0.0125047	0.0577993	0.0236317	0.0127659	0.0116582	0.00309448	0.0418693	0.00801808	0.0193154	0.0284229	0.00682737	0.0269938	0.013816	0.0120873	0.0135955	0.0201302	0.00450788	0.018859	0.0146566	0.00865765	0.0202749	0.0125655	0.0131198	0.0152359
3e693307-795a-4dd2-a01f-5e2584e4068e	0.00722743	0.00518853	0.0125377	0.0018978	0.0246957	0.0208397	0.00828613	0.0051795	0.0117701	0.00948016	0.0158726	0.0088005	0.00662117	0.00505792	0.0159682	0.0100353	0.0103563	0.00809486	0.0129683	0.0098865	0.00633987	0.00904314	0.00517915	0.0133582	0.0680504	0.0182262	0.098817	0.0424419	0.00536986	0.00787454	0.00516491	0.0416758	0.0215729	0.00291621	0.0296425	0.0100529	0.00844817	0.00637679	0.00590475	0.00670541	0.0180882	0.00903202	0.00978463	0.0159981	0.00394756	0.0207072	0.00708889	0.00845032	0.0181244
0b8acfba-37e6-450a-8ee5-d5bbd6bd8229	0.011151	0.0357667	0.0122954	0.020101	0.0155822	0.0114038	0.0146888	0.0138434	0.0190334	0.0175807	0.0225803	0.0118161	0.0125259	0.00767832	0.0134149	0.00546352	0.0159837	0.0139953	0.011499	0.0236141	0.0171279	0.0149511	0.00878336	0.0130371	0.0426819	0.00988371	0.0610542	0.0378211	0.0191715	0.0194686	0.00942683	0.0626958	0.00337453	0.0184748	0.0669956	0.00283295	0.0192133	0.00777471	0.00807078	0.00839386	0.016898	0.011247	0.0135007	0.0209389	0.0160982	0.0278418	0.0231928	0.0105694	0.0183359
c58bec63-12ce-40e0-9b86-a4f898862047	0.00793526	0.0203761	0.00644179	0.00998637	0.0122691	0.00820323	0.00815214	0.00894783	0.0073502	0.0142052	0.00763944	0.00628289	0.0143185	0.00816532	0.00801284	0.0119538	0.0121078	0.0128084	0.00589446	0.00411866	0.00832985	0.00730557	0.00410061	0.0207866	0.0456271	0.0051992	0.0526743	0.0310764	0.005224	0.0104421	0.00914292	0.0487194	0.00983845	0.015359	0.0453685	0.00776759	0.0133102	0.0145336	0.0157061	0.0118253	0.00868486	0.00794621	0.0117118	0.00975941	0.00537606	0.0100306	0.0157748	0.0104855	0.00509116
a028aaec-1e68-4b00-8f91-f7a14bdfae67	0.0185815	0.0604979	0.00853144	0.0257663	0.0329952	0.041758	0.0125769	0.00780142	0.00872082	0.0177831	0.0331745	0.0273436	0.0221815	0.0069078	0.0269343	0.0222699	0.0177414	0.0194744	0.0232337	0.0134327	0.0251659	0.0175095	0.0193684	0.00981647	0.0662704	0.0236772	0.073483	0.0167889	0.0126408	0.00592265	0.00585414	0.0543148	0.0179845	0.0296705	0.0206317	0.0334645	0.0321428	0.0127291	0.0172662	0.0263663	0.0228515	0.022116	0.0284371	0.0283811	0.0257103	0.0323729	0.0110212	0.0125291	0.0413532
6bdc0532-86c3-4a4e-9eeb-ba4198a40d48	0.0195283	0.0368808	0.00829768	0.0146327	0.0177708	0.00800034	0.00996692	0.00294735	0.0127432	0.0107606	0.028114	0.0133946	0.0030882	0.0118507	0.0135432	0.0102374	0.0168543	0.00899668	0.00685367	0.0114247	0.0124603	0.00881148	0.0129382	0.0198839	0.0557483	0.00625546	0.0682921	0.0277139	0.00773217	0.011006	0.0130574	0.0458243	0.0126356	0.0212583	0.0355778	0.010596	0.0250047	0.0193921	0.0152726	0.00498656	0.0126217	0.005272	0.0189465	0.0081357	0.0108223	0.0218492	0.0097463	0.0129133	0.0216221
9b1f503c-d5a4-462d-bf42-600eb4d7cbe9	0.010672	0.0422127	0.0110069	0.0100595	0.0233037	0.00794932	0.0157027	0.00656256	0.0128963	0.0088803	0.0306151	0.00907958	0.00669119	0.00483819	0.0173127	0.00744468	0.0134256	0.0151208	0.00430643	0.013241	0.0182265	0.0112846	0.0117834	0.0176577	0.0384462	0.00792964	0.0394732	0.0288357	0.00908241	0.0110592	0.0123737	0.0380704	0.00690818	0.0251802	0.0306116	0.0100213	0.0281349	0.0183747	0.0109683	0.00979853	0.00461091	0.0104741	0.012893	0.00407395	0.00369615	0.0193645	0.0131805	0.016273	0.0142477
0796c447-ea23-4897-b772-6665301234ec	0.0130886	0.0441201	0.0134639	0.028891	0.0238146	0.0241999	0.00868496	0.00561251	0.00492492	0.0140012	0.0319797	0.0187937	0.0104095	0.0147997	0.0154839	0.0178574	0.0184424	0.0197158	0.0139851	0.0117683	0.0205307	0.0217135	0.0136416	0.0107076	0.0379843	0.0195033	0.0580753	0.0200152	0.0101645	0.0167372	0.00244051	0.0425109	0.0134856	0.0228077	0.0185405	0.00627679	0.0220993	0.0179582	0.0146854	0.0123239	0.0198841	0.00953473	0.00840813	0.0172892	0.0140874	0.029738	0.0131599	0.00992696	0.0327341
6fcd2445-8f95-43f0-938c-fc911072b83e	0.0143	0.0415116	0.0122531	0.0183998	0.0103929	0.0259801	0.0096572	0.0057728	0.0130726	0.0325342	0.0170064	0.0457864	0.00884359	0.0379254	0.0105677	0.0111541	0.0398076	0.0117263	0.0138393	0.0164036	0.0269493	0.0119675	0.0203448	0.00450511	0.114634	0.0143395	0.144545	0.0441336	0.00493059	0.0222338	0.00854691	0.0519673	0.015017	0.00907837	0.0331734	0.0157898	0.0224417	0.00366335	0.0258077	0.00241614	0.0142744	0.0131991	0.00201477	0.00233586	0.0385147	0.0400363	0.00567337	0.00595546	0.0221053
6de2b113-f6c9-46d6-b835-062215eacc8b	0.00454552	0.0238221	0.00242884	0.00420983	0.0073104	0.00779822	0.00602539	0.00331597	0.00511418	0.0142682	0.00571303	0.00466319	0.00438004	0.00828376	0.00770476	0.0152335	0.00464932	0.00935742	0.0055775	0.00528928	0.0129543	0.00929484	0.0117518	0.0139643	0.023766	0.00187086	0.0412158	0.03134	0.0105614	0.0114752	0.00362286	0.0448769	0.00471539	0.0104029	0.0452597	0.0109082	0.0195656	0.00859769	0.00822637	0.0114052	0.00577919	0.0075741	0.00646581	0.00770124	0.00570522	0.0159009	0.0101732	0.00643431	0.00743162
cf5b36b8-9c7f-49ce-95c4-95510cfb063f	0.00355657	0.0379736	0.00882529	0.0179612	0.0144534	0.00652306	0.0151041	0.00535835	0.0124918	0.00867365	0.0212656	0.0124668	0.0074406	0.00639067	0.0174515	0.00668411	0.0137774	0.0136484	0.00647036	0.00651087	0.015829	0.00732526	0.00665729	0.0171677	0.0562398	0.0134785	0.0836942	0.0278982	0.0168405	0.0114189	0.00734383	0.0594933	0.00544754	0.0228996	0.0599341	0.00756443	0.0175894	0.0174188	0.0185991	0.00342396	0.00745381	0.0127142	0.0158934	0.0107007	0.00519973	0.022888	0.00449751	0.0106556	0.0144831
e6ced8b1-b665-40a5-94a6-79175a79219f	0.023695	0.0468312	0.013955	0.0238913	0.0228003	0.00875002	0.0146547	0.00852264	0.00764598	0.015367	0.0414216	0.00949473	0.00748009	0.00386153	0.0124036	0.0135135	0.0167811	0.0152962	0.00935237	0.0156061	0.0169265	0.0136002	0.0144617	0.011013	0.0707683	0.00564892	0.043328	0.0262075	0.00841018	0.0181861	0.0199112	0.043477	0.00543492	0.0293355	0.0349174	0.00732237	0.0316544	0.0206015	0.0129812	0.00952641	0.0102139	0.00993745	0.0186807	0.00864404	0.0237297	0.0206734	0.0104844	0.00961108	0.0160496
bb4e5654-a1fa-49ac-96ce-61f212ccb95a	0.0194271	0.0123637	0.00623834	0.00748687	0.0117973	0.00471432	0.00755217	0.00637772	0.0141812	0.0170081	0.0128668	0.00859032	0.00880307	0.00702093	0.00915578	0.00527478	0.00682908	0.00729152	0.00824921	0.00898839	0.0101536	0.0108954	0.00289742	0.0183944	0.0723604	0.00162717	0.057331	0.0358075	0.00790881	0.00793595	0.0111298	0.0433393	0.0167152	0.00278056	0.039963	0.00267158	0.0127997	0.0145953	0.0114608	0.0100964	0.0111463	0.00850395	0.00724045	0.00240021	0.00474679	0.00736018	0.0041377	0.0130008	0.00580452
496dc9ad-c7f9-4bfa-b392-3c670e692dde	0.00836476	0.0209954	0.0137929	0.0124775	0.01274	0.0139302	0.00821634	0.00859679	0.00880637	0.0168119	0.0213866	0.0135484	0.0051878	0.00887553	0.0119831	0.00637519	0.00643262	0.025394	0.0101026	0.0166183	0.0141658	0.00454324	0.00713614	0.00895061	0.0645874	0.0041969	0.0806075	0.0387821	0.0111007	0.0138804	0.00410523	0.0558316	0.0097808	0.0119258	0.055211	0.010631	0.0154091	0.0140901	0.010838	0.0107692	0.00535171	0.00654484	0.00866572	0.0083019	0.00786857	0.0227303	0.0122313	0.0099629	0.0141205
876e9e6a-5de9-4324-881e-95ab9ebe4a41	0.016611	0.0355389	0.0109704	0.00789414	0.0172343	0.0081873	0.00810371	0.012079	0.0101957	0.010353	0.0210095	0.0061728	0.00328889	0.0120596	0.012461	0.00772242	0.0062361	0.0111397	0.00767971	0.00660174	0.017304	0.00733909	0.0185122	0.0185256	0.0165873	0.00618273	0.0279714	0.0301115	0.00922173	0.0074081	0.00478435	0.0382515	0.00744632	0.0183019	0.0313819	0.00168357	0.0239943	0.0129767	0.0119389	0.014253	0.0113183	0.0107638	0.0131482	0.00474081	0.00176792	0.023115	0.0104811	0.0119352	0.00984349
3dba83c9-3f14-4b33-a313-a825ab59c403	0.00510978	0.00235931	0.0017702	0.00555279	0.0135306	0.00763416	0.00683133	0.00724304	0.00978606	0.0104201	0.00327394	0.00984054	0.00778638	0.0116514	0.00643338	0.0116018	0.00180091	0.00667733	0.00900013	0.0071781	0.0051048	0.00397388	0.00956385	0.00915986	0.0235047	0.00380284	0.0400111	0.0369317	0.0132293	0.00146945	0.00281088	0.0372402	0.00861082	0.00714216	0.0387733	0.013258	0.00916974	0.0114404	0.00909681	0.00215413	0.00564117	0.0070153	0.00622833	0.00362176	0.00476754	0.0189506	0.00671378	0.0104212	0.017629
3997ac74-8ad2-4408-8556-59cccbbf4ab8	0.00356692	0.0371462	0.0115031	0.0109713	0.0200782	0.00854258	0.0172733	0.00631253	0.0111953	0.0119066	0.025358	0.0160927	0.00515599	0.00527167	0.0122302	0.0169125	0.0149738	0.00919091	0.00775847	0.0198538	0.0259048	0.0102745	0.0123837	0.0162785	0.0404605	0.0103387	0.0426068	0.034496	0.00876731	0.0171641	0.00709586	0.041456	0.0083177	0.0177521	0.0375785	0.00811807	0.0242683	0.0185377	0.0145629	0.0106916	0.00614533	0.0113328	0.0173303	0.00461249	0.00608333	0.0189407	0.0106938	0.0142402	0.0169237
c6d0b68e-aba8-4eb7-8fbe-fbce2f256246	0.0133111	0.0315578	0.00916586	0.013894	0.0143437	0.0108556	0.00802909	0.0133012	0.017645	0.00862534	0.00915235	0.0169394	0.00396195	0.00840414	0.00877383	0.0119528	0.0214772	0.0168984	0.00667584	0.0120989	0.0191242	0.00605522	0.016767	0.0116723	0.0394455	0.00799116	0.0702746	0.0197049	0.0197573	0.0108811	0.00445773	0.0451775	0.00437168	0.0154616	0.0350212	0.00928518	0.0264898	0.00360779	0.016994	0.0135773	0.0136554	0.00394127	0.0095749	0.0194514	0.00500829	0.0147779	0.00247137	0.00979476	0.0134314
49d7672e-a235-4d13-8470-2ce698b16c6a	0.00977593	0.0182346	0.00718185	0.00751059	0.0108105	0.00716839	0.0112833	0.00252414	0.00617495	0.0162614	0.00652778	0.00556371	0.00803124	0.00654727	0.00663355	0.00821492	0.0099048	0.00742139	0.0067253	0.00453162	0.00609466	0.00665294	0.00716059	0.014711	0.0507991	0.0032856	0.0540853	0.0295333	0.0111414	0.0075195	0.0116284	0.0429045	0.00868124	0.00220503	0.0345996	0.0042192	0.0138202	0.0182179	0.00646451	0.00554028	0.0139344	0.00242466	0.0100944	0.00552319	0.00835395	0.00687542	0.0138091	0.00549587	0.00923955
1cab024e-97c3-4422-b742-db7f521573eb	0.00826724	0.0202905	0.00431672	0.0131153	0.0129641	0.0139083	0.0139547	0.0137019	0.0109881	0.0162239	0.0182071	0.0134841	0.00549938	0.0140376	0.00830291	0.0176342	0.00787971	0.00937149	0.00279642	0.0239306	0.00816798	0.0164155	0.0112835	0.0134892	0.0624866	0.00526775	0.0591356	0.0365708	0.00290552	0.0135954	0.00813126	0.039135	0.00900956	0.0105693	0.0359216	0.0068999	0.0143427	0.0170694	0.0141978	0.00541529	0.0190888	0.00711525	0.0151123	0.0129925	0.0124785	0.0236502	0.00847445	0.0128362	0.0115096
c3b0159e-c12d-4525-a7b4-cbf7758e17d9	0.00750669	0.0250791	0.00467756	0.00956295	0.0117869	0.00129777	0.0101275	0.00704017	0.00592896	0.0115391	0.0118089	0.0101891	0.00343671	0.0129112	0.00879586	0.0144561	0.00750741	0.0127058	0.00543617	0.00482954	0.0130149	0.00786397	0.0123699	0.0179474	0.0313389	0.00644933	0.0452988	0.0288189	0.00663331	0.00951298	0.00744668	0.0452379	0.00640783	0.0111559	0.0429761	0.00924773	0.0188621	0.013854	0.0120186	0.0117588	0.00559494	0.00458781	0.00906007	0.00266851	0.0104124	0.0144559	0.00114301	0.00831709	0.0096212
489d563b-b479-4460-b472-bd500054ae17	0.0137628	0.0208006	0.00783269	0.00566058	0.00488575	0.00739584	0.00893014	0.0105875	0.00742386	0.012014	0.00626247	0.01727	0.00535586	0.0122904	0.0064528	0.0146202	0.0136753	0.0188162	0.00721484	0.00871248	0.00980606	0.00939757	0.00916387	0.00897376	0.036862	0.00483241	0.0444094	0.0382563	0.00308361	0.0106522	0.0125027	0.0442957	0.00771162	0.00439834	0.0494267	0.00513463	0.0102596	0.0119606	0.00842736	0.00994869	0.0138677	0.0144229	0.0112115	0.0077135	0.0062396	0.0156909	0.00862647	0.00224454	0.00355178
bfbe1844-990d-48b3-975a-d7e43a48594b	0.0106572	0.040287	0.015031	0.015206	0.0208801	0.00737708	0.0146785	0.0104189	0.0128171	0.0141809	0.0270629	0.0155146	0.00957777	0.00893434	0.0149287	0.00723217	0.0087054	0.009252	0.0105968	0.018382	0.0169921	0.0104981	0.0115364	0.0143361	0.0332703	0.00678756	0.0390973	0.0308163	0.0159834	0.016903	0.0122102	0.0377839	0.00932639	0.022111	0.0320062	0.00355647	0.0190549	0.0225833	0.0143837	0.00925715	0.0111797	0.00628334	0.015276	0.00642881	0.0109813	0.0200744	0.0110174	0.0106351	0.0189796
e4103af0-e67e-4f86-bde8-53f5a196f60b	0.00154728	0.0276628	0.00428245	0.00835943	0.0118881	0.00604663	0.0158897	0.00401134	0.00116534	0.00844938	0.00802963	0.00813801	0.00620494	0.00407534	0.00451698	0.014555	0.0150219	0.00937348	0.00845827	0.011477	0.0131638	0.00572838	0.0118953	0.00813243	0.0259769	0.00437729	0.0388991	0.0269372	0.012574	0.0143127	0.00461903	0.0394041	0.0120007	0.00958923	0.0416109	0.00841835	0.0128551	0.0134089	0.0173724	0.00613547	0.00600389	0.00874264	0.0116045	0.00563085	0.00814164	0.0167307	0.00869764	0.00530566	0.00450575
0a07b875-e1d9-4b42-b35d-d23ada922b82	0.00544085	0.0241834	0.00632843	0.0280037	0.0158456	0.0118479	0.0119436	0.020229	0.00439886	0.0142785	0.029215	0.0267638	0.00657721	0.02301	0.0133019	0.0115032	0.0136452	0.0234483	0.0160845	0.0184263	0.0113318	0.0290873	0.0101022	0.0109739	0.0455751	0.0195751	0.088307	0.022492	0.0105376	0.00292798	0.00805215	0.0417034	0.0138364	0.0141009	0.00814618	0.00935553	0.0243832	0.00647924	0.00772083	0.0155472	0.0129456	0.0120938	0.00629193	0.0121804	0.0117814	0.0204579	0.00528964	0.0125647	0.019888
03086bf6-2079-4bcf-91c1-80bde462a790	0.00502447	0.0133354	0.00337459	0.021608	0.00824966	0.0163646	0.0213166	0.0104809	0.0122463	0.0214646	0.0115452	0.0107708	0.00215476	0.0165876	0.00719032	0.0114258	0.00779071	0.00581182	0.00946532	0.0104407	0.018445	0.00496203	0.0117957	0.0192964	0.0481287	0.00797715	0.0798808	0.0382765	0.0196317	0.0161914	0.0154441	0.0530353	0.00954012	0.0053558	0.0556674	0.0105144	0.0171837	0.00976961	0.0119793	0.00556729	0.00202439	0.0122863	0.00917973	0.0229074	0.00927505	0.0165537	0.0119466	0.00236895	0.011051
56fb7cbb-df85-421f-90d2-36427406ac0b	0.0141987	0.039732	0.0137367	0.0153094	0.0231993	0.00338502	0.0082868	0.00926541	0.012306	0.0133397	0.0296237	0.0104819	0.00726599	0.00536237	0.0119816	0.0110424	0.00968541	0.010203	0.00043094	0.013529	0.0149222	0.00942568	0.0132977	0.012592	0.0405385	0.00493368	0.0414899	0.0276234	0.00606246	0.0108724	0.0114717	0.0367877	0.00463313	0.0231119	0.0294094	0.00676723	0.0237012	0.016268	0.00959135	0.00428048	0.00554227	0.00664663	0.00877191	0.00582704	0.00614745	0.0198763	0.0059174	0.0130097	0.0226004
1788a960-f3ea-4a0e-9ead-fa5b22c4d920	0.00883413	0.0111386	0.00719716	0.0057599	0.00510048	0.00409312	0.00303136	0.0049656	0.0131788	0.0125407	0.00816293	0.0042884	0.00304601	0.0115789	0.00725712	0.015914	0.0103287	0.00712953	0.00560712	0.00604596	0.00887315	0.00494536	0.0143043	0.0125172	0.04314	0.00315013	0.0542985	0.0252138	0.0103324	0.0073574	0.00275533	0.0322624	0.00725595	0.00621114	0.024215	0.00842765	0.0127205	0.0123029	0.0144572	0.00297474	0.00090871	0.00724828	0.00903408	0.00257232	0.00230219	0.0132229	0.00784755	0.0094819	0.0140298
fe101d8c-1e4b-494d-816a-cfe865d89894	0.0168349	0.0425681	0.00939057	0.0192028	0.0226455	0.00719444	0.00998773	0.00680541	0.00576715	0.0100378	0.035474	0.0176652	0.00906342	0.00648841	0.00943384	0.0244254	0.020661	0.00673656	0.0109037	0.0174435	0.0284663	0.009524	0.0104769	0.0149968	0.085168	0.011344	0.0879315	0.0309664	0.00720928	0.0185933	0.0168956	0.0532207	0.00991119	0.0261057	0.0448242	0.0125923	0.0280007	0.0221463	0.0138477	0.00617667	0.0125002	0.00412248	0.0149701	0.0162642	0.00525304	0.0232024	0.0266407	0.0158182	0.02747
89f21c3c-a283-49e8-b699-2f1651bfa588	0.00748755	0.00860994	0.00607214	0.0129383	0.0129051	0.00169988	0.00357628	0.00247023	0.00321495	0.0102573	0.00381979	0.0114847	0.0142197	0.0138049	0.00784874	0.0097666	0.0109023	0.0103299	0.00085332	0.0105975	0.00938674	0.0115489	0.00582565	0.0144341	0.035763	0.00645504	0.0625778	0.0323382	0.00419851	0.0214522	0.0113711	0.0430769	0.00979588	0.00891923	0.034785	0.0193793	0.0114265	0.00763893	0.00923431	0.0133886	0.0103686	0.00751005	0.00419251	0.0152046	0.00603841	0.0212833	0.00679016	0.00418231	0.00785907
9427caf2-4569-498c-904c-88097a46ceac	0.0142952	0.0326287	0.00852022	0.011381	0.0212811	0.00457357	0.00981731	0.00592365	0.0108007	0.0145085	0.025249	0.0116216	0.00360165	0.00624836	0.0129869	0.00527974	0.00859438	0.0125586	0.00292336	0.0123656	0.0152307	0.0119147	0.0107687	0.0181595	0.0423903	0.00487758	0.0366745	0.0245147	0.0111387	0.0143278	0.012041	0.0364163	0.00886297	0.0160596	0.0298822	0.00894783	0.0236795	0.0172256	0.0133214	0.00693157	0.00572518	0.0142786	0.0104256	0.00640669	0.00469186	0.016014	0.0124417	0.0141736	0.0117071
8eb87a1e-9c08-4d93-a4d8-4c5a8b24c4f5	0.0168858	0.00979748	0.00725812	0.0113444	0.0170817	0.0101999	0.0246443	0.0155222	0.0117461	0.00852454	0.00538411	0.00738136	0.0111424	0.0108124	0.017704	0.0171429	0.00809151	0.0113606	0.0106994	0.0064718	0.0149495	0.0106533	0.00815602	0.00865284	0.0345107	0.00630045	0.0412898	0.0381035	0.0179343	0.00594012	0.00912293	0.042628	0.0106012	0.00566826	0.0529593	0.0278644	0.0193688	0.00940481	0.0120616	0.0136484	0.00518488	0.0171988	0.0161434	0.00975	0.00702518	0.0228815	0.0179837	0.00759254	0.0268343
6dd98c99-c4a2-42c3-8fcc-6b2923067566	0.0135858	0.0143817	0.0111551	0.00906676	0.0153109	0.00943112	0.00820166	0.00958152	0.0104056	0.0154903	0.00662499	0.014494	0.00708826	0.0122193	0.0111124	0.010503	0.00374479	0.00357268	0.00781438	0.00803861	0.0120397	0.00815608	0.00631833	0.0127304	0.0467018	0.011008	0.0520387	0.0412457	0.0101244	0.0119706	0.00698125	0.0501703	0.0104522	0.00196213	0.0546389	0.0127187	0.00589109	0.0151981	0.00622768	0.0154248	0.0141855	0.00954873	0.00937104	0.00829433	0.0110711	0.0202696	0.0136751	0.00617424	0.00918902
afb9a6b6-a19a-42f1-a1df-75838594ef12	0.0206204	0.0621261	0.0199347	0.0299459	0.0335934	0.00402799	0.0193851	0.00485693	0.0131821	0.0313372	0.0396535	0.0124607	0.0157371	0.0188036	0.0140937	0.0230594	0.0214165	0.0203755	0.00768378	0.0232649	0.0423529	0.0148471	0.0194499	0.0126942	0.0179232	0.00146079	0.0326931	0.0275733	0.00492164	0.0169974	0.0189989	0.0376755	0.0203151	0.0341356	0.0262578	0.0190118	0.020754	0.0152309	0.012792	0.0132389	0.0190485	0.00806579	0.0121137	0.0182623	0.0278426	0.0204604	0.0161299	0.014816	0.0213526
012914f7-3c80-40a7-9ead-cbe9d1ee0cbf	0.00797344	0.0216339	0.00726109	0.0107446	0.0123044	0.00409443	0.0219052	0.00596776	0.00583556	0.0157164	0.014367	0.00654134	0.00779665	0.00836783	0.0141183	0.01669	0.00759441	0.0123624	0.00200001	0.0157375	0.015356	0.00475254	0.00952796	0.0115735	0.0632251	0.00636063	0.0679214	0.0322832	0.0108874	0.00666049	0.00839018	0.0435436	0.00189635	0.00960076	0.0360364	0.00651356	0.0217704	0.0128816	0.00978217	0.00720117	0.00705124	0.0119054	0.00493002	0.00862447	0.00649356	0.0130424	0.0133628	0.0114389	0.0184819
e59683b0-c185-48d9-ae1b-aececcdd39b4	0.0322384	0.0203463	0.0112855	0.0280306	0.0220986	0.0208282	0.00944423	0.0132313	0.0299376	0.0392766	0.0310762	0.0100713	0.00981055	0.0276765	0.0106082	0.0258508	0.0265655	0.00889556	0.00806432	0.00969067	0.0238831	0.020876	0.00966489	0.0110566	0.0962533	0.00864415	0.0892245	0.0296136	0.00179607	0.0197963	0.00768033	0.0389941	0.00735968	0.0129697	0.0197658	0.00692346	0.0356002	0.0072684	0.0106878	0.0061399	0.0126875	0.0131614	0.0192831	0.0140112	0.0187284	0.0180793	0.0111954	0.0152463	0.0275963
7079b026-5cc0-491a-a101-c7a880b187d7	0.0102685	0.0189237	0.00713909	0.0127096	0.0105515	0.00734227	0.00718305	0.0114336	0.0135386	0.0142483	0.0188324	0.0074028	0.00527466	0.00342438	0.0115805	0.0105162	0.0125318	0.0111775	0.00479516	0.0128187	0.00682605	0.00721311	0.00507389	0.0228389	0.0661675	0.00432295	0.0712391	0.0299244	0.00333979	0.0100484	0.00865588	0.0491258	0.00710887	0.0142952	0.0423797	0.00563322	0.0164961	0.0144638	0.0161984	0.00443862	0.00608453	0.00566794	0.00900639	0.00742856	0.00953572	0.0119635	0.0139699	0.00963413	0.0142549
fa6b71a8-f1de-4230-925d-d2d008152d1c	0.0168837	0.0186508	0.00829183	0.0170795	0.0168628	0.00758773	0.00682938	0.0165596	0.0196791	0.025492	0.0176756	0.0144534	0.005931	0.0206366	0.0179189	0.0189102	0.0139354	0.00986518	0.00666955	0.0130747	0.00872337	0.00409732	0.0146423	0.0161522	0.0834531	0.00366406	0.0959287	0.0287053	0.0116069	0.01851	0.00984027	0.0365787	0.00847311	0.011317	0.0221876	0.0128889	0.0258404	0.00817942	0.0133753	0.00695082	0.0148243	0.00306888	0.015703	0.0108573	0.0119582	0.0229892	0.00998131	0.0113709	0.0165726
d3dec88d-2779-42d7-b167-f48e7c3e9990	0.0097129	0.0233045	0.00689486	0.013602	0.0159422	0.00870073	0.0047165	0.0163292	0.00817642	0.0103033	0.00981893	0.029132	0.00604371	0.00397448	0.0108427	0.0123552	0.0322677	0.0171259	0.00828128	0.00883551	0.0111887	0.00658284	0.0114857	0.0103053	0.0573732	0.00501969	0.0574804	0.0353438	0.0140894	0.00387404	0.0018102	0.0498568	0.00932766	0.00522477	0.047282	0.0115938	0.00419233	0.0116	0.0111698	0.00648443	0.0177903	0.017381	0.0184532	0.00662136	0.00861464	0.0101518	0.0202224	0.00294245	0.00824188
6be82cd3-7391-4307-aa2b-f83d727df2a3	0.00649206	0.0398999	0.0126141	0.00893879	0.0108328	0.00509928	0.0115785	0.0153455	0.0287867	0.00447119	0.0340315	0.0157093	0.00738978	0.0115131	0.0110439	0.0177572	0.0346627	0.0111723	0.0119658	0.0170655	0.0193138	0.0124615	0.0197643	0.0159751	0.0747319	0.0147177	0.0954144	0.0368347	0.00682972	0.002523	0.00777198	0.0506305	0.00807423	0.0209816	0.0439935	0.00618777	0.0269841	0.0208426	0.0169449	0.0131681	0.0074783	0.00897367	0.0100545	0.0144037	0.00298058	0.020632	0.00463612	0.011395	0.0259363
73172872-52d2-431c-82de-544b7691618f	0.0172387	0.0212729	0.00550236	0.0248751	0.0101734	0.0194742	0.00442736	0.0141757	0.0128513	0.00906429	0.0133461	0.0150603	0.00105381	0.022992	0.00974953	0.0152542	0.00381615	0.0189221	0.00224318	0.00993267	0.0240069	0.00658014	0.0102949	0.00803852	0.0624226	0.00520819	0.0758609	0.041666	0.00642915	0.0114674	0.0132129	0.0448614	0.00503032	0.00844627	0.0422744	0.013612	0.0337662	0.0069227	0.014746	0.0184031	0.0140372	0.00573773	0.01273	0.0105519	0.0186281	0.0242977	0.00626729	0.00583888	0.00961125
4fbc107c-c94e-414f-86d7-7fce16ec98da	0.00559389	0.0231158	0.0119678	0.0151748	0.0153607	0.011632	0.0073642	0.00529686	0.0105148	0.00907875	0.00806004	0.00745937	0.00791598	0.0058282	0.0120883	0.00875525	0.00967835	0.00776963	0.00395506	0.00798003	0.00678102	0.00322581	0.00752865	0.0132542	0.0570613	0.00819423	0.0902878	0.0353669	0.0069384	0.0079649	0.00481534	0.0579753	0.0110571	0.0126229	0.0551693	0.00651449	0.00832262	0.00797063	0.00647016	0.00682024	0.00271869	0.00864873	0.0100888	0.00139691	0.00329298	0.0132507	0.0178462	0.00886413	0.00900064
3adffe68-f04f-49b0-9854-97208da2ddc4	0.00452419	0.0179262	0.00320607	0.0128279	0.0127116	0.00339034	0.0209041	0.0059021	0.00669726	0.00904468	0.00589124	0.00219466	0.00519382	0.00977356	0.00594365	0.0152588	0.00619318	0.00968735	0.0117447	0.00501377	0.01106	0.00699315	0.0103686	0.00911607	0.0219551	0.00801116	0.0309024	0.0379059	0.0177356	0.0101156	0.00816451	0.0460429	0.0119407	0.00480277	0.0586528	0.0150921	0.00609884	0.00784643	0.00674246	0.00978682	0.0121329	0.0169381	0.00896026	0.00485132	0.00773559	0.0212954	0.0107966	0.00567061	0.00475477
53c9b69a-4148-437d-bc4c-3f327807114e	0.00452547	0.0150557	0.0176032	0.00995628	0.0110403	0.0127137	0.0125075	0.00584558	0.00589435	0.016441	0.0144192	0.0123958	0.00474708	0.0110119	0.0194301	0.0218681	0.0210325	0.0113933	0.0029145	0.00824833	0.0119384	0.00647421	0.0165755	0.0101945	0.0633808	0.00916331	0.0968751	0.025522	0.00601798	0.0103241	0.00297389	0.0427956	0.00541845	0.0115678	0.0260773	0.00643789	0.020891	0.00557796	0.0125529	0.00713121	0.0072783	0.0122918	0.00445329	0.00821425	0.00741148	0.0214383	0.00445318	0.0109742	0.0327339
eb045cce-4c87-4f0d-903e-d95a32128974	0.0140643	0.0181872	0.00769914	0.0123486	0.00916844	0.0111662	0.00420175	0.00424028	0.00847748	0.00970583	0.0134336	0.0113817	0.00828483	0.0077984	0.00727059	0.00964801	0.00477439	0.0182838	0.00773166	0.00774644	0.0090776	0.00701671	0.0123158	0.0140993	0.0446663	0.00457874	0.0604635	0.0241187	0.0148109	0.00515286	0.00681541	0.037011	0.00584782	0.0133356	0.0218242	0.0107317	0.0180478	0.0111475	0.0118443	0.00993516	0.00968217	0.00600832	0.0121292	0.00996369	0.003697	0.0146264	0.0105186	0.012321	0.014057
233b1335-ece5-4c57-b64c-cee10fbf17f5	0.017567	0.0274275	0.0123543	0.0176159	0.0165596	0.0107698	0.0114986	0.0100941	0.00491298	0.00895921	0.0188888	0.013411	0.00539036	0.0130506	0.0379718	0.0123641	0.0277817	0.0150453	0.0197187	0.0186879	0.0262725	0.01996	0.0117724	0.0127771	0.0623035	0.0190619	0.0674888	0.0280246	0.0200059	0.011495	0.0124946	0.0479809	0.00312618	0.0176768	0.0476455	0.0101697	0.0269537	0.011906	0.00945842	0.00781732	0.0114142	0.0152725	0.0148739	0.00697783	0.0105514	0.0162524	0.0168139	0.0100458	0.0157059
eaed603f-6506-41f4-8046-14cd7b4ab116	0.00686582	0.0170385	0.0116657	0.00667594	0.010195	0.00528599	0.0128962	0.00355881	0.00884689	0.0172558	0.0116846	0.0139611	0.00587174	0.00524647	0.00778723	0.0152474	0.0139935	0.0144712	0.00905347	0.00683392	0.00610287	0.0117147	0.0146181	0.0107097	0.0418342	0.0036439	0.0613851	0.0320066	0.0101044	0.0107363	0.0062592	0.0479568	0.00604433	0.0105918	0.0457093	0.0111761	0.0109673	0.00984175	0.00828044	0.00917658	0.015427	0.00327109	0.00923811	0.00430456	0.00761495	0.016837	0.00454175	0.00739366	0.0103996
882dffe0-492a-403f-8974-c22637ffc752	0.0101462	0.0312747	0.00579302	0.0139659	0.0144819	0.00737416	0.0104439	0.0048969	0.0134953	0.0151324	0.0195759	0.0104555	0.00279298	0.00465956	0.0123192	0.0114596	0.017556	0.00993307	0.00440482	0.0104878	0.0172102	0.00472888	0.00986012	0.0170254	0.0593018	0.0113823	0.0709536	0.0278307	0.00710282	0.0109829	0.00879043	0.0511846	0.0112319	0.0154616	0.0521888	0.00784687	0.0220986	0.0116492	0.0146041	0.00485713	0.00485518	0.00785337	0.010616	0.00920512	0.00921921	0.0168707	0.00569996	0.00944538	0.00755012
6feb3fc3-c200-4932-9ec4-b211d38fb510	0.0076735	0.0165575	0.00678721	0.00404301	0.00985027	0.0131745	0.0105208	0.00880348	0.00603689	0.0165937	0.00821569	0.00765475	0.00318795	0.00474741	0.00646564	0.0183413	0.0111355	0.00100544	0.00434397	0.00081798	0.00760683	0.00260517	0.0102378	0.0142821	0.0459788	0.0102212	0.0510934	0.022682	0.0116969	0.00598598	0.00786915	0.0381631	0.00351842	0.00647207	0.0281331	0.0148352	0.0197432	0.00955982	0.0125922	0.00167171	0.00278569	0.0166398	0.00281459	0.0129973	0.00275587	0.0106331	0.0095251	0.00767074	0.0204805
34a6e952-7f89-4ce4-afde-cbb97eca58d1	0.00856445	0.0277186	0.00976494	0.012836	0.0167025	0.00530746	0.0143661	0.0108519	0.0112788	0.0102136	0.0204018	0.0079545	0.00654647	0.00879571	0.00863082	0.0137044	0.0194797	0.00946564	0.00589081	0.0113732	0.0139345	0.011384	0.0173973	0.0148625	0.0348825	0.00574984	0.0416157	0.0344287	0.00649471	0.0117178	0.00541068	0.0400054	0.0104155	0.0140007	0.0399197	0.0129039	0.0193358	0.0206729	0.00903766	0.00907672	0.0124554	0.0146816	0.016908	0.00490608	0.00725764	0.0189439	0.00973535	0.0111332	0.0132858
03177fe6-c75f-4972-b213-73b0981b93c5	0.0119867	0.0226985	0.00653953	0.0102752	0.00696589	0.00466804	0.00874852	0.00645462	0.0139467	0.015858	0.00946698	0.0103765	0.00439251	0.0101605	0.00797331	0.0103362	0.0144014	0.0106741	0.00396832	0.0087758	0.0107598	0.00926695	0.0158049	0.0154493	0.030899	0.00542668	0.0341733	0.0310812	0.00715872	0.00954337	0.0050833	0.0380252	0.00470618	0.00763307	0.0360928	0.00839374	0.0215844	0.00992133	0.0087808	0.00872142	0.00513696	0.00702582	0.00859102	0.00282412	0.00170769	0.0183166	0.00784857	0.00937525	0.00264911
94b7b1f6-37a2-4be1-86fd-98bae0a7183d	0.0122113	0.018131	0.0163529	0.0138737	0.0239144	0.0199118	0.0195664	0.0167515	0.0099446	0.0126343	0.0133821	0.0200447	0.012627	0.0151116	0.00368292	0.02742	0.0178217	0.0209043	0.00599741	0.015777	0.00801838	0.0110706	0.00508579	0.0216235	0.0645251	0.013885	0.106884	0.0331613	0.00445397	0.015012	0.00604755	0.0543237	0.0169695	0.0139893	0.0432261	0.0155653	0.0188057	0.0127592	0.019089	0.0109021	0.0077579	0.0120197	0.00967177	0.0163531	0.00508431	0.0105223	0.0172084	0.0119042	0.0285644
124dddac-49e8-4a0c-b394-da919763e3c3	0.00497154	0.0220048	0.00573122	0.00644792	0.0130188	0.00563145	0.00241465	0.00392099	0.0122143	0.0102652	0.00659575	0.00503801	0.00943357	0.00380063	0.00725136	0.00866993	0.01111	0.0120096	0.0063749	0.00878226	0.00805019	0.00641845	0.0155365	0.0150533	0.043939	0.00117705	0.0752512	0.0221939	0.0150023	0.00834796	0.0109355	0.0450065	0.00670878	0.00862161	0.0395563	0.00761289	0.0238982	0.00729329	0.0171361	0.0102462	0.00467902	0.00409864	0.00779509	0.0129483	0.00696937	0.0137238	0.00704088	0.0070277	0.01303
7d888463-98fa-4681-aa43-bfaf92fa3e77	0.0110715	0.0342429	0.0137735	0.0100823	0.0136382	0.00629169	0.00943849	0.0117809	0.0107478	0.0144427	0.0216199	0.0204436	0.0115877	0.00690413	0.018448	0.0334963	0.014886	0.0199446	0.0118602	0.0181462	0.0160902	0.0149467	0.0132509	0.0105402	0.0630421	0.0126447	0.0878248	0.0285594	0.0143825	0.0243017	0.00294667	0.0575056	0.00550614	0.021125	0.0512999	0.0135978	0.0205013	0.00624327	0.0312593	0.0136979	0.0119404	0.0141749	0.01608	0.00542774	0.00852458	0.0174235	0.00701145	0.0106843	0.0267671
122de964-b011-4bd2-acbb-25de4e0b2967	0.0100397	0.0125527	0.0109644	0.00866463	0.0186086	0.0145311	0.0233689	0.00284648	0.0135689	0.0103372	0.00794732	0.0132725	0.0120474	0.0186517	0.00548452	0.0154696	0.00766796	0.0155749	0.0094747	0.0138677	0.0169403	0.00595413	0.00834788	0.0190611	0.0396856	0.00610862	0.0757384	0.038996	0.0116324	0.0105562	0.011333	0.0481021	0.0217554	0.0098349	0.0473497	0.0133718	0.0152398	0.0139536	0.0134009	0.0175437	0.02085	0.00708011	0.00769977	0.00907373	0.00987394	0.0267167	0.0119174	0.010074	0.0174369
e273042c-e877-4b28-b244-9f0b6336825d	0.00477406	0.0218804	0.0155613	0.0120381	0.0106979	0.00814205	0.00949044	0.0149181	0.0127867	0.0136212	0.0184625	0.0196836	0.0123888	0.0216416	0.00608112	0.0140346	0.0146947	0.01648	0.0100201	0.0184705	0.0126603	0.0118168	0.0147977	0.0110291	0.0479982	0.00692183	0.0732998	0.0367358	0.0145698	0.00641692	0.00640692	0.0485206	0.00587643	0.0104694	0.0460386	0.00871833	0.0100618	0.0168474	0.00946486	0.011968	0.00919623	0.0117132	0.00904535	0.00953177	0.0126342	0.0185257	0.00961528	0.00745186	0.0139234
653dbd73-0265-444a-9ec4-e719c1aeb5aa	0.0255973	0.0330572	0.00646802	0.0194209	0.0179844	0.013163	0.0108394	0.00803199	0.00520757	0.0145411	0.0301472	0.00869479	0.00469981	0.0038295	0.0152562	0.016996	0.0205989	0.0162825	0.00389664	0.0147678	0.0111146	0.00848916	0.00682568	0.0154068	0.0813839	0.00987614	0.0528871	0.0215038	0.0103022	0.0130366	0.0151556	0.0417929	0.00934384	0.0168138	0.0311671	0.0109835	0.0317053	0.0216788	0.0156639	0.00611062	0.0110898	0.0164804	0.00560901	0.0118114	0.0178672	0.0155415	0.00731122	0.0120191	0.016844
fc97ac82-f63b-466c-8fe5-11fe1edad78b	0.0088643	0.0219579	0.00539581	0.0101437	0.013652	0.00942982	0.010948	0.0107984	0.012775	0.0124576	0.0196446	0.0145874	0.0099798	0.00359875	0.00602683	0.0138621	0.00928636	0.0101575	0.00548742	0.0146935	0.0166054	0.0111673	0.00698605	0.0154528	0.0445925	0.0089456	0.0656283	0.0314231	0.00489987	0.0103923	0.0163742	0.0521987	0.00820262	0.0171598	0.0464034	0.0116866	0.0164907	0.0123864	0.0092138	0.0111401	0.00744126	0.00941837	0.0144171	0.00808484	0.0106466	0.0184864	0.0200365	0.011205	0.0112988
dee7dd79-0c4a-4260-98e1-0e5e41ce6c67	0.0071348	0.0262248	0.00941133	0.00464186	0.0115503	0.005344	0.00446468	0.00272091	0.0137524	0.010251	0.016396	0.00744614	0.00655701	0.00546257	0.0112793	0.00870831	0.00603158	0.0146608	0.00811183	0.0113602	0.0112353	0.0119544	0.0128102	0.0204894	0.0275502	0.00412179	0.0375222	0.0261137	0.0127598	0.0110578	0.00783728	0.0343876	0.00909246	0.0150212	0.0284808	0.0108433	0.0198241	0.0161386	0.0118493	0.00637734	0.00748129	0.00397935	0.0132914	0.00350359	0.00582796	0.0124117	0.013336	0.0119743	0.014726
f5217722-20cb-46f7-b6b9-a45497b427ab	0.00644152	0.0178716	0.00509255	0.00855044	0.0118827	0.0118159	0.0102785	0.00617967	0.015582	0.00441536	0.00887305	0.00603671	0.00849678	0.00595657	0.00812024	0.0118026	0.00762321	0.0090798	0.00610177	0.00492977	0.013368	0.00834819	0.00291123	0.0171604	0.0484485	0.00413089	0.0837052	0.0296665	0.00975253	0.00708427	0.0107712	0.0557782	0.0114562	0.0171971	0.0474659	0.008894	0.0108469	0.00860501	0.00401885	0.0162328	0.00861221	0.014496	0.0093108	0.00222327	0.00859353	0.0130998	0.0147081	0.0111485	0.0156089
35d9eb2e-6f9b-4c44-89c7-e820bf53d3b9	0.00595843	0.0197973	0.00334203	0.00198217	0.00759653	0.00374098	0.00906414	0.00654586	0.00475629	0.0113927	0.00665181	0.00732949	0.00420832	0.00275451	0.00507318	0.0184625	0.00978663	0.00834871	0.00372228	0.00459753	0.00451467	0.00778518	0.0103269	0.0131535	0.0300871	0.00496507	0.0343034	0.031728	0.00603469	0.0111289	0.00229969	0.0405787	0.0106887	0.0063333	0.0424082	0.0119621	0.0142873	0.0161593	0.0101776	0.00419527	0.00667915	0.00751784	0.0096047	0.00426312	0.0023817	0.0115842	0.00595595	0.00703465	0.00537963
ecd16445-d31f-44a1-838f-252d7c3d4d7f	0.0146585	0.0305395	0.0118389	0.0177174	0.0221867	0.0151454	0.00927758	0.0129602	0.0102263	0.0197654	0.0345975	0.0137972	0.0113737	0.0104135	0.0116691	0.0125247	0.0126221	0.0252526	0.0128303	0.0220416	0.0208021	0.00425341	0.00766428	0.0206029	0.0585909	0.00377025	0.0696285	0.0311695	0.0111771	0.00803616	0.0120941	0.0488462	0.0116941	0.0164438	0.0307561	0.00295796	0.0209393	0.00989516	0.0129931	0.0103086	0.00821987	0.0119156	0.00448638	0.0119578	0.00833245	0.02054	0.0123669	0.0148736	0.0112521
581d09a1-3cfc-4d3f-a600-91ea78c27ad9	0.0138854	0.00584864	0.00246916	0.00091658	0.0123901	0.0135135	0.00200022	0.0170627	0.0176544	0.01252	0.0132182	0.0163737	0.0129005	0.00669674	0.00507685	0.016443	0.00869062	0.0144114	0.0128642	0.00294067	0.00344535	0.0151187	0.00207669	0.0176794	0.0504975	0.0148025	0.0904652	0.0286795	0.00554023	0.00336185	0.00427723	0.0435651	0.0126724	0.00554938	0.0235485	0.0116878	0.00699962	0.0126834	0.00910102	0.00552689	0.0090926	0.00880066	0.00635865	0.0104245	0.0124159	0.0132392	0.0100197	0.00692913	0.0306099
15f23106-1924-43aa-8179-edddca20593b	0.0109636	0.0352084	0.0111857	0.0152037	0.0210188	0.00261503	0.00752141	0.00368704	0.00564746	0.0121941	0.0222855	0.00791264	0.00770604	0.00479682	0.0141303	0.00174169	0.00636248	0.012923	0.00994416	0.00891595	0.0176805	0.0141787	0.0127325	0.0151441	0.0298977	0.00591126	0.0288112	0.0208988	0.013622	0.0144877	0.0135848	0.0292228	0.0111363	0.0215053	0.0244994	0.00573653	0.0235349	0.0224651	0.0149014	0.0107665	0.00508059	0.00492298	0.0179405	0.00519928	0.00435372	0.0200855	0.0176902	0.0104424	0.015553
c09b5d96-f356-43e0-96cb-3a32952283da	0.00679537	0.024537	0.00178582	0.00639112	0.013357	0.0096568	0.00988411	0.0077263	0.00970595	0.00814054	0.0116929	0.00954225	0.00560409	0.00380118	0.00539106	0.00872732	0.0105585	0.0143272	0.00601567	0.00524352	0.0117186	0.00676089	0.0173739	0.0105927	0.0321166	0.00636147	0.0431492	0.0305913	0.00788225	0.0127185	0.0107512	0.0383252	0.00706118	0.00715659	0.0384046	0.00431209	0.0193342	0.0137278	0.0175803	0.0125165	0.0105588	0.014693	0.00688706	0.00966073	0.00724698	0.01583	0.0134852	0.00648331	0.0115464
b611bec0-6668-49ba-af7a-411732049629	0.00993606	0.0315804	0.00842586	0.0093479	0.0191073	0.0069218	0.0160153	0.0114448	0.0104013	0.0139582	0.0240383	0.0136656	0.00481425	0.00636501	0.0152997	0.020303	0.0158667	0.0143416	0.00309626	0.0114037	0.0139201	0.00584868	0.00987389	0.0141968	0.0639092	0.0120001	0.0304248	0.0273358	0.0103503	0.0068591	0.0121045	0.0374119	0.00970286	0.0166206	0.0288595	0.00312674	0.026825	0.0219517	0.00731335	0.00797929	0.00700502	0.00906676	0.0108194	0.00598951	0.011748	0.0161188	0.0107439	0.0135476	0.0151848
acae09cd-2da9-40cd-80fd-b08f848bb253	0.00995386	0.021671	0.0047662	0.00905457	0.0157779	0.0118142	0.0154708	0.0127412	0.0142411	0.013239	0.019015	0.0189564	0.0114996	0.0113463	0.0112907	0.00532344	0.00875522	0.0307002	0.012881	0.0145689	0.0180154	0.00500332	0.0152684	0.0199857	0.0431525	0.00848317	0.0618974	0.0323733	0.0147986	0.0119982	0.00933146	0.0422318	0.014211	0.00918913	0.0381698	0.0145002	0.0191176	0.0207956	0.0161395	0.0104267	0.00894744	0.00734555	0.0074908	0.0100007	0.0157223	0.0126482	0.016619	0.0115002	0.0189824
35196d58-cdfe-4783-b419-402498c4322b	0.00856795	0.0172427	0.00719061	0.00806052	0.0158973	0.00708361	0.0122699	0.00577539	0.0205137	0.0145523	0.00487204	0.0107828	0.00442695	0.00585783	0.0108375	0.0164586	0.00473625	0.00844872	0.00984595	0.00453994	0.00719598	0.0127882	0.00652368	0.0174332	0.032216	0.0122947	0.0597614	0.0393313	0.00523051	0.0111874	0.00456376	0.0511206	0.00637689	0.0101075	0.0469251	0.0135582	0.0115356	0.00693681	0.0110449	0.0141299	0.00637486	0.00930452	0.00290783	0.00886629	0.0015824	0.0200751	0.00731678	0.0113756	0.0110373
80e71614-3173-493a-85e7-252a8bcbe415	0.00514791	0.0382954	0.00796831	0.011167	0.0148382	0.0022443	0.0208901	0.00704843	0.0151757	0.0132175	0.0292725	0.00621285	0.00862108	0.0100649	0.0121622	0.00964468	0.00314646	0.0129889	0.0105343	0.00904872	0.0182211	0.00881919	0.0100699	0.0215967	0.0377023	0.0102512	0.0586317	0.0341141	0.00481536	0.0114993	0.0121008	0.052302	0.00541854	0.0223149	0.0447826	0.0154814	0.0203138	0.0168304	0.010153	0.00949887	0.0110783	0.0105523	0.0159136	0.00697371	0.0117434	0.0206712	0.0066337	0.0120289	0.0150422
40bb5b42-0d5d-484d-854b-978386f61354	0.0190467	0.0455308	0.0150337	0.0164441	0.0229701	0.00345543	0.013457	0.0113742	0.00456183	0.0135922	0.0281165	0.0117188	0.0113744	0.00982023	0.0170751	0.00923014	0.00741811	0.00821475	0.0131997	0.0168794	0.0176922	0.0117452	0.0108458	0.0114067	0.0425694	0.00808257	0.0419438	0.0315317	0.0123784	0.0106457	0.0150641	0.04202	0.0129381	0.0265284	0.0340411	0.00547399	0.0216098	0.0249256	0.012579	0.0147857	0.0114816	0.00376636	0.0187228	0.00732113	0.00417344	0.0241523	0.0120022	0.0109551	0.0166905
87595c9b-a62c-426b-950b-019cbc393e6c	0.0138253	0.0411383	0.00740002	0.0120197	0.0224652	0.00773824	0.0104262	0.00570292	0.0109122	0.0185264	0.0279844	0.0104742	0.00653857	0.00449092	0.0128478	0.00372719	0.0159406	0.00667836	0.00510939	0.00625803	0.0129113	0.0150045	0.00844101	0.019332	0.0513851	0.0110497	0.0390733	0.0245976	0.00981355	0.00612548	0.010235	0.0356008	0.0108138	0.0242078	0.0235615	0.00865557	0.0252639	0.0245381	0.01854	0.00849688	0.0160551	0.0122594	0.0214491	0.00856101	0.0094883	0.017594	0.0121383	0.0122187	0.0156957
b6a8a0fa-b4f1-4dd5-984f-2906492ce828	0.0164367	0.0417497	0.0144047	0.0169419	0.0193207	0.00806867	0.0239606	0.0148742	0.0113819	0.0139181	0.0252136	0.00615389	0.00798655	0.00727153	0.0141921	0.00662782	0.00857796	0.0155783	0.00181561	0.0170162	0.0263177	0.0156223	0.01212	0.0096402	0.0345968	0.00620945	0.0343907	0.0183261	0.0136908	0.0138649	0.0173424	0.0320889	0.0066342	0.0242094	0.0240531	0.00479491	0.0161322	0.0168047	0.0059554	0.006621	0.0107006	0.00531824	0.0174753	0.00690097	0.0111395	0.0245664	0.0182106	0.00929595	0.023875
3047d416-d7a6-4af3-be85-576e9d39fd3e	0.006952	0.0209503	0.00847455	0.0072011	0.00740461	0.00477108	0.00709253	0.00691784	0.00748923	0.0114191	0.00977541	0.00527455	0.00374078	0.0053192	0.00912261	0.0134699	0.0120925	0.0126506	0.00434204	0.00869852	0.00489666	0.00810202	0.0126521	0.0143871	0.0397692	0.00361796	0.0413694	0.0300724	0.0102485	0.0099379	0.00547651	0.0395783	0.00904194	0.00606123	0.0386228	0.00533069	0.0166961	0.0160043	0.013243	0.00532214	0.00608887	0.00297978	0.00874398	0.00376581	0.00209943	0.00955789	0.00946462	0.00754998	0.00561371
26a9f079-1f11-4d18-be9d-7785c4346072	0.00837687	0.0243021	0.00545568	0.00578131	0.0090502	0.00468666	0.00433533	0.00826292	0.00936308	0.0122262	0.0112637	0.0122163	0.0046918	0.00607472	0.00752335	0.00910548	0.0075576	0.00993575	0.00739769	0.00916912	0.0089189	0.0103406	0.0120558	0.0159591	0.0259858	0.00407867	0.0319851	0.0290736	0.0081592	0.0062706	0.0084052	0.0386065	0.00641831	0.00814521	0.0359017	0.00896392	0.0189987	0.0146144	0.00892382	0.0077888	0.0118141	0.0038195	0.0103406	0.00652787	0.00703988	0.0154252	0.0100734	0.009146	0.00576983
4a25a111-c171-421e-8f19-5890d68fd039	0.0118401	0.0255673	0.00551335	0.00852907	0.0134714	0.00643958	0.00469544	0.00707526	0.013629	0.0122526	0.0146198	0.00626046	0.00454188	0.00551239	0.0101154	0.00404659	0.00192237	0.0145479	0.0064133	0.00736484	0.0112932	0.00746022	0.00989337	0.0201801	0.030785	0.0053972	0.0435715	0.0261689	0.00515085	0.00849273	0.0095615	0.0369896	0.00898606	0.0104741	0.0318022	0.00650372	0.0199464	0.011865	0.01189	0.00855033	0.00832511	0.00544839	0.0103663	0.00174276	0.00782611	0.0144603	0.0148902	0.0126833	0.0100921
[truncated: 494 more columns]

## Sheet: Nocodazole_LDA
CellId	mu_0	mu_1	mu_2	mu_3	mu_4	mu_5	mu_6	mu_7	mu_8	mu_9	mu_10	mu_11	mu_12	mu_13	mu_14	mu_15	mu_16	mu_17	mu_18	mu_19	mu_20	mu_21	mu_22	mu_23	mu_24	mu_25	mu_26	mu_27	mu_28	mu_29	mu_30	mu_31	mu_32	mu_33	mu_34	mu_35	mu_36	mu_37	mu_38	mu_39	mu_40	mu_41	mu_42	mu_43	mu_44	mu_45	mu_46	mu_47	mu_48
abb17ea8-5fb6-4df2-bd8b-ce8a02167865	0.00777222	0.0496105	0.014044	0.0178555	0.0354045	0.0187169	0.0169532	0.0142345	0.0151478	0.0248076	0.0348534	0.0197948	0.0126501	0.0282522	0.00747501	0.00439542	0.0153009	0.0265707	0.0165445	0.0275547	0.0151442	0.019134	0.0163695	0.00846053	0.0284821	0.0113016	0.0790821	0.0132843	0.00967683	0.00849081	0.00716329	0.0531417	0.00594777	0.0290528	0.013398	0.0139076	0.0209613	0.0116419	0.0164741	0.0272696	0.0233465	0.00906072	0.0205778	0.0142933	0.00641737	0.029652	0.0101902	0.0113263	0.0184125
95ad596c-8b1b-43ea-9e6b-d744fdf3411d	0.0106537	0.0489549	0.00851462	0.01201	0.0241521	0.0061083	0.0101424	0.0182209	0.00965047	0.0214418	0.0290785	0.010989	0.00420314	0.00502102	0.0146947	0.00845997	0.0102231	0.0126642	0.0102425	0.00782513	0.0187869	0.0178972	0.00631481	0.0109808	0.0609781	0.0135496	0.040441	0.0314286	0.0176682	0.00957866	0.0143596	0.0339796	0.0107503	0.0288873	0.0338683	0.00386555	0.0271867	0.033698	0.010367	0.0108601	0.0178812	0.0154076	0.0147719	0.00879823	0.0029338	0.0199428	0.0138163	0.0139916	0.00883788
deaadee2-00e2-4154-bb63-f673b9c95f99	0.0301819	0.0372883	0.0100761	0.0115798	0.0151117	0.0223325	0.0209572	0.0248081	0.0373664	0.00553654	0.0436366	0.013088	0.0174493	0.0134014	0.0268823	0.0363274	0.0412122	0.0259757	0.0134207	0.0214227	0.0154236	0.01773	0.00746436	0.00612186	0.131407	0.0131558	0.14753	0.0293936	0.0154827	0.0146184	0.00740951	0.0662994	0.0145505	0.0262119	0.0595161	0.0211804	0.0517906	0.00973243	0.0155609	0.0133766	0.0190887	0.0102542	0.0176609	0.0271017	0.0151816	0.021937	0.0089448	0.0108623	0.0308484
c06e776f-cb3d-48d8-b40b-f5843a543d71	0.0152289	0.0248377	0.00811046	0.0137196	0.017395	0.00902867	0.0144731	0.00572462	0.0195793	0.00877812	0.0196356	0.0122572	0.00479862	0.0134719	0.00769934	0.00948362	0.0238366	0.0204795	0.0027196	0.013431	0.0151134	0.0130595	0.0140435	0.0211886	0.0555151	0.00804477	0.0755858	0.0243572	0.0110366	0.00572922	0.00805979	0.0436413	0.0092282	0.0177279	0.0331762	0.00978643	0.0237465	0.0100544	0.00549186	0.00470195	0.0176093	0.0170898	0.0148177	0.0166412	0.00626414	0.0163714	0.00666359	0.0130973	0.031888
23ddbea1-9021-4e81-a9f9-55600845ab42	0.0251391	0.0264362	0.00514414	0.0141639	0.0172867	0.00710916	0.0183509	0.00681938	0.00606865	0.0106942	0.00782297	0.0190652	0.0060645	0.00854406	0.00896424	0.0140004	0.0114979	0.0132177	0.0116643	0.00893944	0.0197904	0.0134197	0.00968144	0.0107862	0.0344914	0.00379366	0.057918	0.0139001	0.0125836	0.00770575	0.00430433	0.0444276	0.0106778	0.0122985	0.0183531	0.00935964	0.0149996	0.00449314	0.0115134	0.00872667	0.0129667	0.00814864	0.00864257	0.0204828	0.00481779	0.0212488	0.00682882	0.0102738	0.00726688
4d7df031-9fca-4835-85c9-edca13afcbf9	0.023005	0.0334746	0.0112547	0.012425	0.0153887	0.00953789	0.00961356	0.0109937	0.0123671	0.012806	0.0237898	0.0166193	0.0158813	0.0117974	0.0167571	0.00568221	0.00778784	0.0138818	0.000635858	0.0113274	0.0219167	0.00684423	0.00742316	0.0187619	0.0571076	0.0115127	0.0581605	0.0347977	0.013294	0.00689204	0.0126769	0.0379833	0.00380538	0.0225253	0.0301396	0.0101597	0.0317893	0.011927	0.00950591	0.0169424	0.00706067	0.00950947	0.0122039	0.00756897	0.0119262	0.0181695	0.0086332	0.0103991	0.0186585
baf184fa-1e1c-4f25-b96d-8036ecd6f216	0.00784315	0.0289068	0.0123097	0.0111872	0.0134281	0.00707443	0.0153323	0.00866568	0.00988835	0.00911451	0.0201398	0.0144955	0.00446374	0.00686003	0.0155664	0.0160849	0.0250789	0.00694228	0.00450164	0.0142304	0.0142949	0.010187	0.0149094	0.00984025	0.0412696	0.00529135	0.0500653	0.0362912	0.0115588	0.0114679	0.00555608	0.0460035	0.00866037	0.0120573	0.0485599	0.00846882	0.0154508	0.0138183	0.010477	0.00827421	0.0165319	0.0107989	0.0159745	0.00792435	0.00477535	0.0200285	0.0120722	0.0100936	0.0152867
a2b3fd71-c017-4140-8011-9c6b8b2c34a9	0.00920787	0.0188925	0.00787847	0.00587617	0.00943354	0.00973477	0.00531272	0.00347471	0.00659125	0.00440766	0.00639829	0.0130962	0.00189346	0.00587204	0.00763204	0.0110821	0.0132816	0.00410862	0.00681609	0.00850599	0.00983905	0.00702462	0.0142927	0.0150025	0.0505611	0.00837595	0.0686724	0.027187	0.00390428	0.00680032	0.00728387	0.0408648	0.00845332	0.00770248	0.0337605	0.00415433	0.0199088	0.00680632	0.00220929	0.0048236	0.0117695	0.00792268	0.0107085	0.0018182	0.00516071	0.0118104	0.00782701	0.0115862	0.0112677
14c0b3d4-032c-4445-86a1-77f2d5d7e24d	0.013833	0.0320083	0.0144613	0.0208575	0.0195985	0.004164	0.0144061	0.0125131	0.0134776	0.0108555	0.0286721	0.0142164	0.0127303	0.0155488	0.0114292	0.00961588	0.00988734	0.0125474	0.00919001	0.0195263	0.0119528	0.00968527	0.0140262	0.0141766	0.0465935	0.00447159	0.058883	0.0282022	0.0120822	0.0112683	0.0115927	0.041186	0.0094346	0.0203431	0.0314192	0.0121407	0.0179731	0.016777	0.0136639	0.00591111	0.00806423	0.00552766	0.0123202	0.00895725	0.00971515	0.0187568	0.00674312	0.013428	0.0181143
70a92045-2c25-47ce-ae64-f0c9886c6ce3	0.0111353	0.0286072	0.00415475	0.00455357	0.023692	0.0119201	0.0223249	0.0126879	0.00924692	0.0155181	0.0106229	0.029797	0.0115766	0.0235214	0.0143001	0.0147558	0.0129977	0.0163882	0.0100701	0.0112032	0.0215031	0.0120894	0.00165548	0.00661439	0.0398722	0.00910402	0.0668393	0.0548762	0.00838088	0.0139338	0.0169016	0.0634217	0.00887413	0.00747567	0.0659231	0.0153918	0.00674466	0.0162445	0.00790668	0.0105431	0.00600286	0.00719937	0.0117399	0.00676104	0.00441801	0.0115792	0.0113615	0.00974468	0.0271668
72aed65f-32eb-428d-8462-ec22ec0ad5b4	0.0216815	0.0418477	0.0135195	0.0209089	0.0248739	0.00628097	0.0150611	0.00969334	0.00961935	0.0171095	0.028658	0.0116615	0.00300912	0.0188213	0.0200643	0.0124467	0.0158253	0.00853085	0.0238374	0.0110477	0.0223914	0.0100421	0.00829944	0.00753423	0.0498709	0.00830596	0.0435199	0.0385387	0.00715079	0.00872655	0.0101579	0.0492112	0.0119141	0.0190886	0.0490829	0.00810908	0.0219114	0.0267276	0.0119048	0.0182438	0.0157168	0.012249	0.0143025	0.0126094	0.00585512	0.0272037	0.0166124	0.00901509	0.0140389
eac73617-5cea-49d8-bd94-a0280e484626	0.0194634	0.0408823	0.0106684	0.0156189	0.0113092	0.00267172	0.0164593	0.0115666	0.0205801	0.00465436	0.0231837	0.0061524	0.00978431	0.00939373	0.0264888	0.00689909	0.0194387	0.0210016	0.0170508	0.0167191	0.0215039	0.00802574	0.0169619	0.00541049	0.080275	0.013679	0.117489	0.0364538	0.0100148	0.00878386	0.0146365	0.0587699	0.00871347	0.0209259	0.0566887	0.0171642	0.0292324	0.00889168	0.00533029	0.0082749	0.0134032	0.0162758	0.0125249	0.0135085	0.0094487	0.0174515	0.0132205	0.0115754	0.0198983
ac6ac73c-f62d-4d49-9a15-86c8c1b5c5de	0.0227793	0.0532355	0.0285002	0.00912865	0.0265489	0.0171138	0.00423299	0.0186042	0.0218479	0.00563864	0.0450121	0.0188934	0.0169478	0.0290317	0.0286459	0.00896509	0.0133849	0.0188969	0.0122207	0.0348813	0.0343495	0.00349719	0.00623642	0.0146069	0.0811866	0.0155552	0.0914637	0.0404493	0.00917982	0.00581425	0.0171552	0.0569126	0.00857445	0.0289159	0.0730057	0.0239492	0.0316303	0.0144067	0.00557707	0.0163032	0.0190761	0.0126462	0.0129304	0.0133478	0.0120593	0.0265242	0.0115698	0.00938253	0.0288952
3b087911-673b-4271-b4db-441afe944c04	0.0191601	0.0659763	0.0146375	0.0232586	0.0258932	0.0229904	0.0197952	0.00545957	0.0257678	0.0116799	0.0461122	0.0444049	0.0386896	0.019667	0.0291623	0.00810691	0.041652	0.0117166	0.0219185	0.0189215	0.0373332	0.0357424	0.0236988	0.00712546	0.0835941	0.0211156	0.102916	0.0398679	0.0171831	0.0187743	0.00920751	0.0735537	0.00424949	0.0440684	0.0673606	0.0071303	0.0337676	0.0140834	0.0121813	0.0232476	0.0173757	0.0388286	0.0133771	0.0183622	0.00882031	0.0371785	0.0203618	0.012489	0.0198794
58e12a13-59e8-4679-a4bb-71f64eacc9fb	0.0232454	0.0375277	0.0139713	0.0148342	0.0238661	0.0132523	0.0187941	0.0131881	0.0193049	0.01544	0.039653	0.0148444	0.0086869	0.0179292	0.012988	0.00933815	0.0104679	0.00806882	0.0109515	0.0225733	0.0174687	0.00962383	0.0131229	0.0175765	0.0801593	0.00609127	0.0553144	0.0288959	0.0103608	0.00364844	0.0163361	0.0466574	0.0137954	0.0241668	0.0376914	0.0117027	0.0319196	0.016664	0.00814288	0.0181691	0.0192696	0.00768187	0.0195272	0.0135398	0.0212858	0.0167501	0.00828674	0.0202651	0.0200694
82ebc108-66e9-4b79-8de0-b5260680f272	0.0092978	0.0501805	0.0070701	0.0156576	0.019204	0.00799512	0.00895448	0.00441251	0.0122928	0.00838256	0.0343464	0.0108475	0.00376761	0.00392906	0.0168319	0.0110686	0.0205837	0.0120656	0.00780587	0.0122667	0.0151173	0.00765321	0.0158788	0.0179564	0.0657684	0.0137325	0.0684013	0.028598	0.00770762	0.00871851	0.00828711	0.0476469	0.0129905	0.0271257	0.0410915	0.0131359	0.0297358	0.0230191	0.017225	0.0116356	0.0148029	0.0103959	0.0191533	0.00770102	0.0169708	0.020665	0.00760839	0.0125891	0.0133916
308a0d09-e6e7-4d0c-aa9e-e4189c2b4286	0.0140739	0.017866	0.0119112	0.031544	0.0100996	0.00820459	0.0133126	0.0115646	0.0177705	0.0240983	0.0275735	0.0134012	0.0151082	0.0261204	0.00855836	0.0234849	0.0165917	0.0250094	0.00934248	0.0341719	0.0205472	0.0196513	0.0225393	0.0124586	0.108587	0.0200644	0.141324	0.0462037	0.0274629	0.0039265	0.00886677	0.058154	0.0206331	0.0108213	0.0548409	0.00983216	0.0238999	0.0105302	0.00351553	0.00832638	0.0116695	0.00855967	0.0108684	0.0190249	0.0134619	0.0372943	0.0232077	0.0108848	0.0158916
22a8b6ea-f222-4552-88a0-a5708174b1ba	0.0170843	0.0149704	0.00810733	0.0119856	0.0197488	0.0158763	0.00792866	0.0130145	0.0113358	0.0171973	0.0124374	0.0128068	0.00748541	0.00976226	0.0188625	0.0191519	0.0181356	0.00290139	0.00869433	0.0149655	0.0196239	0.0092022	0.00613389	0.0212098	0.057557	0.0139698	0.0762859	0.0309913	0.00718376	0.0118691	0.0169759	0.0419607	0.0194249	0.00432168	0.0310904	0.016903	0.0104359	0.0176176	0.0199445	0.0100956	0.00861017	0.0164616	0.00537366	0.0169843	0.00982078	0.0176192	0.00940153	0.00949789	0.0248385
8b51cfa0-b62c-41ed-9975-5e01829777d8	0.0119539	0.0314189	0.0103487	0.0166498	0.0198052	0.0117892	0.0264042	0.0183565	0.0149161	0.0156349	0.0145613	0.0211115	0.0131313	0.0358382	0.00593968	0.0180106	0.0250993	0.0168804	0.013142	0.020561	0.016345	0.0228762	0.0132456	0.0136955	0.0702225	0.010468	0.0991844	0.0564804	0.0176891	0.0212721	0.0184619	0.0676458	0.0130914	0.0128216	0.0719523	0.0197839	0.0126075	0.0178722	0.0123247	0.0220484	0.0131666	0.00270454	0.0144844	0.0159058	0.00617774	0.0174553	0.01463	0.0066087	0.02924
ebc1f449-5796-4318-84e3-b8b44fbd3aa6	0.0386362	0.0204031	0.0119299	0.0291504	0.0110555	0.0175996	0.0166207	0.0109811	0.00692368	0.0226956	0.0318719	0.019711	0.00405132	0.017988	0.00964224	0.0198924	0.0237274	0.00870504	0.00727755	0.0267606	0.0158385	0.0134057	0.0115653	0.0124491	0.132437	0.0172695	0.141882	0.0413224	0.00434321	0.0113163	0.011843	0.0590229	0.0100735	0.0159902	0.0524996	0.00890697	0.0272573	0.0121569	0.0104778	0.0184646	0.0214963	0.0151225	0.0060344	0.0189882	0.0146359	0.0169212	0.0110376	0.0148306	0.0160775
43087429-3c3a-45d0-ac17-5e169b337a19	0.0217033	0.0296795	0.0113798	0.0129822	0.0172094	0.00706278	0.0101603	0.0119365	0.00535999	0.0175733	0.021573	0.0113186	0.0100697	0.00725856	0.0144895	0.0107985	0.00751848	0.0174699	0.00805058	0.0145519	0.0126796	0.00997575	0.00553491	0.0136276	0.0447663	0.00587151	0.040177	0.0359035	0.00825695	0.0152285	0.00959285	0.0473159	0.00917208	0.0117708	0.0483981	0.00363268	0.0153072	0.0192351	0.00781109	0.00863437	0.0125986	0.00565332	0.0149243	0.00544218	0.00354301	0.0189958	0.015217	0.00900115	0.0147444
e5a7805e-64b8-4cb0-834e-1e0d95fdc57e	0.0177062	0.0352829	0.0133376	0.0208314	0.0332032	0.0144755	0.0227713	0.0118097	0.0173978	0.0180789	0.032117	0.0288508	0.0114463	0.0138073	0.0328983	0.02719	0.0283641	0.026602	0.00688476	0.0237481	0.0171215	0.0145321	0.0100172	0.0132508	0.0327271	0.00678283	0.0426922	0.0512729	0.0255124	0.00955882	0.00955804	0.0510992	0.00536679	0.0158647	0.0685883	0.0142583	0.0229779	0.0128598	0.0225162	0.0147503	0.0130492	0.0167233	0.0166471	0.0249817	0.0219519	0.0339607	0.0133381	0.0152447	0.0306163
e8ff5400-b782-45b6-bd5f-565302c14fcc	0.0144376	0.0153641	0.00324982	0.0100075	0.0117399	0.00812094	0.0128209	0.00543749	0.00967862	0.00546992	0.00999561	0.0113419	0.00871738	0.00721626	0.00681959	0.0102885	0.00972	0.0153999	0.00705778	0.00746546	0.00392367	0.00692711	0.0127733	0.0139604	0.0449611	0.00710251	0.0542134	0.0311261	0.0127109	0.00332047	0.00292477	0.0354116	0.0117916	0.0109849	0.0313059	0.0097834	0.0136548	0.0148672	0.00648017	0.00321653	0.00649151	0.0065251	0.00851524	0.00423608	0.00555075	0.0169894	0.0124665	0.0125811	0.0150056
05b1e434-75ab-44d1-a4b9-045a5ce61fe3	0.0155214	0.0289655	0.00980273	0.00644127	0.0134388	0.00638818	0.0102243	0.00649558	0.0121379	0.0127747	0.0235346	0.0127441	0.00685527	0.0168154	0.018852	0.00676261	0.018709	0.0291495	0.0128026	0.0146293	0.0124813	0.0037752	0.014571	0.0165457	0.0375635	0.00382146	0.0581644	0.0395385	0.0158058	0.0119684	0.00648432	0.0436731	0.0123522	0.0170198	0.0395793	0.0104766	0.0234255	0.0141619	0.0103045	0.00995648	0.00948699	0.00603392	0.00836705	0.016145	0.0124127	0.0206121	0.00645616	0.0129568	0.0188913
8523c615-c0fc-49d8-b9c7-95ef8d139c59	0.0149078	0.0220787	0.00382845	0.0108071	0.00440673	0.00603602	0.00797564	0.02314	0.0203671	0.00749192	0.0071746	0.0200215	0.0103683	0.00823447	0.012357	0.0210643	0.0203251	0.00917823	0.00806534	0.00441966	0.00973448	0.004271	0.0140932	0.00820614	0.0731642	0.00733691	0.0833046	0.0409179	0.00500691	0.0123415	0.00290247	0.0511836	0.0124367	0.00270385	0.0512859	0.0156761	0.00939637	0.00575983	0.0107105	0.0117302	0.0097093	0.00331961	0.00830608	0.0139126	0.00786082	0.0198927	0.0140116	0.000998081	0.00637963
69b0840c-dcc8-43ed-b5a2-2859b86aa04e	0.0286529	0.0132066	0.0153705	0.0261621	0.00966174	0.0129868	0.0185754	0.012288	0.0138741	0.0154298	0.023549	0.014376	0.013846	0.00932666	0.0150124	0.00739013	0.0171873	0.0198929	0.00627732	0.00366039	0.0119849	0.00914623	0.00738056	0.0175513	0.0955825	0.00603737	0.109804	0.0294831	0.00681273	0.0117396	0.0144766	0.0572455	0.0114029	0.0116722	0.0446823	0.011122	0.0217802	0.00735689	0.00847659	0.00882742	0.010151	0.0164903	0.00649017	0.0137999	0.0185101	0.0238377	0.0122381	0.00768236	0.0130442
50f355f3-0211-4613-bb79-2b12f9c15b3a	0.0146413	0.0108066	0.0128684	0.0125521	0.00490085	0.0123155	0.00897868	0.00777997	0.00837005	0.0030898	0.0189447	0.0148847	0.00457224	0.00392157	0.0128448	0.00806946	0.00294066	0.00934286	0.00865777	0.00482477	0.0124101	0.0114114	0.00678603	0.0218353	0.0843225	0.0150916	0.109727	0.0290693	0.0156714	0.0121088	0.00367558	0.0498287	0.00877438	0.0106406	0.0317891	0.012826	0.0179886	0.00394854	0.00724883	0.00556471	0.00281878	0.0193565	0.00544763	0.0119385	0.0107645	0.0111864	0.00596025	0.0123373	0.019531
0060a424-b9fc-4126-8b5c-2867d55b56f4	0.0131	0.0345837	0.0104237	0.0126546	0.0193668	0.0038689	0.00812345	0.00914418	0.0145679	0.0142121	0.0245734	0.0101026	0.00896829	0.00311563	0.0142494	0.00749136	0.0187006	0.0115839	0.0117033	0.010434	0.0146287	0.00570885	0.00947713	0.0169547	0.0430065	0.00915819	0.0401077	0.0296219	0.0041214	0.0132036	0.00925407	0.0396471	0.0132339	0.0156664	0.0351368	0.0059695	0.0265173	0.0207596	0.013896	0.0118368	0.0129419	0.00901484	0.01551	0.00835994	0.00678439	0.0165689	0.0115132	0.0125188	0.011934
858f8e41-0b91-4101-8971-8a028c2590c8	0.0113229	0.0269132	0.0142033	0.0127608	0.0169459	0.0136269	0.0124164	0.00733939	0.0158839	0.010469	0.0148701	0.0114288	0.0117444	0.00888187	0.0102833	0.0200259	0.00946197	0.00556624	0.00670038	0.0130218	0.0146033	0.0140378	0.00641787	0.0230397	0.0524099	0.00999673	0.072572	0.0333684	0.00883116	0.0137536	0.0174305	0.0470002	0.0103016	0.0130127	0.0364612	0.00850785	0.0148106	0.0107129	0.00670691	0.00270483	0.0191999	0.0109641	0.0153306	0.0150124	0.00471278	0.0146346	0.00659929	0.014494	0.0149182
e5e2fb9c-dc1b-45af-954f-51336b9c0410	0.00629977	0.0250924	0.00714622	0.0115877	0.0124764	0.00518361	0.00997993	0.00844988	0.0133468	0.0132263	0.0151538	0.00981842	0.00428618	0.00744817	0.0145257	0.0130552	0.0104272	0.0138488	0.0119757	0.00891127	0.0163849	0.00427473	0.00922866	0.00879509	0.0204488	0.0046128	0.0416854	0.0400482	0.00869123	0.00902659	0.00837059	0.0541127	0.00253127	0.0138835	0.0577665	0.00829895	0.015127	0.00902244	0.00979134	0.0220757	0.00708276	0.00490436	0.00466506	0.00477638	0.00163937	0.0185751	0.015826	0.00990678	0.00938712
708e1b39-208b-4dba-9223-269a4941b6ae	0.0253989	0.0298873	0.00490114	0.0179626	0.0250948	0.00889183	0.00597715	0.00951979	0.0164128	0.0174885	0.0336287	0.0170625	0.0073976	0.00873729	0.0124317	0.00817807	0.00777474	0.0114801	0.00263473	0.0197444	0.0147034	0.0168772	0.0113372	0.0179657	0.0876206	0.00565126	0.0665308	0.0261752	0.00720536	0.00906037	0.0173095	0.0421293	0.00942421	0.0156608	0.0376793	0.00869973	0.0257353	0.0177319	0.0111691	0.00755923	0.0153407	0.0170486	0.0132669	0.0134191	0.00391826	0.0149514	0.0150076	0.013374	0.0165807
404db88b-f087-4c92-9ab6-07e1fe53773d	0.00637775	0.0323832	0.0141288	0.0182691	0.0185339	0.0143867	0.0221272	0.00480143	0.01123	0.0172437	0.0304977	0.0156001	0.0175631	0.0146496	0.0102192	0.00881383	0.0154196	0.0181079	0.00866659	0.0203108	0.0152323	0.0100828	0.0114787	0.0160772	0.0931842	0.0121075	0.0962423	0.0385593	0.0154679	0.00919698	0.0209249	0.0673187	0.0143872	0.0221142	0.0578097	0.00745952	0.0221853	0.0178156	0.0134688	0.019425	0.0141342	0.0123815	0.0105104	0.0170682	0.0108552	0.0187421	0.0113039	0.0122115	0.0105988
9e88931b-6464-41f2-bb85-4bb1b37ab463	0.00999571	0.0291456	0.0117285	0.0137729	0.023838	0.0129032	0.0123051	0.00899	0.00481459	0.0142991	0.0150861	0.00965777	0.0103113	0.00816863	0.0172156	0.00396377	0.0153717	0.00672633	0.00746937	0.0107775	0.016196	0.00880978	0.0101488	0.0240517	0.0509306	0.0158878	0.0912714	0.0288044	0.0113328	0.00887215	0.00650906	0.0628687	0.00328091	0.0229141	0.0505748	0.0139708	0.0243005	0.00839564	0.0147082	0.0201088	0.00681437	0.0211252	0.0154834	0.00742215	0.0137186	0.0200222	0.0165549	0.0152348	0.00810969
9454acc9-be5f-4a60-9fa4-26d1a60de205	0.00998624	0.0408196	0.00577486	0.0112062	0.0254257	0.0113777	0.0217926	0.0269829	0.00862986	0.0169483	0.0322815	0.0237104	0.0125364	0.0158278	0.0271889	0.0203374	0.0124275	0.00926596	0.0281518	0.0178997	0.0200741	0.0111932	0.0159715	0.0273273	0.0610748	0.0092489	0.0872679	0.0121946	0.0150414	0.00928959	0.0225261	0.0550324	0.0145314	0.0235888	0.0254949	0.00429369	0.012232	0.0195539	0.0179177	0.0218331	0.0168021	0.014303	0.00782833	0.0460594	0.0178462	0.0301062	0.00510765	0.0059508	0.0193197
8ad4b24d-9254-4f23-a2f1-9cd2e341ee7b	0.0208599	0.0308339	0.0111564	0.0200162	0.00780947	0.0135028	0.0131283	0.00341519	0.00739438	0.0110046	0.0265695	0.00996241	0.00700126	0.00702164	0.00940845	0.00560619	0.0129725	0.0113883	0.00558309	0.0157523	0.0121682	0.0100408	0.0110251	0.00660302	0.0768261	0.00441311	0.0924183	0.0321344	0.0136311	0.0169644	0.00680251	0.0544207	0.0158664	0.0195416	0.0508568	0.014025	0.0217308	0.00975426	0.00929219	0.00892927	0.0254324	0.00874354	0.0206234	0.00966679	0.0116574	0.0268761	0.00927494	0.00719487	0.0135796
543f3d05-a1eb-4a3f-9d14-3b948d9f4677	0.0164982	0.0111068	0.0129064	0.00840269	0.0105777	0.0122785	0.00877736	0.00659849	0.0113557	0.0164772	0.0165878	0.00944106	0.00901847	0.0137763	0.00404812	0.0171077	0.00690877	0.0110817	0.00431571	0.0121461	0.0129904	0.0140316	0.00862754	0.0206523	0.0847258	0.00321185	0.0965735	0.0358526	0.0109316	0.0154231	0.0069721	0.0559045	0.00674998	0.0101121	0.0550441	0.00801091	0.00987384	0.017923	0.0052695	0.0116412	0.00665318	0.00883992	0.00882146	0.00703316	0.00639611	0.0177479	0.0118677	0.00824158	0.0168997
69a1afd3-80ae-4fae-97f1-7372fe4a2c3d	0.0179017	0.0218262	0.00345098	0.0117413	0.0178351	0.00795629	0.00371586	0.00488546	0.0153806	0.0162923	0.0113296	0.00477256	0.00363611	0.00585762	0.0112128	0.00367173	0.0132728	0.0192039	0.0118711	0.00515354	0.00433879	0.0076896	0.0048782	0.00675321	0.063503	0.00473956	0.0533246	0.0346535	0.0113247	0.0161838	0.00981957	0.0552177	0.0173937	0.0120317	0.0529643	0.0060464	0.0114496	0.0152702	0.00601204	0.0139939	0.0154631	0.00433486	0.00848919	0.0117549	0.016202	0.0103888	0.0114387	0.00550368	0.01076
5dc37bac-d536-4091-850a-7a97031ef93d	0.0257652	0.0299372	0.00960548	0.0554535	0.0210471	0.0232655	0.0191003	0.0215089	0.0145194	0.0167933	0.047717	0.00937637	0.00903729	0.0306484	0.0118676	0.018267	0.0134844	0.0156862	0.00887138	0.0264378	0.0234266	0.00999009	0.00825578	0.0109668	0.132001	0.0150365	0.144191	0.0385814	0.0241566	0.011573	0.0175637	0.0523828	0.0147359	0.0203561	0.0482359	0.0209688	0.0469064	0.00765933	0.00884131	0.0123238	0.0328593	0.0151465	0.0143573	0.0112566	0.027554	0.0311079	0.0212214	0.0102689	0.00942488
0c8773b8-67a7-4c40-ad2f-3feaab1977d3	0.00673878	0.0214261	0.0087249	0.00751094	0.00745693	0.00403454	0.0055966	0.00203873	0.0121234	0.0164645	0.0104065	0.00991971	0.00659203	0.0107688	0.00344635	0.0140126	0.0111232	0.00568248	0.00655635	0.0047933	0.00559942	0.00838888	0.0105079	0.0125936	0.0314244	0.00421706	0.043511	0.0345126	0.00378858	0.00955486	0.00967197	0.0466984	0.00834827	0.00896444	0.0434975	0.0114603	0.0158222	0.0143199	0.00868717	0.00857558	0.0127543	0.00942183	0.0060321	0.00797057	0.0104824	0.012961	0.0104465	0.00538254	0.00346032
db66598f-e7b1-4621-a82f-3fa59869ab67	0.0102058	0.0276451	0.0107865	0.0178225	0.0122505	0.00643301	0.00915559	0.00665271	0.020212	0.00867245	0.0197906	0.0137235	0.0106999	0.00424741	0.014346	0.00822229	0.0144418	0.0129063	0.0108604	0.0129501	0.013011	0.00089122	0.00378265	0.0140303	0.051649	0.00668415	0.0813515	0.0370067	0.00883112	0.00572087	0.00836085	0.0611463	0.0106968	0.0180615	0.0554275	0.00398605	0.0160042	0.0124746	0.0112666	0.00948051	0.00286355	0.00418205	0.00660056	0.00421917	0.00899915	0.017207	0.0156788	0.011023	0.00644302
bc3f2b92-8fce-4ea7-ac29-77dcb4dada51	0.0123368	0.0360564	0.00711572	0.013563	0.021727	0.00880538	0.0121481	0.0060251	0.0106156	0.0100494	0.027629	0.0141146	0.00609779	0.0132891	0.0120635	0.0057534	0.0112236	0.0133253	0.00751723	0.0118812	0.0176986	0.00447438	0.00994998	0.017649	0.0486635	0.00902102	0.0621325	0.0292834	0.00759018	0.0106107	0.0114948	0.0483399	0.0109177	0.0168852	0.0446301	0.00576452	0.0207813	0.0201528	0.0153259	0.00771372	0.00735912	0.0127123	0.0129922	0.00771826	0.00921134	0.0193672	0.0144496	0.0112319	0.0175323
34d24cd6-ee4e-467b-b618-e995e03d1017	0.00628145	0.0194268	0.00461047	0.00578708	0.0116649	0.00564448	0.0166402	0.00829721	0.00719876	0.00320349	0.00582565	0.00958714	0.00719465	0.00427668	0.0111687	0.00709239	0.0148024	0.00717282	0.00535995	0.00456301	0.0125161	0.00247746	0.00622643	0.0139876	0.0517852	0.00425527	0.0648726	0.022201	0.00766689	0.00274089	0.00909379	0.0412976	0.00786382	0.00731883	0.0343016	0.0030665	0.0251803	0.016991	0.0112235	0.00383895	0.00417151	0.00349312	0.00528795	0.00811349	0.00848974	0.00965139	0.0148116	0.0100047	0.0168505
9916a43d-ef6b-4553-88ff-eeeb74a90070	0.0153222	0.0404418	0.0202117	0.0130194	0.01885	0.00496082	0.0124716	0.0134923	0.010788	0.0143141	0.0279398	0.00739258	0.0100496	0.0149529	0.0166198	0.00889027	0.00653233	0.0152953	0.0135175	0.0208239	0.0222597	0.00727271	0.0100096	0.0139317	0.0182232	0.00834728	0.0235047	0.0365001	0.0141869	0.0138464	0.00835621	0.0424649	0.0115782	0.019891	0.0363673	0.00208848	0.0146933	0.0248857	0.0119256	0.0149632	0.0131099	0.00518337	0.0133753	0.00367072	0.00629107	0.0218434	0.012419	0.00701626	0.0185824
1ac4ac0a-4bd8-43df-84bd-f09ce0015b04	0.00832524	0.0198662	0.0161783	0.0168498	0.0158093	0.0118137	0.0248167	0.011948	0.0105666	0.0219748	0.00917235	0.0280445	0.0126761	0.0273403	0.0158969	0.0237759	0.00831995	0.0175715	0.0082103	0.00742676	0.0398869	0.0111537	0.0119254	0.00621217	0.0531794	0.00152726	0.0779896	0.049083	0.0119793	0.00477315	0.00644658	0.0647882	0.0216739	0.00670962	0.0676973	0.0117453	0.0125106	0.015026	0.0203633	0.00560675	0.00606507	0.00821258	0.00894045	0.0109272	0.00678001	0.0363931	0.00723327	0.00221895	0.00894273
cad1cb50-07fd-49e0-8591-5ab7cadf3390	0.00563378	0.0352333	0.0139558	0.0220443	0.0139313	0.00787662	0.0266487	0.00938735	0.0119219	0.0137917	0.0153636	0.00490991	0.0189676	0.0118151	0.0160711	0.00969416	0.023243	0.0235663	0.00797545	0.0160331	0.027558	0.00946059	0.0115369	0.00284899	0.0343299	0.00624348	0.0509151	0.0375163	0.0158995	0.013883	0.00707578	0.0492146	0.0102639	0.013436	0.0596382	0.0102215	0.0169109	0.0268171	0.0089018	0.00803691	0.0114559	0.00886406	0.0115386	0.00839886	0.0112043	0.0270714	0.0129831	0.00727537	0.0275621
bf8884e4-0d74-4fff-a2c3-3dd0a5f02aef	0.0162393	0.0212856	0.00571421	0.00648367	0.00593635	0.00182393	0.00458263	0.0120837	0.00691643	0.016475	0.00808052	0.0110825	0.00896298	0.00993372	0.0117511	0.00763015	0.00956433	0.0162381	0.00298655	0.00408912	0.0133257	0.00699958	0.0144228	0.0125727	0.0416822	0.00213814	0.0576114	0.039823	0.00997771	0.00974209	0.00461896	0.042091	0.00516717	0.00204397	0.0418894	0.00236492	0.0166076	0.0118471	0.00592282	0.010573	0.0109156	0.0166451	0.00474276	0.00846019	0.00945371	0.0157273	0.00542676	0.00284815	0.00594002
eb3e8b17-ee34-43fc-a753-3a084ea7340f	0.00770273	0.0564903	0.0166253	0.0276553	0.0189253	0.021838	0.0157443	0.00724094	0.00768443	0.015371	0.0409281	0.0241172	0.0191176	0.0221803	0.0224299	0.0259685	0.0148655	0.0216897	0.0250372	0.0137229	0.0505155	0.0244759	0.0142789	0.0141624	0.0349738	0.012605	0.0252443	0.0300014	0.0123717	0.0195445	0.0174912	0.0414649	0.0139279	0.0391412	0.0321302	0.00953908	0.0258465	0.0219133	0.0244445	0.0229091	0.00802127	0.00869219	0.011426	0.0172592	0.0274874	0.0289852	0.0162618	0.00925534	0.0384757
d1f83149-a1e0-4fde-bbb4-b435000823bc	0.0265799	0.0260804	0.00441946	0.00611945	0.020699	0.0183774	0.0169952	0.0247914	0.0161684	0.0108648	0.0117578	0.0163115	0.00876986	0.0111333	0.0132246	0.00896908	0.015561	0.0206254	0.0122222	0.019367	0.0120141	0.0149045	0.00571436	0.00558433	0.0676053	0.00692594	0.112758	0.032826	0.024142	0.00706096	0.00653847	0.0737892	0.0192684	0.0223697	0.0700625	0.00926646	0.00970535	0.0091126	0.0243326	0.0233876	0.0165365	0.0070519	0.0126982	0.0412635	0.00883031	0.0101308	0.0151979	0.00990196	0.0152755
47e476ef-e176-4742-b320-d786d87d8788	0.00919735	0.0391121	0.0163126	0.014898	0.0212249	0.0135312	0.00892359	0.0110981	0.0217267	0.00854358	0.0295074	0.0192084	0.0112422	0.0238463	0.0154092	0.00745088	0.011853	0.0258031	0.00973913	0.0168386	0.0199233	0.0064166	0.0149804	0.0136631	0.0511729	0.00729106	0.0698756	0.0379356	0.0160261	0.0080355	0.00985733	0.047977	0.0170686	0.0208696	0.0469492	0.00901753	0.0182387	0.0152962	0.00965918	0.01106	0.0131871	0.0124901	0.0157032	0.00776497	0.011116	0.0240538	0.0119354	0.0176322	0.029057
050081ad-1566-4a89-b99e-1f55cf33e5bf	0.00785358	0.0227326	0.00523789	0.0103385	0.012453	0.0083271	0.0045205	0.00563936	0.00552123	0.0164758	0.018227	0.0178057	0.00594785	0.00851573	0.00950133	0.0124549	0.00583449	0.0160111	0.00221084	0.0211935	0.00604642	0.0068919	0.0082766	0.0060767	0.0614396	0.00514372	0.0585853	0.0391985	0.00846974	0.00760689	0.00569163	0.0483692	0.00436026	0.00915403	0.0491352	0.00662432	0.0208913	0.0116708	0.0108232	0.00985371	0.0130503	0.0140032	0.0103218	0.00471358	0.0155392	0.0198584	0.013402	0.00749024	0.00938166
94e44857-12e9-477c-b594-d84a1a428edd	0.0122256	0.0273271	0.0119488	0.0131435	0.0122732	0.0112012	0.00974971	0.0179423	0.00794579	0.0149808	0.00926059	0.0267047	0.0112575	0.0236476	0.00364079	0.0122862	0.0330495	0.0147368	0.0113798	0.00876356	0.021859	0.00380205	0.0130753	0.0118517	0.053152	0.0120357	0.0757412	0.0445663	0.00795502	0.00762959	0.0087666	0.0432457	0.00898559	0.00641631	0.0413977	0.0101111	0.0192399	0.0122741	0.013899	0.0119749	0.0124861	0.00570019	0.00757533	0.0086995	0.0181192	0.0239482	0.00642888	0.00850077	0.0160792
e09268ba-e3e1-4a31-8f17-453ce9f9dd40	0.0207688	0.011989	0.00899709	0.00913916	0.0147257	0.00992505	0.00508776	0.00246388	0.01642	0.0294639	0.0188607	0.0170193	0.00930854	0.02227	0.0134175	0.0178562	0.0105499	0.0198955	0.00297762	0.0037285	0.0208108	0.00895015	0.016095	0.0216228	0.0955711	0.00314163	0.115971	0.0383125	0.0133145	0.017658	0.00941222	0.0502837	0.0136697	0.00849189	0.0438311	0.0101992	0.0209551	0.0134936	0.00338999	0.00547923	0.00846888	0.0082438	0.00409093	0.0101826	0.0178983	0.0315745	0.00962838	0.00354891	0.0160685
357a371a-1251-4964-a2e8-dcfb76f47e57	0.0156764	0.0198535	0.0153492	0.0106782	0.0099322	0.012192	0.0117717	0.0121688	0.0168915	0.0139656	0.0146829	0.0134509	0.00323279	0.0152277	0.0172566	0.0172885	0.0204379	0.013855	0.0138604	0.0141362	0.00714363	0.00394545	0.0105308	0.0125204	0.0573253	0.0069982	0.0833949	0.0340486	0.012788	0.0147223	0.00267136	0.0553881	0.0103071	0.0108023	0.0546596	0.0216155	0.01302	0.0103864	0.00621703	0.0164898	0.00572453	0.00573566	0.0035333	0.00920342	0.0110927	0.0183305	0.00850121	0.00914	0.0218171
f47e8193-2edf-4b2a-917e-1d16a946143d	0.0150964	0.0254669	0.0134247	0.0155029	0.0110078	0.00717304	0.0132195	0.0153444	0.0170279	0.0105645	0.00615753	0.011474	0.00893761	0.00842094	0.0276726	0.0154836	0.0205734	0.0256458	0.0131291	0.0100524	0.0250142	0.00779955	0.0244713	0.0097808	0.0535143	0.0122282	0.0981234	0.0313372	0.0321088	0.0084014	0.0060081	0.0602392	0.0168154	0.0101578	0.0724605	0.0142999	0.0252848	0.00872176	0.0187927	0.0157595	0.0116359	0.0112538	0.00624954	0.0346244	0.00444391	0.0290106	0.0112263	0.00622624	0.027063
2c6ea1c5-46ca-4ec0-bfd2-8e330abaca85	0.00996674	0.0376568	0.0273242	0.0103199	0.0214501	0.011464	0.028859	0.00575209	0.0143109	0.0147104	0.0280813	0.020617	0.0287421	0.0242046	0.0272001	0.0236965	0.0405951	0.0228116	0.0171576	0.0210849	0.0374469	0.0255667	0.023305	0.0228692	0.0718741	0.0229116	0.10235	0.0383867	0.0362448	0.0139227	0.0091248	0.0606571	0.0138765	0.0172937	0.0584459	0.00566141	0.0202278	0.0139443	0.00691623	0.0210706	0.0210729	0.00771528	0.0141465	0.0273547	0.0150131	0.0238143	0.0183519	0.0122536	0.0242159
d4500431-8f67-4024-afc2-c9c2142447f4	0.0139207	0.0397716	0.00852583	0.0116247	0.0229008	0.00635042	0.00653126	0.00803184	0.0103701	0.00445148	0.0289935	0.0108875	0.00820544	0.0101794	0.0176724	0.0119129	0.0137805	0.00950915	0.00851935	0.0144221	0.0190682	0.00485859	0.0107603	0.0228896	0.0496995	0.00932888	0.0767035	0.0256794	0.00762779	0.0114632	0.0076975	0.0505535	0.00638455	0.0209674	0.0383348	0.00583967	0.030703	0.0150463	0.0119206	0.00731737	0.00993309	0.0118041	0.00654886	0.0105991	0.0148175	0.0192087	0.0102277	0.0126543	0.0189974
5d503b11-24b2-46c8-ba97-5a184aac098e	0.0152684	0.0276497	0.0111507	0.0103281	0.00532681	0.0257735	0.0113031	0.010564	0.0109091	0.0178313	0.0104213	0.0554394	0.0077774	0.023288	0.00963091	0.0143851	0.0181016	0.00998157	0.0140378	0.0186664	0.0197378	0.0216823	0.0123975	0.00868323	0.0871117	0.0146787	0.100084	0.04885	0.0122673	0.0222651	0.0154973	0.0581225	0.0215322	0.00409232	0.0588967	0.0105851	0.00585545	0.00692267	0.0100343	0.0168075	0.0180427	0.00825739	0.0226769	0.0116798	0.0425443	0.0333733	0.00966581	0.00893876	0.00557527
ac0540e4-7e9c-47c6-bc6a-9cf210958139	0.011974	0.0253322	0.0138405	0.0127014	0.015151	0.00954049	0.0150071	0.000722562	0.0165385	0.006644	0.0191476	0.0168781	0.00349558	0.0107235	0.0116577	0.0113316	0.0181467	0.0133597	0.00789825	0.0163327	0.0162376	0.00468991	0.00942099	0.0115628	0.0652845	0.00856746	0.0878794	0.0331748	0.0106443	0.00776147	0.00558864	0.0587835	0.00574549	0.0177533	0.0557441	0.00989012	0.0181359	0.0102844	0.010746	0.0196265	0.00566014	0.0121121	0.00613677	0.00405687	0.010631	0.0204867	0.0214139	0.0122949	0.0244959
a7eceb24-f3c2-40fc-beb6-62c89c7dc909	0.00530918	0.0228947	0.0140306	0.00783953	0.0181081	0.019517	0.011055	0.00833948	0.0212647	0.0224083	0.0260423	0.0128286	0.0131589	0.0123036	0.0124544	0.0151295	0.0104823	0.0280189	0.0123887	0.0247324	0.0196828	0.012298	0.0120404	0.0141337	0.0681094	0.00451048	0.0935908	0.0416633	0.00760465	0.0229625	0.0130133	0.0587312	0.0158965	0.0134248	0.0480855	0.00360958	0.0174281	0.0204431	0.0164337	0.00509568	0.0126836	0.0123122	0.013959	0.0155404	0.0117075	0.0282823	0.0110115	0.0120767	0.00798886
92037a71-28be-4b81-b454-9cdb96c8615e	0.0220439	0.0335415	0.014681	0.0100969	0.0175487	0.0147918	0.0161782	0.0138778	0.0159452	0.0185329	0.0328978	0.0133959	0.00334414	0.0186558	0.0247936	0.00972519	0.0286642	0.0121178	0.00477709	0.0227572	0.00918163	0.00257689	0.00544344	0.0161402	0.108031	0.0136323	0.134262	0.0375742	0.0103979	0.0145801	0.00719804	0.0628374	0.00564734	0.0240311	0.0586322	0.0204904	0.0319201	0.0160316	0.0183231	0.0186638	0.0190722	0.00823676	0.0106209	0.00881584	0.00847317	0.0161821	0.0217855	0.013379	0.01686
3d128219-a548-4cda-86d3-c52bc7ea7c73	0.00761433	0.0205357	0.0135593	0.0050492	0.0109368	0.00920205	0.00814947	0.0051473	0.00523014	0.00572759	0.00748452	0.00718291	0.0035672	0.0093555	0.0125166	0.0154576	0.0112655	0.0136084	0.00385288	0.00841444	0.0196253	0.00668346	0.011931	0.0153635	0.0542379	0.000397155	0.0902244	0.0262784	0.0202881	0.0122591	0.0052579	0.0508887	0.0131711	0.015059	0.0444974	0.00853122	0.0207218	0.00271998	0.013896	0.00809921	0.00623666	0.0104939	0.00808541	0.00579074	0.00340361	0.0188913	0.00627248	0.00970966	0.0165368
1b90fc6c-cbf0-4913-9935-1abb0ed05f3c	0.00434844	0.00785373	0.00277176	0.00338323	0.021504	0.00349578	0.00304156	0.0170343	0.00670197	0.00893746	0.00504879	0.011832	0.0155308	0.0119738	0.00587976	0.00806773	0.00632539	0.0205047	0.0031313	0.00419484	0.0191198	0.00440507	0.0080465	0.0164048	0.0298045	0.00821735	0.068796	0.0275307	0.00212021	0.0157255	0.00858385	0.03579	0.00958234	0.0118225	0.0216254	0.0126335	0.00561758	0.0102581	0.0129536	0.00348173	0.00567642	0.00856802	0.00910675	0.0129855	0.0109501	0.0175152	0.00781731	0.00644739	0.00954968
7061c709-d8e6-4a97-a63f-f05026f89d7b	0.0109168	0.0217485	0.00407964	0.0104372	0.0179359	0.011037	0.0240842	0.00408819	0.0140967	0.00979553	0.0115971	0.00683388	0.00806657	0.00732945	0.00964842	0.0134566	0.00986699	0.0131213	0.00771481	0.0146499	0.0152518	0.0130519	0.0078427	0.0136332	0.0367323	0.00794819	0.04299	0.0386255	0.0106418	0.0102796	0.00641444	0.0450927	0.0130903	0.00983108	0.0488991	0.0113321	0.0180229	0.0138689	0.00223325	0.0068636	0.00850756	0.00869894	0.0106099	0.00386421	0.0102625	0.0193635	0.0150048	0.00999034	0.00874601
e45a3402-a761-4f4b-9593-42b0843dad24	0.0133724	0.0135699	0.0167805	0.0114015	0.0150499	0.00967403	0.0139396	0.00333506	0.0153399	0.00709451	0.0114657	0.0108848	0.00507147	0.00922156	0.0110116	0.0150868	0.00866894	0.0212107	0.0104224	0.0104853	0.0204571	0.00870118	0.00632508	0.00694261	0.0581077	0.00480594	0.0842028	0.032135	0.00307865	0.00498049	0.0099477	0.0653423	0.00594271	0.0152401	0.0681819	0.007578	0.00769908	0.00261055	0.00688526	0.0131348	0.0150218	0.00576024	0.0118042	0.00199556	0.00862503	0.0202097	0.0150426	0.0040427	0.0121003
cae16785-d5d7-4a08-a3ae-ba53ba45e131	0.0192558	0.0186488	0.0190835	0.0200401	0.0143207	0.018514	0.0109734	0.00796277	0.0165292	0.00516606	0.0130342	0.0181057	0.0197624	0.0101896	0.0218897	0.00903121	0.0167195	0.0204312	0.0170897	0.0202973	0.0209888	0.0147589	0.0102663	0.00995121	0.076596	0.011601	0.123998	0.0319582	0.00830582	0.0075504	0.0105971	0.0758746	0.0088045	0.0178444	0.0721388	0.0235738	0.0181316	0.00469992	0.027184	0.0197487	0.0139627	0.00758328	0.0116502	0.0103549	0.00764358	0.015054	0.0170275	0.00472341	0.00741138
931530cc-7329-4989-ac58-0ac832b59c46	0.0142204	0.029704	0.00808102	0.0158644	0.0246235	0.0101056	0.0191684	0.00805266	0.0176333	0.0139514	0.0318704	0.0215411	0.0103548	0.0225519	0.0127299	0.0176522	0.0120299	0.0234646	0.0169167	0.024761	0.0170751	0.00726474	0.0170603	0.00830379	0.0682914	0.00604008	0.110016	0.0348811	0.00918098	0.00583787	0.0185123	0.0704126	0.00409773	0.0233074	0.0617305	0.0214992	0.0213776	0.01641	0.0211422	0.0112224	0.0160462	0.0115409	0.0140214	0.0157203	0.00873509	0.0208317	0.0186291	0.00756351	0.00820133
b173e8eb-bfd0-48c8-9c19-66b7ff445b94	0.0125073	0.0438091	0.00966883	0.0174552	0.0183744	0.0080023	0.0134767	0.0100757	0.0112751	0.0121586	0.0339916	0.0104813	0.00518464	0.0104923	0.0149503	0.0117096	0.0190516	0.0160285	0.00463982	0.0151436	0.0143806	0.00341528	0.0133118	0.015966	0.0655196	0.00743605	0.0794205	0.0296023	0.00352801	0.00940905	0.00918098	0.0529137	0.00914521	0.0222857	0.0430704	0.00789677	0.0275276	0.0181407	0.0143267	0.00380332	0.0137315	0.00881606	0.00897828	0.0041525	0.0125375	0.024526	0.00400199	0.0123237	0.0168594
1a99f51e-8db9-46e0-8150-eb362c8bd890	0.0161053	0.018886	0.0077023	0.0136305	0.0135529	0.0113843	0.0152162	0.0088321	0.0120502	0.0154811	0.0130431	0.00920241	0.00478003	0.00835831	0.0143685	0.00793672	0.0126804	0.0148332	0.00467547	0.00603624	0.0134052	0.00660558	0.00657167	0.0176605	0.0678632	0.00213402	0.0542819	0.029664	0.0106608	0.0094551	0.00710981	0.0366757	0.0120267	0.0114216	0.024934	0.00406905	0.0221041	0.0143474	0.00259641	0.0132824	0.00583983	0.00150213	0.0140734	0.00806223	0.0104895	0.00750022	0.00788467	0.0145304	0.00717445
1d9f1c7a-03ec-4cf1-84b6-6cc83ef90907	0.00711805	0.0162588	0.0043418	0.00887284	0.0114016	0.0103079	0.0160607	0.00315889	0.0142593	0.0148199	0.00439974	0.00360313	0.00812079	0.00766315	0.00482237	0.0107221	0.00821339	0.00871709	0.0106989	0.00832442	0.00468469	0.00291417	0.0112701	0.00775227	0.039271	0.00332141	0.0535329	0.0335467	0.0124658	0.0154758	0.00600425	0.0508352	0.00985539	0.00755173	0.0529005	0.00962574	0.00578869	0.00705199	0.00362302	0.0065863	0.0146659	0.0104452	0.0125243	0.00491124	0.00294994	0.0161667	0.0137225	0.00322009	0.0112713
a7135a31-47b1-4ffb-b708-b5866ebdfe8d	0.0173799	0.0132528	0.00222167	0.00549747	0.0190926	0.00915777	0.00712122	0.010714	0.0251528	0.0185006	0.00772616	0.00902394	0.00730908	0.00682344	0.0258057	0.00782998	0.0153928	0.0152776	0.0102735	0.0123426	0.0147178	0.0106038	0.0124528	0.0196093	0.0427945	0.00541714	0.0518512	0.0316888	0.0102159	0.00630455	0.00868725	0.0437736	0.0123464	0.0115761	0.0452254	0.00797582	0.0143608	0.0117276	0.0185413	0.00830754	0.00615689	0.00794223	0.00465028	0.00799098	0.00842458	0.011337	0.0189508	0.0134722	0.00567281
6507f94a-b724-4191-b8fa-0b3d291c632e	0.0130141	0.0155754	0.0147199	0.0115901	0.0111253	0.00694259	0.0132587	0.00720937	0.0163719	0.0142433	0.0196836	0.00835259	0.0104071	0.0120758	0.014991	0.0117996	0.0130233	0.00795277	0.00729251	0.0154063	0.0097022	0.010291	0.00817124	0.0201167	0.0930171	0.00588559	0.108825	0.0348087	0.00914695	0.0185216	0.0115435	0.0462063	0.0117338	0.00884174	0.0299115	0.00480043	0.0173558	0.0111564	0.00567954	0.00710656	0.0147023	0.00289241	0.00987778	0.0087791	0.00715679	0.013011	0.00284879	0.0157038	0.0126865
c24ba3a4-e53d-44f2-9ece-0550f7067490	0.0130564	0.0366888	0.00846599	0.0120965	0.0215148	0.0082742	0.00475279	0.0127699	0.00406353	0.0132977	0.0281452	0.0132133	0.00396432	0.0034927	0.0167183	0.00238815	0.0315821	0.0192452	0.00587336	0.0168794	0.0186226	0.0025871	0.0117081	0.00969796	0.0714605	0.00531902	0.0702874	0.033022	0.0113099	0.0119049	0.00958456	0.058032	0.00593763	0.0214541	0.0522959	0.0192506	0.0243014	0.0181287	0.0142136	0.00703989	0.0171384	0.00808284	0.0159651	0.00484997	0.00869255	0.0166706	0.0279413	0.0111556	0.0104703
43b1bf06-b9b2-4b81-867c-51c9c43cebf7	0.022135	0.0185656	0.0101769	0.00974171	0.0233457	0.00772285	0.0069023	0.0145242	0.0130532	0.0181985	0.00928701	0.0172667	0.0253658	0.0112535	0.00836844	0.0216637	0.0213787	0.00928135	0.00457747	0.0155478	0.0145385	0.00392586	0.00946311	0.0100525	0.0785169	0.00616527	0.110235	0.0374438	0.0174304	0.0163044	0.00823991	0.0684157	0.013672	0.0167392	0.0647849	0.0127482	0.0159157	0.00679942	0.0251454	0.0165382	0.0119089	0.0199583	0.0184566	0.00474388	0.00415028	0.0125882	0.00957143	0.011677	0.0239634
90f0b590-1ad1-4696-ab3f-4125949c4196	0.0157741	0.0383714	0.00881758	0.0150256	0.0235484	0.00715121	0.00967426	0.0132594	0.0144859	0.0180725	0.0377941	0.0209547	0.00805763	0.00778035	0.0109476	0.0114777	0.0240181	0.013962	0.00738903	0.0164428	0.0161511	0.00567918	0.014889	0.0116392	0.0677662	0.00683772	0.040792	0.0391068	0.00684714	0.0120204	0.00818369	0.04752	0.0054783	0.0236819	0.0414086	0.00866986	0.028571	0.0190145	0.0163742	0.0049752	0.0107752	0.00725649	0.0114203	0.0108515	0.0151348	0.0216992	0.0125207	0.0128389	0.0145476
4282c3b3-c8b0-40d2-8e12-4ba8ba6113ca	0.0102948	0.0218663	0.0053909	0.0100543	0.0103111	0.00143887	0.00485536	0.00918243	0.0139469	0.0124331	0.0107234	0.00625054	0.00922834	0.00866008	0.00847135	0.00771998	0.00815257	0.0128012	0.00391536	0.00179883	0.00779888	0.00526952	0.0166458	0.0226614	0.0348449	0.00678935	0.0583666	0.0297842	0.00933539	0.0100924	0.0107118	0.0407965	0.00937808	0.00803134	0.0353054	0.00870901	0.0185159	0.0107777	0.0131195	0.01181	0.0106452	0.00866552	0.00404242	0.00476402	0.00515909	0.0137209	0.00153252	0.00680833	0.00343337
a82de3da-c623-4eb4-8db7-588e6a70f25a	0.0100805	0.0114347	0.00261931	0.0160176	0.0154558	0.0110191	0.0110994	0.0313762	0.0093879	0.00444214	0.0223341	0.0174282	0.00876781	0.0158431	0.00590656	0.0128486	0.017895	0.0211151	0.0121644	0.0130997	0.00886758	0.0118888	0.0197734	0.0120505	0.0722293	0.00956766	0.10499	0.0352795	0.0184129	0.0124112	0.00464863	0.050313	0.00997862	0.00817526	0.0390038	0.0198295	0.0180494	0.012191	0.010831	0.0053008	0.0182669	0.00329216	0.0175073	0.0098603	0.00590044	0.0201098	0.0161826	0.0109605	0.00750448
8a29244e-71a5-441a-846e-6bf53edd1755	0.0293267	0.0347016	0.00583069	0.0168522	0.0133452	0.00479814	0.0133663	0.010645	0.0170831	0.00912071	0.0294443	0.00930256	0.00404472	0.0101253	0.0176182	0.014622	0.0246629	0.0192135	0.00913429	0.0125413	0.0147811	0.0086543	0.00648808	0.0156329	0.0924556	0.01043	0.0797061	0.0300234	0.00712905	0.0134399	0.00845277	0.0451467	0.0150664	0.0166727	0.0388245	0.0050924	0.0304539	0.019041	0.0144328	0.00397227	0.017684	0.00376988	0.00791761	0.00629963	0.0108762	0.0166152	0.00636328	0.015478	0.0214566
00cbfe26-8c9a-43cd-a48f-6120ce7fa8b6	0.0522251	0.00215106	0.0119804	0.031739	0.0190557	0.00703554	0.00548525	0.0165589	0.00420619	0.0171497	0.0289462	0.0339449	0.0210674	0.0164977	0.0212146	0.00827684	0.0251675	0.0188226	0.00720439	0.0289211	0.0268887	0.00547923	0.0156604	0.0291718	0.144331	0.0157413	0.130263	0.0362171	0.0182031	0.0119452	0.0098009	0.0658081	0.00583483	0.00580833	0.0780577	0.00413701	0.025007	0.0046692	0.0208991	0.0273406	0.0340969	0.0114463	0.00523679	0.00307665	0.0227065	0.0327394	0.0163979	0.00881495	0.0276884
e1553b98-f10f-44af-b276-3ea9024427cf	0.00824932	0.0163217	0.00988787	0.00549434	0.0144991	0.0137425	0.00885217	0.0122059	0.00992535	0.0131975	0.0164543	0.00693376	0.00647928	0.0166972	0.0136619	0.00667328	0.0150764	0.0198404	0.00487123	0.0157018	0.0141623	0.00207834	0.0179901	0.00616625	0.0474863	0.00784649	0.0828659	0.0303997	0.012084	0.00763864	0.00592496	0.0431292	0.00519001	0.008025	0.0397786	0.00731433	0.0219476	0.00580543	0.00971662	0.0106824	0.00793074	0.0111962	0.00877556	0.0170731	0.00489635	0.0122452	0.00318964	0.00961432	0.0200426
68f9fc11-5fff-4de4-a69d-1a32be91bcba	0.0225678	0.025899	0.00406026	0.011861	0.0199859	0.00550473	0.0150324	0.0146014	0.00768546	0.0114157	0.013626	0.0117224	0.00802453	0.00794089	0.00907071	0.0136757	0.0147821	0.0195736	0.00984844	0.0106565	0.0149945	0.0177664	0.0128668	0.00761328	0.0190213	0.00387671	0.0587258	0.0249303	0.0248388	0.00832856	0.00560373	0.0430819	0.00575785	0.010773	0.0226495	0.00792494	0.0107286	0.00765	0.0162215	0.00516975	0.0148353	0.00804058	0.00709945	0.0125983	0.00919187	0.0230196	0.00663279	0.0129753	0.0110488
8f24e476-906e-48e8-a568-90edd633f4e0	0.0069529	0.0391793	0.0132552	0.0188177	0.0347184	0.0183455	0.0140001	0.015479	0.0348392	0.00743495	0.033384	0.0234124	0.00956374	0.0198693	0.0174423	0.00769305	0.0228363	0.0232368	0.00584719	0.0307952	0.0279375	0.0157043	0.0156211	0.00515305	0.065778	0.0166327	0.0707212	0.04644	0.0193859	0.0121499	0.00792254	0.0504794	0.0207003	0.0209768	0.0493559	0.0140308	0.0188728	0.0172098	0.012166	0.0150782	0.015592	0.00897222	0.0233263	0.0119372	0.0239084	0.0234439	0.0206263	0.0178402	0.0238098
a0761ff0-14b6-4d58-ac18-2be039f0b3a4	0.00987868	0.0676298	0.0199263	0.0142711	0.0262793	0.0338288	0.0216438	0.00936551	0.0225818	0.0280446	0.0495075	0.0204046	0.0160272	0.0108099	0.0172899	0.018632	0.0254695	0.0205016	0.0162846	0.0266667	0.0371199	0.00916364	0.0158781	0.0196118	0.0818361	0.0267665	0.104446	0.0445168	0.00468784	0.0123164	0.0165031	0.0656843	0.0046636	0.0354664	0.055741	0.0176086	0.0274577	0.0165685	0.00661379	0.00835546	0.0169985	0.0236746	0.0145358	0.0143839	0.0108584	0.0217443	0.0146515	0.0141849	0.0308222
8379122e-850e-4e7a-aa04-75db6317db21	0.0318974	0.0345175	0.0129628	0.0178952	0.0161529	0.00757496	0.00653831	0.00265168	0.0197754	0.0134166	0.0299026	0.0163953	0.0123337	0.0254604	0.0134306	0.0226523	0.0351847	0.0179624	0.0103032	0.020689	0.0195865	0.00721232	0.00976391	0.00927756	0.108188	0.0155143	0.114166	0.041948	0.0175091	0.0093052	0.0105309	0.0516443	0.00736448	0.0178459	0.0456175	0.00935302	0.0309225	0.0141739	0.00857997	0.00965522	0.0204551	0.0195085	0.0128024	0.0127246	0.00722892	0.0171833	0.0171875	0.0132969	0.0219362
b9ba6b6a-8e7d-42d1-a020-7f94e1972105	0.0102103	0.0323867	0.0137281	0.0121154	0.010656	0.00763912	0.0100446	0.00470954	0.00994285	0.0123531	0.0176059	0.00794736	0.00552673	0.00666943	0.0141826	0.00988406	0.00979399	0.0172321	0.0150689	0.0127497	0.015156	0.00622003	0.00918253	0.011688	0.0253125	0.00971473	0.0411576	0.0349471	0.0130562	0.0125553	0.00641562	0.0432109	0.0120435	0.0130719	0.0462512	0.00965615	0.0141245	0.016354	0.00830218	0.00989358	0.0048758	0.00624884	0.00842885	0.00323749	0.00315786	0.0194377	0.00936841	0.0069897	0.0167202
c38136a7-eb7c-4cbb-b0d9-b17b955a6db7	0.00773352	0.010116	0.00889606	0.00578432	0.00938407	0.00440005	0.00743319	0.00566162	0.0108488	0.00711787	0.00481809	0.00772829	0.00875087	0.00642409	0.0165145	0.00544428	0.0120462	0.00790673	0.00648193	0.00272439	0.00708688	0.00981096	0.00699541	0.00753807	0.0446349	0.0118276	0.0610704	0.0351389	0.00823226	0.00396747	0.00525908	0.0409813	0.00771631	0.00331688	0.0348911	0.00984029	0.0211232	0.01806	0.0136127	0.0120847	0.00780303	0.00910457	0.00231483	0.00557277	0.00843241	0.0171535	0.012573	0.00533823	0.0263928
74b32340-df01-4c7a-a208-84e7d8826edd	0.0165423	0.0293741	0.00916518	0.0252685	0.0151821	0.00939937	0.0202888	0.0172894	0.00828333	0.0253541	0.0127384	0.0184484	0.00649627	0.0192074	0.0194506	0.0167867	0.024372	0.00705348	0.00340712	0.0139043	0.0340469	0.016809	0.00951172	0.0125304	0.024615	0.0120717	0.0531683	0.0505122	0.00723237	0.0157771	0.0194282	0.0659065	0.011892	0.0115839	0.0752445	0.0204713	0.0260224	0.00860176	0.00874585	0.0269526	0.0136682	0.00807087	0.0109488	0.0104427	0.011724	0.0322217	0.0197548	0.00770431	0.00700569
d33544ca-4d50-463d-aa82-572a8c2c6a0d	0.0203069	0.0238762	0.00943002	0.00976854	0.0276347	0.0158788	0.0160987	0.00978125	0.0205823	0.0189716	0.00644312	0.038746	0.00728254	0.00747256	0.00690114	0.00357957	0.0228376	0.00414513	0.00952467	0.0203434	0.00681749	0.0180518	0.00540288	0.0066336	0.0611646	0.0105399	0.103422	0.0499928	0.0105395	0.0139233	0.00820535	0.0727538	0.00689158	0.0115348	0.0646364	0.00747133	0.00137766	0.00573098	0.00608469	0.0174482	0.00788175	0.0080902	0.00967641	0.00770319	0.00696645	0.0178893	0.00703121	0.0058466	0.0221545
91c10acc-6884-4665-a0f1-e271882c038a	0.0213005	0.0462144	0.00719253	0.0177952	0.0213695	0.0123837	0.013208	0.0140472	0.0103941	0.0123879	0.0381911	0.0146982	0.00345158	0.0117783	0.0154845	0.0166379	0.0211526	0.0187712	0.0121194	0.0197869	0.0171221	0.00645646	0.0150467	0.0134757	0.0609564	0.00515624	0.0809135	0.0294813	0.00520425	0.012136	0.00820175	0.0532626	0.0140179	0.0253903	0.0437151	0.00703019	0.030336	0.0204508	0.018056	0.0124566	0.0193055	0.0107121	0.0194698	0.0105322	0.00670747	0.026836	0.0128537	0.00998722	0.018382
7927c616-a46e-47d2-90d3-240861602053	0.0105826	0.0407672	0.0167731	0.014198	0.0162704	0.00937653	0.009884	0.0116158	0.0085556	0.013024	0.0238697	0.00804355	0.005669	0.0106281	0.0195348	0.0104779	0.0056029	0.0146704	0.00799896	0.0158429	0.0190774	0.00608408	0.00869178	0.0126663	0.0129759	0.0072756	0.0195408	0.0332301	0.00811464	0.0143815	0.00926297	0.0417184	0.0120776	0.0194413	0.0367449	0.00541278	0.0213267	0.0189506	0.00685171	0.0116591	0.0117789	0.0119447	0.0134372	0.00619025	0.00375266	0.0223268	0.0107641	0.00646618	0.0164069
74b025cf-5b11-4f9c-858f-8c5812e4e87f	0.0149422	0.0267568	0.0117126	0.00935832	0.0107791	0.00799963	0.0101116	0.012253	0.00745168	0.00927056	0.0125039	0.011322	0.00566272	0.0104417	0.0152832	0.00603854	0.00900045	0.0175614	0.00692932	0.0139801	0.0143846	0.00735843	0.00925102	0.00996389	0.0458508	0.0111121	0.050719	0.0350681	0.00908496	0.0109174	0.00740102	0.0454886	0.0116618	0.00723935	0.0510361	0.00798743	0.0140432	0.0121507	0.00751458	0.0123694	0.00997687	0.0173074	0.011877	0.00616822	0.0125829	0.0193668	0.00596212	0.00507377	0.0115389
2e14bdaa-0b23-474b-a867-c81f56868fcf	0.00646392	0.0266819	0.00183363	0.0124455	0.0159358	0.00659209	0.0108006	0.0163201	0.0145494	0.0113194	0.0121623	0.00958233	0.0116372	0.00788524	0.00938891	0.0164085	0.00347163	0.00827329	0.00288248	0.00529227	0.0168002	0.00632714	0.00582543	0.0174377	0.039648	0.0079668	0.065627	0.0329622	0.0130132	0.00910991	0.00673219	0.0515639	0.00185546	0.0195328	0.0495522	0.010507	0.0169113	0.0098961	0.00426926	0.00871585	0.00552907	0.0134656	0.0162024	0.00844766	0.0100024	0.0153356	0.0100004	0.0109016	0.00908913
f9e240f7-fd5e-4635-96d0-8d8697867916	0.011805	0.010168	0.00560235	0.00561929	0.00646212	0.00637054	0.010948	0.00748877	0.0197856	0.015796	0.0123947	0.00786531	0.00759277	0.00716605	0.0111265	0.00471174	0.0139383	0.00662814	0.00362214	0.018287	0.0060998	0.00410596	0.00575647	0.0120864	0.0569236	0.00697156	0.0745624	0.0333081	0.0103373	0.0102989	0.00841192	0.040545	0.0123892	0.0071003	0.0275146	0.00780772	0.015632	0.0089831	0.0101807	0.00509558	0.00639902	0.00769463	0.00878026	0.00521433	0.00459387	0.0138484	0.00778847	0.0110395	0.0172515
abd41e3b-19bb-4631-ad69-00d0beaf1358	0.0131764	0.0220089	0.0149911	0.0128794	0.0120527	0.0178714	0.00369404	0.013127	0.0152018	0.020672	0.0237488	0.0254643	0.00607753	0.0212408	0.0190064	0.00812564	0.0139107	0.014837	0.00600629	0.0168402	0.00765225	0.0125821	0.00686124	0.0124207	0.0963823	0.00601052	0.126524	0.0354485	0.0102491	0.0125611	0.0112883	0.0628641	0.016405	0.0161849	0.0621953	0.00373272	0.0155985	0.0123073	0.0106718	0.00393008	0.0150711	0.0123691	0.0114117	0.0214525	0.0127643	0.0200699	0.0177525	0.00942636	0.0125306
9330d25a-94ca-4ed8-a7a5-52473013b0c8	0.0129481	0.0362452	0.0046677	0.0113168	0.0226867	0.00861166	0.0113114	0.005522	0.0119771	0.0114335	0.0220155	0.0087036	0.00672402	0.0137578	0.0143022	0.00669232	0.0124357	0.0100331	0.00377077	0.0172799	0.0205171	0.0101746	0.0126831	0.0193762	0.0298531	0.00602716	0.0433422	0.0198279	0.00514421	0.0105066	0.0104473	0.0368159	0.00818065	0.0177362	0.0221516	0.00950327	0.0226558	0.0113331	0.00908381	0.00330742	0.00853554	0.0145056	0.00931443	0.0093772	0.00910343	0.0166284	0.0119767	0.0158091	0.0144572
32d02196-5088-4274-ada7-06c62d7de3ed	0.0154427	0.018414	0.013952	0.0282657	0.0192574	0.014194	0.0164165	0.0105776	0.00776073	0.0241929	0.025445	0.0174488	0.00757631	0.03008	0.0181382	0.0255216	0.00765708	0.0108757	0.0134047	0.0176494	0.029432	0.0241713	0.00713352	0.0215827	0.0785652	0.0115719	0.0635431	0.0498535	0.00974008	0.00572559	0.00814779	0.0523488	0.0089593	0.0101119	0.0590543	0.0156362	0.030143	0.0299986	0.00513853	0.0132632	0.016806	0.0245991	0.0130265	0.0110414	0.0314392	0.0229949	0.00859235	0.0135265	0.00881702
78a7d7de-3dfd-445e-b58e-4cb5d07c7ef7	0.0109435	0.0439583	0.00332597	0.0174625	0.0228557	0.00410307	0.0110826	0.00784564	0.0110775	0.0123824	0.030681	0.0119534	0.00296699	0.0196662	0.0155518	0.0125143	0.00445352	0.0102901	0.00543405	0.0132871	0.0097369	0.0112236	0.0134113	0.0134443	0.0634707	0.00762092	0.0806058	0.0205	0.00696663	0.008546	0.0179424	0.0489909	0.00943995	0.0259814	0.0437294	0.00777394	0.0281554	0.0136401	0.00869056	0.0177823	0.0165688	0.0150541	0.0155423	0.0218195	0.00885474	0.0252878	0.007028	0.0105717	0.0148324
f7c43721-63f4-4582-a9da-bd49cd81c5d6	0.0131824	0.0246013	0.00949385	0.0230207	0.0306443	0.0131959	0.0140078	0.00627857	0.00704378	0.0137915	0.0175939	0.0209775	0.00365463	0.0147024	0.0131147	0.00890134	0.0185771	0.00944148	0.0127672	0.0108809	0.0205193	0.00833957	0.0159772	0.005434	0.0139976	0.00466635	0.0275504	0.0388549	0.0107648	0.00653836	0.00840326	0.0400823	0.0166556	0.0128517	0.0575235	0.0103763	0.0157201	0.0160654	0.00580954	0.0037169	0.00780913	0.0130178	0.0173083	0.0123894	0.0103884	0.0229534	0.0107631	0.0212563	0.0177467
e0d11d23-255f-4375-9ddd-8d54054f16b7	0.0139548	0.0212382	0.0149203	0.00824088	0.0268014	0.00235039	0.011126	0.00891894	0.00810892	0.00924585	0.00721064	0.0116573	0.0124241	0.00680647	0.00978405	0.0143283	0.0224308	0.00746516	0.00488084	0.0186594	0.0225412	0.00360812	0.00589945	0.019756	0.0623676	0.00183438	0.110894	0.0296749	0.0130577	0.00979792	0.00594803	0.0688842	0.0124172	0.0195859	0.060202	0.00641149	0.0186365	0.0168052	0.0251377	0.015478	0.00632973	0.0153812	0.00448753	0.00411889	0.00781707	0.0184392	0.00387087	0.0136212	0.00466627
fa6b97f4-0728-405c-a351-80065fcecee6	0.0167717	0.0408096	0.0120388	0.0131961	0.0256035	0.00685154	0.0118836	0.00824587	0.0158773	0.0107978	0.0340875	0.0127387	0.00601161	0.00569754	0.0170548	0.012957	0.0197918	0.0123179	0.00957064	0.0129895	0.017546	0.00589575	0.0076856	0.0133481	0.0630944	0.00984465	0.0534933	0.0342599	0.00640133	0.0168583	0.0129906	0.0464919	0.0140466	0.0219383	0.0421801	0.00767492	0.023694	0.02279	0.0121852	0.00791705	0.00806002	0.0124024	0.0134287	0.00349496	0.00598084	0.018513	0.0104454	0.0121696	0.0196174
43e7398a-f9ea-42b0-b6e0-c79ce28762fa	0.0262392	0.0343414	0.0109382	0.0171378	0.0177361	0.00314758	0.00797461	0.0161786	0.0203417	0.00754488	0.0338771	0.0114471	0.0110366	0.0190678	0.0138763	0.019069	0.0220376	0.0174783	0.00720427	0.0349239	0.0170233	0.0249928	0.00557153	0.00421991	0.114382	0.00673754	0.125258	0.0420773	0.00969643	0.00834976	0.0118169	0.0620004	0.00984281	0.0152747	0.0657724	0.00853345	0.0229807	0.0087335	0.0179301	0.0159964	0.0128375	0.0115471	0.00929685	0.0149951	0.00829943	0.02728	0.0262685	0.0119214	0.0171485
efbac897-a20f-4229-bc8c-7624fad90460	0.025464	0.028016	0.0121602	0.0240301	0.0141525	0.0151873	0.0159092	0.0144699	0.00505686	0.0263592	0.0270702	0.0224347	0.0116645	0.0253634	0.00868833	0.0205377	0.0233414	0.014075	0.0134455	0.00520234	0.0198371	0.00592908	0.0190877	0.00997995	0.0915612	0.00449135	0.0719369	0.0397238	0.00976294	0.00944504	0.0116739	0.0519165	0.00828487	0.0189345	0.0487305	0.00580611	0.0238174	0.0215248	0.0142351	0.00858652	0.0103762	0.00840617	0.00956188	0.0144178	0.012421	0.0175159	0.00867993	0.00589307	0.0188952
2e8414be-022c-4833-a781-0492f339b252	0.0124775	0.0624827	0.0201922	0.0118573	0.0316858	0.00640937	0.0200808	0.0149027	0.0184846	0.0206326	0.0478138	0.00901094	0.00630318	0.0116555	0.0240051	0.0158108	0.0138744	0.0186303	0.0124502	0.0118579	0.0245979	0.0234506	0.0130181	0.0122145	0.0464667	0.00627765	0.0397395	0.034742	0.0172413	0.0152389	0.0224879	0.0456594	0.0106243	0.0410079	0.0349646	0.0113766	0.0248229	0.0266867	0.0189422	0.00936268	0.00586061	0.0108233	0.0100813	0.00997099	0.0116854	0.0192924	0.016618	0.010645	0.0180981
2c3bd227-b59c-4e60-ad88-5259980883d5	0.029638	0.00884059	0.00381315	0.0162104	0.0126722	0.0186775	0.0327072	0.0134516	0.0121949	0.0126716	0.00475368	0.0105756	0.0389746	0.0115496	0.0255399	0.0201404	0.0113033	0.0152302	0.0204582	0.00950884	0.00990034	0.0139218	0.0270931	0.0323398	0.117123	0.0149938	0.164012	0.0373561	0.0126196	0.0137478	0.00449919	0.070519	0.0148458	0.0152605	0.0633166	0.016722	0.0190257	0.0112494	0.0169845	0.0136847	0.010286	0.0302846	0.0121231	0.0126486	0.0186137	0.0087196	0.00858187	0.0102581	0.0243495
8a17560f-a659-45d2-a259-427d43b04105	0.0130751	0.036041	0.00901332	0.0204141	0.025113	0.015172	0.0363883	0.0101432	0.00889998	0.0221564	0.0369409	0.0275671	0.00704916	0.0162856	0.0180708	0.0282217	0.0176486	0.0160023	0.00800355	0.0261361	0.0156439	0.0139633	0.0171985	0.0215205	0.0818335	0.0137438	0.0892313	0.0337018	0.0146423	0.0227883	0.008935	0.0594946	0.00406115	0.0234166	0.0385542	0.0115456	0.0142361	0.0130276	0.0133255	0.0144584	0.0167924	0.0187022	0.0163126	0.0244417	0.00580648	0.0269232	0.0167289	0.0147688	0.0273449
efe99a7a-d581-4eda-94d5-1f4ec8a3aa35	0.0205974	0.0232373	0.0107815	0.0194023	0.0224747	0.00746709	0.00625686	0.0121845	0.00975145	0.00823094	0.017473	0.0138225	0.0127032	0.0217287	0.0205671	0.0141839	0.00512713	0.0119717	0.0100847	0.0245056	0.0196744	0.0109473	0.0139749	0.00830799	0.0716091	0.00527205	0.0873567	0.0342999	0.0202216	0.0140097	0.00792095	0.0416467	0.0161308	0.013912	0.0364084	0.0205461	0.0179583	0.0131523	0.00737248	0.00863011	0.00654147	0.0191987	0.00459947	0.0202921	0.00842643	0.0222521	0.00942171	0.0130926	0.0128488
8e7ba110-2004-42c9-abbf-f65ccabf9f9b	0.023242	0.0163195	0.0109969	0.0130922	0.0228664	0.0110552	0.0323229	0.0132888	0.0183739	0.0201664	0.00349941	0.00899433	0.0138118	0.0128868	0.0142793	0.0164908	0.00818356	0.0112384	0.0183192	0.0286475	0.0238113	0.00943448	0.0130355	0.00978481	0.028623	0.00517397	0.0646449	0.0520088	0.00383047	0.00789849	0.0178402	0.0654535	0.00518602	0.0163232	0.0775434	0.00808372	0.0196939	0.00677953	0.00571592	0.0169987	0.0215627	0.0136086	0.0133038	0.00472599	0.00903008	0.0272487	0.014288	0.00646865	0.0240136
83c5e17a-9497-4540-b5d0-514681bde9a5	0.00795234	0.0326184	0.00791428	0.00870538	0.01069	0.00736788	0.00977238	0.00779391	0.0133272	0.0136861	0.0207894	0.0169422	0.00703264	0.0140559	0.0170563	0.00698047	0.00936988	0.0161692	0.016212	0.0230353	0.0153037	0.00737751	0.0112922	0.00137353	0.0471285	0.00915921	0.0610147	0.0402604	0.0055067	0.0104913	0.00474936	0.0594257	0.0127469	0.0122122	0.0658319	0.00407116	0.0164123	0.0125277	0.0156451	0.00960663	0.0162282	0.00696242	0.00565193	0.00937877	0.007543	0.0208633	0.0228817	0.0067855	0.015764
03a22ae1-1e8d-4112-bf3d-d895517b647a	0.016081	0.0302825	0.0139992	0.0145278	0.0246371	0.00985155	0.0148493	0.0190281	0.019224	0.0195475	0.0310337	0.00864533	0.0128392	0.0118772	0.0141162	0.0138382	0.00739866	0.011212	0.0115771	0.0112844	0.0190865	0.00890638	0.00466004	0.0270927	0.0485346	0.0194303	0.0803232	0.0380978	0.00989552	0.0158708	0.00445108	0.0543592	0.00767243	0.0209341	0.0414482	0.014301	0.024963	0.0171071	0.0213775	0.0169449	0.0185979	0.0137547	0.0145776	0.011636	0.0134319	0.0174431	0.0128951	0.0167004	0.0170777
f612ad26-722d-49d0-955c-35b967bc641e	0.0135212	0.0157243	0.00635199	0.00648922	0.00643492	0.00705923	0.0113778	0.00583029	0.0107935	0.0161689	0.01092	0.00449741	0.00158115	0.00310701	0.00969009	0.0044026	0.00866476	0.00757253	0.0047504	0.00422618	0.00265274	0.00891914	0.00288553	0.0167712	0.0618802	0.00509635	0.0673095	0.0288597	0.0066092	0.00510265	0.0115018	0.0444879	0.00785403	0.0087109	0.0359833	0.0122087	0.0186462	0.00984928	0.00607057	0.00568023	0.00823744	0.00890603	0.00488265	0.00744797	0.00473825	0.00994386	0.014903	0.0093774	0.00746578
ce54e6d7-cd28-42b9-8c8a-14cd7a787e57	0.0337065	0.0238232	0.0113071	0.0182684	0.0113678	0.0125883	0.0102371	0.00566466	0.0248595	0.026849	0.0306285	0.0206898	0.00721786	0.0215308	0.0178937	0.0142253	0.0269439	0.0156101	0.00670139	0.0172664	0.0217394	0.00227337	0.0137751	0.0130709	0.116488	0.00855629	0.117994	0.0381298	0.0274458	0.0213867	0.0104485	0.0474564	0.00340343	0.0137784	0.0405122	0.0218742	0.0298835	0.0107273	0.014069	0.00715039	0.0135979	0.00668632	0.00766982	0.0285625	0.00490102	0.015688	0.0111039	0.0137238	0.0243842
11854a18-8de9-4e53-b24d-82e80ff8cc09	0.0183223	0.046404	0.0147942	0.01782	0.0164874	0.00436891	0.0108807	0.00683887	0.00856462	0.00971593	0.0468613	0.0221619	0.00660493	0.0119501	0.0175185	0.00362919	0.0141623	0.0189706	0.0160821	0.0258285	0.0227641	0.00707491	0.0146566	0.00838371	0.0767196	0.00562391	0.0795976	0.0437857	0.013699	0.0148915	0.00789465	0.0621358	0.00579932	0.0238904	0.0587201	0.00759998	0.0273104	0.0109031	0.0141984	0.0106254	0.0240531	0.0107191	0.0140151	0.000578081	0.0110692	0.0340955	0.0197537	0.0102123	0.0144309
aaa8d2e7-8a9f-4e12-93a4-ce49b2232e6d	0.0169611	0.0180505	0.00248831	0.0220305	0.00792152	0.00549476	0.0167391	0.00494411	0.0204839	0.0129326	0.0128469	0.0101938	0.00874992	0.0073093	0.0234273	0.0143222	0.0137288	0.00868182	0.00572145	0.0106295	0.0105558	0.00896989	0.00199411	0.0211847	0.0700008	0.0106683	0.0740642	0.0275019	0.0063106	0.015431	0.0118609	0.0505352	0.00872689	0.0178074	0.0422773	0.0228894	0.0158302	0.011577	0.0122978	0.0162796	0.00651209	0.010461	0.0128689	0.00844764	0.0101388	0.00845354	0.0153031	0.0109763	0.00804564
70bdb43a-2e86-4afa-b14c-2d15ed170968	0.00978356	0.0246394	0.0128333	0.014342	0.00829797	0.0105312	0.0138413	0.00348098	0.0180652	0.00313775	0.00965254	0.0131471	0.00695222	0.00445673	0.00912391	0.017066	0.0163314	0.0103268	0.00409686	0.00912958	0.0133477	0.00490443	0.00557025	0.0135062	0.0592975	0.00405988	0.0822057	0.0253255	0.0131375	0.0158213	0.00565676	0.0570781	0.00615577	0.0176293	0.0554007	0.00850301	0.0129596	0.0105535	0.0158885	0.0144867	0.00726117	0.0112325	0.011079	0.00345806	0.0085585	0.0170054	0.0234208	0.0109627	0.0208533
8bb73f4d-2df9-4b5f-baef-3a4c0d279cc1	0.0134158	0.0511247	0.0213831	0.0185645	0.0238403	0.00806576	0.0215924	0.0252523	0.0169608	0.0179953	0.0413458	0.0185149	0.00614751	0.0165777	0.0142513	0.00651477	0.00621593	0.0180075	0.0039541	0.027104	0.0356678	0.00505627	0.0197275	0.0174332	0.0602261	0.00286832	0.0477391	0.0426336	0.0144542	0.00671453	0.0109039	0.0421493	0.0110352	0.0365236	0.0396908	0.0119396	0.0226202	0.0274317	0.015395	0.00566152	0.00495267	0.014638	0.0121014	0.0102084	0.0133361	0.0256721	0.00967259	0.010549	0.0201419
f5c44fcc-ff87-4c94-9883-711ecd840874	0.0107206	0.00924703	0.011456	0.0141279	0.0037944	0.00524364	0.0150139	0.00874739	0.00759154	0.016601	0.00766473	0.0144791	0.00706557	0.030047	0.0120809	0.020321	0.0077855	0.00549013	0.0149566	0.00546322	0.0268022	0.00520225	0.0106053	0.00801151	0.0421432	0.00885077	0.060819	0.0423908	0.0107457	0.0142171	0.00704796	0.0489593	0.013105	0.00435731	0.0598603	0.0131936	0.0040677	0.0173478	0.00938166	0.0187686	0.00818423	0.0109198	0.0031935	0.00788082	0.0044431	0.0277873	0.00151712	0.00417996	0.0176901
e82194f8-e3c3-4522-947d-2b3810c07e08	0.0164185	0.034872	0.00623556	0.0154078	0.0204738	0.0116757	0.0142826	0.0132736	0.00747725	0.0105569	0.0231239	0.0190874	0.0131779	0.0214842	0.0186788	0.00990315	0.0245413	0.00745933	0.0202035	0.0199436	0.00860104	0.011523	0.010887	0.0251659	0.0549394	0.0225439	0.0771619	0.0226844	0.00964484	0.0081157	0.0129955	0.051517	0.0131721	0.0215463	0.0264643	0.00811087	0.020158	0.0127855	0.0100418	0.0181958	0.018078	0.0189888	0.0151394	0.0118686	0.00556574	0.0221129	0.00803309	0.0121374	0.025071
074db36f-7d9c-4fd4-b9c4-378af4822276	0.0396939	0.0062164	0.0104777	0.00482542	0.017404	0.00603478	0.006905	0.00995273	0.0173134	0.0173627	0.0160205	0.0244326	0.0085541	0.0123077	0.0334804	0.0099714	0.0166315	0.00833175	0.0149073	0.012514	0.0474851	0.00684121	0.01656	0.0090127	0.100158	0.00885871	0.0897994	0.0373175	0.0303057	0.0123715	0.0186773	0.0461674	0.0240713	0.00417219	0.0516347	0.018337	0.025725	0.0175286	0.0116617	0.00205696	0.0140096	0.0163525	0.0130878	0.00529331	0.0131127	0.0315767	0.0208436	0.0123603	0.0246936
14cacdc7-a9a4-43a0-b7b6-3bea0f29b106	0.00757754	0.0283285	0.00532573	0.01384	0.0137072	0.00632602	0.00692467	0.0119405	0.0134552	0.0113913	0.0129134	0.014117	0.0110556	0.00773938	0.0129233	0.00718623	0.0118454	0.0120126	0.00656639	0.0105803	0.0168055	0.00623716	0.0121728	0.0188049	0.0434018	0.0112531	0.0699408	0.029061	0.0144463	0.00579654	0.00840013	0.0529262	0.0047016	0.0169476	0.0511484	0.0101337	0.016883	0.00845948	0.0121305	0.00958039	0.00375834	0.0111558	0.0143305	0.00698265	0.00566081	0.0158279	0.0116479	0.0112447	0.0128398
94f6a09f-dfc1-4061-995b-c188ce9fc619	0.0250867	0.0460593	0.0178905	0.029922	0.0193184	0.00891644	0.00926649	0.0107554	0.0245569	0.00916814	0.03757	0.00969584	0.0139134	0.0234943	0.0306359	0.0109417	0.0251486	0.0315016	0.00942979	0.0213737	0.0209285	0.0153185	0.0121226	0.0118908	0.106163	0.0145839	0.137167	0.0385362	0.0383603	0.0111874	0.00858759	0.0696458	0.0183771	0.0230955	0.0761203	0.0250421	0.0348275	0.0237007	0.0128647	0.0129225	0.0219672	0.0221174	0.00563864	0.0291082	0.0153909	0.0198567	0.0338636	0.0128963	0.0347196
f920a1f0-721b-4f38-ac8f-00213e4444a5	0.0097907	0.00913865	0.00955637	0.00652408	0.00974376	0.00777714	0.0186653	0.0195688	0.00932882	0.0151551	0.0190115	0.00754725	0.00229419	0.00840498	0.0064876	0.00666149	0.0234632	0.00826234	0.00256478	0.00682391	0.0100339	0.00743105	0.00953684	0.00558652	0.0904971	0.00290226	0.0914955	0.0366396	0.022102	0.0112267	0.0100644	0.0598169	0.00668182	0.00766338	0.0614368	0.0128291	0.0108437	0.0060187	0.015516	0.00764414	0.011162	0.00490786	0.00428972	0.0165505	0.00968038	0.0186195	0.0144975	0.000714699	0.010825
9c6ee7bd-4392-45e6-a6dd-ec83f7940e54	0.0028613	0.0239674	0.0108451	0.00392932	0.00945213	0.0100933	0.0197013	0.0177669	0.0158614	0.00854673	0.00677607	0.01973	0.00758546	0.00947951	0.00816088	0.0226643	0.0138537	0.00665932	0.00394273	0.00956088	0.0137153	0.00567572	0.0134019	0.0136534	0.0325439	0.00669463	0.0477796	0.035651	0.0182094	0.00974227	0.0109104	0.0526786	0.00970836	0.00876475	0.0602807	0.00852598	0.00616277	0.00334296	0.0117346	0.00850443	0.0234679	0.00838505	0.0111422	0.0158035	0.00876466	0.0211847	0.00768461	0.00446648	0.0104787
0b85ef15-46e5-4ef1-b421-32913f6dc2b6	0.0102088	0.0098472	0.00615411	0.00656524	0.0103508	0.0160047	0.0148491	0.00752901	0.0134261	0.0186552	0.0103961	0.0103666	0.00674445	0.00377903	0.0141381	0.0107993	0.0197186	0.0134865	0.00914873	0.00590752	0.00822538	0.00365637	0.00137667	0.0143178	0.0616577	0.00768573	0.0707472	0.0388782	0.00969027	0.00130383	0.00479913	0.0552779	0.00947893	0.00789109	0.0535764	0.00856256	0.0169413	0.0141011	0.00519469	0.00926226	0.00797307	0.0113083	0.0194313	0.0100767	0.0068017	0.00970271	0.0131414	0.00351738	0.0133634
7c8b3628-580c-4e15-9870-2c5137d7a8f9	0.0101878	0.0138062	0.0152799	0.013622	0.0161335	0.00434431	0.00683153	0.0101066	0.016572	0.0185287	0.0171939	0.0172464	0.00505239	0.00263614	0.0146744	0.0156678	0.0145421	0.0149153	0.0105298	0.00342506	0.0092118	0.0140473	0.00847553	0.00318346	0.0593285	0.0101046	0.0519539	0.0310627	0.00662443	0.00855939	0.00463753	0.0443157	0.0154922	0.00735882	0.0402448	0.0110051	0.00729496	0.019625	0.0129641	0.00612824	0.0264282	0.00963892	0.0177899	0.00989375	0.0203344	0.0163289	0.0114382	0.00317275	0.0104466
05f3f856-075a-4c8a-80e4-8b6e507dc15a	0.0162281	0.0142153	0.0116328	0.00534072	0.0063968	0.0046098	0.00857445	0.0197838	0.0164379	0.0124488	0.013139	0.0187752	0.0060329	0.019225	0.0116009	0.021146	0.0234952	0.0117668	0.0059555	0.015822	0.0148145	0.0122981	0.0112811	0.00851402	0.0720551	0.00799845	0.095962	0.0404178	0.00658753	0.00817198	0.00760943	0.0498243	0.0134895	0.00638046	0.0520521	0.0140233	0.00542093	0.0111223	0.0174389	0.0204635	0.0233367	0.00798419	0.0118307	0.0119089	0.00737949	0.0290519	0.00210217	0.00817337	0.0188603
e63fa516-0ad8-4756-a1fe-245b8a62490b	0.00894889	0.021907	0.00818017	0.00836668	0.0157115	0.00279961	0.00885031	0.00996577	0.0190573	0.00922998	0.0165754	0.0142456	0.00563818	0.00397671	0.0148144	0.00429472	0.00885587	0.0160779	0.00539182	0.00243757	0.0117561	0.00521519	0.00580787	0.0158699	0.0385868	0.00779598	0.0464947	0.0322568	0.00893722	0.0121594	0.0102033	0.0416318	0.00762631	0.00822746	0.0389464	0.00533323	0.0254488	0.00962005	0.0119169	0.0118949	0.00639644	0.00820416	0.00577131	0.00932661	0.011448	0.014076	0.0120736	0.0103367	0.012201
f6e430b6-2bcd-4fed-8732-cdc17ebd108e	0.024462	0.0273802	0.00908461	0.0235326	0.0140909	0.0204808	0.0191028	0.0128327	0.0372372	0.0166275	0.0241474	0.0234667	0.0194871	0.0166793	0.0217447	0.0154093	0.0305049	0.0267626	0.0118868	0.0210539	0.0111009	0.0104937	0.0127456	0.0151785	0.0732721	0.0122995	0.106481	0.0357459	0.021178	0.0103214	0.00737231	0.0589506	0.0188229	0.014064	0.065962	0.0299878	0.0189249	0.0153688	0.00231935	0.00834657	0.00845281	0.0173454	0.00753737	0.0179342	0.0102624	0.0162424	0.0192157	0.0141697	0.0381903
940ace2b-fd54-4732-a6ee-e5670aad794e	0.0231773	0.0378351	0.0136282	0.0157203	0.0181672	0.0134588	0.0144896	0.00666405	0.00495825	0.0125422	0.0298074	0.0128335	0.00494503	0.0175427	0.014328	0.0114777	0.0110493	0.0186764	0.00840093	0.012611	0.0168238	0.00689077	0.00690998	0.00470105	0.0787068	0.0074227	0.0626458	0.0430824	0.0132363	0.00987181	0.00626528	0.0493388	0.00415402	0.0225896	0.0436763	0.0179541	0.032305	0.0195663	0.0111877	0.0146433	0.00820635	0.0164615	0.014667	0.0175512	0.0139448	0.01538	0.0117975	0.0127577	0.0275026
8d1af903-6642-47ee-b97a-9a4e0522bc1d	0.00807949	0.0146217	0.0131744	0.0146609	0.0209105	0.0188272	0.0205576	0.00910298	0.00882885	0.0188996	0.0207877	0.0100243	0.0118649	0.00937217	0.0112229	0.00982883	0.0181045	0.0226292	0.00901676	0.0147115	0.0187657	0.0140123	0.00493152	0.0128972	0.0521894	0.00901149	0.0835697	0.0406617	0.0137169	0.00864475	0.0163917	0.0606821	0.0110957	0.0135547	0.0527653	0.0136214	0.0158425	0.0124818	0.0131277	0.0134575	0.0235849	0.0132502	0.0126351	0.00661255	0.0175422	0.0245994	0.0210974	0.0102265	0.0136376
50924a97-7268-4407-ba74-31bcc62110ba	0.0133867	0.0233455	0.00722405	0.0134774	0.0202978	0.0240403	0.00929911	0.0115553	0.0178909	0.0122799	0.0107329	0.0150372	0.0106663	0.00887521	0.0147135	0.012137	0.030313	0.00411318	0.00562941	0.011598	0.0115249	0.00985466	0.0104871	0.017414	0.037937	0.0115443	0.0659356	0.0314422	0.00487826	0.0029133	0.00606611	0.0518774	0.004801	0.00885084	0.0477012	0.017097	0.0170718	0.0109215	0.0199255	0.00903482	0.00284978	0.00892364	0.0144801	0.0101456	0.0071645	0.00844935	0.00869506	0.0074268	0.0264669
22b1f34e-5ff2-48f3-9c80-534ab6f06155	0.0274865	0.0281766	0.0116155	0.0228328	0.0243294	0.00579189	0.0118734	0.00821299	0.00508717	0.0115125	0.0146056	0.00541696	0.0257426	0.00740498	0.0108126	0.0158407	0.0194808	0.0141205	0.00882328	0.0104085	0.0189666	0.0115799	0.0134773	0.0129645	0.0508774	0.00789386	0.0871936	0.0337529	0.00408714	0.0029488	0.00967288	0.0709002	0.00606138	0.0204613	0.0658758	0.0113221	0.0210002	0.00657042	0.0309724	0.0262087	0.0153332	0.00827096	0.01625	0.00289463	0.000848694	0.0142582	0.015354	0.00847641	0.00678497
a09025ec-ea91-4b35-9106-360d7f724fb9	0.0187929	0.0335266	0.00935002	0.0189279	0.0195737	0.0125392	0.0116785	0.00698539	0.0120931	0.008151	0.0306467	0.0158317	0.00709593	0.0183025	0.0115124	0.0112759	0.0152698	0.00875388	0.00959961	0.0188712	0.0187204	0.00771815	0.0122026	0.00976258	0.0547852	0.0125047	0.0577993	0.0236317	0.0127659	0.0116582	0.00309448	0.0418693	0.00801808	0.0193154	0.0284229	0.00682737	0.0269938	0.013816	0.0120873	0.0135955	0.0201302	0.00450788	0.0188591	0.0146566	0.00865765	0.0202748	0.0125655	0.0131198	0.0152359
3e693307-795a-4dd2-a01f-5e2584e4068e	0.00722743	0.00518853	0.0125377	0.0018978	0.0246957	0.0208397	0.00828613	0.0051795	0.0117701	0.00948016	0.0158726	0.0088005	0.00662117	0.00505792	0.0159682	0.0100353	0.0103563	0.00809486	0.0129683	0.0098865	0.00633987	0.00904314	0.00517915	0.0133582	0.0680504	0.0182262	0.098817	0.0424419	0.00536986	0.00787454	0.00516491	0.0416758	0.0215729	0.00291621	0.0296425	0.0100529	0.00844817	0.00637679	0.00590475	0.00670541	0.0180882	0.00903202	0.00978463	0.0159981	0.00394756	0.0207072	0.00708889	0.00845032	0.0181244
0b8acfba-37e6-450a-8ee5-d5bbd6bd8229	0.011151	0.0357667	0.0122954	0.020101	0.0155822	0.0114038	0.0146888	0.0138434	0.0190334	0.0175807	0.0225803	0.0118162	0.0125259	0.00767832	0.0134149	0.00546352	0.0159837	0.0139953	0.011499	0.0236141	0.0171279	0.0149511	0.00878336	0.0130371	0.0426819	0.00988371	0.0610542	0.0378211	0.0191715	0.0194686	0.00942683	0.0626958	0.00337453	0.0184747	0.0669956	0.00283295	0.0192133	0.00777471	0.00807078	0.00839386	0.016898	0.011247	0.0135007	0.0209389	0.0160982	0.0278418	0.0231928	0.0105694	0.0183359
c58bec63-12ce-40e0-9b86-a4f898862047	0.00793526	0.0203761	0.00644179	0.00998637	0.0122691	0.00820323	0.00815214	0.00894783	0.0073502	0.0142052	0.00763944	0.00628289	0.0143185	0.00816531	0.00801283	0.0119538	0.0121078	0.0128084	0.00589446	0.00411866	0.00832985	0.00730557	0.00410061	0.0207866	0.0456271	0.0051992	0.0526743	0.0310764	0.005224	0.0104421	0.00914292	0.0487194	0.00983845	0.015359	0.0453685	0.00776759	0.0133102	0.0145336	0.0157061	0.0118253	0.00868486	0.0079462	0.0117118	0.00975941	0.00537606	0.0100306	0.0157748	0.0104855	0.00509116
a028aaec-1e68-4b00-8f91-f7a14bdfae67	0.0185815	0.0604979	0.00853144	0.0257663	0.0329952	0.041758	0.0125769	0.00780142	0.00872082	0.0177831	0.0331745	0.0273436	0.0221815	0.0069078	0.0269343	0.0222699	0.0177414	0.0194744	0.0232337	0.0134327	0.0251658	0.0175095	0.0193684	0.00981647	0.0662704	0.0236772	0.073483	0.0167889	0.0126408	0.00592265	0.00585414	0.0543147	0.0179845	0.0296705	0.0206317	0.0334645	0.0321428	0.0127291	0.0172662	0.0263663	0.0228515	0.022116	0.0284371	0.0283811	0.0257103	0.0323729	0.0110212	0.0125291	0.0413532
6bdc0532-86c3-4a4e-9eeb-ba4198a40d48	0.0195283	0.0368808	0.00829768	0.0146327	0.0177708	0.00800034	0.00996691	0.00294735	0.0127432	0.0107606	0.028114	0.0133946	0.0030882	0.0118507	0.0135432	0.0102374	0.0168543	0.00899668	0.00685367	0.0114247	0.0124603	0.00881148	0.0129382	0.0198839	0.0557483	0.00625546	0.0682921	0.0277139	0.00773217	0.0110061	0.0130574	0.0458243	0.0126356	0.0212583	0.0355778	0.010596	0.0250047	0.0193921	0.0152726	0.00498656	0.0126217	0.005272	0.0189465	0.0081357	0.0108223	0.0218492	0.0097463	0.0129133	0.0216221
9b1f503c-d5a4-462d-bf42-600eb4d7cbe9	0.010672	0.0422127	0.0110069	0.0100595	0.0233037	0.00794932	0.0157027	0.00656256	0.0128963	0.0088803	0.0306151	0.00907958	0.00669119	0.00483819	0.0173127	0.00744468	0.0134256	0.0151208	0.00430643	0.013241	0.0182265	0.0112846	0.0117834	0.0176577	0.0384462	0.00792964	0.0394732	0.0288356	0.00908241	0.0110592	0.0123737	0.0380704	0.00690818	0.0251802	0.0306116	0.0100213	0.0281349	0.0183747	0.0109683	0.00979853	0.00461091	0.0104741	0.012893	0.00407395	0.00369615	0.0193645	0.0131805	0.016273	0.0142477
0796c447-ea23-4897-b772-6665301234ec	0.0130886	0.0441201	0.0134639	0.028891	0.0238146	0.0241999	0.00868496	0.00561251	0.00492492	0.0140012	0.0319797	0.0187937	0.0104095	0.0147997	0.0154839	0.0178574	0.0184425	0.0197158	0.0139851	0.0117683	0.0205307	0.0217135	0.0136416	0.0107076	0.0379843	0.0195034	0.0580753	0.0200152	0.0101644	0.0167372	0.00244051	0.0425109	0.0134856	0.0228077	0.0185405	0.00627679	0.0220993	0.0179582	0.0146855	0.0123239	0.0198841	0.00953473	0.00840813	0.0172892	0.0140874	0.029738	0.0131599	0.00992696	0.0327341
6fcd2445-8f95-43f0-938c-fc911072b83e	0.0143	0.0415116	0.0122531	0.0183998	0.0103929	0.0259801	0.0096572	0.0057728	0.0130726	0.0325342	0.0170064	0.0457864	0.00884359	0.0379254	0.0105677	0.0111541	0.0398076	0.0117263	0.0138393	0.0164036	0.0269493	0.0119675	0.0203448	0.00450511	0.114634	0.0143395	0.144545	0.0441336	0.00493059	0.0222337	0.00854691	0.0519673	0.015017	0.00907837	0.0331734	0.0157898	0.0224417	0.00366335	0.0258077	0.00241614	0.0142744	0.0131991	0.00201477	0.00233586	0.0385147	0.0400363	0.00567337	0.00595546	0.0221053
6de2b113-f6c9-46d6-b835-062215eacc8b	0.00454552	0.0238221	0.00242884	0.00420983	0.0073104	0.00779822	0.00602539	0.00331597	0.00511418	0.0142682	0.00571303	0.00466319	0.00438004	0.00828376	0.00770476	0.0152335	0.00464932	0.00935742	0.0055775	0.00528928	0.0129544	0.00929484	0.0117518	0.0139643	0.023766	0.00187086	0.0412159	0.03134	0.0105614	0.0114752	0.00362286	0.0448769	0.00471539	0.0104029	0.0452597	0.0109081	0.0195656	0.00859769	0.00822636	0.0114052	0.00577919	0.0075741	0.00646581	0.00770124	0.00570522	0.0159008	0.0101731	0.00643431	0.00743162
1ac083ec-ff99-4081-aad6-55b069d228c7	0.0080438	0.0173624	0.00733868	0.00352921	0.00912623	0.00840261	0.00903886	0.0104407	0.0174261	0.0134156	0.00713026	0.0104497	0.00255581	0.00420268	0.00808326	0.0160191	0.0101939	0.011102	0.00594503	0.00649671	0.0161158	0.00657613	0.0141595	0.0158779	0.0460412	0.00530351	0.0704359	0.0300804	0.016104	0.0101341	0.00280888	0.0488697	0.00462501	0.00920783	0.0480744	0.00882655	0.0174653	0.00429314	0.00997978	0.00535166	0.00589846	0.00462034	0.00714426	0.00751789	0.00985253	0.00897948	0.0173042	0.00786624	0.0132032
14635756-3df2-4e7f-bf7d-6d438e9a14b9	0.0123325	0.0294534	0.0103648	0.0105972	0.00984925	0.00723974	0.0101447	0.00774209	0.00711037	0.0213371	0.0159703	0.0129942	0.00769027	0.0239165	0.0098817	0.0147922	0.0253215	0.0109359	0.00718444	0.0110319	0.0131886	0.00933301	0.0117396	0.00982325	0.0418337	0.00886013	0.0425484	0.0430078	0.00844991	0.00763914	0.00607149	0.0477242	0.00693787	0.00900224	0.0453839	0.00547567	0.0196323	0.0216832	0.0143498	0.0108739	0.00833834	0.00665235	0.00565326	0.00537131	0.00984908	0.0158544	0.0104049	0.00873616	0.00453724
e15dfc3a-30e8-45b9-b17f-311451d66d11	0.00906965	0.0290098	0.00657602	0.0107286	0.0170143	0.00209349	0.00622014	0.0102382	0.0162039	0.0119174	0.0193259	0.00579033	0.00539384	0.00643327	0.0148104	0.0144274	0.0166887	0.00746185	0.00763514	0.00960285	0.00534408	0.0109639	0.0128866	0.0146688	0.0495155	0.00410688	0.0455929	0.028021	0.00211055	0.0085815	0.00764921	0.0383106	0.0117972	0.0154057	0.0332657	0.00954749	0.0212786	0.0147163	0.0100029	0.00794382	0.0131788	0.0112739	0.0138942	0.00664996	0.00535615	0.017323	0.00703985	0.0140027	0.0088661
641922fa-04b4-467b-bc56-a4911e7bd38a	0.0272432	0.0114763	0.0088644	0.022019	0.0126554	0.0166833	0.00809652	0.00712699	0.0103958	0.0131494	0.0192126	0.0153416	0.00744633	0.00930584	0.00923611	0.0124116	0.0169259	0.0106678	0.00716946	0.00387493	0.00794506	0.00696471	0.00896136	0.0168486	0.10959	0.00243397	0.0905005	0.0358444	0.00523132	0.0108291	0.00552618	0.0552598	0.00879415	0.0112569	0.0486946	0.00414546	0.0210976	0.00708474	0.0086834	0.0108479	0.00217046	0.00565391	0.00752223	0.00914552	0.0109451	0.0174041	0.0128475	0.0111952	0.000914923
45af83a8-635a-4542-bada-e431d5f49135	0.0126952	0.0382662	0.011604	0.0116021	0.0201044	0.0117945	0.0129943	0.015354	0.0110862	0.00797671	0.0297692	0.0124755	0.00745931	0.00813886	0.0154955	0.00544455	0.00920442	0.0172444	0.0157072	0.0170359	0.0121304	0.00611267	0.0126539	0.0194084	0.0525286	0.00508464	0.0695792	0.0342822	0.010184	0.0145984	0.0120993	0.0453454	0.00959958	0.0188731	0.0336621	0.00468127	0.0237669	0.0160048	0.0094064	0.0102809	0.0139674	0.0079774	0.00894216	0.00491948	0.00516597	0.0194375	0.00733108	0.0128691	0.0165369
b5decb47-3dad-44eb-abd4-70950f8735a8	0.00283585	0.0233903	0.00789963	0.0104061	0.010751	0.00531093	0.00653841	0.00520382	0.00544107	0.00986327	0.00981296	0.0138883	0.00748103	0.00266304	0.00559673	0.0104487	0.0178967	0.00310226	0.00253377	0.00508091	0.0074139	0.00386683	0.0141139	0.0150357	0.0408569	0.00615589	0.0627654	0.0276062	0.00651428	0.0038524	0.00740971	0.0480951	0.0103721	0.0113363	0.0458951	0.00622423	0.0178909	0.00838783	0.0158723	0.00706814	0.00310982	0.00332729	0.00886938	0.00625711	0.00608898	0.0135692	0.00569097	0.00963857	0.00347132
0ebec567-5324-470f-9cce-6092abba9ceb	0.0050706	0.00951724	0.0104377	0.00510771	0.00819978	0.006321	0.011143	0.00882784	0.0104584	0.0106675	0.00486589	0.015965	0.00597214	0.0155555	0.00392559	0.00977107	0.0166174	0.0055335	0.006552	0.010228	0.00513664	0.00696017	0.00574313	0.0104508	0.0663724	0.00369645	0.0703991	0.0382439	0.0131163	0.00534194	0.00668189	0.050912	0.0118505	0.00274767	0.0479871	0.00734089	0.0066936	0.00948726	0.00395361	0.00909305	0.00193332	0.00176476	0.0046781	0.0093665	0.00733243	0.0150903	0.0151079	0.00558495	0.0163342
0f8a3c09-0111-4566-9ab6-dbb35a3b02a0	0.0121321	0.042397	0.0228977	0.0126247	0.0173706	0.00152783	0.0120621	0.0107325	0.0126459	0.0198478	0.0306237	0.00893645	0.0100339	0.013324	0.0163494	0.0073827	0.00519411	0.020383	0.0120104	0.0294372	0.0202919	0.011214	0.0114073	0.0112873	0.0195965	0.00820937	0.0162844	0.0373726	0.0145809	0.0164053	0.0116036	0.0432163	0.0148575	0.0237073	0.0358686	0.00479065	0.0155917	0.0253861	0.0132476	0.015094	0.0106728	0.00317941	0.014759	0.00369881	0.0140786	0.0186927	0.0123181	0.00563556	0.0219408
c7e05a5f-d5f9-4f1e-9794-9d8c42ceb3e1	0.0134765	0.0205358	0.00760957	0.00654865	0.0151736	0.0107202	0.00591238	0.00686013	0.010929	0.00847173	0.00723316	0.0119905	0.00365054	0.0121097	0.0245954	0.00500406	0.0176057	0.00302267	0.0111852	0.00782807	0.0135596	0.0178164	0.00662719	0.0268075	0.0781249	0.0012048	0.0992212	0.0206913	0.0058653	0.0160588	0.00754272	0.0664287	0.00480594	0.0171521	0.0584346	0.00885582	0.0091249	0.0187364	0.00876602	0.0144373	0.00816405	0.0232889	0.00515442	0.024348	0.00223312	0.0111753	0.0263583	0.0124027	0.0116547
7e50586e-4d38-4cdd-bc4e-5211147c6134	0.0138065	0.0176049	0.00573595	0.00875961	0.00835143	0.00381223	0.00568273	0.019745	0.0190122	0.0125234	0.0167366	0.00753962	0.0108428	0.0129955	0.0117312	0.00274884	0.0145683	0.0181684	0.00448203	0.0107845	0.0137712	0.00764823	0.0109523	0.0214874	0.0540236	0.0143607	0.0803002	0.0287998	0.00822297	0.0080105	0.00707256	0.0372373	0.0064449	0.0107459	0.0164936	0.00753515	0.0177202	0.0121943	0.00604411	0.00773375	0.0088655	0.00550417	0.00780291	0.00850166	0.00746362	0.0172556	0.00729859	0.0125552	0.013192
3df4c6e8-691b-4019-8221-c80fe1aa2514	0.00661206	0.00848052	0.00824867	0.0106563	0.012019	0.00873249	0.00566205	0.00690719	0.010832	0.0124258	0.00605911	0.00469705	0.00920769	0.00853296	0.0115398	0.0121341	0.012149	0.0116228	0.0100878	0.0145605	0.00708408	0.00366321	0.00984487	0.00730622	0.0357188	0.0029829	0.0569616	0.035649	0.010137	0.00880161	0.00287522	0.0438082	0.00910914	0.00376741	0.0401239	0.00997999	0.00652956	0.0126554	0.00638124	0.00422682	0.00355311	0.00821189	0.00600786	0.00630891	0.00386356	0.0141244	0.00333803	0.0059968	0.011994
e2d75d2b-6e53-4eb0-823e-6d11e8059b18	0.00540486	0.042219	0.00134948	0.0187314	0.018999	0.0111885	0.0109097	0.00852293	0.00698877	0.00956253	0.0259517	0.0102538	0.00148973	0.0149557	0.0153194	0.00434042	0.0150083	0.0101048	0.00209887	0.00864801	0.0232557	0.00795716	0.0112147	0.0180382	0.0503892	0.00786897	0.0781785	0.0209211	0.00424935	0.00681078	0.00994443	0.0535532	0.00984512	0.0234758	0.0434217	0.00453441	0.0237238	0.0200739	0.011098	0.00420428	0.0138277	0.0148791	0.0130874	0.0102674	0.00937702	0.0256338	0.0123908	0.00951028	0.0181838
a037c54e-d33f-4c68-841b-718b82f57ff9	0.00821087	0.0365032	0.0193955	0.0241449	0.0116532	0.00610708	0.00465886	0.0121222	0.0117968	0.0147303	0.0302695	0.0194998	0.0050383	0.0101907	0.0205337	0.0136554	0.00986691	0.0181027	0.00833413	0.0178257	0.0151096	0.00794798	0.0126747	0.0122989	0.0520703	0.00682846	0.0544649	0.0323381	0.00803442	0.015719	0.00921878	0.0557065	0.013988	0.0157645	0.0531887	0.0124491	0.026519	0.0154423	0.018213	0.00673214	0.0228793	0.00672845	0.0199925	0.0103834	0.0169045	0.0193027	0.00957712	0.00865855	0.0110686
e172c2a3-49f4-4360-9c2f-df44560f770a	0.0072452	0.0137522	0.00597394	0.0186199	0.0186654	0.0169811	0.0232093	0.0184149	0.0135275	0.011903	0.00584953	0.0157596	0.0123918	0.0174372	0.0248634	0.00879719	0.0147254	0.0193683	0.0102744	0.0149995	0.013019	0.0107003	0.0165493	0.00873508	0.0213711	0.00430967	0.0231529	0.0529448	0.00203132	0.00812725	0.0123956	0.0517706	0.0181514	0.00367213	0.0819487	0.0194593	0.00761258	0.0166614	0.0133319	0.0154296	0.0114357	0.0171955	0.00788208	0.0162428	0.00925807	0.0309431	0.00590704	0.00868698	0.00724567
840403b7-44cd-4ea4-8f51-ae6f93d0456c	0.0136615	0.0318311	0.00787764	0.0150174	0.0164149	0.00762496	0.0114019	0.00830738	0.00864011	0.0130757	0.0247895	0.0109944	0.00471552	0.0165637	0.0122366	0.0105117	0.00823411	0.00557747	0.00554008	0.0174435	0.0088773	0.0165591	0.0134086	0.0230923	0.0510893	0.00115427	0.0615574	0.0242297	0.00303696	0.00803688	0.0110023	0.0449931	0.00979822	0.0186206	0.032202	0.00683733	0.0176561	0.0142121	0.0119967	0.00738245	0.0144688	0.0039673	0.0145375	0.00952001	0.00670575	0.0191011	0.0086925	0.0153695	0.0142681
a934f676-d3b9-4cb9-bf6e-17ad5f1c8be4	0.00640279	0.0205538	0.0115256	0.00799272	0.0151545	0.0219862	0.0138777	0.00963027	0.00342612	0.0121533	0.00991409	0.00932589	0.00732477	0.0130612	0.00885074	0.00678463	0.0223017	0.00572285	0.0121895	0.00934754	0.0194273	0.0138043	0.00709019	0.0215681	0.0496578	0.00723398	0.0790939	0.026126	0.010127	0.00898763	0.0179254	0.0505109	0.0167133	0.012948	0.0346473	0.0144536	0.0113501	0.0155635	0.00469889	0.0175007	0.0102572	0.017598	0.0103325	0.0187153	0.00714032	0.0154568	0.0143645	0.0134712	0.0107936
b0203c7e-a9c5-4957-994d-e8255b971294	0.00765033	0.00525404	0.0220544	0.00771873	0.0160664	0.0134542	0.0119936	0.00383822	0.0120253	0.0182906	0.00464573	0.0172942	0.00737879	0.0108517	0.0272991	0.0157212	0.0146202	0.00907208	0.0116437	0.00785968	0.025801	0.0115516	0.00786964	0.00468846	0.0380442	0.00973375	0.0414366	0.0354838	0.0253911	0.00862742	0.00814715	0.0414843	0.00785232	0.00426589	0.05002	0.00788104	0.0196128	0.0144152	0.0271912	0.0161643	0.00431407	0.0104737	0.0174628	0.00814714	0.01254	0.0422889	0.0219448	0.00843633	0.0178821
d74b57fe-46ca-41c1-bfd1-04db1540b77e	0.0130147	0.0309695	0.013368	0.00937109	0.0147336	0.00292857	0.00624294	0.0101745	0.00357419	0.0144339	0.0161249	0.0103954	0.00626451	0.00775736	0.0138147	0.0053102	0.00542084	0.0122093	0.00774727	0.0111596	0.0173692	0.00694263	0.0122496	0.0155946	0.0120899	0.00712333	0.0158811	0.0285863	0.00966333	0.00686831	0.00978507	0.0357083	0.00854365	0.00877816	0.028922	0.00261264	0.0191318	0.0198809	0.00932908	0.0136002	0.0177908	0.00425611	0.0144614	0.00832992	0.00398525	0.0183995	0.00488284	0.00822913	0.0128592
c82f4668-b3ab-4f6e-b6d9-ef2d84f44995	0.0126777	0.0201976	0.0209082	0.0182104	0.0215663	0.01987	0.0216226	0.00498087	0.00891837	0.0123409	0.022767	0.0267202	0.0019084	0.0167981	0.0170218	0.0155346	0.0226048	0.0207975	0.0120994	0.0210348	0.0149556	0.00741373	0.0152911	0.00975851	0.0507352	0.0151786	0.0837863	0.0362116	0.0204304	0.00812941	0.0112322	0.0528271	0.00879046	0.0135237	0.0536696	0.0131844	0.0150323	0.0159959	0.0162428	0.0111605	0.0121235	0.0139687	0.0162309	0.015296	0.0140539	0.0255218	0.012634	0.0143835	0.0255954
f30526d4-e7e3-4959-9631-175da11df442	0.0202717	0.0306065	0.00489758	0.00869879	0.0166345	0.00596867	0.00623648	0.00842271	0.00906885	0.0184757	0.0217015	0.0043586	0.0090595	0.00684761	0.0158269	0.00874111	0.00936017	0.0166439	0.0045451	0.00604372	0.0160337	0.00803523	0.0116523	0.0128805	0.0178587	0.00494321	0.0180287	0.0274367	0.00511847	0.0150012	0.0131546	0.0324712	0.0139398	0.0217015	0.0240644	0.00211228	0.0273608	0.0168855	0.0163312	0.00678491	0.00794694	0.00531052	0.0110433	0.00807299	0.00798535	0.0169602	0.0121809	0.0130961	0.00999383
c6c8bca0-6079-4c48-a36d-4de979af614c	0.0150998	0.0292877	0.00463904	0.00655876	0.0102842	0.0103335	0.0045001	0.00793802	0.00928224	0.0214064	0.0178526	0.00663995	0.0075682	0.00656572	0.00909904	0.00438803	0.0079725	0.0124353	0.0100185	0.00828032	0.0163008	0.00731194	0.0130516	0.019835	0.0320229	0.00536587	0.0433006	0.0302025	0.00704577	0.0086489	0.00870976	0.0416935	0.0113914	0.0111271	0.0361095	0.0114738	0.0214331	0.0188581	0.0155639	0.01093	0.00965817	0.00513249	0.0112317	0.00112175	0.00362289	0.0169122	0.0127864	0.00896138	0.00951728
ffa7fa2c-87c5-4c3b-85ad-bb4b170ddfe1	0.0202678	0.0102422	0.0117694	0.0331636	0.0119321	0.00984298	0.0143117	0.0064625	0.0115525	0.00211323	0.0216747	0.0217341	0.00495918	0.0115479	0.0324985	0.0226213	0.0170538	0.00605065	0.0109265	0.00909593	0.0157713	0.00439236	0.00809596	0.0255105	0.112475	0.0135473	0.0795808	0.0299927	0.0124067	0.00244402	0.0227473	0.053176	0.00769989	0.00892182	0.0509995	0.0334815	0.0200774	0.0166768	0.0101838	0.02247	0.00720248	0.0153331	0.00748483	0.0196082	0.00964305	0.0204228	0.0191152	0.0179362	0.0210962
20a243a6-cc27-4b01-a983-d98e314d121c	0.00371273	0.0292598	0.0084608	0.0135272	0.0125683	0.00751938	0.0080204	0.00628656	0.00579789	0.00926438	0.0144353	0.00959382	0.00529133	0.00608477	0.0127648	0.01222	0.0108612	0.00720052	0.00247656	0.0130577	0.0144681	0.00492254	0.00656559	0.0204597	0.056516	0.00453025	0.0792537	0.025815	0.00870787	0.00978505	0.00704314	0.0522151	0.0126464	0.0168894	0.0436074	0.00518983	0.0194492	0.00948957	0.010997	0.0047767	0.00747682	0.00688681	0.0113905	0.00502557	0.00493389	0.0163951	0.00868333	0.011333	0.0141692
410df27d-eb36-4a5b-bf1c-ab9b7f721f26	0.0153147	0.0474236	0.00734371	0.0167074	0.0243683	0.0101735	0.0122353	0.00918394	0.0138441	0.0104067	0.0321093	0.0141107	0.00739123	0.0159909	0.0177043	0.0076747	0.015619	0.0140011	0.014468	0.00377261	0.0221402	0.00388815	0.00705854	0.0092541	0.0514369	0.0121347	0.0652443	0.0325864	0.00446435	0.0133307	0.013897	0.0552723	0.0147435	0.025219	0.0532406	0.012612	0.0249476	0.023748	0.0125634	0.00962687	0.0156057	0.0135439	0.0129372	0.0155769	0.0117231	0.0259794	0.0112383	0.00964106	0.0151148
41bf27d8-1ebd-4f98-ba45-e2a0bc43bfba	0.010748	0.0197873	0.011542	0.00773009	0.00947736	0.010801	0.020931	0.010613	0.00761813	0.0106999	0.015234	0.0130107	0.00952688	0.0104481	0.0119208	0.0118008	0.0187889	0.0174858	0.00664772	0.0096788	0.00804281	0.00614668	0.00767634	0.0152205	0.0746931	0.00556309	0.0771289	0.0313563	0.00555426	0.00693716	0.00541517	0.0505084	0.00991479	0.0128722	0.0376408	0.0108058	0.024912	0.00739312	0.0135296	0.0110556	0.00504938	0.00901454	0.00355625	0.00938747	0.00589658	0.0131837	0.0150793	0.0120104	0.0211133
9357a18f-94bb-419d-b6ab-cb89b9b34f1a	0.00947759	0.0161503	0.00298981	0.0079981	0.0223888	0.0167497	0.0111284	0.00456584	0.0118712	0.0134015	0.016337	0.00827237	0.0115853	0.00422509	0.0169045	0.0263021	0.0187685	0.013707	0.00645157	0.0109322	0.00696837	0.0117129	0.0155971	0.0156987	0.0493376	0.00810712	0.0865594	0.0358619	0.0153024	0.00468749	0.0052683	0.0491963	0.0153686	0.00393209	0.0408543	0.00620452	0.0141236	0.0132138	0.0122681	0.0107292	0.00430042	0.0166734	0.00705816	0.0152055	0.00483774	0.0108368	0.0100195	0.00547717	0.0286744
07b19387-7e65-4e13-820a-cac9085d8023	0.0211118	0.0201295	0.00857651	0.00979544	0.0147213	0.0139111	0.00616417	0.00923463	0.00807909	0.0229115	0.00716395	0.00966003	0.00630016	0.012282	0.0125131	0.0114799	0.00721551	0.00674615	0.00672579	0.00797552	0.0126072	0.0142495	0.0152504	0.0168069	0.0465498	0.00361861	0.0488811	0.0287849	0.00998873	0.0112701	0.0141173	0.04216	0.00708747	0.00867475	0.0375567	0.00662428	0.0208898	0.0137444	0.00385356	0.00316327	0.0135893	0.0185465	0.0106455	0.00576059	0.00660001	0.0128366	0.0101587	0.00850986	0.00546642
28400688-539e-4092-b3b9-115d6a0df526	0.00869826	0.0176346	0.00426952	0.00725819	0.00920322	0.00392699	0.00640119	0.00892943	0.00824491	0.0128469	0.00443917	0.00271649	0.00904171	0.00423637	0.00490853	0.00829439	0.00494677	0.00439943	0.00500188	0.00155573	0.00273208	0.00738582	0.00672945	0.0128736	0.0283965	0.00564768	0.0241575	0.0293983	0.00713958	0.00759467	0.00417973	0.0344229	0.0129812	0.00583109	0.0346877	0.00999557	0.0127001	0.0164254	0.00324923	0.00133362	0.0108697	0.0098395	0.0114696	0.00694125	0.00893619	0.0155828	0.0100903	0.00725947	0.0034313
f04f8c77-f7c3-4048-a5f9-1c7359a54158	0.0089609	0.0372753	0.00431461	0.0140286	0.0147369	0.0132699	0.00858593	0.0132797	0.00965431	0.0137505	0.0210109	0.0102447	0.00889191	0.0124083	0.0129633	0.00672467	0.0132378	0.0207715	0.00825611	0.0171952	0.0202885	0.00599358	0.0136941	0.0184233	0.0371789	0.00394682	0.0756847	0.0176384	0.00531329	0.011957	0.00413066	0.0513018	0.0116874	0.0216726	0.0318619	0.00565794	0.0251872	0.0103097	0.0104986	0.0114383	0.0131733	0.0157734	0.00887328	0.0106752	0.00701759	0.0231503	0.00895493	0.0110617	0.0153046
4849504a-de12-4fae-972d-74c9586f8d4f	0.012722	0.0317351	0.0201198	0.029087	0.0156669	0.0155291	0.0157766	0.0149726	0.00768049	0.015713	0.0318669	0.0291297	0.0173874	0.0249301	0.0122336	0.0134572	0.00851546	0.0248999	0.0103543	0.0122977	0.0242951	0.0111482	0.00864971	0.0169427	0.0806918	0.00433154	0.0921027	0.0334354	0.0147474	0.00851325	0.0167464	0.0509273	0.0101414	0.0174657	0.0415664	0.00858406	0.0207469	0.0175707	0.0106103	0.0186957	0.0117446	0.00814661	0.0139879	0.0126885	0.0213766	0.0271405	0.0122898	0.0121905	0.0146514
069efc81-283f-4c81-869a-f0499cba8603	0.0172593	0.0256201	0.0104915	0.0116638	0.011303	0.00287697	0.00517233	0.00588357	0.00650487	0.00858707	0.0206252	0.00968518	0.00414994	0.005458	0.0141632	0.0109737	0.0211496	0.0114308	0.00359747	0.0146988	0.00791693	0.00586178	0.00688585	0.0148892	0.0690994	0.00461858	0.0574131	0.0273794	0.00794061	0.009241	0.012719	0.0465135	0.00857072	0.0155357	0.0372287	0.0110228	0.0246789	0.0189147	0.0138704	0.00659559	0.0140413	0.00299558	0.0137251	0.0132675	0.0109422	0.0126707	0.0160443	0.0105739	0.0121095
bd4c543e-ad39-4c21-b0e9-feed9160fdea	0.011346	0.0310979	0.00570634	0.0103932	0.0155793	0.0144711	0.00855616	0.00770158	0.0102959	0.0176704	0.0247357	0.00900528	0.00544232	0.00894286	0.0107447	0.013032	0.0158803	0.0110325	0.0104686	0.00347339	0.0197375	0.00618564	0.0150757	0.0154207	0.0452126	0.0145145	0.0588041	0.0283186	0.00365918	0.0146496	0.0104715	0.0480456	0.00854652	0.0147106	0.0407631	0.00973643	0.0248761	0.021018	0.0171942	0.0145418	0.00376254	0.0089764	0.0152461	0.00797407	0.0101406	0.0173515	0.0122881	0.0114632	0.0097632
bee13eee-ad83-4a8f-958d-c74ae68ec1ac	0.0108097	0.0536088	0.0128742	0.00970477	0.0262458	0.00674238	0.012908	0.0125756	0.0217468	0.014387	0.0430551	0.00970876	0.0122123	0.0138168	0.0198412	0.00784195	0.0203995	0.0212739	0.0134422	0.0234295	0.0181631	0.0059163	0.00724317	0.0185105	0.0683914	0.0112528	0.0861723	0.0440101	0.00880054	0.0161226	0.0159715	0.0482756	0.0131158	0.0315937	0.0386609	0.0109847	0.0257973	0.0199323	0.0157302	0.0151348	0.00630613	0.011073	0.00870012	0.0135996	0.00907513	0.024195	0.00677956	0.0144285	0.0264641
dbc385f8-9153-4390-8302-a392ea782aeb	0.0140913	0.0131094	0.00560457	0.00600493	0.00817043	0.0141587	0.00465965	0.00721493	0.00779477	0.0133457	0.00835258	0.00880219	0.00554865	0.00679604	0.00650139	0.00668603	0.00709338	0.00594895	0.00751523	0.00324937	0.00583215	0.00770048	0.0077427	0.0209329	0.0588462	0.00394303	0.0633209	0.0265869	0.0143475	0.00994241	0.0117925	0.0446677	0.00859743	0.00594237	0.0350039	0.00644376	0.0158085	0.0106962	0.00375985	0.00366773	0.00549864	0.0070594	0.0103557	0.0101417	0.00681353	0.00916385	0.0153605	0.00976686	0.00300855
a9292725-b65d-4961-b05e-639c8cd27776	0.00590248	0.0326651	0.00902701	0.0209759	0.0146311	0.0123961	0.0209001	0.0107132	0.0175851	0.022392	0.0300492	0.0167893	0.0104908	0.0124617	0.0121816	0.0117595	0.0188375	0.0205161	0.0103533	0.00986029	0.0175122	0.00647934	0.0116244	0.0176826	0.062606	0.00837599	0.0737213	0.0359456	0.00966269	0.0129089	0.0158391	0.0572513	0.0102557	0.0180878	0.0425512	0.010495	0.0264537	0.0146483	0.00885117	0.0105687	0.0139759	0.011457	0.00591286	0.0109309	0.00592934	0.0261119	0.0228332	0.0138376	0.00533635
41c41527-2a6e-4203-9417-58f074f677dd	0.0132927	0.0268814	0.0106827	0.0117162	0.0133686	0.00577912	0.00710015	0.00845258	0.011042	0.0145176	0.0175481	0.0054085	0.00169897	0.00398062	0.0129416	0.00892759	0.00524085	0.0194332	0.0111686	0.0104987	0.0107745	0.0090094	0.0138196	0.0174121	0.0345512	0.00441273	0.0440275	0.0309086	0.0142589	0.0115782	0.0102261	0.0404471	0.00610427	0.0107284	0.0388407	0.00560593	0.0200044	0.0160273	0.0123198	0.00875303	0.00811661	0.00863064	0.00994939	0.00513656	0.00612192	0.0163777	0.0112985	0.0103077	0.0154523
f123ac09-c53a-4b5c-aa29-14464a7f908b	0.00653696	0.0258027	0.00590769	0.0104439	0.0147819	0.00356669	0.00774421	0.0037618	0.00514887	0.0108901	0.016456	0.00989211	0.0071986	0.00542271	0.0105764	0.00949183	0.0130445	0.0113327	0.00676002	0.00970106	0.0108069	0.00798958	0.0143133	0.0162816	0.0390633	0.00530009	0.0346669	0.0257961	0.0142148	0.0143913	0.0137343	0.0343315	0.0113661	0.0128331	0.032494	0.007071	0.0229091	0.0201859	0.0141292	0.00703088	0.00547628	0.010168	0.0150789	0.00501188	0.00598488	0.0161181	0.00970105	0.0111866	0.00956703
f327a114-017a-4b40-90c5-1cec227eb6c1	0.00632164	0.013983	0.00653933	0.00400587	0.00836736	0.002921	0.00512019	0.00665604	0.00785381	0.00966683	0.00540754	0.00917901	0.00718148	0.0069781	0.00243044	0.00967214	0.0100536	0.0121119	0.0054946	0.00377864	0.00770226	0.0113308	0.0169732	0.0183264	0.0329932	0.00179397	0.0434689	0.0267426	0.0167959	0.0117978	0.00563271	0.0336156	0.00611849	0.00580756	0.0298383	0.00509033	0.0108461	0.0172643	0.0100079	0.00399048	0.00610699	0.00291328	0.0116222	0.00412541	0.00718889	0.0147054	0.0108926	0.00860063	0.00957415
5529b3e6-898f-4d65-ac5e-581aab6a3ceb	0.0152451	0.0219505	0.00973224	0.00728534	0.0107308	0.00401544	0.00387887	0.0117811	0.0126563	0.0141601	0.0104836	0.0137071	0.00873596	0.0127635	0.0104204	0.0108545	0.00779016	0.013433	0.0022535	0.00698721	0.0150112	0.0121739	0.0134417	0.0172618	0.0305702	0.00387696	0.0401098	0.0353232	0.00897917	0.00760304	0.0083562	0.0404736	0.0083894	0.00748637	0.0375457	0.00322229	0.013175	0.01872	0.00617134	0.00268216	0.0140195	0.00910015	0.00978279	0.00633932	0.00184098	0.017812	0.00825365	0.00810382	0.00961443
5bed99ae-7fb2-4f37-95b3-7c87c9a13123	0.008991	0.0331259	0.0103927	0.0185255	0.0171404	0.00326556	0.0118061	0.00601394	0.00563266	0.0134796	0.0174223	0.0110106	0.0061815	0.00700811	0.0140516	0.00581561	0.00895836	0.0113369	0.00781891	0.0121145	0.0140884	0.0103889	0.0123701	0.011103	0.0230827	0.00661894	0.0249764	0.018558	0.0126016	0.0126901	0.0146738	0.0297875	0.00797998	0.0170459	0.0242477	0.00379849	0.0199431	0.0196155	0.00794827	0.00990021	0.00906479	0.00240327	0.0170818	0.00586897	0.00689396	0.0223004	0.0130086	0.00963626	0.0140736
df3bce63-4c02-43d5-a83c-43903b510dc2	0.0148211	0.0418879	0.0137818	0.0146942	0.0206142	0.00940357	0.00856931	0.00584104	0.0126105	0.0111322	0.0317791	0.0122611	0.00676547	0.00614947	0.0152401	0.00813656	0.0181704	0.012751	0.0132927	0.0131454	0.0152895	0.00538988	0.0138896	0.0155752	0.0506849	0.00812587	0.0612342	0.0335945	0.00674954	0.00931429	0.00828137	0.0457017	0.00839098	0.0221493	0.0352413	0.0116728	0.0295265	0.0190799	0.0152977	0.0127368	0.0099697	0.00983248	0.0132606	0.00431891	0.00855272	0.0182971	0.00975501	0.0140589	0.0178899
6b1d36b9-359b-4de9-b750-bb72de0388af	0.0103739	0.0104973	0.0121313	0.0221597	0.0199671	0.00834082	0.0188392	0.00947492	0.0129362	0.00280479	0.004668	0.0196617	0.00771106	0.00835367	0.0210313	0.0225412	0.0136457	0.0139571	0.00920175	0.00623054	0.00952585	0.00716249	0.00667089	0.0146477	0.0455385	0.0070727	0.0725084	0.0315661	0.00889963	0.0112358	0.00344241	0.0516728	0.00646968	0.0153112	0.0470302	0.0192908	0.0112398	0.00627537	0.0199056	0.0147702	0.00734157	0.0138053	0.00325277	0.0170526	0.00272763	0.0116936	0.0153868	0.0106161	0.0118077
969d0f8d-3a33-4041-8bc6-6808b520d5b6	0.00875095	0.0253548	0.0116045	0.00876487	0.0142715	0.00452878	0.0127871	0.0160424	0.00835452	0.0121476	0.0247588	0.0126654	0.0124558	0.0133226	0.0276694	0.00426119	0.024415	0.0190166	0.0096098	0.0208473	0.0130919	0.0139429	0.0103649	0.0177151	0.0760097	0.00964313	0.108271	0.039917	0.0103635	0.00639028	0.0111614	0.0677401	0.0144678	0.0217091	0.0607654	0.00990068	0.0181231	0.0136767	0.0197619	0.0104867	0.00504131	0.00905977	0.0146551	0.00903499	0.0122032	0.0170341	0.0142632	0.0105524	0.0262197
139537e5-601d-4459-9959-e61002296059	0.00626663	0.0204475	0.00584576	0.00657755	0.0105456	0.00781051	0.00223517	0.0033212	0.00744854	0.0149617	0.00947177	0.0109014	0.00160577	0.00711383	0.0093114	0.017624	0.00400127	0.00705923	0.00465233	0.0101889	0.0106848	0.00275439	0.013331	0.00635142	0.029505	0.00519889	0.0484158	0.0233583	0.0166146	0.00748312	0.00775725	0.0339893	0.00792837	0.00627508	0.0276736	0.0127388	0.0116431	0.0130412	0.0173487	0.00535393	0.00210621	0.00726715	0.00883288	0.0073523	0.00647884	0.0145355	0.00424212	0.0118471	0.0115331
cc0995eb-de18-4736-af9f-a4c44a2cc835	0.00945121	0.037234	0.0077915	0.0175325	0.0204466	0.0114816	0.00632725	0.00511066	0.00520928	0.0116523	0.0213865	0.0134232	0.00650197	0.013806	0.0119107	0.00953103	0.0128327	0.0181007	0.00523775	0.00914803	0.0173451	0.0092626	0.0120883	0.0114538	0.0381675	0.00694419	0.0411438	0.035843	0.00529569	0.010329	0.0131208	0.0528062	0.010417	0.0177518	0.0490912	0.0182155	0.0243988	0.0210283	0.0138103	0.00482755	0.0162329	0.0125542	0.0148807	0.00715499	0.0104486	0.0189844	0.0173733	0.00934985	0.0147959
503ecb6e-c136-41ef-a466-e5c3c76a598f	0.00594403	0.0295939	0.00712994	0.0177167	0.0178693	0.0128496	0.00521428	0.00846297	0.0263561	0.0154687	0.0347882	0.0153895	0.00874572	0.024375	0.0194873	0.0265993	0.010543	0.0268291	0.0106444	0.0209706	0.0141257	0.0152731	0.00558218	0.0184185	0.0772056	0.0148592	0.108506	0.0415382	0.00961582	0.0123226	0.0103725	0.0640749	0.00624791	0.0192836	0.0551728	0.00489069	0.026234	0.0154654	0.0170691	0.0135632	0.00694887	0.0235929	0.00351951	0.0292407	0.0144084	0.0242503	0.0249297	0.01447	0.0129108
7e404f03-632e-43a4-900b-9fea16bc1287	0.00455612	0.031575	0.0064639	0.0256034	0.0240302	0.014568	0.0154611	0.0115106	0.00687701	0.0120319	0.0235015	0.0260238	0.00356345	0.0183468	0.00921658	0.0120531	0.0221467	0.0183202	0.0147552	0.0178136	0.01227	0.0168755	0.0109924	0.00727936	0.0182913	0.00576719	0.0498437	0.0295449	0.0176606	0.0011823	0.00449373	0.0421074	0.0103569	0.0127559	0.0362196	0.0144639	0.0121859	0.00855026	0.00980588	0.012076	0.0133625	0.0173167	0.0117564	0.012091	0.00769057	0.0252862	0.0177087	0.0171293	0.01649
110d7790-07be-4c18-a451-45911f9ff864	0.015006	0.0112166	0.00944606	0.0176142	0.0152205	0.00880911	0.00266605	0.0130917	0.00878846	0.0215809	0.0107007	0.00883228	0.015253	0.0241024	0.0117814	0.0129866	0.011484	0.0154999	0.00318551	0.0101938	0.0172697	0.00955241	0.0172647	0.0146638	0.0353353	0.00374561	0.0546692	0.0307382	0.00907955	0.0119827	0.0101478	0.0298028	0.00693656	0.0124569	0.0208777	0.00524046	0.0177518	0.0151719	0.0122806	0.00739882	0.00600302	0.0132649	0.0154113	0.0076619	0.0103769	0.0220554	0.0103864	0.00942193	0.0219969
57ec79cc-2987-4c94-a114-68fe34aafb81	0.0179642	0.0370359	0.00988906	0.00926577	0.0198074	0.00105019	0.0167757	0.00757482	0.0108244	0.0167869	0.0228581	0.0127712	0.00517632	0.0138619	0.0156659	0.00809814	0.014486	0.0175787	0.00781191	0.00198452	0.0171704	0.00985971	0.0120053	0.0168429	0.0351503	0.0103847	0.0392452	0.0215794	0.00200138	0.0182016	0.00850309	0.0333659	0.0136746	0.0198605	0.0129342	0.0135478	0.0308252	0.0145549	0.0180697	0.00673375	0.0139712	0.00577846	0.020676	0.00600556	0.00945426	0.0193371	0.011852	0.00925606	0.0170508
bb8ab9f5-61ef-49cb-90d0-93cf18130e93	0.0149246	0.0264804	0.0102615	0.0259418	0.0326738	0.0084928	0.00928385	0.0138908	0.0319075	0.0185319	0.0216314	0.0120898	0.0126387	0.0160331	0.0169872	0.011871	0.0111418	0.0225022	0.0289663	0.0234464	0.0269336	0.00629771	0.0142011	0.013706	0.0691558	0.0082388	0.122526	0.0408831	0.0121703	0.00458321	0.00317846	0.0718167	0.010758	0.0232608	0.0657951	0.00600469	0.0180626	0.0195061	0.0110694	0.00916965	0.00911754	0.0146261	0.00391379	0.0212459	0.0144611	0.0120128	0.015858	0.0135131	0.011852
f34d948a-9c45-4b8e-b97e-4dd036299569	0.0102004	0.0195216	0.00380289	0.00962443	0.0137301	0.00745043	0.00349164	0.00526127	0.0151523	0.013108	0.00626538	0.00560484	0.00786748	0.00693709	0.0055757	0.0105469	0.00335165	0.00710417	0.00533007	0.00536733	0.00788713	0.0117377	0.00855966	0.0185552	0.0452383	0.00162878	0.0468396	0.0250258	0.00612507	0.0097415	0.0117082	0.0372447	0.0152429	0.00607185	0.0283088	0.012876	0.0126524	0.0154523	0.00352672	0.00130435	0.00722112	0.00794623	0.0154613	0.00623775	0.00734601	0.0113424	0.0119136	0.0129061	0.00790724
6ecfe368-b0df-4f0d-a7f2-93477a26969a	0.0116773	0.0224019	0.00184219	0.00683037	0.0122434	0.00701005	0.00610543	0.00554612	0.00871117	0.0168028	0.0131219	0.00842136	0.00532834	0.00417055	0.00797296	0.0108496	0.00614275	0.00832541	0.00340867	0.00501353	0.0137739	0.00877989	0.00764535	0.018141	0.0405381	0.00614533	0.0538529	0.0302946	0.00565259	0.0105316	0.0107602	0.0471196	0.0095989	0.0121159	0.0441256	0.0109058	0.0160593	0.0137407	0.0158648	0.0101495	0.0114484	0.00430306	0.0118343	0.00445453	0.00660085	0.0118565	0.0191837	0.00756318	0.00886268
31f9e1ec-b24f-4886-95bb-1615fc7cf8a5	0.00989024	0.0237516	0.00370538	0.0146282	0.00833515	0.00971485	0.0130554	0.00540994	0.00958467	0.0186115	0.0141803	0.00867205	0.00459544	0.00698058	0.00935509	0.0139757	0.0114861	0.00989383	0.00588266	0.0097209	0.0127364	0.00850268	0.00799633	0.0134783	0.0637951	0.00601938	0.0632362	0.025709	0.00516264	0.00754708	0.0114281	0.043579	0.00843819	0.0110567	0.0399763	0.0106476	0.0188975	0.017494	0.00404338	0.00746047	0.00633067	0.00623395	0.00295357	0.00771148	0.00589985	0.011408	0.0121744	0.0120135	0.00993959
55c611fc-5116-4497-b50c-9371af7126bd	0.0114199	0.0187141	0.00692501	0.00686821	0.0143028	0.00329899	0.00961698	0.00331134	0.00630251	0.0133629	0.0123481	0.00444687	0.00275431	0.00280501	0.00624422	0.0143586	0.0127538	0.00875677	0.00486782	0.00751806	0.00787967	0.00356845	0.00823042	0.011105	0.0460897	0.00358699	0.0395864	0.0323806	0.00507578	0.00664059	0.00742362	0.0392172	0.0112845	0.00790423	0.0362892	0.0140991	0.0179752	0.0142491	0.00894895	0.00309573	0.00425269	0.0105244	0.00891479	0.00879537	0.00584552	0.012511	0.0113675	0.0127125	0.0131827
34723446-d4e5-4d19-88f5-fe58bb8bbf56	0.0231359	0.0190043	0.00688459	0.011282	0.0135525	0.00419909	0.0172672	0.0122797	0.0170718	0.0131642	0.0169855	0.016904	0.0100395	0.0151115	0.0133587	0.0136916	0.0067498	0.0130295	0.00434395	0.0231449	0.00836782	0.0119953	0.0138205	0.0109212	0.0698937	0.00615328	0.0826337	0.0357626	0.0115564	0.00464105	0.0197987	0.0470406	0.0163207	0.00689226	0.0484785	0.00957036	0.0138444	0.00941504	0.0209367	0.00842088	0.0227127	0.01229	0.0133424	0.00794772	0.0119236	0.0212794	0.0236055	0.00844959	0.0109219
15b2aa4f-60b1-4371-8569-7720c4c583ae	0.00509438	0.0304653	0.00727223	0.0122133	0.0184637	0.00302752	0.0108552	0.00791349	0.00849211	0.00538664	0.0190403	0.00861948	0.00855132	0.0086746	0.0102237	0.00533751	0.0119074	0.0125322	0.00664413	0.00733041	0.0176704	0.00471885	0.012206	0.0191925	0.0419063	0.012744	0.055812	0.0235573	0.00559014	0.00925207	0.0052267	0.0366982	0.00916934	0.0139027	0.0183222	0.0138029	0.0206404	0.0139923	0.0167497	0.00498497	0.00795962	0.00813585	0.00540832	0.00674713	0.00819584	0.0164095	0.00738265	0.0135792	0.0172796
337e1bbc-c497-44a2-b95b-3b95f9ee76eb	0.00519281	0.0178266	0.00854521	0.00864726	0.00994183	0.0103203	0.0122309	0.00460392	0.0103631	0.0103363	0.00526131	0.00947333	0.00618172	0.0115592	0.00616833	0.0124875	0.0100957	0.0184098	0.00582355	0.00684333	0.0126458	0.00528289	0.0152321	0.0133889	0.0425192	0.00460638	0.078686	0.0338477	0.0120649	0.00434599	0.00350572	0.0522307	0.00596673	0.0103995	0.0503793	0.00744173	0.015724	0.0080987	0.0101056	0.00525261	0.00191808	0.00207437	0.00289544	0.00523497	0.00632684	0.0168134	0.00735818	0.00740484	0.0116939
6712d415-910b-49ec-b585-bc61eaa969a0	0.0104011	0.0357985	0.0220413	0.0103508	0.0189861	0.00772315	0.0109443	0.012487	0.0063896	0.0136751	0.0190855	0.017604	0.0100632	0.0126597	0.020876	0.00750127	0.00793804	0.0271065	0.0114845	0.0247519	0.0248498	0.00405414	0.00731822	0.0133016	0.0196573	0.00934301	0.0132701	0.0399381	0.0116703	0.00783954	0.0100479	0.0457998	0.0119456	0.0129719	0.0441906	0.0108806	0.022542	0.0217432	0.0104636	0.0186805	0.0138485	0.0203431	0.0166371	0.00974879	0.0206482	0.0181219	0.0102965	0.00516322	0.0287969
6b28879c-21af-4d10-88fc-c6afa12623e6	0.0154644	0.0301076	0.0120268	0.0126199	0.0167073	0.00609185	0.0144471	0.00767772	0.0152953	0.00808816	0.020867	0.0120935	0.0124517	0.0122922	0.0133144	0.0111496	0.0122497	0.0140758	0.00301757	0.00793641	0.0137057	0.00485159	0.00768258	0.0135422	0.0616282	0.00767713	0.0676971	0.0305459	0.00865125	0.0103461	0.00796911	0.037637	0.00308652	0.0171535	0.0245859	0.00380321	0.0240872	0.0165984	0.0148377	0.00669078	0.00730069	0.00545582	0.00954779	0.00905334	0.0102547	0.0144878	0.00786569	0.0129266	0.024028
b9660239-a64b-48b4-a5fb-3eaf0afa98f1	0.00972473	0.0186087	0.00899769	0.0108433	0.00727368	0.00460118	0.00749148	0.00794664	0.0108011	0.00702338	0.0117809	0.013	0.00620891	0.00151684	0.00766465	0.0109408	0.0206695	0.00805689	0.00376146	0.00835459	0.00778322	0.0050701	0.00928525	0.00614045	0.0606586	0.00641651	0.0705412	0.0343193	0.011583	0.00639537	0.00615361	0.045765	0.00902528	0.00619995	0.046292	0.00656591	0.0107885	0.00798595	0.0050377	0.00469629	0.0137012	0.0125247	0.00810399	0.0122057	0.00187257	0.0106042	0.0158583	0.00750237	0.00638357
09783f91-5c36-4811-8ad8-2ea085589610	0.013402	0.037065	0.00695418	0.0147335	0.0220159	0.00367559	0.00998926	0.00427137	0.00878442	0.0140967	0.0258835	0.00832885	0.00509848	0.00722479	0.0117299	0.0107231	0.00731686	0.0144742	0.00490892	0.00917957	0.0167456	0.011709	0.0109012	0.0168407	0.0407378	0.00674575	0.0378949	0.0231079	0.0079675	0.0151067	0.0128521	0.0357476	0.00671014	0.0184089	0.0271176	0.00906747	0.0267351	0.0190351	0.0137544	0.00712814	0.00708462	0.00882219	0.0131888	0.0081883	0.00688761	0.0195126	0.0120502	0.0145207	0.0149363
110fa4af-cbc6-43d5-9024-9d9d6bfced8a	0.00352116	0.0313054	0.00821812	0.013238	0.0164097	0.0119902	0.0068487	0.00729989	0.0103143	0.00912698	0.01933	0.00997888	0.0054179	0.00560908	0.0137885	0.00658096	0.0112506	0.00755904	0.00613955	0.0064665	0.0124672	0.00886612	0.010375	0.0140857	0.0349392	0.00397138	0.0378968	0.0277877	0.0150449	0.00361951	0.0082254	0.033962	0.0149605	0.0199135	0.0300928	0.0146352	0.0201997	0.0200783	0.0112625	0.00923641	0.00673755	0.0101574	0.0171749	0.00601091	0.00494135	0.0179862	0.0174046	0.0127766	0.0149246
5e1dd960-cf84-4fca-a4b7-6a3093ed09d3	0.00369436	0.0360596	0.0138463	0.0195253	0.0201255	0.00357424	0.0104872	0.00464568	0.00931837	0.0106905	0.0220779	0.0154237	0.0145259	0.0150922	0.0149557	0.00952781	0.0181647	0.0168325	0.0101867	0.0150619	0.0269528	0.00637333	0.0163399	0.0143399	0.0215764	0.00463684	0.0387744	0.0315486	0.0123041	0.0175815	0.00744857	0.0321929	0.0108271	0.0227165	0.0266267	0.00830079	0.0215114	0.0204524	0.0122517	0.00819223	0.00912224	0.0131851	0.00610135	0.0116143	0.0135936	0.0226834	0.0154773	0.0125264	0.0190179
63014267-fbbf-472f-b8af-fad4824e00e7	0.0173036	0.0126354	0.00687535	0.00407523	0.00767457	0.00289078	0.00645202	0.0039215	0.00777746	0.0217799	0.0140388	0.00377376	0.00739563	0.00644093	0.00747105	0.016162	0.0172146	0.00826183	0.0052723	0.0142349	0.0129503	0.0143823	0.00369106	0.0222771	0.0552078	0.00300209	0.0545532	0.0206403	0.0132415	0.0171636	0.0177743	0.0378114	0.0082891	0.00717248	0.0275157	0.00494538	0.0270893	0.00885042	0.00684952	0.00811723	0.00340493	0.00420513	0.0128496	0.00438815	0.00448998	0.00716189	0.00744843	0.0133206	0.0168902
946d5325-d48e-4744-b301-8f00aa9817b6	0.00713677	0.027784	0.0089699	0.0138618	0.018191	0.0124633	0.00260419	0.0070155	0.00968873	0.0148926	0.0262856	0.0190208	0.00836042	0.0120013	0.00707014	0.0210713	0.00561637	0.0149728	0.00776725	0.0191853	0.0118146	0.0231412	0.00950787	0.0314906	0.0791612	0.0110331	0.0994954	0.0262377	0.00572654	0.00887833	0.0100155	0.059815	0.0187826	0.0178578	0.0462192	0.000858473	0.0142568	0.0199363	0.0133405	0.00735667	0.00908946	0.0134157	0.00854459	0.0130502	0.0164376	0.0145016	0.00753692	0.0104647	0.0325413
edd5bc4d-8983-4ba4-914e-0c73e989d7b1	0.0105689	0.0353643	0.00684392	0.00833666	0.0114738	0.0106694	0.0101187	0.00738275	0.00846595	0.0158424	0.0264584	0.0111025	0.00800927	0.0130614	0.0027026	0.00749059	0.00763226	0.00407353	0.0134489	0.00740709	0.0196687	0.00276305	0.0127067	0.0137531	0.0367885	0.0067117	0.0568441	0.0361649	0.00562541	0.00570263	0.00620395	0.0553148	0.00980235	0.0177328	0.0512151	0.0115329	0.0157891	0.0178791	0.0164766	0.00645104	0.0122664	0.00820137	0.017969	0.00653351	0.0100964	0.0221629	0.00966448	0.00746265	0.00637498
11b65055-6fcc-46bd-9545-5beb37c2e80c	0.0141325	0.033485	0.0133758	0.00783865	0.00940276	0.0132088	0.00717156	0.00584766	0.00991089	0.0141287	0.0208429	0.00872511	0.00619562	0.00537143	0.0199105	0.00647334	0.00725093	0.0178488	0.0157357	0.0151682	0.00721635	0.0126544	0.00888194	0.0152089	0.0335036	0.0053773	0.0461376	0.0295793	0.00993553	0.0186895	0.0165156	0.0439093	0.013012	0.0199702	0.0371601	0.0109498	0.0189657	0.0170456	0.00568659	0.0101614	0.014572	0.00374766	0.0122364	0.0121664	0.0101308	0.0145755	0.0136749	0.00843814	0.0215509
f75ef3e5-64f0-44a7-bacc-44e123dbfac2	0.00781043	0.0400702	0.0147765	0.0149803	0.0226065	0.00859323	0.0126917	0.0055715	0.00932898	0.0125128	0.0328643	0.0134914	0.00590719	0.00596633	0.0156468	0.0123393	0.0305545	0.0165997	0.00954338	0.0155255	0.0202538	0.00510241	0.0123374	0.0109825	0.0522142	0.00988728	0.0490568	0.0403676	0.00883552	0.0162588	0.00770038	0.0516444	0.00906319	0.0193334	0.0471922	0.00472322	0.0238464	0.0233706	0.0113854	0.0141468	0.0061054	0.0112861	0.00655996	0.00404464	0.00552986	0.0237139	0.011335	0.0132941	0.0146592
5bc4b527-5102-45ab-bbc1-71a3b21c2c40	0.00834229	0.0186414	0.00536716	0.00410421	0.0199773	0.00464198	0.0146876	0.00562756	0.00931503	0.0209531	0.0158382	0.0084136	0.00713748	0.00334398	0.00617799	0.0109164	0.00837154	0.0167549	0.0106482	0.00928176	0.00689803	0.00454684	0.00935538	0.0122056	0.0233674	0.00492145	0.0332929	0.0373358	0.00312817	0.0181243	0.00739042	0.0440364	0.00610531	0.00953612	0.0450531	0.0128821	0.0172015	0.0144808	0.0146535	0.0125773	0.013122	0.012777	0.0102215	0.00261562	0.00729422	0.0124834	0.0129791	0.010218	0.00799544
c4fefb7a-a60a-4277-bcf5-e8e5595e639b	0.0170465	0.0297945	0.00492334	0.0105488	0.0206955	0.00464602	0.00938197	0.00834487	0.00805809	0.0206733	0.0178672	0.00640968	0.00497633	0.00936576	0.00930047	0.00940843	0.00870846	0.00767449	0.00644429	0.00811771	0.0182128	0.0049242	0.0105272	0.0196191	0.0220752	0.00855163	0.0375908	0.0270162	0.00765551	0.0165853	0.00857838	0.0405021	0.00721388	0.0120405	0.0331311	0.00957928	0.0198112	0.0135763	0.00528328	0.00820503	0.00846745	0.00782085	0.0095544	0.00171635	0.00881188	0.0166429	0.00910269	0.0137852	0.00903393
c2a2b5c2-5246-44bf-8c8a-823b9c8c3ad9	0.00339816	0.0115656	0.00803852	0.0129978	0.0150768	0.0117144	0.0201534	0.0160854	0.0199594	0.00971267	0.00670683	0.00571315	0.0109137	0.011348	0.00687535	0.00612018	0.00878938	0.0166279	0.00802219	0.00740946	0.00126981	0.0025899	0.0157665	0.0213484	0.0602071	0.0180617	0.101493	0.0421816	0.0135707	0.00377397	0.00392531	0.0530111	0.00182976	0.00623179	0.0436375	0.00506945	0.0153654	0.0155207	0.0124081	0.0148268	0.0122856	0.00544823	0.0115345	0.0163608	0.00888021	0.00802959	0.00610424	0.00646306	0.0268371
4dbdfa8e-1411-41c7-a09f-075d5faa4254	0.00820553	0.0298475	0.011363	0.00931983	0.00594536	0.00625338	0.00674091	0.0134465	0.00545451	0.0127759	0.00757581	0.0114277	0.0049809	0.0111425	0.00698746	0.0107924	0.00780317	0.00935962	0.00457448	0.0106342	0.0175196	0.014234	0.0127553	0.00890504	0.0261005	0.00875587	0.0434158	0.035296	0.00668979	0.0049465	0.00624795	0.0492693	0.0100806	0.00714851	0.0537068	0.00509512	0.0109258	0.0146644	0.010346	0.00723869	0.0115029	0.00914559	0.00819591	0.00891839	0.00575613	0.0185064	0.00882727	0.00416845	0.00897984
ba29f102-77f2-4515-b89e-1dcda4b77753	0.00855383	0.0376709	0.0107546	0.0254795	0.0220394	0.0254742	0.00869505	0.00833096	0.0161632	0.00886523	0.0442677	0.0101491	0.00727601	0.0104179	0.0231033	0.0144178	0.0116928	0.0137801	0.0248745	0.0243637	0.0116883	0.0170818	0.00684102	0.0166614	0.0879121	0.0150192	0.0753531	0.0270969	0.0137344	0.0135037	0.0142622	0.0400249	0.00708614	0.0241461	0.0193514	0.0145546	0.0304663	0.0131652	0.0161281	0.0139065	0.00878614	0.0177984	0.0096965	0.0132272	0.0182247	0.0206621	0.00951116	0.0132281	0.0302543
d4c4002c-22c2-4abe-b956-ab9ff66273cc	0.00852441	0.03043	0.0036482	0.00852988	0.00548509	0.00806884	0.00127491	0.0135883	0.0313388	0.0197467	0.00865063	0.0167919	0.0132701	0.027062	0.0101705	0.0196107	0.015222	0.0232158	0.00699253	0.00981569	0.0178588	0.00362609	0.00513817	0.00645199	0.0416999	0.0126601	0.0423194	0.0412957	0.00936624	0.0033884	0.00906318	0.0406385	0.0183839	0.00916671	0.046315	0.00455336	0.0169548	0.0124232	0.026713	0.0105093	0.00209882	0.0153017	0.018249	0.00252228	0.00951775	0.0184755	0.0181401	0.00802492	0.0180277
[truncated: 494 more columns]

## Sheet: Paclitaxel_LDA
CellId	mu_0	mu_1	mu_2	mu_3	mu_4	mu_5	mu_6	mu_7	mu_8	mu_9	mu_10	mu_11	mu_12	mu_13	mu_14	mu_15	mu_16	mu_17	mu_18	mu_19	mu_20	mu_21	mu_22	mu_23	mu_24	mu_25	mu_26	mu_27	mu_28	mu_29	mu_30	mu_31	mu_32	mu_33	mu_34	mu_35	mu_36	mu_37	mu_38	mu_39	mu_40	mu_41	mu_42	mu_43	mu_44	mu_45	mu_46	mu_47	mu_48
abb17ea8-5fb6-4df2-bd8b-ce8a02167865	0.00777222	0.0496105	0.014044	0.0178555	0.0354045	0.0187169	0.0169532	0.0142345	0.0151478	0.0248076	0.0348534	0.0197948	0.0126501	0.0282522	0.00747501	0.00439542	0.0153009	0.0265707	0.0165445	0.0275547	0.0151442	0.019134	0.0163695	0.00846053	0.0284821	0.0113016	0.0790821	0.0132843	0.00967683	0.00849081	0.00716329	0.0531417	0.00594777	0.0290528	0.013398	0.0139076	0.0209613	0.0116419	0.0164741	0.0272696	0.0233465	0.00906072	0.0205778	0.0142933	0.00641737	0.029652	0.0101902	0.0113263	0.0184125
95ad596c-8b1b-43ea-9e6b-d744fdf3411d	0.0106537	0.0489549	0.00851462	0.01201	0.0241521	0.0061083	0.0101424	0.0182209	0.00965047	0.0214418	0.0290785	0.010989	0.00420314	0.00502102	0.0146947	0.00845997	0.0102231	0.0126642	0.0102425	0.00782513	0.0187869	0.0178972	0.00631481	0.0109808	0.0609781	0.0135496	0.040441	0.0314286	0.0176682	0.00957866	0.0143596	0.0339796	0.0107503	0.0288873	0.0338683	0.00386555	0.0271867	0.033698	0.010367	0.0108601	0.0178812	0.0154076	0.0147719	0.00879823	0.0029338	0.0199428	0.0138163	0.0139916	0.00883788
deaadee2-00e2-4154-bb63-f673b9c95f99	0.0301819	0.0372883	0.0100761	0.0115798	0.0151117	0.0223325	0.0209572	0.0248081	0.0373664	0.00553654	0.0436366	0.013088	0.0174493	0.0134014	0.0268823	0.0363274	0.0412122	0.0259757	0.0134207	0.0214227	0.0154236	0.01773	0.00746436	0.00612186	0.131407	0.0131558	0.14753	0.0293936	0.0154827	0.0146184	0.00740951	0.0662994	0.0145505	0.0262119	0.0595161	0.0211804	0.0517906	0.00973243	0.0155609	0.0133766	0.0190887	0.0102542	0.0176609	0.0271017	0.0151816	0.021937	0.0089448	0.0108623	0.0308484
c06e776f-cb3d-48d8-b40b-f5843a543d71	0.0152289	0.0248377	0.00811046	0.0137196	0.017395	0.00902867	0.0144731	0.00572462	0.0195793	0.00877812	0.0196356	0.0122572	0.00479862	0.0134719	0.00769934	0.00948362	0.0238366	0.0204795	0.0027196	0.013431	0.0151134	0.0130595	0.0140435	0.0211886	0.0555151	0.00804477	0.0755858	0.0243572	0.0110366	0.00572922	0.00805979	0.0436413	0.0092282	0.0177279	0.0331762	0.00978643	0.0237465	0.0100544	0.00549186	0.00470195	0.0176093	0.0170898	0.0148177	0.0166412	0.00626414	0.0163714	0.00666359	0.0130973	0.031888
23ddbea1-9021-4e81-a9f9-55600845ab42	0.0251391	0.0264362	0.00514414	0.0141639	0.0172867	0.00710916	0.0183509	0.00681938	0.00606865	0.0106942	0.00782297	0.0190652	0.0060645	0.00854406	0.00896424	0.0140004	0.0114979	0.0132177	0.0116643	0.00893944	0.0197904	0.0134197	0.00968144	0.0107862	0.0344914	0.00379366	0.057918	0.0139001	0.0125836	0.00770575	0.00430433	0.0444276	0.0106778	0.0122985	0.0183531	0.00935964	0.0149996	0.00449314	0.0115134	0.00872667	0.0129667	0.00814864	0.00864257	0.0204828	0.00481779	0.0212488	0.00682882	0.0102738	0.00726688
4d7df031-9fca-4835-85c9-edca13afcbf9	0.023005	0.0334746	0.0112547	0.012425	0.0153887	0.00953789	0.00961356	0.0109937	0.0123671	0.012806	0.0237898	0.0166193	0.0158813	0.0117974	0.0167571	0.00568221	0.00778784	0.0138818	0.000635858	0.0113274	0.0219167	0.00684423	0.00742316	0.0187619	0.0571076	0.0115127	0.0581605	0.0347977	0.013294	0.00689204	0.0126769	0.0379833	0.00380538	0.0225253	0.0301396	0.0101597	0.0317893	0.011927	0.00950591	0.0169424	0.00706067	0.00950947	0.0122039	0.00756897	0.0119262	0.0181695	0.0086332	0.0103991	0.0186585
baf184fa-1e1c-4f25-b96d-8036ecd6f216	0.00784315	0.0289068	0.0123097	0.0111872	0.0134281	0.00707443	0.0153323	0.00866568	0.00988835	0.00911451	0.0201398	0.0144955	0.00446374	0.00686003	0.0155664	0.0160849	0.0250789	0.00694228	0.00450164	0.0142304	0.0142949	0.010187	0.0149094	0.00984025	0.0412696	0.00529135	0.0500653	0.0362912	0.0115588	0.0114679	0.00555608	0.0460035	0.00866037	0.0120573	0.0485599	0.00846882	0.0154508	0.0138183	0.010477	0.00827421	0.0165319	0.0107989	0.0159745	0.00792435	0.00477535	0.0200285	0.0120722	0.0100936	0.0152867
a2b3fd71-c017-4140-8011-9c6b8b2c34a9	0.00920787	0.0188925	0.00787847	0.00587617	0.00943354	0.00973477	0.00531272	0.00347471	0.00659125	0.00440766	0.00639829	0.0130962	0.00189346	0.00587204	0.00763204	0.0110821	0.0132816	0.00410862	0.00681609	0.00850599	0.00983905	0.00702462	0.0142927	0.0150025	0.0505611	0.00837595	0.0686724	0.027187	0.00390428	0.00680032	0.00728387	0.0408648	0.00845332	0.00770248	0.0337605	0.00415433	0.0199088	0.00680632	0.00220929	0.0048236	0.0117695	0.00792268	0.0107085	0.0018182	0.00516071	0.0118104	0.00782701	0.0115862	0.0112677
14c0b3d4-032c-4445-86a1-77f2d5d7e24d	0.013833	0.0320083	0.0144613	0.0208575	0.0195985	0.004164	0.0144061	0.0125131	0.0134776	0.0108555	0.0286721	0.0142164	0.0127303	0.0155488	0.0114292	0.00961588	0.00988734	0.0125474	0.00919001	0.0195263	0.0119528	0.00968527	0.0140262	0.0141766	0.0465935	0.00447159	0.058883	0.0282022	0.0120822	0.0112683	0.0115927	0.041186	0.0094346	0.0203431	0.0314192	0.0121407	0.0179731	0.016777	0.0136639	0.00591111	0.00806423	0.00552766	0.0123202	0.00895725	0.00971515	0.0187568	0.00674312	0.013428	0.0181143
70a92045-2c25-47ce-ae64-f0c9886c6ce3	0.0111353	0.0286072	0.00415475	0.00455357	0.023692	0.0119201	0.0223249	0.0126879	0.00924692	0.0155181	0.0106229	0.029797	0.0115766	0.0235214	0.0143001	0.0147558	0.0129977	0.0163882	0.0100701	0.0112032	0.0215031	0.0120894	0.00165548	0.00661439	0.0398722	0.00910402	0.0668393	0.0548762	0.00838088	0.0139338	0.0169016	0.0634217	0.00887413	0.00747567	0.0659231	0.0153918	0.00674466	0.0162445	0.00790668	0.0105431	0.00600286	0.00719937	0.0117399	0.00676104	0.00441801	0.0115792	0.0113615	0.00974468	0.0271668
72aed65f-32eb-428d-8462-ec22ec0ad5b4	0.0216815	0.0418477	0.0135195	0.0209089	0.0248739	0.00628097	0.0150611	0.00969334	0.00961935	0.0171095	0.028658	0.0116615	0.00300912	0.0188213	0.0200643	0.0124467	0.0158253	0.00853085	0.0238374	0.0110477	0.0223914	0.0100421	0.00829944	0.00753423	0.0498709	0.00830596	0.0435199	0.0385387	0.00715079	0.00872655	0.0101579	0.0492112	0.0119141	0.0190886	0.0490829	0.00810908	0.0219114	0.0267276	0.0119048	0.0182438	0.0157168	0.012249	0.0143025	0.0126094	0.00585512	0.0272037	0.0166124	0.00901509	0.0140389
eac73617-5cea-49d8-bd94-a0280e484626	0.0194634	0.0408823	0.0106684	0.0156189	0.0113092	0.00267172	0.0164593	0.0115666	0.0205801	0.00465436	0.0231837	0.0061524	0.00978431	0.00939373	0.0264888	0.00689909	0.0194387	0.0210016	0.0170508	0.0167191	0.0215039	0.00802574	0.0169619	0.00541049	0.080275	0.013679	0.117489	0.0364538	0.0100148	0.00878386	0.0146365	0.0587699	0.00871347	0.0209259	0.0566887	0.0171642	0.0292324	0.00889168	0.00533029	0.0082749	0.0134032	0.0162758	0.0125249	0.0135085	0.0094487	0.0174515	0.0132205	0.0115754	0.0198983
ac6ac73c-f62d-4d49-9a15-86c8c1b5c5de	0.0227793	0.0532355	0.0285002	0.00912865	0.0265489	0.0171138	0.00423299	0.0186042	0.0218479	0.00563864	0.0450121	0.0188934	0.0169478	0.0290317	0.0286459	0.00896509	0.0133849	0.0188969	0.0122207	0.0348813	0.0343495	0.00349719	0.00623642	0.0146069	0.0811866	0.0155552	0.0914637	0.0404493	0.00917982	0.00581425	0.0171552	0.0569126	0.00857445	0.0289159	0.0730057	0.0239492	0.0316303	0.0144067	0.00557707	0.0163032	0.0190761	0.0126462	0.0129304	0.0133478	0.0120593	0.0265242	0.0115698	0.00938253	0.0288952
3b087911-673b-4271-b4db-441afe944c04	0.0191601	0.0659763	0.0146375	0.0232586	0.0258932	0.0229904	0.0197952	0.00545957	0.0257678	0.0116799	0.0461122	0.0444049	0.0386896	0.019667	0.0291623	0.00810691	0.041652	0.0117166	0.0219185	0.0189215	0.0373332	0.0357424	0.0236988	0.00712546	0.0835941	0.0211156	0.102916	0.0398679	0.0171831	0.0187743	0.00920751	0.0735537	0.00424949	0.0440684	0.0673606	0.0071303	0.0337676	0.0140834	0.0121813	0.0232476	0.0173757	0.0388286	0.0133771	0.0183622	0.00882031	0.0371785	0.0203618	0.012489	0.0198794
58e12a13-59e8-4679-a4bb-71f64eacc9fb	0.0232454	0.0375277	0.0139713	0.0148342	0.0238661	0.0132523	0.0187941	0.0131881	0.0193049	0.01544	0.039653	0.0148444	0.0086869	0.0179292	0.012988	0.00933815	0.0104679	0.00806882	0.0109515	0.0225733	0.0174687	0.00962383	0.0131229	0.0175765	0.0801593	0.00609127	0.0553144	0.0288959	0.0103608	0.00364844	0.0163361	0.0466574	0.0137954	0.0241668	0.0376914	0.0117027	0.0319196	0.016664	0.00814288	0.0181691	0.0192696	0.00768187	0.0195272	0.0135398	0.0212858	0.0167501	0.00828674	0.0202651	0.0200694
82ebc108-66e9-4b79-8de0-b5260680f272	0.0092978	0.0501805	0.0070701	0.0156576	0.019204	0.00799512	0.00895448	0.00441251	0.0122928	0.00838256	0.0343464	0.0108475	0.00376761	0.00392906	0.0168319	0.0110686	0.0205837	0.0120656	0.00780587	0.0122667	0.0151173	0.00765321	0.0158788	0.0179564	0.0657684	0.0137325	0.0684013	0.028598	0.00770762	0.00871851	0.00828711	0.0476469	0.0129905	0.0271257	0.0410915	0.0131359	0.0297358	0.0230191	0.017225	0.0116356	0.0148029	0.0103959	0.0191533	0.00770102	0.0169708	0.020665	0.00760839	0.0125891	0.0133916
308a0d09-e6e7-4d0c-aa9e-e4189c2b4286	0.0140739	0.017866	0.0119112	0.031544	0.0100996	0.00820459	0.0133126	0.0115646	0.0177705	0.0240983	0.0275735	0.0134012	0.0151082	0.0261204	0.00855836	0.0234849	0.0165917	0.0250094	0.00934248	0.0341719	0.0205472	0.0196513	0.0225393	0.0124586	0.108587	0.0200644	0.141324	0.0462037	0.0274629	0.0039265	0.00886677	0.058154	0.0206331	0.0108213	0.0548409	0.00983216	0.0238999	0.0105302	0.00351553	0.00832638	0.0116695	0.00855967	0.0108684	0.0190249	0.0134619	0.0372943	0.0232077	0.0108848	0.0158916
22a8b6ea-f222-4552-88a0-a5708174b1ba	0.0170843	0.0149704	0.00810733	0.0119856	0.0197488	0.0158763	0.00792866	0.0130145	0.0113358	0.0171973	0.0124374	0.0128068	0.00748541	0.00976226	0.0188625	0.0191519	0.0181356	0.00290139	0.00869433	0.0149655	0.0196239	0.0092022	0.00613389	0.0212098	0.057557	0.0139698	0.0762859	0.0309913	0.00718376	0.0118691	0.0169759	0.0419607	0.0194249	0.00432168	0.0310904	0.016903	0.0104359	0.0176176	0.0199445	0.0100956	0.00861017	0.0164616	0.00537366	0.0169843	0.00982078	0.0176192	0.00940153	0.00949789	0.0248385
8b51cfa0-b62c-41ed-9975-5e01829777d8	0.0119539	0.0314189	0.0103487	0.0166498	0.0198052	0.0117892	0.0264042	0.0183565	0.0149161	0.0156349	0.0145613	0.0211115	0.0131313	0.0358382	0.00593968	0.0180106	0.0250993	0.0168804	0.013142	0.020561	0.016345	0.0228762	0.0132456	0.0136955	0.0702225	0.010468	0.0991844	0.0564804	0.0176891	0.0212721	0.0184619	0.0676458	0.0130914	0.0128216	0.0719523	0.0197839	0.0126075	0.0178722	0.0123247	0.0220484	0.0131666	0.00270454	0.0144844	0.0159058	0.00617774	0.0174553	0.01463	0.0066087	0.02924
ebc1f449-5796-4318-84e3-b8b44fbd3aa6	0.0386362	0.0204031	0.0119299	0.0291504	0.0110555	0.0175996	0.0166207	0.0109811	0.00692368	0.0226956	0.0318719	0.019711	0.00405132	0.017988	0.00964224	0.0198924	0.0237274	0.00870504	0.00727755	0.0267606	0.0158385	0.0134057	0.0115653	0.0124491	0.132437	0.0172695	0.141882	0.0413224	0.00434321	0.0113163	0.011843	0.0590229	0.0100735	0.0159902	0.0524996	0.00890697	0.0272573	0.0121569	0.0104778	0.0184646	0.0214963	0.0151225	0.0060344	0.0189882	0.0146359	0.0169212	0.0110376	0.0148306	0.0160775
43087429-3c3a-45d0-ac17-5e169b337a19	0.0217033	0.0296795	0.0113798	0.0129822	0.0172094	0.00706278	0.0101603	0.0119365	0.00535999	0.0175733	0.021573	0.0113186	0.0100697	0.00725856	0.0144895	0.0107985	0.00751848	0.0174699	0.00805058	0.0145519	0.0126796	0.00997575	0.00553491	0.0136276	0.0447663	0.00587151	0.040177	0.0359035	0.00825695	0.0152285	0.00959285	0.0473159	0.00917208	0.0117708	0.0483981	0.00363268	0.0153072	0.0192351	0.00781109	0.00863437	0.0125986	0.00565332	0.0149243	0.00544218	0.00354301	0.0189958	0.015217	0.00900115	0.0147444
e5a7805e-64b8-4cb0-834e-1e0d95fdc57e	0.0177062	0.0352829	0.0133376	0.0208314	0.0332032	0.0144755	0.0227713	0.0118097	0.0173978	0.0180789	0.032117	0.0288508	0.0114463	0.0138073	0.0328983	0.02719	0.0283641	0.026602	0.00688476	0.0237481	0.0171215	0.0145321	0.0100172	0.0132508	0.0327271	0.00678283	0.0426922	0.0512729	0.0255124	0.00955882	0.00955804	0.0510992	0.00536679	0.0158647	0.0685883	0.0142583	0.0229779	0.0128598	0.0225162	0.0147503	0.0130492	0.0167233	0.0166471	0.0249817	0.0219519	0.0339607	0.0133381	0.0152447	0.0306163
e8ff5400-b782-45b6-bd5f-565302c14fcc	0.0144376	0.0153641	0.00324982	0.0100075	0.0117399	0.00812094	0.0128209	0.00543749	0.00967862	0.00546992	0.00999561	0.0113419	0.00871738	0.00721626	0.00681959	0.0102885	0.00972	0.0153999	0.00705778	0.00746546	0.00392367	0.00692711	0.0127733	0.0139604	0.0449611	0.00710251	0.0542134	0.0311261	0.0127109	0.00332047	0.00292477	0.0354116	0.0117916	0.0109849	0.0313059	0.0097834	0.0136548	0.0148672	0.00648017	0.00321653	0.00649151	0.0065251	0.00851524	0.00423608	0.00555075	0.0169894	0.0124665	0.0125811	0.0150056
05b1e434-75ab-44d1-a4b9-045a5ce61fe3	0.0155214	0.0289655	0.00980273	0.00644127	0.0134388	0.00638818	0.0102243	0.00649558	0.0121379	0.0127747	0.0235346	0.0127441	0.00685527	0.0168154	0.018852	0.00676261	0.018709	0.0291495	0.0128026	0.0146293	0.0124813	0.0037752	0.014571	0.0165457	0.0375635	0.00382146	0.0581644	0.0395385	0.0158058	0.0119684	0.00648432	0.0436731	0.0123522	0.0170198	0.0395793	0.0104766	0.0234255	0.0141619	0.0103045	0.00995648	0.00948699	0.00603392	0.00836705	0.016145	0.0124127	0.0206121	0.00645616	0.0129568	0.0188913
8523c615-c0fc-49d8-b9c7-95ef8d139c59	0.0149078	0.0220787	0.00382845	0.0108071	0.00440673	0.00603602	0.00797564	0.02314	0.0203671	0.00749192	0.0071746	0.0200215	0.0103683	0.00823447	0.012357	0.0210643	0.0203251	0.00917823	0.00806534	0.00441966	0.00973448	0.004271	0.0140932	0.00820614	0.0731642	0.00733691	0.0833046	0.0409179	0.00500691	0.0123415	0.00290247	0.0511836	0.0124367	0.00270385	0.0512859	0.0156761	0.00939637	0.00575983	0.0107105	0.0117302	0.0097093	0.00331961	0.00830608	0.0139126	0.00786082	0.0198927	0.0140116	0.000998081	0.00637963
69b0840c-dcc8-43ed-b5a2-2859b86aa04e	0.0286529	0.0132066	0.0153705	0.0261621	0.00966174	0.0129868	0.0185754	0.012288	0.0138741	0.0154298	0.023549	0.014376	0.013846	0.00932666	0.0150124	0.00739013	0.0171873	0.0198929	0.00627732	0.00366039	0.0119849	0.00914623	0.00738056	0.0175513	0.0955825	0.00603737	0.109804	0.0294831	0.00681273	0.0117396	0.0144766	0.0572455	0.0114029	0.0116722	0.0446823	0.011122	0.0217802	0.00735689	0.00847659	0.00882742	0.010151	0.0164903	0.00649017	0.0137999	0.0185101	0.0238377	0.0122381	0.00768236	0.0130442
50f355f3-0211-4613-bb79-2b12f9c15b3a	0.0146413	0.0108066	0.0128684	0.0125521	0.00490085	0.0123155	0.00897868	0.00777997	0.00837005	0.0030898	0.0189447	0.0148847	0.00457224	0.00392157	0.0128448	0.00806946	0.00294066	0.00934286	0.00865777	0.00482477	0.0124101	0.0114114	0.00678603	0.0218353	0.0843225	0.0150916	0.109727	0.0290693	0.0156714	0.0121088	0.00367558	0.0498287	0.00877438	0.0106406	0.0317891	0.012826	0.0179886	0.00394854	0.00724883	0.00556471	0.00281878	0.0193565	0.00544763	0.0119385	0.0107645	0.0111864	0.00596025	0.0123373	0.019531
0060a424-b9fc-4126-8b5c-2867d55b56f4	0.0131	0.0345837	0.0104237	0.0126546	0.0193668	0.0038689	0.00812345	0.00914418	0.0145679	0.0142121	0.0245734	0.0101026	0.00896829	0.00311563	0.0142494	0.00749136	0.0187006	0.0115839	0.0117033	0.010434	0.0146287	0.00570885	0.00947713	0.0169547	0.0430065	0.00915819	0.0401077	0.0296219	0.0041214	0.0132036	0.00925407	0.0396471	0.0132339	0.0156664	0.0351368	0.0059695	0.0265173	0.0207596	0.013896	0.0118368	0.0129419	0.00901484	0.01551	0.00835994	0.00678439	0.0165689	0.0115132	0.0125188	0.011934
858f8e41-0b91-4101-8971-8a028c2590c8	0.0113229	0.0269132	0.0142033	0.0127608	0.0169459	0.0136269	0.0124164	0.00733939	0.0158839	0.010469	0.0148701	0.0114288	0.0117444	0.00888187	0.0102833	0.0200259	0.00946197	0.00556624	0.00670038	0.0130218	0.0146033	0.0140378	0.00641787	0.0230397	0.0524099	0.00999673	0.072572	0.0333684	0.00883116	0.0137536	0.0174305	0.0470002	0.0103016	0.0130127	0.0364612	0.00850785	0.0148106	0.0107129	0.00670691	0.00270483	0.0191999	0.0109641	0.0153306	0.0150124	0.00471278	0.0146346	0.00659929	0.014494	0.0149182
e5e2fb9c-dc1b-45af-954f-51336b9c0410	0.00629977	0.0250924	0.00714622	0.0115877	0.0124764	0.00518361	0.00997993	0.00844988	0.0133468	0.0132263	0.0151538	0.00981842	0.00428618	0.00744817	0.0145257	0.0130552	0.0104272	0.0138488	0.0119757	0.00891127	0.0163849	0.00427473	0.00922866	0.00879509	0.0204488	0.0046128	0.0416854	0.0400482	0.00869123	0.00902659	0.00837059	0.0541127	0.00253127	0.0138835	0.0577665	0.00829895	0.015127	0.00902244	0.00979134	0.0220757	0.00708276	0.00490436	0.00466506	0.00477638	0.00163937	0.0185751	0.015826	0.00990678	0.00938712
708e1b39-208b-4dba-9223-269a4941b6ae	0.0253989	0.0298873	0.00490114	0.0179626	0.0250948	0.00889183	0.00597715	0.00951979	0.0164128	0.0174885	0.0336287	0.0170625	0.0073976	0.00873729	0.0124317	0.00817807	0.00777474	0.0114801	0.00263473	0.0197444	0.0147034	0.0168772	0.0113372	0.0179657	0.0876206	0.00565126	0.0665308	0.0261752	0.00720536	0.00906037	0.0173095	0.0421293	0.00942421	0.0156608	0.0376793	0.00869973	0.0257353	0.0177319	0.0111691	0.00755923	0.0153407	0.0170486	0.0132669	0.0134191	0.00391826	0.0149514	0.0150076	0.013374	0.0165807
404db88b-f087-4c92-9ab6-07e1fe53773d	0.00637775	0.0323832	0.0141288	0.0182691	0.0185339	0.0143867	0.0221272	0.00480143	0.01123	0.0172437	0.0304977	0.0156001	0.0175631	0.0146496	0.0102192	0.00881383	0.0154196	0.0181079	0.00866659	0.0203108	0.0152323	0.0100828	0.0114787	0.0160772	0.0931842	0.0121075	0.0962423	0.0385593	0.0154679	0.00919698	0.0209249	0.0673187	0.0143872	0.0221142	0.0578097	0.00745952	0.0221853	0.0178156	0.0134688	0.019425	0.0141342	0.0123815	0.0105104	0.0170682	0.0108552	0.0187421	0.0113039	0.0122115	0.0105988
9e88931b-6464-41f2-bb85-4bb1b37ab463	0.00999571	0.0291456	0.0117285	0.0137729	0.023838	0.0129032	0.0123051	0.00899	0.00481459	0.0142991	0.0150861	0.00965777	0.0103113	0.00816863	0.0172156	0.00396377	0.0153717	0.00672633	0.00746937	0.0107775	0.016196	0.00880978	0.0101488	0.0240517	0.0509306	0.0158878	0.0912714	0.0288044	0.0113328	0.00887215	0.00650906	0.0628687	0.00328091	0.0229141	0.0505748	0.0139708	0.0243005	0.00839564	0.0147082	0.0201088	0.00681437	0.0211252	0.0154834	0.00742215	0.0137186	0.0200222	0.0165549	0.0152348	0.00810969
9454acc9-be5f-4a60-9fa4-26d1a60de205	0.00998624	0.0408196	0.00577486	0.0112062	0.0254257	0.0113777	0.0217926	0.0269829	0.00862986	0.0169483	0.0322815	0.0237104	0.0125364	0.0158278	0.0271889	0.0203374	0.0124275	0.00926596	0.0281518	0.0178997	0.0200741	0.0111932	0.0159715	0.0273273	0.0610748	0.0092489	0.0872679	0.0121946	0.0150414	0.00928959	0.0225261	0.0550324	0.0145314	0.0235888	0.0254949	0.00429369	0.012232	0.0195539	0.0179177	0.0218331	0.0168021	0.014303	0.00782833	0.0460594	0.0178462	0.0301062	0.00510765	0.0059508	0.0193197
8ad4b24d-9254-4f23-a2f1-9cd2e341ee7b	0.0208599	0.0308339	0.0111564	0.0200162	0.00780947	0.0135028	0.0131283	0.00341519	0.00739438	0.0110046	0.0265695	0.00996241	0.00700126	0.00702164	0.00940845	0.00560619	0.0129725	0.0113883	0.00558309	0.0157523	0.0121682	0.0100408	0.0110251	0.00660302	0.0768261	0.00441311	0.0924183	0.0321344	0.0136311	0.0169644	0.00680251	0.0544207	0.0158664	0.0195416	0.0508568	0.014025	0.0217308	0.00975426	0.00929219	0.00892927	0.0254324	0.00874354	0.0206234	0.00966679	0.0116574	0.0268761	0.00927494	0.00719487	0.0135796
543f3d05-a1eb-4a3f-9d14-3b948d9f4677	0.0164982	0.0111068	0.0129064	0.00840269	0.0105777	0.0122785	0.00877736	0.00659849	0.0113557	0.0164772	0.0165878	0.00944106	0.00901847	0.0137763	0.00404812	0.0171077	0.00690877	0.0110817	0.00431571	0.0121461	0.0129904	0.0140316	0.00862754	0.0206523	0.0847258	0.00321185	0.0965735	0.0358526	0.0109316	0.0154231	0.0069721	0.0559045	0.00674998	0.0101121	0.0550441	0.00801091	0.00987384	0.017923	0.0052695	0.0116412	0.00665318	0.00883992	0.00882146	0.00703316	0.00639611	0.0177479	0.0118677	0.00824158	0.0168997
69a1afd3-80ae-4fae-97f1-7372fe4a2c3d	0.0179017	0.0218262	0.00345098	0.0117413	0.0178351	0.00795629	0.00371586	0.00488546	0.0153806	0.0162923	0.0113296	0.00477256	0.00363611	0.00585762	0.0112128	0.00367173	0.0132728	0.0192039	0.0118711	0.00515354	0.00433879	0.0076896	0.0048782	0.00675321	0.063503	0.00473956	0.0533246	0.0346535	0.0113247	0.0161838	0.00981957	0.0552177	0.0173937	0.0120317	0.0529643	0.0060464	0.0114496	0.0152702	0.00601204	0.0139939	0.0154631	0.00433486	0.00848919	0.0117549	0.016202	0.0103888	0.0114387	0.00550368	0.01076
5dc37bac-d536-4091-850a-7a97031ef93d	0.0257652	0.0299372	0.00960548	0.0554535	0.0210471	0.0232655	0.0191003	0.0215089	0.0145194	0.0167933	0.047717	0.00937637	0.00903729	0.0306484	0.0118676	0.018267	0.0134844	0.0156862	0.00887138	0.0264378	0.0234266	0.00999009	0.00825578	0.0109668	0.132001	0.0150365	0.144191	0.0385814	0.0241566	0.011573	0.0175637	0.0523828	0.0147359	0.0203561	0.0482359	0.0209688	0.0469064	0.00765933	0.00884131	0.0123238	0.0328593	0.0151465	0.0143573	0.0112566	0.027554	0.0311079	0.0212214	0.0102689	0.00942488
0c8773b8-67a7-4c40-ad2f-3feaab1977d3	0.00673878	0.0214261	0.0087249	0.00751094	0.00745693	0.00403454	0.0055966	0.00203873	0.0121234	0.0164645	0.0104065	0.00991971	0.00659203	0.0107688	0.00344635	0.0140126	0.0111232	0.00568248	0.00655635	0.0047933	0.00559942	0.00838888	0.0105079	0.0125936	0.0314244	0.00421706	0.043511	0.0345126	0.00378858	0.00955486	0.00967197	0.0466984	0.00834827	0.00896444	0.0434975	0.0114603	0.0158222	0.0143199	0.00868717	0.00857558	0.0127543	0.00942183	0.0060321	0.00797057	0.0104824	0.012961	0.0104465	0.00538254	0.00346032
db66598f-e7b1-4621-a82f-3fa59869ab67	0.0102058	0.0276451	0.0107865	0.0178225	0.0122505	0.00643301	0.00915559	0.00665271	0.020212	0.00867245	0.0197906	0.0137235	0.0106999	0.00424741	0.014346	0.00822229	0.0144418	0.0129063	0.0108604	0.0129501	0.013011	0.00089122	0.00378265	0.0140303	0.051649	0.00668415	0.0813515	0.0370067	0.00883112	0.00572087	0.00836085	0.0611463	0.0106968	0.0180615	0.0554275	0.00398605	0.0160042	0.0124746	0.0112666	0.00948051	0.00286355	0.00418205	0.00660056	0.00421917	0.00899915	0.017207	0.0156788	0.011023	0.00644302
bc3f2b92-8fce-4ea7-ac29-77dcb4dada51	0.0123368	0.0360564	0.00711572	0.013563	0.021727	0.00880538	0.0121481	0.0060251	0.0106156	0.0100494	0.027629	0.0141146	0.00609779	0.0132891	0.0120635	0.0057534	0.0112236	0.0133253	0.00751723	0.0118812	0.0176986	0.00447438	0.00994998	0.017649	0.0486635	0.00902102	0.0621325	0.0292834	0.00759018	0.0106107	0.0114948	0.0483399	0.0109177	0.0168852	0.0446301	0.00576452	0.0207813	0.0201528	0.0153259	0.00771372	0.00735912	0.0127123	0.0129922	0.00771826	0.00921134	0.0193672	0.0144496	0.0112319	0.0175323
34d24cd6-ee4e-467b-b618-e995e03d1017	0.00628145	0.0194268	0.00461047	0.00578708	0.0116649	0.00564448	0.0166402	0.00829721	0.00719876	0.00320349	0.00582565	0.00958714	0.00719465	0.00427668	0.0111687	0.00709239	0.0148024	0.00717282	0.00535995	0.00456301	0.0125161	0.00247746	0.00622643	0.0139876	0.0517852	0.00425527	0.0648726	0.022201	0.00766689	0.00274089	0.00909379	0.0412976	0.00786382	0.00731883	0.0343016	0.0030665	0.0251803	0.016991	0.0112235	0.00383895	0.00417151	0.00349312	0.00528795	0.00811349	0.00848974	0.00965139	0.0148116	0.0100047	0.0168505
9916a43d-ef6b-4553-88ff-eeeb74a90070	0.0153222	0.0404418	0.0202117	0.0130194	0.01885	0.00496082	0.0124716	0.0134923	0.010788	0.0143141	0.0279398	0.00739258	0.0100496	0.0149529	0.0166198	0.00889027	0.00653233	0.0152953	0.0135175	0.0208239	0.0222597	0.00727271	0.0100096	0.0139317	0.0182232	0.00834728	0.0235047	0.0365001	0.0141869	0.0138464	0.00835621	0.0424649	0.0115782	0.019891	0.0363673	0.00208848	0.0146933	0.0248857	0.0119256	0.0149632	0.0131099	0.00518337	0.0133753	0.00367072	0.00629107	0.0218434	0.012419	0.00701626	0.0185824
1ac4ac0a-4bd8-43df-84bd-f09ce0015b04	0.00832524	0.0198662	0.0161783	0.0168498	0.0158093	0.0118137	0.0248167	0.011948	0.0105666	0.0219748	0.00917235	0.0280445	0.0126761	0.0273403	0.0158969	0.0237759	0.00831995	0.0175715	0.0082103	0.00742676	0.0398869	0.0111537	0.0119254	0.00621217	0.0531794	0.00152726	0.0779896	0.049083	0.0119793	0.00477315	0.00644658	0.0647882	0.0216739	0.00670962	0.0676973	0.0117453	0.0125106	0.015026	0.0203633	0.00560675	0.00606507	0.00821258	0.00894045	0.0109272	0.00678001	0.0363931	0.00723327	0.00221895	0.00894273
cad1cb50-07fd-49e0-8591-5ab7cadf3390	0.00563378	0.0352333	0.0139558	0.0220443	0.0139313	0.00787662	0.0266487	0.00938735	0.0119219	0.0137917	0.0153636	0.00490991	0.0189676	0.0118151	0.0160711	0.00969416	0.023243	0.0235663	0.00797545	0.0160331	0.027558	0.00946059	0.0115369	0.00284899	0.0343299	0.00624348	0.0509151	0.0375163	0.0158995	0.013883	0.00707578	0.0492146	0.0102639	0.013436	0.0596382	0.0102215	0.0169109	0.0268171	0.0089018	0.00803691	0.0114559	0.00886406	0.0115386	0.00839886	0.0112043	0.0270714	0.0129831	0.00727537	0.0275621
bf8884e4-0d74-4fff-a2c3-3dd0a5f02aef	0.0162393	0.0212856	0.00571421	0.00648367	0.00593635	0.00182393	0.00458263	0.0120837	0.00691643	0.016475	0.00808052	0.0110825	0.00896298	0.00993372	0.0117511	0.00763015	0.00956433	0.0162381	0.00298655	0.00408912	0.0133257	0.00699958	0.0144228	0.0125727	0.0416822	0.00213814	0.0576114	0.039823	0.00997771	0.00974209	0.00461896	0.042091	0.00516717	0.00204397	0.0418894	0.00236492	0.0166076	0.0118471	0.00592282	0.010573	0.0109156	0.0166451	0.00474276	0.00846019	0.00945371	0.0157273	0.00542676	0.00284815	0.00594002
eb3e8b17-ee34-43fc-a753-3a084ea7340f	0.00770273	0.0564903	0.0166253	0.0276553	0.0189253	0.021838	0.0157443	0.00724094	0.00768443	0.015371	0.0409281	0.0241172	0.0191176	0.0221803	0.0224299	0.0259685	0.0148655	0.0216897	0.0250372	0.0137229	0.0505155	0.0244759	0.0142789	0.0141624	0.0349738	0.012605	0.0252443	0.0300014	0.0123717	0.0195445	0.0174912	0.0414649	0.0139279	0.0391412	0.0321302	0.00953908	0.0258465	0.0219133	0.0244445	0.0229091	0.00802127	0.00869219	0.011426	0.0172592	0.0274874	0.0289852	0.0162618	0.00925534	0.0384757
d1f83149-a1e0-4fde-bbb4-b435000823bc	0.0265799	0.0260804	0.00441946	0.00611945	0.020699	0.0183774	0.0169952	0.0247914	0.0161684	0.0108648	0.0117578	0.0163115	0.00876986	0.0111333	0.0132246	0.00896908	0.015561	0.0206254	0.0122222	0.019367	0.0120141	0.0149045	0.00571436	0.00558433	0.0676053	0.00692594	0.112758	0.032826	0.024142	0.00706096	0.00653847	0.0737892	0.0192684	0.0223697	0.0700625	0.00926646	0.00970535	0.0091126	0.0243326	0.0233876	0.0165365	0.0070519	0.0126982	0.0412635	0.00883031	0.0101308	0.0151979	0.00990196	0.0152755
47e476ef-e176-4742-b320-d786d87d8788	0.00919735	0.0391121	0.0163126	0.014898	0.0212249	0.0135312	0.00892359	0.0110981	0.0217267	0.00854358	0.0295074	0.0192084	0.0112422	0.0238463	0.0154092	0.00745088	0.011853	0.0258031	0.00973913	0.0168386	0.0199233	0.0064166	0.0149804	0.0136631	0.0511729	0.00729106	0.0698756	0.0379356	0.0160261	0.0080355	0.00985733	0.047977	0.0170686	0.0208696	0.0469492	0.00901753	0.0182387	0.0152962	0.00965918	0.01106	0.0131871	0.0124901	0.0157032	0.00776497	0.011116	0.0240538	0.0119354	0.0176322	0.029057
050081ad-1566-4a89-b99e-1f55cf33e5bf	0.00785358	0.0227326	0.00523789	0.0103385	0.012453	0.0083271	0.0045205	0.00563936	0.00552123	0.0164758	0.018227	0.0178057	0.00594785	0.00851573	0.00950133	0.0124549	0.00583449	0.0160111	0.00221084	0.0211935	0.00604642	0.0068919	0.0082766	0.0060767	0.0614396	0.00514372	0.0585853	0.0391985	0.00846974	0.00760689	0.00569163	0.0483692	0.00436026	0.00915403	0.0491352	0.00662432	0.0208913	0.0116708	0.0108232	0.00985371	0.0130503	0.0140032	0.0103218	0.00471358	0.0155392	0.0198584	0.013402	0.00749024	0.00938166
94e44857-12e9-477c-b594-d84a1a428edd	0.0122256	0.0273271	0.0119488	0.0131435	0.0122732	0.0112012	0.00974971	0.0179423	0.00794579	0.0149808	0.00926059	0.0267047	0.0112575	0.0236476	0.00364079	0.0122862	0.0330495	0.0147368	0.0113798	0.00876356	0.021859	0.00380205	0.0130753	0.0118517	0.053152	0.0120357	0.0757412	0.0445663	0.00795502	0.00762959	0.0087666	0.0432457	0.00898559	0.00641631	0.0413977	0.0101111	0.0192399	0.0122741	0.013899	0.0119749	0.0124861	0.00570019	0.00757533	0.0086995	0.0181192	0.0239482	0.00642888	0.00850077	0.0160792
e09268ba-e3e1-4a31-8f17-453ce9f9dd40	0.0207688	0.011989	0.00899709	0.00913916	0.0147257	0.00992505	0.00508776	0.00246388	0.01642	0.0294639	0.0188607	0.0170193	0.00930854	0.02227	0.0134175	0.0178562	0.0105499	0.0198955	0.00297762	0.0037285	0.0208108	0.00895015	0.016095	0.0216228	0.0955711	0.00314163	0.115971	0.0383125	0.0133145	0.017658	0.00941222	0.0502837	0.0136697	0.00849189	0.0438311	0.0101992	0.0209551	0.0134936	0.00338999	0.00547923	0.00846888	0.0082438	0.00409093	0.0101826	0.0178983	0.0315745	0.00962838	0.00354891	0.0160685
357a371a-1251-4964-a2e8-dcfb76f47e57	0.0156764	0.0198535	0.0153492	0.0106782	0.0099322	0.012192	0.0117717	0.0121688	0.0168915	0.0139656	0.0146829	0.0134509	0.00323279	0.0152277	0.0172566	0.0172885	0.0204379	0.013855	0.0138604	0.0141362	0.00714363	0.00394545	0.0105308	0.0125204	0.0573253	0.0069982	0.0833949	0.0340486	0.012788	0.0147223	0.00267136	0.0553881	0.0103071	0.0108023	0.0546596	0.0216155	0.01302	0.0103864	0.00621703	0.0164898	0.00572453	0.00573566	0.0035333	0.00920342	0.0110927	0.0183305	0.00850121	0.00914	0.0218171
f47e8193-2edf-4b2a-917e-1d16a946143d	0.0150964	0.0254669	0.0134247	0.0155029	0.0110078	0.00717304	0.0132195	0.0153444	0.0170279	0.0105645	0.00615753	0.011474	0.00893761	0.00842094	0.0276726	0.0154836	0.0205734	0.0256458	0.0131291	0.0100524	0.0250142	0.00779955	0.0244713	0.0097808	0.0535143	0.0122282	0.0981234	0.0313372	0.0321088	0.0084014	0.0060081	0.0602392	0.0168154	0.0101578	0.0724605	0.0142999	0.0252848	0.00872176	0.0187927	0.0157595	0.0116359	0.0112538	0.00624954	0.0346244	0.00444391	0.0290106	0.0112263	0.00622624	0.027063
2c6ea1c5-46ca-4ec0-bfd2-8e330abaca85	0.00996674	0.0376568	0.0273242	0.0103199	0.0214501	0.011464	0.028859	0.00575209	0.0143109	0.0147104	0.0280813	0.020617	0.0287421	0.0242046	0.0272001	0.0236965	0.0405951	0.0228116	0.0171576	0.0210849	0.0374469	0.0255667	0.023305	0.0228692	0.0718741	0.0229116	0.10235	0.0383867	0.0362448	0.0139227	0.0091248	0.0606571	0.0138765	0.0172937	0.0584459	0.00566141	0.0202278	0.0139443	0.00691623	0.0210706	0.0210729	0.00771528	0.0141465	0.0273547	0.0150131	0.0238143	0.0183519	0.0122536	0.0242159
d4500431-8f67-4024-afc2-c9c2142447f4	0.0139207	0.0397716	0.00852583	0.0116247	0.0229008	0.00635042	0.00653126	0.00803184	0.0103701	0.00445148	0.0289935	0.0108875	0.00820544	0.0101794	0.0176724	0.0119129	0.0137805	0.00950915	0.00851935	0.0144221	0.0190682	0.00485859	0.0107603	0.0228896	0.0496995	0.00932888	0.0767035	0.0256794	0.00762779	0.0114632	0.0076975	0.0505535	0.00638455	0.0209674	0.0383348	0.00583967	0.030703	0.0150463	0.0119206	0.00731737	0.00993309	0.0118041	0.00654886	0.0105991	0.0148175	0.0192087	0.0102277	0.0126543	0.0189974
5d503b11-24b2-46c8-ba97-5a184aac098e	0.0152684	0.0276497	0.0111507	0.0103281	0.00532681	0.0257735	0.0113031	0.010564	0.0109091	0.0178313	0.0104213	0.0554394	0.0077774	0.023288	0.00963091	0.0143851	0.0181016	0.00998157	0.0140378	0.0186664	0.0197378	0.0216823	0.0123975	0.00868323	0.0871117	0.0146787	0.100084	0.04885	0.0122673	0.0222651	0.0154973	0.0581225	0.0215322	0.00409232	0.0588967	0.0105851	0.00585545	0.00692267	0.0100343	0.0168075	0.0180427	0.00825739	0.0226769	0.0116798	0.0425443	0.0333733	0.00966581	0.00893876	0.00557527
ac0540e4-7e9c-47c6-bc6a-9cf210958139	0.011974	0.0253322	0.0138405	0.0127014	0.015151	0.00954049	0.0150071	0.000722562	0.0165385	0.006644	0.0191476	0.0168781	0.00349558	0.0107235	0.0116577	0.0113316	0.0181467	0.0133597	0.00789825	0.0163327	0.0162376	0.00468991	0.00942099	0.0115628	0.0652845	0.00856746	0.0878794	0.0331748	0.0106443	0.00776147	0.00558864	0.0587835	0.00574549	0.0177533	0.0557441	0.00989012	0.0181359	0.0102844	0.010746	0.0196265	0.00566014	0.0121121	0.00613677	0.00405687	0.010631	0.0204867	0.0214139	0.0122949	0.0244959
a7eceb24-f3c2-40fc-beb6-62c89c7dc909	0.00530918	0.0228947	0.0140306	0.00783953	0.0181081	0.019517	0.011055	0.00833948	0.0212647	0.0224083	0.0260423	0.0128286	0.0131589	0.0123036	0.0124544	0.0151295	0.0104823	0.0280189	0.0123887	0.0247324	0.0196828	0.012298	0.0120404	0.0141337	0.0681094	0.00451048	0.0935908	0.0416633	0.00760465	0.0229625	0.0130133	0.0587312	0.0158965	0.0134248	0.0480855	0.00360958	0.0174281	0.0204431	0.0164337	0.00509568	0.0126836	0.0123122	0.013959	0.0155404	0.0117075	0.0282823	0.0110115	0.0120767	0.00798886
92037a71-28be-4b81-b454-9cdb96c8615e	0.0220439	0.0335415	0.014681	0.0100969	0.0175487	0.0147918	0.0161782	0.0138778	0.0159452	0.0185329	0.0328978	0.0133959	0.00334414	0.0186558	0.0247936	0.00972519	0.0286642	0.0121178	0.00477709	0.0227572	0.00918163	0.00257689	0.00544344	0.0161402	0.108031	0.0136323	0.134262	0.0375742	0.0103979	0.0145801	0.00719804	0.0628374	0.00564734	0.0240311	0.0586322	0.0204904	0.0319201	0.0160316	0.0183231	0.0186638	0.0190722	0.00823676	0.0106209	0.00881584	0.00847317	0.0161821	0.0217855	0.013379	0.01686
3d128219-a548-4cda-86d3-c52bc7ea7c73	0.00761433	0.0205357	0.0135593	0.0050492	0.0109368	0.00920205	0.00814947	0.0051473	0.00523014	0.00572759	0.00748452	0.00718291	0.0035672	0.0093555	0.0125166	0.0154576	0.0112655	0.0136084	0.00385288	0.00841444	0.0196253	0.00668346	0.011931	0.0153635	0.0542379	0.000397155	0.0902244	0.0262784	0.0202881	0.0122591	0.0052579	0.0508887	0.0131711	0.015059	0.0444974	0.00853122	0.0207218	0.00271998	0.013896	0.00809921	0.00623666	0.0104939	0.00808541	0.00579074	0.00340361	0.0188913	0.00627248	0.00970966	0.0165368
1b90fc6c-cbf0-4913-9935-1abb0ed05f3c	0.00434844	0.00785373	0.00277176	0.00338323	0.021504	0.00349578	0.00304156	0.0170343	0.00670197	0.00893746	0.00504879	0.011832	0.0155308	0.0119738	0.00587976	0.00806773	0.00632539	0.0205047	0.0031313	0.00419484	0.0191198	0.00440507	0.0080465	0.0164048	0.0298045	0.00821735	0.068796	0.0275307	0.00212021	0.0157255	0.00858385	0.03579	0.00958234	0.0118225	0.0216254	0.0126335	0.00561758	0.0102581	0.0129536	0.00348173	0.00567642	0.00856802	0.00910675	0.0129855	0.0109501	0.0175152	0.00781731	0.00644739	0.00954968
7061c709-d8e6-4a97-a63f-f05026f89d7b	0.0109168	0.0217485	0.00407964	0.0104372	0.0179359	0.011037	0.0240842	0.00408819	0.0140967	0.00979553	0.0115971	0.00683388	0.00806657	0.00732945	0.00964842	0.0134566	0.00986699	0.0131213	0.00771481	0.0146499	0.0152518	0.0130519	0.0078427	0.0136332	0.0367323	0.00794819	0.04299	0.0386255	0.0106418	0.0102796	0.00641444	0.0450927	0.0130903	0.00983108	0.0488991	0.0113321	0.0180229	0.0138689	0.00223325	0.0068636	0.00850756	0.00869894	0.0106099	0.00386421	0.0102625	0.0193635	0.0150048	0.00999034	0.00874601
e45a3402-a761-4f4b-9593-42b0843dad24	0.0133724	0.0135699	0.0167805	0.0114015	0.0150499	0.00967403	0.0139396	0.00333506	0.0153399	0.00709451	0.0114657	0.0108848	0.00507147	0.00922156	0.0110116	0.0150868	0.00866894	0.0212107	0.0104224	0.0104853	0.0204571	0.00870118	0.00632508	0.00694261	0.0581077	0.00480594	0.0842028	0.032135	0.00307865	0.00498049	0.0099477	0.0653423	0.00594271	0.0152401	0.0681819	0.007578	0.00769908	0.00261055	0.00688526	0.0131348	0.0150218	0.00576024	0.0118042	0.00199556	0.00862503	0.0202097	0.0150426	0.0040427	0.0121003
cae16785-d5d7-4a08-a3ae-ba53ba45e131	0.0192558	0.0186488	0.0190835	0.0200401	0.0143207	0.018514	0.0109734	0.00796277	0.0165292	0.00516606	0.0130342	0.0181057	0.0197624	0.0101896	0.0218897	0.00903121	0.0167195	0.0204312	0.0170897	0.0202973	0.0209888	0.0147589	0.0102663	0.00995121	0.076596	0.011601	0.123998	0.0319582	0.00830582	0.0075504	0.0105971	0.0758746	0.0088045	0.0178444	0.0721388	0.0235738	0.0181316	0.00469992	0.027184	0.0197487	0.0139627	0.00758328	0.0116502	0.0103549	0.00764358	0.015054	0.0170275	0.00472341	0.00741138
931530cc-7329-4989-ac58-0ac832b59c46	0.0142204	0.029704	0.00808102	0.0158644	0.0246235	0.0101056	0.0191684	0.00805266	0.0176333	0.0139514	0.0318704	0.0215411	0.0103548	0.0225519	0.0127299	0.0176522	0.0120299	0.0234646	0.0169167	0.024761	0.0170751	0.00726474	0.0170603	0.00830379	0.0682914	0.00604008	0.110016	0.0348811	0.00918098	0.00583787	0.0185123	0.0704126	0.00409773	0.0233074	0.0617305	0.0214992	0.0213776	0.01641	0.0211422	0.0112224	0.0160462	0.0115409	0.0140214	0.0157203	0.00873509	0.0208317	0.0186291	0.00756351	0.00820133
b173e8eb-bfd0-48c8-9c19-66b7ff445b94	0.0125073	0.0438091	0.00966883	0.0174552	0.0183744	0.0080023	0.0134767	0.0100757	0.0112751	0.0121586	0.0339916	0.0104813	0.00518464	0.0104923	0.0149503	0.0117096	0.0190516	0.0160285	0.00463982	0.0151436	0.0143806	0.00341528	0.0133118	0.015966	0.0655196	0.00743605	0.0794205	0.0296023	0.00352801	0.00940905	0.00918098	0.0529137	0.00914521	0.0222857	0.0430704	0.00789677	0.0275276	0.0181407	0.0143267	0.00380332	0.0137315	0.00881606	0.00897828	0.0041525	0.0125375	0.024526	0.00400199	0.0123237	0.0168594
1a99f51e-8db9-46e0-8150-eb362c8bd890	0.0161053	0.018886	0.0077023	0.0136305	0.0135529	0.0113843	0.0152162	0.0088321	0.0120502	0.0154811	0.0130431	0.00920241	0.00478003	0.00835831	0.0143685	0.00793672	0.0126804	0.0148332	0.00467547	0.00603624	0.0134052	0.00660558	0.00657167	0.0176605	0.0678632	0.00213402	0.0542819	0.029664	0.0106608	0.0094551	0.00710981	0.0366757	0.0120267	0.0114216	0.024934	0.00406905	0.0221041	0.0143474	0.00259641	0.0132824	0.00583983	0.00150213	0.0140734	0.00806223	0.0104895	0.00750022	0.00788467	0.0145304	0.00717445
1d9f1c7a-03ec-4cf1-84b6-6cc83ef90907	0.00711805	0.0162588	0.0043418	0.00887284	0.0114016	0.0103079	0.0160607	0.00315889	0.0142593	0.0148199	0.00439974	0.00360313	0.00812079	0.00766315	0.00482237	0.0107221	0.00821339	0.00871709	0.0106989	0.00832442	0.00468469	0.00291417	0.0112701	0.00775227	0.039271	0.00332141	0.0535329	0.0335467	0.0124658	0.0154758	0.00600425	0.0508352	0.00985539	0.00755173	0.0529005	0.00962574	0.00578869	0.00705199	0.00362302	0.0065863	0.0146659	0.0104452	0.0125243	0.00491124	0.00294994	0.0161667	0.0137225	0.00322009	0.0112713
a7135a31-47b1-4ffb-b708-b5866ebdfe8d	0.0173799	0.0132528	0.00222167	0.00549747	0.0190926	0.00915777	0.00712122	0.010714	0.0251528	0.0185006	0.00772616	0.00902394	0.00730908	0.00682344	0.0258057	0.00782998	0.0153928	0.0152776	0.0102735	0.0123426	0.0147178	0.0106038	0.0124528	0.0196093	0.0427945	0.00541714	0.0518512	0.0316888	0.0102159	0.00630455	0.00868725	0.0437736	0.0123464	0.0115761	0.0452254	0.00797582	0.0143608	0.0117276	0.0185413	0.00830754	0.00615689	0.00794223	0.00465028	0.00799098	0.00842458	0.011337	0.0189508	0.0134722	0.00567281
6507f94a-b724-4191-b8fa-0b3d291c632e	0.0130141	0.0155754	0.0147199	0.0115901	0.0111253	0.00694259	0.0132587	0.00720937	0.0163719	0.0142433	0.0196836	0.00835259	0.0104071	0.0120758	0.014991	0.0117996	0.0130233	0.00795277	0.00729251	0.0154063	0.0097022	0.010291	0.00817124	0.0201167	0.0930171	0.00588559	0.108825	0.0348087	0.00914695	0.0185216	0.0115435	0.0462063	0.0117338	0.00884174	0.0299115	0.00480043	0.0173558	0.0111564	0.00567954	0.00710656	0.0147023	0.00289241	0.00987778	0.0087791	0.00715679	0.013011	0.00284879	0.0157038	0.0126865
c24ba3a4-e53d-44f2-9ece-0550f7067490	0.0130564	0.0366888	0.00846599	0.0120965	0.0215148	0.0082742	0.00475279	0.0127699	0.00406353	0.0132977	0.0281452	0.0132133	0.00396432	0.0034927	0.0167183	0.00238815	0.0315821	0.0192452	0.00587336	0.0168794	0.0186226	0.0025871	0.0117081	0.00969796	0.0714605	0.00531902	0.0702874	0.033022	0.0113099	0.0119049	0.00958456	0.058032	0.00593763	0.0214541	0.0522959	0.0192506	0.0243014	0.0181287	0.0142136	0.00703989	0.0171384	0.00808284	0.0159651	0.00484997	0.00869255	0.0166706	0.0279413	0.0111556	0.0104703
43b1bf06-b9b2-4b81-867c-51c9c43cebf7	0.022135	0.0185656	0.0101769	0.00974171	0.0233457	0.00772285	0.0069023	0.0145242	0.0130532	0.0181985	0.00928701	0.0172667	0.0253658	0.0112535	0.00836844	0.0216637	0.0213787	0.00928135	0.00457747	0.0155478	0.0145385	0.00392586	0.00946311	0.0100525	0.0785169	0.00616527	0.110235	0.0374438	0.0174304	0.0163044	0.00823991	0.0684157	0.013672	0.0167392	0.0647849	0.0127482	0.0159157	0.00679942	0.0251454	0.0165382	0.0119089	0.0199583	0.0184566	0.00474388	0.00415028	0.0125882	0.00957143	0.011677	0.0239634
90f0b590-1ad1-4696-ab3f-4125949c4196	0.0157741	0.0383714	0.00881758	0.0150256	0.0235484	0.00715121	0.00967426	0.0132594	0.0144859	0.0180725	0.0377941	0.0209547	0.00805763	0.00778035	0.0109476	0.0114777	0.0240181	0.013962	0.00738903	0.0164428	0.0161511	0.00567918	0.014889	0.0116392	0.0677662	0.00683772	0.040792	0.0391068	0.00684714	0.0120204	0.00818369	0.04752	0.0054783	0.0236819	0.0414086	0.00866986	0.028571	0.0190145	0.0163742	0.0049752	0.0107752	0.00725649	0.0114203	0.0108515	0.0151348	0.0216992	0.0125207	0.0128389	0.0145476
4282c3b3-c8b0-40d2-8e12-4ba8ba6113ca	0.0102948	0.0218663	0.0053909	0.0100543	0.0103111	0.00143887	0.00485536	0.00918243	0.0139469	0.0124331	0.0107234	0.00625054	0.00922834	0.00866008	0.00847135	0.00771998	0.00815257	0.0128012	0.00391536	0.00179883	0.00779888	0.00526952	0.0166458	0.0226614	0.0348449	0.00678935	0.0583666	0.0297842	0.00933539	0.0100924	0.0107118	0.0407965	0.00937808	0.00803134	0.0353054	0.00870901	0.0185159	0.0107777	0.0131195	0.01181	0.0106452	0.00866552	0.00404242	0.00476402	0.00515909	0.0137209	0.00153252	0.00680833	0.00343337
a82de3da-c623-4eb4-8db7-588e6a70f25a	0.0100805	0.0114347	0.00261931	0.0160176	0.0154558	0.0110191	0.0110994	0.0313762	0.0093879	0.00444214	0.0223341	0.0174282	0.00876781	0.0158431	0.00590656	0.0128486	0.017895	0.0211151	0.0121644	0.0130997	0.00886758	0.0118888	0.0197734	0.0120505	0.0722293	0.00956766	0.10499	0.0352795	0.0184129	0.0124112	0.00464863	0.050313	0.00997862	0.00817526	0.0390038	0.0198295	0.0180494	0.012191	0.010831	0.0053008	0.0182669	0.00329216	0.0175073	0.0098603	0.00590044	0.0201098	0.0161826	0.0109605	0.00750448
8a29244e-71a5-441a-846e-6bf53edd1755	0.0293267	0.0347016	0.00583069	0.0168522	0.0133452	0.00479814	0.0133663	0.010645	0.0170831	0.00912071	0.0294443	0.00930256	0.00404472	0.0101253	0.0176182	0.014622	0.0246629	0.0192135	0.00913429	0.0125413	0.0147811	0.0086543	0.00648808	0.0156329	0.0924556	0.01043	0.0797061	0.0300234	0.00712905	0.0134399	0.00845277	0.0451467	0.0150664	0.0166727	0.0388245	0.0050924	0.0304539	0.019041	0.0144328	0.00397227	0.017684	0.00376988	0.00791761	0.00629963	0.0108762	0.0166152	0.00636328	0.015478	0.0214566
00cbfe26-8c9a-43cd-a48f-6120ce7fa8b6	0.0522251	0.00215106	0.0119804	0.031739	0.0190557	0.00703554	0.00548525	0.0165589	0.00420619	0.0171497	0.0289462	0.0339449	0.0210674	0.0164977	0.0212146	0.00827684	0.0251675	0.0188226	0.00720439	0.0289211	0.0268887	0.00547923	0.0156604	0.0291718	0.144331	0.0157413	0.130263	0.0362171	0.0182031	0.0119452	0.0098009	0.0658081	0.00583483	0.00580833	0.0780577	0.00413701	0.025007	0.0046692	0.0208991	0.0273406	0.0340969	0.0114463	0.00523679	0.00307665	0.0227065	0.0327394	0.0163979	0.00881495	0.0276884
e1553b98-f10f-44af-b276-3ea9024427cf	0.00824932	0.0163217	0.00988787	0.00549434	0.0144991	0.0137425	0.00885217	0.0122059	0.00992535	0.0131975	0.0164543	0.00693376	0.00647928	0.0166972	0.0136619	0.00667328	0.0150764	0.0198404	0.00487123	0.0157018	0.0141623	0.00207834	0.0179901	0.00616625	0.0474863	0.00784649	0.0828659	0.0303997	0.012084	0.00763864	0.00592496	0.0431292	0.00519001	0.008025	0.0397786	0.00731433	0.0219476	0.00580543	0.00971662	0.0106824	0.00793074	0.0111962	0.00877556	0.0170731	0.00489635	0.0122452	0.00318964	0.00961432	0.0200426
68f9fc11-5fff-4de4-a69d-1a32be91bcba	0.0225678	0.025899	0.00406026	0.011861	0.0199859	0.00550473	0.0150324	0.0146014	0.00768546	0.0114157	0.013626	0.0117224	0.00802453	0.00794089	0.00907071	0.0136757	0.0147821	0.0195736	0.00984844	0.0106565	0.0149945	0.0177664	0.0128668	0.00761328	0.0190213	0.00387671	0.0587258	0.0249303	0.0248388	0.00832856	0.00560373	0.0430819	0.00575785	0.010773	0.0226495	0.00792494	0.0107286	0.00765	0.0162215	0.00516975	0.0148353	0.00804058	0.00709945	0.0125983	0.00919187	0.0230196	0.00663279	0.0129753	0.0110488
8f24e476-906e-48e8-a568-90edd633f4e0	0.0069529	0.0391793	0.0132552	0.0188177	0.0347184	0.0183455	0.0140001	0.015479	0.0348392	0.00743495	0.033384	0.0234124	0.00956374	0.0198693	0.0174423	0.00769305	0.0228363	0.0232368	0.00584719	0.0307952	0.0279375	0.0157043	0.0156211	0.00515305	0.065778	0.0166327	0.0707212	0.04644	0.0193859	0.0121499	0.00792254	0.0504794	0.0207003	0.0209768	0.0493559	0.0140308	0.0188728	0.0172098	0.012166	0.0150782	0.015592	0.00897222	0.0233263	0.0119372	0.0239084	0.0234439	0.0206263	0.0178402	0.0238098
a0761ff0-14b6-4d58-ac18-2be039f0b3a4	0.00987868	0.0676298	0.0199263	0.0142711	0.0262793	0.0338288	0.0216438	0.00936551	0.0225818	0.0280446	0.0495075	0.0204046	0.0160272	0.0108099	0.0172899	0.018632	0.0254695	0.0205016	0.0162846	0.0266667	0.0371199	0.00916364	0.0158781	0.0196118	0.0818361	0.0267665	0.104446	0.0445168	0.00468784	0.0123164	0.0165031	0.0656843	0.0046636	0.0354664	0.055741	0.0176086	0.0274577	0.0165685	0.00661379	0.00835546	0.0169985	0.0236746	0.0145358	0.0143839	0.0108584	0.0217443	0.0146515	0.0141849	0.0308222
8379122e-850e-4e7a-aa04-75db6317db21	0.0318974	0.0345175	0.0129628	0.0178952	0.0161529	0.00757496	0.00653831	0.00265168	0.0197754	0.0134166	0.0299026	0.0163953	0.0123337	0.0254604	0.0134306	0.0226523	0.0351847	0.0179624	0.0103032	0.020689	0.0195865	0.00721232	0.00976391	0.00927756	0.108188	0.0155143	0.114166	0.041948	0.0175091	0.0093052	0.0105309	0.0516443	0.00736448	0.0178459	0.0456175	0.00935302	0.0309225	0.0141739	0.00857997	0.00965522	0.0204551	0.0195085	0.0128024	0.0127246	0.00722892	0.0171833	0.0171875	0.0132969	0.0219362
b9ba6b6a-8e7d-42d1-a020-7f94e1972105	0.0102103	0.0323867	0.0137281	0.0121154	0.010656	0.00763912	0.0100446	0.00470954	0.00994285	0.0123531	0.0176059	0.00794736	0.00552673	0.00666943	0.0141826	0.00988406	0.00979399	0.0172321	0.0150689	0.0127497	0.015156	0.00622003	0.00918253	0.011688	0.0253125	0.00971473	0.0411576	0.0349471	0.0130562	0.0125553	0.00641562	0.0432109	0.0120435	0.0130719	0.0462512	0.00965615	0.0141245	0.016354	0.00830218	0.00989358	0.0048758	0.00624884	0.00842885	0.00323749	0.00315786	0.0194377	0.00936841	0.0069897	0.0167202
c38136a7-eb7c-4cbb-b0d9-b17b955a6db7	0.00773352	0.010116	0.00889606	0.00578432	0.00938407	0.00440005	0.00743319	0.00566162	0.0108488	0.00711787	0.00481809	0.00772829	0.00875087	0.00642409	0.0165145	0.00544428	0.0120462	0.00790673	0.00648193	0.00272439	0.00708688	0.00981096	0.00699541	0.00753807	0.0446349	0.0118276	0.0610704	0.0351389	0.00823226	0.00396747	0.00525908	0.0409813	0.00771631	0.00331688	0.0348911	0.00984029	0.0211232	0.01806	0.0136127	0.0120847	0.00780303	0.00910457	0.00231483	0.00557277	0.00843241	0.0171535	0.012573	0.00533823	0.0263928
74b32340-df01-4c7a-a208-84e7d8826edd	0.0165423	0.0293741	0.00916518	0.0252685	0.0151821	0.00939937	0.0202888	0.0172894	0.00828333	0.0253541	0.0127384	0.0184484	0.00649627	0.0192074	0.0194506	0.0167867	0.024372	0.00705348	0.00340712	0.0139043	0.0340469	0.016809	0.00951172	0.0125304	0.024615	0.0120717	0.0531683	0.0505122	0.00723237	0.0157771	0.0194282	0.0659065	0.011892	0.0115839	0.0752445	0.0204713	0.0260224	0.00860176	0.00874585	0.0269526	0.0136682	0.00807087	0.0109488	0.0104427	0.011724	0.0322217	0.0197548	0.00770431	0.00700569
d33544ca-4d50-463d-aa82-572a8c2c6a0d	0.0203069	0.0238762	0.00943002	0.00976854	0.0276347	0.0158788	0.0160987	0.00978125	0.0205823	0.0189716	0.00644312	0.038746	0.00728254	0.00747256	0.00690114	0.00357957	0.0228376	0.00414513	0.00952467	0.0203434	0.00681749	0.0180518	0.00540288	0.0066336	0.0611646	0.0105399	0.103422	0.0499928	0.0105395	0.0139233	0.00820535	0.0727538	0.00689158	0.0115348	0.0646364	0.00747133	0.00137766	0.00573098	0.00608469	0.0174482	0.00788175	0.0080902	0.00967641	0.00770319	0.00696645	0.0178893	0.00703121	0.0058466	0.0221545
91c10acc-6884-4665-a0f1-e271882c038a	0.0213005	0.0462144	0.00719253	0.0177952	0.0213695	0.0123837	0.013208	0.0140472	0.0103941	0.0123879	0.0381911	0.0146982	0.00345158	0.0117783	0.0154845	0.0166379	0.0211526	0.0187712	0.0121194	0.0197869	0.0171221	0.00645646	0.0150467	0.0134757	0.0609564	0.00515624	0.0809135	0.0294813	0.00520425	0.012136	0.00820175	0.0532626	0.0140179	0.0253903	0.0437151	0.00703019	0.030336	0.0204508	0.018056	0.0124566	0.0193055	0.0107121	0.0194698	0.0105322	0.00670747	0.026836	0.0128537	0.00998722	0.018382
7927c616-a46e-47d2-90d3-240861602053	0.0105826	0.0407672	0.0167731	0.014198	0.0162704	0.00937653	0.009884	0.0116158	0.0085556	0.013024	0.0238697	0.00804355	0.005669	0.0106281	0.0195348	0.0104779	0.0056029	0.0146704	0.00799896	0.0158429	0.0190774	0.00608408	0.00869178	0.0126663	0.0129759	0.0072756	0.0195408	0.0332301	0.00811464	0.0143815	0.00926297	0.0417184	0.0120776	0.0194413	0.0367449	0.00541278	0.0213267	0.0189506	0.00685171	0.0116591	0.0117789	0.0119447	0.0134372	0.00619025	0.00375266	0.0223268	0.0107641	0.00646618	0.0164069
74b025cf-5b11-4f9c-858f-8c5812e4e87f	0.0149422	0.0267568	0.0117126	0.00935832	0.0107791	0.00799963	0.0101116	0.012253	0.00745168	0.00927056	0.0125039	0.011322	0.00566272	0.0104417	0.0152832	0.00603854	0.00900045	0.0175614	0.00692932	0.0139801	0.0143846	0.00735843	0.00925102	0.00996389	0.0458508	0.0111121	0.050719	0.0350681	0.00908496	0.0109174	0.00740102	0.0454886	0.0116618	0.00723935	0.0510361	0.00798743	0.0140432	0.0121507	0.00751458	0.0123694	0.00997687	0.0173074	0.011877	0.00616822	0.0125829	0.0193668	0.00596212	0.00507377	0.0115389
2e14bdaa-0b23-474b-a867-c81f56868fcf	0.00646392	0.0266819	0.00183363	0.0124455	0.0159358	0.00659209	0.0108006	0.0163201	0.0145494	0.0113194	0.0121623	0.00958233	0.0116372	0.00788524	0.00938891	0.0164085	0.00347163	0.00827329	0.00288248	0.00529227	0.0168002	0.00632714	0.00582543	0.0174377	0.039648	0.0079668	0.065627	0.0329622	0.0130132	0.00910991	0.00673219	0.0515639	0.00185546	0.0195328	0.0495522	0.010507	0.0169113	0.0098961	0.00426926	0.00871585	0.00552907	0.0134656	0.0162024	0.00844766	0.0100024	0.0153356	0.0100004	0.0109016	0.00908913
f9e240f7-fd5e-4635-96d0-8d8697867916	0.011805	0.010168	0.00560235	0.00561929	0.00646212	0.00637054	0.010948	0.00748877	0.0197856	0.015796	0.0123947	0.00786531	0.00759277	0.00716605	0.0111265	0.00471174	0.0139383	0.00662814	0.00362214	0.018287	0.0060998	0.00410596	0.00575647	0.0120864	0.0569236	0.00697156	0.0745624	0.0333081	0.0103373	0.0102989	0.00841192	0.040545	0.0123892	0.0071003	0.0275146	0.00780772	0.015632	0.0089831	0.0101807	0.00509558	0.00639902	0.00769463	0.00878026	0.00521433	0.00459387	0.0138484	0.00778847	0.0110395	0.0172515
abd41e3b-19bb-4631-ad69-00d0beaf1358	0.0131764	0.0220089	0.0149911	0.0128794	0.0120527	0.0178714	0.00369404	0.013127	0.0152018	0.020672	0.0237488	0.0254643	0.00607753	0.0212408	0.0190064	0.00812564	0.0139107	0.014837	0.00600629	0.0168402	0.00765225	0.0125821	0.00686124	0.0124207	0.0963823	0.00601052	0.126524	0.0354485	0.0102491	0.0125611	0.0112883	0.0628641	0.016405	0.0161849	0.0621953	0.00373272	0.0155985	0.0123073	0.0106718	0.00393008	0.0150711	0.0123691	0.0114117	0.0214525	0.0127643	0.0200699	0.0177525	0.00942636	0.0125306
9330d25a-94ca-4ed8-a7a5-52473013b0c8	0.0129481	0.0362452	0.0046677	0.0113168	0.0226867	0.00861166	0.0113114	0.005522	0.0119771	0.0114335	0.0220155	0.0087036	0.00672402	0.0137578	0.0143022	0.00669232	0.0124357	0.0100331	0.00377077	0.0172799	0.0205171	0.0101746	0.0126831	0.0193762	0.0298531	0.00602716	0.0433422	0.0198279	0.00514421	0.0105066	0.0104473	0.0368159	0.00818065	0.0177362	0.0221516	0.00950327	0.0226558	0.0113331	0.00908381	0.00330742	0.00853554	0.0145056	0.00931443	0.0093772	0.00910343	0.0166284	0.0119767	0.0158091	0.0144572
32d02196-5088-4274-ada7-06c62d7de3ed	0.0154427	0.018414	0.013952	0.0282657	0.0192574	0.014194	0.0164165	0.0105776	0.00776073	0.0241929	0.025445	0.0174488	0.00757631	0.03008	0.0181382	0.0255216	0.00765708	0.0108757	0.0134047	0.0176494	0.029432	0.0241713	0.00713352	0.0215827	0.0785652	0.0115719	0.0635431	0.0498535	0.00974008	0.00572559	0.00814779	0.0523488	0.0089593	0.0101119	0.0590543	0.0156362	0.030143	0.0299986	0.00513853	0.0132632	0.016806	0.0245991	0.0130265	0.0110414	0.0314392	0.0229949	0.00859235	0.0135265	0.00881702
78a7d7de-3dfd-445e-b58e-4cb5d07c7ef7	0.0109435	0.0439583	0.00332597	0.0174625	0.0228557	0.00410307	0.0110826	0.00784564	0.0110775	0.0123824	0.030681	0.0119534	0.00296699	0.0196662	0.0155518	0.0125143	0.00445352	0.0102901	0.00543405	0.0132871	0.0097369	0.0112236	0.0134113	0.0134443	0.0634707	0.00762092	0.0806058	0.0205	0.00696663	0.008546	0.0179424	0.0489909	0.00943995	0.0259814	0.0437294	0.00777394	0.0281554	0.0136401	0.00869056	0.0177823	0.0165688	0.0150541	0.0155423	0.0218195	0.00885474	0.0252878	0.007028	0.0105717	0.0148324
f7c43721-63f4-4582-a9da-bd49cd81c5d6	0.0131824	0.0246013	0.00949385	0.0230207	0.0306443	0.0131959	0.0140078	0.00627857	0.00704378	0.0137915	0.0175939	0.0209775	0.00365463	0.0147024	0.0131147	0.00890134	0.0185771	0.00944148	0.0127672	0.0108809	0.0205193	0.00833957	0.0159772	0.005434	0.0139976	0.00466635	0.0275504	0.0388549	0.0107648	0.00653836	0.00840326	0.0400823	0.0166556	0.0128517	0.0575235	0.0103763	0.0157201	0.0160654	0.00580954	0.0037169	0.00780913	0.0130178	0.0173083	0.0123894	0.0103884	0.0229534	0.0107631	0.0212563	0.0177467
e0d11d23-255f-4375-9ddd-8d54054f16b7	0.0139548	0.0212382	0.0149203	0.00824088	0.0268014	0.00235039	0.011126	0.00891894	0.00810892	0.00924585	0.00721064	0.0116573	0.0124241	0.00680647	0.00978405	0.0143283	0.0224308	0.00746516	0.00488084	0.0186594	0.0225412	0.00360812	0.00589945	0.019756	0.0623676	0.00183438	0.110894	0.0296749	0.0130577	0.00979792	0.00594803	0.0688842	0.0124172	0.0195859	0.060202	0.00641149	0.0186365	0.0168052	0.0251377	0.015478	0.00632973	0.0153812	0.00448753	0.00411889	0.00781707	0.0184392	0.00387087	0.0136212	0.00466627
fa6b97f4-0728-405c-a351-80065fcecee6	0.0167717	0.0408096	0.0120388	0.0131961	0.0256035	0.00685154	0.0118836	0.00824587	0.0158773	0.0107978	0.0340875	0.0127387	0.00601161	0.00569754	0.0170548	0.012957	0.0197918	0.0123179	0.00957064	0.0129895	0.017546	0.00589575	0.0076856	0.0133481	0.0630944	0.00984465	0.0534933	0.0342599	0.00640133	0.0168583	0.0129906	0.0464919	0.0140466	0.0219383	0.0421801	0.00767492	0.023694	0.02279	0.0121852	0.00791705	0.00806002	0.0124024	0.0134287	0.00349496	0.00598084	0.018513	0.0104454	0.0121696	0.0196174
43e7398a-f9ea-42b0-b6e0-c79ce28762fa	0.0262392	0.0343414	0.0109382	0.0171378	0.0177361	0.00314758	0.00797461	0.0161786	0.0203417	0.00754488	0.0338771	0.0114471	0.0110366	0.0190678	0.0138763	0.019069	0.0220376	0.0174783	0.00720427	0.0349239	0.0170233	0.0249928	0.00557153	0.00421991	0.114382	0.00673754	0.125258	0.0420773	0.00969643	0.00834976	0.0118169	0.0620004	0.00984281	0.0152747	0.0657724	0.00853345	0.0229807	0.0087335	0.0179301	0.0159964	0.0128375	0.0115471	0.00929685	0.0149951	0.00829943	0.02728	0.0262685	0.0119214	0.0171485
efbac897-a20f-4229-bc8c-7624fad90460	0.025464	0.028016	0.0121602	0.0240301	0.0141525	0.0151873	0.0159092	0.0144699	0.00505686	0.0263592	0.0270702	0.0224347	0.0116645	0.0253634	0.00868833	0.0205377	0.0233414	0.014075	0.0134455	0.00520234	0.0198371	0.00592908	0.0190877	0.00997995	0.0915612	0.00449135	0.0719369	0.0397238	0.00976294	0.00944504	0.0116739	0.0519165	0.00828487	0.0189345	0.0487305	0.00580611	0.0238174	0.0215248	0.0142351	0.00858652	0.0103762	0.00840617	0.00956188	0.0144178	0.012421	0.0175159	0.00867993	0.00589307	0.0188952
2e8414be-022c-4833-a781-0492f339b252	0.0124775	0.0624827	0.0201922	0.0118573	0.0316858	0.00640937	0.0200808	0.0149027	0.0184846	0.0206326	0.0478138	0.00901094	0.00630318	0.0116555	0.0240051	0.0158108	0.0138744	0.0186303	0.0124502	0.0118579	0.0245979	0.0234506	0.0130181	0.0122145	0.0464667	0.00627765	0.0397395	0.034742	0.0172413	0.0152389	0.0224879	0.0456594	0.0106243	0.0410079	0.0349646	0.0113766	0.0248229	0.0266867	0.0189422	0.00936268	0.00586061	0.0108233	0.0100813	0.00997099	0.0116854	0.0192924	0.016618	0.010645	0.0180981
2c3bd227-b59c-4e60-ad88-5259980883d5	0.029638	0.00884059	0.00381315	0.0162104	0.0126722	0.0186775	0.0327072	0.0134516	0.0121949	0.0126716	0.00475368	0.0105756	0.0389746	0.0115496	0.0255399	0.0201404	0.0113033	0.0152302	0.0204582	0.00950884	0.00990034	0.0139218	0.0270931	0.0323398	0.117123	0.0149938	0.164012	0.0373561	0.0126196	0.0137478	0.00449919	0.070519	0.0148458	0.0152605	0.0633166	0.016722	0.0190257	0.0112494	0.0169845	0.0136847	0.010286	0.0302846	0.0121231	0.0126486	0.0186137	0.0087196	0.00858187	0.0102581	0.0243495
8a17560f-a659-45d2-a259-427d43b04105	0.0130751	0.036041	0.00901332	0.0204141	0.025113	0.015172	0.0363883	0.0101432	0.00889998	0.0221564	0.0369409	0.0275671	0.00704916	0.0162856	0.0180708	0.0282217	0.0176486	0.0160023	0.00800355	0.0261361	0.0156439	0.0139633	0.0171985	0.0215205	0.0818335	0.0137438	0.0892313	0.0337018	0.0146423	0.0227883	0.008935	0.0594946	0.00406115	0.0234166	0.0385542	0.0115456	0.0142361	0.0130276	0.0133255	0.0144584	0.0167924	0.0187022	0.0163126	0.0244417	0.00580648	0.0269232	0.0167289	0.0147688	0.0273449
efe99a7a-d581-4eda-94d5-1f4ec8a3aa35	0.0205974	0.0232373	0.0107815	0.0194023	0.0224747	0.00746709	0.00625686	0.0121845	0.00975145	0.00823094	0.017473	0.0138225	0.0127032	0.0217287	0.0205671	0.0141839	0.00512713	0.0119717	0.0100847	0.0245056	0.0196744	0.0109473	0.0139749	0.00830799	0.0716091	0.00527205	0.0873567	0.0342999	0.0202216	0.0140097	0.00792095	0.0416467	0.0161308	0.013912	0.0364084	0.0205461	0.0179583	0.0131523	0.00737248	0.00863011	0.00654147	0.0191987	0.00459947	0.0202921	0.00842643	0.0222521	0.00942171	0.0130926	0.0128488
8e7ba110-2004-42c9-abbf-f65ccabf9f9b	0.023242	0.0163195	0.0109969	0.0130922	0.0228664	0.0110552	0.0323229	0.0132888	0.0183739	0.0201664	0.00349941	0.00899433	0.0138118	0.0128868	0.0142793	0.0164908	0.00818356	0.0112384	0.0183192	0.0286475	0.0238113	0.00943448	0.0130355	0.00978481	0.028623	0.00517397	0.0646449	0.0520088	0.00383047	0.00789849	0.0178402	0.0654535	0.00518602	0.0163232	0.0775434	0.00808372	0.0196939	0.00677953	0.00571592	0.0169987	0.0215627	0.0136086	0.0133038	0.00472599	0.00903008	0.0272487	0.014288	0.00646865	0.0240136
83c5e17a-9497-4540-b5d0-514681bde9a5	0.00795234	0.0326184	0.00791428	0.00870538	0.01069	0.00736788	0.00977238	0.00779391	0.0133272	0.0136861	0.0207894	0.0169422	0.00703264	0.0140559	0.0170563	0.00698047	0.00936988	0.0161692	0.016212	0.0230353	0.0153037	0.00737751	0.0112922	0.00137353	0.0471285	0.00915921	0.0610147	0.0402604	0.0055067	0.0104913	0.00474936	0.0594257	0.0127469	0.0122122	0.0658319	0.00407116	0.0164123	0.0125277	0.0156451	0.00960663	0.0162282	0.00696242	0.00565193	0.00937877	0.007543	0.0208633	0.0228817	0.0067855	0.015764
03a22ae1-1e8d-4112-bf3d-d895517b647a	0.016081	0.0302825	0.0139992	0.0145278	0.0246371	0.00985155	0.0148493	0.0190281	0.019224	0.0195475	0.0310337	0.00864533	0.0128392	0.0118772	0.0141162	0.0138382	0.00739866	0.011212	0.0115771	0.0112844	0.0190865	0.00890638	0.00466004	0.0270927	0.0485346	0.0194303	0.0803232	0.0380978	0.00989552	0.0158708	0.00445108	0.0543592	0.00767243	0.0209341	0.0414482	0.014301	0.024963	0.0171071	0.0213775	0.0169449	0.0185979	0.0137547	0.0145776	0.011636	0.0134319	0.0174431	0.0128951	0.0167004	0.0170777
f612ad26-722d-49d0-955c-35b967bc641e	0.0135212	0.0157243	0.00635199	0.00648922	0.00643492	0.00705923	0.0113778	0.00583029	0.0107935	0.0161689	0.01092	0.00449741	0.00158115	0.00310701	0.00969009	0.0044026	0.00866476	0.00757253	0.0047504	0.00422618	0.00265274	0.00891914	0.00288553	0.0167712	0.0618802	0.00509635	0.0673095	0.0288597	0.0066092	0.00510265	0.0115018	0.0444879	0.00785403	0.0087109	0.0359833	0.0122087	0.0186462	0.00984928	0.00607057	0.00568023	0.00823744	0.00890603	0.00488265	0.00744797	0.00473825	0.00994386	0.014903	0.0093774	0.00746578
ce54e6d7-cd28-42b9-8c8a-14cd7a787e57	0.0337065	0.0238232	0.0113071	0.0182684	0.0113678	0.0125883	0.0102371	0.00566466	0.0248595	0.026849	0.0306285	0.0206898	0.00721786	0.0215308	0.0178937	0.0142253	0.0269439	0.0156101	0.00670139	0.0172664	0.0217394	0.00227337	0.0137751	0.0130709	0.116488	0.00855629	0.117994	0.0381298	0.0274458	0.0213867	0.0104485	0.0474564	0.00340343	0.0137784	0.0405122	0.0218742	0.0298835	0.0107273	0.014069	0.00715039	0.0135979	0.00668632	0.00766982	0.0285625	0.00490102	0.015688	0.0111039	0.0137238	0.0243842
11854a18-8de9-4e53-b24d-82e80ff8cc09	0.0183223	0.046404	0.0147942	0.01782	0.0164874	0.00436891	0.0108807	0.00683887	0.00856462	0.00971593	0.0468613	0.0221619	0.00660493	0.0119501	0.0175185	0.00362919	0.0141623	0.0189706	0.0160821	0.0258285	0.0227641	0.00707491	0.0146566	0.00838371	0.0767196	0.00562391	0.0795976	0.0437857	0.013699	0.0148915	0.00789465	0.0621358	0.00579932	0.0238904	0.0587201	0.00759998	0.0273104	0.0109031	0.0141984	0.0106254	0.0240531	0.0107191	0.0140151	0.000578081	0.0110692	0.0340955	0.0197537	0.0102123	0.0144309
aaa8d2e7-8a9f-4e12-93a4-ce49b2232e6d	0.0169611	0.0180505	0.00248831	0.0220305	0.00792152	0.00549476	0.0167391	0.00494411	0.0204839	0.0129326	0.0128469	0.0101938	0.00874992	0.0073093	0.0234273	0.0143222	0.0137288	0.00868182	0.00572145	0.0106295	0.0105558	0.00896989	0.00199411	0.0211847	0.0700008	0.0106683	0.0740642	0.0275019	0.0063106	0.015431	0.0118609	0.0505352	0.00872689	0.0178074	0.0422773	0.0228894	0.0158302	0.011577	0.0122978	0.0162796	0.00651209	0.010461	0.0128689	0.00844764	0.0101388	0.00845354	0.0153031	0.0109763	0.00804564
70bdb43a-2e86-4afa-b14c-2d15ed170968	0.00978356	0.0246394	0.0128333	0.014342	0.00829797	0.0105312	0.0138413	0.00348098	0.0180652	0.00313775	0.00965254	0.0131471	0.00695222	0.00445673	0.00912391	0.017066	0.0163314	0.0103268	0.00409686	0.00912958	0.0133477	0.00490443	0.00557025	0.0135062	0.0592975	0.00405988	0.0822057	0.0253255	0.0131375	0.0158213	0.00565676	0.0570781	0.00615577	0.0176293	0.0554007	0.00850301	0.0129596	0.0105535	0.0158885	0.0144867	0.00726117	0.0112325	0.011079	0.00345806	0.0085585	0.0170054	0.0234208	0.0109627	0.0208533
8bb73f4d-2df9-4b5f-baef-3a4c0d279cc1	0.0134158	0.0511247	0.0213831	0.0185645	0.0238403	0.00806576	0.0215924	0.0252523	0.0169608	0.0179953	0.0413458	0.0185149	0.00614751	0.0165777	0.0142513	0.00651477	0.00621593	0.0180075	0.0039541	0.027104	0.0356678	0.00505627	0.0197275	0.0174332	0.0602261	0.00286832	0.0477391	0.0426336	0.0144542	0.00671453	0.0109039	0.0421493	0.0110352	0.0365236	0.0396908	0.0119396	0.0226202	0.0274317	0.015395	0.00566152	0.00495267	0.014638	0.0121014	0.0102084	0.0133361	0.0256721	0.00967259	0.010549	0.0201419
f5c44fcc-ff87-4c94-9883-711ecd840874	0.0107206	0.00924703	0.011456	0.0141279	0.0037944	0.00524364	0.0150139	0.00874739	0.00759154	0.016601	0.00766473	0.0144791	0.00706557	0.030047	0.0120809	0.020321	0.0077855	0.00549013	0.0149566	0.00546322	0.0268022	0.00520225	0.0106053	0.00801151	0.0421432	0.00885077	0.060819	0.0423908	0.0107457	0.0142171	0.00704796	0.0489593	0.013105	0.00435731	0.0598603	0.0131936	0.0040677	0.0173478	0.00938166	0.0187686	0.00818423	0.0109198	0.0031935	0.00788082	0.0044431	0.0277873	0.00151712	0.00417996	0.0176901
e82194f8-e3c3-4522-947d-2b3810c07e08	0.0164185	0.034872	0.00623556	0.0154078	0.0204738	0.0116757	0.0142826	0.0132736	0.00747725	0.0105569	0.0231239	0.0190874	0.0131779	0.0214842	0.0186788	0.00990315	0.0245413	0.00745933	0.0202035	0.0199436	0.00860104	0.011523	0.010887	0.0251659	0.0549394	0.0225439	0.0771619	0.0226844	0.00964484	0.0081157	0.0129955	0.051517	0.0131721	0.0215463	0.0264643	0.00811087	0.020158	0.0127855	0.0100418	0.0181958	0.018078	0.0189888	0.0151394	0.0118686	0.00556574	0.0221129	0.00803309	0.0121374	0.025071
074db36f-7d9c-4fd4-b9c4-378af4822276	0.0396939	0.0062164	0.0104777	0.00482542	0.017404	0.00603478	0.006905	0.00995273	0.0173134	0.0173627	0.0160205	0.0244326	0.0085541	0.0123077	0.0334804	0.0099714	0.0166315	0.00833175	0.0149073	0.012514	0.0474851	0.00684121	0.01656	0.0090127	0.100158	0.00885871	0.0897994	0.0373175	0.0303057	0.0123715	0.0186773	0.0461674	0.0240713	0.00417219	0.0516347	0.018337	0.025725	0.0175286	0.0116617	0.00205696	0.0140096	0.0163525	0.0130878	0.00529331	0.0131127	0.0315767	0.0208436	0.0123603	0.0246936
14cacdc7-a9a4-43a0-b7b6-3bea0f29b106	0.00757754	0.0283285	0.00532573	0.01384	0.0137072	0.00632602	0.00692467	0.0119405	0.0134552	0.0113913	0.0129134	0.014117	0.0110556	0.00773938	0.0129233	0.00718623	0.0118454	0.0120126	0.00656639	0.0105803	0.0168055	0.00623716	0.0121728	0.0188049	0.0434018	0.0112531	0.0699408	0.029061	0.0144463	0.00579654	0.00840013	0.0529262	0.0047016	0.0169476	0.0511484	0.0101337	0.016883	0.00845948	0.0121305	0.00958039	0.00375834	0.0111558	0.0143305	0.00698265	0.00566081	0.0158279	0.0116479	0.0112447	0.0128398
94f6a09f-dfc1-4061-995b-c188ce9fc619	0.0250867	0.0460593	0.0178905	0.029922	0.0193184	0.00891644	0.00926649	0.0107554	0.0245569	0.00916814	0.03757	0.00969584	0.0139134	0.0234943	0.0306359	0.0109417	0.0251486	0.0315016	0.00942979	0.0213737	0.0209285	0.0153185	0.0121226	0.0118908	0.106163	0.0145839	0.137167	0.0385362	0.0383603	0.0111874	0.00858759	0.0696458	0.0183771	0.0230955	0.0761203	0.0250421	0.0348275	0.0237007	0.0128647	0.0129225	0.0219672	0.0221174	0.00563864	0.0291082	0.0153909	0.0198567	0.0338636	0.0128963	0.0347196
f920a1f0-721b-4f38-ac8f-00213e4444a5	0.0097907	0.00913865	0.00955637	0.00652408	0.00974376	0.00777714	0.0186653	0.0195688	0.00932882	0.0151551	0.0190115	0.00754725	0.00229419	0.00840498	0.0064876	0.00666149	0.0234632	0.00826234	0.00256478	0.00682391	0.0100339	0.00743105	0.00953684	0.00558652	0.0904971	0.00290226	0.0914955	0.0366396	0.022102	0.0112267	0.0100644	0.0598169	0.00668182	0.00766338	0.0614368	0.0128291	0.0108437	0.0060187	0.015516	0.00764414	0.011162	0.00490786	0.00428972	0.0165505	0.00968038	0.0186195	0.0144975	0.000714699	0.010825
9c6ee7bd-4392-45e6-a6dd-ec83f7940e54	0.0028613	0.0239674	0.0108451	0.00392932	0.00945213	0.0100933	0.0197013	0.0177669	0.0158614	0.00854673	0.00677607	0.01973	0.00758546	0.00947951	0.00816088	0.0226643	0.0138537	0.00665932	0.00394273	0.00956088	0.0137153	0.00567572	0.0134019	0.0136534	0.0325439	0.00669463	0.0477796	0.035651	0.0182094	0.00974227	0.0109104	0.0526786	0.00970836	0.00876475	0.0602807	0.00852598	0.00616277	0.00334296	0.0117346	0.00850443	0.0234679	0.00838505	0.0111422	0.0158035	0.00876466	0.0211847	0.00768461	0.00446648	0.0104787
0b85ef15-46e5-4ef1-b421-32913f6dc2b6	0.0102088	0.0098472	0.00615411	0.00656524	0.0103508	0.0160047	0.0148491	0.00752901	0.0134261	0.0186552	0.0103961	0.0103666	0.00674445	0.00377903	0.0141381	0.0107993	0.0197186	0.0134865	0.00914873	0.00590752	0.00822538	0.00365637	0.00137667	0.0143178	0.0616577	0.00768573	0.0707472	0.0388782	0.00969027	0.00130383	0.00479913	0.0552779	0.00947893	0.00789109	0.0535764	0.00856256	0.0169413	0.0141011	0.00519469	0.00926226	0.00797307	0.0113083	0.0194313	0.0100767	0.0068017	0.00970271	0.0131414	0.00351738	0.0133634
7c8b3628-580c-4e15-9870-2c5137d7a8f9	0.0101878	0.0138062	0.0152799	0.013622	0.0161335	0.00434431	0.00683153	0.0101066	0.016572	0.0185287	0.0171939	0.0172464	0.00505239	0.00263614	0.0146744	0.0156678	0.0145421	0.0149153	0.0105298	0.00342506	0.0092118	0.0140473	0.00847553	0.00318346	0.0593285	0.0101046	0.0519539	0.0310627	0.00662443	0.00855939	0.00463753	0.0443157	0.0154922	0.00735882	0.0402448	0.0110051	0.00729496	0.019625	0.0129641	0.00612824	0.0264282	0.00963892	0.0177899	0.00989375	0.0203344	0.0163289	0.0114382	0.00317275	0.0104466
05f3f856-075a-4c8a-80e4-8b6e507dc15a	0.0162281	0.0142153	0.0116328	0.00534072	0.0063968	0.0046098	0.00857445	0.0197838	0.0164379	0.0124488	0.013139	0.0187752	0.0060329	0.019225	0.0116009	0.021146	0.0234952	0.0117668	0.0059555	0.015822	0.0148145	0.0122981	0.0112811	0.00851402	0.0720551	0.00799845	0.095962	0.0404178	0.00658753	0.00817198	0.00760943	0.0498243	0.0134895	0.00638046	0.0520521	0.0140233	0.00542093	0.0111223	0.0174389	0.0204635	0.0233367	0.00798419	0.0118307	0.0119089	0.00737949	0.0290519	0.00210217	0.00817337	0.0188603
e63fa516-0ad8-4756-a1fe-245b8a62490b	0.00894889	0.021907	0.00818017	0.00836668	0.0157115	0.00279961	0.00885031	0.00996577	0.0190573	0.00922998	0.0165754	0.0142456	0.00563818	0.00397671	0.0148144	0.00429472	0.00885587	0.0160779	0.00539182	0.00243757	0.0117561	0.00521519	0.00580787	0.0158699	0.0385868	0.00779598	0.0464947	0.0322568	0.00893722	0.0121594	0.0102033	0.0416318	0.00762631	0.00822746	0.0389464	0.00533323	0.0254488	0.00962005	0.0119169	0.0118949	0.00639644	0.00820416	0.00577131	0.00932661	0.011448	0.014076	0.0120736	0.0103367	0.012201
f6e430b6-2bcd-4fed-8732-cdc17ebd108e	0.024462	0.0273802	0.00908461	0.0235326	0.0140909	0.0204808	0.0191028	0.0128327	0.0372372	0.0166275	0.0241474	0.0234667	0.0194871	0.0166793	0.0217447	0.0154093	0.0305049	0.0267626	0.0118868	0.0210539	0.0111009	0.0104937	0.0127456	0.0151785	0.0732721	0.0122995	0.106481	0.0357459	0.021178	0.0103214	0.00737231	0.0589506	0.0188229	0.014064	0.065962	0.0299878	0.0189249	0.0153688	0.00231935	0.00834657	0.00845281	0.0173454	0.00753737	0.0179342	0.0102624	0.0162424	0.0192157	0.0141697	0.0381903
940ace2b-fd54-4732-a6ee-e5670aad794e	0.0231773	0.0378351	0.0136282	0.0157203	0.0181672	0.0134588	0.0144896	0.00666405	0.00495825	0.0125422	0.0298074	0.0128335	0.00494503	0.0175427	0.014328	0.0114777	0.0110493	0.0186764	0.00840093	0.012611	0.0168238	0.00689077	0.00690998	0.00470105	0.0787068	0.0074227	0.0626458	0.0430824	0.0132363	0.00987181	0.00626528	0.0493388	0.00415402	0.0225896	0.0436763	0.0179541	0.032305	0.0195663	0.0111877	0.0146433	0.00820635	0.0164615	0.014667	0.0175512	0.0139448	0.01538	0.0117975	0.0127577	0.0275026
8d1af903-6642-47ee-b97a-9a4e0522bc1d	0.00807949	0.0146217	0.0131744	0.0146609	0.0209105	0.0188272	0.0205576	0.00910298	0.00882885	0.0188996	0.0207877	0.0100243	0.0118649	0.00937217	0.0112229	0.00982883	0.0181045	0.0226292	0.00901676	0.0147115	0.0187657	0.0140123	0.00493152	0.0128972	0.0521894	0.00901149	0.0835697	0.0406617	0.0137169	0.00864475	0.0163917	0.0606821	0.0110957	0.0135547	0.0527653	0.0136214	0.0158425	0.0124818	0.0131277	0.0134575	0.0235849	0.0132502	0.0126351	0.00661255	0.0175422	0.0245994	0.0210974	0.0102265	0.0136376
50924a97-7268-4407-ba74-31bcc62110ba	0.0133867	0.0233455	0.00722405	0.0134774	0.0202978	0.0240403	0.00929911	0.0115553	0.0178909	0.0122799	0.0107329	0.0150372	0.0106663	0.00887521	0.0147135	0.012137	0.030313	0.00411318	0.00562941	0.011598	0.0115249	0.00985466	0.0104871	0.017414	0.037937	0.0115443	0.0659356	0.0314422	0.00487826	0.0029133	0.00606611	0.0518774	0.004801	0.00885084	0.0477012	0.017097	0.0170718	0.0109215	0.0199255	0.00903482	0.00284978	0.00892364	0.0144801	0.0101456	0.0071645	0.00844935	0.00869506	0.0074268	0.0264669
22b1f34e-5ff2-48f3-9c80-534ab6f06155	0.0274865	0.0281766	0.0116155	0.0228328	0.0243294	0.00579189	0.0118734	0.00821299	0.00508717	0.0115125	0.0146056	0.00541696	0.0257426	0.00740498	0.0108126	0.0158407	0.0194808	0.0141205	0.00882328	0.0104085	0.0189666	0.0115799	0.0134773	0.0129645	0.0508774	0.00789386	0.0871936	0.0337529	0.00408714	0.0029488	0.00967288	0.0709002	0.00606138	0.0204613	0.0658758	0.0113221	0.0210002	0.00657042	0.0309724	0.0262087	0.0153332	0.00827096	0.01625	0.00289463	0.000848694	0.0142582	0.015354	0.00847641	0.00678497
a09025ec-ea91-4b35-9106-360d7f724fb9	0.0187929	0.0335266	0.00935002	0.0189279	0.0195737	0.0125392	0.0116785	0.00698539	0.0120931	0.008151	0.0306467	0.0158317	0.00709593	0.0183025	0.0115124	0.0112759	0.0152698	0.00875388	0.00959961	0.0188712	0.0187204	0.00771815	0.0122026	0.00976258	0.0547852	0.0125047	0.0577993	0.0236317	0.0127659	0.0116582	0.00309448	0.0418693	0.00801808	0.0193154	0.0284229	0.00682737	0.0269938	0.013816	0.0120873	0.0135955	0.0201302	0.00450788	0.0188591	0.0146566	0.00865765	0.0202748	0.0125655	0.0131198	0.0152359
3e693307-795a-4dd2-a01f-5e2584e4068e	0.00722743	0.00518853	0.0125377	0.0018978	0.0246957	0.0208397	0.00828613	0.0051795	0.0117701	0.00948016	0.0158726	0.0088005	0.00662117	0.00505792	0.0159682	0.0100353	0.0103563	0.00809486	0.0129683	0.0098865	0.00633987	0.00904314	0.00517915	0.0133582	0.0680504	0.0182262	0.098817	0.0424419	0.00536986	0.00787454	0.00516491	0.0416758	0.0215729	0.00291621	0.0296425	0.0100529	0.00844817	0.00637679	0.00590475	0.00670541	0.0180882	0.00903202	0.00978463	0.0159981	0.00394756	0.0207072	0.00708889	0.00845032	0.0181244
0b8acfba-37e6-450a-8ee5-d5bbd6bd8229	0.011151	0.0357667	0.0122954	0.020101	0.0155822	0.0114038	0.0146888	0.0138434	0.0190334	0.0175807	0.0225803	0.0118162	0.0125259	0.00767832	0.0134149	0.00546352	0.0159837	0.0139953	0.011499	0.0236141	0.0171279	0.0149511	0.00878336	0.0130371	0.0426819	0.00988371	0.0610542	0.0378211	0.0191715	0.0194686	0.00942683	0.0626958	0.00337453	0.0184747	0.0669956	0.00283295	0.0192133	0.00777471	0.00807078	0.00839386	0.016898	0.011247	0.0135007	0.0209389	0.0160982	0.0278418	0.0231928	0.0105694	0.0183359
c58bec63-12ce-40e0-9b86-a4f898862047	0.00793526	0.0203761	0.00644179	0.00998637	0.0122691	0.00820323	0.00815214	0.00894783	0.0073502	0.0142052	0.00763944	0.00628289	0.0143185	0.00816531	0.00801283	0.0119538	0.0121078	0.0128084	0.00589446	0.00411866	0.00832985	0.00730557	0.00410061	0.0207866	0.0456271	0.0051992	0.0526743	0.0310764	0.005224	0.0104421	0.00914292	0.0487194	0.00983845	0.015359	0.0453685	0.00776759	0.0133102	0.0145336	0.0157061	0.0118253	0.00868486	0.0079462	0.0117118	0.00975941	0.00537606	0.0100306	0.0157748	0.0104855	0.00509116
a028aaec-1e68-4b00-8f91-f7a14bdfae67	0.0185815	0.0604979	0.00853144	0.0257663	0.0329952	0.041758	0.0125769	0.00780142	0.00872082	0.0177831	0.0331745	0.0273436	0.0221815	0.0069078	0.0269343	0.0222699	0.0177414	0.0194744	0.0232337	0.0134327	0.0251658	0.0175095	0.0193684	0.00981647	0.0662704	0.0236772	0.073483	0.0167889	0.0126408	0.00592265	0.00585414	0.0543147	0.0179845	0.0296705	0.0206317	0.0334645	0.0321428	0.0127291	0.0172662	0.0263663	0.0228515	0.022116	0.0284371	0.0283811	0.0257103	0.0323729	0.0110212	0.0125291	0.0413532
6bdc0532-86c3-4a4e-9eeb-ba4198a40d48	0.0195283	0.0368808	0.00829768	0.0146327	0.0177708	0.00800034	0.00996691	0.00294735	0.0127432	0.0107606	0.028114	0.0133946	0.0030882	0.0118507	0.0135432	0.0102374	0.0168543	0.00899668	0.00685367	0.0114247	0.0124603	0.00881148	0.0129382	0.0198839	0.0557483	0.00625546	0.0682921	0.0277139	0.00773217	0.0110061	0.0130574	0.0458243	0.0126356	0.0212583	0.0355778	0.010596	0.0250047	0.0193921	0.0152726	0.00498656	0.0126217	0.005272	0.0189465	0.0081357	0.0108223	0.0218492	0.0097463	0.0129133	0.0216221
9b1f503c-d5a4-462d-bf42-600eb4d7cbe9	0.010672	0.0422127	0.0110069	0.0100595	0.0233037	0.00794932	0.0157027	0.00656256	0.0128963	0.0088803	0.0306151	0.00907958	0.00669119	0.00483819	0.0173127	0.00744468	0.0134256	0.0151208	0.00430643	0.013241	0.0182265	0.0112846	0.0117834	0.0176577	0.0384462	0.00792964	0.0394732	0.0288356	0.00908241	0.0110592	0.0123737	0.0380704	0.00690818	0.0251802	0.0306116	0.0100213	0.0281349	0.0183747	0.0109683	0.00979853	0.00461091	0.0104741	0.012893	0.00407395	0.00369615	0.0193645	0.0131805	0.016273	0.0142477
0796c447-ea23-4897-b772-6665301234ec	0.0130886	0.0441201	0.0134639	0.028891	0.0238146	0.0241999	0.00868496	0.00561251	0.00492492	0.0140012	0.0319797	0.0187937	0.0104095	0.0147997	0.0154839	0.0178574	0.0184425	0.0197158	0.0139851	0.0117683	0.0205307	0.0217135	0.0136416	0.0107076	0.0379843	0.0195034	0.0580753	0.0200152	0.0101644	0.0167372	0.00244051	0.0425109	0.0134856	0.0228077	0.0185405	0.00627679	0.0220993	0.0179582	0.0146855	0.0123239	0.0198841	0.00953473	0.00840813	0.0172892	0.0140874	0.029738	0.0131599	0.00992696	0.0327341
6fcd2445-8f95-43f0-938c-fc911072b83e	0.0143	0.0415116	0.0122531	0.0183998	0.0103929	0.0259801	0.0096572	0.0057728	0.0130726	0.0325342	0.0170064	0.0457864	0.00884359	0.0379254	0.0105677	0.0111541	0.0398076	0.0117263	0.0138393	0.0164036	0.0269493	0.0119675	0.0203448	0.00450511	0.114634	0.0143395	0.144545	0.0441336	0.00493059	0.0222337	0.00854691	0.0519673	0.015017	0.00907837	0.0331734	0.0157898	0.0224417	0.00366335	0.0258077	0.00241614	0.0142744	0.0131991	0.00201477	0.00233586	0.0385147	0.0400363	0.00567337	0.00595546	0.0221053
6de2b113-f6c9-46d6-b835-062215eacc8b	0.00454552	0.0238221	0.00242884	0.00420983	0.0073104	0.00779822	0.00602539	0.00331597	0.00511418	0.0142682	0.00571303	0.00466319	0.00438004	0.00828376	0.00770476	0.0152335	0.00464932	0.00935742	0.0055775	0.00528928	0.0129544	0.00929484	0.0117518	0.0139643	0.023766	0.00187086	0.0412159	0.03134	0.0105614	0.0114752	0.00362286	0.0448769	0.00471539	0.0104029	0.0452597	0.0109081	0.0195656	0.00859769	0.00822636	0.0114052	0.00577919	0.0075741	0.00646581	0.00770124	0.00570522	0.0159008	0.0101731	0.00643431	0.00743162
4901fb92-4230-4d12-85b9-f3e20dfdc3f0	0.00742948	0.0215859	0.0102435	0.0094991	0.0132814	0.012277	0.00895616	0.00658414	0.012842	0.00754578	0.0149772	0.0152926	0.00597252	0.0101909	0.012452	0.0175512	0.021078	0.0216246	0.0136767	0.0115907	0.0205739	0.00407132	0.0102627	0.0131288	0.0492784	0.00978482	0.092069	0.0334126	0.00780306	0.0110916	0.00228045	0.0576262	0.00478153	0.01609	0.0527539	0.0127371	0.019052	0.00647141	0.0106044	0.0116331	0.00553597	0.00790843	0.00511362	0.0065502	0.00694753	0.0157831	0.00655228	0.0118884	0.0151251
f083e38b-6382-4ddb-831c-c3297689cc29	0.0182299	0.046738	0.0068098	0.0175138	0.0220239	0.00625822	0.011744	0.00592523	0.00561975	0.00931336	0.0393568	0.0121815	0.0024034	0.013443	0.0122122	0.0104038	0.0205957	0.0107456	0.0104086	0.0118698	0.0183445	0.0123625	0.0151565	0.0129475	0.0571987	0.00435124	0.0645293	0.0251365	0.0051108	0.00988933	0.0153931	0.0488897	0.0087434	0.0273669	0.0371741	0.00695926	0.0248595	0.0226493	0.0169913	0.0103018	0.0133401	0.0104036	0.0135498	0.00931507	0.00981914	0.0242066	0.00943847	0.00932866	0.017542
7700d9d1-481b-430b-9095-865c4e95e9b4	0.0212758	0.0409331	0.0129043	0.0193988	0.0260076	0.00430791	0.017664	0.0266344	0.0148091	0.0163776	0.0491891	0.0127911	0.0144596	0.02255	0.00974413	0.0231922	0.0165943	0.0117574	0.00770314	0.0153489	0.0289668	0.0160556	0.011241	0.0193569	0.0814158	0.0167598	0.0479558	0.0356726	0.00616051	0.00777762	0.0142664	0.0499556	0.00548515	0.0247175	0.0328049	0.0137751	0.0327582	0.0141511	0.0129877	0.0102431	0.012793	0.027876	0.00990553	0.00195326	0.0227559	0.018715	0.00788289	0.0147745	0.0203615
654ef7ae-93b8-43a3-843c-26378414e15c	0.00766448	0.0206864	0.00838853	0.00295073	0.00781776	0.010801	0.0267461	0.01736	0.00609517	0.0108911	0.0011688	0.0130254	0.0123685	0.00570664	0.00325368	0.0239619	0.0110092	0.00904907	0.00527061	0.00561557	0.0116629	0.00408551	0.00925492	0.0136833	0.0440007	0.0129934	0.0571731	0.037222	0.025884	0.0163433	0.0140568	0.0608792	0.00756976	0.0102713	0.0720579	0.0080624	0.00814388	0.00574347	0.0107011	0.00705654	0.0128582	0.00947774	0.0121718	0.0136217	0.0148508	0.0261827	0.020072	0.00242907	0.0135856
377900fa-31ae-4660-8fbb-b02caaf05181	0.0346301	0.0111949	0.00674994	0.00602428	0.010085	0.00858363	0.00983311	0.00321069	0.00388646	0.00589892	0.00907765	0.00711698	0.00648428	0.0157826	0.015736	0.00352155	0.0208193	0.0078798	0.0110667	0.0145849	0.0101715	0.00258367	0.0145206	0.00853327	0.0497996	0.00667912	0.0549341	0.0273312	0.0240061	0.00613717	0.00489038	0.0348094	0.00753148	0.0153516	0.0285133	0.0136246	0.0201912	0.010275	0.00953327	0.00849065	0.0133324	0.0110266	0.00892213	0.00323224	0.0160197	0.0149642	0.0171326	0.0071845	0.00660559
753eaa50-b149-4daf-ab36-93715eb2f318	0.00731249	0.0154573	0.00137208	0.0125171	0.0172086	0.00657478	0.00985753	0.00801261	0.00745825	0.0262526	0.0121758	0.00347362	0.00313727	0.00992824	0.0204996	0.00671102	0.0123909	0.0240036	0.0157828	0.00909813	0.00943315	0.00760183	0.0137569	0.00615352	0.0318879	0.0087591	0.0173246	0.0398986	0.0161383	0.0165535	0.00874864	0.0486388	0.00731894	0.00531831	0.0634672	0.0153526	0.0193243	0.0186981	0.0149566	0.0250026	0.00264677	0.0182018	0.0144741	0.0146448	0.0123018	0.0169627	0.0300244	0.00656436	0.0106546
4d9c1dd8-f9d4-4abd-be28-522d38d36363	0.00785566	0.0255597	0.0033932	0.00352004	0.0103469	0.0145079	0.0045799	0.00608793	0.00831194	0.0120676	0.012873	0.0120391	0.0086265	0.00545778	0.00752124	0.0103367	0.010764	0.00913947	0.00763084	0.00915209	0.0153718	0.00512992	0.0135274	0.0156862	0.0372203	0.00958752	0.0608097	0.0269362	0.00945452	0.00801941	0.0116288	0.0462859	0.0114186	0.0110661	0.0388812	0.00896143	0.0213905	0.00825079	0.00910832	0.0123782	0.00692884	0.00198418	0.0102566	0.00490213	0.0109892	0.01276	0.0164083	0.0120173	0.00583148
585d4249-0007-473b-9544-a6bac34c144e	0.00706376	0.0263355	0.00641006	0.00733291	0.0096852	0.00587135	0.00629813	0.00704084	0.00977025	0.0128324	0.00884724	0.00787265	0.00923556	0.00293679	0.0077795	0.0148131	0.00939923	0.00591823	0.00321113	0.00594235	0.00770293	0.00636562	0.0118867	0.0143014	0.0319786	0.00336294	0.0526747	0.0307546	0.00789418	0.00936414	0.00502898	0.0470466	0.0103138	0.0106217	0.0466901	0.00646163	0.0107445	0.0121043	0.00727449	0.0077636	0.00759625	0.00629853	0.00966411	0.00405926	0.00689151	0.0166556	0.00859668	0.00713931	0.0114029
9c1b8956-850f-4c3e-94ff-c78cb878a319	0.00821228	0.0137958	0.00710898	0.00311015	0.005906	0.00242845	0.0114049	0.00647085	0.0132029	0.00949373	0.0094193	0.00663526	0.00737919	0.00647638	0.00227206	0.00685016	0.0222198	0.00827621	0.00595458	0.0115679	0.00760861	0.00907522	0.00410438	0.0160224	0.0491365	0.00982721	0.0642339	0.0177108	0.00542176	0.00860915	0.00689907	0.0392361	0.00780232	0.00725321	0.0198196	0.00651486	0.0178851	0.00722759	0.0139184	0.0110639	0.00719523	0.00151019	0.00510544	0.00591253	0.00434422	0.00895817	0.00634079	0.0108565	0.0113118
be6653e7-a89a-4477-88da-f778f5a01aaa	0.0146102	0.0321724	0.0117495	0.0180005	0.0146904	0.00781516	0.00794848	0.014552	0.00631186	0.0110323	0.0167563	0.00891815	0.0064319	0.0128553	0.0137967	0.00448673	0.0044945	0.0173105	0.00978285	0.0158223	0.0188458	0.00704705	0.00955841	0.0143355	0.0232523	0.00651026	0.0239633	0.0280869	0.0113663	0.0107324	0.00981686	0.0384221	0.0109659	0.011338	0.0325965	0.00440244	0.023499	0.0192975	0.0150199	0.0169831	0.0151948	0.00624282	0.0170784	0.00454125	0.00912714	0.0249991	0.0115524	0.00672579	0.0136577
a348e4fd-40b2-4aa4-bf9b-5f5f57816164	0.0148996	0.0286304	0.0128159	0.0189729	0.0219456	0.00651715	0.0118774	0.00959612	0.0165464	0.0141765	0.0169621	0.00988106	0.010877	0.00911282	0.00769727	0.0109757	0.00872211	0.00959969	0.0118004	0.0157176	0.0163637	0.00310257	0.0102037	0.0134933	0.0417021	0.0072245	0.033505	0.0354687	0.00510425	0.0125327	0.00633597	0.042357	0.0129796	0.0107814	0.0386684	0.00562265	0.019641	0.0181628	0.00578207	0.0118138	0.0099325	0.00905271	0.0142407	0.00423624	0.00715108	0.0161862	0.0100954	0.0133575	0.00796703
aed4ba88-f4b2-467c-9e87-b7d197d5bb4e	0.0202762	0.0247183	0.00395157	0.0109185	0.0121986	0.00790793	0.00868791	0.00240028	0.00719288	0.0162635	0.00728598	0.0054696	0.00512964	0.00911426	0.00943737	0.00781977	0.00420291	0.00971906	0.00469898	0.0160576	0.00941339	0.00690299	0.0145159	0.0184008	0.0396315	0.00167557	0.0632321	0.017413	0.0107891	0.00644698	0.00739136	0.0389318	0.0067557	0.0158902	0.0248889	0.00362416	0.0190476	0.00559703	0.00529986	0.00594562	0.00953681	0.00572276	0.0101358	0.00581305	0.00899646	0.014695	0.00975613	0.00999953	0.00515366
3b611e08-d0a3-4e1f-9abd-8bc8f346188f	0.0268843	0.0181223	0.00281044	0.0111284	0.0149923	0.00721913	0.00508462	0.0146398	0.0169589	0.0174545	0.0200186	0.0102584	0.0090547	0.00273577	0.0102083	0.0118108	0.00633702	0.0086154	0.00979084	0.00850459	0.0074593	0.00745695	0.00902591	0.0140502	0.0670523	0.00575358	0.0583033	0.0306648	0.00589546	0.0109368	0.00863721	0.0383632	0.0162681	0.00852647	0.0380246	0.00479113	0.019655	0.0164475	0.012682	0.0120704	0.0125685	0.00860765	0.0109495	0.00844222	0.0059457	0.017161	0.0107891	0.0127084	0.014184
ab34c776-3902-4ea4-91fc-cc1ef40a84c0	0.0129222	0.0253193	0.0100495	0.0122114	0.0144678	0.00151681	0.00537637	0.0110791	0.0077049	0.0133103	0.0143242	0.0186156	0.0120429	0.0245242	0.00928019	0.00966513	0.0164089	0.0142989	0.00718451	0.0162423	0.0153478	0.00420639	0.00576967	0.0137423	0.0450096	0.0127593	0.037628	0.0392424	0.0151915	0.0115364	0.00946191	0.0493153	0.0108558	0.00408029	0.0473963	0.00853489	0.00897304	0.0192842	0.011545	0.0157976	0.0106718	0.00975656	0.0150694	0.00991175	0.0192798	0.0144735	0.0129691	0.00668387	0.0118508
0c367223-abbe-4882-b506-fd3b3deefc88	0.0131391	0.0273659	0.0110099	0.0128213	0.0122625	0.00672201	0.0185459	0.0161686	0.0161028	0.0074146	0.0191328	0.00184621	0.00584223	0.0197256	0.0160621	0.00970921	0.0120785	0.0131265	0.00871089	0.0271153	0.0169255	0.00737725	0.0165407	0.00595305	0.0184102	0.0113608	0.0312284	0.0187386	0.0210553	0.0115744	0.00631712	0.039033	0.00983615	0.0195976	0.0284228	0.00356934	0.0126308	0.0125234	0.00550786	0.00687679	0.0148539	0.0078096	0.0154962	0.00535813	0.0147617	0.030031	0.0175917	0.00332775	0.0220502
99eb4fa7-32a2-4ec1-b307-004bccc1b834	0.012052	0.038089	0.00977454	0.0102091	0.0173763	0.0107316	0.00757354	0.00663916	0.010532	0.0161587	0.0259194	0.0103632	0.00944674	0.00550322	0.0149955	0.0046499	0.0096797	0.0105919	0.00858781	0.0146428	0.0147823	0.00700185	0.0146824	0.0193627	0.0399025	0.0058642	0.0518268	0.02945	0.0118102	0.0176787	0.0101287	0.0430088	0.0142946	0.019189	0.0338275	0.00664433	0.024518	0.0169474	0.0184242	0.00955785	0.0107697	0.00996303	0.0127829	0.0070368	0.0102795	0.0201272	0.00800054	0.00987192	0.0158261
a61bc8d8-b042-46c7-8dfa-6be548f9060f	0.0148738	0.0227137	0.00403473	0.00841703	0.0183133	0.00991642	0.0124472	0.00787132	0.021771	0.0132989	0.0120498	0.00452059	0.0068007	0.0156201	0.0075803	0.0140361	0.00749927	0.0105264	0.00793256	0.0184112	0.00873345	0.0151553	0.0134356	0.0160402	0.0309259	0.000984434	0.0486697	0.0293429	0.00568965	0.00729113	0.00654905	0.0414686	0.0152874	0.014074	0.028943	0.0116946	0.0155348	0.010782	0.00481517	0.00390336	0.0160689	0.00141253	0.0109005	0.00423654	0.0117345	0.0149236	0.0125481	0.0119585	0.00821793
c9969479-ca89-47df-a160-c1929b64de09	0.0124602	0.0252535	0.00961633	0.0113788	0.0165561	0.0174955	0.0149045	0.0148499	0.0215381	0.0121528	0.0224897	0.0147553	0.0144325	0.00972104	0.0129518	0.0160984	0.0525577	0.0207506	0.00591507	0.0173655	0.0114139	0.0108777	0.00858929	0.0111363	0.067062	0.0098713	0.0775275	0.0278168	0.00815697	0.0141808	0.00761251	0.044084	0.0137625	0.0145658	0.0299041	0.00391588	0.0274548	0.0151473	0.026783	0.0105618	0.0121338	0.00795884	0.0165803	0.0107314	0.00943571	0.0135696	0.00833508	0.0103319	0.0293933
12ea2cb2-0e6b-4798-a67f-3121db9b87e0	0.0039238	0.0120132	0.0111023	0.00258968	0.00734182	0.00584906	0.00667581	0.00528618	0.0189037	0.0133437	0.0153739	0.00428491	0.0105652	0.0100629	0.00809253	0.00366548	0.0143345	0.0243692	0.00408266	0.00330782	0.00723381	0.00970723	0.0121692	0.0200902	0.0663229	0.0111766	0.101131	0.0345926	0.0144714	0.00648216	0.00093837	0.0442167	0.00416981	0.00702986	0.0261161	0.00229167	0.0109404	0.014412	0.00992515	0.00722269	0.00215657	0.00348992	0.00408719	0.0128957	0.00630055	0.017599	0.00265871	0.00563605	0.016432
191149dd-6267-4501-a315-b4eae99df06f	0.00221751	0.00664545	0.00478025	0.00645389	0.0110359	0.00922269	0.00604874	0.00713092	0.0141386	0.00503228	0.00904471	0.0112265	0.00668848	0.00474057	0.00905291	0.0143199	0.00733137	0.0144365	0.00534425	0.0147429	0.00605061	0.00859728	0.0125148	0.0199941	0.0658827	0.00798256	0.086977	0.0357273	0.00718594	0.00827339	0.00205268	0.0460579	0.00626229	0.00442889	0.0371484	0.00607317	0.0116856	0.0126958	0.00223355	0.00781101	0.00642849	0.0102704	0.00325467	0.0117017	0.00284857	0.0135636	0.00568242	0.0101071	0.0104657
0b4caefe-8b76-437a-ac65-e1aa4372271d	0.0066705	0.0096688	0.00697876	0.0118089	0.0118258	0.00957802	0.0130419	0.00839936	0.0111641	0.0116048	0.00620363	0.00399908	0.0111502	0.00438737	0.0114817	0.0125655	0.00940449	0.0164006	0.00537622	0.00865074	0.00726545	0.00700056	0.00851081	0.0169814	0.0392775	0.00558929	0.066763	0.03481	0.0137509	0.00723474	0.00192346	0.0432618	0.00430694	0.00502065	0.0353067	0.00206048	0.0143165	0.0127469	0.0153481	0.00880995	0.0105562	0.00558363	0.00766173	0.00331593	0.00445997	0.0129559	0.011444	0.00697857	0.0150855
98bf8dab-94c9-4033-91cd-f175185d0f3a	0.0148864	0.030579	0.00739555	0.00891347	0.018361	0.00386874	0.00697756	0.0107734	0.0156164	0.0111394	0.0241234	0.00921758	0.00718635	0.00466311	0.01196	0.00987096	0.0124958	0.0157709	0.00637493	0.0148248	0.0156498	0.00513641	0.00902075	0.0139183	0.0528907	0.00704303	0.0442566	0.0341551	0.00477486	0.0143184	0.00632493	0.0426219	0.010982	0.0127971	0.041861	0.00448912	0.022404	0.0161763	0.00933479	0.0097937	0.00681192	0.0115167	0.0107012	0.00579174	0.00658509	0.0146582	0.015109	0.0118415	0.0118538
5b5ce0af-0761-42b3-8720-13a91ca05186	0.0241574	0.0492272	0.0111391	0.016575	0.0209747	0.00579996	0.0172675	0.0102148	0.0116588	0.0200093	0.0323189	0.0141931	0.00970494	0.0175283	0.013233	0.00922941	0.00643912	0.0125099	0.0053111	0.0189142	0.0159788	0.0120237	0.0141816	0.0167338	0.0692945	0.00541921	0.0632476	0.0269039	0.0112324	0.0151899	0.0163143	0.040782	0.0122162	0.0284222	0.0311034	0.00572645	0.0264047	0.0238705	0.0139956	0.0135894	0.0111919	0.0049041	0.0116266	0.0114606	0.00551798	0.0222996	0.0103976	0.0138929	0.0245298
12d7abce-253d-4ede-9aaf-b17078aed2d0	0.00584814	0.0386184	0.0154111	0.0189374	0.0204137	0.00319625	0.0125975	0.00601966	0.0103097	0.0130932	0.0221042	0.00897062	0.00829508	0.004118	0.013887	0.00482882	0.00407646	0.0121412	0.00613943	0.0196033	0.0194057	0.0103805	0.0137241	0.0103145	0.0186351	0.00695287	0.0179189	0.0250411	0.0159235	0.0180667	0.0123425	0.0318115	0.0102695	0.0255038	0.0251331	0.00476104	0.0191945	0.0226145	0.0101628	0.0120438	0.0113771	0.00303439	0.0171954	0.00670517	0.01212	0.0197405	0.016837	0.00960379	0.0174826
a9f2313a-dc26-4b6c-859a-c84e9cb6852a	0.0132281	0.0331608	0.010159	0.0120667	0.0173076	0.0111547	0.0104675	0.00847353	0.0125459	0.00789903	0.0222075	0.0144652	0.0113299	0.00649561	0.00837845	0.00848271	0.0201348	0.00741224	0.00164771	0.0176602	0.0163646	0.00869428	0.013388	0.0154077	0.0538164	0.00828332	0.0785359	0.0326935	0.00590004	0.00445153	0.0124811	0.0527496	0.0104569	0.0154211	0.0429907	0.0108613	0.0202416	0.010455	0.0107594	0.00718814	0.0247568	0.0127843	0.0148892	0.00901256	0.0131609	0.0160518	0.00946399	0.012369	0.00560747
3fb1fa94-e9ed-413a-8915-1dc0d652c78d	0.0134731	0.0185041	0.00386779	0.00363725	0.00211082	0.00933072	0.00988401	0.0108521	0.00297632	0.00849946	0.00491986	0.00931266	0.0051153	0.00232792	0.0103389	0.0104795	0.00747853	0.0111736	0.0098132	0.0110529	0.0102804	0.0148296	0.00814262	0.0138689	0.0438158	0.00389323	0.0489941	0.0290158	0.0167371	0.00828682	0.010514	0.0400406	0.0115683	0.00581279	0.0411406	0.00556341	0.013122	0.0119748	0.0144278	0.00262026	0.0120108	0.00835533	0.00818157	0.0075683	0.0017556	0.012478	0.00494358	0.00794828	0.00451616
fa6b0d4a-3c2e-4513-b91c-7a14c3689e58	0.0182428	0.0183187	0.00634612	0.00807648	0.00431658	0.0126039	0.00340438	0.00488846	0.00945228	0.0162752	0.00460791	0.00905909	0.00605383	0.00457464	0.0118547	0.00649408	0.00790736	0.00624311	0.00503241	0.00588442	0.00640562	0.0130693	0.00653683	0.0184093	0.0460984	0.0043031	0.0403485	0.0278433	0.0134209	0.0136536	0.00774572	0.0376597	0.00896363	0.00746016	0.0331544	0.00923449	0.0180494	0.0136696	0.00383601	0.00385414	0.0101342	0.00907917	0.0104877	0.00377696	0.00863227	0.00992557	0.0107253	0.00731905	0.00768961
bfac42d8-eddd-4b2d-99e4-f84511ba8975	0.00620229	0.0269587	0.0111555	0.012762	0.022123	0.0111435	0.0143805	0.00522207	0.00495444	0.0121125	0.0115456	0.00338572	0.0156995	0.00666311	0.0147483	0.00226698	0.0161318	0.0112617	0.0138876	0.00763189	0.0113437	0.010755	0.0119675	0.0236642	0.0532536	0.0129035	0.0927845	0.0311713	0.0131515	0.0032348	0.00884881	0.0617722	0.0152416	0.0211943	0.0547418	0.00908634	0.0157829	0.0117406	0.0108326	0.0114372	0.00700359	0.0171961	0.0104466	0.0110754	0.0104816	0.0164693	0.0106429	0.013326	0.0111377
9477ac1b-c542-42a3-8d28-65067720e6ff	0.00281828	0.0407033	0.00944404	0.0115541	0.0252312	0.00885545	0.0078544	0.00814766	0.0109029	0.013069	0.0285504	0.00640479	0.00388705	0.00754213	0.0184195	0.0123671	0.0160285	0.0125339	0.010517	0.0125855	0.0222546	0.00899319	0.00846539	0.0154041	0.0371111	0.0122224	0.0273878	0.0349913	0.0104353	0.0107134	0.010687	0.0379312	0.0106863	0.0236058	0.0337011	0.00562801	0.0320844	0.02393	0.01172	0.0142918	0.00394511	0.0133054	0.00913747	0.00714039	0.00779651	0.018746	0.014676	0.016038	0.0155071
3ad6871e-465e-4e82-90ee-e7f7b430de29	0.0112441	0.0319639	0.0068323	0.0120261	0.013108	0.00958128	0.00758189	0.00683501	0.0112661	0.0123099	0.0202478	0.0106391	0.0107811	0.00716425	0.011139	0.00377737	0.0101899	0.016739	0.00866802	0.0121731	0.0195222	0.00356526	0.0117591	0.0215128	0.0368262	0.00684613	0.063381	0.0319677	0.0136214	0.00731383	0.00720621	0.0500701	0.00893689	0.0162947	0.0442662	0.00836572	0.0216667	0.0137123	0.0121724	0.0101993	0.0111092	0.00742078	0.0135934	0.00509464	0.00739467	0.018784	0.0149473	0.0101013	0.018234
253c0a49-ca66-4dd9-b88c-a73ff8689f97	0.00581429	0.0271833	0.00832228	0.00956395	0.0101324	0.000884847	0.00621121	0.00596166	0.00795228	0.0132086	0.0143492	0.00949252	0.00821837	0.00690569	0.00983277	0.0143129	0.0114594	0.00973428	0.00573049	0.0129105	0.00791913	0.0125381	0.011506	0.0155491	0.0403722	0.00389785	0.0416632	0.0287532	0.00930316	0.0128361	0.0116468	0.0377411	0.0106632	0.0102296	0.0340088	0.00819023	0.0168713	0.0189417	0.0112278	0.00477879	0.011263	0.00268336	0.0141734	0.00559303	0.00319327	0.0116869	0.00768016	0.0108799	0.00946123
5408f7d3-b288-4a41-bb09-912927853f9f	0.0013283	0.0148709	0.00616555	0.0130064	0.00983497	0.00367134	0.012152	0.00727101	0.00766393	0.0201265	0.00484714	0.00950399	0.00394604	0.00653433	0.0121967	0.0158359	0.00627352	0.00724111	0.0117261	0.0121934	0.0121207	0.00814953	0.00520614	0.0105393	0.0301573	0.00441606	0.0454906	0.0188745	0.0135364	0.00782745	0.012694	0.0360051	0.00743545	0.00612286	0.0214004	0.00681315	0.0186777	0.00944228	0.0134435	0.00827341	0.00926938	0.00552878	0.00704452	0.00459478	0.0056523	0.0107752	0.00957568	0.0118988	0.0139637
22075aa2-3980-45b1-917c-04038eb619a6	0.0124141	0.0149947	0.00525948	0.00862697	0.00884781	0.00231562	0.00409422	0.00708384	0.00581844	0.0105419	0.0103322	0.0102214	0.00583854	0.00919105	0.00585512	0.00932748	0.00803884	0.0113627	0.00579943	0.00484911	0.00822664	0.00448632	0.0133772	0.0161228	0.0505951	0.0104093	0.0658165	0.0251745	0.00845415	0.00828409	0.00907237	0.0329923	0.00999636	0.00862165	0.020753	0.00989571	0.0182901	0.010071	0.010675	0.00361219	0.0108517	0.00409556	0.0115529	0.0024712	0.00807407	0.0136045	0.00970625	0.0114984	0.00938708
691b160c-58b2-4d53-80a5-901fc2c13139	0.0243447	0.0326797	0.018408	0.0101581	0.0256607	0.00947443	0.0116317	0.012001	0.0188109	0.029807	0.0410805	0.0230717	0.0152722	0.00771749	0.0113437	0.0199993	0.0211681	0.0253712	0.00614209	0.0175988	0.0206348	0.0137219	0.0153829	0.0168223	0.103337	0.00916249	0.105539	0.02956	0.00968092	0.0229258	0.0157183	0.0599182	0.009303	0.0228609	0.0468891	0.0118566	0.021908	0.0122906	0.0221482	0.0110474	0.00933959	0.0158857	0.0114179	0.0177831	0.0104424	0.0177705	0.0133214	0.0159633	0.0309327
a1ad695e-b9e4-46b8-a2e9-efaf4244a236	0.0150655	0.0374264	0.0038121	0.013342	0.02433	0.00739889	0.0116822	0.00940204	0.0156566	0.0125155	0.0269427	0.0124914	0.00542379	0.0106065	0.0145985	0.00710401	0.00968223	0.0117393	0.00521122	0.0121029	0.0144855	0.0107832	0.0118189	0.0187637	0.0596167	0.00394185	0.0549075	0.0207788	0.00472649	0.0111114	0.0104968	0.0371592	0.00934014	0.0190077	0.0248803	0.00783275	0.0302785	0.0162777	0.0152919	0.00990596	0.0174568	0.00481178	0.0185482	0.0117934	0.00713787	0.019136	0.00739172	0.0128386	0.0176334
0c2de83b-a893-432d-af52-6f981f02b51e	0.00541228	0.0266721	0.00676317	0.0105341	0.0139851	0.00448579	0.0115881	0.00376233	0.0055565	0.0108038	0.0136202	0.00711184	0.00718773	0.00504431	0.0114764	0.0146055	0.0119935	0.0133387	0.00499481	0.00799572	0.00996697	0.00548131	0.0105329	0.0177103	0.027062	0.00496836	0.0260315	0.0298998	0.00901305	0.0160252	0.00834083	0.0376946	0.00930467	0.00902004	0.0358847	0.00894549	0.0202552	0.0206329	0.0136718	0.0099825	0.00664899	0.00690897	0.0116617	0.000687532	0.0047666	0.0147172	0.00660106	0.00893138	0.00887909
fcc38e8e-2faa-4224-abcc-f76417884b3b	0.0097279	0.0280083	0.00774839	0.00855912	0.0179982	0.00698808	0.0112152	0.0111829	0.00886515	0.0125323	0.0115832	0.0150303	0.00697724	0.00316234	0.00565469	0.00847142	0.0238193	0.0156588	0.00466772	0.0108507	0.0133265	0.00817857	0.0130968	0.00987386	0.0462433	0.00345563	0.0619523	0.032494	0.00586428	0.0107693	0.006809	0.0585655	0.0102939	0.0144532	0.0569151	0.00594536	0.00423752	0.0139387	0.0160129	0.00655415	0.00863094	0.00636858	0.00680538	0.00733591	0.00779516	0.0126257	0.0128805	0.00472847	0.0137724
fc2d44bf-5bc5-4cc4-a20e-25c420d814c5	0.0166346	0.0216778	0.00500807	0.0115002	0.0185848	0.00932639	0.00871505	0.00463284	0.00891418	0.0158233	0.0220979	0.0191156	0.00283747	0.00850966	0.00641956	0.010158	0.0126274	0.014618	0.00892161	0.017809	0.0140774	0.00304235	0.0104901	0.0164223	0.0580184	0.00565201	0.0682172	0.0351672	0.0141605	0.00858781	0.00631708	0.0476497	0.00876258	0.0119881	0.0469	0.00877786	0.0160406	0.014568	0.017114	0.0161208	0.00438355	0.00657963	0.00732722	0.00389633	0.0115979	0.0182599	0.0181124	0.0122358	0.0189451
e5b255c2-6737-497a-9f07-eedad248b22f	0.021135	0.0192425	0.00833507	0.0155493	0.0101046	0.00722434	0.00759758	0.0087634	0.0153228	0.00864629	0.00696087	0.00887016	0.00420375	0.00867895	0.0136555	0.00745179	0.00594479	0.0160307	0.0062958	0.00440273	0.0142936	0.00857965	0.0127001	0.0108919	0.0417921	0.00529387	0.0681258	0.0174426	0.00529603	0.00484445	0.00848807	0.0328931	0.00677807	0.0111567	0.00940528	0.00927274	0.0182244	0.0119102	0.00936286	0.00535297	0.00946058	0.00468995	0.00966648	0.00830969	0.0120533	0.0158867	0.011344	0.0090928	0.0143277
872d39b0-ce22-4738-af5e-29e85549bdea	0.0268713	0.0724658	0.014262	0.0294144	0.0275937	0.0176558	0.0107504	0.0135221	0.0321817	0.0140596	0.0704679	0.0346518	0.00838249	0.0267924	0.0172113	0.0132338	0.0425864	0.0263783	0.0248404	0.0337089	0.0367567	0.0229674	0.021026	0.0123988	0.0786276	0.0141403	0.103732	0.0363576	0.0207476	0.0191369	0.0218823	0.0874634	0.010621	0.0473959	0.0643255	0.0181715	0.0187052	0.0193121	0.0385298	0.0309109	0.0166876	0.0265906	0.0148012	0.0299895	0.0369457	0.0258262	0.0282737	0.00804847	0.0224313
8d1c91de-dc38-4d04-a9be-f2d17cc5990d	0.00672172	0.036887	0.00846363	0.0181721	0.0171492	0.00677388	0.0116475	0.00621701	0.00368508	0.0128977	0.0212557	0.00990119	0.00614443	0.00714286	0.0138257	0.00910229	0.0174509	0.0110112	0.00720134	0.00394872	0.0157344	0.00719436	0.01249	0.0151199	0.04378	0.0060997	0.0555417	0.0221618	0.00590991	0.0114295	0.0140113	0.0433812	0.0134134	0.0155746	0.0383353	0.00674879	0.0235502	0.0195771	0.0154447	0.00529374	0.006902	0.0124531	0.0131637	0.00538114	0.00699308	0.0223183	0.00521189	0.0103723	0.0148144
adc2b1f5-076c-47e7-ba63-0945a311d8b2	0.00510926	0.0281236	0.0103832	0.0108965	0.00982872	0.00407921	0.0117871	0.0117087	0.00943474	0.017154	0.011598	0.00433367	0.0100757	0.00987844	0.0169159	0.0174407	0.0173407	0.0064854	0.0069128	0.00811362	0.0106747	0.00720105	0.0101525	0.0111274	0.0388377	0.0039617	0.0466404	0.0329095	0.00841754	0.0130036	0.00851024	0.0433166	0.0110719	0.0101895	0.0455096	0.00288771	0.0118372	0.0138796	0.0136632	0.00499971	0.0036069	0.0105033	0.00737944	0.0031052	0.00472792	0.0151064	0.0084671	0.0068841	0.0120906
4ea844ef-c71c-4c45-8b20-d7a35a6fa901	0.0103591	0.0370568	0.0144543	0.0224263	0.024384	0.0179372	0.0208501	0.00966567	0.00699106	0.010183	0.0328362	0.0206123	0.0147745	0.0130387	0.0119129	0.0175129	0.0293135	0.0265551	0.00763354	0.0254922	0.0260238	0.0180101	0.0139937	0.014841	0.0719875	0.00591893	0.110643	0.0408078	0.00936721	0.00686556	0.0242365	0.0695708	0.00774787	0.0204111	0.0643437	0.0137035	0.0234934	0.0231316	0.0170417	0.0247767	0.00536621	0.0189505	0.0139611	0.0138054	0.00943594	0.0326414	0.0241354	0.0123468	0.024373
7cb0fb82-4dc2-4cb1-ad35-84381df70d2b	0.00766882	0.00989035	0.0037202	0.0138482	0.023567	0.00749915	0.012818	0.00695458	0.0164879	0.00991417	0.0115513	0.0133453	0.00434625	0.0103252	0.0195144	0.0043026	0.00980054	0.0100585	0.00880049	0.0160887	0.0112012	0.00752482	0.00495795	0.0135357	0.0384246	0.00440634	0.0328835	0.044672	0.00731529	0.0075391	0.00374866	0.0507333	0.0143121	0.00608276	0.0658216	0.018402	0.0108635	0.0168854	0.0159245	0.0127184	0.00689195	0.0124937	0.00358799	0.0131296	0.00897863	0.0158392	0.00843044	0.013507	0.00847335
7b2a5054-f5ac-4616-9ffe-1a525ee968e7	0.00760872	0.0318489	0.00925058	0.0120933	0.0158922	0.0120951	0.00652967	0.00185247	0.0104255	0.0089429	0.0181797	0.00718378	0.00678916	0.00689477	0.0110093	0.00490776	0.00983634	0.0101158	0.00482244	0.0145788	0.0121592	0.00830132	0.00939688	0.00964014	0.0486137	0.00602815	0.077722	0.0310868	0.00754568	0.010123	0.00951479	0.0524253	0.0150495	0.0164405	0.0491239	0.0127762	0.0159847	0.011849	0.00723768	0.00581461	0.0131475	0.00696455	0.0134758	0.00416144	0.00850953	0.0189518	0.010399	0.0106443	0.0178932
fa87500d-a478-469d-a18c-fd02366e0e69	0.0041869	0.0385694	0.00744006	0.0137931	0.0157866	0.00707206	0.00587002	0.00908375	0.00918527	0.0164705	0.0279683	0.00711393	0.00540997	0.00733768	0.0138704	0.00944594	0.00899266	0.00836466	0.00941472	0.00606197	0.0157859	0.00995588	0.0138492	0.0200061	0.0528276	0.00532919	0.0631062	0.0217314	0.00745071	0.00768959	0.014445	0.0454195	0.0106246	0.0224994	0.0289924	0.00724082	0.0318986	0.0193482	0.0197555	0.00688374	0.0105584	0.00390312	0.0110436	0.00404115	0.0116243	0.0226616	0.0124638	0.0117738	0.0174633
9fc68391-5e25-4b26-817b-1c6f4bc0d301	0.0133586	0.0140789	0.00543492	0.00591801	0.00532869	0.00238361	0.00514016	0.0031681	0.0190451	0.0173766	0.0113883	0.0116075	0.00551411	0.00763602	0.0133196	0.016381	0.0158749	0.0239225	0.0099778	0.00974437	0.00368718	0.00257549	0.0120497	0.00804109	0.0557788	0.00806599	0.0884062	0.0261154	0.0133229	0.00319056	0.0085805	0.0444313	0.00248434	0.0103973	0.0305388	0.00682816	0.0133438	0.00225069	0.0103828	0.00590047	0.0199568	0.00874656	0.0079993	0.0185954	0.00911266	0.0182596	0.00453869	0.00431596	0.0162403
12b14280-fadb-4cdf-8fac-9aa25e22b4fb	0.00711343	0.0189896	0.00814521	0.00741471	0.00788528	0.00498271	0.0107265	0.00838687	0.0089682	0.010749	0.00862178	0.0112515	0.00568288	0.00595899	0.00669264	0.0198648	0.0186399	0.00871427	0.00505063	0.00807905	0.0082153	0.00785964	0.0103957	0.00757556	0.0461864	0.00714321	0.0466285	0.0365495	0.00990979	0.0131597	0.00109887	0.0479007	0.0111631	0.00752324	0.0513947	0.0138767	0.0134811	0.0120191	0.005891	0.00695147	0.0141242	0.0110909	0.0116123	0.0040508	0.0051018	0.0145113	0.0129521	0.00782748	0.00207447
848b02bf-3bf4-481c-b503-2bb8a61a2251	0.00944433	0.0135691	0.00582189	0.00796072	0.0103461	0.00216519	0.0046	0.0117117	0.0077011	0.012909	0.00741612	0.00886668	0.00770467	0.00494082	0.00307478	0.00871256	0.0135259	0.0106762	0.00629487	0.0046525	0.00482789	0.00552458	0.00393953	0.0125176	0.043414	0.00597961	0.0334678	0.035283	0.0108369	0.0119048	0.00397565	0.0396269	0.00853445	0.0024169	0.0395901	0.00430076	0.0129138	0.0165538	0.0085429	0.00743101	0.00796695	0.0112912	0.0119054	0.00398972	0.00797375	0.00978974	0.00886877	0.00683947	0.00732609
f32be71d-0568-4381-a787-1fd5d4606888	0.0051875	0.0292863	0.00722424	0.0126372	0.0156177	0.0024044	0.00772675	0.00536289	0.00913764	0.0147365	0.0147354	0.00768678	0.00898193	0.00496813	0.0100319	0.00787822	0.0101406	0.0102059	0.003203	0.00784288	0.0106198	0.00693594	0.0115625	0.0148016	0.0284443	0.00566144	0.0241017	0.0216984	0.00964285	0.0141324	0.0126255	0.0302288	0.0114788	0.0129387	0.0251617	0.00578397	0.0200592	0.0194972	0.0104696	0.00983308	0.00638087	0.00699796	0.0142413	0.00332248	0.00491748	0.0162803	0.010133	0.0109536	0.00763922
4f824df9-753b-4c5e-8d76-80c9363072cf	0.0157523	0.0450354	0.0110276	0.0094771	0.0253881	0.0085133	0.0113424	0.010521	0.0099783	0.0203257	0.0375753	0.013246	0.00511473	0.0206765	0.0128492	0.00421029	0.00813873	0.0132141	0.0110399	0.0194691	0.0218864	0.0124104	0.0117383	0.0151044	0.0460936	0.00580826	0.0551041	0.0303472	0.00252962	0.00917992	0.0175913	0.0507248	0.0130189	0.0225457	0.040791	0.00573656	0.0246529	0.0178907	0.0115467	0.00593857	0.0132816	0.00826597	0.0102285	0.005973	0.00678741	0.0210472	0.0150786	0.0125264	0.012084
7dd494cf-1cb5-474c-908d-8f6144083b6a	0.0264939	0.0252069	0.0110836	0.0138036	0.0211698	0.00669299	0.0172263	0.0138348	0.0131277	0.012249	0.026976	0.0108201	0.00590763	0.00937344	0.0138748	0.00875959	0.0166837	0.00973876	0.00696299	0.0139536	0.00947523	0.00544575	0.00502549	0.0140432	0.0913674	0.00845886	0.0705136	0.0331742	0.00422261	0.0112839	0.00867483	0.0455951	0.00907858	0.014053	0.0365692	0.00658696	0.0237292	0.0175882	0.0090804	0.00177768	0.0170214	0.00933642	0.0100032	0.00500693	0.0159335	0.00994952	0.00971992	0.010186	0.0146196
aaed0f4e-d9e1-4cb1-9c25-e3217e7c6522	0.00634328	0.027918	0.00827034	0.0128886	0.0148424	0.00667051	0.0094602	0.00741576	0.00763767	0.0145093	0.0178894	0.0108279	0.00478038	0.00719369	0.0100874	0.0126101	0.0188326	0.0153185	0.00878002	0.00582327	0.0149936	0.00548151	0.0136048	0.0140135	0.0289211	0.00709361	0.048951	0.0331805	0.00738129	0.0126081	0.00502218	0.0482261	0.00708212	0.0122603	0.0433634	0.00798939	0.0194352	0.0123645	0.0131347	0.0103782	0.00454264	0.00586618	0.00875132	0.00333912	0.00602466	0.0194492	0.00788504	0.0104205	0.0107244
0766ba88-fa19-4dec-a0c0-3ce243eb7097	0.0158821	0.0405676	0.0158759	0.0187371	0.0165206	0.0137838	0.0148912	0.0104902	0.0113466	0.010063	0.0251619	0.0163859	0.0124981	0.0051519	0.0165472	0.00767803	0.00943818	0.0195842	0.0238117	0.014094	0.0180838	0.00870728	0.0138365	0.0128388	0.0266233	0.0100124	0.0433958	0.0350626	0.0146057	0.0111101	0.0113755	0.0430661	0.00824737	0.0216075	0.0386644	0.00485667	0.0209979	0.0204116	0.0106195	0.0171358	0.00883374	0.00961337	0.00883691	0.013861	0.00902716	0.0221124	0.0119452	0.0116693	0.0176525
37e6895d-6038-479d-810b-f80025247545	0.0162993	0.0456077	0.016283	0.00986577	0.0224011	0.0123562	0.0154839	0.0190437	0.0101792	0.0098805	0.0290134	0.00991002	0.00818366	0.018792	0.0183175	0.00999102	0.0220523	0.0138446	0.0192705	0.0177393	0.0320634	0.00372646	0.0100725	0.0127816	0.0268752	0.00676678	0.026006	0.0348684	0.00521208	0.0106556	0.00964732	0.043313	0.0155039	0.0252309	0.0421267	0.0116804	0.0248037	0.0236128	0.00921635	0.0208165	0.0311015	0.0105681	0.0151775	0.0182097	0.0057405	0.0237207	0.0122161	0.00863491	0.0107883
607d4dc7-8cc1-4644-88ea-b898a9f19759	0.00801045	0.0284076	0.00730679	0.0121307	0.0142434	0.00760038	0.00855647	0.00537541	0.00837101	0.0114105	0.0122328	0.00762989	0.00912046	0.00364142	0.00811899	0.00658779	0.00631508	0.0056809	0.00583189	0.010831	0.00704588	0.0104553	0.0127214	0.0172328	0.0319436	0.003955	0.0389465	0.0227708	0.0104358	0.0136052	0.0110561	0.0354046	0.0112319	0.0113901	0.0302225	0.0088719	0.0170205	0.0152236	0.00338967	0.00521307	0.0103709	0.00623958	0.0140336	0.00530912	0.0077023	0.0154165	0.0116114	0.00997196	0.0104487
e1c9aaa2-28a9-4a71-abbf-bcd7b5438d54	0.00525648	0.0280799	0.003016	0.00820837	0.0127451	0.00954896	0.00457888	0.00273584	0.00530884	0.0105256	0.0146708	0.0086598	0.00782158	0.00740156	0.00926042	0.012204	0.00748525	0.0104931	0.00584341	0.00965851	0.0117424	0.00771687	0.00682452	0.0157724	0.037153	0.00603158	0.0498544	0.0256815	0.00496431	0.0133444	0.011056	0.0438956	0.0138801	0.0115841	0.0409478	0.00747809	0.0189984	0.0155471	0.0137644	0.0060363	0.00834163	0.005631	0.0160971	0.00689343	0.00400767	0.0151184	0.0124757	0.00910198	0.0130703
c6794921-afd8-4378-82d7-3bc60b8a149a	0.0199736	0.0521256	0.0192595	0.0187054	0.0198981	0.0150038	0.0177427	0.00890783	0.00823627	0.014999	0.0330934	0.0122189	0.00700109	0.0138485	0.0207054	0.0127506	0.0122612	0.0158949	0.0117896	0.0247681	0.0221431	0.00571563	0.00398712	0.00931131	0.043922	0.0107714	0.0416207	0.0407717	0.0164645	0.0161466	0.0118899	0.055281	0.0042789	0.0275363	0.0563223	0.00810601	0.0152026	0.0210581	0.0112487	0.00883271	0.00625151	0.0121142	0.0129216	0.00561608	0.0101778	0.0279029	0.0156352	0.00933626	0.0182433
1f8bd225-232d-4555-a5be-ef139caad2b2	0.0145645	0.0116022	0.0137687	0.0171721	0.00597514	0.015623	0.0158778	0.0126032	0.0112269	0.0175793	0.021197	0.0146951	0.0132002	0.00649596	0.0084575	0.00635061	0.00480236	0.0175381	0.00871834	0.00334593	0.00976679	0.0194894	0.00612778	0.0274297	0.0789044	0.00252189	0.0905401	0.0277398	0.00482826	0.00232109	0.01653	0.0517002	0.0103658	0.00965927	0.0310026	0.0100718	0.0181771	0.0130292	0.00731852	0.00804354	0.0122824	0.00832038	0.0117439	0.016496	0.00756822	0.0200847	0.00573753	0.0140679	0.00860454
72bd01e6-7a77-4adb-87b5-85c9686666fb	0.0144022	0.0198603	0.00949145	0.015419	0.0120116	0.0046307	0.00210742	0.00422224	0.00722051	0.0173335	0.00792953	0.00780599	0.00840623	0.00858358	0.00869341	0.00473182	0.00849394	0.012758	0.00353962	0.0114825	0.0118124	0.00781641	0.011258	0.0162581	0.0343276	0.00446811	0.0300332	0.0241384	0.0126588	0.0143429	0.0104094	0.033618	0.00950416	0.00907805	0.0241555	0.00338654	0.0213469	0.017786	0.0121379	0.0119616	0.00513642	0.00466606	0.015672	0.00310388	0.00793852	0.0146788	0.00970858	0.0100012	0.00785934
8776cb5b-bb6a-4cec-83a1-9d5aa2b0aacd	0.0148027	0.0388	0.00496134	0.0195307	0.0189807	0.0089399	0.0103097	0.00740829	0.00752715	0.0108454	0.0235112	0.00836997	0.00567954	0.0104347	0.00977877	0.00740838	0.00632025	0.011567	0.0148309	0.00541045	0.0191345	0.00883285	0.0184931	0.0165099	0.034845	0.00812019	0.0425865	0.0242481	0.00680167	0.00438865	0.00975247	0.0427822	0.00848461	0.0183965	0.0335575	0.0151359	0.027362	0.0184347	0.0112045	0.0154622	0.0161745	0.003359	0.0191819	0.0112402	0.00640324	0.0236899	0.0108594	0.0135412	0.00835127
77d062c4-6ece-4293-99ae-8e72f4e9aa60	0.0072773	0.0227124	0.00421876	0.00706586	0.00697007	0.00653011	0.00273061	0.00835896	0.00329758	0.0153245	0.00704441	0.00305801	0.00840533	0.00376447	0.00709761	0.00997657	0.012696	0.00812736	0.00375624	0.00832287	0.00613515	0.00671322	0.0123111	0.0147383	0.0318395	0.00318137	0.0282416	0.0283707	0.0119672	0.0127204	0.00507386	0.0353084	0.00958369	0.00558463	0.0350718	0.0062176	0.0159109	0.0163719	0.00948818	0.0049636	0.00493551	0.0105059	0.0104199	0.00346188	0.00406444	0.0116338	0.0104409	0.00612988	0.00340012
c4e0a570-6090-4c83-b4b4-eb5495a9fde1	0.0102936	0.0244152	0.00297918	0.00843531	0.0121265	0.00665516	0.0051714	0.0117012	0.0127262	0.0111807	0.013106	0.0107391	0.00797209	0.00646141	0.00945791	0.00590106	0.00674646	0.00924079	0.00490891	0.0051777	0.0149332	0.00911187	0.0125099	0.021027	0.0334336	0.00801351	0.0618985	0.0300893	0.00900053	0.00350436	0.0103059	0.0497394	0.00334575	0.012274	0.0409778	0.00621751	0.0217078	0.00757863	0.0139789	0.0105948	0.0110409	0.00678615	0.00499332	0.00565149	0.00927067	0.0142343	0.00553813	0.0132308	0.00304299
a02b5e6f-dc0d-406d-8167-022957646398	0.010349	0.0349456	0.00987324	0.014448	0.0148037	0.0107008	0.0080008	0.0157712	0.00852532	0.00765997	0.0243447	0.00879792	0.00714243	0.0126755	0.010398	0.0057013	0.0127451	0.0188043	0.00893312	0.0137057	0.01857	0.0109808	0.0105124	0.0176563	0.0528179	0.00927656	0.0557537	0.0330434	0.00285047	0.00759353	0.0115779	0.0516957	0.00773364	0.0158637	0.0478548	0.0162803	0.0186993	0.0196337	0.0149133	0.0106771	0.00868542	0.00726511	0.0180624	0.00733621	0.00518849	0.019518	0.0218389	0.00925849	0.0100307
47b26003-adcd-4179-89e4-6e9ad233c639	0.0225657	0.041182	0.00651963	0.0161128	0.0160149	0.0120275	0.00784695	0.00971281	0.0121968	0.0144895	0.0270626	0.00667925	0.0130438	0.0207758	0.0150628	0.0063264	0.0193362	0.024323	0.0178248	0.0182939	0.020515	0.00791859	0.0191644	0.00923448	0.0228316	0.00351772	0.0356784	0.0333823	0.0134636	0.0273167	0.0100715	0.0419618	0.0183975	0.0248775	0.0305466	0.00242326	0.0277149	0.0205476	0.0180261	0.0121464	0.00858581	0.00646103	0.0109134	0.011512	0.0120025	0.0250697	0.0146745	0.00894447	0.0146714
bf24a23e-5e9d-4cd2-a5ec-c3e8bfe23eb0	0.0154027	0.0409943	0.00690325	0.0182414	0.0203008	0.00841046	0.0127751	0.0148565	0.00866584	0.00549277	0.0302603	0.010277	0.00892154	0.0131297	0.010282	0.0145274	0.0169297	0.0152579	0.0132892	0.00929659	0.0255763	0.011334	0.0147801	0.017303	0.0357251	0.00900247	0.0399964	0.0248239	0.0108388	0.0131024	0.0114297	0.0469827	0.00643905	0.0180794	0.0272469	0.0121066	0.0295246	0.00888311	0.0196805	0.0103643	0.00993388	0.0176383	0.00690243	0.00661758	0.0120957	0.0198545	0.0159912	0.0155387	0.0133241
f071a6ea-be95-4744-843f-2a4f179d6639	0.0044227	0.0269307	0.00935964	0.00839582	0.0106781	0.00591034	0.0069063	0.00755267	0.0120093	0.00657194	0.011483	0.0119499	0.00898565	0.00924062	0.0106499	0.00282324	0.00816652	0.0145063	0.00769916	0.011295	0.011382	0.0115766	0.0116877	0.0116255	0.0367311	0.00677703	0.0591217	0.0301705	0.0138571	0.00624401	0.00873179	0.0410547	0.00666119	0.0119019	0.0398392	0.00529562	0.0135714	0.0146225	0.00738638	0.00518948	0.0115877	0.0092985	0.00639926	0.00859468	0.010034	0.0185259	0.00884352	0.00751798	0.0123986
393e2ed5-66d5-473c-b6e3-2c2c61782313	0.00670065	0.0176587	0.00714683	0.00607109	0.0125198	0.00326274	0.00461886	0.00608095	0.0101473	0.01775	0.00653811	0.00545217	0.00848114	0.00887654	0.00123056	0.0115732	0.0144869	0.00124289	0.00849665	0.00128836	0.00564736	0.00700909	0.00980715	0.0114891	0.0389251	0.00386656	0.0390458	0.0358271	0.00805976	0.0100444	0.00324669	0.043903	0.00798013	0.0030157	0.0423236	0.00634348	0.00890579	0.0172779	0.00562372	0.000900122	0.00867882	0.0130082	0.0114791	0.00229365	0.0050955	0.0114298	0.0105135	0.00512475	0.00467391
af7bba8c-442e-4edc-82fc-c3c462db8339	0.00393809	0.01766	0.00820854	0.00661957	0.0109418	0.00684452	0.00672788	0.0109435	0.0106189	0.0169628	0.00677469	0.00647418	0.00699012	0.00324838	0.00791132	0.00934405	0.0136846	0.0104447	0.00251061	0.00580266	0.013615	0.00394916	0.00437001	0.0177134	0.0422974	0.00550438	0.0619046	0.0322907	0.0147116	0.0087063	0.00924763	0.0512667	0.00718555	0.0120347	0.0450231	0.00691327	0.0141168	0.00927053	0.0127655	0.00997186	0.000986285	0.00415981	0.00749046	0.00157841	0.00647605	0.00999902	0.0163974	0.00627607	0.00520092
c8807487-7796-4892-929e-e58bdb8172d4	0.0370122	0.0591742	0.0127619	0.0305377	0.0329028	0.0046354	0.0153761	0.0218982	0.0109771	0.0272552	0.0635586	0.0146861	0.0106706	0.0196789	0.0177986	0.00764787	0.0372779	0.0294804	0.0262147	0.0283183	0.0256083	0.00994466	0.0109718	0.0170702	0.117907	0.0147516	0.0968892	0.0450563	0.0256429	0.0146548	0.0178527	0.0826011	0.0163968	0.0374628	0.0728291	0.0098523	0.0212811	0.0250606	0.0267857	0.025729	0.00893611	0.0200104	0.0129341	0.0136091	0.0141732	0.0313567	0.0260986	0.0109384	0.0184992
d45b3297-6c00-4921-bde8-bd5c7a931c15	0.00540092	0.0335302	0.0148368	0.01693	0.0142649	0.00577862	0.0114675	0.00883139	0.00824881	0.0101858	0.0199777	0.01004	0.00489065	0.00560605	0.0147315	0.0190355	0.0187107	0.0127789	0.00744173	0.0134214	0.0167365	0.00321494	0.0117391	0.00905377	0.0291707	0.00719335	0.0356404	0.0333172	0.00750575	0.0147719	0.0073289	0.0442758	0.0109332	0.0134128	0.0456589	0.00960884	0.0157248	0.0185644	0.0133027	0.00912974	0.00445608	0.0101314	0.0101455	0.00372065	0.00263833	0.018845	0.00989572	0.00754991	0.0149618
e24e156d-9aba-46a3-9633-486361babb45	0.0256449	0.0239794	0.0166439	0.0126746	0.0135223	0.0232339	0.00464487	0.0241752	0.00259734	0.0122382	0.0156005	0.0270872	0.0165944	0.0186694	0.00978577	0.0218182	0.0372641	0.0155921	0.0125984	0.00816926	0.011111	0.00763591	0.00359986	0.00833076	0.0995986	0.00757802	0.106919	0.0382139	0.00914853	0.0159333	0.0151366	0.0587446	0.0117671	0.0105815	0.0507765	0.00260723	0.0133806	0.00727118	0.0168367	0.00556035	0.0249433	0.0198758	0.021416	0.00631228	0.0227742	0.0138603	0.0158653	0.00498447	0.00916243
36164cdd-dc5f-43c2-9a2a-6b50b4290f38	0.00990704	0.00806967	0.00761829	0.00729102	0.012247	0.00643764	0.00789464	0.017476	0.0110071	0.00578004	0.00749472	0.00776656	0.01172	0.010827	0.00711866	0.00215876	0.00569341	0.0164857	0.00361421	0.00813451	0.00669948	0.0057342	0.00815185	0.0130227	0.045669	0.00871878	0.0677432	0.0385857	0.00464609	0.00384689	0.00706446	0.0381913	0.0114427	0.00342527	0.0331849	0.00806887	0.00931871	0.013472	0.0107249	0.0108995	0.0111452	0.00617123	0.00702806	0.0032862	0.00315863	0.0132067	0.00534692	0.00947668	0.0151752
89f7b1cd-9e69-4ebf-87b4-b76c9b33f1bd	0.0068155	0.0353977	0.0083325	0.0174553	0.0196669	0.00890853	0.00887671	0.00740676	0.011649	0.0132383	0.031414	0.019497	0.00562533	0.0108015	0.0150304	0.0110954	0.0145694	0.0168615	0.0140311	0.0170782	0.0137308	0.00723438	0.0122696	0.018141	0.0597319	0.0120968	0.0829216	0.0321305	0.00697484	0.00805062	0.00907555	0.0499079	0.0146001	0.0208213	0.0403231	0.0165546	0.0264596	0.0172008	0.0172566	0.00518373	0.0107494	0.00966928	0.00750343	0.00752589	0.00549134	0.0236875	0.0112327	0.0111374	0.0200687
5aadbc68-d212-4bce-b47e-46501d9cc684	0.0129331	0.0201869	0.010491	0.00605844	0.0151513	0.0103969	0.0169048	0.00760068	0.0123908	0.00872933	0.0198733	0.0152683	0.00989033	0.00818605	0.0139464	0.00873173	0.0109649	0.0129338	0.00867911	0.0189264	0.0124057	0.00282486	0.00727111	0.0135957	0.0577254	0.00517993	0.0706789	0.0379893	0.020475	0.0138918	0.00295898	0.0555778	0.00441264	0.0146893	0.0588476	0.00930794	0.016107	0.00752861	0.0142974	0.0188517	0.00480258	0.00911896	0.00324706	0.0124056	0.00972532	0.0220763	0.0224777	0.0108823	0.0219849
ef345fa0-583a-413d-9f2d-b93d1bd8bb61	0.0139009	0.0347371	0.00950992	0.0166693	0.0145429	0.00780294	0.0107799	0.0110708	0.0119046	0.0103682	0.0161538	0.0119946	0.00329058	0.0134476	0.0123957	0.00519572	0.00756157	0.00840888	0.00963485	0.00559673	0.0205839	0.00236965	0.0113919	0.0121047	0.0268395	0.00730651	0.051799	0.0295661	0.0104263	0.0106141	0.00859155	0.0494198	0.00890231	0.013768	0.0461162	0.00719885	0.0220204	0.0160133	0.0128199	0.010764	0.00944907	0.00926629	0.012969	0.00528104	0.00706275	0.0244355	0.0119211	0.010341	0.00701369
1016e251-193e-4aa9-a39e-ee55709b89de	0.0169989	0.0220202	0.00355398	0.00352235	0.00846323	0.00570819	0.00299516	0.0085725	0.00469609	0.0193857	0.00870738	0.0061915	0.00807429	0.00205933	0.00787116	0.00740412	0.0100043	0.0088528	0.00295359	0.00608679	0.011176	0.0090248	0.00643026	0.0145593	0.0334044	0.0030769	0.0261165	0.0388885	0.00928924	0.0112681	0.00417204	0.044003	0.00709008	0.00356303	0.0446647	0.00219698	0.0140122	0.0149925	0.0066323	0.00213008	0.00966269	0.014799	0.00895003	0.00480063	0.00623686	0.0134082	0.00495209	0.00453156	0.00185961
fe2b0e63-c750-424f-b600-30076fe9826d	0.0177174	0.0109859	0.00680575	0.0142866	0.00135217	0.0126495	0.00469245	0.00217049	0.0107118	0.0136362	0.0102427	0.00432082	0.00212528	0.00752987	0.010844	0.0105413	0.00438927	0.00726083	0.00262035	0.0016425	0.00536618	0.00846899	0.00615402	0.0155853	0.069723	0.00426794	0.0615691	0.0316192	0.00320601	0.00497185	0.00385236	0.0390896	0.00563908	0.00345185	0.0307786	0.00971547	0.0242298	0.0108081	0.00290041	0.00551366	0.00807358	0.00759732	0.0157232	0.00650453	0.00645088	0.0134596	0.0157464	0.00907407	0.0065451
9bbd9b60-2ca0-4adf-9fba-9f4aa6d0e553	0.019233	0.0162023	0.00856773	0.0109043	0.00749481	0.0166997	0.0126883	0.010088	0.00296778	0.00464967	0.00701918	0.0166634	0.0100546	0.0149979	0.00255413	0.0147426	0.0275907	0.0157151	0.00746533	0.0146237	0.0114405	0.00926099	0.0100339	0.0095334	0.0694093	0.00495137	0.0786939	0.0396924	0.0102271	0.00850081	0.00612234	0.0487967	0.00991175	0.00464309	0.0505385	0.00660258	0.010318	0.00681728	0.00516878	0.011518	0.0120945	0.00771092	0.0126788	0.00920822	0.0155394	0.0158376	0.0109591	0.00409831	0.0126057
[truncated: 494 more columns]

## Sheet: Roscovitine_10um_LDA
CellId	mu_0	mu_1	mu_2	mu_3	mu_4	mu_5	mu_6	mu_7	mu_8	mu_9	mu_10	mu_11	mu_12	mu_13	mu_14	mu_15	mu_16	mu_17	mu_18	mu_19	mu_20	mu_21	mu_22	mu_23	mu_24	mu_25	mu_26	mu_27	mu_28	mu_29	mu_30	mu_31	mu_32	mu_33	mu_34	mu_35	mu_36	mu_37	mu_38	mu_39	mu_40	mu_41	mu_42	mu_43	mu_44	mu_45	mu_46	mu_47	mu_48
abb17ea8-5fb6-4df2-bd8b-ce8a02167865	0.00777222	0.0496105	0.014044	0.0178555	0.0354045	0.0187169	0.0169532	0.0142345	0.0151478	0.0248076	0.0348534	0.0197948	0.0126501	0.0282522	0.00747501	0.00439542	0.0153009	0.0265707	0.0165445	0.0275547	0.0151442	0.019134	0.0163695	0.00846053	0.0284821	0.0113016	0.0790821	0.0132843	0.00967683	0.00849081	0.00716329	0.0531417	0.00594777	0.0290528	0.013398	0.0139076	0.0209613	0.0116419	0.0164741	0.0272696	0.0233465	0.00906072	0.0205778	0.0142933	0.00641737	0.029652	0.0101902	0.0113263	0.0184125
95ad596c-8b1b-43ea-9e6b-d744fdf3411d	0.0106537	0.0489549	0.00851462	0.01201	0.0241521	0.0061083	0.0101424	0.0182209	0.00965047	0.0214418	0.0290785	0.010989	0.00420314	0.00502102	0.0146947	0.00845997	0.0102231	0.0126642	0.0102425	0.00782513	0.0187869	0.0178972	0.00631481	0.0109808	0.0609781	0.0135496	0.040441	0.0314286	0.0176682	0.00957866	0.0143596	0.0339796	0.0107503	0.0288873	0.0338683	0.00386555	0.0271867	0.033698	0.010367	0.0108601	0.0178812	0.0154076	0.0147719	0.00879823	0.0029338	0.0199428	0.0138163	0.0139916	0.00883788
deaadee2-00e2-4154-bb63-f673b9c95f99	0.0301819	0.0372883	0.0100761	0.0115798	0.0151117	0.0223325	0.0209572	0.0248081	0.0373664	0.00553654	0.0436366	0.013088	0.0174493	0.0134014	0.0268823	0.0363274	0.0412122	0.0259757	0.0134207	0.0214227	0.0154236	0.01773	0.00746436	0.00612186	0.131407	0.0131558	0.14753	0.0293936	0.0154827	0.0146184	0.00740951	0.0662994	0.0145505	0.0262119	0.0595161	0.0211804	0.0517906	0.00973243	0.0155609	0.0133766	0.0190887	0.0102542	0.0176609	0.0271017	0.0151816	0.021937	0.0089448	0.0108623	0.0308484
c06e776f-cb3d-48d8-b40b-f5843a543d71	0.0152289	0.0248377	0.00811046	0.0137196	0.017395	0.00902867	0.0144731	0.00572462	0.0195793	0.00877812	0.0196356	0.0122572	0.00479862	0.0134719	0.00769934	0.00948362	0.0238366	0.0204795	0.0027196	0.013431	0.0151134	0.0130595	0.0140435	0.0211886	0.0555151	0.00804477	0.0755858	0.0243572	0.0110366	0.00572922	0.00805979	0.0436413	0.0092282	0.0177279	0.0331762	0.00978643	0.0237465	0.0100544	0.00549186	0.00470195	0.0176093	0.0170898	0.0148177	0.0166412	0.00626414	0.0163714	0.00666359	0.0130973	0.031888
23ddbea1-9021-4e81-a9f9-55600845ab42	0.0251391	0.0264362	0.00514414	0.0141639	0.0172867	0.00710916	0.0183509	0.00681938	0.00606865	0.0106942	0.00782297	0.0190652	0.0060645	0.00854406	0.00896424	0.0140004	0.0114979	0.0132177	0.0116643	0.00893944	0.0197904	0.0134197	0.00968144	0.0107862	0.0344914	0.00379366	0.057918	0.0139001	0.0125836	0.00770575	0.00430433	0.0444276	0.0106778	0.0122985	0.0183531	0.00935964	0.0149996	0.00449314	0.0115134	0.00872667	0.0129667	0.00814864	0.00864257	0.0204828	0.00481779	0.0212488	0.00682882	0.0102738	0.00726688
4d7df031-9fca-4835-85c9-edca13afcbf9	0.023005	0.0334746	0.0112547	0.012425	0.0153887	0.00953789	0.00961356	0.0109937	0.0123671	0.012806	0.0237898	0.0166193	0.0158813	0.0117974	0.0167571	0.00568221	0.00778784	0.0138818	0.000635858	0.0113274	0.0219167	0.00684423	0.00742316	0.0187619	0.0571076	0.0115127	0.0581605	0.0347977	0.013294	0.00689204	0.0126769	0.0379833	0.00380538	0.0225253	0.0301396	0.0101597	0.0317893	0.011927	0.00950591	0.0169424	0.00706067	0.00950947	0.0122039	0.00756897	0.0119262	0.0181695	0.0086332	0.0103991	0.0186585
baf184fa-1e1c-4f25-b96d-8036ecd6f216	0.00784315	0.0289068	0.0123097	0.0111872	0.0134281	0.00707443	0.0153323	0.00866568	0.00988835	0.00911451	0.0201398	0.0144955	0.00446374	0.00686003	0.0155664	0.0160849	0.0250789	0.00694228	0.00450164	0.0142304	0.0142949	0.010187	0.0149094	0.00984025	0.0412696	0.00529135	0.0500653	0.0362912	0.0115588	0.0114679	0.00555608	0.0460035	0.00866037	0.0120573	0.0485599	0.00846882	0.0154508	0.0138183	0.010477	0.00827421	0.0165319	0.0107989	0.0159745	0.00792435	0.00477535	0.0200285	0.0120722	0.0100936	0.0152867
a2b3fd71-c017-4140-8011-9c6b8b2c34a9	0.00920787	0.0188925	0.00787847	0.00587617	0.00943354	0.00973477	0.00531272	0.00347471	0.00659125	0.00440766	0.00639829	0.0130962	0.00189346	0.00587204	0.00763204	0.0110821	0.0132816	0.00410862	0.00681609	0.00850599	0.00983905	0.00702462	0.0142927	0.0150025	0.0505611	0.00837595	0.0686724	0.027187	0.00390428	0.00680032	0.00728387	0.0408648	0.00845332	0.00770248	0.0337605	0.00415433	0.0199088	0.00680632	0.00220929	0.0048236	0.0117695	0.00792268	0.0107085	0.0018182	0.00516071	0.0118104	0.00782701	0.0115862	0.0112677
14c0b3d4-032c-4445-86a1-77f2d5d7e24d	0.013833	0.0320083	0.0144613	0.0208575	0.0195985	0.004164	0.0144061	0.0125131	0.0134776	0.0108555	0.0286721	0.0142164	0.0127303	0.0155488	0.0114292	0.00961588	0.00988734	0.0125474	0.00919001	0.0195263	0.0119528	0.00968527	0.0140262	0.0141766	0.0465935	0.00447159	0.058883	0.0282022	0.0120822	0.0112683	0.0115927	0.041186	0.0094346	0.0203431	0.0314192	0.0121407	0.0179731	0.016777	0.0136639	0.00591111	0.00806423	0.00552766	0.0123202	0.00895725	0.00971515	0.0187568	0.00674312	0.013428	0.0181143
70a92045-2c25-47ce-ae64-f0c9886c6ce3	0.0111353	0.0286072	0.00415475	0.00455357	0.023692	0.0119201	0.0223249	0.0126879	0.00924692	0.0155181	0.0106229	0.029797	0.0115766	0.0235214	0.0143001	0.0147558	0.0129977	0.0163882	0.0100701	0.0112032	0.0215031	0.0120894	0.00165548	0.00661439	0.0398722	0.00910402	0.0668393	0.0548762	0.00838088	0.0139338	0.0169016	0.0634217	0.00887413	0.00747567	0.0659231	0.0153918	0.00674466	0.0162445	0.00790668	0.0105431	0.00600286	0.00719937	0.0117399	0.00676104	0.00441801	0.0115792	0.0113615	0.00974468	0.0271668
72aed65f-32eb-428d-8462-ec22ec0ad5b4	0.0216815	0.0418477	0.0135195	0.0209089	0.0248739	0.00628097	0.0150611	0.00969334	0.00961935	0.0171095	0.028658	0.0116615	0.00300912	0.0188213	0.0200643	0.0124467	0.0158253	0.00853085	0.0238374	0.0110477	0.0223914	0.0100421	0.00829944	0.00753423	0.0498709	0.00830596	0.0435199	0.0385387	0.00715079	0.00872655	0.0101579	0.0492112	0.0119141	0.0190886	0.0490829	0.00810908	0.0219114	0.0267276	0.0119048	0.0182438	0.0157168	0.012249	0.0143025	0.0126094	0.00585512	0.0272037	0.0166124	0.00901509	0.0140389
eac73617-5cea-49d8-bd94-a0280e484626	0.0194634	0.0408823	0.0106684	0.0156189	0.0113092	0.00267172	0.0164593	0.0115666	0.0205801	0.00465436	0.0231837	0.0061524	0.00978431	0.00939373	0.0264888	0.00689909	0.0194387	0.0210016	0.0170508	0.0167191	0.0215039	0.00802574	0.0169619	0.00541049	0.080275	0.013679	0.117489	0.0364538	0.0100148	0.00878386	0.0146365	0.0587699	0.00871347	0.0209259	0.0566887	0.0171642	0.0292324	0.00889168	0.00533029	0.0082749	0.0134032	0.0162758	0.0125249	0.0135085	0.0094487	0.0174515	0.0132205	0.0115754	0.0198983
ac6ac73c-f62d-4d49-9a15-86c8c1b5c5de	0.0227793	0.0532355	0.0285002	0.00912865	0.0265489	0.0171138	0.00423299	0.0186042	0.0218479	0.00563864	0.0450121	0.0188934	0.0169478	0.0290317	0.0286459	0.00896509	0.0133849	0.0188969	0.0122207	0.0348813	0.0343495	0.00349719	0.00623642	0.0146069	0.0811866	0.0155552	0.0914637	0.0404493	0.00917982	0.00581425	0.0171552	0.0569126	0.00857445	0.0289159	0.0730057	0.0239492	0.0316303	0.0144067	0.00557707	0.0163032	0.0190761	0.0126462	0.0129304	0.0133478	0.0120593	0.0265242	0.0115698	0.00938253	0.0288952
3b087911-673b-4271-b4db-441afe944c04	0.0191601	0.0659763	0.0146375	0.0232586	0.0258932	0.0229904	0.0197952	0.00545957	0.0257678	0.0116799	0.0461122	0.0444049	0.0386896	0.019667	0.0291623	0.00810691	0.041652	0.0117166	0.0219185	0.0189215	0.0373332	0.0357424	0.0236988	0.00712546	0.0835941	0.0211156	0.102916	0.0398679	0.0171831	0.0187743	0.00920751	0.0735537	0.00424949	0.0440684	0.0673606	0.0071303	0.0337676	0.0140834	0.0121813	0.0232476	0.0173757	0.0388286	0.0133771	0.0183622	0.00882031	0.0371785	0.0203618	0.012489	0.0198794
58e12a13-59e8-4679-a4bb-71f64eacc9fb	0.0232454	0.0375277	0.0139713	0.0148342	0.0238661	0.0132523	0.0187941	0.0131881	0.0193049	0.01544	0.039653	0.0148444	0.0086869	0.0179292	0.012988	0.00933815	0.0104679	0.00806882	0.0109515	0.0225733	0.0174687	0.00962383	0.0131229	0.0175765	0.0801593	0.00609127	0.0553144	0.0288959	0.0103608	0.00364844	0.0163361	0.0466574	0.0137954	0.0241668	0.0376914	0.0117027	0.0319196	0.016664	0.00814288	0.0181691	0.0192696	0.00768187	0.0195272	0.0135398	0.0212858	0.0167501	0.00828674	0.0202651	0.0200694
82ebc108-66e9-4b79-8de0-b5260680f272	0.0092978	0.0501805	0.0070701	0.0156576	0.019204	0.00799512	0.00895448	0.00441251	0.0122928	0.00838256	0.0343464	0.0108475	0.00376761	0.00392906	0.0168319	0.0110686	0.0205837	0.0120656	0.00780587	0.0122667	0.0151173	0.00765321	0.0158788	0.0179564	0.0657684	0.0137325	0.0684013	0.028598	0.00770762	0.00871851	0.00828711	0.0476469	0.0129905	0.0271257	0.0410915	0.0131359	0.0297358	0.0230191	0.017225	0.0116356	0.0148029	0.0103959	0.0191533	0.00770102	0.0169708	0.020665	0.00760839	0.0125891	0.0133916
308a0d09-e6e7-4d0c-aa9e-e4189c2b4286	0.0140739	0.017866	0.0119112	0.031544	0.0100996	0.00820459	0.0133126	0.0115646	0.0177705	0.0240983	0.0275735	0.0134012	0.0151082	0.0261204	0.00855836	0.0234849	0.0165917	0.0250094	0.00934248	0.0341719	0.0205472	0.0196513	0.0225393	0.0124586	0.108587	0.0200644	0.141324	0.0462037	0.0274629	0.0039265	0.00886677	0.058154	0.0206331	0.0108213	0.0548409	0.00983216	0.0238999	0.0105302	0.00351553	0.00832638	0.0116695	0.00855967	0.0108684	0.0190249	0.0134619	0.0372943	0.0232077	0.0108848	0.0158916
22a8b6ea-f222-4552-88a0-a5708174b1ba	0.0170843	0.0149704	0.00810733	0.0119856	0.0197488	0.0158763	0.00792866	0.0130145	0.0113358	0.0171973	0.0124374	0.0128068	0.00748541	0.00976226	0.0188625	0.0191519	0.0181356	0.00290139	0.00869433	0.0149655	0.0196239	0.0092022	0.00613389	0.0212098	0.057557	0.0139698	0.0762859	0.0309913	0.00718376	0.0118691	0.0169759	0.0419607	0.0194249	0.00432168	0.0310904	0.016903	0.0104359	0.0176176	0.0199445	0.0100956	0.00861017	0.0164616	0.00537366	0.0169843	0.00982078	0.0176192	0.00940153	0.00949789	0.0248385
8b51cfa0-b62c-41ed-9975-5e01829777d8	0.0119539	0.0314189	0.0103487	0.0166498	0.0198052	0.0117892	0.0264042	0.0183565	0.0149161	0.0156349	0.0145613	0.0211115	0.0131313	0.0358382	0.00593968	0.0180106	0.0250993	0.0168804	0.013142	0.020561	0.016345	0.0228762	0.0132456	0.0136955	0.0702225	0.010468	0.0991844	0.0564804	0.0176891	0.0212721	0.0184619	0.0676458	0.0130914	0.0128216	0.0719523	0.0197839	0.0126075	0.0178722	0.0123247	0.0220484	0.0131666	0.00270454	0.0144844	0.0159058	0.00617774	0.0174553	0.01463	0.0066087	0.02924
ebc1f449-5796-4318-84e3-b8b44fbd3aa6	0.0386362	0.0204031	0.0119299	0.0291504	0.0110555	0.0175996	0.0166207	0.0109811	0.00692368	0.0226956	0.0318719	0.019711	0.00405132	0.017988	0.00964224	0.0198924	0.0237274	0.00870504	0.00727755	0.0267606	0.0158385	0.0134057	0.0115653	0.0124491	0.132437	0.0172695	0.141882	0.0413224	0.00434321	0.0113163	0.011843	0.0590229	0.0100735	0.0159902	0.0524996	0.00890697	0.0272573	0.0121569	0.0104778	0.0184646	0.0214963	0.0151225	0.0060344	0.0189882	0.0146359	0.0169212	0.0110376	0.0148306	0.0160775
43087429-3c3a-45d0-ac17-5e169b337a19	0.0217033	0.0296795	0.0113798	0.0129822	0.0172094	0.00706278	0.0101603	0.0119365	0.00535999	0.0175733	0.021573	0.0113186	0.0100697	0.00725856	0.0144895	0.0107985	0.00751848	0.0174699	0.00805058	0.0145519	0.0126796	0.00997575	0.00553491	0.0136276	0.0447663	0.00587151	0.040177	0.0359035	0.00825695	0.0152285	0.00959285	0.0473159	0.00917208	0.0117708	0.0483981	0.00363268	0.0153072	0.0192351	0.00781109	0.00863437	0.0125986	0.00565332	0.0149243	0.00544218	0.00354301	0.0189958	0.015217	0.00900115	0.0147444
e5a7805e-64b8-4cb0-834e-1e0d95fdc57e	0.0177062	0.0352829	0.0133376	0.0208314	0.0332032	0.0144755	0.0227713	0.0118097	0.0173978	0.0180789	0.032117	0.0288508	0.0114463	0.0138073	0.0328983	0.02719	0.0283641	0.026602	0.00688476	0.0237481	0.0171215	0.0145321	0.0100172	0.0132508	0.0327271	0.00678283	0.0426922	0.0512729	0.0255124	0.00955882	0.00955804	0.0510992	0.00536679	0.0158647	0.0685883	0.0142583	0.0229779	0.0128598	0.0225162	0.0147503	0.0130492	0.0167233	0.0166471	0.0249817	0.0219519	0.0339607	0.0133381	0.0152447	0.0306163
e8ff5400-b782-45b6-bd5f-565302c14fcc	0.0144376	0.0153641	0.00324982	0.0100075	0.0117399	0.00812094	0.0128209	0.00543749	0.00967862	0.00546992	0.00999561	0.0113419	0.00871738	0.00721626	0.00681959	0.0102885	0.00972	0.0153999	0.00705778	0.00746546	0.00392367	0.00692711	0.0127733	0.0139604	0.0449611	0.00710251	0.0542134	0.0311261	0.0127109	0.00332047	0.00292477	0.0354116	0.0117916	0.0109849	0.0313059	0.0097834	0.0136548	0.0148672	0.00648017	0.00321653	0.00649151	0.0065251	0.00851524	0.00423608	0.00555075	0.0169894	0.0124665	0.0125811	0.0150056
05b1e434-75ab-44d1-a4b9-045a5ce61fe3	0.0155214	0.0289655	0.00980273	0.00644127	0.0134388	0.00638818	0.0102243	0.00649558	0.0121379	0.0127747	0.0235346	0.0127441	0.00685527	0.0168154	0.018852	0.00676261	0.018709	0.0291495	0.0128026	0.0146293	0.0124813	0.0037752	0.014571	0.0165457	0.0375635	0.00382146	0.0581644	0.0395385	0.0158058	0.0119684	0.00648432	0.0436731	0.0123522	0.0170198	0.0395793	0.0104766	0.0234255	0.0141619	0.0103045	0.00995648	0.00948699	0.00603392	0.00836705	0.016145	0.0124127	0.0206121	0.00645616	0.0129568	0.0188913
8523c615-c0fc-49d8-b9c7-95ef8d139c59	0.0149078	0.0220787	0.00382845	0.0108071	0.00440673	0.00603602	0.00797564	0.02314	0.0203671	0.00749192	0.0071746	0.0200215	0.0103683	0.00823447	0.012357	0.0210643	0.0203251	0.00917823	0.00806534	0.00441966	0.00973448	0.004271	0.0140932	0.00820614	0.0731642	0.00733691	0.0833046	0.0409179	0.00500691	0.0123415	0.00290247	0.0511836	0.0124367	0.00270385	0.0512859	0.0156761	0.00939637	0.00575983	0.0107105	0.0117302	0.0097093	0.00331961	0.00830608	0.0139126	0.00786082	0.0198927	0.0140116	0.000998081	0.00637963
69b0840c-dcc8-43ed-b5a2-2859b86aa04e	0.0286529	0.0132066	0.0153705	0.0261621	0.00966174	0.0129868	0.0185754	0.012288	0.0138741	0.0154298	0.023549	0.014376	0.013846	0.00932666	0.0150124	0.00739013	0.0171873	0.0198929	0.00627732	0.00366039	0.0119849	0.00914623	0.00738056	0.0175513	0.0955825	0.00603737	0.109804	0.0294831	0.00681273	0.0117396	0.0144766	0.0572455	0.0114029	0.0116722	0.0446823	0.011122	0.0217802	0.00735689	0.00847659	0.00882742	0.010151	0.0164903	0.00649017	0.0137999	0.0185101	0.0238377	0.0122381	0.00768236	0.0130442
50f355f3-0211-4613-bb79-2b12f9c15b3a	0.0146413	0.0108066	0.0128684	0.0125521	0.00490085	0.0123155	0.00897868	0.00777997	0.00837005	0.0030898	0.0189447	0.0148847	0.00457224	0.00392157	0.0128448	0.00806946	0.00294066	0.00934286	0.00865777	0.00482477	0.0124101	0.0114114	0.00678603	0.0218353	0.0843225	0.0150916	0.109727	0.0290693	0.0156714	0.0121088	0.00367558	0.0498287	0.00877438	0.0106406	0.0317891	0.012826	0.0179886	0.00394854	0.00724883	0.00556471	0.00281878	0.0193565	0.00544763	0.0119385	0.0107645	0.0111864	0.00596025	0.0123373	0.019531
0060a424-b9fc-4126-8b5c-2867d55b56f4	0.0131	0.0345837	0.0104237	0.0126546	0.0193668	0.0038689	0.00812345	0.00914418	0.0145679	0.0142121	0.0245734	0.0101026	0.00896829	0.00311563	0.0142494	0.00749136	0.0187006	0.0115839	0.0117033	0.010434	0.0146287	0.00570885	0.00947713	0.0169547	0.0430065	0.00915819	0.0401077	0.0296219	0.0041214	0.0132036	0.00925407	0.0396471	0.0132339	0.0156664	0.0351368	0.0059695	0.0265173	0.0207596	0.013896	0.0118368	0.0129419	0.00901484	0.01551	0.00835994	0.00678439	0.0165689	0.0115132	0.0125188	0.011934
858f8e41-0b91-4101-8971-8a028c2590c8	0.0113229	0.0269132	0.0142033	0.0127608	0.0169459	0.0136269	0.0124164	0.00733939	0.0158839	0.010469	0.0148701	0.0114288	0.0117444	0.00888187	0.0102833	0.0200259	0.00946197	0.00556624	0.00670038	0.0130218	0.0146033	0.0140378	0.00641787	0.0230397	0.0524099	0.00999673	0.072572	0.0333684	0.00883116	0.0137536	0.0174305	0.0470002	0.0103016	0.0130127	0.0364612	0.00850785	0.0148106	0.0107129	0.00670691	0.00270483	0.0191999	0.0109641	0.0153306	0.0150124	0.00471278	0.0146346	0.00659929	0.014494	0.0149182
e5e2fb9c-dc1b-45af-954f-51336b9c0410	0.00629977	0.0250924	0.00714622	0.0115877	0.0124764	0.00518361	0.00997993	0.00844988	0.0133468	0.0132263	0.0151538	0.00981842	0.00428618	0.00744817	0.0145257	0.0130552	0.0104272	0.0138488	0.0119757	0.00891127	0.0163849	0.00427473	0.00922866	0.00879509	0.0204488	0.0046128	0.0416854	0.0400482	0.00869123	0.00902659	0.00837059	0.0541127	0.00253127	0.0138835	0.0577665	0.00829895	0.015127	0.00902244	0.00979134	0.0220757	0.00708276	0.00490436	0.00466506	0.00477638	0.00163937	0.0185751	0.015826	0.00990678	0.00938712
708e1b39-208b-4dba-9223-269a4941b6ae	0.0253989	0.0298873	0.00490114	0.0179626	0.0250948	0.00889183	0.00597715	0.00951979	0.0164128	0.0174885	0.0336287	0.0170625	0.0073976	0.00873729	0.0124317	0.00817807	0.00777474	0.0114801	0.00263473	0.0197444	0.0147034	0.0168772	0.0113372	0.0179657	0.0876206	0.00565126	0.0665308	0.0261752	0.00720536	0.00906037	0.0173095	0.0421293	0.00942421	0.0156608	0.0376793	0.00869973	0.0257353	0.0177319	0.0111691	0.00755923	0.0153407	0.0170486	0.0132669	0.0134191	0.00391826	0.0149514	0.0150076	0.013374	0.0165807
404db88b-f087-4c92-9ab6-07e1fe53773d	0.00637775	0.0323832	0.0141288	0.0182691	0.0185339	0.0143867	0.0221272	0.00480143	0.01123	0.0172437	0.0304977	0.0156001	0.0175631	0.0146496	0.0102192	0.00881383	0.0154196	0.0181079	0.00866659	0.0203108	0.0152323	0.0100828	0.0114787	0.0160772	0.0931842	0.0121075	0.0962423	0.0385593	0.0154679	0.00919698	0.0209249	0.0673187	0.0143872	0.0221142	0.0578097	0.00745952	0.0221853	0.0178156	0.0134688	0.019425	0.0141342	0.0123815	0.0105104	0.0170682	0.0108552	0.0187421	0.0113039	0.0122115	0.0105988
9e88931b-6464-41f2-bb85-4bb1b37ab463	0.00999571	0.0291456	0.0117285	0.0137729	0.023838	0.0129032	0.0123051	0.00899	0.00481459	0.0142991	0.0150861	0.00965777	0.0103113	0.00816863	0.0172156	0.00396377	0.0153717	0.00672633	0.00746937	0.0107775	0.016196	0.00880978	0.0101488	0.0240517	0.0509306	0.0158878	0.0912714	0.0288044	0.0113328	0.00887215	0.00650906	0.0628687	0.00328091	0.0229141	0.0505748	0.0139708	0.0243005	0.00839564	0.0147082	0.0201088	0.00681437	0.0211252	0.0154834	0.00742215	0.0137186	0.0200222	0.0165549	0.0152348	0.00810969
9454acc9-be5f-4a60-9fa4-26d1a60de205	0.00998624	0.0408196	0.00577486	0.0112062	0.0254257	0.0113777	0.0217926	0.0269829	0.00862986	0.0169483	0.0322815	0.0237104	0.0125364	0.0158278	0.0271889	0.0203374	0.0124275	0.00926596	0.0281518	0.0178997	0.0200741	0.0111932	0.0159715	0.0273273	0.0610748	0.0092489	0.0872679	0.0121946	0.0150414	0.00928959	0.0225261	0.0550324	0.0145314	0.0235888	0.0254949	0.00429369	0.012232	0.0195539	0.0179177	0.0218331	0.0168021	0.014303	0.00782833	0.0460594	0.0178462	0.0301062	0.00510765	0.0059508	0.0193197
8ad4b24d-9254-4f23-a2f1-9cd2e341ee7b	0.0208599	0.0308339	0.0111564	0.0200162	0.00780947	0.0135028	0.0131283	0.00341519	0.00739438	0.0110046	0.0265695	0.00996241	0.00700126	0.00702164	0.00940845	0.00560619	0.0129725	0.0113883	0.00558309	0.0157523	0.0121682	0.0100408	0.0110251	0.00660302	0.0768261	0.00441311	0.0924183	0.0321344	0.0136311	0.0169644	0.00680251	0.0544207	0.0158664	0.0195416	0.0508568	0.014025	0.0217308	0.00975426	0.00929219	0.00892927	0.0254324	0.00874354	0.0206234	0.00966679	0.0116574	0.0268761	0.00927494	0.00719487	0.0135796
543f3d05-a1eb-4a3f-9d14-3b948d9f4677	0.0164982	0.0111068	0.0129064	0.00840269	0.0105777	0.0122785	0.00877736	0.00659849	0.0113557	0.0164772	0.0165878	0.00944106	0.00901847	0.0137763	0.00404812	0.0171077	0.00690877	0.0110817	0.00431571	0.0121461	0.0129904	0.0140316	0.00862754	0.0206523	0.0847258	0.00321185	0.0965735	0.0358526	0.0109316	0.0154231	0.0069721	0.0559045	0.00674998	0.0101121	0.0550441	0.00801091	0.00987384	0.017923	0.0052695	0.0116412	0.00665318	0.00883992	0.00882146	0.00703316	0.00639611	0.0177479	0.0118677	0.00824158	0.0168997
69a1afd3-80ae-4fae-97f1-7372fe4a2c3d	0.0179017	0.0218262	0.00345098	0.0117413	0.0178351	0.00795629	0.00371586	0.00488546	0.0153806	0.0162923	0.0113296	0.00477256	0.00363611	0.00585762	0.0112128	0.00367173	0.0132728	0.0192039	0.0118711	0.00515354	0.00433879	0.0076896	0.0048782	0.00675321	0.063503	0.00473956	0.0533246	0.0346535	0.0113247	0.0161838	0.00981957	0.0552177	0.0173937	0.0120317	0.0529643	0.0060464	0.0114496	0.0152702	0.00601204	0.0139939	0.0154631	0.00433486	0.00848919	0.0117549	0.016202	0.0103888	0.0114387	0.00550368	0.01076
5dc37bac-d536-4091-850a-7a97031ef93d	0.0257652	0.0299372	0.00960548	0.0554535	0.0210471	0.0232655	0.0191003	0.0215089	0.0145194	0.0167933	0.047717	0.00937637	0.00903729	0.0306484	0.0118676	0.018267	0.0134844	0.0156862	0.00887138	0.0264378	0.0234266	0.00999009	0.00825578	0.0109668	0.132001	0.0150365	0.144191	0.0385814	0.0241566	0.011573	0.0175637	0.0523828	0.0147359	0.0203561	0.0482359	0.0209688	0.0469064	0.00765933	0.00884131	0.0123238	0.0328593	0.0151465	0.0143573	0.0112566	0.027554	0.0311079	0.0212214	0.0102689	0.00942488
0c8773b8-67a7-4c40-ad2f-3feaab1977d3	0.00673878	0.0214261	0.0087249	0.00751094	0.00745693	0.00403454	0.0055966	0.00203873	0.0121234	0.0164645	0.0104065	0.00991971	0.00659203	0.0107688	0.00344635	0.0140126	0.0111232	0.00568248	0.00655635	0.0047933	0.00559942	0.00838888	0.0105079	0.0125936	0.0314244	0.00421706	0.043511	0.0345126	0.00378858	0.00955486	0.00967197	0.0466984	0.00834827	0.00896444	0.0434975	0.0114603	0.0158222	0.0143199	0.00868717	0.00857558	0.0127543	0.00942183	0.0060321	0.00797057	0.0104824	0.012961	0.0104465	0.00538254	0.00346032
db66598f-e7b1-4621-a82f-3fa59869ab67	0.0102058	0.0276451	0.0107865	0.0178225	0.0122505	0.00643301	0.00915559	0.00665271	0.020212	0.00867245	0.0197906	0.0137235	0.0106999	0.00424741	0.014346	0.00822229	0.0144418	0.0129063	0.0108604	0.0129501	0.013011	0.00089122	0.00378265	0.0140303	0.051649	0.00668415	0.0813515	0.0370067	0.00883112	0.00572087	0.00836085	0.0611463	0.0106968	0.0180615	0.0554275	0.00398605	0.0160042	0.0124746	0.0112666	0.00948051	0.00286355	0.00418205	0.00660056	0.00421917	0.00899915	0.017207	0.0156788	0.011023	0.00644302
bc3f2b92-8fce-4ea7-ac29-77dcb4dada51	0.0123368	0.0360564	0.00711572	0.013563	0.021727	0.00880538	0.0121481	0.0060251	0.0106156	0.0100494	0.027629	0.0141146	0.00609779	0.0132891	0.0120635	0.0057534	0.0112236	0.0133253	0.00751723	0.0118812	0.0176986	0.00447438	0.00994998	0.017649	0.0486635	0.00902102	0.0621325	0.0292834	0.00759018	0.0106107	0.0114948	0.0483399	0.0109177	0.0168852	0.0446301	0.00576452	0.0207813	0.0201528	0.0153259	0.00771372	0.00735912	0.0127123	0.0129922	0.00771826	0.00921134	0.0193672	0.0144496	0.0112319	0.0175323
34d24cd6-ee4e-467b-b618-e995e03d1017	0.00628145	0.0194268	0.00461047	0.00578708	0.0116649	0.00564448	0.0166402	0.00829721	0.00719876	0.00320349	0.00582565	0.00958714	0.00719465	0.00427668	0.0111687	0.00709239	0.0148024	0.00717282	0.00535995	0.00456301	0.0125161	0.00247746	0.00622643	0.0139876	0.0517852	0.00425527	0.0648726	0.022201	0.00766689	0.00274089	0.00909379	0.0412976	0.00786382	0.00731883	0.0343016	0.0030665	0.0251803	0.016991	0.0112235	0.00383895	0.00417151	0.00349312	0.00528795	0.00811349	0.00848974	0.00965139	0.0148116	0.0100047	0.0168505
9916a43d-ef6b-4553-88ff-eeeb74a90070	0.0153222	0.0404418	0.0202117	0.0130194	0.01885	0.00496082	0.0124716	0.0134923	0.010788	0.0143141	0.0279398	0.00739258	0.0100496	0.0149529	0.0166198	0.00889027	0.00653233	0.0152953	0.0135175	0.0208239	0.0222597	0.00727271	0.0100096	0.0139317	0.0182232	0.00834728	0.0235047	0.0365001	0.0141869	0.0138464	0.00835621	0.0424649	0.0115782	0.019891	0.0363673	0.00208848	0.0146933	0.0248857	0.0119256	0.0149632	0.0131099	0.00518337	0.0133753	0.00367072	0.00629107	0.0218434	0.012419	0.00701626	0.0185824
1ac4ac0a-4bd8-43df-84bd-f09ce0015b04	0.00832524	0.0198662	0.0161783	0.0168498	0.0158093	0.0118137	0.0248167	0.011948	0.0105666	0.0219748	0.00917235	0.0280445	0.0126761	0.0273403	0.0158969	0.0237759	0.00831995	0.0175715	0.0082103	0.00742676	0.0398869	0.0111537	0.0119254	0.00621217	0.0531794	0.00152726	0.0779896	0.049083	0.0119793	0.00477315	0.00644658	0.0647882	0.0216739	0.00670962	0.0676973	0.0117453	0.0125106	0.015026	0.0203633	0.00560675	0.00606507	0.00821258	0.00894045	0.0109272	0.00678001	0.0363931	0.00723327	0.00221895	0.00894273
cad1cb50-07fd-49e0-8591-5ab7cadf3390	0.00563378	0.0352333	0.0139558	0.0220443	0.0139313	0.00787662	0.0266487	0.00938735	0.0119219	0.0137917	0.0153636	0.00490991	0.0189676	0.0118151	0.0160711	0.00969416	0.023243	0.0235663	0.00797545	0.0160331	0.027558	0.00946059	0.0115369	0.00284899	0.0343299	0.00624348	0.0509151	0.0375163	0.0158995	0.013883	0.00707578	0.0492146	0.0102639	0.013436	0.0596382	0.0102215	0.0169109	0.0268171	0.0089018	0.00803691	0.0114559	0.00886406	0.0115386	0.00839886	0.0112043	0.0270714	0.0129831	0.00727537	0.0275621
bf8884e4-0d74-4fff-a2c3-3dd0a5f02aef	0.0162393	0.0212856	0.00571421	0.00648367	0.00593635	0.00182393	0.00458263	0.0120837	0.00691643	0.016475	0.00808052	0.0110825	0.00896298	0.00993372	0.0117511	0.00763015	0.00956433	0.0162381	0.00298655	0.00408912	0.0133257	0.00699958	0.0144228	0.0125727	0.0416822	0.00213814	0.0576114	0.039823	0.00997771	0.00974209	0.00461896	0.042091	0.00516717	0.00204397	0.0418894	0.00236492	0.0166076	0.0118471	0.00592282	0.010573	0.0109156	0.0166451	0.00474276	0.00846019	0.00945371	0.0157273	0.00542676	0.00284815	0.00594002
eb3e8b17-ee34-43fc-a753-3a084ea7340f	0.00770273	0.0564903	0.0166253	0.0276553	0.0189253	0.021838	0.0157443	0.00724094	0.00768443	0.015371	0.0409281	0.0241172	0.0191176	0.0221803	0.0224299	0.0259685	0.0148655	0.0216897	0.0250372	0.0137229	0.0505155	0.0244759	0.0142789	0.0141624	0.0349738	0.012605	0.0252443	0.0300014	0.0123717	0.0195445	0.0174912	0.0414649	0.0139279	0.0391412	0.0321302	0.00953908	0.0258465	0.0219133	0.0244445	0.0229091	0.00802127	0.00869219	0.011426	0.0172592	0.0274874	0.0289852	0.0162618	0.00925534	0.0384757
d1f83149-a1e0-4fde-bbb4-b435000823bc	0.0265799	0.0260804	0.00441946	0.00611945	0.020699	0.0183774	0.0169952	0.0247914	0.0161684	0.0108648	0.0117578	0.0163115	0.00876986	0.0111333	0.0132246	0.00896908	0.015561	0.0206254	0.0122222	0.019367	0.0120141	0.0149045	0.00571436	0.00558433	0.0676053	0.00692594	0.112758	0.032826	0.024142	0.00706096	0.00653847	0.0737892	0.0192684	0.0223697	0.0700625	0.00926646	0.00970535	0.0091126	0.0243326	0.0233876	0.0165365	0.0070519	0.0126982	0.0412635	0.00883031	0.0101308	0.0151979	0.00990196	0.0152755
47e476ef-e176-4742-b320-d786d87d8788	0.00919735	0.0391121	0.0163126	0.014898	0.0212249	0.0135312	0.00892359	0.0110981	0.0217267	0.00854358	0.0295074	0.0192084	0.0112422	0.0238463	0.0154092	0.00745088	0.011853	0.0258031	0.00973913	0.0168386	0.0199233	0.0064166	0.0149804	0.0136631	0.0511729	0.00729106	0.0698756	0.0379356	0.0160261	0.0080355	0.00985733	0.047977	0.0170686	0.0208696	0.0469492	0.00901753	0.0182387	0.0152962	0.00965918	0.01106	0.0131871	0.0124901	0.0157032	0.00776497	0.011116	0.0240538	0.0119354	0.0176322	0.029057
050081ad-1566-4a89-b99e-1f55cf33e5bf	0.00785358	0.0227326	0.00523789	0.0103385	0.012453	0.0083271	0.0045205	0.00563936	0.00552123	0.0164758	0.018227	0.0178057	0.00594785	0.00851573	0.00950133	0.0124549	0.00583449	0.0160111	0.00221084	0.0211935	0.00604642	0.0068919	0.0082766	0.0060767	0.0614396	0.00514372	0.0585853	0.0391985	0.00846974	0.00760689	0.00569163	0.0483692	0.00436026	0.00915403	0.0491352	0.00662432	0.0208913	0.0116708	0.0108232	0.00985371	0.0130503	0.0140032	0.0103218	0.00471358	0.0155392	0.0198584	0.013402	0.00749024	0.00938166
94e44857-12e9-477c-b594-d84a1a428edd	0.0122256	0.0273271	0.0119488	0.0131435	0.0122732	0.0112012	0.00974971	0.0179423	0.00794579	0.0149808	0.00926059	0.0267047	0.0112575	0.0236476	0.00364079	0.0122862	0.0330495	0.0147368	0.0113798	0.00876356	0.021859	0.00380205	0.0130753	0.0118517	0.053152	0.0120357	0.0757412	0.0445663	0.00795502	0.00762959	0.0087666	0.0432457	0.00898559	0.00641631	0.0413977	0.0101111	0.0192399	0.0122741	0.013899	0.0119749	0.0124861	0.00570019	0.00757533	0.0086995	0.0181192	0.0239482	0.00642888	0.00850077	0.0160792
e09268ba-e3e1-4a31-8f17-453ce9f9dd40	0.0207688	0.011989	0.00899709	0.00913916	0.0147257	0.00992505	0.00508776	0.00246388	0.01642	0.0294639	0.0188607	0.0170193	0.00930854	0.02227	0.0134175	0.0178562	0.0105499	0.0198955	0.00297762	0.0037285	0.0208108	0.00895015	0.016095	0.0216228	0.0955711	0.00314163	0.115971	0.0383125	0.0133145	0.017658	0.00941222	0.0502837	0.0136697	0.00849189	0.0438311	0.0101992	0.0209551	0.0134936	0.00338999	0.00547923	0.00846888	0.0082438	0.00409093	0.0101826	0.0178983	0.0315745	0.00962838	0.00354891	0.0160685
357a371a-1251-4964-a2e8-dcfb76f47e57	0.0156764	0.0198535	0.0153492	0.0106782	0.0099322	0.012192	0.0117717	0.0121688	0.0168915	0.0139656	0.0146829	0.0134509	0.00323279	0.0152277	0.0172566	0.0172885	0.0204379	0.013855	0.0138604	0.0141362	0.00714363	0.00394545	0.0105308	0.0125204	0.0573253	0.0069982	0.0833949	0.0340486	0.012788	0.0147223	0.00267136	0.0553881	0.0103071	0.0108023	0.0546596	0.0216155	0.01302	0.0103864	0.00621703	0.0164898	0.00572453	0.00573566	0.0035333	0.00920342	0.0110927	0.0183305	0.00850121	0.00914	0.0218171
f47e8193-2edf-4b2a-917e-1d16a946143d	0.0150964	0.0254669	0.0134247	0.0155029	0.0110078	0.00717304	0.0132195	0.0153444	0.0170279	0.0105645	0.00615753	0.011474	0.00893761	0.00842094	0.0276726	0.0154836	0.0205734	0.0256458	0.0131291	0.0100524	0.0250142	0.00779955	0.0244713	0.0097808	0.0535143	0.0122282	0.0981234	0.0313372	0.0321088	0.0084014	0.0060081	0.0602392	0.0168154	0.0101578	0.0724605	0.0142999	0.0252848	0.00872176	0.0187927	0.0157595	0.0116359	0.0112538	0.00624954	0.0346244	0.00444391	0.0290106	0.0112263	0.00622624	0.027063
2c6ea1c5-46ca-4ec0-bfd2-8e330abaca85	0.00996674	0.0376568	0.0273242	0.0103199	0.0214501	0.011464	0.028859	0.00575209	0.0143109	0.0147104	0.0280813	0.020617	0.0287421	0.0242046	0.0272001	0.0236965	0.0405951	0.0228116	0.0171576	0.0210849	0.0374469	0.0255667	0.023305	0.0228692	0.0718741	0.0229116	0.10235	0.0383867	0.0362448	0.0139227	0.0091248	0.0606571	0.0138765	0.0172937	0.0584459	0.00566141	0.0202278	0.0139443	0.00691623	0.0210706	0.0210729	0.00771528	0.0141465	0.0273547	0.0150131	0.0238143	0.0183519	0.0122536	0.0242159
d4500431-8f67-4024-afc2-c9c2142447f4	0.0139207	0.0397716	0.00852583	0.0116247	0.0229008	0.00635042	0.00653126	0.00803184	0.0103701	0.00445148	0.0289935	0.0108875	0.00820544	0.0101794	0.0176724	0.0119129	0.0137805	0.00950915	0.00851935	0.0144221	0.0190682	0.00485859	0.0107603	0.0228896	0.0496995	0.00932888	0.0767035	0.0256794	0.00762779	0.0114632	0.0076975	0.0505535	0.00638455	0.0209674	0.0383348	0.00583967	0.030703	0.0150463	0.0119206	0.00731737	0.00993309	0.0118041	0.00654886	0.0105991	0.0148175	0.0192087	0.0102277	0.0126543	0.0189974
5d503b11-24b2-46c8-ba97-5a184aac098e	0.0152684	0.0276497	0.0111507	0.0103281	0.00532681	0.0257735	0.0113031	0.010564	0.0109091	0.0178313	0.0104213	0.0554394	0.0077774	0.023288	0.00963091	0.0143851	0.0181016	0.00998157	0.0140378	0.0186664	0.0197378	0.0216823	0.0123975	0.00868323	0.0871117	0.0146787	0.100084	0.04885	0.0122673	0.0222651	0.0154973	0.0581225	0.0215322	0.00409232	0.0588967	0.0105851	0.00585545	0.00692267	0.0100343	0.0168075	0.0180427	0.00825739	0.0226769	0.0116798	0.0425443	0.0333733	0.00966581	0.00893876	0.00557527
ac0540e4-7e9c-47c6-bc6a-9cf210958139	0.011974	0.0253322	0.0138405	0.0127014	0.015151	0.00954049	0.0150071	0.000722562	0.0165385	0.006644	0.0191476	0.0168781	0.00349558	0.0107235	0.0116577	0.0113316	0.0181467	0.0133597	0.00789825	0.0163327	0.0162376	0.00468991	0.00942099	0.0115628	0.0652845	0.00856746	0.0878794	0.0331748	0.0106443	0.00776147	0.00558864	0.0587835	0.00574549	0.0177533	0.0557441	0.00989012	0.0181359	0.0102844	0.010746	0.0196265	0.00566014	0.0121121	0.00613677	0.00405687	0.010631	0.0204867	0.0214139	0.0122949	0.0244959
a7eceb24-f3c2-40fc-beb6-62c89c7dc909	0.00530918	0.0228947	0.0140306	0.00783953	0.0181081	0.019517	0.011055	0.00833948	0.0212647	0.0224083	0.0260423	0.0128286	0.0131589	0.0123036	0.0124544	0.0151295	0.0104823	0.0280189	0.0123887	0.0247324	0.0196828	0.012298	0.0120404	0.0141337	0.0681094	0.00451048	0.0935908	0.0416633	0.00760465	0.0229625	0.0130133	0.0587312	0.0158965	0.0134248	0.0480855	0.00360958	0.0174281	0.0204431	0.0164337	0.00509568	0.0126836	0.0123122	0.013959	0.0155404	0.0117075	0.0282823	0.0110115	0.0120767	0.00798886
92037a71-28be-4b81-b454-9cdb96c8615e	0.0220439	0.0335415	0.014681	0.0100969	0.0175487	0.0147918	0.0161782	0.0138778	0.0159452	0.0185329	0.0328978	0.0133959	0.00334414	0.0186558	0.0247936	0.00972519	0.0286642	0.0121178	0.00477709	0.0227572	0.00918163	0.00257689	0.00544344	0.0161402	0.108031	0.0136323	0.134262	0.0375742	0.0103979	0.0145801	0.00719804	0.0628374	0.00564734	0.0240311	0.0586322	0.0204904	0.0319201	0.0160316	0.0183231	0.0186638	0.0190722	0.00823676	0.0106209	0.00881584	0.00847317	0.0161821	0.0217855	0.013379	0.01686
3d128219-a548-4cda-86d3-c52bc7ea7c73	0.00761433	0.0205357	0.0135593	0.0050492	0.0109368	0.00920205	0.00814947	0.0051473	0.00523014	0.00572759	0.00748452	0.00718291	0.0035672	0.0093555	0.0125166	0.0154576	0.0112655	0.0136084	0.00385288	0.00841444	0.0196253	0.00668346	0.011931	0.0153635	0.0542379	0.000397155	0.0902244	0.0262784	0.0202881	0.0122591	0.0052579	0.0508887	0.0131711	0.015059	0.0444974	0.00853122	0.0207218	0.00271998	0.013896	0.00809921	0.00623666	0.0104939	0.00808541	0.00579074	0.00340361	0.0188913	0.00627248	0.00970966	0.0165368
1b90fc6c-cbf0-4913-9935-1abb0ed05f3c	0.00434844	0.00785373	0.00277176	0.00338323	0.021504	0.00349578	0.00304156	0.0170343	0.00670197	0.00893746	0.00504879	0.011832	0.0155308	0.0119738	0.00587976	0.00806773	0.00632539	0.0205047	0.0031313	0.00419484	0.0191198	0.00440507	0.0080465	0.0164048	0.0298045	0.00821735	0.068796	0.0275307	0.00212021	0.0157255	0.00858385	0.03579	0.00958234	0.0118225	0.0216254	0.0126335	0.00561758	0.0102581	0.0129536	0.00348173	0.00567642	0.00856802	0.00910675	0.0129855	0.0109501	0.0175152	0.00781731	0.00644739	0.00954968
7061c709-d8e6-4a97-a63f-f05026f89d7b	0.0109168	0.0217485	0.00407964	0.0104372	0.0179359	0.011037	0.0240842	0.00408819	0.0140967	0.00979553	0.0115971	0.00683388	0.00806657	0.00732945	0.00964842	0.0134566	0.00986699	0.0131213	0.00771481	0.0146499	0.0152518	0.0130519	0.0078427	0.0136332	0.0367323	0.00794819	0.04299	0.0386255	0.0106418	0.0102796	0.00641444	0.0450927	0.0130903	0.00983108	0.0488991	0.0113321	0.0180229	0.0138689	0.00223325	0.0068636	0.00850756	0.00869894	0.0106099	0.00386421	0.0102625	0.0193635	0.0150048	0.00999034	0.00874601
e45a3402-a761-4f4b-9593-42b0843dad24	0.0133724	0.0135699	0.0167805	0.0114015	0.0150499	0.00967403	0.0139396	0.00333506	0.0153399	0.00709451	0.0114657	0.0108848	0.00507147	0.00922156	0.0110116	0.0150868	0.00866894	0.0212107	0.0104224	0.0104853	0.0204571	0.00870118	0.00632508	0.00694261	0.0581077	0.00480594	0.0842028	0.032135	0.00307865	0.00498049	0.0099477	0.0653423	0.00594271	0.0152401	0.0681819	0.007578	0.00769908	0.00261055	0.00688526	0.0131348	0.0150218	0.00576024	0.0118042	0.00199556	0.00862503	0.0202097	0.0150426	0.0040427	0.0121003
cae16785-d5d7-4a08-a3ae-ba53ba45e131	0.0192558	0.0186488	0.0190835	0.0200401	0.0143207	0.018514	0.0109734	0.00796277	0.0165292	0.00516606	0.0130342	0.0181057	0.0197624	0.0101896	0.0218897	0.00903121	0.0167195	0.0204312	0.0170897	0.0202973	0.0209888	0.0147589	0.0102663	0.00995121	0.076596	0.011601	0.123998	0.0319582	0.00830582	0.0075504	0.0105971	0.0758746	0.0088045	0.0178444	0.0721388	0.0235738	0.0181316	0.00469992	0.027184	0.0197487	0.0139627	0.00758328	0.0116502	0.0103549	0.00764358	0.015054	0.0170275	0.00472341	0.00741138
931530cc-7329-4989-ac58-0ac832b59c46	0.0142204	0.029704	0.00808102	0.0158644	0.0246235	0.0101056	0.0191684	0.00805266	0.0176333	0.0139514	0.0318704	0.0215411	0.0103548	0.0225519	0.0127299	0.0176522	0.0120299	0.0234646	0.0169167	0.024761	0.0170751	0.00726474	0.0170603	0.00830379	0.0682914	0.00604008	0.110016	0.0348811	0.00918098	0.00583787	0.0185123	0.0704126	0.00409773	0.0233074	0.0617305	0.0214992	0.0213776	0.01641	0.0211422	0.0112224	0.0160462	0.0115409	0.0140214	0.0157203	0.00873509	0.0208317	0.0186291	0.00756351	0.00820133
b173e8eb-bfd0-48c8-9c19-66b7ff445b94	0.0125073	0.0438091	0.00966883	0.0174552	0.0183744	0.0080023	0.0134767	0.0100757	0.0112751	0.0121586	0.0339916	0.0104813	0.00518464	0.0104923	0.0149503	0.0117096	0.0190516	0.0160285	0.00463982	0.0151436	0.0143806	0.00341528	0.0133118	0.015966	0.0655196	0.00743605	0.0794205	0.0296023	0.00352801	0.00940905	0.00918098	0.0529137	0.00914521	0.0222857	0.0430704	0.00789677	0.0275276	0.0181407	0.0143267	0.00380332	0.0137315	0.00881606	0.00897828	0.0041525	0.0125375	0.024526	0.00400199	0.0123237	0.0168594
1a99f51e-8db9-46e0-8150-eb362c8bd890	0.0161053	0.018886	0.0077023	0.0136305	0.0135529	0.0113843	0.0152162	0.0088321	0.0120502	0.0154811	0.0130431	0.00920241	0.00478003	0.00835831	0.0143685	0.00793672	0.0126804	0.0148332	0.00467547	0.00603624	0.0134052	0.00660558	0.00657167	0.0176605	0.0678632	0.00213402	0.0542819	0.029664	0.0106608	0.0094551	0.00710981	0.0366757	0.0120267	0.0114216	0.024934	0.00406905	0.0221041	0.0143474	0.00259641	0.0132824	0.00583983	0.00150213	0.0140734	0.00806223	0.0104895	0.00750022	0.00788467	0.0145304	0.00717445
1d9f1c7a-03ec-4cf1-84b6-6cc83ef90907	0.00711805	0.0162588	0.0043418	0.00887284	0.0114016	0.0103079	0.0160607	0.00315889	0.0142593	0.0148199	0.00439974	0.00360313	0.00812079	0.00766315	0.00482237	0.0107221	0.00821339	0.00871709	0.0106989	0.00832442	0.00468469	0.00291417	0.0112701	0.00775227	0.039271	0.00332141	0.0535329	0.0335467	0.0124658	0.0154758	0.00600425	0.0508352	0.00985539	0.00755173	0.0529005	0.00962574	0.00578869	0.00705199	0.00362302	0.0065863	0.0146659	0.0104452	0.0125243	0.00491124	0.00294994	0.0161667	0.0137225	0.00322009	0.0112713
a7135a31-47b1-4ffb-b708-b5866ebdfe8d	0.0173799	0.0132528	0.00222167	0.00549747	0.0190926	0.00915777	0.00712122	0.010714	0.0251528	0.0185006	0.00772616	0.00902394	0.00730908	0.00682344	0.0258057	0.00782998	0.0153928	0.0152776	0.0102735	0.0123426	0.0147178	0.0106038	0.0124528	0.0196093	0.0427945	0.00541714	0.0518512	0.0316888	0.0102159	0.00630455	0.00868725	0.0437736	0.0123464	0.0115761	0.0452254	0.00797582	0.0143608	0.0117276	0.0185413	0.00830754	0.00615689	0.00794223	0.00465028	0.00799098	0.00842458	0.011337	0.0189508	0.0134722	0.00567281
6507f94a-b724-4191-b8fa-0b3d291c632e	0.0130141	0.0155754	0.0147199	0.0115901	0.0111253	0.00694259	0.0132587	0.00720937	0.0163719	0.0142433	0.0196836	0.00835259	0.0104071	0.0120758	0.014991	0.0117996	0.0130233	0.00795277	0.00729251	0.0154063	0.0097022	0.010291	0.00817124	0.0201167	0.0930171	0.00588559	0.108825	0.0348087	0.00914695	0.0185216	0.0115435	0.0462063	0.0117338	0.00884174	0.0299115	0.00480043	0.0173558	0.0111564	0.00567954	0.00710656	0.0147023	0.00289241	0.00987778	0.0087791	0.00715679	0.013011	0.00284879	0.0157038	0.0126865
c24ba3a4-e53d-44f2-9ece-0550f7067490	0.0130564	0.0366888	0.00846599	0.0120965	0.0215148	0.0082742	0.00475279	0.0127699	0.00406353	0.0132977	0.0281452	0.0132133	0.00396432	0.0034927	0.0167183	0.00238815	0.0315821	0.0192452	0.00587336	0.0168794	0.0186226	0.0025871	0.0117081	0.00969796	0.0714605	0.00531902	0.0702874	0.033022	0.0113099	0.0119049	0.00958456	0.058032	0.00593763	0.0214541	0.0522959	0.0192506	0.0243014	0.0181287	0.0142136	0.00703989	0.0171384	0.00808284	0.0159651	0.00484997	0.00869255	0.0166706	0.0279413	0.0111556	0.0104703
43b1bf06-b9b2-4b81-867c-51c9c43cebf7	0.022135	0.0185656	0.0101769	0.00974171	0.0233457	0.00772285	0.0069023	0.0145242	0.0130532	0.0181985	0.00928701	0.0172667	0.0253658	0.0112535	0.00836844	0.0216637	0.0213787	0.00928135	0.00457747	0.0155478	0.0145385	0.00392586	0.00946311	0.0100525	0.0785169	0.00616527	0.110235	0.0374438	0.0174304	0.0163044	0.00823991	0.0684157	0.013672	0.0167392	0.0647849	0.0127482	0.0159157	0.00679942	0.0251454	0.0165382	0.0119089	0.0199583	0.0184566	0.00474388	0.00415028	0.0125882	0.00957143	0.011677	0.0239634
90f0b590-1ad1-4696-ab3f-4125949c4196	0.0157741	0.0383714	0.00881758	0.0150256	0.0235484	0.00715121	0.00967426	0.0132594	0.0144859	0.0180725	0.0377941	0.0209547	0.00805763	0.00778035	0.0109476	0.0114777	0.0240181	0.013962	0.00738903	0.0164428	0.0161511	0.00567918	0.014889	0.0116392	0.0677662	0.00683772	0.040792	0.0391068	0.00684714	0.0120204	0.00818369	0.04752	0.0054783	0.0236819	0.0414086	0.00866986	0.028571	0.0190145	0.0163742	0.0049752	0.0107752	0.00725649	0.0114203	0.0108515	0.0151348	0.0216992	0.0125207	0.0128389	0.0145476
4282c3b3-c8b0-40d2-8e12-4ba8ba6113ca	0.0102948	0.0218663	0.0053909	0.0100543	0.0103111	0.00143887	0.00485536	0.00918243	0.0139469	0.0124331	0.0107234	0.00625054	0.00922834	0.00866008	0.00847135	0.00771998	0.00815257	0.0128012	0.00391536	0.00179883	0.00779888	0.00526952	0.0166458	0.0226614	0.0348449	0.00678935	0.0583666	0.0297842	0.00933539	0.0100924	0.0107118	0.0407965	0.00937808	0.00803134	0.0353054	0.00870901	0.0185159	0.0107777	0.0131195	0.01181	0.0106452	0.00866552	0.00404242	0.00476402	0.00515909	0.0137209	0.00153252	0.00680833	0.00343337
a82de3da-c623-4eb4-8db7-588e6a70f25a	0.0100805	0.0114347	0.00261931	0.0160176	0.0154558	0.0110191	0.0110994	0.0313762	0.0093879	0.00444214	0.0223341	0.0174282	0.00876781	0.0158431	0.00590656	0.0128486	0.017895	0.0211151	0.0121644	0.0130997	0.00886758	0.0118888	0.0197734	0.0120505	0.0722293	0.00956766	0.10499	0.0352795	0.0184129	0.0124112	0.00464863	0.050313	0.00997862	0.00817526	0.0390038	0.0198295	0.0180494	0.012191	0.010831	0.0053008	0.0182669	0.00329216	0.0175073	0.0098603	0.00590044	0.0201098	0.0161826	0.0109605	0.00750448
8a29244e-71a5-441a-846e-6bf53edd1755	0.0293267	0.0347016	0.00583069	0.0168522	0.0133452	0.00479814	0.0133663	0.010645	0.0170831	0.00912071	0.0294443	0.00930256	0.00404472	0.0101253	0.0176182	0.014622	0.0246629	0.0192135	0.00913429	0.0125413	0.0147811	0.0086543	0.00648808	0.0156329	0.0924556	0.01043	0.0797061	0.0300234	0.00712905	0.0134399	0.00845277	0.0451467	0.0150664	0.0166727	0.0388245	0.0050924	0.0304539	0.019041	0.0144328	0.00397227	0.017684	0.00376988	0.00791761	0.00629963	0.0108762	0.0166152	0.00636328	0.015478	0.0214566
00cbfe26-8c9a-43cd-a48f-6120ce7fa8b6	0.0522251	0.00215106	0.0119804	0.031739	0.0190557	0.00703554	0.00548525	0.0165589	0.00420619	0.0171497	0.0289462	0.0339449	0.0210674	0.0164977	0.0212146	0.00827684	0.0251675	0.0188226	0.00720439	0.0289211	0.0268887	0.00547923	0.0156604	0.0291718	0.144331	0.0157413	0.130263	0.0362171	0.0182031	0.0119452	0.0098009	0.0658081	0.00583483	0.00580833	0.0780577	0.00413701	0.025007	0.0046692	0.0208991	0.0273406	0.0340969	0.0114463	0.00523679	0.00307665	0.0227065	0.0327394	0.0163979	0.00881495	0.0276884
e1553b98-f10f-44af-b276-3ea9024427cf	0.00824932	0.0163217	0.00988787	0.00549434	0.0144991	0.0137425	0.00885217	0.0122059	0.00992535	0.0131975	0.0164543	0.00693376	0.00647928	0.0166972	0.0136619	0.00667328	0.0150764	0.0198404	0.00487123	0.0157018	0.0141623	0.00207834	0.0179901	0.00616625	0.0474863	0.00784649	0.0828659	0.0303997	0.012084	0.00763864	0.00592496	0.0431292	0.00519001	0.008025	0.0397786	0.00731433	0.0219476	0.00580543	0.00971662	0.0106824	0.00793074	0.0111962	0.00877556	0.0170731	0.00489635	0.0122452	0.00318964	0.00961432	0.0200426
68f9fc11-5fff-4de4-a69d-1a32be91bcba	0.0225678	0.025899	0.00406026	0.011861	0.0199859	0.00550473	0.0150324	0.0146014	0.00768546	0.0114157	0.013626	0.0117224	0.00802453	0.00794089	0.00907071	0.0136757	0.0147821	0.0195736	0.00984844	0.0106565	0.0149945	0.0177664	0.0128668	0.00761328	0.0190213	0.00387671	0.0587258	0.0249303	0.0248388	0.00832856	0.00560373	0.0430819	0.00575785	0.010773	0.0226495	0.00792494	0.0107286	0.00765	0.0162215	0.00516975	0.0148353	0.00804058	0.00709945	0.0125983	0.00919187	0.0230196	0.00663279	0.0129753	0.0110488
8f24e476-906e-48e8-a568-90edd633f4e0	0.0069529	0.0391793	0.0132552	0.0188177	0.0347184	0.0183455	0.0140001	0.015479	0.0348392	0.00743495	0.033384	0.0234124	0.00956374	0.0198693	0.0174423	0.00769305	0.0228363	0.0232368	0.00584719	0.0307952	0.0279375	0.0157043	0.0156211	0.00515305	0.065778	0.0166327	0.0707212	0.04644	0.0193859	0.0121499	0.00792254	0.0504794	0.0207003	0.0209768	0.0493559	0.0140308	0.0188728	0.0172098	0.012166	0.0150782	0.015592	0.00897222	0.0233263	0.0119372	0.0239084	0.0234439	0.0206263	0.0178402	0.0238098
a0761ff0-14b6-4d58-ac18-2be039f0b3a4	0.00987868	0.0676298	0.0199263	0.0142711	0.0262793	0.0338288	0.0216438	0.00936551	0.0225818	0.0280446	0.0495075	0.0204046	0.0160272	0.0108099	0.0172899	0.018632	0.0254695	0.0205016	0.0162846	0.0266667	0.0371199	0.00916364	0.0158781	0.0196118	0.0818361	0.0267665	0.104446	0.0445168	0.00468784	0.0123164	0.0165031	0.0656843	0.0046636	0.0354664	0.055741	0.0176086	0.0274577	0.0165685	0.00661379	0.00835546	0.0169985	0.0236746	0.0145358	0.0143839	0.0108584	0.0217443	0.0146515	0.0141849	0.0308222
8379122e-850e-4e7a-aa04-75db6317db21	0.0318974	0.0345175	0.0129628	0.0178952	0.0161529	0.00757496	0.00653831	0.00265168	0.0197754	0.0134166	0.0299026	0.0163953	0.0123337	0.0254604	0.0134306	0.0226523	0.0351847	0.0179624	0.0103032	0.020689	0.0195865	0.00721232	0.00976391	0.00927756	0.108188	0.0155143	0.114166	0.041948	0.0175091	0.0093052	0.0105309	0.0516443	0.00736448	0.0178459	0.0456175	0.00935302	0.0309225	0.0141739	0.00857997	0.00965522	0.0204551	0.0195085	0.0128024	0.0127246	0.00722892	0.0171833	0.0171875	0.0132969	0.0219362
b9ba6b6a-8e7d-42d1-a020-7f94e1972105	0.0102103	0.0323867	0.0137281	0.0121154	0.010656	0.00763912	0.0100446	0.00470954	0.00994285	0.0123531	0.0176059	0.00794736	0.00552673	0.00666943	0.0141826	0.00988406	0.00979399	0.0172321	0.0150689	0.0127497	0.015156	0.00622003	0.00918253	0.011688	0.0253125	0.00971473	0.0411576	0.0349471	0.0130562	0.0125553	0.00641562	0.0432109	0.0120435	0.0130719	0.0462512	0.00965615	0.0141245	0.016354	0.00830218	0.00989358	0.0048758	0.00624884	0.00842885	0.00323749	0.00315786	0.0194377	0.00936841	0.0069897	0.0167202
c38136a7-eb7c-4cbb-b0d9-b17b955a6db7	0.00773352	0.010116	0.00889606	0.00578432	0.00938407	0.00440005	0.00743319	0.00566162	0.0108488	0.00711787	0.00481809	0.00772829	0.00875087	0.00642409	0.0165145	0.00544428	0.0120462	0.00790673	0.00648193	0.00272439	0.00708688	0.00981096	0.00699541	0.00753807	0.0446349	0.0118276	0.0610704	0.0351389	0.00823226	0.00396747	0.00525908	0.0409813	0.00771631	0.00331688	0.0348911	0.00984029	0.0211232	0.01806	0.0136127	0.0120847	0.00780303	0.00910457	0.00231483	0.00557277	0.00843241	0.0171535	0.012573	0.00533823	0.0263928
74b32340-df01-4c7a-a208-84e7d8826edd	0.0165423	0.0293741	0.00916518	0.0252685	0.0151821	0.00939937	0.0202888	0.0172894	0.00828333	0.0253541	0.0127384	0.0184484	0.00649627	0.0192074	0.0194506	0.0167867	0.024372	0.00705348	0.00340712	0.0139043	0.0340469	0.016809	0.00951172	0.0125304	0.024615	0.0120717	0.0531683	0.0505122	0.00723237	0.0157771	0.0194282	0.0659065	0.011892	0.0115839	0.0752445	0.0204713	0.0260224	0.00860176	0.00874585	0.0269526	0.0136682	0.00807087	0.0109488	0.0104427	0.011724	0.0322217	0.0197548	0.00770431	0.00700569
d33544ca-4d50-463d-aa82-572a8c2c6a0d	0.0203069	0.0238762	0.00943002	0.00976854	0.0276347	0.0158788	0.0160987	0.00978125	0.0205823	0.0189716	0.00644312	0.038746	0.00728254	0.00747256	0.00690114	0.00357957	0.0228376	0.00414513	0.00952467	0.0203434	0.00681749	0.0180518	0.00540288	0.0066336	0.0611646	0.0105399	0.103422	0.0499928	0.0105395	0.0139233	0.00820535	0.0727538	0.00689158	0.0115348	0.0646364	0.00747133	0.00137766	0.00573098	0.00608469	0.0174482	0.00788175	0.0080902	0.00967641	0.00770319	0.00696645	0.0178893	0.00703121	0.0058466	0.0221545
91c10acc-6884-4665-a0f1-e271882c038a	0.0213005	0.0462144	0.00719253	0.0177952	0.0213695	0.0123837	0.013208	0.0140472	0.0103941	0.0123879	0.0381911	0.0146982	0.00345158	0.0117783	0.0154845	0.0166379	0.0211526	0.0187712	0.0121194	0.0197869	0.0171221	0.00645646	0.0150467	0.0134757	0.0609564	0.00515624	0.0809135	0.0294813	0.00520425	0.012136	0.00820175	0.0532626	0.0140179	0.0253903	0.0437151	0.00703019	0.030336	0.0204508	0.018056	0.0124566	0.0193055	0.0107121	0.0194698	0.0105322	0.00670747	0.026836	0.0128537	0.00998722	0.018382
7927c616-a46e-47d2-90d3-240861602053	0.0105826	0.0407672	0.0167731	0.014198	0.0162704	0.00937653	0.009884	0.0116158	0.0085556	0.013024	0.0238697	0.00804355	0.005669	0.0106281	0.0195348	0.0104779	0.0056029	0.0146704	0.00799896	0.0158429	0.0190774	0.00608408	0.00869178	0.0126663	0.0129759	0.0072756	0.0195408	0.0332301	0.00811464	0.0143815	0.00926297	0.0417184	0.0120776	0.0194413	0.0367449	0.00541278	0.0213267	0.0189506	0.00685171	0.0116591	0.0117789	0.0119447	0.0134372	0.00619025	0.00375266	0.0223268	0.0107641	0.00646618	0.0164069
74b025cf-5b11-4f9c-858f-8c5812e4e87f	0.0149422	0.0267568	0.0117126	0.00935832	0.0107791	0.00799963	0.0101116	0.012253	0.00745168	0.00927056	0.0125039	0.011322	0.00566272	0.0104417	0.0152832	0.00603854	0.00900045	0.0175614	0.00692932	0.0139801	0.0143846	0.00735843	0.00925102	0.00996389	0.0458508	0.0111121	0.050719	0.0350681	0.00908496	0.0109174	0.00740102	0.0454886	0.0116618	0.00723935	0.0510361	0.00798743	0.0140432	0.0121507	0.00751458	0.0123694	0.00997687	0.0173074	0.011877	0.00616822	0.0125829	0.0193668	0.00596212	0.00507377	0.0115389
2e14bdaa-0b23-474b-a867-c81f56868fcf	0.00646392	0.0266819	0.00183363	0.0124455	0.0159358	0.00659209	0.0108006	0.0163201	0.0145494	0.0113194	0.0121623	0.00958233	0.0116372	0.00788524	0.00938891	0.0164085	0.00347163	0.00827329	0.00288248	0.00529227	0.0168002	0.00632714	0.00582543	0.0174377	0.039648	0.0079668	0.065627	0.0329622	0.0130132	0.00910991	0.00673219	0.0515639	0.00185546	0.0195328	0.0495522	0.010507	0.0169113	0.0098961	0.00426926	0.00871585	0.00552907	0.0134656	0.0162024	0.00844766	0.0100024	0.0153356	0.0100004	0.0109016	0.00908913
f9e240f7-fd5e-4635-96d0-8d8697867916	0.011805	0.010168	0.00560235	0.00561929	0.00646212	0.00637054	0.010948	0.00748877	0.0197856	0.015796	0.0123947	0.00786531	0.00759277	0.00716605	0.0111265	0.00471174	0.0139383	0.00662814	0.00362214	0.018287	0.0060998	0.00410596	0.00575647	0.0120864	0.0569236	0.00697156	0.0745624	0.0333081	0.0103373	0.0102989	0.00841192	0.040545	0.0123892	0.0071003	0.0275146	0.00780772	0.015632	0.0089831	0.0101807	0.00509558	0.00639902	0.00769463	0.00878026	0.00521433	0.00459387	0.0138484	0.00778847	0.0110395	0.0172515
abd41e3b-19bb-4631-ad69-00d0beaf1358	0.0131764	0.0220089	0.0149911	0.0128794	0.0120527	0.0178714	0.00369404	0.013127	0.0152018	0.020672	0.0237488	0.0254643	0.00607753	0.0212408	0.0190064	0.00812564	0.0139107	0.014837	0.00600629	0.0168402	0.00765225	0.0125821	0.00686124	0.0124207	0.0963823	0.00601052	0.126524	0.0354485	0.0102491	0.0125611	0.0112883	0.0628641	0.016405	0.0161849	0.0621953	0.00373272	0.0155985	0.0123073	0.0106718	0.00393008	0.0150711	0.0123691	0.0114117	0.0214525	0.0127643	0.0200699	0.0177525	0.00942636	0.0125306
9330d25a-94ca-4ed8-a7a5-52473013b0c8	0.0129481	0.0362452	0.0046677	0.0113168	0.0226867	0.00861166	0.0113114	0.005522	0.0119771	0.0114335	0.0220155	0.0087036	0.00672402	0.0137578	0.0143022	0.00669232	0.0124357	0.0100331	0.00377077	0.0172799	0.0205171	0.0101746	0.0126831	0.0193762	0.0298531	0.00602716	0.0433422	0.0198279	0.00514421	0.0105066	0.0104473	0.0368159	0.00818065	0.0177362	0.0221516	0.00950327	0.0226558	0.0113331	0.00908381	0.00330742	0.00853554	0.0145056	0.00931443	0.0093772	0.00910343	0.0166284	0.0119767	0.0158091	0.0144572
[truncated: 117 more rows]
[truncated: 494 more columns]

## Sheet: Torin2_LDA
CellId	mu_0	mu_1	mu_2	mu_3	mu_4	mu_5	mu_6	mu_7	mu_8	mu_9	mu_10	mu_11	mu_12	mu_13	mu_14	mu_15	mu_16	mu_17	mu_18	mu_19	mu_20	mu_21	mu_22	mu_23	mu_24	mu_25	mu_26	mu_27	mu_28	mu_29	mu_30	mu_31	mu_32	mu_33	mu_34	mu_35	mu_36	mu_37	mu_38	mu_39	mu_40	mu_41	mu_42	mu_43	mu_44	mu_45	mu_46	mu_47	mu_48
[truncated: 183 more rows]
[truncated: 494 more columns]

[truncated: 1 more sheets: Staurosporine_LDA]
