# Supplementary material for: Interpretable representation learning for 3D multi-piece intracellular structures using point clouds
Source: Nat Methods. 2025 Jul 3;22(7):1531–44. doi: 10.1038/s41592-025-02729-9 (PMC12240800; doi:10.1038/s41592-025-02729-9)
Supplement: Supplementary file 12 — Statistical source data. [file 41592_2025_2729_MOESM12_ESM.xlsx]

## Sheet: cellpack
PC_1	PC_2	CellId
0.27232	0.105747	25aeb809-258d-4111-ae97-6bb2e37c194b_0
0.118388	0.295954	25aeb809-258d-4111-ae97-6bb2e37c194b_1
0.069138	-0.700535	25aeb809-258d-4111-ae97-6bb2e37c194b_2
-0.311863	0.122308	25aeb809-258d-4111-ae97-6bb2e37c194b_3
-0.308269	0.112468	25aeb809-258d-4111-ae97-6bb2e37c194b_4
-0.73965	0.0253485	25aeb809-258d-4111-ae97-6bb2e37c194b_5
0.829063	0.471029	618350e6-94be-4653-a5fe-5bd9e0671155_0
0.495054	0.474251	618350e6-94be-4653-a5fe-5bd9e0671155_1
0.251775	-0.332748	618350e6-94be-4653-a5fe-5bd9e0671155_2
0.0531244	0.0588599	618350e6-94be-4653-a5fe-5bd9e0671155_3
-0.0968033	0.201603	618350e6-94be-4653-a5fe-5bd9e0671155_4
-0.613962	0.119469	618350e6-94be-4653-a5fe-5bd9e0671155_5
0.195972	0.232537	65c16086-ebb5-475c-b190-97261e02d636_0
0.200436	-0.243114	65c16086-ebb5-475c-b190-97261e02d636_1
0.232355	-0.100125	65c16086-ebb5-475c-b190-97261e02d636_2
-0.173544	-0.263259	65c16086-ebb5-475c-b190-97261e02d636_3
-0.56184	-0.0292664	65c16086-ebb5-475c-b190-97261e02d636_4
-0.688062	0.0787289	65c16086-ebb5-475c-b190-97261e02d636_5
0.865136	1.17982	7e2f03fa-02a0-4f8d-ad5f-badba2d465a9_0
1.25672	0.118605	7e2f03fa-02a0-4f8d-ad5f-badba2d465a9_1
0.0817596	0.0608322	7e2f03fa-02a0-4f8d-ad5f-badba2d465a9_2
0.650942	0.0136699	7e2f03fa-02a0-4f8d-ad5f-badba2d465a9_3
0.269748	-0.0676196	7e2f03fa-02a0-4f8d-ad5f-badba2d465a9_4
-0.558684	-0.0692953	7e2f03fa-02a0-4f8d-ad5f-badba2d465a9_5
-0.186667	0.564137	b2a62c9c-05cf-4c84-91b1-0c943e7ad424_0
0.0934517	-0.0487817	b2a62c9c-05cf-4c84-91b1-0c943e7ad424_1
-0.368548	-0.191359	b2a62c9c-05cf-4c84-91b1-0c943e7ad424_2
-0.462918	0.136499	b2a62c9c-05cf-4c84-91b1-0c943e7ad424_3
-0.558446	0.0925104	b2a62c9c-05cf-4c84-91b1-0c943e7ad424_4
-0.775461	0.165499	b2a62c9c-05cf-4c84-91b1-0c943e7ad424_5
0.402896	0.384044	a66870a3-6ec4-445f-b0a7-b6bf005dc9ef_0
0.467353	-0.0189514	a66870a3-6ec4-445f-b0a7-b6bf005dc9ef_1
0.451996	-0.710079	a66870a3-6ec4-445f-b0a7-b6bf005dc9ef_2
-0.085337	-0.151709	a66870a3-6ec4-445f-b0a7-b6bf005dc9ef_3
-0.42906	0.171088	a66870a3-6ec4-445f-b0a7-b6bf005dc9ef_4
-0.602801	0.0415196	a66870a3-6ec4-445f-b0a7-b6bf005dc9ef_5
-0.348155	0.33244	da6f1d59-4a72-4e53-bc19-4fb4bdb3e81c_0
-0.451413	0.185317	da6f1d59-4a72-4e53-bc19-4fb4bdb3e81c_1
-0.39857	0.0279542	da6f1d59-4a72-4e53-bc19-4fb4bdb3e81c_2
-0.602034	0.0777216	da6f1d59-4a72-4e53-bc19-4fb4bdb3e81c_3
-0.558581	-0.245176	da6f1d59-4a72-4e53-bc19-4fb4bdb3e81c_4
-0.848724	0.0625079	da6f1d59-4a72-4e53-bc19-4fb4bdb3e81c_5
-0.0538772	0.3922	3a700a33-de9e-4afb-96b4-9cf8aa13f2c2_0
-0.153272	0.120088	3a700a33-de9e-4afb-96b4-9cf8aa13f2c2_1
-0.337029	-0.0489634	3a700a33-de9e-4afb-96b4-9cf8aa13f2c2_2
-0.386195	-0.00371075	3a700a33-de9e-4afb-96b4-9cf8aa13f2c2_3
-0.439898	-0.116917	3a700a33-de9e-4afb-96b4-9cf8aa13f2c2_4
-0.768108	0.101044	3a700a33-de9e-4afb-96b4-9cf8aa13f2c2_5
0.849237	0.588727	448f0819-0472-4d64-b1c6-33d442b705d3_0
0.763784	0.315108	448f0819-0472-4d64-b1c6-33d442b705d3_1
0.326714	-0.177303	448f0819-0472-4d64-b1c6-33d442b705d3_2
0.266629	-0.164618	448f0819-0472-4d64-b1c6-33d442b705d3_3
0.181674	0.00786658	448f0819-0472-4d64-b1c6-33d442b705d3_4
-0.611848	-0.0760229	448f0819-0472-4d64-b1c6-33d442b705d3_5
0.315337	0.61538	a3123f87-9746-4a2a-8b90-e03900d47988_0
0.219251	0.484544	a3123f87-9746-4a2a-8b90-e03900d47988_1
0.0491289	-0.499813	a3123f87-9746-4a2a-8b90-e03900d47988_2
-0.0558318	-0.0383356	a3123f87-9746-4a2a-8b90-e03900d47988_3
-0.1521	0.139716	a3123f87-9746-4a2a-8b90-e03900d47988_4
-0.712328	0.163357	a3123f87-9746-4a2a-8b90-e03900d47988_5
0.686975	0.119525	f23b592b-c5e2-4566-806f-53370cee6f8b_0
0.621767	-0.217164	f23b592b-c5e2-4566-806f-53370cee6f8b_1
0.63709	-0.338796	f23b592b-c5e2-4566-806f-53370cee6f8b_2
0.0438569	-0.0881329	f23b592b-c5e2-4566-806f-53370cee6f8b_3
-0.240448	-0.19685	f23b592b-c5e2-4566-806f-53370cee6f8b_4
-0.524267	-0.147859	f23b592b-c5e2-4566-806f-53370cee6f8b_5
0.31603	0.366	66bd5ff9-53b0-41cb-abc7-69cd57ec513a_0
0.282108	0.144089	66bd5ff9-53b0-41cb-abc7-69cd57ec513a_1
-0.0446401	-0.413941	66bd5ff9-53b0-41cb-abc7-69cd57ec513a_2
-0.105535	-0.00588142	66bd5ff9-53b0-41cb-abc7-69cd57ec513a_3
-0.191641	-0.0961004	66bd5ff9-53b0-41cb-abc7-69cd57ec513a_4
-0.604072	0.00304328	66bd5ff9-53b0-41cb-abc7-69cd57ec513a_5
0.531701	0.42596	199e64b3-def3-4a70-b680-eb9f06a86e5e_0
0.661356	-0.373865	199e64b3-def3-4a70-b680-eb9f06a86e5e_1
0.664013	-0.663079	199e64b3-def3-4a70-b680-eb9f06a86e5e_2
0.0641162	-0.268583	199e64b3-def3-4a70-b680-eb9f06a86e5e_3
-0.131439	-0.333735	199e64b3-def3-4a70-b680-eb9f06a86e5e_4
-0.535556	0.0210934	199e64b3-def3-4a70-b680-eb9f06a86e5e_5
0.390758	0.150514	829d9af2-23e9-4422-b109-ba89f9911cb1_0
0.442221	-0.297684	829d9af2-23e9-4422-b109-ba89f9911cb1_1
0.0947786	-0.0595445	829d9af2-23e9-4422-b109-ba89f9911cb1_2
0.18964	-0.459423	829d9af2-23e9-4422-b109-ba89f9911cb1_3
-0.198507	-0.22115	829d9af2-23e9-4422-b109-ba89f9911cb1_4
-0.720641	-0.0299501	829d9af2-23e9-4422-b109-ba89f9911cb1_5
0.0664719	0.0870509	27471797-d051-486d-87b7-bdcd5df068da_0
-0.0567562	0.272674	27471797-d051-486d-87b7-bdcd5df068da_1
0.0233967	0.094725	27471797-d051-486d-87b7-bdcd5df068da_2
-0.206617	-0.328097	27471797-d051-486d-87b7-bdcd5df068da_3
-0.52157	-0.0983707	27471797-d051-486d-87b7-bdcd5df068da_4
-0.758579	-0.0837041	27471797-d051-486d-87b7-bdcd5df068da_5
0.539901	0.510569	87c09d1e-fb39-48f5-8d2e-ea427817fc89_0
0.63375	0.0223753	87c09d1e-fb39-48f5-8d2e-ea427817fc89_1
0.628312	-0.589306	87c09d1e-fb39-48f5-8d2e-ea427817fc89_2
0.148652	-0.366877	87c09d1e-fb39-48f5-8d2e-ea427817fc89_3
0.107273	-0.548955	87c09d1e-fb39-48f5-8d2e-ea427817fc89_4
-0.595936	-0.0793506	87c09d1e-fb39-48f5-8d2e-ea427817fc89_5
0.38667	0.432994	33a81e81-255e-4331-b611-2483cb2a9a9e_0
0.271506	0.104148	33a81e81-255e-4331-b611-2483cb2a9a9e_1
0.0788816	-0.330958	33a81e81-255e-4331-b611-2483cb2a9a9e_2
0.111485	-0.629335	33a81e81-255e-4331-b611-2483cb2a9a9e_3
-0.0590044	-0.341525	33a81e81-255e-4331-b611-2483cb2a9a9e_4
-0.697269	0.0255727	33a81e81-255e-4331-b611-2483cb2a9a9e_5
0.123222	-0.0683479	24dd41f1-d6f6-4558-9dc2-7bfe9a57c76e_0
0.0693368	-0.0332417	24dd41f1-d6f6-4558-9dc2-7bfe9a57c76e_1
-0.0947956	-0.22436	24dd41f1-d6f6-4558-9dc2-7bfe9a57c76e_2
-0.263795	-0.169763	24dd41f1-d6f6-4558-9dc2-7bfe9a57c76e_3
-0.401568	-0.196079	24dd41f1-d6f6-4558-9dc2-7bfe9a57c76e_4
-0.707648	-0.0134024	24dd41f1-d6f6-4558-9dc2-7bfe9a57c76e_5
-0.157659	0.409286	4e367076-121f-4fd1-8a92-af15f27f2857_0
-0.457656	0.536537	4e367076-121f-4fd1-8a92-af15f27f2857_1
-0.542685	0.107886	4e367076-121f-4fd1-8a92-af15f27f2857_2
-0.389958	-0.104585	4e367076-121f-4fd1-8a92-af15f27f2857_3
-0.534301	0.138423	4e367076-121f-4fd1-8a92-af15f27f2857_4
-0.748325	0.0358495	4e367076-121f-4fd1-8a92-af15f27f2857_5
0.324991	0.117378	894e4bd5-a989-4f85-b647-6b10304d0870_0
0.0407271	0.152847	894e4bd5-a989-4f85-b647-6b10304d0870_1
-0.235398	0.100967	894e4bd5-a989-4f85-b647-6b10304d0870_2
-0.084057	-0.301715	894e4bd5-a989-4f85-b647-6b10304d0870_3
-0.484894	0.0520665	894e4bd5-a989-4f85-b647-6b10304d0870_4
-0.785938	0.181825	894e4bd5-a989-4f85-b647-6b10304d0870_5
0.944696	0.369179	99cf3090-180e-4f38-a4d4-cc5d88b124af_0
0.520239	0.510411	99cf3090-180e-4f38-a4d4-cc5d88b124af_1
0.0512558	0.11741	99cf3090-180e-4f38-a4d4-cc5d88b124af_2
0.513009	-0.553009	99cf3090-180e-4f38-a4d4-cc5d88b124af_3
0.043693	0.0869577	99cf3090-180e-4f38-a4d4-cc5d88b124af_4
-0.514444	-0.039259	99cf3090-180e-4f38-a4d4-cc5d88b124af_5
0.307148	0.0775826	9f277737-e1ef-46dc-83bd-4ff28adc3a41_0
0.125	0.180748	9f277737-e1ef-46dc-83bd-4ff28adc3a41_1
0.0252069	-0.00372186	9f277737-e1ef-46dc-83bd-4ff28adc3a41_2
-0.0471469	-0.517959	9f277737-e1ef-46dc-83bd-4ff28adc3a41_3
-0.284467	-0.311734	9f277737-e1ef-46dc-83bd-4ff28adc3a41_4
-0.768741	0.00254071	9f277737-e1ef-46dc-83bd-4ff28adc3a41_5
-0.0994383	0.546545	d1d45ee4-1835-4e24-9d27-4206322974dd_0
-0.134022	0.170683	d1d45ee4-1835-4e24-9d27-4206322974dd_1
-0.0659234	-0.307021	d1d45ee4-1835-4e24-9d27-4206322974dd_2
-0.517884	-0.0112113	d1d45ee4-1835-4e24-9d27-4206322974dd_3
-0.653934	0.178213	d1d45ee4-1835-4e24-9d27-4206322974dd_4
-0.710545	-0.036149	d1d45ee4-1835-4e24-9d27-4206322974dd_5
1.316	0.941265	daeb4860-e594-4ae6-808b-81a65162c7bf_0
1.06448	0.673821	daeb4860-e594-4ae6-808b-81a65162c7bf_1
0.314887	0.223372	daeb4860-e594-4ae6-808b-81a65162c7bf_2
0.396351	0.389094	daeb4860-e594-4ae6-808b-81a65162c7bf_3
0.373676	0.261265	daeb4860-e594-4ae6-808b-81a65162c7bf_4
-0.755644	0.100689	daeb4860-e594-4ae6-808b-81a65162c7bf_5
0.621283	0.357465	bf2f06c8-b73a-49b9-a978-7c9efae3769a_0
0.46708	-0.00743847	bf2f06c8-b73a-49b9-a978-7c9efae3769a_1
0.447401	-0.579401	bf2f06c8-b73a-49b9-a978-7c9efae3769a_2
0.27649	-0.322623	bf2f06c8-b73a-49b9-a978-7c9efae3769a_3
-0.0730118	-0.261373	bf2f06c8-b73a-49b9-a978-7c9efae3769a_4
-0.430108	-0.0697974	bf2f06c8-b73a-49b9-a978-7c9efae3769a_5
1.17461	0.329686	ecadc5dd-a41d-4e3a-abb7-bb925e76b89b_0
1.00634	0.251468	ecadc5dd-a41d-4e3a-abb7-bb925e76b89b_1
0.685104	-0.464988	ecadc5dd-a41d-4e3a-abb7-bb925e76b89b_2
0.610762	-0.637442	ecadc5dd-a41d-4e3a-abb7-bb925e76b89b_3
0.312896	-0.0499218	ecadc5dd-a41d-4e3a-abb7-bb925e76b89b_4
-0.347311	-0.239303	ecadc5dd-a41d-4e3a-abb7-bb925e76b89b_5
0.206269	0.437845	0b248def-f777-4fcc-b5c1-6785c3ad7f7d_0
0.185337	-0.0333823	0b248def-f777-4fcc-b5c1-6785c3ad7f7d_1
-0.169929	0.054668	0b248def-f777-4fcc-b5c1-6785c3ad7f7d_2
0.0913703	-0.543038	0b248def-f777-4fcc-b5c1-6785c3ad7f7d_3
-0.229882	-0.515383	0b248def-f777-4fcc-b5c1-6785c3ad7f7d_4
-0.654101	-0.0869762	0b248def-f777-4fcc-b5c1-6785c3ad7f7d_5
0.18945	0.129724	6e7094ac-1aa5-4df6-b943-c8e4cdb4c8f7_0
-0.129014	0.15454	6e7094ac-1aa5-4df6-b943-c8e4cdb4c8f7_1
-0.158224	-0.189424	6e7094ac-1aa5-4df6-b943-c8e4cdb4c8f7_2
-0.346237	0.0260913	6e7094ac-1aa5-4df6-b943-c8e4cdb4c8f7_3
-0.561559	0.0662632	6e7094ac-1aa5-4df6-b943-c8e4cdb4c8f7_4
-0.704131	0.0759495	6e7094ac-1aa5-4df6-b943-c8e4cdb4c8f7_5
0.268115	0.652755	e9add93d-c563-4794-9611-dff6fc2e5eee_0
0.185465	0.127304	e9add93d-c563-4794-9611-dff6fc2e5eee_1
-0.239369	-0.299338	e9add93d-c563-4794-9611-dff6fc2e5eee_2
-0.0753322	-0.0204537	e9add93d-c563-4794-9611-dff6fc2e5eee_3
-0.417216	0.326414	e9add93d-c563-4794-9611-dff6fc2e5eee_4
-0.809983	0.133843	e9add93d-c563-4794-9611-dff6fc2e5eee_5
-0.0858163	0.292099	918cf919-315f-46f8-8186-51263e5efaf0_0
-0.16018	-0.0449486	918cf919-315f-46f8-8186-51263e5efaf0_1
-0.247118	0.122988	918cf919-315f-46f8-8186-51263e5efaf0_2
-0.398374	-0.166832	918cf919-315f-46f8-8186-51263e5efaf0_3
-0.763439	0.149355	918cf919-315f-46f8-8186-51263e5efaf0_4
-0.72483	-0.0380757	918cf919-315f-46f8-8186-51263e5efaf0_5
-0.400119	0.200143	fd6f2b4b-2df5-40e6-ac58-c3714d1c14f9_0
-0.293332	-0.100075	fd6f2b4b-2df5-40e6-ac58-c3714d1c14f9_1
-0.325017	0.165103	fd6f2b4b-2df5-40e6-ac58-c3714d1c14f9_2
-0.680429	0.0502949	fd6f2b4b-2df5-40e6-ac58-c3714d1c14f9_3
-0.70989	-0.0165478	fd6f2b4b-2df5-40e6-ac58-c3714d1c14f9_4
-0.929372	0.0994206	fd6f2b4b-2df5-40e6-ac58-c3714d1c14f9_5
0.867953	0.737165	58819b85-ed6c-4c91-bb98-7663cd6e252d_0
0.692062	0.186014	58819b85-ed6c-4c91-bb98-7663cd6e252d_1
0.140734	-0.325774	58819b85-ed6c-4c91-bb98-7663cd6e252d_2
0.654891	-0.629081	58819b85-ed6c-4c91-bb98-7663cd6e252d_3
-0.106633	0.198877	58819b85-ed6c-4c91-bb98-7663cd6e252d_4
-0.705991	0.246212	58819b85-ed6c-4c91-bb98-7663cd6e252d_5
0.0206452	0.0957078	6f70fa8e-e25f-4d7c-bbb9-dec789329b6e_0
-0.0603513	-0.0887302	6f70fa8e-e25f-4d7c-bbb9-dec789329b6e_1
0.224064	-0.289719	6f70fa8e-e25f-4d7c-bbb9-dec789329b6e_2
-0.430315	0.0529721	6f70fa8e-e25f-4d7c-bbb9-dec789329b6e_3
-0.399185	-0.236883	6f70fa8e-e25f-4d7c-bbb9-dec789329b6e_4
-0.783513	0.00731525	6f70fa8e-e25f-4d7c-bbb9-dec789329b6e_5
1.13315	0.0557373	01ed2d3a-101c-4b53-8011-905e3b64e859_0
0.800094	0.0818164	01ed2d3a-101c-4b53-8011-905e3b64e859_1
0.911863	-0.448554	01ed2d3a-101c-4b53-8011-905e3b64e859_2
0.0815974	-0.0158879	01ed2d3a-101c-4b53-8011-905e3b64e859_3
0.153386	-0.436956	01ed2d3a-101c-4b53-8011-905e3b64e859_4
-0.466591	-0.0744501	01ed2d3a-101c-4b53-8011-905e3b64e859_5
0.546696	0.861251	181c70b1-9a62-4dd5-82aa-fcd6220a3bc0_0
0.580545	0.209237	181c70b1-9a62-4dd5-82aa-fcd6220a3bc0_1
0.134806	-0.349443	181c70b1-9a62-4dd5-82aa-fcd6220a3bc0_2
-0.0308512	0.412509	181c70b1-9a62-4dd5-82aa-fcd6220a3bc0_3
-0.087619	-0.0389663	181c70b1-9a62-4dd5-82aa-fcd6220a3bc0_4
-0.631522	0.227997	181c70b1-9a62-4dd5-82aa-fcd6220a3bc0_5
0.0746034	0.276134	4d6450e3-41f5-4e1d-884f-8b2aa93bea2a_0
0.00265014	0.0800532	4d6450e3-41f5-4e1d-884f-8b2aa93bea2a_1
-0.0571007	-0.0288441	4d6450e3-41f5-4e1d-884f-8b2aa93bea2a_2
-0.291209	-0.242191	4d6450e3-41f5-4e1d-884f-8b2aa93bea2a_3
-0.422998	-0.173774	4d6450e3-41f5-4e1d-884f-8b2aa93bea2a_4
-0.777874	0.0161289	4d6450e3-41f5-4e1d-884f-8b2aa93bea2a_5
1.05386	0.828559	d5ee3534-fa30-4337-93a9-6c0a9c5213f7_0
1.12496	0.19984	d5ee3534-fa30-4337-93a9-6c0a9c5213f7_1
0.663976	-1.14542	d5ee3534-fa30-4337-93a9-6c0a9c5213f7_2
0.638824	-0.476973	d5ee3534-fa30-4337-93a9-6c0a9c5213f7_3
0.537949	-0.525965	d5ee3534-fa30-4337-93a9-6c0a9c5213f7_4
-0.223644	-0.226197	d5ee3534-fa30-4337-93a9-6c0a9c5213f7_5
0.630708	0.508855	00e3ce4b-886a-4278-aaa2-04b49b96716e_0
0.402263	0.0184777	00e3ce4b-886a-4278-aaa2-04b49b96716e_1
0.0335621	-0.268467	00e3ce4b-886a-4278-aaa2-04b49b96716e_2
0.0930435	-0.154559	00e3ce4b-886a-4278-aaa2-04b49b96716e_3
-0.233686	-0.0857148	00e3ce4b-886a-4278-aaa2-04b49b96716e_4
-0.649644	0.0980642	00e3ce4b-886a-4278-aaa2-04b49b96716e_5
1.34844	0.160196	0f90a504-217d-4312-84d6-caa082b3fbb3_0
0.738315	0.362112	0f90a504-217d-4312-84d6-caa082b3fbb3_1
0.536035	-0.0391013	0f90a504-217d-4312-84d6-caa082b3fbb3_2
0.292955	-0.123497	0f90a504-217d-4312-84d6-caa082b3fbb3_3
0.257925	-0.250242	0f90a504-217d-4312-84d6-caa082b3fbb3_4
-0.465052	-0.147819	0f90a504-217d-4312-84d6-caa082b3fbb3_5
0.820007	0.105745	661e38b2-c4d4-4e65-8dac-9c9e5df35123_0
0.53474	0.237548	661e38b2-c4d4-4e65-8dac-9c9e5df35123_1
0.251401	-0.364476	661e38b2-c4d4-4e65-8dac-9c9e5df35123_2
0.0306311	-0.0697495	661e38b2-c4d4-4e65-8dac-9c9e5df35123_3
-0.169978	-0.0691706	661e38b2-c4d4-4e65-8dac-9c9e5df35123_4
-0.623773	0.0178357	661e38b2-c4d4-4e65-8dac-9c9e5df35123_5
-0.530222	0.262525	1d0c1f59-863d-4624-a0d6-e17f3a0b4b11_0
-0.678407	0.166116	1d0c1f59-863d-4624-a0d6-e17f3a0b4b11_1
-0.717757	0.192728	1d0c1f59-863d-4624-a0d6-e17f3a0b4b11_2
-0.705565	0.0911712	1d0c1f59-863d-4624-a0d6-e17f3a0b4b11_3
-0.808059	0.0648493	1d0c1f59-863d-4624-a0d6-e17f3a0b4b11_4
-0.951461	0.207911	1d0c1f59-863d-4624-a0d6-e17f3a0b4b11_5
0.091358	0.30696	d8a208d0-b569-4c16-9cac-1d1c53f9265e_0
-0.19281	0.118326	d8a208d0-b569-4c16-9cac-1d1c53f9265e_1
-0.085268	-0.271878	d8a208d0-b569-4c16-9cac-1d1c53f9265e_2
-0.345581	-0.0726155	d8a208d0-b569-4c16-9cac-1d1c53f9265e_3
-0.340022	-0.218935	d8a208d0-b569-4c16-9cac-1d1c53f9265e_4
-0.876714	0.133783	d8a208d0-b569-4c16-9cac-1d1c53f9265e_5
-0.122395	0.0780255	1332bc99-9f33-4b2a-a87a-0c0ad57e5d7b_0
-0.0760871	-0.212445	1332bc99-9f33-4b2a-a87a-0c0ad57e5d7b_1
-0.123529	-0.128866	1332bc99-9f33-4b2a-a87a-0c0ad57e5d7b_2
-0.400616	-0.0321431	1332bc99-9f33-4b2a-a87a-0c0ad57e5d7b_3
-0.643636	-0.0480291	1332bc99-9f33-4b2a-a87a-0c0ad57e5d7b_4
-0.886626	0.0951474	1332bc99-9f33-4b2a-a87a-0c0ad57e5d7b_5
-0.548825	0.326001	f245b580-1893-414e-b491-4388bc084c57_0
-0.654036	0.193617	f245b580-1893-414e-b491-4388bc084c57_1
-0.646107	0.244508	f245b580-1893-414e-b491-4388bc084c57_2
-0.797286	0.0648238	f245b580-1893-414e-b491-4388bc084c57_3
-0.819195	-0.00365586	f245b580-1893-414e-b491-4388bc084c57_4
-0.920843	0.124267	f245b580-1893-414e-b491-4388bc084c57_5
0.591112	0.670815	bb053ccf-e51c-4733-9547-339cab657733_0
0.533486	0.266907	bb053ccf-e51c-4733-9547-339cab657733_1
0.441352	-0.775887	bb053ccf-e51c-4733-9547-339cab657733_2
0.231766	-0.291303	bb053ccf-e51c-4733-9547-339cab657733_3
0.0260557	0.0597823	bb053ccf-e51c-4733-9547-339cab657733_4
-0.564962	-0.0639211	bb053ccf-e51c-4733-9547-339cab657733_5
1.56889	0.421468	5684865a-4d23-4377-bbf5-086047349da1_0
0.858237	0.707818	5684865a-4d23-4377-bbf5-086047349da1_1
0.454274	-0.135116	5684865a-4d23-4377-bbf5-086047349da1_2
0.418466	-0.0117321	5684865a-4d23-4377-bbf5-086047349da1_3
0.322248	-0.0463891	5684865a-4d23-4377-bbf5-086047349da1_4
-0.318903	-0.22223	5684865a-4d23-4377-bbf5-086047349da1_5
-0.403562	0.522079	c9306f65-9ab8-4e31-8b5d-db4756c23862_0
-0.348436	0.0639545	c9306f65-9ab8-4e31-8b5d-db4756c23862_1
-0.241754	-0.20743	c9306f65-9ab8-4e31-8b5d-db4756c23862_2
-0.640195	0.10544	c9306f65-9ab8-4e31-8b5d-db4756c23862_3
-0.735659	0.0187855	c9306f65-9ab8-4e31-8b5d-db4756c23862_4
-0.853998	0.0958147	c9306f65-9ab8-4e31-8b5d-db4756c23862_5
0.791182	0.502708	9c1ff213-4e9e-4b73-a942-3baf9d37a50f_0
0.674014	0.122295	9c1ff213-4e9e-4b73-a942-3baf9d37a50f_1
0.307099	-0.349221	9c1ff213-4e9e-4b73-a942-3baf9d37a50f_2
0.299236	-0.118613	9c1ff213-4e9e-4b73-a942-3baf9d37a50f_3
0.19518	-0.37183	9c1ff213-4e9e-4b73-a942-3baf9d37a50f_4
-0.627765	-0.0937914	9c1ff213-4e9e-4b73-a942-3baf9d37a50f_5
0.363962	0.0853639	4c48c386-5c6f-40c9-827e-da5cc592157f_0
0.0572411	0.142302	4c48c386-5c6f-40c9-827e-da5cc592157f_1
0.241641	-0.165745	4c48c386-5c6f-40c9-827e-da5cc592157f_2
-0.270327	-0.0190465	4c48c386-5c6f-40c9-827e-da5cc592157f_3
-0.331299	-0.199575	4c48c386-5c6f-40c9-827e-da5cc592157f_4
-0.606566	0.0341322	4c48c386-5c6f-40c9-827e-da5cc592157f_5
0.530782	0.447945	f1ddf107-0d47-46bc-befc-782a707b4943_0
0.164169	0.24354	f1ddf107-0d47-46bc-befc-782a707b4943_1
-0.205822	-0.278976	f1ddf107-0d47-46bc-befc-782a707b4943_2
0.0132946	-0.0330262	f1ddf107-0d47-46bc-befc-782a707b4943_3
-0.190801	-0.0423612	f1ddf107-0d47-46bc-befc-782a707b4943_4
-0.652579	0.0826345	f1ddf107-0d47-46bc-befc-782a707b4943_5
0.141923	0.0908678	f62f2072-a7fe-47ba-bbb3-63ca0f3254e5_0
-0.27589	0.481731	f62f2072-a7fe-47ba-bbb3-63ca0f3254e5_1
-0.15425	-0.0455921	f62f2072-a7fe-47ba-bbb3-63ca0f3254e5_2
-0.404146	-0.0412053	f62f2072-a7fe-47ba-bbb3-63ca0f3254e5_3
-0.453186	-0.11517	f62f2072-a7fe-47ba-bbb3-63ca0f3254e5_4
-0.765594	0.00705841	f62f2072-a7fe-47ba-bbb3-63ca0f3254e5_5
1.67763	0.882549	6c93ac33-eae4-4d3e-a301-ba75dedec10b_0
1.77598	0.0988328	6c93ac33-eae4-4d3e-a301-ba75dedec10b_1
1.16825	-0.185368	6c93ac33-eae4-4d3e-a301-ba75dedec10b_2
1.24889	-1.10052	6c93ac33-eae4-4d3e-a301-ba75dedec10b_3
0.780617	-0.29047	6c93ac33-eae4-4d3e-a301-ba75dedec10b_4
-0.544228	0.0256089	6c93ac33-eae4-4d3e-a301-ba75dedec10b_5
0.953105	0.528369	6b950a1a-39d4-455c-bebe-69d2dfab1d41_0
0.938166	-0.11607	6b950a1a-39d4-455c-bebe-69d2dfab1d41_1
0.746629	-0.55026	6b950a1a-39d4-455c-bebe-69d2dfab1d41_2
0.345804	-0.50546	6b950a1a-39d4-455c-bebe-69d2dfab1d41_3
0.141461	-0.245102	6b950a1a-39d4-455c-bebe-69d2dfab1d41_4
-0.538737	-0.0666508	6b950a1a-39d4-455c-bebe-69d2dfab1d41_5
1.03581	0.343877	3e99422b-a81a-487b-b85e-14d03912ec3b_0
0.69126	0.151367	3e99422b-a81a-487b-b85e-14d03912ec3b_1
0.576285	-0.646127	3e99422b-a81a-487b-b85e-14d03912ec3b_2
0.708351	-0.688934	3e99422b-a81a-487b-b85e-14d03912ec3b_3
0.0909258	-0.203639	3e99422b-a81a-487b-b85e-14d03912ec3b_4
-0.45202	-0.190926	3e99422b-a81a-487b-b85e-14d03912ec3b_5
-0.202297	0.222554	a85da7ec-35bd-44ed-8871-93574046d5b6_0
-0.319284	0.169198	a85da7ec-35bd-44ed-8871-93574046d5b6_1
-0.206907	-0.107033	a85da7ec-35bd-44ed-8871-93574046d5b6_2
-0.412878	0.00744033	a85da7ec-35bd-44ed-8871-93574046d5b6_3
-0.700921	-0.0095333	a85da7ec-35bd-44ed-8871-93574046d5b6_4
-0.872402	0.214789	a85da7ec-35bd-44ed-8871-93574046d5b6_5
-0.201567	0.600073	321874fe-2688-4dc8-9808-60545f5633f1_0
-0.219659	0.141572	321874fe-2688-4dc8-9808-60545f5633f1_1
-0.235642	-0.000522409	321874fe-2688-4dc8-9808-60545f5633f1_2
-0.394189	-0.14835	321874fe-2688-4dc8-9808-60545f5633f1_3
-0.559149	-0.0650859	321874fe-2688-4dc8-9808-60545f5633f1_4
-0.909846	0.185844	321874fe-2688-4dc8-9808-60545f5633f1_5
1.02183	0.888724	6a7f2c1a-7ce3-423e-9cc6-90c467be3165_0
1.1543	-0.000836722	6a7f2c1a-7ce3-423e-9cc6-90c467be3165_1
0.254687	-0.0592632	6a7f2c1a-7ce3-423e-9cc6-90c467be3165_2
0.56985	-0.233795	6a7f2c1a-7ce3-423e-9cc6-90c467be3165_3
0.182378	-0.0697586	6a7f2c1a-7ce3-423e-9cc6-90c467be3165_4
-0.530694	-0.0599658	6a7f2c1a-7ce3-423e-9cc6-90c467be3165_5
-0.538645	0.282864	3b13ef05-335c-460a-af10-45d90be1fa72_0
-0.676706	0.290986	3b13ef05-335c-460a-af10-45d90be1fa72_1
-0.470291	0.0352907	3b13ef05-335c-460a-af10-45d90be1fa72_2
-0.847791	0.236857	3b13ef05-335c-460a-af10-45d90be1fa72_3
-0.90201	0.134818	3b13ef05-335c-460a-af10-45d90be1fa72_4
-1.01251	0.283604	3b13ef05-335c-460a-af10-45d90be1fa72_5
0.787122	0.493284	86957969-70f2-45bf-9a1e-b75ef5aeeb6a_0
0.482786	0.320896	86957969-70f2-45bf-9a1e-b75ef5aeeb6a_1
0.386394	-0.219357	86957969-70f2-45bf-9a1e-b75ef5aeeb6a_2
-0.118946	-0.0291496	86957969-70f2-45bf-9a1e-b75ef5aeeb6a_3
0.252709	-0.433728	86957969-70f2-45bf-9a1e-b75ef5aeeb6a_4
-0.696552	0.183932	86957969-70f2-45bf-9a1e-b75ef5aeeb6a_5
-0.0995088	0.646165	0dcf637a-abc7-4248-84d0-9f7f48ceea84_0
-0.150099	0.293664	0dcf637a-abc7-4248-84d0-9f7f48ceea84_1
-0.341975	-0.423388	0dcf637a-abc7-4248-84d0-9f7f48ceea84_2
-0.496977	0.128766	0dcf637a-abc7-4248-84d0-9f7f48ceea84_3
-0.6451	0.219999	0dcf637a-abc7-4248-84d0-9f7f48ceea84_4
-0.722668	0.0591811	0dcf637a-abc7-4248-84d0-9f7f48ceea84_5
-0.257556	0.157207	a36cb830-d263-4d36-b1c9-f44996deb009_0
-0.318695	-0.0538179	a36cb830-d263-4d36-b1c9-f44996deb009_1
-0.425925	0.0555872	a36cb830-d263-4d36-b1c9-f44996deb009_2
-0.665375	0.0535385	a36cb830-d263-4d36-b1c9-f44996deb009_3
-0.743553	0.0431708	a36cb830-d263-4d36-b1c9-f44996deb009_4
-0.98896	0.188654	a36cb830-d263-4d36-b1c9-f44996deb009_5
-0.020236	0.439062	6dbb6e2e-4836-4fcf-9652-6befa93cc911_0
-0.0895391	0.156462	6dbb6e2e-4836-4fcf-9652-6befa93cc911_1
-0.128886	-0.10641	6dbb6e2e-4836-4fcf-9652-6befa93cc911_2
-0.209808	-0.225534	6dbb6e2e-4836-4fcf-9652-6befa93cc911_3
-0.275435	-0.389359	6dbb6e2e-4836-4fcf-9652-6befa93cc911_4
-0.630799	-0.120355	6dbb6e2e-4836-4fcf-9652-6befa93cc911_5
0.134531	0.151613	ab017107-9503-4665-8216-5864861f086c_0
0.126557	-0.181052	ab017107-9503-4665-8216-5864861f086c_1
0.0684856	-0.0184236	ab017107-9503-4665-8216-5864861f086c_2
-0.254239	-0.24422	ab017107-9503-4665-8216-5864861f086c_3
-0.487235	-0.09401	ab017107-9503-4665-8216-5864861f086c_4
-0.725645	0.0963405	ab017107-9503-4665-8216-5864861f086c_5
0.104642	0.444433	f484bdd2-e63d-4e86-bc3b-a4cc568f0898_0
0.128304	0.0128324	f484bdd2-e63d-4e86-bc3b-a4cc568f0898_1
0.20375	-0.380847	f484bdd2-e63d-4e86-bc3b-a4cc568f0898_2
-0.141174	-0.0591151	f484bdd2-e63d-4e86-bc3b-a4cc568f0898_3
-0.466858	-0.00884504	f484bdd2-e63d-4e86-bc3b-a4cc568f0898_4
-0.711501	0.0523008	f484bdd2-e63d-4e86-bc3b-a4cc568f0898_5
1.12065	0.347181	00e81b00-15f9-46de-9778-adb093391e25_0
0.771023	0.194478	00e81b00-15f9-46de-9778-adb093391e25_1
0.58126	0.0627	00e81b00-15f9-46de-9778-adb093391e25_2
0.781974	-0.828087	00e81b00-15f9-46de-9778-adb093391e25_3
0.113675	-0.103057	00e81b00-15f9-46de-9778-adb093391e25_4
-0.547651	-0.102926	00e81b00-15f9-46de-9778-adb093391e25_5
-0.460503	0.309086	152af2b1-be71-4920-ba2a-b84598d70f97_0
-0.600298	0.309254	152af2b1-be71-4920-ba2a-b84598d70f97_1
-0.645722	0.0239238	152af2b1-be71-4920-ba2a-b84598d70f97_2
-0.703761	0.100516	152af2b1-be71-4920-ba2a-b84598d70f97_3
-0.774417	0.0872135	152af2b1-be71-4920-ba2a-b84598d70f97_4
-0.974477	0.111337	152af2b1-be71-4920-ba2a-b84598d70f97_5
0.199517	0.199515	5e3159e0-c1fb-421a-9b3e-e1ee2a2e431e_0
0.213854	-0.136259	5e3159e0-c1fb-421a-9b3e-e1ee2a2e431e_1
0.181488	-0.163392	5e3159e0-c1fb-421a-9b3e-e1ee2a2e431e_2
-0.425039	0.067513	5e3159e0-c1fb-421a-9b3e-e1ee2a2e431e_3
-0.32117	-0.221776	5e3159e0-c1fb-421a-9b3e-e1ee2a2e431e_4
-0.642284	-0.106287	5e3159e0-c1fb-421a-9b3e-e1ee2a2e431e_5
0.404264	0.803913	1581c78c-ce0e-4778-903f-75ebb88d03e3_0
0.277207	0.48705	1581c78c-ce0e-4778-903f-75ebb88d03e3_1
0.186078	-0.411148	1581c78c-ce0e-4778-903f-75ebb88d03e3_2
0.292797	-0.434476	1581c78c-ce0e-4778-903f-75ebb88d03e3_3
0.0238582	-0.15395	1581c78c-ce0e-4778-903f-75ebb88d03e3_4
-0.733425	0.0268394	1581c78c-ce0e-4778-903f-75ebb88d03e3_5
1.28466	0.848154	a185787f-d326-4da9-84ae-18a8cd3ff6df_0
1.24637	0.159115	a185787f-d326-4da9-84ae-18a8cd3ff6df_1
0.732633	0.00415708	a185787f-d326-4da9-84ae-18a8cd3ff6df_2
0.806945	-0.741725	a185787f-d326-4da9-84ae-18a8cd3ff6df_3
0.388746	-0.350353	a185787f-d326-4da9-84ae-18a8cd3ff6df_4
-0.565899	-0.166124	a185787f-d326-4da9-84ae-18a8cd3ff6df_5
0.932526	0.786367	4ebe8f0b-aebe-495a-a8b9-0bb6d2297c2a_0
0.851251	0.240832	4ebe8f0b-aebe-495a-a8b9-0bb6d2297c2a_1
0.368986	-0.529421	4ebe8f0b-aebe-495a-a8b9-0bb6d2297c2a_2
0.604824	-0.344466	4ebe8f0b-aebe-495a-a8b9-0bb6d2297c2a_3
0.485389	-0.295922	4ebe8f0b-aebe-495a-a8b9-0bb6d2297c2a_4
-0.510124	-0.162973	4ebe8f0b-aebe-495a-a8b9-0bb6d2297c2a_5
-0.246285	0.261208	dacd5d35-973a-401c-97d1-ae219af49380_0
-0.447352	0.325876	dacd5d35-973a-401c-97d1-ae219af49380_1
-0.517111	-0.17478	dacd5d35-973a-401c-97d1-ae219af49380_2
-0.688454	0.21725	dacd5d35-973a-401c-97d1-ae219af49380_3
-0.556948	-0.00325698	dacd5d35-973a-401c-97d1-ae219af49380_4
-0.827086	0.0653048	dacd5d35-973a-401c-97d1-ae219af49380_5
0.47924	0.182956	69b19441-da86-41bf-861d-ca4dbf8ca892_0
0.408413	0.0504922	69b19441-da86-41bf-861d-ca4dbf8ca892_1
0.50054	-0.10766	69b19441-da86-41bf-861d-ca4dbf8ca892_2
-0.00432644	-0.387895	69b19441-da86-41bf-861d-ca4dbf8ca892_3
-0.238217	-0.237399	69b19441-da86-41bf-861d-ca4dbf8ca892_4
-0.669337	0.00138481	69b19441-da86-41bf-861d-ca4dbf8ca892_5
0.082657	0.447574	acf48c2f-024a-4ff5-95be-08bc1503a327_0
-0.0128072	0.14204	acf48c2f-024a-4ff5-95be-08bc1503a327_1
-0.145615	-0.430715	acf48c2f-024a-4ff5-95be-08bc1503a327_2
-0.264471	0.017379	acf48c2f-024a-4ff5-95be-08bc1503a327_3
-0.419199	-0.0199942	acf48c2f-024a-4ff5-95be-08bc1503a327_4
-0.798858	0.0331663	acf48c2f-024a-4ff5-95be-08bc1503a327_5
0.40923	0.410695	5e9f907a-90e0-4f28-a70b-12f52a8afa14_0
0.496365	-0.206463	5e9f907a-90e0-4f28-a70b-12f52a8afa14_1
-0.191813	-0.00477299	5e9f907a-90e0-4f28-a70b-12f52a8afa14_2
-0.0294371	-0.139228	5e9f907a-90e0-4f28-a70b-12f52a8afa14_3
-0.164063	-0.208862	5e9f907a-90e0-4f28-a70b-12f52a8afa14_4
-0.664604	0.0297275	5e9f907a-90e0-4f28-a70b-12f52a8afa14_5
0.899303	0.441883	1acb7f97-1934-4119-a254-280ed7b59085_0
0.425188	0.599302	1acb7f97-1934-4119-a254-280ed7b59085_1
0.465227	-0.681197	1acb7f97-1934-4119-a254-280ed7b59085_2
0.436312	-0.495699	1acb7f97-1934-4119-a254-280ed7b59085_3
0.243084	-0.357444	1acb7f97-1934-4119-a254-280ed7b59085_4
-0.624155	0.0162546	1acb7f97-1934-4119-a254-280ed7b59085_5
0.0755179	0.558735	fd7e442b-8260-42ff-b6f2-d5ca6de9030f_0
0.0307693	0.197263	fd7e442b-8260-42ff-b6f2-d5ca6de9030f_1
-0.0626682	0.0467126	fd7e442b-8260-42ff-b6f2-d5ca6de9030f_2
-0.206007	0.0538578	fd7e442b-8260-42ff-b6f2-d5ca6de9030f_3
-0.425899	0.0630112	fd7e442b-8260-42ff-b6f2-d5ca6de9030f_4
-0.878386	0.195124	fd7e442b-8260-42ff-b6f2-d5ca6de9030f_5
0.0707045	0.397701	23e6ef7a-4f62-4292-90de-d5eed3f7b3a4_0
0.0155133	0.108917	23e6ef7a-4f62-4292-90de-d5eed3f7b3a4_1
-0.269991	0.017648	23e6ef7a-4f62-4292-90de-d5eed3f7b3a4_2
-0.279207	-0.0770301	23e6ef7a-4f62-4292-90de-d5eed3f7b3a4_3
-0.405516	0.0360809	23e6ef7a-4f62-4292-90de-d5eed3f7b3a4_4
-0.626844	-0.0454696	23e6ef7a-4f62-4292-90de-d5eed3f7b3a4_5
0.577497	0.387319	c15d95ce-af92-472c-97af-0e4f394c5479_0
0.406673	-0.143729	c15d95ce-af92-472c-97af-0e4f394c5479_1
0.394429	-0.467549	c15d95ce-af92-472c-97af-0e4f394c5479_2
0.192805	-0.466884	c15d95ce-af92-472c-97af-0e4f394c5479_3
-0.266227	-0.0202	c15d95ce-af92-472c-97af-0e4f394c5479_4
-0.472601	-0.167723	c15d95ce-af92-472c-97af-0e4f394c5479_5
1.06885	0.573251	3ec8c0a0-edaa-4369-b4ee-bc97c9aaa09f_0
1.15816	-0.294241	3ec8c0a0-edaa-4369-b4ee-bc97c9aaa09f_1
0.995731	-0.313024	3ec8c0a0-edaa-4369-b4ee-bc97c9aaa09f_2
0.697201	-0.906149	3ec8c0a0-edaa-4369-b4ee-bc97c9aaa09f_3
0.376552	-0.460461	3ec8c0a0-edaa-4369-b4ee-bc97c9aaa09f_4
-0.488588	-0.0817555	3ec8c0a0-edaa-4369-b4ee-bc97c9aaa09f_5
0.235056	0.416551	6762b15e-d9f1-40bf-b847-051e7b713306_0
0.410972	-0.36245	6762b15e-d9f1-40bf-b847-051e7b713306_1
0.192248	-0.361473	6762b15e-d9f1-40bf-b847-051e7b713306_2
-0.0670436	-0.408378	6762b15e-d9f1-40bf-b847-051e7b713306_3
-0.139972	-0.449631	6762b15e-d9f1-40bf-b847-051e7b713306_4
-0.599311	-0.155184	6762b15e-d9f1-40bf-b847-051e7b713306_5
-0.0928691	0.28564	76dcef44-f346-45b9-b482-e2e19de84d09_0
-0.165556	0.117065	76dcef44-f346-45b9-b482-e2e19de84d09_1
-0.270107	0.0217031	76dcef44-f346-45b9-b482-e2e19de84d09_2
-0.483576	-0.0400242	76dcef44-f346-45b9-b482-e2e19de84d09_3
-0.524291	-0.228225	76dcef44-f346-45b9-b482-e2e19de84d09_4
-0.826032	0.0711637	76dcef44-f346-45b9-b482-e2e19de84d09_5
0.901108	0.406903	88edf2b3-931c-4c38-a092-0b86e08716db_0
0.702429	-0.0488979	88edf2b3-931c-4c38-a092-0b86e08716db_1
0.997376	-0.755862	88edf2b3-931c-4c38-a092-0b86e08716db_2
0.312568	-0.513393	88edf2b3-931c-4c38-a092-0b86e08716db_3
0.0728159	-0.473627	88edf2b3-931c-4c38-a092-0b86e08716db_4
-0.554632	-0.15175	88edf2b3-931c-4c38-a092-0b86e08716db_5
0.384014	0.0970421	89ac078c-de11-497a-b5d1-6a07031b2485_0
0.112464	-0.033589	89ac078c-de11-497a-b5d1-6a07031b2485_1
0.208225	-0.215744	89ac078c-de11-497a-b5d1-6a07031b2485_2
-0.186905	-0.158944	89ac078c-de11-497a-b5d1-6a07031b2485_3
-0.228065	-0.119978	89ac078c-de11-497a-b5d1-6a07031b2485_4
-0.66452	0.121851	89ac078c-de11-497a-b5d1-6a07031b2485_5
0.732771	0.609625	5303c416-4330-4985-bf08-ea7a9e92345c_0
0.458965	0.400698	5303c416-4330-4985-bf08-ea7a9e92345c_1
0.48848	-0.29128	5303c416-4330-4985-bf08-ea7a9e92345c_2
0.148973	-0.165383	5303c416-4330-4985-bf08-ea7a9e92345c_3
-0.0356253	-0.187828	5303c416-4330-4985-bf08-ea7a9e92345c_4
-0.642087	-0.16021	5303c416-4330-4985-bf08-ea7a9e92345c_5
0.699191	-0.0923028	6caf6e92-59d3-4e00-a0ec-ad09f2bb8c31_0
0.340363	0.126119	6caf6e92-59d3-4e00-a0ec-ad09f2bb8c31_1
0.0120344	0.248707	6caf6e92-59d3-4e00-a0ec-ad09f2bb8c31_2
0.211894	-0.231045	6caf6e92-59d3-4e00-a0ec-ad09f2bb8c31_3
-0.119358	-0.0775269	6caf6e92-59d3-4e00-a0ec-ad09f2bb8c31_4
-0.480972	-0.125038	6caf6e92-59d3-4e00-a0ec-ad09f2bb8c31_5
0.355172	0.612331	f63fbba3-7ac1-45c8-8cb7-3ab12fddad2a_0
0.374313	0.0988941	f63fbba3-7ac1-45c8-8cb7-3ab12fddad2a_1
0.418479	0.188212	f63fbba3-7ac1-45c8-8cb7-3ab12fddad2a_2
0.148025	-0.616805	f63fbba3-7ac1-45c8-8cb7-3ab12fddad2a_3
-0.233982	-0.298413	f63fbba3-7ac1-45c8-8cb7-3ab12fddad2a_4
-0.493967	-0.130367	f63fbba3-7ac1-45c8-8cb7-3ab12fddad2a_5
0.0205942	-0.0213531	f65168f5-a4b7-4489-a520-473377f006ed_0
-0.308403	0.279625	f65168f5-a4b7-4489-a520-473377f006ed_1
-0.246701	0.131589	f65168f5-a4b7-4489-a520-473377f006ed_2
-0.542763	0.0782664	f65168f5-a4b7-4489-a520-473377f006ed_3
-0.573264	-0.103007	f65168f5-a4b7-4489-a520-473377f006ed_4
-0.721592	0.0293453	f65168f5-a4b7-4489-a520-473377f006ed_5
-0.164066	0.326923	f6819936-bc38-434f-bc35-dd91574f47a3_0
-0.371626	0.198444	f6819936-bc38-434f-bc35-dd91574f47a3_1
-0.587095	-0.042068	f6819936-bc38-434f-bc35-dd91574f47a3_2
-0.645731	0.172755	f6819936-bc38-434f-bc35-dd91574f47a3_3
-0.613821	0.143033	f6819936-bc38-434f-bc35-dd91574f47a3_4
-0.861187	0.166016	f6819936-bc38-434f-bc35-dd91574f47a3_5
-0.597258	0.07307	73b9886a-a8d4-477e-b853-419e31072ce6_0
-0.66188	0.202892	73b9886a-a8d4-477e-b853-419e31072ce6_1
-0.620593	0.0924109	73b9886a-a8d4-477e-b853-419e31072ce6_2
-0.808432	0.162698	73b9886a-a8d4-477e-b853-419e31072ce6_3
-0.929778	0.15754	73b9886a-a8d4-477e-b853-419e31072ce6_4
-1.00305	0.1731	73b9886a-a8d4-477e-b853-419e31072ce6_5
-0.336176	0.299928	d09b439f-5632-426b-8aa2-cea0cba3439a_0
-0.276384	0.00308876	d09b439f-5632-426b-8aa2-cea0cba3439a_1
-0.294833	0.187949	d09b439f-5632-426b-8aa2-cea0cba3439a_2
-0.726508	0.179414	d09b439f-5632-426b-8aa2-cea0cba3439a_3
-0.648643	-0.0901649	d09b439f-5632-426b-8aa2-cea0cba3439a_4
-0.791556	-0.0179528	d09b439f-5632-426b-8aa2-cea0cba3439a_5
0.124155	0.585019	a3bb817f-b84d-418c-86e6-52248b80de85_0
0.137346	0.119384	a3bb817f-b84d-418c-86e6-52248b80de85_1
0.134493	-0.45172	a3bb817f-b84d-418c-86e6-52248b80de85_2
-0.417506	0.0257145	a3bb817f-b84d-418c-86e6-52248b80de85_3
-0.190562	-0.358777	a3bb817f-b84d-418c-86e6-52248b80de85_4
-0.699133	-0.0381207	a3bb817f-b84d-418c-86e6-52248b80de85_5
-0.180884	0.344586	dac826da-6693-49f1-a0f3-f42fa5da9c39_0
-0.0759113	-0.0375903	dac826da-6693-49f1-a0f3-f42fa5da9c39_1
-0.293997	0.0105934	dac826da-6693-49f1-a0f3-f42fa5da9c39_2
-0.49047	-0.0404102	dac826da-6693-49f1-a0f3-f42fa5da9c39_3
-0.639976	-0.00041872	dac826da-6693-49f1-a0f3-f42fa5da9c39_4
-0.797258	-0.0218498	dac826da-6693-49f1-a0f3-f42fa5da9c39_5
-0.200067	0.128757	37ac1522-73f1-491c-b0bd-cfeb933a0a17_0
-0.160639	0.12812	37ac1522-73f1-491c-b0bd-cfeb933a0a17_1
-0.111802	0.071138	37ac1522-73f1-491c-b0bd-cfeb933a0a17_2
-0.460984	0.0573486	37ac1522-73f1-491c-b0bd-cfeb933a0a17_3
-0.621763	-0.00900274	37ac1522-73f1-491c-b0bd-cfeb933a0a17_4
-0.871433	0.237939	37ac1522-73f1-491c-b0bd-cfeb933a0a17_5
0.545229	0.36295	830b3651-8a2b-4081-83e1-2b546081eea9_0
0.521276	-0.0648578	830b3651-8a2b-4081-83e1-2b546081eea9_1
0.438949	-0.141828	830b3651-8a2b-4081-83e1-2b546081eea9_2
0.0944232	-0.493961	830b3651-8a2b-4081-83e1-2b546081eea9_3
-0.0253519	-0.615347	830b3651-8a2b-4081-83e1-2b546081eea9_4
-0.589699	-0.0917301	830b3651-8a2b-4081-83e1-2b546081eea9_5
0.841247	0.697617	90308674-b1b5-40d2-b1db-3636b24a42c1_0
0.652141	0.135727	90308674-b1b5-40d2-b1db-3636b24a42c1_1
0.454785	-0.398629	90308674-b1b5-40d2-b1db-3636b24a42c1_2
0.417788	-0.367881	90308674-b1b5-40d2-b1db-3636b24a42c1_3
0.0218458	0.0168891	90308674-b1b5-40d2-b1db-3636b24a42c1_4
-0.54647	-0.0972462	90308674-b1b5-40d2-b1db-3636b24a42c1_5
-0.314051	0.284248	1ea7a9a9-451e-4a2c-b2ad-48b2a8f01b80_0
-0.586509	0.392435	1ea7a9a9-451e-4a2c-b2ad-48b2a8f01b80_1
-0.498835	-0.249489	1ea7a9a9-451e-4a2c-b2ad-48b2a8f01b80_2
-0.532832	0.00852775	1ea7a9a9-451e-4a2c-b2ad-48b2a8f01b80_3
-0.754019	0.0845159	1ea7a9a9-451e-4a2c-b2ad-48b2a8f01b80_4
-0.980737	0.158145	1ea7a9a9-451e-4a2c-b2ad-48b2a8f01b80_5
0.933392	-0.261061	a7ca3654-ed06-415d-9673-5721e68227d7_0
0.500661	0.00075504	a7ca3654-ed06-415d-9673-5721e68227d7_1
0.428757	-0.237183	a7ca3654-ed06-415d-9673-5721e68227d7_2
0.127746	-0.329938	a7ca3654-ed06-415d-9673-5721e68227d7_3
0.101886	-0.599687	a7ca3654-ed06-415d-9673-5721e68227d7_4
-0.459248	-0.100095	a7ca3654-ed06-415d-9673-5721e68227d7_5
1.06619	0.772476	cb7e6ded-366e-4f99-9b4d-da64ea7ac8de_0
1.10446	-0.138343	cb7e6ded-366e-4f99-9b4d-da64ea7ac8de_1
0.927394	-0.48632	cb7e6ded-366e-4f99-9b4d-da64ea7ac8de_2
0.307999	-0.218216	cb7e6ded-366e-4f99-9b4d-da64ea7ac8de_3
0.451803	-0.640069	cb7e6ded-366e-4f99-9b4d-da64ea7ac8de_4
-0.60004	-0.139287	cb7e6ded-366e-4f99-9b4d-da64ea7ac8de_5
0.721728	0.283771	868ca714-17bd-4fba-b144-1e51e3e64390_0
0.536343	-0.235185	868ca714-17bd-4fba-b144-1e51e3e64390_1
0.346042	-0.0366209	868ca714-17bd-4fba-b144-1e51e3e64390_2
0.0972822	-0.257299	868ca714-17bd-4fba-b144-1e51e3e64390_3
-0.498563	0.0984206	868ca714-17bd-4fba-b144-1e51e3e64390_4
-0.687701	0.0440839	868ca714-17bd-4fba-b144-1e51e3e64390_5
1.17301	0.484284	a2d134aa-ab4c-4652-b2dd-cfe6bbddf2c4_0
0.700424	0.188223	a2d134aa-ab4c-4652-b2dd-cfe6bbddf2c4_1
0.714585	-0.181121	a2d134aa-ab4c-4652-b2dd-cfe6bbddf2c4_2
0.278331	-0.398445	a2d134aa-ab4c-4652-b2dd-cfe6bbddf2c4_3
0.374572	-0.304098	a2d134aa-ab4c-4652-b2dd-cfe6bbddf2c4_4
-0.387395	-0.0710605	a2d134aa-ab4c-4652-b2dd-cfe6bbddf2c4_5
0.693649	0.508912	f7db903a-9dd4-4eac-9985-ff94cc4da687_0
0.510709	0.381758	f7db903a-9dd4-4eac-9985-ff94cc4da687_1
0.0827862	0.0410657	f7db903a-9dd4-4eac-9985-ff94cc4da687_2
0.144974	0.128474	f7db903a-9dd4-4eac-9985-ff94cc4da687_3
0.14938	-0.0291919	f7db903a-9dd4-4eac-9985-ff94cc4da687_4
-0.488258	-0.0826598	f7db903a-9dd4-4eac-9985-ff94cc4da687_5
1.53991	0.952186	6b2e38b3-540e-45c4-b7e4-bba48f7498e2_0
1.07144	0.670171	6b2e38b3-540e-45c4-b7e4-bba48f7498e2_1
0.587432	0.0995718	6b2e38b3-540e-45c4-b7e4-bba48f7498e2_2
0.363994	0.111402	6b2e38b3-540e-45c4-b7e4-bba48f7498e2_3
0.489324	0.342065	6b2e38b3-540e-45c4-b7e4-bba48f7498e2_4
-0.471604	-0.113425	6b2e38b3-540e-45c4-b7e4-bba48f7498e2_5
0.0706807	0.280835	859cd04e-7890-407f-81aa-4a71019d0468_0
-0.213343	0.430583	859cd04e-7890-407f-81aa-4a71019d0468_1
-0.3741	0.130931	859cd04e-7890-407f-81aa-4a71019d0468_2
-0.380179	0.140239	859cd04e-7890-407f-81aa-4a71019d0468_3
-0.238493	-0.170912	859cd04e-7890-407f-81aa-4a71019d0468_4
-0.705657	-0.0568227	859cd04e-7890-407f-81aa-4a71019d0468_5
0.360023	0.713155	c22766bb-632a-4307-86db-d2be0d4fc35c_0
0.36321	0.204893	c22766bb-632a-4307-86db-d2be0d4fc35c_1
0.00516339	-0.3082	c22766bb-632a-4307-86db-d2be0d4fc35c_2
-0.0135531	-0.0412775	c22766bb-632a-4307-86db-d2be0d4fc35c_3
-0.0640641	-0.0907642	c22766bb-632a-4307-86db-d2be0d4fc35c_4
-0.640484	0.0713943	c22766bb-632a-4307-86db-d2be0d4fc35c_5
0.137971	0.276536	fdbbdcd9-288a-4a36-879a-a32d1b353c70_0
-0.149329	0.128663	fdbbdcd9-288a-4a36-879a-a32d1b353c70_1
-0.468377	-0.0398586	fdbbdcd9-288a-4a36-879a-a32d1b353c70_2
-0.419511	0.0597212	fdbbdcd9-288a-4a36-879a-a32d1b353c70_3
-0.510745	-0.0337268	fdbbdcd9-288a-4a36-879a-a32d1b353c70_4
-0.826803	0.101685	fdbbdcd9-288a-4a36-879a-a32d1b353c70_5
2.3039	0.273206	7e32657a-dbfc-49e9-bbb9-2dc5bace10f0_0
1.66639	0.378779	7e32657a-dbfc-49e9-bbb9-2dc5bace10f0_1
0.685467	-0.525446	7e32657a-dbfc-49e9-bbb9-2dc5bace10f0_2
0.652659	-0.0391787	7e32657a-dbfc-49e9-bbb9-2dc5bace10f0_3
0.752955	-0.117462	7e32657a-dbfc-49e9-bbb9-2dc5bace10f0_4
-0.293452	-0.236247	7e32657a-dbfc-49e9-bbb9-2dc5bace10f0_5
0.699289	0.493493	50b9268a-895e-4008-b170-31a21b2e269c_0
0.510704	0.153887	50b9268a-895e-4008-b170-31a21b2e269c_1
-0.246369	0.164107	50b9268a-895e-4008-b170-31a21b2e269c_2
0.339668	-0.492662	50b9268a-895e-4008-b170-31a21b2e269c_3
-0.087277	0.0798192	50b9268a-895e-4008-b170-31a21b2e269c_4
-0.543384	-0.0400729	50b9268a-895e-4008-b170-31a21b2e269c_5
0.451408	0.306584	00a2e026-6f81-4bd5-8ab0-c2e12f8c793c_0
0.289817	0.0190075	00a2e026-6f81-4bd5-8ab0-c2e12f8c793c_1
0.313318	-0.278393	00a2e026-6f81-4bd5-8ab0-c2e12f8c793c_2
-0.0225386	-0.0495083	00a2e026-6f81-4bd5-8ab0-c2e12f8c793c_3
-0.294186	0.0266602	00a2e026-6f81-4bd5-8ab0-c2e12f8c793c_4
-0.542678	0.0134325	00a2e026-6f81-4bd5-8ab0-c2e12f8c793c_5
-0.294502	0.253008	36e19271-b33a-47ea-a421-511005ea1b75_0
-0.40102	0.217594	36e19271-b33a-47ea-a421-511005ea1b75_1
-0.355708	-0.429256	36e19271-b33a-47ea-a421-511005ea1b75_2
-0.681859	0.179821	36e19271-b33a-47ea-a421-511005ea1b75_3
-0.763396	0.254166	36e19271-b33a-47ea-a421-511005ea1b75_4
-0.866957	0.0882096	36e19271-b33a-47ea-a421-511005ea1b75_5
0.28879	-0.000941836	bbdaffff-4e82-433f-b2c9-3181153270af_0
0.220456	-0.23536	bbdaffff-4e82-433f-b2c9-3181153270af_1
0.093464	-0.0495318	bbdaffff-4e82-433f-b2c9-3181153270af_2
-0.29397	-0.124615	bbdaffff-4e82-433f-b2c9-3181153270af_3
-0.407467	-0.111828	bbdaffff-4e82-433f-b2c9-3181153270af_4
-0.82865	0.0803554	bbdaffff-4e82-433f-b2c9-3181153270af_5
1.57017	0.689865	c20d627d-aa64-44e1-beb3-c6422662332b_0
1.19046	0.370611	c20d627d-aa64-44e1-beb3-c6422662332b_1
1.03187	-0.505541	c20d627d-aa64-44e1-beb3-c6422662332b_2
0.977353	-0.662199	c20d627d-aa64-44e1-beb3-c6422662332b_3
0.531611	-0.749322	c20d627d-aa64-44e1-beb3-c6422662332b_4
-0.484143	-0.271646	c20d627d-aa64-44e1-beb3-c6422662332b_5
0.0917376	0.713218	3cb5aea3-cfa5-48ef-8c6b-882dc62d0986_0
0.236054	0.138847	3cb5aea3-cfa5-48ef-8c6b-882dc62d0986_1
-0.205083	-0.11374	3cb5aea3-cfa5-48ef-8c6b-882dc62d0986_2
-0.177963	0.0508275	3cb5aea3-cfa5-48ef-8c6b-882dc62d0986_3
-0.387242	0.153905	3cb5aea3-cfa5-48ef-8c6b-882dc62d0986_4
-0.636231	0.0657378	3cb5aea3-cfa5-48ef-8c6b-882dc62d0986_5
0.0875775	0.0700229	a792b36c-68ca-42a9-a21e-c09294f17eba_0
-0.0489047	0.103513	a792b36c-68ca-42a9-a21e-c09294f17eba_1
0.130204	-0.0997393	a792b36c-68ca-42a9-a21e-c09294f17eba_2
-0.28998	-0.21416	a792b36c-68ca-42a9-a21e-c09294f17eba_3
-0.570925	0.0530118	a792b36c-68ca-42a9-a21e-c09294f17eba_4
-0.540389	-0.0774004	a792b36c-68ca-42a9-a21e-c09294f17eba_5
0.310838	0.353259	29369c7b-985a-4e32-89bb-76c00d8aecbc_0
0.150205	0.103801	29369c7b-985a-4e32-89bb-76c00d8aecbc_1
0.137663	-0.785754	29369c7b-985a-4e32-89bb-76c00d8aecbc_2
-0.155431	0.0820601	29369c7b-985a-4e32-89bb-76c00d8aecbc_3
-0.394518	0.0398579	29369c7b-985a-4e32-89bb-76c00d8aecbc_4
-0.653944	0.0555557	29369c7b-985a-4e32-89bb-76c00d8aecbc_5
0.101395	0.108735	989a62e1-7fa7-4016-88fc-76cf72a13d71_0
-0.0363973	-0.00911076	989a62e1-7fa7-4016-88fc-76cf72a13d71_1
-0.132595	0.274286	989a62e1-7fa7-4016-88fc-76cf72a13d71_2
-0.297951	-0.0342422	989a62e1-7fa7-4016-88fc-76cf72a13d71_3
-0.436013	-0.175365	989a62e1-7fa7-4016-88fc-76cf72a13d71_4
-0.816063	0.206311	989a62e1-7fa7-4016-88fc-76cf72a13d71_5
0.327189	0.209274	2fd3d1e9-bd41-48e7-93aa-3c876c17d12a_0
0.0699056	0.211326	2fd3d1e9-bd41-48e7-93aa-3c876c17d12a_1
0.311755	-0.0152211	2fd3d1e9-bd41-48e7-93aa-3c876c17d12a_2
-0.24872	-0.0937796	2fd3d1e9-bd41-48e7-93aa-3c876c17d12a_3
-0.37955	-0.0147221	2fd3d1e9-bd41-48e7-93aa-3c876c17d12a_4
-0.567174	-0.00920134	2fd3d1e9-bd41-48e7-93aa-3c876c17d12a_5
0.689771	-0.0224911	5b88b3b3-b551-40eb-a578-9fa71ee167d2_0
0.404795	0.0821051	5b88b3b3-b551-40eb-a578-9fa71ee167d2_1
0.743414	-0.563208	5b88b3b3-b551-40eb-a578-9fa71ee167d2_2
0.0419067	-0.287162	5b88b3b3-b551-40eb-a578-9fa71ee167d2_3
-0.266969	-0.148923	5b88b3b3-b551-40eb-a578-9fa71ee167d2_4
-0.648837	0.0725734	5b88b3b3-b551-40eb-a578-9fa71ee167d2_5
0.448384	0.436069	5c5447df-a456-4baf-8435-3fc8ed8a5809_0
0.195164	0.124738	5c5447df-a456-4baf-8435-3fc8ed8a5809_1
0.169288	-0.193761	5c5447df-a456-4baf-8435-3fc8ed8a5809_2
-0.211838	-0.0616972	5c5447df-a456-4baf-8435-3fc8ed8a5809_3
-0.284179	-0.0133251	5c5447df-a456-4baf-8435-3fc8ed8a5809_4
-0.532664	-0.13004	5c5447df-a456-4baf-8435-3fc8ed8a5809_5
0.954262	0.851109	b6fe31a2-f0d3-4b4b-9e95-ff4ad370ca0e_0
0.87882	0.247355	b6fe31a2-f0d3-4b4b-9e95-ff4ad370ca0e_1
0.612392	-0.106319	b6fe31a2-f0d3-4b4b-9e95-ff4ad370ca0e_2
0.784952	-0.811688	b6fe31a2-f0d3-4b4b-9e95-ff4ad370ca0e_3
0.486775	-0.724256	b6fe31a2-f0d3-4b4b-9e95-ff4ad370ca0e_4
-0.474835	-0.253991	b6fe31a2-f0d3-4b4b-9e95-ff4ad370ca0e_5
0.726884	0.297899	4a01ee10-4b34-4086-9bbc-6219a6db23fe_0
0.411183	0.138716	4a01ee10-4b34-4086-9bbc-6219a6db23fe_1
0.52405	-0.386357	4a01ee10-4b34-4086-9bbc-6219a6db23fe_2
0.332287	-0.542278	4a01ee10-4b34-4086-9bbc-6219a6db23fe_3
-0.214536	-0.218643	4a01ee10-4b34-4086-9bbc-6219a6db23fe_4
-0.637845	0.0865906	4a01ee10-4b34-4086-9bbc-6219a6db23fe_5
0.955808	0.670832	80a13fdb-8fcf-4b02-815c-947fb87a2269_0
0.852677	-0.0826621	80a13fdb-8fcf-4b02-815c-947fb87a2269_1
0.639521	-0.611475	80a13fdb-8fcf-4b02-815c-947fb87a2269_2
0.725407	-0.980688	80a13fdb-8fcf-4b02-815c-947fb87a2269_3
0.0476846	-0.230818	80a13fdb-8fcf-4b02-815c-947fb87a2269_4
-0.501895	-0.139045	80a13fdb-8fcf-4b02-815c-947fb87a2269_5
-0.141293	0.325883	2eceb556-0c94-44d9-b241-d05d39f196fa_0
-0.364218	0.228554	2eceb556-0c94-44d9-b241-d05d39f196fa_1
-0.430024	0.00768621	2eceb556-0c94-44d9-b241-d05d39f196fa_2
-0.636433	0.153986	2eceb556-0c94-44d9-b241-d05d39f196fa_3
-0.670791	0.0254462	2eceb556-0c94-44d9-b241-d05d39f196fa_4
-0.879566	0.165978	2eceb556-0c94-44d9-b241-d05d39f196fa_5
0.663683	0.550102	716d7b9c-d891-4eec-8186-662baf610787_0
0.470997	0.177327	716d7b9c-d891-4eec-8186-662baf610787_1
0.216783	-0.109951	716d7b9c-d891-4eec-8186-662baf610787_2
0.252052	-0.316525	716d7b9c-d891-4eec-8186-662baf610787_3
-0.0452912	-0.0698278	716d7b9c-d891-4eec-8186-662baf610787_4
-0.497177	0.00747273	716d7b9c-d891-4eec-8186-662baf610787_5
0.466701	0.49857	0366224f-f46f-431b-80cc-b9987ae1cad0_0
0.626187	-0.227242	0366224f-f46f-431b-80cc-b9987ae1cad0_1
0.201112	-0.0917977	0366224f-f46f-431b-80cc-b9987ae1cad0_2
0.162676	-0.469248	0366224f-f46f-431b-80cc-b9987ae1cad0_3
-0.208782	0.0130834	0366224f-f46f-431b-80cc-b9987ae1cad0_4
-0.705408	0.178401	0366224f-f46f-431b-80cc-b9987ae1cad0_5
-0.265623	0.346389	28994e0b-c659-4133-b980-4d0a04733504_0
-0.578346	0.420107	28994e0b-c659-4133-b980-4d0a04733504_1
-0.371378	-0.155023	28994e0b-c659-4133-b980-4d0a04733504_2
-0.508926	-0.115932	28994e0b-c659-4133-b980-4d0a04733504_3
-0.77384	0.127141	28994e0b-c659-4133-b980-4d0a04733504_4
-0.913752	0.100332	28994e0b-c659-4133-b980-4d0a04733504_5
0.683772	0.4726	3d687cc6-66ee-40cc-bcab-153da84d2455_0
0.675998	-0.299221	3d687cc6-66ee-40cc-bcab-153da84d2455_1
0.609747	-0.521882	3d687cc6-66ee-40cc-bcab-153da84d2455_2
0.0781146	-0.129529	3d687cc6-66ee-40cc-bcab-153da84d2455_3
-0.0380906	-0.335049	3d687cc6-66ee-40cc-bcab-153da84d2455_4
-0.450926	-0.172143	3d687cc6-66ee-40cc-bcab-153da84d2455_5
0.347623	0.614814	2c14b4e3-dfda-47a8-9f1c-ec6eac012578_0
0.105006	0.411779	2c14b4e3-dfda-47a8-9f1c-ec6eac012578_1
-0.357239	-0.0777175	2c14b4e3-dfda-47a8-9f1c-ec6eac012578_2
-0.0161369	-0.257671	2c14b4e3-dfda-47a8-9f1c-ec6eac012578_3
-0.0668056	-0.231733	2c14b4e3-dfda-47a8-9f1c-ec6eac012578_4
-0.499373	-0.0540208	2c14b4e3-dfda-47a8-9f1c-ec6eac012578_5
-0.00781759	0.531435	921b3452-7a40-45d9-9d2a-c4c46f0e8e75_0
0.0286689	0.26505	921b3452-7a40-45d9-9d2a-c4c46f0e8e75_1
-0.300431	-0.249387	921b3452-7a40-45d9-9d2a-c4c46f0e8e75_2
-0.308761	0.00193061	921b3452-7a40-45d9-9d2a-c4c46f0e8e75_3
-0.576529	0.235895	921b3452-7a40-45d9-9d2a-c4c46f0e8e75_4
-0.758584	0.0498566	921b3452-7a40-45d9-9d2a-c4c46f0e8e75_5
0.440259	0.524873	63ab8a2a-c95b-4d4c-abf5-b970b35f9359_0
0.252934	-0.0441844	63ab8a2a-c95b-4d4c-abf5-b970b35f9359_1
0.0149234	-0.197866	63ab8a2a-c95b-4d4c-abf5-b970b35f9359_2
0.00951257	0.00155102	63ab8a2a-c95b-4d4c-abf5-b970b35f9359_3
-0.133888	-0.151056	63ab8a2a-c95b-4d4c-abf5-b970b35f9359_4
-0.775705	0.0877932	63ab8a2a-c95b-4d4c-abf5-b970b35f9359_5
0.245849	-0.00855309	a24d7cef-4772-47aa-96d5-9e760210f6ad_0
0.0832714	-0.154168	a24d7cef-4772-47aa-96d5-9e760210f6ad_1
-0.159468	0.105719	a24d7cef-4772-47aa-96d5-9e760210f6ad_2
-0.132495	-0.493846	a24d7cef-4772-47aa-96d5-9e760210f6ad_3
-0.549154	-0.0728574	a24d7cef-4772-47aa-96d5-9e760210f6ad_4
-0.775131	0.116456	a24d7cef-4772-47aa-96d5-9e760210f6ad_5
0.202801	0.18297	93a79b4e-ea1e-4312-be01-9459e57119a1_0
-0.241709	0.187604	93a79b4e-ea1e-4312-be01-9459e57119a1_1
-0.10152	-0.285956	93a79b4e-ea1e-4312-be01-9459e57119a1_2
-0.306147	0.0335861	93a79b4e-ea1e-4312-be01-9459e57119a1_3
-0.515486	0.0460581	93a79b4e-ea1e-4312-be01-9459e57119a1_4
-0.760514	0.192364	93a79b4e-ea1e-4312-be01-9459e57119a1_5
-0.0669139	0.643277	ac46f3bf-33fc-404a-b320-d744317ebc05_0
-0.144236	0.282766	ac46f3bf-33fc-404a-b320-d744317ebc05_1
-0.324979	0.026994	ac46f3bf-33fc-404a-b320-d744317ebc05_2
-0.408798	0.00158964	ac46f3bf-33fc-404a-b320-d744317ebc05_3
-0.550494	0.0415472	ac46f3bf-33fc-404a-b320-d744317ebc05_4
-0.808156	0.0626515	ac46f3bf-33fc-404a-b320-d744317ebc05_5
1.47794	0.0467031	c89a6b42-79cf-4db1-94ed-99bd6d86ab85_0
0.849407	0.357851	c89a6b42-79cf-4db1-94ed-99bd6d86ab85_1
1.01738	-1.1385	c89a6b42-79cf-4db1-94ed-99bd6d86ab85_2
0.812824	-0.680629	c89a6b42-79cf-4db1-94ed-99bd6d86ab85_3
0.373321	-0.385918	c89a6b42-79cf-4db1-94ed-99bd6d86ab85_4
-0.520754	-0.134233	c89a6b42-79cf-4db1-94ed-99bd6d86ab85_5
-0.175043	0.144774	f4ae13c7-4792-4c80-8e02-d48c0eb207db_0
-0.26955	0.132859	f4ae13c7-4792-4c80-8e02-d48c0eb207db_1
-0.360814	-0.246521	f4ae13c7-4792-4c80-8e02-d48c0eb207db_2
-0.591738	0.138527	f4ae13c7-4792-4c80-8e02-d48c0eb207db_3
-0.670339	-0.118478	f4ae13c7-4792-4c80-8e02-d48c0eb207db_4
-0.829214	0.0608952	f4ae13c7-4792-4c80-8e02-d48c0eb207db_5
1.65783	0.665327	23ce8586-9144-49aa-95d9-1b3076b17633_0
1.34115	0.435386	23ce8586-9144-49aa-95d9-1b3076b17633_1
1.05115	-0.841619	23ce8586-9144-49aa-95d9-1b3076b17633_2
1.0871	-0.548391	23ce8586-9144-49aa-95d9-1b3076b17633_3
0.983876	-0.66674	23ce8586-9144-49aa-95d9-1b3076b17633_4
-0.306687	-0.260245	23ce8586-9144-49aa-95d9-1b3076b17633_5
1.15118	0.297954	35d1c2a9-bc58-4bfc-9ce5-9f7b06aa8b74_0
1.06228	-0.174917	35d1c2a9-bc58-4bfc-9ce5-9f7b06aa8b74_1
0.763926	-0.648465	35d1c2a9-bc58-4bfc-9ce5-9f7b06aa8b74_2
0.414242	-0.223103	35d1c2a9-bc58-4bfc-9ce5-9f7b06aa8b74_3
0.758921	-0.701411	35d1c2a9-bc58-4bfc-9ce5-9f7b06aa8b74_4
-0.348226	-0.136336	35d1c2a9-bc58-4bfc-9ce5-9f7b06aa8b74_5
0.888884	0.170674	a9c7b7ec-dcff-44d5-b689-ada166607a35_0
0.65756	0.337632	a9c7b7ec-dcff-44d5-b689-ada166607a35_1
-0.108502	0.00541474	a9c7b7ec-dcff-44d5-b689-ada166607a35_2
0.0432679	0.0882847	a9c7b7ec-dcff-44d5-b689-ada166607a35_3
-0.0684256	-0.00197709	a9c7b7ec-dcff-44d5-b689-ada166607a35_4
-0.569785	0.0664797	a9c7b7ec-dcff-44d5-b689-ada166607a35_5
-0.0796767	0.490308	afc66093-26ec-4e9f-ada1-f1d09b6cc939_0
-0.381846	0.370616	afc66093-26ec-4e9f-ada1-f1d09b6cc939_1
-0.137837	-0.187423	afc66093-26ec-4e9f-ada1-f1d09b6cc939_2
-0.427713	-0.147258	afc66093-26ec-4e9f-ada1-f1d09b6cc939_3
-0.536389	-0.025272	afc66093-26ec-4e9f-ada1-f1d09b6cc939_4
-0.635018	-0.118722	afc66093-26ec-4e9f-ada1-f1d09b6cc939_5
0.158127	0.202833	50fb8ae0-99bc-44ab-bd63-292e1260f888_0
-0.0345905	0.214931	50fb8ae0-99bc-44ab-bd63-292e1260f888_1
0.171148	-0.291447	50fb8ae0-99bc-44ab-bd63-292e1260f888_2
-0.303009	-0.127009	50fb8ae0-99bc-44ab-bd63-292e1260f888_3
-0.350726	-0.146352	50fb8ae0-99bc-44ab-bd63-292e1260f888_4
-0.6898	-0.0326315	50fb8ae0-99bc-44ab-bd63-292e1260f888_5
0.131375	0.839355	8b4dc68b-3e0c-49d5-be5c-b45e0cc482b4_0
0.076117	0.430628	8b4dc68b-3e0c-49d5-be5c-b45e0cc482b4_1
-0.116071	-0.3535	8b4dc68b-3e0c-49d5-be5c-b45e0cc482b4_2
-0.285441	0.291433	8b4dc68b-3e0c-49d5-be5c-b45e0cc482b4_3
-0.228289	0.105374	8b4dc68b-3e0c-49d5-be5c-b45e0cc482b4_4
-0.787825	0.220653	8b4dc68b-3e0c-49d5-be5c-b45e0cc482b4_5
0.423079	0.351576	1e9f6e89-61ab-4bda-a6db-5bbae0698bd1_0
0.287931	0.123402	1e9f6e89-61ab-4bda-a6db-5bbae0698bd1_1
-0.260857	-0.145702	1e9f6e89-61ab-4bda-a6db-5bbae0698bd1_2
0.0650064	-0.0950057	1e9f6e89-61ab-4bda-a6db-5bbae0698bd1_3
-0.275475	-0.0858935	1e9f6e89-61ab-4bda-a6db-5bbae0698bd1_4
-0.688255	0.0721246	1e9f6e89-61ab-4bda-a6db-5bbae0698bd1_5
0.766892	0.116272	5296ca1f-f44f-441d-b752-e965889b95da_0
0.337351	0.123744	5296ca1f-f44f-441d-b752-e965889b95da_1
0.0953257	-0.592595	5296ca1f-f44f-441d-b752-e965889b95da_2
-0.0282336	0.0313399	5296ca1f-f44f-441d-b752-e965889b95da_3
-0.167957	-0.0951391	5296ca1f-f44f-441d-b752-e965889b95da_4
-0.502548	0.148324	5296ca1f-f44f-441d-b752-e965889b95da_5
1.06867	1.00659	5cee0848-4242-4281-84c3-07de9229b0ed_0
0.899408	0.597623	5cee0848-4242-4281-84c3-07de9229b0ed_1
0.464869	-0.223878	5cee0848-4242-4281-84c3-07de9229b0ed_2
0.424849	-0.106459	5cee0848-4242-4281-84c3-07de9229b0ed_3
0.586587	-0.291252	5cee0848-4242-4281-84c3-07de9229b0ed_4
-0.40587	-0.0793398	5cee0848-4242-4281-84c3-07de9229b0ed_5
0.0801257	0.0780881	f37db926-6a69-4f63-8c2d-2f6f9097986c_0
-0.412391	0.207304	f37db926-6a69-4f63-8c2d-2f6f9097986c_1
-0.0738801	0.0593967	f37db926-6a69-4f63-8c2d-2f6f9097986c_2
-0.315703	-0.141901	f37db926-6a69-4f63-8c2d-2f6f9097986c_3
-0.507982	-0.129268	f37db926-6a69-4f63-8c2d-2f6f9097986c_4
-0.673468	0.00951644	f37db926-6a69-4f63-8c2d-2f6f9097986c_5
0.0805336	0.435592	6523fc48-d037-4dd5-bed1-53354f77998c_0
0.131496	0.155034	6523fc48-d037-4dd5-bed1-53354f77998c_1
-0.312329	0.188151	6523fc48-d037-4dd5-bed1-53354f77998c_2
-0.260865	-0.0788156	6523fc48-d037-4dd5-bed1-53354f77998c_3
-0.379913	-0.209205	6523fc48-d037-4dd5-bed1-53354f77998c_4
-0.897665	0.19105	6523fc48-d037-4dd5-bed1-53354f77998c_5
0.507179	0.755661	bc343316-3218-45cc-abe7-43f453dbc9cb_0
0.391772	0.307675	bc343316-3218-45cc-abe7-43f453dbc9cb_1
0.10635	-0.720819	bc343316-3218-45cc-abe7-43f453dbc9cb_2
0.11233	0.0604781	bc343316-3218-45cc-abe7-43f453dbc9cb_3
-0.11422	0.0115838	bc343316-3218-45cc-abe7-43f453dbc9cb_4
-0.506066	-0.0166841	bc343316-3218-45cc-abe7-43f453dbc9cb_5
0.904379	0.295415	673aca4a-fd73-432d-ac47-c659544e99ea_0
0.645828	0.264859	673aca4a-fd73-432d-ac47-c659544e99ea_1
0.364852	-0.18079	673aca4a-fd73-432d-ac47-c659544e99ea_2
0.734779	-0.852792	673aca4a-fd73-432d-ac47-c659544e99ea_3
-0.260272	0.221157	673aca4a-fd73-432d-ac47-c659544e99ea_4
-0.48281	-0.0866794	673aca4a-fd73-432d-ac47-c659544e99ea_5
0.8183	0.495156	c827e9a8-f708-4b9e-80d3-cc10e201a007_0
0.64857	0.267451	c827e9a8-f708-4b9e-80d3-cc10e201a007_1
0.593883	-0.673359	c827e9a8-f708-4b9e-80d3-cc10e201a007_2
0.196314	-0.34128	c827e9a8-f708-4b9e-80d3-cc10e201a007_3
0.125261	-0.323529	c827e9a8-f708-4b9e-80d3-cc10e201a007_4
-0.798188	0.20902	c827e9a8-f708-4b9e-80d3-cc10e201a007_5
-0.0206969	0.6051	31e229d3-2f0a-4107-8898-ff2b584eab29_0
-0.0122697	0.105038	31e229d3-2f0a-4107-8898-ff2b584eab29_1
-0.373718	-0.337204	31e229d3-2f0a-4107-8898-ff2b584eab29_2
-0.283747	0.0979776	31e229d3-2f0a-4107-8898-ff2b584eab29_3
-0.472489	0.0899525	31e229d3-2f0a-4107-8898-ff2b584eab29_4
-0.772869	0.168879	31e229d3-2f0a-4107-8898-ff2b584eab29_5
-0.00177685	0.131302	8ba97b46-9da5-4b55-83cf-460268b2f3cc_0
-0.314899	0.274468	8ba97b46-9da5-4b55-83cf-460268b2f3cc_1
-0.280009	-0.0981977	8ba97b46-9da5-4b55-83cf-460268b2f3cc_2
-0.369986	-0.0151172	8ba97b46-9da5-4b55-83cf-460268b2f3cc_3
-0.574692	-0.0612009	8ba97b46-9da5-4b55-83cf-460268b2f3cc_4
-0.793306	0.0474265	8ba97b46-9da5-4b55-83cf-460268b2f3cc_5
0.877077	0.620123	0d73bbf2-7d44-45da-8ff2-177c217beea7_0
0.621841	0.575436	0d73bbf2-7d44-45da-8ff2-177c217beea7_1
0.189273	-0.235172	0d73bbf2-7d44-45da-8ff2-177c217beea7_2
0.281692	-0.031742	0d73bbf2-7d44-45da-8ff2-177c217beea7_3
0.321776	-0.236649	0d73bbf2-7d44-45da-8ff2-177c217beea7_4
-0.527009	-0.157587	0d73bbf2-7d44-45da-8ff2-177c217beea7_5
1.17731	0.723983	666ffff9-3e3a-4e0c-918c-b759f94d727b_0
0.887668	0.404938	666ffff9-3e3a-4e0c-918c-b759f94d727b_1
0.720245	-0.876747	666ffff9-3e3a-4e0c-918c-b759f94d727b_2
0.396536	-0.145056	666ffff9-3e3a-4e0c-918c-b759f94d727b_3
0.51525	-0.226118	666ffff9-3e3a-4e0c-918c-b759f94d727b_4
-0.45039	-0.00337159	666ffff9-3e3a-4e0c-918c-b759f94d727b_5
-0.605474	0.227707	245648a7-96c5-427b-ad2b-ae55106953c1_0
-0.623811	0.133891	245648a7-96c5-427b-ad2b-ae55106953c1_1
-0.72021	0.170577	245648a7-96c5-427b-ad2b-ae55106953c1_2
-0.691501	0.0900411	245648a7-96c5-427b-ad2b-ae55106953c1_3
-0.957365	0.268732	245648a7-96c5-427b-ad2b-ae55106953c1_4
-0.984142	0.19997	245648a7-96c5-427b-ad2b-ae55106953c1_5
-0.192552	0.302669	690a0d81-d535-4b24-8ddc-aa2f6ae00974_0
-0.265884	-0.00194568	690a0d81-d535-4b24-8ddc-aa2f6ae00974_1
-0.275565	0.00949371	690a0d81-d535-4b24-8ddc-aa2f6ae00974_2
-0.538754	-0.0767177	690a0d81-d535-4b24-8ddc-aa2f6ae00974_3
-0.59754	-0.106639	690a0d81-d535-4b24-8ddc-aa2f6ae00974_4
-0.733938	-0.0855586	690a0d81-d535-4b24-8ddc-aa2f6ae00974_5
0.678932	0.79002	e6bc935e-a27b-4238-aa7f-d8d404b19914_0
0.709506	0.0778542	e6bc935e-a27b-4238-aa7f-d8d404b19914_1
0.393644	-0.0607557	e6bc935e-a27b-4238-aa7f-d8d404b19914_2
0.0782583	0.0180585	e6bc935e-a27b-4238-aa7f-d8d404b19914_3
-0.0819174	0.0990063	e6bc935e-a27b-4238-aa7f-d8d404b19914_4
-0.558005	-0.138229	e6bc935e-a27b-4238-aa7f-d8d404b19914_5
-0.322431	0.272515	4d79b33e-e993-4a07-a747-2557d6c894e4_0
-0.37671	0.0692323	4d79b33e-e993-4a07-a747-2557d6c894e4_1
-0.437644	-0.166471	4d79b33e-e993-4a07-a747-2557d6c894e4_2
-0.429536	-0.16087	4d79b33e-e993-4a07-a747-2557d6c894e4_3
-0.769126	0.208083	4d79b33e-e993-4a07-a747-2557d6c894e4_4
-0.785206	0.0502972	4d79b33e-e993-4a07-a747-2557d6c894e4_5
-0.285712	0.246037	6a5915f3-3d1d-4e7d-ab47-61fded497f0e_0
-0.461003	0.284826	6a5915f3-3d1d-4e7d-ab47-61fded497f0e_1
-0.543159	-0.0592229	6a5915f3-3d1d-4e7d-ab47-61fded497f0e_2
-0.628186	0.235951	6a5915f3-3d1d-4e7d-ab47-61fded497f0e_3
-0.676724	0.136271	6a5915f3-3d1d-4e7d-ab47-61fded497f0e_4
-0.905742	0.160568	6a5915f3-3d1d-4e7d-ab47-61fded497f0e_5
-0.363791	0.301127	7c07d746-3ce9-4821-8173-21e4bcc08529_0
-0.508801	0.146138	7c07d746-3ce9-4821-8173-21e4bcc08529_1
-0.540651	0.101424	7c07d746-3ce9-4821-8173-21e4bcc08529_2
-0.640897	0.0122411	7c07d746-3ce9-4821-8173-21e4bcc08529_3
-0.663187	-0.195644	7c07d746-3ce9-4821-8173-21e4bcc08529_4
-0.774812	-0.0151735	7c07d746-3ce9-4821-8173-21e4bcc08529_5
0.0695221	0.431021	9ee9cf5d-ece5-48f5-8c2a-7f4515d8b9e5_0
-0.0757296	0.249439	9ee9cf5d-ece5-48f5-8c2a-7f4515d8b9e5_1
-0.28039	-0.0629703	9ee9cf5d-ece5-48f5-8c2a-7f4515d8b9e5_2
-0.425851	0.159773	9ee9cf5d-ece5-48f5-8c2a-7f4515d8b9e5_3
-0.54408	0.211235	9ee9cf5d-ece5-48f5-8c2a-7f4515d8b9e5_4
-0.758412	0.0672723	9ee9cf5d-ece5-48f5-8c2a-7f4515d8b9e5_5
0.968945	0.268663	d531a2f2-1ef2-418f-a834-011be59cd195_0
0.773689	0.041338	d531a2f2-1ef2-418f-a834-011be59cd195_1
0.510716	0.142282	d531a2f2-1ef2-418f-a834-011be59cd195_2
0.122727	-0.0576996	d531a2f2-1ef2-418f-a834-011be59cd195_3
0.353352	-0.751048	d531a2f2-1ef2-418f-a834-011be59cd195_4
-0.436079	-0.217652	d531a2f2-1ef2-418f-a834-011be59cd195_5
0.61959	0.495873	ad843b3a-b0de-4de1-94e5-3b2b79498303_0
0.563297	0.00329249	ad843b3a-b0de-4de1-94e5-3b2b79498303_1
0.392214	-0.319688	ad843b3a-b0de-4de1-94e5-3b2b79498303_2
0.195032	-0.265017	ad843b3a-b0de-4de1-94e5-3b2b79498303_3
-0.113169	-0.00721384	ad843b3a-b0de-4de1-94e5-3b2b79498303_4
-0.587945	0.00507951	ad843b3a-b0de-4de1-94e5-3b2b79498303_5
0.592439	0.592686	5057a7bd-3e65-4e1f-9045-f39491552113_0
0.574845	0.0792861	5057a7bd-3e65-4e1f-9045-f39491552113_1
0.391145	-0.302934	5057a7bd-3e65-4e1f-9045-f39491552113_2
0.336699	-0.236004	5057a7bd-3e65-4e1f-9045-f39491552113_3
0.0349604	-0.246584	5057a7bd-3e65-4e1f-9045-f39491552113_4
-0.655326	0.0868018	5057a7bd-3e65-4e1f-9045-f39491552113_5
0.217287	0.641195	5176fd31-a78c-4ead-9d51-805e701056d7_0
0.470535	-0.261226	5176fd31-a78c-4ead-9d51-805e701056d7_1
0.00231421	-0.0265903	5176fd31-a78c-4ead-9d51-805e701056d7_2
0.105736	-0.394935	5176fd31-a78c-4ead-9d51-805e701056d7_3
-0.337949	0.00651757	5176fd31-a78c-4ead-9d51-805e701056d7_4
-0.701351	0.0291377	5176fd31-a78c-4ead-9d51-805e701056d7_5
0.510587	0.573311	04055c37-ca49-48d4-8580-a0ef93ae5a4a_0
0.459924	0.0200905	04055c37-ca49-48d4-8580-a0ef93ae5a4a_1
0.468916	-0.535143	04055c37-ca49-48d4-8580-a0ef93ae5a4a_2
0.428276	-0.648	04055c37-ca49-48d4-8580-a0ef93ae5a4a_3
-0.281328	-0.422416	04055c37-ca49-48d4-8580-a0ef93ae5a4a_4
-0.530859	-0.0580002	04055c37-ca49-48d4-8580-a0ef93ae5a4a_5
-0.344577	0.461703	77e39007-b0c4-4b18-b406-d93bfbefca85_0
-0.36724	0.0804844	77e39007-b0c4-4b18-b406-d93bfbefca85_1
-0.588316	-0.00649488	77e39007-b0c4-4b18-b406-d93bfbefca85_2
-0.631507	0.0677289	77e39007-b0c4-4b18-b406-d93bfbefca85_3
-0.797374	0.174613	77e39007-b0c4-4b18-b406-d93bfbefca85_4
-0.926689	0.212503	77e39007-b0c4-4b18-b406-d93bfbefca85_5
0.443439	-0.0807258	81c061b7-9bea-4192-a95d-4d55f93bf45b_0
-0.244175	0.371692	81c061b7-9bea-4192-a95d-4d55f93bf45b_1
0.0847673	-0.45436	81c061b7-9bea-4192-a95d-4d55f93bf45b_2
-0.354678	0.000736455	81c061b7-9bea-4192-a95d-4d55f93bf45b_3
-0.240766	-0.381348	81c061b7-9bea-4192-a95d-4d55f93bf45b_4
-0.750013	0.0526214	81c061b7-9bea-4192-a95d-4d55f93bf45b_5
0.285177	0.0997992	7b69458b-2707-45d7-8622-a4e333541bf5_0
0.0122775	0.142975	7b69458b-2707-45d7-8622-a4e333541bf5_1
0.0556258	-0.236298	7b69458b-2707-45d7-8622-a4e333541bf5_2
-0.198525	-0.191752	7b69458b-2707-45d7-8622-a4e333541bf5_3
-0.328306	-0.287944	7b69458b-2707-45d7-8622-a4e333541bf5_4
-0.75323	0.076869	7b69458b-2707-45d7-8622-a4e333541bf5_5
-0.37401	0.278768	cc47a180-00ae-4c03-9f0f-e52a6343d355_0
-0.490795	0.167199	cc47a180-00ae-4c03-9f0f-e52a6343d355_1
-0.474747	0.178424	cc47a180-00ae-4c03-9f0f-e52a6343d355_2
-0.472525	0.0291191	cc47a180-00ae-4c03-9f0f-e52a6343d355_3
-0.780554	0.0364368	cc47a180-00ae-4c03-9f0f-e52a6343d355_4
-0.916027	0.154512	cc47a180-00ae-4c03-9f0f-e52a6343d355_5
0.277868	0.152136	d7508cd0-5286-4108-9536-d50eb74206fb_0
0.121025	-0.0175435	d7508cd0-5286-4108-9536-d50eb74206fb_1
0.0837638	0.200062	d7508cd0-5286-4108-9536-d50eb74206fb_2
-0.338883	-0.174852	d7508cd0-5286-4108-9536-d50eb74206fb_3
-0.489002	-0.101543	d7508cd0-5286-4108-9536-d50eb74206fb_4
-0.839399	0.145891	d7508cd0-5286-4108-9536-d50eb74206fb_5
-0.251056	0.690088	c0e807b4-6977-4b61-8a23-69aee9a10f00_0
-0.196198	0.336623	c0e807b4-6977-4b61-8a23-69aee9a10f00_1
-0.28753	-0.223483	c0e807b4-6977-4b61-8a23-69aee9a10f00_2
-0.389245	0.0307604	c0e807b4-6977-4b61-8a23-69aee9a10f00_3
-0.482429	0.173205	c0e807b4-6977-4b61-8a23-69aee9a10f00_4
-0.672965	0.0231211	c0e807b4-6977-4b61-8a23-69aee9a10f00_5
-0.237485	0.439004	53be6009-dfec-42b9-8248-9aeaa187ff80_0
-0.355884	0.325202	53be6009-dfec-42b9-8248-9aeaa187ff80_1
-0.385135	-0.183837	53be6009-dfec-42b9-8248-9aeaa187ff80_2
-0.569833	0.161437	53be6009-dfec-42b9-8248-9aeaa187ff80_3
-0.436656	-0.0615145	53be6009-dfec-42b9-8248-9aeaa187ff80_4
-0.781797	0.177766	53be6009-dfec-42b9-8248-9aeaa187ff80_5
0.943244	-0.0685121	36111e57-ab13-4763-a7cd-313d48909e49_0
0.626947	-0.162319	36111e57-ab13-4763-a7cd-313d48909e49_1
0.345879	0.372729	36111e57-ab13-4763-a7cd-313d48909e49_2
0.134239	-0.387577	36111e57-ab13-4763-a7cd-313d48909e49_3
-0.16604	-0.238869	36111e57-ab13-4763-a7cd-313d48909e49_4
-0.525975	-0.24136	36111e57-ab13-4763-a7cd-313d48909e49_5
0.457298	0.00275195	57f1618d-1058-47a9-87d7-650c260b639c_0
0.39376	-0.0294907	57f1618d-1058-47a9-87d7-650c260b639c_1
0.397695	-0.258283	57f1618d-1058-47a9-87d7-650c260b639c_2
-0.108079	-0.240693	57f1618d-1058-47a9-87d7-650c260b639c_3
-0.267559	-0.156117	57f1618d-1058-47a9-87d7-650c260b639c_4
-0.593348	-0.045121	57f1618d-1058-47a9-87d7-650c260b639c_5
0.446882	0.589016	4be85645-c07b-4f75-9833-98ad5d572efe_0
0.278268	0.371037	4be85645-c07b-4f75-9833-98ad5d572efe_1
-0.0545027	-0.210705	4be85645-c07b-4f75-9833-98ad5d572efe_2
-0.187196	0.0951508	4be85645-c07b-4f75-9833-98ad5d572efe_3
-0.189926	-0.226897	4be85645-c07b-4f75-9833-98ad5d572efe_4
-0.721773	0.012652	4be85645-c07b-4f75-9833-98ad5d572efe_5
1.66797	0.0465362	51068dbe-6766-48a5-9bd5-0c4399c07212_0
1.12933	0.102415	51068dbe-6766-48a5-9bd5-0c4399c07212_1
0.691533	-0.643847	51068dbe-6766-48a5-9bd5-0c4399c07212_2
0.902279	-0.716885	51068dbe-6766-48a5-9bd5-0c4399c07212_3
0.405422	-0.161338	51068dbe-6766-48a5-9bd5-0c4399c07212_4
-0.56215	-0.0246536	51068dbe-6766-48a5-9bd5-0c4399c07212_5
0.772643	0.141288	1c219892-3131-48d0-b34c-5cd36a6bcf37_0
0.340256	0.306189	1c219892-3131-48d0-b34c-5cd36a6bcf37_1
0.244543	-0.388975	1c219892-3131-48d0-b34c-5cd36a6bcf37_2
0.123797	-0.10612	1c219892-3131-48d0-b34c-5cd36a6bcf37_3
-0.0364442	0.0232343	1c219892-3131-48d0-b34c-5cd36a6bcf37_4
-0.667079	0.0556093	1c219892-3131-48d0-b34c-5cd36a6bcf37_5
0.937508	0.407179	bbbe18e0-45fb-4a62-8be6-d7ec0ae77a12_0
0.80146	-0.104697	bbbe18e0-45fb-4a62-8be6-d7ec0ae77a12_1
0.897381	-0.828188	bbbe18e0-45fb-4a62-8be6-d7ec0ae77a12_2
0.597488	-0.780694	bbbe18e0-45fb-4a62-8be6-d7ec0ae77a12_3
0.26347	-0.527359	bbbe18e0-45fb-4a62-8be6-d7ec0ae77a12_4
-0.482061	-0.118503	bbbe18e0-45fb-4a62-8be6-d7ec0ae77a12_5
0.715144	0.841725	e91aa6af-19a8-4775-9a77-1365acfbbada_0
0.383256	0.443375	e91aa6af-19a8-4775-9a77-1365acfbbada_1
-0.191098	-0.043923	e91aa6af-19a8-4775-9a77-1365acfbbada_2
-0.273958	0.139961	e91aa6af-19a8-4775-9a77-1365acfbbada_3
-0.379005	0.187101	e91aa6af-19a8-4775-9a77-1365acfbbada_4
-0.611226	0.174564	e91aa6af-19a8-4775-9a77-1365acfbbada_5
-0.282328	0.371424	023f7142-be77-4ea3-bb61-6b0de43bad6c_0
-0.197669	0.198936	023f7142-be77-4ea3-bb61-6b0de43bad6c_1
0.0171799	-0.162936	023f7142-be77-4ea3-bb61-6b0de43bad6c_2
-0.508152	0.0658061	023f7142-be77-4ea3-bb61-6b0de43bad6c_3
-0.296121	-0.324147	023f7142-be77-4ea3-bb61-6b0de43bad6c_4
-0.570317	-0.252599	023f7142-be77-4ea3-bb61-6b0de43bad6c_5
1.80444	0.603013	f7310457-b8c5-4492-9056-234b842a7fca_0
1.54654	-0.2499	f7310457-b8c5-4492-9056-234b842a7fca_1
1.08197	-0.194537	f7310457-b8c5-4492-9056-234b842a7fca_2
0.724004	-0.117535	f7310457-b8c5-4492-9056-234b842a7fca_3
0.811791	-0.650069	f7310457-b8c5-4492-9056-234b842a7fca_4
-0.397108	-0.0170937	f7310457-b8c5-4492-9056-234b842a7fca_5
0.535784	0.804879	bad461d1-fc3c-4af0-b3fe-ef85638fd75d_0
0.595509	0.292756	bad461d1-fc3c-4af0-b3fe-ef85638fd75d_1
0.58435	-0.733213	bad461d1-fc3c-4af0-b3fe-ef85638fd75d_2
0.273916	-0.383471	bad461d1-fc3c-4af0-b3fe-ef85638fd75d_3
-0.225241	-0.33537	bad461d1-fc3c-4af0-b3fe-ef85638fd75d_4
-0.504327	-0.0896868	bad461d1-fc3c-4af0-b3fe-ef85638fd75d_5
1.77654	0.714685	fc862135-ff47-42f2-b6bc-519e93d6b2a9_0
1.49989	0.453204	fc862135-ff47-42f2-b6bc-519e93d6b2a9_1
1.03256	-0.38858	fc862135-ff47-42f2-b6bc-519e93d6b2a9_2
0.80504	-0.662511	fc862135-ff47-42f2-b6bc-519e93d6b2a9_3
0.614886	0.205805	fc862135-ff47-42f2-b6bc-519e93d6b2a9_4
-0.280566	-0.206321	fc862135-ff47-42f2-b6bc-519e93d6b2a9_5
0.0175689	0.447168	fc74b6bf-2ef1-4d03-ad2d-63d0929be258_0
-0.0736037	0.138079	fc74b6bf-2ef1-4d03-ad2d-63d0929be258_1
-0.508174	-0.179204	fc74b6bf-2ef1-4d03-ad2d-63d0929be258_2
-0.394764	0.108737	fc74b6bf-2ef1-4d03-ad2d-63d0929be258_3
-0.540861	0.181684	fc74b6bf-2ef1-4d03-ad2d-63d0929be258_4
-0.845191	0.193838	fc74b6bf-2ef1-4d03-ad2d-63d0929be258_5
0.679478	0.747667	8910f612-6ed1-4305-acec-668c8ea0848e_0
0.820704	-0.099588	8910f612-6ed1-4305-acec-668c8ea0848e_1
0.60945	-0.613805	8910f612-6ed1-4305-acec-668c8ea0848e_2
0.35893	-0.288911	8910f612-6ed1-4305-acec-668c8ea0848e_3
0.217521	-0.417531	8910f612-6ed1-4305-acec-668c8ea0848e_4
-0.30809	-0.196192	8910f612-6ed1-4305-acec-668c8ea0848e_5
1.26149	0.426413	fd7cc8ab-6d8e-4ad2-ab48-afdf0532d838_0
0.962104	0.354128	fd7cc8ab-6d8e-4ad2-ab48-afdf0532d838_1
0.525638	-0.565523	fd7cc8ab-6d8e-4ad2-ab48-afdf0532d838_2
0.478088	-0.494087	fd7cc8ab-6d8e-4ad2-ab48-afdf0532d838_3
0.326043	-0.0727815	fd7cc8ab-6d8e-4ad2-ab48-afdf0532d838_4
-0.48092	0.0160432	fd7cc8ab-6d8e-4ad2-ab48-afdf0532d838_5
0.836084	0.0127252	14eeaaf8-5ea4-4bb2-a7ad-b3f62034fbcd_0
0.724396	-0.255783	14eeaaf8-5ea4-4bb2-a7ad-b3f62034fbcd_1
0.40323	-0.0431516	14eeaaf8-5ea4-4bb2-a7ad-b3f62034fbcd_2
0.24979	-0.418609	14eeaaf8-5ea4-4bb2-a7ad-b3f62034fbcd_3
-0.173934	-0.0305659	14eeaaf8-5ea4-4bb2-a7ad-b3f62034fbcd_4
-0.515508	-0.00455119	14eeaaf8-5ea4-4bb2-a7ad-b3f62034fbcd_5
0.2459	0.403915	eed86b95-5163-4354-95f3-a2e6659b066d_0
0.159373	0.0989437	eed86b95-5163-4354-95f3-a2e6659b066d_1
-0.169655	-0.538661	eed86b95-5163-4354-95f3-a2e6659b066d_2
-0.39884	0.15896	eed86b95-5163-4354-95f3-a2e6659b066d_3
-0.310112	-0.0627527	eed86b95-5163-4354-95f3-a2e6659b066d_4
-0.711455	0.0799024	eed86b95-5163-4354-95f3-a2e6659b066d_5
0.606967	0.235761	7abfecf1-44db-468a-b799-4959a23cfb0d_0
0.288832	-0.0342894	7abfecf1-44db-468a-b799-4959a23cfb0d_1
0.342289	-0.456683	7abfecf1-44db-468a-b799-4959a23cfb0d_2
-0.150256	-0.122662	7abfecf1-44db-468a-b799-4959a23cfb0d_3
-0.235251	0.0467074	7abfecf1-44db-468a-b799-4959a23cfb0d_4
-0.631998	-0.0323346	7abfecf1-44db-468a-b799-4959a23cfb0d_5
0.342862	0.0753766	4cd14a7c-f500-4b49-b677-54f19ba95ed8_0
0.0664471	-0.0448374	4cd14a7c-f500-4b49-b677-54f19ba95ed8_1
-0.0139326	-0.0603401	4cd14a7c-f500-4b49-b677-54f19ba95ed8_2
-0.0495714	-0.40171	4cd14a7c-f500-4b49-b677-54f19ba95ed8_3
-0.224425	-0.166838	4cd14a7c-f500-4b49-b677-54f19ba95ed8_4
-0.733318	0.069152	4cd14a7c-f500-4b49-b677-54f19ba95ed8_5
0.546322	0.382054	2ba6a69e-c336-40e4-b577-87298a6d7d35_0
0.350618	0.259375	2ba6a69e-c336-40e4-b577-87298a6d7d35_1
-0.0862129	-0.11752	2ba6a69e-c336-40e4-b577-87298a6d7d35_2
0.126268	-0.347246	2ba6a69e-c336-40e4-b577-87298a6d7d35_3
-0.213817	-0.0766103	2ba6a69e-c336-40e4-b577-87298a6d7d35_4
-0.652202	0.0516157	2ba6a69e-c336-40e4-b577-87298a6d7d35_5
0.450602	0.455715	7077b93a-359d-4037-906d-98058889c219_0
0.428065	0.140971	7077b93a-359d-4037-906d-98058889c219_1
0.564456	-0.417081	7077b93a-359d-4037-906d-98058889c219_2
0.191592	-0.487873	7077b93a-359d-4037-906d-98058889c219_3
-0.195135	-0.0922654	7077b93a-359d-4037-906d-98058889c219_4
-0.691688	0.142206	7077b93a-359d-4037-906d-98058889c219_5
-0.30264	0.175776	5d8fa2b6-9e9b-4517-a805-b074b50de03c_0
-0.356804	-0.152791	5d8fa2b6-9e9b-4517-a805-b074b50de03c_1
-0.291077	-0.106561	5d8fa2b6-9e9b-4517-a805-b074b50de03c_2
-0.622726	0.0513306	5d8fa2b6-9e9b-4517-a805-b074b50de03c_3
-0.867769	0.149491	5d8fa2b6-9e9b-4517-a805-b074b50de03c_4
-0.827637	0.00431448	5d8fa2b6-9e9b-4517-a805-b074b50de03c_5
0.980103	0.520194	e2c7f55f-00be-4ca9-9d46-9f0eeae6dbfa_0
0.90263	-0.198096	e2c7f55f-00be-4ca9-9d46-9f0eeae6dbfa_1
0.328472	-0.0889474	e2c7f55f-00be-4ca9-9d46-9f0eeae6dbfa_2
0.200123	-0.0361537	e2c7f55f-00be-4ca9-9d46-9f0eeae6dbfa_3
-0.00338889	-0.13292	e2c7f55f-00be-4ca9-9d46-9f0eeae6dbfa_4
-0.486913	-0.159465	e2c7f55f-00be-4ca9-9d46-9f0eeae6dbfa_5
0.732914	0.863396	54418656-e492-4e69-bbe7-41b35cfb8994_0
0.502285	0.707494	54418656-e492-4e69-bbe7-41b35cfb8994_1
0.26986	-0.0679633	54418656-e492-4e69-bbe7-41b35cfb8994_2
0.0297183	0.153182	54418656-e492-4e69-bbe7-41b35cfb8994_3
0.0180193	0.134522	54418656-e492-4e69-bbe7-41b35cfb8994_4
-0.607249	0.167362	54418656-e492-4e69-bbe7-41b35cfb8994_5
0.536807	0.579384	28efc8c3-4e66-4ab7-8719-ca3e3840e485_0
0.839815	-0.213402	28efc8c3-4e66-4ab7-8719-ca3e3840e485_1
0.625763	-0.338702	28efc8c3-4e66-4ab7-8719-ca3e3840e485_2
0.566974	-0.843395	28efc8c3-4e66-4ab7-8719-ca3e3840e485_3
-0.080221	-0.0399101	28efc8c3-4e66-4ab7-8719-ca3e3840e485_4
-0.495662	-0.110621	28efc8c3-4e66-4ab7-8719-ca3e3840e485_5
1.00295	0.453328	bbb561cd-c7a7-4e7a-85cd-97ba55e7d748_0
0.752607	0.335305	bbb561cd-c7a7-4e7a-85cd-97ba55e7d748_1
0.789008	-0.0793205	bbb561cd-c7a7-4e7a-85cd-97ba55e7d748_2
0.605436	-0.70892	bbb561cd-c7a7-4e7a-85cd-97ba55e7d748_3
0.516067	-0.749939	bbb561cd-c7a7-4e7a-85cd-97ba55e7d748_4
-0.503899	-0.00577232	bbb561cd-c7a7-4e7a-85cd-97ba55e7d748_5
0.822335	0.745804	9d2e2b53-770c-4fa5-8fa5-42b127b5d3eb_0
0.708389	0.428975	9d2e2b53-770c-4fa5-8fa5-42b127b5d3eb_1
0.223914	-0.34044	9d2e2b53-770c-4fa5-8fa5-42b127b5d3eb_2
-0.016087	0.294211	9d2e2b53-770c-4fa5-8fa5-42b127b5d3eb_3
0.102435	-0.0322024	9d2e2b53-770c-4fa5-8fa5-42b127b5d3eb_4
-0.552379	0.0449353	9d2e2b53-770c-4fa5-8fa5-42b127b5d3eb_5
1.20825	0.468216	41250b5c-fbc8-4153-aa69-0f8c60bfadfc_0
1.0889	-0.224681	41250b5c-fbc8-4153-aa69-0f8c60bfadfc_1
0.732826	-0.0690495	41250b5c-fbc8-4153-aa69-0f8c60bfadfc_2
0.722639	-0.749055	41250b5c-fbc8-4153-aa69-0f8c60bfadfc_3
0.276201	-0.418054	41250b5c-fbc8-4153-aa69-0f8c60bfadfc_4
-0.466243	-0.141758	41250b5c-fbc8-4153-aa69-0f8c60bfadfc_5
-0.322932	0.219762	64869729-ef0e-469a-b287-c6237a4ba811_0
-0.508991	0.126865	64869729-ef0e-469a-b287-c6237a4ba811_1
-0.511565	0.103966	64869729-ef0e-469a-b287-c6237a4ba811_2
-0.715123	0.105699	64869729-ef0e-469a-b287-c6237a4ba811_3
-0.830988	0.22829	64869729-ef0e-469a-b287-c6237a4ba811_4
-1.0161	0.218981	64869729-ef0e-469a-b287-c6237a4ba811_5
-0.391795	0.205412	e9791ce1-c58b-4440-bd9b-c0db464e0905_0
-0.489932	0.12102	e9791ce1-c58b-4440-bd9b-c0db464e0905_1
-0.279745	-0.106058	e9791ce1-c58b-4440-bd9b-c0db464e0905_2
-0.729031	0.197655	e9791ce1-c58b-4440-bd9b-c0db464e0905_3
-0.854782	0.163537	e9791ce1-c58b-4440-bd9b-c0db464e0905_4
-1.02782	0.264895	e9791ce1-c58b-4440-bd9b-c0db464e0905_5
1.01112	0.680017	d19b211c-3cb8-4ff5-941b-a6dcafd2924d_0
1.06396	-0.00626449	d19b211c-3cb8-4ff5-941b-a6dcafd2924d_1
0.973022	-0.910622	d19b211c-3cb8-4ff5-941b-a6dcafd2924d_2
0.648256	-0.390183	d19b211c-3cb8-4ff5-941b-a6dcafd2924d_3
0.144124	-0.0524248	d19b211c-3cb8-4ff5-941b-a6dcafd2924d_4
-0.423687	-0.0909274	d19b211c-3cb8-4ff5-941b-a6dcafd2924d_5
-0.253729	0.390544	508dab84-bb58-4420-af3d-7d6ce599e45f_0
-0.333746	0.0880198	508dab84-bb58-4420-af3d-7d6ce599e45f_1
-0.474035	0.0556504	508dab84-bb58-4420-af3d-7d6ce599e45f_2
-0.515286	0.179568	508dab84-bb58-4420-af3d-7d6ce599e45f_3
-0.82965	0.188638	508dab84-bb58-4420-af3d-7d6ce599e45f_4
-0.746066	0.00654127	508dab84-bb58-4420-af3d-7d6ce599e45f_5
1.13244	0.1149	7ebc09de-05a6-4a5a-be4a-c484b01fbea0_0
0.796813	0.191372	7ebc09de-05a6-4a5a-be4a-c484b01fbea0_1
0.515373	-0.261849	7ebc09de-05a6-4a5a-be4a-c484b01fbea0_2
0.323526	-0.341781	7ebc09de-05a6-4a5a-be4a-c484b01fbea0_3
-0.166448	-0.363617	7ebc09de-05a6-4a5a-be4a-c484b01fbea0_4
-0.353587	-0.00426217	7ebc09de-05a6-4a5a-be4a-c484b01fbea0_5
0.080277	0.15842	0b228acc-d475-432f-9b84-0cb09c429d95_0
-0.0996355	-0.02395	0b228acc-d475-432f-9b84-0cb09c429d95_1
-0.158718	-0.152482	0b228acc-d475-432f-9b84-0cb09c429d95_2
-0.432196	0.00909055	0b228acc-d475-432f-9b84-0cb09c429d95_3
-0.500462	-0.0690828	0b228acc-d475-432f-9b84-0cb09c429d95_4
-0.774359	0.0583596	0b228acc-d475-432f-9b84-0cb09c429d95_5
0.312165	0.285128	7385d4ba-56f5-4925-8a5f-7573db9d6dff_0
0.319949	-0.220749	7385d4ba-56f5-4925-8a5f-7573db9d6dff_1
0.329588	-0.115528	7385d4ba-56f5-4925-8a5f-7573db9d6dff_2
0.0159644	-0.545702	7385d4ba-56f5-4925-8a5f-7573db9d6dff_3
-0.263948	-0.333124	7385d4ba-56f5-4925-8a5f-7573db9d6dff_4
-0.672761	-0.120576	7385d4ba-56f5-4925-8a5f-7573db9d6dff_5
-0.170834	0.179619	96e7312e-4651-49f3-bfde-d6b494c464e7_0
-0.259942	-0.0318741	96e7312e-4651-49f3-bfde-d6b494c464e7_1
-0.262323	0.0534804	96e7312e-4651-49f3-bfde-d6b494c464e7_2
-0.553767	-0.00161577	96e7312e-4651-49f3-bfde-d6b494c464e7_3
-0.811259	0.223163	96e7312e-4651-49f3-bfde-d6b494c464e7_4
-0.874911	0.199402	96e7312e-4651-49f3-bfde-d6b494c464e7_5
1.17647	0.470321	9efd183f-9923-4c80-9326-63d3e3de1975_0
1.02956	-0.104605	9efd183f-9923-4c80-9326-63d3e3de1975_1
0.985473	-0.846279	9efd183f-9923-4c80-9326-63d3e3de1975_2
1.1245	-0.963576	9efd183f-9923-4c80-9326-63d3e3de1975_3
0.115784	-0.27958	9efd183f-9923-4c80-9326-63d3e3de1975_4
-0.470892	0.00551745	9efd183f-9923-4c80-9326-63d3e3de1975_5
0.477442	0.71184	e71ef4d0-6d86-4995-91f9-df66d252cd45_0
0.565775	0.105273	e71ef4d0-6d86-4995-91f9-df66d252cd45_1
0.0741884	-0.26343	e71ef4d0-6d86-4995-91f9-df66d252cd45_2
-0.00156103	0.167241	e71ef4d0-6d86-4995-91f9-df66d252cd45_3
-0.249766	0.175631	e71ef4d0-6d86-4995-91f9-df66d252cd45_4
-0.681194	-0.0152806	e71ef4d0-6d86-4995-91f9-df66d252cd45_5
0.392154	0.26882	e8284025-ca56-46d4-8241-4273660632e9_0
0.276765	-0.0524909	e8284025-ca56-46d4-8241-4273660632e9_1
0.224709	-0.229822	e8284025-ca56-46d4-8241-4273660632e9_2
0.0130227	-0.540099	e8284025-ca56-46d4-8241-4273660632e9_3
-0.236358	-0.314686	e8284025-ca56-46d4-8241-4273660632e9_4
-0.744562	-0.0541807	e8284025-ca56-46d4-8241-4273660632e9_5
0.459003	0.456445	6fb15ef5-ae0f-4432-9202-948ef8a9e04b_0
0.36555	-0.0265133	6fb15ef5-ae0f-4432-9202-948ef8a9e04b_1
0.103693	-0.329357	6fb15ef5-ae0f-4432-9202-948ef8a9e04b_2
0.110909	-0.157143	6fb15ef5-ae0f-4432-9202-948ef8a9e04b_3
-0.227219	0.0213049	6fb15ef5-ae0f-4432-9202-948ef8a9e04b_4
-0.745967	0.127131	6fb15ef5-ae0f-4432-9202-948ef8a9e04b_5
0.645208	0.200724	63841465-0d86-4ba2-9556-9c7cbca5c101_0
0.404679	0.2276	63841465-0d86-4ba2-9556-9c7cbca5c101_1
0.252811	-0.00772071	63841465-0d86-4ba2-9556-9c7cbca5c101_2
0.140985	-0.377524	63841465-0d86-4ba2-9556-9c7cbca5c101_3
-0.23293	-0.2098	63841465-0d86-4ba2-9556-9c7cbca5c101_4
-0.551926	-0.097532	63841465-0d86-4ba2-9556-9c7cbca5c101_5
0.994326	0.0774137	9c8993f6-73f7-46d9-9b64-b7f67d854b3f_0
0.707384	-0.0394744	9c8993f6-73f7-46d9-9b64-b7f67d854b3f_1
0.853607	0.0592137	9c8993f6-73f7-46d9-9b64-b7f67d854b3f_2
0.463217	-0.584921	9c8993f6-73f7-46d9-9b64-b7f67d854b3f_3
0.0386716	-0.425999	9c8993f6-73f7-46d9-9b64-b7f67d854b3f_4
-0.737855	0.115808	9c8993f6-73f7-46d9-9b64-b7f67d854b3f_5
1.46122	0.500578	6dc6e8b0-1b1f-46f2-a8c5-b793864d5976_0
1.29052	0.0939067	6dc6e8b0-1b1f-46f2-a8c5-b793864d5976_1
1.26504	-0.189344	6dc6e8b0-1b1f-46f2-a8c5-b793864d5976_2
0.794565	-0.613154	6dc6e8b0-1b1f-46f2-a8c5-b793864d5976_3
0.566873	-0.632909	6dc6e8b0-1b1f-46f2-a8c5-b793864d5976_4
-0.469776	0.0539942	6dc6e8b0-1b1f-46f2-a8c5-b793864d5976_5
0.83271	0.226115	4c7e59c2-1180-406e-ac10-47108606ee2d_0
0.856505	0.143853	4c7e59c2-1180-406e-ac10-47108606ee2d_1
0.242009	-0.553382	4c7e59c2-1180-406e-ac10-47108606ee2d_2
0.296709	-0.223486	4c7e59c2-1180-406e-ac10-47108606ee2d_3
-0.0293648	0.0242172	4c7e59c2-1180-406e-ac10-47108606ee2d_4
-0.495864	0.0805286	4c7e59c2-1180-406e-ac10-47108606ee2d_5
0.0749539	0.211252	2cdef9a0-08d9-4e97-a3e6-5b325c8afe83_0
-0.0954405	-0.00635445	2cdef9a0-08d9-4e97-a3e6-5b325c8afe83_1
-0.0723947	-0.0800191	2cdef9a0-08d9-4e97-a3e6-5b325c8afe83_2
-0.414861	0.0647311	2cdef9a0-08d9-4e97-a3e6-5b325c8afe83_3
-0.475622	-0.125594	2cdef9a0-08d9-4e97-a3e6-5b325c8afe83_4
-0.666075	-0.0504985	2cdef9a0-08d9-4e97-a3e6-5b325c8afe83_5
0.142951	0.486665	ff7c03be-543f-43e0-b91b-bea0c562d16e_0
0.260615	-0.334257	ff7c03be-543f-43e0-b91b-bea0c562d16e_1
-0.265672	-0.198967	ff7c03be-543f-43e0-b91b-bea0c562d16e_2
-0.35165	0.169551	ff7c03be-543f-43e0-b91b-bea0c562d16e_3
-0.539946	0.0841442	ff7c03be-543f-43e0-b91b-bea0c562d16e_4
-0.8462	0.194503	ff7c03be-543f-43e0-b91b-bea0c562d16e_5
0.544693	0.412801	67622d0e-2378-4799-85e1-1d946795ce4a_0
0.474944	-0.0232083	67622d0e-2378-4799-85e1-1d946795ce4a_1
0.253894	-0.34074	67622d0e-2378-4799-85e1-1d946795ce4a_2
0.0880537	-0.292686	67622d0e-2378-4799-85e1-1d946795ce4a_3
-0.0608917	-0.302581	67622d0e-2378-4799-85e1-1d946795ce4a_4
-0.571656	-0.0675465	67622d0e-2378-4799-85e1-1d946795ce4a_5
0.193044	0.472316	065b222c-7529-4c9d-acab-6010fd90cd16_0
0.195893	0.0725357	065b222c-7529-4c9d-acab-6010fd90cd16_1
0.0406129	-0.651628	065b222c-7529-4c9d-acab-6010fd90cd16_2
-0.0691359	-0.302177	065b222c-7529-4c9d-acab-6010fd90cd16_3
-0.124709	-0.30504	065b222c-7529-4c9d-acab-6010fd90cd16_4
-0.675951	-0.0634814	065b222c-7529-4c9d-acab-6010fd90cd16_5
0.954899	0.158332	c1fd16ad-15b5-47f9-acb6-754cb38b42b0_0
0.642349	0.249505	c1fd16ad-15b5-47f9-acb6-754cb38b42b0_1
0.387818	-0.875641	c1fd16ad-15b5-47f9-acb6-754cb38b42b0_2
0.350017	-0.334404	c1fd16ad-15b5-47f9-acb6-754cb38b42b0_3
0.129922	-0.183942	c1fd16ad-15b5-47f9-acb6-754cb38b42b0_4
-0.808769	0.0374415	c1fd16ad-15b5-47f9-acb6-754cb38b42b0_5
1.1717	0.730628	8daca909-fc58-4a33-98df-4aa8ef36186e_0
1.06903	-0.134521	8daca909-fc58-4a33-98df-4aa8ef36186e_1
0.337424	0.193033	8daca909-fc58-4a33-98df-4aa8ef36186e_2
0.542673	-0.498757	8daca909-fc58-4a33-98df-4aa8ef36186e_3
0.194581	0.0345567	8daca909-fc58-4a33-98df-4aa8ef36186e_4
-0.524371	0.0440748	8daca909-fc58-4a33-98df-4aa8ef36186e_5
-0.252889	0.391837	d5deedad-ff89-424a-bded-485d962dde0e_0
-0.395234	0.259926	d5deedad-ff89-424a-bded-485d962dde0e_1
-0.506649	-0.0817051	d5deedad-ff89-424a-bded-485d962dde0e_2
-0.506299	0.00799629	d5deedad-ff89-424a-bded-485d962dde0e_3
-0.708525	0.0999935	d5deedad-ff89-424a-bded-485d962dde0e_4
-0.922907	0.146689	d5deedad-ff89-424a-bded-485d962dde0e_5
1.10654	0.546926	f2318458-6bbd-4263-bfb6-1f231c71a55e_0
0.648945	0.222811	f2318458-6bbd-4263-bfb6-1f231c71a55e_1
0.699881	-0.779024	f2318458-6bbd-4263-bfb6-1f231c71a55e_2
0.493672	-0.287773	f2318458-6bbd-4263-bfb6-1f231c71a55e_3
0.00834191	-0.25049	f2318458-6bbd-4263-bfb6-1f231c71a55e_4
-0.587131	0.103611	f2318458-6bbd-4263-bfb6-1f231c71a55e_5
0.598679	0.771211	ff41dbaa-ada4-41d7-b599-a57c4d9e10f1_0
0.682803	0.0915718	ff41dbaa-ada4-41d7-b599-a57c4d9e10f1_1
0.400728	-0.270865	ff41dbaa-ada4-41d7-b599-a57c4d9e10f1_2
0.435663	-0.750075	ff41dbaa-ada4-41d7-b599-a57c4d9e10f1_3
-0.129944	-0.0577261	ff41dbaa-ada4-41d7-b599-a57c4d9e10f1_4
-0.506361	-0.021522	ff41dbaa-ada4-41d7-b599-a57c4d9e10f1_5
-0.273059	0.17312	ec020f1c-3b7b-45ca-a5a2-36ab22ae8651_0
-0.561404	0.365679	ec020f1c-3b7b-45ca-a5a2-36ab22ae8651_1
-0.204144	-0.350396	ec020f1c-3b7b-45ca-a5a2-36ab22ae8651_2
-0.486924	-0.123363	ec020f1c-3b7b-45ca-a5a2-36ab22ae8651_3
-0.742796	0.056853	ec020f1c-3b7b-45ca-a5a2-36ab22ae8651_4
-0.858859	0.171328	ec020f1c-3b7b-45ca-a5a2-36ab22ae8651_5
0.357272	0.481308	5817a548-63b1-4940-81f0-7d8ac7006939_0
0.182849	0.353608	5817a548-63b1-4940-81f0-7d8ac7006939_1
-0.0615212	-0.379174	5817a548-63b1-4940-81f0-7d8ac7006939_2
-0.125875	0.0593889	5817a548-63b1-4940-81f0-7d8ac7006939_3
-0.28252	0.0411818	5817a548-63b1-4940-81f0-7d8ac7006939_4
-0.83064	0.152866	5817a548-63b1-4940-81f0-7d8ac7006939_5
0.770601	0.410029	19d3bd6c-f096-4ffd-9100-7dfc7611ed25_0
0.495039	0.367322	19d3bd6c-f096-4ffd-9100-7dfc7611ed25_1
0.196316	-0.404137	19d3bd6c-f096-4ffd-9100-7dfc7611ed25_2
0.263274	-0.245765	19d3bd6c-f096-4ffd-9100-7dfc7611ed25_3
0.091685	-0.211859	19d3bd6c-f096-4ffd-9100-7dfc7611ed25_4
-0.457343	0.027842	19d3bd6c-f096-4ffd-9100-7dfc7611ed25_5
0.8424	0.19317	2927c7a3-7da7-4a68-803d-f3ca4635957c_0
0.645815	-0.183499	2927c7a3-7da7-4a68-803d-f3ca4635957c_1
0.737759	-0.544909	2927c7a3-7da7-4a68-803d-f3ca4635957c_2
0.482287	-0.653998	2927c7a3-7da7-4a68-803d-f3ca4635957c_3
-0.0969186	-0.250874	2927c7a3-7da7-4a68-803d-f3ca4635957c_4
-0.456851	-0.0911093	2927c7a3-7da7-4a68-803d-f3ca4635957c_5
0.603423	0.303984	ea0d8469-9b12-47c0-b655-ba328f31838b_0
0.469807	-0.0378696	ea0d8469-9b12-47c0-b655-ba328f31838b_1
0.278202	0.010505	ea0d8469-9b12-47c0-b655-ba328f31838b_2
-0.0584144	-0.0911548	ea0d8469-9b12-47c0-b655-ba328f31838b_3
-0.134364	-0.284	ea0d8469-9b12-47c0-b655-ba328f31838b_4
-0.566663	-0.00228509	ea0d8469-9b12-47c0-b655-ba328f31838b_5
0.636217	0.238147	b961adbe-a843-4508-ba4d-f07e1638cf14_0
0.674558	-0.0858647	b961adbe-a843-4508-ba4d-f07e1638cf14_1
1.06062	-0.678646	b961adbe-a843-4508-ba4d-f07e1638cf14_2
0.250877	-0.569169	b961adbe-a843-4508-ba4d-f07e1638cf14_3
-0.162871	-0.0602857	b961adbe-a843-4508-ba4d-f07e1638cf14_4
-0.521285	-0.179859	b961adbe-a843-4508-ba4d-f07e1638cf14_5
0.730303	0.833697	1c6fd8f4-60f7-4dfc-bf7e-26c1f18efb94_0
1.05852	-0.202342	1c6fd8f4-60f7-4dfc-bf7e-26c1f18efb94_1
0.722197	-0.366664	1c6fd8f4-60f7-4dfc-bf7e-26c1f18efb94_2
0.488269	-0.606982	1c6fd8f4-60f7-4dfc-bf7e-26c1f18efb94_3
0.191329	-0.152422	1c6fd8f4-60f7-4dfc-bf7e-26c1f18efb94_4
-0.345988	-0.184577	1c6fd8f4-60f7-4dfc-bf7e-26c1f18efb94_5
0.824786	0.626341	77a610bb-e316-404c-b4c7-802a5b843573_0
0.57506	0.455534	77a610bb-e316-404c-b4c7-802a5b843573_1
0.295479	-0.625839	77a610bb-e316-404c-b4c7-802a5b843573_2
0.219822	-0.109824	77a610bb-e316-404c-b4c7-802a5b843573_3
0.065892	-0.245953	77a610bb-e316-404c-b4c7-802a5b843573_4
-0.572729	0.0629059	77a610bb-e316-404c-b4c7-802a5b843573_5
0.524107	0.150006	75212360-0218-4809-9270-e5eb4c78d64f_0
0.392136	-0.0381772	75212360-0218-4809-9270-e5eb4c78d64f_1
0.380696	-0.105813	75212360-0218-4809-9270-e5eb4c78d64f_2
0.147505	-0.539636	75212360-0218-4809-9270-e5eb4c78d64f_3
-0.106679	-0.277098	75212360-0218-4809-9270-e5eb4c78d64f_4
-0.654777	-0.114836	75212360-0218-4809-9270-e5eb4c78d64f_5
0.458466	0.576164	0b0922e1-079d-42fa-8b93-b2913a39179f_0
0.52369	-0.184051	0b0922e1-079d-42fa-8b93-b2913a39179f_1
0.265525	-0.603379	0b0922e1-079d-42fa-8b93-b2913a39179f_2
-0.0092656	-0.204362	0b0922e1-079d-42fa-8b93-b2913a39179f_3
-0.0553832	-0.229688	0b0922e1-079d-42fa-8b93-b2913a39179f_4
-0.718366	0.0975854	0b0922e1-079d-42fa-8b93-b2913a39179f_5
0.751535	0.787728	28bd6db3-e6af-4433-9f31-f6467c5380ea_0
0.736577	0.132646	28bd6db3-e6af-4433-9f31-f6467c5380ea_1
0.0963181	-0.474429	28bd6db3-e6af-4433-9f31-f6467c5380ea_2
0.0977566	0.19108	28bd6db3-e6af-4433-9f31-f6467c5380ea_3
0.326775	-0.407617	28bd6db3-e6af-4433-9f31-f6467c5380ea_4
-0.426801	-0.108651	28bd6db3-e6af-4433-9f31-f6467c5380ea_5
0.250736	0.210742	7f3c5931-91be-4190-94c2-93a79d4645f0_0
-0.218634	0.338487	7f3c5931-91be-4190-94c2-93a79d4645f0_1
-0.276313	-0.135725	7f3c5931-91be-4190-94c2-93a79d4645f0_2
-0.221912	-0.00955683	7f3c5931-91be-4190-94c2-93a79d4645f0_3
-0.411979	-0.111851	7f3c5931-91be-4190-94c2-93a79d4645f0_4
-0.736794	-0.0306985	7f3c5931-91be-4190-94c2-93a79d4645f0_5
0.887167	0.605293	4157e41a-f5f1-456c-b2c0-13bc41cdb73a_0
0.861115	-0.155713	4157e41a-f5f1-456c-b2c0-13bc41cdb73a_1
0.374812	-0.40289	4157e41a-f5f1-456c-b2c0-13bc41cdb73a_2
0.514066	-0.554607	4157e41a-f5f1-456c-b2c0-13bc41cdb73a_3
0.254724	-0.292912	4157e41a-f5f1-456c-b2c0-13bc41cdb73a_4
-0.458492	-0.141411	4157e41a-f5f1-456c-b2c0-13bc41cdb73a_5
0.44498	0.119628	0eb31c09-0107-4e81-8e88-dd4ee0416302_0
0.379814	-0.238254	0eb31c09-0107-4e81-8e88-dd4ee0416302_1
0.255586	-0.107494	0eb31c09-0107-4e81-8e88-dd4ee0416302_2
0.0603079	-0.600574	0eb31c09-0107-4e81-8e88-dd4ee0416302_3
-0.444215	-0.105411	0eb31c09-0107-4e81-8e88-dd4ee0416302_4
-0.510535	-0.167233	0eb31c09-0107-4e81-8e88-dd4ee0416302_5
0.572437	0.142031	ce1aa414-b87c-4e68-882e-894bac36a8bb_0
0.319673	0.069635	ce1aa414-b87c-4e68-882e-894bac36a8bb_1
0.128648	-0.551792	ce1aa414-b87c-4e68-882e-894bac36a8bb_2
0.106711	-0.284225	ce1aa414-b87c-4e68-882e-894bac36a8bb_3
-0.235712	-0.109777	ce1aa414-b87c-4e68-882e-894bac36a8bb_4
-0.616672	0.0852505	ce1aa414-b87c-4e68-882e-894bac36a8bb_5
0.609411	0.578624	0ca10692-842c-4add-b383-dcabe572cc6e_0
0.569207	0.000926234	0ca10692-842c-4add-b383-dcabe572cc6e_1
0.017946	-0.0771647	0ca10692-842c-4add-b383-dcabe572cc6e_2
0.151841	-0.215184	0ca10692-842c-4add-b383-dcabe572cc6e_3
-0.0987883	-0.144773	0ca10692-842c-4add-b383-dcabe572cc6e_4
-0.446496	-0.0680812	0ca10692-842c-4add-b383-dcabe572cc6e_5
0.371091	-0.169488	323e5b53-b584-464f-a11f-1a920ab1c4cf_0
0.147553	-0.0108596	323e5b53-b584-464f-a11f-1a920ab1c4cf_1
0.331857	-0.25504	323e5b53-b584-464f-a11f-1a920ab1c4cf_2
-0.119959	-0.318973	323e5b53-b584-464f-a11f-1a920ab1c4cf_3
-0.358312	-0.398348	323e5b53-b584-464f-a11f-1a920ab1c4cf_4
-0.632835	-0.0338295	323e5b53-b584-464f-a11f-1a920ab1c4cf_5
-0.225113	0.540615	644b8167-7150-4325-8840-cf478164c5d6_0
-0.350512	0.182316	644b8167-7150-4325-8840-cf478164c5d6_1
-0.665264	0.120888	644b8167-7150-4325-8840-cf478164c5d6_2
-0.534489	0.197159	644b8167-7150-4325-8840-cf478164c5d6_3
-0.703391	0.192317	644b8167-7150-4325-8840-cf478164c5d6_4
-0.90194	0.250723	644b8167-7150-4325-8840-cf478164c5d6_5
0.452879	0.0213398	eedc924e-fe62-4c6e-99a3-3d3ee5146f40_0
0.0691599	0.105572	eedc924e-fe62-4c6e-99a3-3d3ee5146f40_1
0.0999403	-0.251073	eedc924e-fe62-4c6e-99a3-3d3ee5146f40_2
0.0855472	-0.390834	eedc924e-fe62-4c6e-99a3-3d3ee5146f40_3
-0.341693	-0.0700853	eedc924e-fe62-4c6e-99a3-3d3ee5146f40_4
-0.655222	0.0414752	eedc924e-fe62-4c6e-99a3-3d3ee5146f40_5
0.304763	0.213761	32d0fb09-12f0-4909-9dd5-cde34f47efb2_0
0.0616523	0.0698373	32d0fb09-12f0-4909-9dd5-cde34f47efb2_1
-0.034085	-0.0215854	32d0fb09-12f0-4909-9dd5-cde34f47efb2_2
-0.101637	-0.144907	32d0fb09-12f0-4909-9dd5-cde34f47efb2_3
-0.551454	0.101919	32d0fb09-12f0-4909-9dd5-cde34f47efb2_4
-0.632342	0.104928	32d0fb09-12f0-4909-9dd5-cde34f47efb2_5
0.664248	0.867523	02f655a1-b54e-427e-87fd-c7de50ef2410_0
0.681925	0.164635	02f655a1-b54e-427e-87fd-c7de50ef2410_1
0.22581	-0.625022	02f655a1-b54e-427e-87fd-c7de50ef2410_2
0.18718	-0.203366	02f655a1-b54e-427e-87fd-c7de50ef2410_3
0.0272776	0.195396	02f655a1-b54e-427e-87fd-c7de50ef2410_4
-0.531157	-0.0966689	02f655a1-b54e-427e-87fd-c7de50ef2410_5
0.164279	0.346552	40b25b0c-7460-4f2d-bd1c-a15ae54fe097_0
0.187753	-0.0221071	40b25b0c-7460-4f2d-bd1c-a15ae54fe097_1
-0.303814	-0.180879	40b25b0c-7460-4f2d-bd1c-a15ae54fe097_2
-0.155572	-0.236744	40b25b0c-7460-4f2d-bd1c-a15ae54fe097_3
-0.501689	0.0423646	40b25b0c-7460-4f2d-bd1c-a15ae54fe097_4
-0.74783	0.0852719	40b25b0c-7460-4f2d-bd1c-a15ae54fe097_5
1.16267	0.614353	c755c905-eca7-4d68-b2b5-1e9b501453e5_0
0.868404	0.313052	c755c905-eca7-4d68-b2b5-1e9b501453e5_1
0.653122	-0.597198	c755c905-eca7-4d68-b2b5-1e9b501453e5_2
0.340968	-0.219022	c755c905-eca7-4d68-b2b5-1e9b501453e5_3
0.399268	-0.122558	c755c905-eca7-4d68-b2b5-1e9b501453e5_4
-0.507444	-0.0568852	c755c905-eca7-4d68-b2b5-1e9b501453e5_5
-0.52808	0.4413	6fe102cc-d911-447b-a290-d5126d65a8bb_0
-0.549072	0.323559	6fe102cc-d911-447b-a290-d5126d65a8bb_1
-0.397425	-0.211628	6fe102cc-d911-447b-a290-d5126d65a8bb_2
-0.598282	-0.0252409	6fe102cc-d911-447b-a290-d5126d65a8bb_3
-0.894009	0.262496	6fe102cc-d911-447b-a290-d5126d65a8bb_4
-0.835771	0.0243601	6fe102cc-d911-447b-a290-d5126d65a8bb_5
0.776819	0.090969	1e6cb974-5632-417c-9fc4-35b701c17cd3_0
0.419626	0.0217999	1e6cb974-5632-417c-9fc4-35b701c17cd3_1
0.606594	-0.0897181	1e6cb974-5632-417c-9fc4-35b701c17cd3_2
0.484967	-0.830602	1e6cb974-5632-417c-9fc4-35b701c17cd3_3
-0.0302304	-0.442606	1e6cb974-5632-417c-9fc4-35b701c17cd3_4
-0.608763	-0.074212	1e6cb974-5632-417c-9fc4-35b701c17cd3_5
0.822596	0.44913	64c4b842-4de7-40df-a9fa-e7e19f045717_0
0.605086	0.34862	64c4b842-4de7-40df-a9fa-e7e19f045717_1
0.128391	-0.379249	64c4b842-4de7-40df-a9fa-e7e19f045717_2
0.299746	-0.347977	64c4b842-4de7-40df-a9fa-e7e19f045717_3
-0.0122082	0.0622986	64c4b842-4de7-40df-a9fa-e7e19f045717_4
-0.558593	0.048506	64c4b842-4de7-40df-a9fa-e7e19f045717_5
0.456086	0.211276	dbeb17e9-dd45-48f9-9de7-e3d5b12b8768_0
0.22662	0.144266	dbeb17e9-dd45-48f9-9de7-e3d5b12b8768_1
0.0741133	-0.198797	dbeb17e9-dd45-48f9-9de7-e3d5b12b8768_2
-0.136882	0.070062	dbeb17e9-dd45-48f9-9de7-e3d5b12b8768_3
-0.396962	0.0482654	dbeb17e9-dd45-48f9-9de7-e3d5b12b8768_4
-0.62077	0.0305045	dbeb17e9-dd45-48f9-9de7-e3d5b12b8768_5
0.683439	0.0845527	9588b94a-c0a6-471e-9ac7-ee738b59551f_0
0.481695	-0.234042	9588b94a-c0a6-471e-9ac7-ee738b59551f_1
0.480845	-0.35306	9588b94a-c0a6-471e-9ac7-ee738b59551f_2
-0.0302713	-0.248043	9588b94a-c0a6-471e-9ac7-ee738b59551f_3
-0.239973	-0.150775	9588b94a-c0a6-471e-9ac7-ee738b59551f_4
-0.723033	0.147469	9588b94a-c0a6-471e-9ac7-ee738b59551f_5
-0.211722	0.260108	03eb83aa-d025-438a-b346-e741056c47b6_0
-0.247869	0.183947	03eb83aa-d025-438a-b346-e741056c47b6_1
-0.3185	0.191291	03eb83aa-d025-438a-b346-e741056c47b6_2
-0.667076	0.0905327	03eb83aa-d025-438a-b346-e741056c47b6_3
-0.7703	0.123585	03eb83aa-d025-438a-b346-e741056c47b6_4
-0.971637	0.108135	03eb83aa-d025-438a-b346-e741056c47b6_5
0.442906	0.523971	03cf3975-a414-4b81-83b8-94f1428fea71_0
0.148485	0.264308	03cf3975-a414-4b81-83b8-94f1428fea71_1
-0.0751813	-0.494372	03cf3975-a414-4b81-83b8-94f1428fea71_2
-0.170943	0.0240752	03cf3975-a414-4b81-83b8-94f1428fea71_3
-0.269432	-0.159295	03cf3975-a414-4b81-83b8-94f1428fea71_4
-0.601219	-0.0563665	03cf3975-a414-4b81-83b8-94f1428fea71_5
-0.318355	0.260614	23bd74e7-7a35-47bb-a277-03f7990a8f8e_0
-0.45404	0.364076	23bd74e7-7a35-47bb-a277-03f7990a8f8e_1
-0.488457	-0.121534	23bd74e7-7a35-47bb-a277-03f7990a8f8e_2
-0.618458	0.15025	23bd74e7-7a35-47bb-a277-03f7990a8f8e_3
-0.676122	0.0534097	23bd74e7-7a35-47bb-a277-03f7990a8f8e_4
-0.942622	0.206259	23bd74e7-7a35-47bb-a277-03f7990a8f8e_5

## Sheet: pcna
PC_1	PC_2	CellId
-7.61144	-0.217385	0015336b-e361-4ee7-bb73-e599be383d1e
3.76449	-1.95962	0028eab8-544d-4dfb-a08a-b71616107b76
8.44239	-0.978624	004f8026-a2d8-479f-96e1-d1533697d81b
-6.1824	-1.11164	0051b96b-1680-4c8a-ae42-7234593a9ad3
-1.07232	2.09033	006866c3-4629-4bb0-bf55-334a5ac4c0d0
-7.20328	-0.33731	0071e3f5-16b1-4f2a-b75e-2ee9e34f68a9
-1.91628	-2.02707	00a29a7a-7d18-4898-9557-3e51b6d2dfca
-0.610959	-0.69447	00a2e026-6f81-4bd5-8ab0-c2e12f8c793c
0.464748	0.265372	00bd322c-60da-4ff4-9acf-389bb2c7873c
-6.08502	2.67199	00e3ce4b-886a-4278-aaa2-04b49b96716e
-1.25995	0.374197	00e81b00-15f9-46de-9778-adb093391e25
1.01512	3.36916	012298e6-4108-4469-b1eb-84de2727d2a3
1.1709	-1.74237	0151408e-7c5e-41cc-8d84-87d6e3dc3d44
-2.19162	0.725824	016b8bae-f4d5-4234-93f5-05f57787e01a
-1.00821	0.665244	0183bbb9-e1b8-45e8-8927-6fdb81dae2ae
-2.3169	-1.92663	018e2515-79e6-4e76-a882-535fbc66c0d1
1.76928	-1.07676	01922fbd-28ec-4c7f-b95a-b78518f1f55e
-4.26482	0.948894	01ac3d84-d736-42eb-a585-21288469fc53
10.4961	-2.27978	01e8b6a8-e973-4455-afcb-57098242e068
-3.22333	0.497471	01ed2d3a-101c-4b53-8011-905e3b64e859
-8.35245	-0.814356	021454eb-3ba6-46f9-bcdc-f43305c1ee84
-2.42306	-1.02539	0216a91a-c463-4f5f-8322-fbca5648c3bd
-3.13191	-1.08627	023f7142-be77-4ea3-bb61-6b0de43bad6c
-5.50459	0.260676	026ed260-0e0f-4ca1-a1b5-24db8db5eb1b
-7.17549	-0.597948	02da653d-3928-457a-9a1d-bc687f600b50
-3.70794	-0.656481	02f31d8a-4f59-4813-bb69-039085108792
-1.71875	5.45806	02f655a1-b54e-427e-87fd-c7de50ef2410
1.11229	-0.803307	0303cbbc-7dd7-440a-a076-67ae6555ecce
2.94492	-0.799515	031f61b2-ef07-4022-8012-f988554eb38a
-4.12137	3.24668	033160bc-b323-417a-9fbb-bfff3d94aa57
0.69549	-1.67907	0337d80b-f7fd-4e68-b1e3-98f24fc8b66d
-7.67553	-0.497427	0345e650-359b-49f6-8a91-6fa4b9212787
-0.931556	2.40993	0366224f-f46f-431b-80cc-b9987ae1cad0
-0.390173	-1.33647	036e1149-9129-457d-a204-e5efd9ca8e6d
12.8255	-1.861	039dc381-02cd-4f36-8031-179c796695e7
9.34621	0.209494	03ba9a18-f5ad-4570-bc4e-ada40878801b
2.9426	-2.01927	03cde15f-dfae-4fcb-81e7-afd89a85399f
4.96238	-0.676655	03cf3975-a414-4b81-83b8-94f1428fea71
-7.64162	-1.69877	03eb83aa-d025-438a-b346-e741056c47b6
3.6585	2.8091	04055c37-ca49-48d4-8580-a0ef93ae5a4a
-4.72944	0.165822	041476d0-eea5-42e6-813b-cccaf830b9b6
6.78928	-1.65756	04c80b0c-b97e-4c4b-b3c9-bcfbc55e769a
-1.48105	-1.16634	04cac61a-8c09-4ab0-9907-d2dcca2ef47c
-5.49447	-0.0292087	04eed2fd-8404-4247-9958-746f33c0b633
5.33177	-0.879588	05483ff5-c82a-462c-a2a5-b62eba52f8cc
-3.55227	-1.35334	05625a98-a4d5-467b-8e68-20348ce5cc87
13.8971	3.20598	05c66f3b-a109-4a06-80cc-ae9985b54696
-1.60893	-1.70655	05e30ce8-b6da-43d4-b6c8-5af5ecf255c8
8.66447	0.345841	065b222c-7529-4c9d-acab-6010fd90cd16
8.33919	-1.36322	06632e85-48ec-47c8-9593-27ab5acd0fa6
2.20411	-0.686767	0665b56b-8368-4df0-84e5-9733ab24dac3
-1.00566	-0.378802	067c28e8-c3a1-4248-b75e-1d67157f3685
-5.0332	2.12344	0689518c-9940-49fc-9968-52792ea69791
-2.75398	0.888419	06b90fa6-b50e-4d14-9808-9790b59b4937
0.158703	0.7923	06bbc36f-1755-4645-97cc-3ce88f7be1a3
-5.56265	-0.126572	06d22564-d1f8-4eb2-a5fa-ab4fe2a2bacf
-7.198	-1.47143	07395cef-2303-4649-830f-1ebb51aa036e
-7.11591	0.0673056	076008ff-39fa-4b69-bfd3-8e006a82ad03
-0.872878	1.09189	07b62d73-ca90-4b00-afcb-fe90399b95fe
-4.88525	1.20551	07b6b631-8d2d-43aa-9aba-bcd39e35aa4c
-4.34372	0.439391	07c9c685-7329-4d78-8e94-17dfa256fe0e
-4.47349	2.13109	081f6d90-f2cf-4a4e-8f4f-febab1b0d5e4
7.28708	-2.2747	088ce089-8556-4d97-ad9a-f1e76ecf9746
-7.49251	-0.228659	088dda35-198f-44ba-8818-cab1ea123a81
3.23888	-1.48855	0908f073-2203-4a0d-b654-767101e66c31
-1.33382	2.20093	0945b514-fefd-4e80-991e-d477f6b64c89
-5.77263	2.58802	09670b4e-9680-44c6-a4e2-1557c4973acb
0.465894	1.45404	099cc6c5-228c-4ca7-b4d2-c68d7c054071
-4.51933	-0.184392	099f03de-0871-4356-bd08-e671b5adae30
-1.97771	1.4649	09de4806-5b57-4d70-9e6c-4ed08a4dff50
4.66277	-1.01543	09e313a8-456c-4c28-a9ef-e3b7f08a45d2
-3.43129	-0.217369	09f5337a-452a-4a2c-9b9c-a24139268bb6
3.85753	0.739219	0a0e162b-208b-4ad0-9f04-bde0e11c2080
1.00513	-0.327916	0a136d58-8c58-4f14-80f4-f23c1141dcf0
-0.477247	-0.0581168	0a1db285-c852-4fbf-92a2-c7a0f8bb70c5
-4.07425	-1.80038	0a32bcdd-93aa-4ed8-a030-82d78997dff8
-0.192681	-0.716211	0ad11ac0-c6df-4e21-a4d4-a33b66856c5b
-5.2368	0.317428	0ad8305a-b466-485a-ab11-8a2897186b02
-2.16974	-1.01491	0ae31e59-52a2-4c5d-8604-c2921a1c715c
-2.88026	-0.375905	0afd34ed-5f30-416d-9c25-e44aa92d5051
-5.70594	8.39959	0b0922e1-079d-42fa-8b93-b2913a39179f
-5.92802	-1.32395	0b228acc-d475-432f-9b84-0cb09c429d95
6.80775	-1.58894	0b248def-f777-4fcc-b5c1-6785c3ad7f7d
-5.57882	0.453624	0b2a52b1-55a4-4cab-ae9a-3af7dedeccfc
3.80301	-2.37148	0b519d4e-8da7-49f7-8c71-36e0629eab57
-4.75907	0.840298	0b7776dc-5158-4b0c-b58a-9a51cfb5fc0c
-6.50199	1.17128	0b929a4f-1283-4790-9057-41fb2b86258e
16.7721	-0.562848	0bc5faeb-930c-4164-ac98-903350747b84
-5.59628	0.872729	0bd7480e-8b84-4e8f-8331-306a60d9f543
-4.89945	2.34977	0c05f3a4-e6cb-4f84-8e6e-5f0abb18740a
-1.32943	-1.48389	0c56e895-30b4-48a7-a898-741ccb874d2f
-5.1533	-0.534185	0c5a6e60-3c9d-4cfb-9de3-464a6e29fea9
10.7536	-0.615113	0c630c5f-c56d-482b-ada9-0d8da8e3da1d
-7.79069	-1.08297	0c82204c-76f1-46ad-bc9b-43f024a84866
2.58279	-0.880623	0ca10692-842c-4add-b383-dcabe572cc6e
-4.3061	-0.356242	0ce01309-8c12-46b2-8db3-34d7eb35eab0
-6.88657	-0.224466	0d176eb5-91b8-48ea-897d-0eb80b6bbbbe
-8.17515	-0.912855	0d282f43-1042-4bd4-8c02-898bf37134c1
0.581903	-0.87271	0d686859-81f4-4573-964e-d69f3bf086d2
4.19009	-0.822564	0d73bbf2-7d44-45da-8ff2-177c217beea7
-1.06669	-2.25888	0dcf637a-abc7-4248-84d0-9f7f48ceea84
-2.10689	8.22666	0e154b35-3b6e-43dc-abfc-a9b148104d99
0.850062	-0.595694	0e2f0730-605c-4859-9472-043a7e2537ae
-5.71665	-0.109041	0e512337-4b7c-44fd-b7bc-810fb097da2b
3.13752	-1.70717	0eb31c09-0107-4e81-8e88-dd4ee0416302
-0.263658	-1.255	0ebe0181-542d-4e1e-966a-eed007016276
6.3392	1.60447	0ecc8cb4-1342-46d1-ae54-f5bcf90cd40a
3.82051	-1.19057	0ed484d7-008d-41c9-8d78-aa981738bea4
2.87117	-0.47304	0ed6d2dc-c669-466f-aa24-f1690f5a75c7
7.00762	-0.897327	0ee6e8c4-0e64-4a82-a241-c3bd6bc23b2f
3.03772	1.20086	0f536cfd-bd50-4aad-a74e-59f640ba977d
13.1913	5.42414	0f635e12-2bbd-4863-be32-e87d207721f2
3.89434	-0.89765	0f90a504-217d-4312-84d6-caa082b3fbb3
5.332	-0.0344663	0f9a0593-788d-4b19-8936-34e930af6fd8
10.6219	-0.277003	0fa9eb01-b212-4950-8f04-7899c6c87307
-7.71824	1.24036	0fdd3bef-abd0-4516-af01-971e0b474600
6.04208	0.974174	0ff6d691-72ea-49b8-810b-e023f026180a
1.0252	-1.00813	1005f6a3-55ec-4203-a967-cb00fb51abcc
3.68724	-1.07032	101e6565-ed13-468c-bbf3-9268d1743bac
3.48735	-1.10927	10397b7c-7b42-4ed9-8e21-8e0f536ad4ff
-3.94827	-1.7857	104ea49d-ebf6-4a14-87c0-1481611257d5
16.5978	-0.737703	105548c0-7cdf-46ca-ab56-c484408b09dd
1.93911	8.07847	1067cff9-4fff-4808-b4c2-60adc37f38a1
12.2326	-1.84861	10a304dc-655c-40c6-b40f-0dc2253f7fc8
16.6535	-2.13176	10a8dca4-19f0-456d-90c7-0e7fbfecbf36
-5.06007	-2.13506	10e13008-b37e-4d8c-b13f-c0a9839f8987
-2.56962	-0.57044	10f5a4c2-250c-4ffb-8ab7-3c9d5e376114
8.60284	16.951	10fdb028-f4fb-4228-ad42-5f8b2d46451e
-3.03504	-1.64262	10fdd28b-a911-4090-8003-a5fb161a05f6
-6.45736	2.69361	111888ba-c25c-4bed-8e7e-106e601ffc5f
-3.32946	-1.01354	11478ddd-4e52-4091-a644-08006f76af71
0.951164	2.40919	114abc03-a830-438a-8d94-ed2381d140f7
-3.10317	1.5516	11746ad9-a790-4ec9-a1bd-44b4069e6d44
1.84212	2.07932	117b1cf5-6626-42cb-a520-24016b6879be
0.537691	-0.162965	11af3be6-51c3-4dd4-9548-56437e88b573
-4.85629	0.510381	11bda730-fea8-4013-bdac-6ccaf456e994
2.90819	2.12717	11d4da47-570b-4553-8aec-b32cf9d0c47c
-1.8623	-0.106438	12055ff7-9a95-4b15-99a8-ac78301221ad
-0.0397559	2.98933	1222e4fe-31a1-4668-8a3c-d3a8350907c9
-6.68555	-0.160605	12338212-f78f-4685-a099-96036e1a1ad8
0.597697	-0.825952	1240baac-139f-4b04-bb54-4919fb90854e
2.02378	1.04297	12432f8d-66fc-4d8e-962c-7e5c5a06f3bf
-3.28141	-2.22821	1288f2bd-76c2-414c-80f3-d33ae789f727
2.87034	1.20596	12911673-d2e9-4cfd-943f-9a68b42c74b5
-5.81747	-2.09944	12ce8939-cc71-4d7b-bebe-4f2222736daf
4.38309	-0.905192	12ee18fc-cebf-4136-a3ff-a4c38e0af616
-4.2829	-1.76013	1332bc99-9f33-4b2a-a87a-0c0ad57e5d7b
2.34851	-1.17372	136933f8-4af1-4288-997c-4a7cb2d6626d
7.39025	-1.12175	13dcbf4c-7c6b-4869-9b6d-8ec80326966f
0.59724	0.266637	13de9df4-1c9a-483c-84fe-7e6dc2ae3e71
-5.36215	1.54717	13e3cec0-789d-430a-945c-5c3d3a99b3fb
-0.811067	-1.83542	13e58714-1eda-432b-a890-7d9166d69056
7.59952	-2.14838	14185c3a-778e-4969-9f74-8c0e8f1fccb2
-0.216735	-1.24369	143ec528-1e96-4325-9e16-918856d0c606
2.27161	-0.824381	14472322-4aa2-420e-82d6-1c9c7f6748e7
-0.601054	0.0546171	144d1eff-894e-47a2-b471-a82cc9de3d7c
-7.9952	-0.127893	145af2d0-7b42-4e5a-9583-bac9948cd71a
1.23093	-0.897914	147850b8-8e04-4977-b449-0c70df43683b
2.71071	0.627913	1499178e-7428-4d10-95a4-10831df689db
1.8285	-1.23377	14eeaaf8-5ea4-4bb2-a7ad-b3f62034fbcd
-3.32889	-1.35279	1524f670-4d76-4f1d-a37b-d6583eb58eb0
1.05577	-0.514901	15272b7f-d7f9-424e-92a3-956bd44912af
-5.7847	-1.99259	152af2b1-be71-4920-ba2a-b84598d70f97
-4.9704	0.487558	153bc939-8d4a-4f9c-a228-c8b905c0b457
5.0514	-0.759369	1581c78c-ce0e-4778-903f-75ebb88d03e3
3.39026	0.937125	15a98328-1bf2-40fd-ae41-166dc971d468
-5.67786	3.19496	15aa2d69-db72-4451-897f-9553d7e6d94f
6.951	1.0563	15ee6d2d-f5d4-4f81-b2d3-4d8e2ad36909
6.52561	-1.53589	16143793-15c4-4276-ab40-d128844d983a
-5.23782	-0.595725	164a9de3-2273-441f-b6f1-25f9746baaf5
-4.60267	2.83821	164f9715-348e-4659-b97d-9006b3ec4eb4
-2.24007	0.149044	1678dcdf-8c66-4296-a3e1-21a3c01dc87e
-8.26786	0.124252	167b04de-2cb5-4d5a-8f67-b9ea9edad198
-1.88155	0.164388	167d0d95-ddaf-409e-90ee-af948b584258
-6.39617	-1.0879	16a05dfe-481b-4355-862f-55e15c5905bc
-5.24022	2.77687	16a93064-5c7a-4da5-b6d6-7e107e30f174
8.58045	0.472707	16dd74f5-6830-47cd-9a21-077a8b9e60ee
1.91615	-0.250279	16fdeea3-3f1e-493c-853a-10b304fa98cf
-1.69174	0.11392	1711e2b9-df02-44f1-8f7b-84cece8f6bc2
-6.42924	-0.572889	17326169-89ac-44b3-be22-f623dc1811d6
15.259	-0.964809	1738e1d9-1a08-459a-aa12-b2155a85c1b3
-6.60695	0.944775	1789bada-9a50-41c9-a28b-a642348f3d6e
-2.78148	-0.654885	17af42ae-f41d-45c0-959f-3cc79d2ba702
3.17816	-0.31514	17c452df-0d82-454f-af74-e336f4e72d8c
-0.311794	-0.402822	17f1bd13-c057-4989-bda5-f9c88b356237
-4.3294	1.03152	181c70b1-9a62-4dd5-82aa-fcd6220a3bc0
-1.66176	-2.33814	181ef46b-28a0-4619-a7bc-cacac4c87c30
-6.33487	1.86225	18249082-0809-4808-88e2-c5e4518f4902
7.27343	0.732377	18323b26-50fe-4469-9d9c-fce2e616d376
5.95282	-0.613991	186274f8-43ec-4efa-a081-4a0e60dccfb7
5.67692	-2.03328	1883d3f6-3c79-436f-878b-2384ba101be6
4.15714	-0.909874	18b349a7-7629-4101-989b-316853840a7e
-5.64243	-1.91811	18ea4571-ae89-4b13-a0fa-bad14bfcaf3b
-4.27031	0.661974	190f8a80-1a02-4302-8a1f-e47cfafbdf77
3.0514	-1.26278	1945a1f8-1712-4f9d-bfa7-77277c0fefc5
1.9421	1.31052	199e64b3-def3-4a70-b680-eb9f06a86e5e
1.04876	-2.36859	19bdd163-9bbf-4adf-b4bc-bfa12fe1c211
3.6503	-0.00569585	19c70226-4415-4b6c-ae5e-69b5f95ba142
-5.19175	-1.53146	19cf7225-0145-4dd1-973b-64ba43b7866e
1.92693	-0.257387	19d3bd6c-f096-4ffd-9100-7dfc7611ed25
0.928136	1.87134	19f4aba0-c44f-4375-abda-d296566f00f0
-5.81603	-2.21764	1a15a211-9ffd-4030-a655-df6edd9cb280
-1.32892	-1.20117	1a209b97-9515-4280-95f8-050f7eb1ff74
-7.32984	0.326111	1a369be1-c3b8-46d9-8e4d-2cbf9b1ebabb
-3.12674	-0.504505	1a3811fa-7c8b-4dc6-8e08-ae26dc753f45
-3.88551	-0.450136	1a3a6bb5-42ed-44a7-a96b-6f1ff98133fa
9.21183	-1.6951	1a41cef7-6237-4909-93b1-95e58ff07ce8
0.128365	-2.07067	1a73b3b4-f76d-477b-8717-1aaa5f75e604
-0.88427	-2.53906	1ac80dba-2bc2-42ec-957d-8dc70f017a6f
0.726046	8.86798	1acb7f97-1934-4119-a254-280ed7b59085
-2.44554	3.49513	1adbee44-fa5b-4754-87ff-497bf879a4fc
-2.64214	2.41148	1b62eb52-cf29-41f4-bae2-3c2a700fe376
7.27698	-1.34918	1b929260-b9d8-4015-9457-ed69016d4a64
-3.87693	1.18115	1ba9d1de-b76b-4648-a323-f23a1c7e2df9
1.05529	1.63295	1bbdebe6-f22a-461e-b386-a8271ad2ee00
-0.474313	-0.452213	1bea1fa0-189e-4225-b554-7fe0a1b1b74d
0.304369	-1.24112	1c219892-3131-48d0-b34c-5cd36a6bcf37
-7.31289	0.874944	1c4694fe-ec8b-4fa7-93c8-a2be060fc6f9
-6.30051	4.40909	1c6fd8f4-60f7-4dfc-bf7e-26c1f18efb94
-4.18365	-0.0608842	1ccee3ff-77cb-4dd9-919a-48f6164b15c6
-5.30303	1.03284	1cd291a9-288d-43a5-9d95-2d2426bb0a7f
8.42921	-2.10256	1cd4ab1e-9374-4a94-aed1-81ad01600c06
5.04017	1.13535	1cf58325-2f84-45d2-b0b8-e09a8c614a2c
5.10296	-0.277571	1d0b9e15-37f8-437f-b1f8-ee1210f820ac
-6.83606	-2.15835	1d0c1f59-863d-4624-a0d6-e17f3a0b4b11
6.64736	-1.9769	1d1ad743-fb5b-4d0e-add5-a454ecb474bc
13.3969	-2.11009	1d519045-bc66-42c9-af82-fad2eb802331
-3.58232	1.07092	1d608d03-8fe5-4f2b-859b-7593959b42d4
-2.85192	-0.74803	1d7a3c18-c567-44f9-91ce-aa4841e49169
3.87071	0.53017	1dc65008-3a8d-4c2c-a579-0bee833ce58d
0.528428	3.03177	1de52eed-44e5-4559-b060-f3ebef3b20b4
4.70445	-0.543857	1dfb873d-5b93-4c78-a3e1-a934b27fb514
-4.72835	2.59645	1e371648-a3e1-420d-8b89-bd38d56e3178
2.01203	3.53723	1e5c2995-a637-4b10-9c22-42205683a0a1
11.8503	-2.51162	1e6cb974-5632-417c-9fc4-35b701c17cd3
-3.72762	1.23045	1e9f6e89-61ab-4bda-a6db-5bbae0698bd1
-5.00997	-1.8692	1ea7a9a9-451e-4a2c-b2ad-48b2a8f01b80
2.70829	-0.21945	1eadc85e-678e-4601-bd5f-ccd979bcf360
-6.9589	-0.114176	1f0b950f-033e-4819-a4ef-843e7f090208
-6.6546	-0.715435	1fa15b69-266f-43a9-8b2e-505e473565b8
10.4347	-1.23803	1fb1da65-d9fc-44ae-aa7a-ceabf2b0ef0d
-6.99685	1.20625e-05	1fcab15f-f4f7-483d-8f94-9892d1d9e4de
5.93126	-1.23601	1fe02783-c8a3-4954-af70-0798d8bd9031
-2.31145	0.870012	1fedcdf7-9c8b-4407-b94d-cad816c96b35
0.857658	-0.506579	2030fa12-c9ab-4bcf-8bb7-fa16b3b3e6d8
13.4268	-1.75372	2057cbe9-632f-420f-966a-0b3e359b9cda
2.28814	0.00234274	20813e01-76d7-4d9e-ba87-74c4114c5de1
0.453692	1.66033	20a0cb91-d4cd-4af3-937c-59521a9982ce
-1.50848	-0.681501	20bc0e2d-6dff-4eb1-858a-a1f25a95c1d3
5.38819	-1.05676	20be5ca3-79d2-4117-9c4e-3fcba1272bc7
-1.1233	-0.634865	2143276c-9c2b-4b60-8b49-c0924036a341
-8.28145	-1.1605	2147a67f-87be-47b1-8171-69c2905fd95e
-2.91232	2.77277	214d67c8-1746-47cb-a416-148fecc924e2
-6.07447	-1.52614	21626d87-973b-464c-8064-c28af871e530
0.194045	-1.48076	217b0886-091b-4f7d-9d87-57d7cfe4b203
-3.40083	3.24168	218b5d7b-758a-4058-be10-13cda243e5ec
-0.924559	-1.84005	219dd50e-eda3-4f08-962d-4d8d15d72384
3.65401	-1.31339	21b45456-f240-4a11-aa40-79f9dd617e4a
0.454956	-2.39496	21ec7f84-9944-4e59-bf6b-a167fcbf0fcf
7.72324	0.560776	2222a2de-ab8a-4f8d-a607-67dbc3f1bd1e
0.64828	-0.199577	22540f03-32bd-4408-a68c-4681ef05e0fc
-1.0968	-1.0608	227d6313-1377-495a-a5da-78d0804f449f
-1.55213	1.95676	2291af4c-83e1-460e-b68b-330932310d68
8.84006	-2.35163	22a8ed5b-7358-415c-b7fc-2c046371021d
-5.80071	-1.52317	22de337f-c3d7-4d70-9449-6511d4ff2276
0.154625	0.856082	22ea7e9f-ead1-419d-a8bb-7f5e96276dd1
-2.44951	-0.623765	22fb5c05-261c-4bac-ab04-75a7d972fb29
-0.408984	2.00136	23134cd3-8d2d-4276-84b4-17e208cbad8b
-4.43862	0.263505	2322edaf-4f6f-4989-af74-43f55be06cc2
4.89666	-1.80868	23269174-a3ca-4b9d-891e-cebe8896bcc1
-4.42556	-0.62787	233920a8-57bf-4293-8d36-566d4a8f8083
6.14546	-1.42224	2380220d-396b-4bb2-b096-7a4df4cb49ed
-5.50614	-2.21949	23bd74e7-7a35-47bb-a277-03f7990a8f8e
1.62204	-2.27081	23be0319-d38f-4516-b31f-99c23a7c0d96
13.1342	0.560966	23ce8586-9144-49aa-95d9-1b3076b17633
2.26932	2.5729	23e434e5-c0d7-47c3-81e1-8e7b22919e50
-1.90665	-1.27922	23e6ef7a-4f62-4292-90de-d5eed3f7b3a4
0.121392	-2.46726	23edfaa6-896c-43c1-8758-5b1a2e9dd3cc
4.28769	-0.738925	23f6561b-ca50-4924-8893-9e1b0e356b7d
-0.73766	1.66573	24100c1e-aaf6-40b1-9a4a-d435dc91addd
-3.23768	-1.88646	242b2c1e-51a3-4b1b-bb94-6163eaf1ead9
-7.02481	-2.26606	245648a7-96c5-427b-ad2b-ae55106953c1
6.66658	-1.53861	2479ddab-cefd-420e-9043-576c60d21e85
-1.46322	-1.83505	248f4c0a-f1e3-4961-969c-5b445f8af110
-1.12403	-1.80623	24b07063-548d-4ae1-acf7-08f29bf25213
-5.60517	-1.33398	24ba0b42-22a2-44f4-b4c3-d51302c58ede
-5.84496	1.72699	24c55703-b036-419b-a671-48e0a713a8cf
-8.50874	0.530363	24cb4209-0778-4764-b418-5cbae3d1c131
3.3758	-1.49214	24dd41f1-d6f6-4558-9dc2-7bfe9a57c76e
0.594633	1.31984	24f8268f-6b4b-45ba-aa6d-592d02a6324c
1.45544	12.0293	250339c8-50c8-4941-ba8a-943551043c7a
-2.83209	-2.37063	256a8180-8204-458c-b85f-a2ff7fe2b70f
-2.30996	-1.49366	25a6976a-c7a2-41f7-8e5f-b8343efe9646
1.36051	-2.09864	25aeb809-258d-4111-ae97-6bb2e37c194b
8.84643	-0.916358	25aff79d-896b-4de3-ba3e-ccb1a9241254
-4.85434	-1.29734	25bac804-58cf-4648-b0ed-df3286563159
1.89453	-0.462709	25ef5bfe-ca1a-49be-b8d7-7b0bd1629f66
8.89058	-1.75015	25f9597e-b0fa-46b0-8e04-877e0b20d9fe
-3.79866	-1.38058	260682ef-106b-406f-aefc-cede55c93231
-3.01079	-0.780721	2636cd05-c756-4e42-97e3-55d03fd2cf29
3.20109	-2.46108	264c6bc4-b8da-4efa-9fee-ca5614bf5230
4.30356	-1.1103	265bc756-8d6a-4577-a3b8-3b06f4779027
-7.80285	0.179529	267d781c-0299-436a-a8dc-f2430b231407
-1.69444	3.27956	2699e3ec-9319-4585-8b3f-3c3f4a69513d
1.10826	1.95439	26cb2011-2ba3-436c-8e79-b697803cc85f
-6.40727	-1.44393	26d6dd4c-5cc0-485d-81d9-80b194937894
1.65893	0.0241169	26e3df29-708b-4068-9eeb-cee16d97e982
-3.29315	-2.3767	26ec4bf2-7c2e-44dd-aa71-4aa0e07d3bd1
0.726809	-1.39564	26f77acd-0e30-43a5-bfa7-ab34a5dd5123
12.8589	2.0666	2730b69e-b462-40eb-955f-1ea83ad435ab
-5.97724	-0.68618	273d8613-21c8-4495-9e30-b2fa17e5b508
-5.39525	-0.498238	27471797-d051-486d-87b7-bdcd5df068da
-3.53016	1.80076	2756aca1-130d-42db-8d1a-f979d2cf2203
-5.62727	2.74153	27866700-2c3b-4e21-8300-fffbbe34cc55
-4.60106	-0.453891	27a87165-cd5f-4d04-bde7-12d1feaba397
4.20434	-1.00657	27e8fe1c-d267-4caa-9234-f67a9f55988e
1.27331	-1.82443	27f2d409-8c5b-4a28-b9ef-ffc76e09ccd3
-1.35415	-1.99771	27f2e677-6e08-4a23-9b81-6546c39c6b0a
13.5073	1.66371	2828f53d-9838-48a4-9af7-75d8a07b6537
0.0938259	2.2779	283cc1df-a0a9-42ec-9724-6dcbd65b0d9d
4.36551	-0.350341	285a7c6f-3df5-418d-84f1-e91ca3ba7e3d
-8.53281	-1.58158	28994e0b-c659-4133-b980-4d0a04733504
5.16399	-0.466222	28bd6db3-e6af-4433-9f31-f6467c5380ea
3.06019	-1.27499	28c18852-d3b4-4e8a-8d02-88c38d1d95c3
5.10029	0.230895	28e784dd-7d4d-4777-ad66-422c2b535d93
9.90593	-1.58273	28efc8c3-4e66-4ab7-8719-ca3e3840e485
-1.4574	-0.372591	28f0810c-744b-4715-84be-c1982eda8b0d
-1.05273	-1.2422	2900fcc9-96c0-452f-ba89-0452c063a9b4
5.01928	-0.776767	2927c7a3-7da7-4a68-803d-f3ca4635957c
3.06134	-1.78533	29369c7b-985a-4e32-89bb-76c00d8aecbc
-5.2663	-0.470558	29401ca9-03ec-477a-a68f-31e214d2dfc5
0.526198	-1.21165	2967475f-460f-47f6-8269-0c3a6eebadf9
2.75618	1.79028	2971b618-9dc0-47df-a896-e4f11452ebbf
-0.189547	-1.49517	299aeb11-6a77-45e9-8ba8-474bcd98e1ca
13.3333	2.90761	29b4aecf-25dc-4cb4-a915-999498c61f41
-3.95204	0.470476	29b6b869-0a36-47bd-98c5-c1aef67fed85
-8.73855	-0.693992	29c12c5e-e834-4bb8-9766-715b4f9da2e3
0.00962767	-2.55629	29fce868-5a34-485e-95f5-3991f584bbe2
-0.330266	-2.80813	2a24b5a2-933d-4ed2-8722-b11b98fe2da9
2.21044	-1.75365	2a3ab8fb-26c0-466d-8061-05f122b03da5
4.46379	1.87768	2a52df54-a64d-414b-82db-baf33fbbf70f
3.78053	0.994286	2a6f377f-833d-45d6-8ee7-3d130972c63c
-4.71508	-0.384433	2a9403db-7f4a-4497-9d85-f0a98d6f7be1
-5.93318	2.78119	2aba046a-a00d-4ae4-b06a-0b811098f7f1
0.345311	2.04996	2ac1c373-b566-4999-89d4-f19ba35391f0
-4.06528	-1.44293	2ac5147b-8ff1-47d5-9d21-54ba35d6321f
0.541668	-2.23501	2ad0011b-57b0-49bf-940b-5e84013276a9
-2.75714	-0.600692	2add327e-8752-47b9-9e14-95fb0999d764
-3.49645	0.895088	2ade2195-2072-4579-b1d4-a14a007fb4de
10.3795	-2.12169	2b45e971-a344-479f-ba62-a4738d277dc3
-4.75455	-1.64058	2b671888-5a17-49c5-a373-d7e9358130e2
3.9848	-0.291218	2b78b16a-9b59-43f1-9d75-abb56f23f3e8
2.89338	-1.86267	2b867088-7a37-4362-85db-bde86ad3c8c5
6.69433	-1.12089	2ba6a69e-c336-40e4-b577-87298a6d7d35
-2.55238	-1.03309	2bc87b60-711a-4028-86b8-23e3286608f6
-0.29682	0.130935	2c109ca9-cd63-4bb7-a3fa-f6357f5ff254
1.1061	0.0110215	2c14b4e3-dfda-47a8-9f1c-ec6eac012578
7.21758	-0.32021	2c1aaab4-2dd8-48cc-bb8d-b6db7f32bb86
7.671	-1.03922	2c2a0f8f-5a71-4ad6-8271-69a2062574e5
-7.89249	-2.01628	2c637831-c434-4a30-b0d5-773809b680d8
1.69687	2.91546	2c9b4d6c-f51e-401b-b7a3-d0f7a453729c
6.63168	-0.549731	2cced0ba-1066-4af7-be98-f07a046b4db6
0.874958	3.09547	2ceefa36-a9c2-47f4-9dd3-3068c50582fd
7.61766	2.81229	2cf9ed2b-b8a9-4020-9007-c0f548b32402
-7.59403	0.867322	2d03db5c-edaa-4947-bc1c-f3a7acc4c367
-6.59471	0.400513	2d433489-dfb5-4456-a2ac-95fe0ba08503
2.93199	6.03643	2d514630-32a4-49c5-bf88-41aaa5c6ca42
-4.63528	-0.963301	2d69ce7f-3612-481e-ac46-4631c270449b
-6.9259	-1.42742	2d8e0740-9f2d-43ec-8867-267ad0a714d7
-1.6844	-2.24504	2dbdb4b9-c6c5-45f8-92b3-257476ef5f7e
10.8994	-2.31401	2dd359ce-7057-46b6-bdf1-26395cf329ee
4.152	-0.479725	2df0c4a7-3a79-4873-8bd7-f96afb4eb5f5
-1.63583	-0.594328	2e45d0d9-5f6c-44d1-a8f9-17fcdd071b5c
-3.7669	1.99417	2e73de07-89db-4a99-a75a-2740d667c389
0.289387	1.05106	2ea1621b-c227-4b2f-a70a-b06e6e0cac24
7.22108	-0.851385	2ea5119c-94ec-419e-b472-934155cea678
6.39729	-1.17141	2ec2c0ad-8e8c-47e6-a574-cc0e38000683
-6.08939	-0.871981	2eceb556-0c94-44d9-b241-d05d39f196fa
2.35048	0.647602	2f02b575-e58e-487a-aa35-e8cf73d8898b
-7.31401	-0.941044	2f5cfc86-df8c-4537-950c-ff3c114549b9
2.81362	2.01133	2f78e94e-32aa-4144-a828-ffcd7e9e24dc
0.517891	1.21538	2fd3d1e9-bd41-48e7-93aa-3c876c17d12a
-0.424159	-0.619459	302ce558-d37e-4f13-849e-d702a22ae253
-6.88695	0.100384	302e88bd-5675-4b3c-a8ce-dc4e8b8c958c
2.48219	0.556315	3048a091-fad0-4133-a0d1-a7895a5fd207
-4.49172	-0.247931	3051e21a-688e-4ac7-bd6e-c25857f7f89c
10.9469	-1.50864	30668a73-a830-4f62-babf-4f496ba39d37
-6.8552	1.17439	30aea993-6673-4240-a495-86e23bd27247
-5.63585	-0.453867	30bf247a-bfda-4b9a-9d69-53985afc0aaa
-4.41186	1.2456	30d1bb69-53bc-49ce-8ef7-569ea6afd46a
-8.27725	-1.09567	30d35ebe-29a4-4a41-8a51-02eacd1c5294
2.83177	-0.83815	30f5f8c1-9929-472c-b4c4-01b002c70ff3
0.800142	-2.10002	30f9929b-8267-4789-871f-03bc1ce4e99e
4.46877	-1.34908	310a275b-3ffc-4e3d-942f-dc953dee3741
0.013713	2.47784	310d64ed-4566-443a-a9b2-002479b34f0c
3.9259	-0.720225	313abbd1-260c-4b78-921c-6ccf141286ed
-3.14778	0.790983	3190251c-df4d-44ce-8713-6f12272397e5
4.5967	-1.04739	31ba65d3-e0b9-4540-af95-f7ae6a60c969
0.11973	-0.280754	31c32868-e265-490d-a972-70466cf98486
-7.76252	-0.882038	31e09776-8bd9-424f-ad51-e2806a1faebc
-3.5674	-1.55919	31e229d3-2f0a-4107-8898-ff2b584eab29
3.95683	-1.33329	31f49d4f-7042-48e2-a185-e22d083cfca0
-4.54683	-1.21646	321874fe-2688-4dc8-9808-60545f5633f1
-1.95693	1.88153	32291375-fd01-4f73-85f0-f384324f4150
-0.79808	-0.281256	323e5b53-b584-464f-a11f-1a920ab1c4cf
10.3541	-1.26956	327bb784-a71f-46da-a39e-d0fc3772262d
-8.12481	-1.65204	32834cad-197f-42f0-9765-ff7b29f89e39
-0.0212918	0.672806	329b1dcb-178d-426b-9770-1b6d93f247b3
-2.65653	-1.69843	32ba2b32-3a00-4e34-ab70-b95b52f55ea5
-3.30578	11.9362	32c7c91d-028b-4050-84f0-c4ecaf12baee
-7.66574	0.0585128	32d0fb09-12f0-4909-9dd5-cde34f47efb2
-7.66983	-1.02225	32f87d51-b22c-4411-96a3-70e5918d6c14
0.44447	5.74985	33252fbc-32da-401d-a161-3f4a8dcb5703
-2.9137	3.07255	33a81e81-255e-4331-b611-2483cb2a9a9e
1.9636	8.75894	34a81ba3-d264-45f0-8060-bfe556c483dc
-6.20793	-1.55303	34d2525f-d68a-429e-99fd-a0af37117d7a
-4.20867	-1.37215	34f73313-bd17-42e9-8a80-e305706169f3
4.41197	-1.2657	350a3387-17fd-4341-bc70-33352a30050b
7.85665	3.19547	3526a9d0-f90c-4e90-97b1-b635e7a6935c
-3.63967	-1.11524	35b7f8ce-11b4-4d83-8a4d-55e18962285f
-4.62646	-0.0931838	35d1188c-fe83-4089-a1b1-9bbadfd3d996
8.13618	-0.433032	35d1c2a9-bc58-4bfc-9ce5-9f7b06aa8b74
4.89684	-2.09285	360030bf-e06a-49a6-a9ac-5dba2d5d5461
6.40079	6.11187	36111e57-ab13-4763-a7cd-313d48909e49
6.5639	11.0711	361ba801-e9ea-4a37-93b8-19733295dee5
-6.4037	1.92456	361ca840-c3d8-4b4d-9d16-ecf2596b6635
-5.49847	-0.176059	368ce6cb-c95d-406b-b912-a0fe4ea62b03
-8.83186	-1.24431	36e19271-b33a-47ea-a421-511005ea1b75
-2.86779	-0.0449586	36f2af82-9744-4ee3-8eaa-8bd08436b7e2
6.40598	3.23948	374cee00-8a93-4861-822a-97e648736b90
1.56293	-0.89094	374e0f37-8cd0-4ab4-a21a-69dea52ee0f1
3.86481	-0.0705569	374e4a0d-7e0c-4356-abca-7450db366946
-6.79076	-0.319848	3759365f-0c27-44a9-ae5d-5f6f7d92f47f
-3.27234	0.737751	378e8c32-b797-4062-a2f5-11ff9b1d99f3
-1.13117	0.327308	37ac1522-73f1-491c-b0bd-cfeb933a0a17
-2.49819	0.556792	37ca8609-ef7d-4b38-a56a-e0fc413f4fac
10.2613	0.296116	37f79596-2503-49c5-9701-06d5d437542d
1.45544	-0.743717	37f8b646-586f-4bda-a2f9-b6ee5bd88317
-3.96943	1.64472	37ff9462-be8c-4dfe-828e-a2b96234a1d9
17.9858	-1.51857	383f22e7-d24b-42ea-8901-b05a340ae609
-3.62909	-2.43772	3854d01f-6967-4fd8-82c3-c32114c3f9af
0.0634405	-1.60004	38576775-4b0b-4718-8ddb-9ace0ecbd4ca
0.658764	-0.136783	387806a9-b0ff-4636-856d-76fbcede916f
-4.793	1.15647	3890e256-62e2-4b3c-a005-e262838a3b40
-3.33189	0.0526121	38a4e275-1628-4cf7-9028-b24c2b787708
-1.10546	-0.911587	38bd6324-7768-44de-b44d-680aa4039cab
-2.52969	-0.0236205	39433d37-1925-4238-b450-716b2daed3fd
-0.685911	-0.350993	394d4384-8803-4cd7-b60e-d9cf5cb8173a
0.66304	-0.58379	3961d2f3-db89-4cc7-8d26-ba0d0b24d9ff
-0.528547	1.05364	396c5803-7ad4-4eae-9ea8-a742061d2948
-0.647304	-2.55632	397fc0d7-22e0-4d78-8882-274b3d7cebe9
7.4612	0.127225	398b6619-2e67-40c3-9797-18ae2410d89a
-4.59894	-1.67872	39a8c043-769a-498e-a911-5005c4d19b9c
-5.65081	-1.06002	39fc16c9-3af9-41de-a4c3-06ebc677ab9c
1.09444	1.30068	3a194ba2-7b97-4c65-b46c-23019508017b
0.173948	-1.14886	3a29cb7e-fbd9-4f5a-af38-e06f07f03513
-3.08267	0.0823988	3a4f7cc5-79e3-427d-b0af-c4af887ad065
-7.40273	0.806525	3a8a2a09-5bcb-454c-9b53-6385358a75f2
0.952813	-1.09843	3ae845a1-33a7-4cb0-acf1-e93859117c48
-2.65194	-0.295737	3aeca1e6-18a1-472a-be5d-414572ab0875
0.44929	-1.97391	3afa5bbc-78b6-48d8-924f-7340ab5c831f
-4.14607	2.61439	3b00cc83-2173-4890-ad28-3ca17daa641f
-5.39042	-2.51435	3b13ef05-335c-460a-af10-45d90be1fa72
-6.21156	-1.70449	3b1b482c-094d-43b9-ac45-1e82631a002a
2.85155	-0.501527	3b2bf7ac-1396-454b-89bc-6346d1116e92
9.61952	-0.832974	3b75a431-d85a-4aa8-ba21-df3876c9ed80
-5.84999	0.69543	3ba88afe-3534-4478-b1ec-a8b79944f399
-0.874932	-0.239669	3bbba238-7beb-48b6-a4a8-a2297d41f207
7.25296	2.81589	3bd936fa-9c54-492d-ae95-6e0fd804bb83
-2.0859	0.151293	3c0a7730-2298-4e17-a0cf-890fd6d2d034
5.58501	0.741638	3c1ba66c-2086-47a6-9c2f-6d2597d756a1
-8.08199	-0.788171	3c5115e0-e558-4111-937d-9a5028c17b2f
5.18296	-1.81434	3c528e6f-1805-48a6-80bf-2b0f1afab814
-2.79029	1.44309	3c59405d-2ab8-4fa6-a480-dddcb17de84b
0.365139	1.24122	3c86c967-8df8-4e41-b5fe-7150983865f1
-8.12478	0.124201	3cb5aea3-cfa5-48ef-8c6b-882dc62d0986
-2.10182	4.47014	3cc51998-190e-4f85-985c-fbd789f04273
-3.58501	-1.40578	3d427172-4567-4bd4-a5bb-c49850f5e66a
-6.41851	0.871436	3d687cc6-66ee-40cc-bcab-153da84d2455
-5.65802	1.44034	3daa6a25-a469-41b2-8a37-73dcaa2e8089
4.57037	-2.69937	3e16c9b4-72d0-45c4-a13a-a7061b23c8c7
-5.64871	-1.09719	3e3b544b-8398-498a-8a53-f4a7f593d2cc
-2.56847	-2.28939	3e466f1b-e547-440b-91b9-17d00da6c194
-4.74036	0.809904	3e6fb18a-3e3e-47fb-a3a8-b020705473fe
8.02727	-1.7817	3e99422b-a81a-487b-b85e-14d03912ec3b
-1.08694	0.120432	3eac5420-3716-4568-910f-0c2be2158bb1
21.2918	0.390062	3ead9798-fb94-47b5-9016-3eafaa245088
7.26114	-1.40355	3ebc2247-cd5e-46a7-81ff-405b2ecae788
9.66545	-0.30227	3ec8c0a0-edaa-4369-b4ee-bc97c9aaa09f
-4.36702	1.08827	3ee0154c-2871-4cb3-b00a-b685ddfa470c
-4.02473	-1.78577	3efd4a6d-1584-4481-b76b-4b3f63382841
-2.09274	-1.25319	3f121111-66dd-43c6-8aa1-f2c03c3e3639
-6.01853	-1.57234	3f17c3d4-307e-4966-9cb6-79d0703cdeef
2.54326	-1.42045	3f42564e-dc2b-44c6-9bf0-49594575f36e
16.1743	-0.825669	3f463b68-748f-4bc5-aaf5-a064c5f37e34
6.59971	-2.12606	3f6a9013-2923-4c41-9d9b-b6cf512d81f9
9.19303	0.696562	3f6eebb6-93a6-40f0-bb81-16ab85d89d3f
2.55364	0.28524	3f7b75a8-113f-4589-9a42-bc658aba8b9c
-4.48972	1.39204	3f85e1c5-40f7-4db6-aa9e-69600ce512ed
-2.34356	-0.581535	3f99f5b0-e022-45a4-9a3a-6fcc67f09f36
-4.26916	0.739374	3fd65891-a7e8-476f-8f65-f6d4d9c13d29
-5.76783	0.462267	4009d512-89e3-4d10-be43-c2487ee0226f
-1.42133	-0.71405	400a3988-18c1-441c-8caf-8ba07c96a59d
-0.529372	-1.04792	4035f9d6-5a7c-4180-baa2-387c63135813
-4.79447	-0.795552	404e104b-f3fd-43f9-9fd9-cf37d28f4b3d
-1.53078	-1.18029	406e3bd5-7f58-4d29-ac6d-58b2856c8e92
-0.471029	0.689936	409a6761-038c-4684-b1f4-0839f0fea38a
-0.485621	-1.86873	40a728de-312b-4a4b-86ef-fb234aed7d21
-2.38406	0.218774	40b25b0c-7460-4f2d-bd1c-a15ae54fe097
2.84819	-0.717136	40bc0869-47cc-4224-ae28-bf0469173342
5.85044	-2.27745	4122623b-f657-4075-a3a8-736f2d088b95
1.6985	1.37759	41250b5c-fbc8-4153-aa69-0f8c60bfadfc
1.78899	2.62436	4157e41a-f5f1-456c-b2c0-13bc41cdb73a
-3.44309	1.8197	41753456-721a-4a52-97b9-0c56c90a3dc1
1.18042	0.731042	4192d82d-fa89-46f6-88a0-1ca41badeb28
2.20836	-0.366333	419be191-65b7-45ca-a254-7ff239439bf7
1.68	2.25568	41b0bc34-14c1-4522-be91-0963a7af4080
-7.29374	-1.90807	41b38afa-aead-44ee-8734-680d5c0f390f
-4.75382	0.840516	41f771e3-eaf8-46ab-9295-3bd94e678d02
4.20506	-2.04837	420bc339-f194-4779-90c0-619890cd6de3
1.09034	-1.18205	420db988-9e10-4219-b992-2081e8a888ad
6.85177	-1.16329	42423885-c8bb-4e33-a283-ff341d112540
3.40111	-0.745122	424530dd-8674-4417-b6d5-09da41763c3b
-0.41987	0.639718	424def22-c741-4854-9e89-7f4e0433f820
-1.23383	-2.55895	42c37ce1-ed1e-4d2a-b7c9-533e9863bb35
-3.99424	-0.952917	42d607e7-3a0f-4ea7-b826-c84af1aab231
3.11078	0.850134	43085cc6-147e-4309-9161-0ef1f23fefc4
-4.76592	-1.32943	43305234-3360-4f5a-969b-632ca0cd010b
-4.26147	-0.177745	43374689-e052-4636-9951-883d3b6f67a6
6.46718	0.653603	438c1fab-e08f-40fb-b719-d528a566ebcc
6.93691	0.953454	43e7ec4a-53a5-44f4-9863-3f538d8aec01
-8.14192	-1.31013	44062cb5-1f4e-4c3b-bd51-acfe139dc3fc
-6.20727	-1.39896	4406d042-62ba-45c6-9ace-53a65516bd41
-3.7539	-1.36419	4429a251-637d-4574-89e6-78e2c5acacbe
-0.926758	0.780517	448f0819-0472-4d64-b1c6-33d442b705d3
-7.43496	1.48491	44ed2c26-f413-4fb5-a2e2-afbea2afe446
2.90448	-0.999941	45540ec5-7ff4-4761-ade1-3e7e7f84380f
1.35254	1.58867	4582155b-f341-4566-ac18-7cc8ec3110ce
-1.30185	-0.156348	4600c353-7ead-4d1b-b651-6c2abe7bb4b1
0.188787	-1.03926	460433cf-7fcc-49d6-8577-147bd836dc14
4.53067	0.120508	46675329-453e-4ab9-9d54-dd33d8bb8b81
-4.96925	-1.22443	46c322d6-334b-4413-8e3d-ad96e4ab723a
7.72162	-1.55848	472dba79-d82c-4db4-841c-906c9e1d2f00
3.68848	-2.43576	4740ada2-78bd-4065-97d1-e3503292d942
1.1305	-2.09858	4751d794-9214-4221-b42f-a5717a6ba326
-2.56739	-1.05615	4767c699-26a9-43c1-a845-932fc784c7b1
-3.57699	0.256692	47687216-47a3-4d7a-acc5-c88b28838dd7
-3.61691	-1.3243	476f9730-c4ee-466e-a21b-453cd9e25712
3.32328	-1.75957	477d1127-6d7e-4ce2-8bba-9985648c4f23
6.75029	-1.21091	47a2c727-fbcc-4405-ae35-b41cbf7e37dc
-3.06045	-0.0656989	47b7a40d-38e9-4fff-9b9d-c4f487f2d855
-0.180227	-2.67249	47c56a8a-0366-435a-8a42-cfe1f21f6fc4
-5.24626	-0.265989	47cb1b09-3cab-4c80-8e74-b6ea3923967b
-7.84734	0.483385	47cdbcf3-7048-45de-82e7-0461944dde89
3.02507	-1.25391	47ddf827-83f7-4b0e-9943-2ee15ffb8b30
0.175968	-1.16109	47ec7dbd-c47f-4551-adf3-9f92a2a123d7
-5.13828	0.831266	47fdcd48-e441-4772-a8de-5eea00e68821
-0.728245	2.76955	47fec57c-d6f4-4c02-9140-d2ee3bdcffcb
10.4658	-0.0210081	481b7d0e-dfac-4881-bc99-d102a5c8a4d9
-5.98287	3.12136	4838b4c8-71a7-49eb-84e3-ea07e6913fa0
2.76022	-0.207519	48857238-7a85-4b14-b3c8-7c349feb829a
-0.802307	-1.12963	48b92058-4131-4363-a044-9c2e49877316
-3.1283	-2.09462	48cdb4c2-6815-4bd0-87d8-39d3f3532e5d
-1.86339	1.46468	48d08693-a972-45fa-bb4d-ec3ea4759ea7
-6.45577	1.33706	49aa555e-cabb-47ef-9f7b-3c752edc203a
-3.00217	0.107087	49c16538-9918-47f6-81b4-8e7b73abcae3
10.065	-1.34628	49f2a84e-6143-4362-9a61-69a722d8b8ae
9.91926	0.424565	4a066b55-1216-466e-99ce-c14ecfd7a5d0
-4.91585	8.88176	4a0800b2-f651-4810-8376-1b168081a05d
-4.90661	0.856665	4a12884c-3233-4aa0-888d-8f0b953337ec
7.08823	1.68421	4aad7451-d79b-4ed5-af8d-051961ffadbf
1.08142	3.62597	4acb4971-c21a-4417-8d97-78aa2d4c669d
-2.84533	0.58684	4accc6af-35b3-4357-84fc-bed3ede64565
13.9587	-1.38515	4aed676d-c901-4ff0-a124-54c828ec984b
-3.04742	0.329389	4af57844-ae0c-40a7-bc9d-42c7bd4ff3d1
10.0693	-0.422258	4b1ad2f2-ec5a-4ba9-9c0b-36812c2cb4e6
-1.68169	-1.99799	4b302a33-ab3c-4e2c-a71e-b2ac7fc9991d
0.608259	-2.11288	4b763642-9eb9-4c5d-82c9-51b3299f0ea8
0.442052	-1.83886	4b94d85f-d849-4f42-8009-8a0da3a53ea2
2.7881	0.246533	4b9b21cf-e109-4ff4-bdb2-5507cc515f43
-2.8692	8.6495	4bc480ec-527a-4f79-8787-16fb528f14b5
-2.25845	1.23149	4bc7ddb2-0557-40e4-9796-8d744868775f
4.06735	-1.36818	4be85645-c07b-4f75-9833-98ad5d572efe
9.60605	-1.23245	4c48c386-5c6f-40c9-827e-da5cc592157f
-7.72046	-0.160591	4c661aee-5293-46f0-ad69-7383717936ec
-1.70618	-1.56039	4c7005b6-8c08-48c2-a20e-a594f0295091
-4.96428	0.24026	4c7e59c2-1180-406e-ac10-47108606ee2d
6.2623	-1.85784	4cac53f1-cf8e-432a-8b52-4c39641a3a89
10.697	-1.36881	4caf317e-5311-46e7-bbee-040229770eb7
-3.33221	-0.594594	4cd14a7c-f500-4b49-b677-54f19ba95ed8
-4.24216	1.72247	4d3bc491-df82-4667-9304-062b4a93bf67
3.42448	-1.51366	4d58c715-7280-452b-89d1-7e339b7b36ae
-3.3134	-1.51547	4d6450e3-41f5-4e1d-884f-8b2aa93bea2a
-5.52627	-2.02451	4d79b33e-e993-4a07-a747-2557d6c894e4
1.45232	1.34352	4db9beb5-4288-477e-923b-6f288f025d42
-0.472238	0.0944575	4dd185bb-3273-4b3c-ba36-9804b1c2d1cc
2.09495	-1.60641	4dd24a89-509b-478c-a54b-7452aa454c32
3.94929	1.48426	4ddeddb3-1dce-4fb1-902b-88fba75d57d9
0.521026	-1.66894	4df7e9e4-d483-44a6-b0ec-16806689b066
-4.21471	1.01304	4e0f73e1-8f60-4103-a66c-240593f26128
11.8995	-0.00683367	4e2ca46a-7a19-4690-bf5c-138a82bc8900
-0.672152	-1.94871	4e367076-121f-4fd1-8a92-af15f27f2857
8.95735	-1.30011	4e4f1678-de8f-477d-b725-99243b97c399
-1.59916	-2.40336	4e4fdfc9-3cf3-48fd-8961-03f484962aa0
2.13229	-1.25271	4e5f0e6d-afce-4795-9d4a-3549fa9a3cb2
3.45965	1.73892	4ebe8f0b-aebe-495a-a8b9-0bb6d2297c2a
-3.9246	-1.04225	4ede496c-0f26-47c2-b84c-f59b26c7a77a
4.5246	-1.01647	4f7efdb5-059c-4d19-b6e7-6172ce0d44d0
-0.960887	-0.0986822	4f951b41-cb7c-4bc1-91f4-864f0e45d7fc
-5.52456	-1.78204	4fc6885f-8a71-4c1e-aa93-cd3eff63f466
-3.58736	-0.595336	4fe6c133-c21e-4f35-8009-5ab9ee713e90
-6.0492	1.19979	500ac9a1-3227-47b1-a530-4efe96377b2b
-5.43358	-1.001	50298161-bd9e-44e4-ae3d-cdb79e8a66b3
9.40585	-0.583344	503ab3a8-1003-4c29-bf3b-6a557f668d0e
6.48416	0.98382	5057a7bd-3e65-4e1f-9045-f39491552113
10.9891	-0.880864	505bb0a4-eaad-41a8-97fe-28f7803254e0
3.73701	-1.07333	505c4485-be44-4c96-96a0-a3dc93b78e53
-6.71451	-1.91433	508dab84-bb58-4420-af3d-7d6ce599e45f
14.0799	1.44196	50b9268a-895e-4008-b170-31a21b2e269c
1.37449	0.327103	50bc3cca-7b1a-4309-afac-bd270863617f
5.97905	-1.3417	50c98da5-0226-4e36-b65d-ebdaac76a2b7
0.0133807	-0.0670165	50f75c51-627d-42a8-8369-981afa54f74c
6.15137	-1.73266	50fb8ae0-99bc-44ab-bd63-292e1260f888
-0.832724	2.21152	51068dbe-6766-48a5-9bd5-0c4399c07212
4.83157	1.40594	510b6792-cafd-4a9b-8cb5-5d4fd0273f48
-2.99979	-0.0502221	512e01f0-f158-4691-af90-400dc4b7107c
-3.92837	-1.66121	51900f12-0e53-4a42-953d-948051775e3c
2.31142	-0.345564	51bc9a0e-999b-4084-8375-e4998c33a4c9
-1.95554	-1.56028	51c8a431-8ecc-488d-ad5d-446e2c2f9e9f
-2.21352	2.21209	51e6ffb9-9fa5-435b-999f-8ae7fa34ee1f
6.53751	-1.27321	51f3492c-e4e8-4911-b4e7-58319d4109f8
9.25343	-0.0506271	520447bb-3fce-4a4a-9e5e-be062de00369
-6.79845	1.37778	52187967-2752-4159-b111-ddcf37f175f6
-3.58816	-1.26919	5230de22-4d08-440f-a8cf-99428538befe
-2.40985	-2.03583	5233fe3f-c80a-4ecd-8dfb-9401e9855d9e
7.26216	-1.9574	524b3fcc-2374-4827-b754-eb6d21042bff
0.286322	0.516357	52664635-a447-486b-a0e5-a421d85a59b3
6.58859	0.574686	528950e8-83fa-4495-9ced-d35feeebcbab
5.3997	1.47243	528c7083-c3a3-4963-8a4d-e30df69e66ae
2.31748	-0.274616	528cd739-90ea-4003-8f2e-d6c1771db531
1.49472	-0.403681	5296ca1f-f44f-441d-b752-e965889b95da
-3.6187	0.10764	52975992-9828-4b17-941c-1b487e010b88
-4.4399	0.0852839	52a44af6-7cae-415f-ab25-cbc82789a0d0
2.68114	-1.65319	52bee794-1b0d-41d3-92b8-c406c239353f
-7.58506	-0.227609	52c79191-9e02-41ce-8929-ca68989b8b26
0.159169	-0.664148	5303c416-4330-4985-bf08-ea7a9e92345c
-4.06525	-1.6937	5329b46b-6d9c-4069-a7ac-74b9eb7a4981
-3.2247	-0.817314	5359fd21-ec1b-42f6-9cc4-b2d0111a5838
-3.22304	0.990862	5362995d-f725-46a0-9222-9ea407929f0f
1.11733	0.402272	537722bd-600e-4824-8b83-c8eb2d2c7b39
0.864688	-1.40911	538ecb2a-6db9-4635-bef4-4b428820efaa
-5.23955	-1.06179	53be440a-f592-4642-a7aa-50cfdfd70094
2.04647	-2.84253	53be6009-dfec-42b9-8248-9aeaa187ff80
-2.40265	-2.37921	53d0f026-8dbf-42d9-9d1a-dff113861666
-3.13937	-1.6403	53d42365-8f23-4568-81ac-78b7762c1a0d
-1.92063	3.20795	540a922c-bbe8-4b00-a17c-8b39fd6fa5c0
6.24981	-1.35965	5433e047-b264-49ea-accc-dc6d17f838a8
2.24999	0.221176	54418656-e492-4e69-bbe7-41b35cfb8994
4.5866	-0.668974	546d7d9e-1fb8-4c5c-ab90-5c63a350b1c1
2.30289	1.53076	548ad666-4650-427c-8585-337fd2774c85
-2.54455	5.46717	54e6c557-19fc-4c19-b684-4dcdc5b79179
-2.38099	-0.0960423	55329ecc-b62d-4228-a49e-375964af8f62
2.01619	0.771074	55498599-56fe-475b-8d6a-fed79e51afba
3.74657	10.0025	558cf49e-63b1-4cb2-953f-5fa3aadc06c8
-0.453003	-2.04123	558dc665-b08a-42e3-9d00-bf74c22c6d95
0.571528	-1.14565	5591010f-6384-4a9c-8d74-7583f1a26bd0
-2.30969	1.42301	5595f2e7-f67d-4776-a743-516017bcc10f
-5.57922	1.33054	55e4f9c3-3598-431a-bf46-e12f23b530e3
-1.22557	-0.122043	5606bb57-f417-4f9e-8c3f-5536931b2c58
2.31052	-0.331661	5615c3b6-d1e3-4d64-bb2f-a675bd89a335
15.0056	-2.21885	56297b46-6787-4868-a532-65661a003afe
4.6397	-2.5019	562fabc5-57ce-47f0-9a8a-ef9b586762b5
4.25028	7.91414	56367536-0c05-41e4-be16-5ce587ef46ef
-6.13209	0.251715	565928e0-f452-4210-bcf5-7c0dde36e110
16.6437	-1.03293	566d10f8-3049-484c-a730-59af6b39d471
1.7695	0.0976565	569705b6-a3bf-4af0-87dc-e4ee7f96a72c
-8.81296	-0.89311	56c0df21-935e-4139-82ee-33704298b365
0.481942	-0.52653	56c5efe3-16c5-4ec8-9a16-82edc5e36fa1
4.95036	-0.714306	56cd45e4-9719-4a77-964d-7cb5c9510829
0.198712	-1.67038	56cf439a-100b-418b-8c84-5e2dc7d2c4be
1.79221	-2.76987	5705ea6b-d859-448b-a36e-012c4d5031eb
-3.6907	9.11254	5732a331-470a-4abd-9b74-6a442e821688
12.4089	3.12836	576f9199-f4c3-44d2-bb4f-c95dcdf2b929
6.53921	-0.945999	57cdebd7-f889-4265-88e3-4868ed492a1e
-0.876921	15.4681	57d2978f-92c7-4f8a-8dbd-5f6378d17bdf
-4.32	2.61014	57f1618d-1058-47a9-87d7-650c260b639c
-5.14375	1.48666	5817a548-63b1-4940-81f0-7d8ac7006939
5.05819	0.424987	58819b85-ed6c-4c91-bb98-7663cd6e252d
3.58965	-1.17303	58d34519-8783-42fa-8456-5512e00d0e07
12.824	-0.195652	58dbde84-f9c0-45e6-ac7d-66e2291e735e
11.4867	-0.586943	58de880a-d987-470b-a284-d49626dc3286
9.43112	-1.31258	59212a3a-cc22-426b-9d11-7a415550892f
-3.44268	-1.27072	597af2e5-f2c5-4dcc-a1fb-6999f5cef260
-8.56281	1.48776	598bb3ce-d9e5-4380-b705-4e738ac28d1d
-5.58639	4.41709	59c57298-2d25-4a4a-92b4-c88b44244b55
-0.872552	-1.84589	59efd18c-a20b-445e-9361-a3874b489f56
-7.26715	-1.14687	59f05e73-4069-4744-adce-80c8be3cc9c2
9.04251	0.186032	59f8a786-816e-4f7f-9e0d-9e93b1821893
-7.47203	-0.234325	59fdb380-5c0f-4b30-b3f6-e65d47f4ec9c
4.93965	0.579455	5a082a41-8b5d-4f45-9ea9-0939f4d23268
-3.28382	9.87775	5a124862-7773-4715-b257-e297bfe59fe9
4.31712	-0.730453	5a21c0df-44ea-4516-a633-da672ca6d60b
5.79254	-0.211812	5a33056f-16d6-4fcd-ac49-c4fd29db6765
-3.64774	-1.00471	5a523c5b-5547-4e17-b98c-ad1a203f8f52
-3.17739	1.3492	5ad5a011-0b17-43ae-8ba5-7bc0676a9afc
6.07187	-1.09872	5af0c3fa-6954-4374-b0ee-db980c5d8e0d
0.75956	-0.697451	5b083ebc-bb82-48fa-9a38-40f8cc0d25b8
-3.6792	0.25179	5b88b3b3-b551-40eb-a578-9fa71ee167d2
4.6183	-1.07844	5b8b7ed2-ba51-45c7-955a-8f3ece40e3be
0.979913	-2.39207	5b98eb84-d48a-41ca-a89a-87cee8d65dd5
-3.14791	-1.2677	5bb5996f-9bbd-4746-91fb-3260e5de9d55
-4.86319	4.99701	5c02fa3e-6963-48ea-ae0b-ec456f206c48
0.456433	0.174871	5c0944da-51cc-4d2a-b7ee-3c5bd67ec33f
-4.72579	1.84108	5c10ad20-9c60-4ffb-a05e-a3a9447ca0d1
-2.30555	-0.720498	5c223fb1-1176-497c-a6bc-a27acd1a16a9
-7.94681	-0.374317	5c26a549-fe5b-44f2-8813-6b70c99eec28
-2.70395	1.15048	5c3ceea9-1f31-44bc-a09f-bc7dabe82ecd
8.43607	0.025388	5c4f98d6-6788-4bd6-9226-6d29d8b7b3bc
2.56419	1.53236	5c50e94a-28c3-4c6a-9725-ee73d1a584bd
-5.90326	6.93163	5c5447df-a456-4baf-8435-3fc8ed8a5809
-2.20218	-1.61309	5c5ab033-b1fd-4d36-8b5b-f037d5fe2a3f
-6.62012	-1.8916	5c5e71ae-5e7a-49e7-885c-d3425d8c7eeb
10.2982	-2.36585	5c9fc6a5-452c-472b-a0ea-5f148fc9708a
1.29773	-2.26806	5cc1af88-9965-4754-ad4d-52373bc9894e
4.57903	1.99234	5cee0848-4242-4281-84c3-07de9229b0ed
0.2172	3.60832	5cf06294-c3cb-4cee-977a-db6046b0b1fb
4.85154	-1.27615	5d10cb9e-57dc-4758-810b-6b4fdedb3366
-6.59762	0.883506	5d36015d-5e12-4253-8857-6cce98829794
7.00655	6.7737	5d5e6728-ea73-4446-a667-27066940d2d6
8.14311	0.786773	5d6399a1-ed09-4af8-b9f6-bb68edec32a8
1.59696	-0.508231	5d796321-2106-40f3-9446-96ebd3ef735e
-3.26489	-2.33549	5d8fa2b6-9e9b-4517-a805-b074b50de03c
-3.92373	10.5766	5d9b0509-3be6-4a36-b195-9643581ddd22
9.50002	-1.98231	5dff086d-e736-491e-8f44-37e14af41116
1.02456	0.279087	5e3159e0-c1fb-421a-9b3e-e1ee2a2e431e
-2.57029	6.25534	5e5cb192-4bbb-4941-9f81-f0502345b4b7
1.61702	-1.22872	5e7a7895-7caa-4d5e-a7df-9c106c79b5b0
3.29238	-0.261539	5e9f907a-90e0-4f28-a70b-12f52a8afa14
2.2159	-0.672829	5eab5453-fb0c-4a2d-a10b-92874e64badb
-5.77636	0.968875	5eb2dca6-e15d-4b89-800a-e481b9fd72a4
-4.40094	-1.8017	5ee997bb-e926-45f7-b8f1-36d0f7347949
0.458669	-0.447163	5eeda838-1dbf-4f0c-822c-57fe88ec058a
-2.11875	1.47806	5ef594c7-2c03-4645-93f2-060f36a4e7b2
-7.16003	-0.369678	5ef6f13c-85a0-4cbf-af6d-aea74d227f3c
-1.51519	2.32226	5f359936-25de-436c-ae91-68ccf5dc4349
-4.54924	0.515095	5f61fba4-f8c3-41dd-9c3f-10953501ac01
2.42382	-0.695407	5f674b17-054e-47e7-9601-8233909ae530
-5.29111	-2.04608	5fe14375-53a2-4bea-89db-a735c2219251
-7.47589	-1.18611	5ff402ba-42a7-48b9-a294-3d5bc8845f69
0.120669	4.14442	60022c0a-43f9-4f2f-9c5b-9f97292b919a
1.58279	5.18289	6022e1b6-a89f-41bd-8982-0cce2f5f3185
-6.73361	0.350158	604c8eb4-ed72-4bb6-9a9c-377a586746a6
7.50849	-1.96025	608a5027-6834-4c67-8ee1-3789f72ace21
5.60084	0.562209	60e2e682-c1dd-4c84-b048-22396da2b639
1.32135	-1.82153	60ffe675-e1e2-408d-8d6a-b201e8b68de5
-5.10724	-1.63735	6101d182-f149-4c56-bdc3-0839d8f4642a
3.34398	-1.65438	610aea0a-b8a0-440c-afd8-8a2870248256
2.63307	0.802096	61400213-5c3c-4a8d-b528-a454a6996d29
-5.2684	0.828235	614efe5a-d3b4-45b8-a10b-d9418315ae24
-1.66787	3.20885	614fec6c-ff3d-46b6-b867-0df1dee36d28
-0.784725	-1.29828	618244bb-da6a-484c-8d8c-130438e6e5c0
-3.03253	0.293409	618350e6-94be-4653-a5fe-5bd9e0671155
-9.70814	-0.666719	61884fb3-51ae-4729-855f-c8e5f0653aff
6.77833	9.12353	61c39b99-1376-44a6-9149-d2c26454971b
3.04972	5.28645	61e22a30-9a61-480a-85c1-f8618ad52485
-0.843225	-1.73481	621bcd1d-850b-4664-9252-6e3f557b09c5
-7.08313	-0.38478	62332a9f-d5c2-4bfd-bfbb-a100760dfce2
7.45915	-1.06697	62790e61-1d49-4440-8dc3-93248aad408f
3.37493	-1.05859	628a6e29-4a87-458e-a186-37b8e0b9edd3
-2.87573	-1.17717	62f60719-7c27-4e63-bdc6-876aa06cecef
-4.69978	-1.2654	6317d947-ac80-4f8a-8713-bafd208d0874
1.73245	-1.15064	632e95a5-d877-4967-bd62-90520a703b8f
-7.19273	-0.204286	63483843-f76b-421e-aad1-31610e77bd45
1.33284	-2.32042	6349135e-6616-467f-a0b1-610ac82024e4
4.64865	-1.94674	63677ba5-48bd-4474-a4f6-65d0f01bade2
5.86527	-1.6834	637ac3fc-e0e3-406b-83f0-f89beafd4ff9
1.76589	-0.575706	6391348f-d159-49a7-9dbb-8378dc14ac03
-0.63531	-0.189175	6395b68e-ef54-4f5f-9c71-91ea69b24aaf
-3.53274	-2.37712	639faff4-7a3f-456a-b27c-66617b0d3a47
2.24397	-0.598406	63ab8a2a-c95b-4d4c-abf5-b970b35f9359
-0.438132	-0.479767	6410eec3-9455-406b-819b-04066df35d27
-4.03501	2.1911	642214b3-f372-4d78-9601-701c3d411948
-7.1826	-1.44389	644b8167-7150-4325-8840-cf478164c5d6
-2.64583	3.81247	645484e5-2f62-4ec9-8208-1a5401c3d6f6
5.02192	15.7061	6478dd50-53a5-437c-b568-6d461c2eb95e
-2.90596	-2.44789	64869729-ef0e-469a-b287-c6237a4ba811
0.16635	-0.765195	64b11ded-d6ca-4170-bb44-b52f3be0467e
-1.35374	0.676116	64c4b842-4de7-40df-a9fa-e7e19f045717
-1.40698	-0.499014	6523fc48-d037-4dd5-bed1-53354f77998c
-5.79288	0.770527	654e95eb-0ef6-4496-9c96-d0aaa70c87fc
-4.1687	-1.86859	657b07c9-3e46-43eb-b569-54c31318322c
11.4752	-1.58304	657c2d49-3b05-45f4-aab6-7b98d324a422
-7.73804	1.5585	65c16086-ebb5-475c-b190-97261e02d636
-7.67912	-0.266416	65c20ec0-023d-444d-9fdf-2fb780020736
-0.858367	-0.355816	661e38b2-c4d4-4e65-8dac-9c9e5df35123
2.49084	-2.94902	6658a213-af35-4853-87fc-0ff07283574d
-0.893946	-2.36336	665a0ff8-fac9-4c7d-965d-276e34f1846d
4.66661	6.83961	665bedc9-1646-4398-8150-a40f48f2471f
8.1664	1.43178	666ffff9-3e3a-4e0c-918c-b759f94d727b
-1.96225	-1.09107	66a217d3-70dd-4977-9598-564dc05fd192
-4.70026	-0.697991	66bd5ff9-53b0-41cb-abc7-69cd57ec513a
-9.10059	-0.854348	670f69ad-d10b-4c68-a5ee-2b6b905f1f69
2.62015	-1.97553	6726bad2-528d-4f07-9de8-a993bd1469ee
-2.17282	-1.27355	672c23ce-ce13-43ee-ac9f-eda4c37f86a5
-6.02897	-1.61446	674f657b-b6a3-46df-bb16-6d69c9968b39
4.91844	-0.576757	67622d0e-2378-4799-85e1-1d946795ce4a
1.90855	-2.26232	6762b15e-d9f1-40bf-b847-051e7b713306
-1.89487	-1.83152	676fcd89-8b45-4f75-ac34-7a5227a42b91
-2.26927	0.0352783	67f74d93-ef0d-4acf-b3e7-e9b046e2462f
-6.70886	-1.41609	67fd8645-9250-4b8b-b8b0-d951d886f98f
11.9913	1.56153	680105a7-41ff-4639-a57f-9cdc98046194
-5.75862	0.699911	68024a70-5b6f-4e86-85d0-6a379f54d96d
5.24486	0.156328	680b0654-4530-4381-8204-0cc7fd787386
-0.750932	-2.44343	68193a0e-76c8-45a9-9b5b-b9e5a4818ec2
-4.90891	-0.19549	68227e8a-f851-43cf-99c5-4a1ba7bce506
8.72794	0.857531	68ab0358-387f-4f98-8ec5-4f9bde5f28fd
-3.89362	-2.1018	690a0d81-d535-4b24-8ddc-aa2f6ae00974
-5.82187	-0.0733964	6964b178-c807-4128-b8ce-b67ce4053417
-4.71792	-1.43543	6976887a-4e48-44fa-a4fe-063bf093241e
-2.96229	2.69312	69a51241-b83a-4551-9925-11d705486c08
-3.09341	-0.96786	69ad9e81-6640-4e5a-89f1-11772c588bdb
-2.90539	0.688	69b19441-da86-41bf-861d-ca4dbf8ca892
-5.93694	0.558227	69eb76e6-77ae-4793-894d-01437c6282e8
-8.71048	-1.58967	69f250d0-1040-4b95-822c-8d63cb523275
-3.99388	0.324925	69fbc4dd-870e-4717-bc8f-5c0977244118
6.51848	-1.88198	69ff5a89-4e35-4c9f-a7ec-127941fc0834
-5.89629	-0.144507	6a2132be-0ebc-45d1-9831-903cd59400bc
4.44287	1.17879	6a406fc8-0536-4a1b-826a-313b37141a2b
-5.16056	-2.03313	6a5915f3-3d1d-4e7d-ab47-61fded497f0e
-3.54242	7.25915	6a7f2c1a-7ce3-423e-9cc6-90c467be3165
3.6882	-2.19179	6a9138d3-6962-4b60-a27e-eb73980f9dd0
9.48646	-2.00949	6b18010e-28bb-46f5-915a-8a5a98966bbc
-4.98937	5.95465	6b2e38b3-540e-45c4-b7e4-bba48f7498e2
1.29503	-1.56447	6b3a5a81-5331-4870-8f61-35bfb1d11d03
-5.81407	0.284724	6b3c0257-8c8d-42ea-98ba-4ed73a405ca5
-1.85958	2.13579	6b54c4d4-0181-4b7c-870a-fd22254461da
-0.0685342	-1.37787	6b6ca93b-5b22-4212-9eb6-53f8adb6f567
5.87534	-0.109846	6b6f2be3-1d0f-4366-be03-3a5f7e9c7de7
1.45672	0.493795	6b73a1ee-c6bc-43ce-8ee7-c825bc14b646
2.27684	1.14001	6b8c42be-71c8-435e-b999-1312703e8c5d
-2.48093	1.05753	6b950a1a-39d4-455c-bebe-69d2dfab1d41
-3.06006	1.49004	6bbb8c56-d239-4743-9411-c2e319a67094
0.566004	0.113294	6bc839c1-f12f-4b72-809d-55f9a250cefb
-3.02417	-0.394442	6bd7bfaf-389f-4671-9adc-065f64742f2e
-6.27317	0.581183	6c18e7d5-ac51-4b76-ad52-a7117ca32ea7
2.63913	-0.95167	6c2244d5-c51f-4925-849c-fabf30c3be26
1.41861	-0.39335	6c4a94c1-7776-4c4a-9d79-2445a37d9099
-4.27469	2.7676	6c58941d-53f3-47cd-a4ec-ef6f7364208d
-6.51537	-1.35797	6c90916f-d110-4e6b-aa00-8058c0f180c7
4.63722	-1.83714	6caf6e92-59d3-4e00-a0ec-ad09f2bb8c31
7.86424	0.279838	6cbb63c6-a498-4117-885d-e10e94f7852e
-1.78661	-1.60302	6ccfaef1-1523-4646-b48d-a76d65a1d175
-5.12239	-1.57067	6d020fc9-37bc-41ec-b339-300922b7e6dc
-4.68357	0.976935	6d1b487d-2a64-456f-8862-9df0189a82d3
9.09874	-1.61405	6d566f0d-d8a8-4723-b70d-5909d325752c
-3.74086	0.0693753	6d665d16-5fc0-4dd7-9f88-bc8705e007a9
-4.39	-0.575572	6d8b2027-e728-4d94-baf2-ca0b43ecdf07
1.51918	-2.05603	6db84e8a-9ff5-4a79-9afa-8cf0b786fe45
-2.11546	-1.471	6dbb6e2e-4836-4fcf-9652-6befa93cc911
17.4578	-0.0148487	6dc6e8b0-1b1f-46f2-a8c5-b793864d5976
-3.74015	0.153181	6e0f1075-b237-4029-add9-50679804a848
-6.15729	1.77394	6e533eeb-a4b5-4907-88e5-324a31f59aa9
-3.04054	-0.870023	6e7094ac-1aa5-4df6-b943-c8e4cdb4c8f7
0.12282	-2.07831	6e76c435-fbc5-4660-aa8b-a89804a03dcb
-3.11374	-0.0691782	6e7d5e16-46ba-4eef-ae7e-49ed26add616
4.58662	-0.624216	6e9bf90b-ccc4-439e-86ed-23d0ee9d66bd
-1.44703	-0.228673	6ee31f13-b668-4ece-9e45-91122bffe280
5.51725	0.0872835	6ef2ab6b-6c2d-48b2-b104-c9f39ce6ec8b
1.79098	-1.46211	6f3f1f4f-38da-49f7-ae32-5afc2ab1a8bf
2.83219	-1.76215	6f70fa8e-e25f-4d7c-bbb9-dec789329b6e
2.95862	-1.87696	6f8700ea-0c90-4cae-b31f-a12ceea21409
3.94343	-1.6976	6fb15ef5-ae0f-4432-9202-948ef8a9e04b
6.20431	-1.03776	6fba77ba-4b03-4182-8c3c-af5ee3c18281
1.63491	-0.203031	6fc8cdfc-c7a3-400e-84fd-493a59c524d0
-4.42454	-2.18707	6fe102cc-d911-447b-a290-d5126d65a8bb
2.44154	5.60646	6fffbc00-985f-4b65-8326-cdb21488400d
-5.86383	0.819655	7067b8d6-7bb8-4521-973a-e1c5ea929b93
-4.08012	-0.549097	7077b93a-359d-4037-906d-98058889c219
5.03447	1.02529	70782acd-b22e-43ea-9db1-e33ea5707aa5
4.9505	3.46139	7093d314-33aa-47f3-86d6-bb13b0f2f53c
3.99536	1.55077	70c71977-6206-48f4-b899-fbed1beee5af
-3.83139	-1.37971	70ca7453-849e-4bdd-8f55-6d8e992c929a
2.37398	1.46952	70d16a2d-c9ff-43d2-87fb-c3c18f89a0e6
-0.0890436	-2.16913	70ea09bb-d874-44bd-9580-51e82f08742a
-3.45033	-1.06348	70edf543-fd8e-4eac-b615-3388c2b0fbb6
-2.48152	0.768594	7134da2d-b38d-4b2b-b658-e65db9025878
-6.77259	2.26392	714a715b-7005-48b7-bcfe-566640bb19a8
-4.51878	-0.616041	716d7b9c-d891-4eec-8186-662baf610787
-7.53328	-0.505289	717964f8-1fec-446f-a057-a39b5421eca3
-8.87514	-0.281145	717b505e-5c1e-422f-915b-5c9785527105
-0.82159	0.654174	71da2b70-e118-4382-93c1-4cf0a28b01d9
-0.922782	13.8303	71e34370-573b-422f-a8fc-1b6ec62f6ebc
6.50564	-1.57748	71ed23e0-97d6-407f-be80-7fca7fcd01b6
1.8193	-1.81941	71f2d0a6-0542-4520-91b7-2f5a7b06c7cf
-5.83254	0.614352	720c209b-6186-40ea-984f-4cc913d86384
-0.442104	0.197782	722a1738-bd8d-4132-8557-0fbba9f7e553
1.4534	-0.691256	722cdbd5-70dc-4cf1-83b1-d7a9e3c249cd
-2.34364	0.202263	7236782f-09fc-4c75-9136-98165c9ff69b
-6.51348	-1.71829	723c395b-5a83-423e-963e-4af02a2abda3
-6.27659	-1.65593	7240fdcb-b40c-466e-886b-f9ad4a37e09e
4.93597	-1.23881	72575908-f82e-4634-9d41-ea240e4c4b0c
-0.878882	-0.925774	72eb2243-9e69-4178-b139-d57521452f3a
0.266703	0.64491	72fc542b-7d9a-4297-9042-291f8202673f
-5.06477	-0.0798545	7343ce8a-0d74-48ef-b6c5-e51b53a540fc
0.617424	-0.676551	73456856-9a7b-4aa4-aaa6-a7c2407dfafe
0.574114	0.298407	734ef12b-b41e-4d56-abe4-02e436c72107
-0.732307	-0.426323	7385d4ba-56f5-4925-8a5f-7573db9d6dff
7.41283	-0.214853	7399bbd8-de70-4122-b650-e0df5a8926d9
-5.68486	-2.42309	73b9886a-a8d4-477e-b853-419e31072ce6
5.71069	-1.5264	73d1473b-d5a0-4d4e-bf80-23f73ba6a111
-2.77245	-0.456903	73e8ba7e-bfbf-4059-8795-b4cf0fb32aec
-2.89892	0.484988	74160bf3-ccc8-466e-bef9-cfabdc57c133
1.80679	-1.01684	742aef7b-f6d4-4d00-9a9d-5dd44e34ca27
-0.499926	-1.09191	74343cc7-406a-48d7-85fb-f34344dab368
-5.60343	1.17472	74353ad4-f8ad-4706-87d9-7ffbbfc40fe8
-5.82645	-0.820216	74dcdac0-3610-485a-a375-6ead2fdb66cd
3.81558	-0.732401	75212360-0218-4809-9270-e5eb4c78d64f
-3.4398	0.130441	7548ce9b-aafb-4e7e-a1fc-50f9115ede4e
-3.82194	-2.08664	75900410-59c8-4697-a560-5be8b47cb9ff
-5.1375	-0.203686	75a768bc-fa0e-4bc8-8907-a3efbb50b062
-5.60066	-1.41996	75aa5d40-3f85-4e89-aa17-39a8a98b63bd
-7.44317	-0.861262	75ba5778-d3c7-4f33-855c-5c912b25c028
-4.28369	-0.714256	75dc6e0d-aa38-4e1d-8be7-c9f12b0d0f70
4.80651	2.3659	762000fb-e1e1-49f3-a629-b9fcc5a4c1da
-7.73446	-0.749553	764a4763-e324-46df-8f0a-bead13431595
-5.02904	-0.973373	76565d27-ccd8-4057-bdad-a360f3bbf363
-0.461146	-0.396764	76a131d1-d067-4bf1-b66c-e89b3ff3c6d4
1.44874	-0.999125	76b192e7-5a1b-40fb-a155-a8b38ea81983
-0.563767	-2.53261	76ce48f5-b795-4559-9fd9-befb80671e68
-4.8422	-1.87629	76ce72de-9615-423d-9bd9-4e0a649e22f9
0.929866	-2.93691	76dcef44-f346-45b9-b482-e2e19de84d09
-5.78588	1.50684	772369d6-f286-4eeb-96fc-66c9d593e1e7
-0.717226	-0.811999	774318e3-0624-4a0a-9c77-684ffb303aaa
-2.22832	-0.0673459	7757bad4-6acc-4901-8e87-d3c07ee11ecb
-1.87342	-0.426085	779c81e1-215c-4815-9ddc-7af1e7d269e3
-1.52013	-0.0677873	77a610bb-e316-404c-b4c7-802a5b843573
-3.34624	1.2744	77b09109-a77f-4b8f-804f-f5f990531ea4
-3.31706	-1.0693	77d15fa5-67c9-48bb-be5c-64be7ace2f44
-6.98226	-1.45704	77e39007-b0c4-4b18-b406-d93bfbefca85
-0.255615	-1.80546	78101d30-1cb4-4a61-9ec3-0ff7ff9a310b
-3.91558	1.24827	7844e004-1132-41fd-bbd3-a85ce025c5a5
5.80846	-0.522518	784b394b-7e03-4bbb-af5c-2ead84aed1d1
6.99306	0.281353	7888de1f-4227-404a-a407-b0adc07ef94e
0.214091	2.14188	788c95aa-c46c-4951-bbb1-56c3b903a7b6
-3.57271	1.03202	78c94d03-24a8-4dd1-8e10-5dd8dd821cae
-1.22364	-1.32153	78d103d6-92fa-4a2e-b5cb-9a6632aec0fc
-7.23502	-1.57554	78e44efa-aef1-4750-a2e1-2d9591b2dde0
9.2048	1.11222	78e8c7c0-0cf0-4761-bf44-c355e2bbc6ba
3.81346	0.112269	791eabe8-e628-4ee1-ae1f-eddcd8c58ae3
1.39944	2.97317	7926db5c-416a-417b-a917-2b073182739b
1.79349	0.162583	79337d4d-9d85-4971-8072-7aa78c9cfd35
-6.21008	2.48555	79574824-3036-4a72-8366-376ff1dfa60e
-6.06777	-1.5765	797ba3c0-73ae-44e5-9ef9-28c5d0c1a0f2
10.4211	7.90435	79b54961-114e-4ff4-aa8b-6825f94e0c52
4.74948	-2.01958	79bbac02-2de6-4caf-b4ac-cffe22aba088
11.4642	-0.152068	79fc40be-991d-4624-8bdc-f7ddfad2ff4b
7.25883	0.726352	7a0121d7-af33-4027-9c7d-552ae3997e8f
0.813567	-1.61109	7a206e4b-f366-44a6-b575-5a5e93bb07aa
11.4002	7.35631	7a4e6bf9-6d2a-444b-adb5-8b8c1cc42bc8
-4.05073	0.74283	7a6f7dc6-4f03-4dfc-976b-1f40761db0cb
0.236839	-1.11092	7a861bec-9f5e-4ae5-977b-2b719cb5ff90
0.565709	0.641348	7a9fd669-8700-48dc-b5e6-41913130685d
-2.21822	3.07671	7abfecf1-44db-468a-b799-4959a23cfb0d
3.4386	0.0664808	7aca14a8-f5c3-4494-bb64-809a891ded96
-4.44367	-1.905	7ae66f31-c647-4609-b34f-29abed7ad98c
-2.64916	-1.60211	7aef74e4-59c8-4e4d-b29a-b9aac652e60b
-0.405548	0.672503	7b094ade-4a94-4913-92c6-332c23d3b48e
-1.15783	-0.425053	7b5a488c-3a0e-46ee-9b86-d062da0cab9f
-4.98791	0.977044	7b67c67d-9b1d-47cf-8d16-3f8298a93cb7
-8.12133	-1.29861	7b70d4c9-1bce-428e-8fce-2530bf239f9a
8.18631	3.88176	7ba5ccef-3ea7-4fac-aaa2-13b19ed3ce2c
-5.18253	-0.256546	7bb915bc-0357-4902-a945-4138608f5034
-4.38807	-0.625808	7bd0b443-48b7-4590-b5c5-575e25376986
-2.22675	-0.888156	7c064c1d-615b-45c0-982b-7c80cd3b037a
-5.65095	-1.41184	7c069816-0bdd-42c1-86e3-8372bed01b05
-3.14391	-2.33472	7c07d746-3ce9-4821-8173-21e4bcc08529
-2.96547	1.90892	7c086014-efb8-4cc4-9dae-e9c9d0c78e9a
2.14194	-1.23309	7c2886b6-54d4-4d7c-9b60-061b44db45e4
8.98881	-1.54315	7c2b9a96-7e5e-47fe-81c8-2aae441c9f4d
5.88762	-1.11241	7c4c81ec-48a2-4a28-a3f9-1dd04ba64fb9
9.93259	-0.593734	7c74217b-0839-4d8e-81e4-5c27b6645a6a
-3.29464	2.58143	7c841f46-2ee2-44ae-85d8-d56013fd7d31
-6.07802	-1.23406	7c90bc18-5755-4a3b-8fae-c38925cc3675
0.315596	1.1253	7ca5e40f-0a87-4d7b-a2d6-a63242f2ba77
0.458625	11.4053	7cd3a783-84fe-4a29-81b1-5e22ab8dc6d9
3.95344	-0.880128	7cf3941c-421b-45ec-a1b4-f62d3df6ca49
-0.90894	-1.52072	7cfa0807-f9af-4d8b-9b2e-570a88958498
-5.52836	2.20521	7d13745e-c48c-4c01-bb1b-4e218376dbed
4.57297	0.740818	7d2f7a31-8b0f-4cee-82b2-cdbe75fc3ad0
0.227537	-1.24573	7d5f04cf-89bc-4ec7-85b0-bab344324fe3
-3.405	2.22652	7d81bac3-488a-4359-a92b-f2fab51b9965
-6.2474	-0.43379	7d88dee0-71b9-4f3c-a2bb-1a893d10fe9b
7.32408	-0.777523	7dbeb0ce-8c55-45e4-8ba8-43331721fb1c
11.4995	-1.09253	7dc90ac9-4056-4a43-b741-84170801bf2a
-0.603606	-1.60238	7dcf612c-8c87-46c2-8382-6e4212720272
-6.03686	-1.66604	7e0e8bd7-909b-408d-8335-9ae2656eaba0
7.53457	2.39668	7e32657a-dbfc-49e9-bbb9-2dc5bace10f0
0.62293	-1.12586	7e728851-629c-442e-b740-c61b4fb35b8d
-7.48201	-1.17868	7e74651d-09b6-4b27-a73d-bd3e11fbea26
-2.91399	-2.18753	7e76e3f5-c51e-4c47-a79b-91a456e5c664
0.66132	-0.966749	7e8c7074-a30a-4d26-96c8-21ba40697df5
-2.30898	0.452808	7ebc09de-05a6-4a5a-be4a-c484b01fbea0
1.50592	0.507185	7ece98a9-f4ad-48c0-acf0-0cead00d83c1
-1.89863	0.0983974	7f02f833-3870-4901-b6f5-abded955e222
-1.65724	-0.400729	7f0921cf-643f-4401-9d8a-ef0c779eb48e
0.490353	-0.394671	7f2c0d9c-4366-4ecb-854b-4d093e26f6b8
-1.04712	-0.844677	7f3c5931-91be-4190-94c2-93a79d4645f0
3.39458	0.185674	7f407c63-a830-4c5c-8f6f-f7ddd43daed7
3.61907	-1.17119	7f4d2b06-1821-4ff9-84b0-852f8aa98e68
-5.93499	2.73135	7f5e66f5-e8de-4d62-8b73-54abc5b38c45
-1.53813	1.3485	7f790b08-3531-4e39-b6df-c9ebd034eb5b
-3.74164	-0.669425	7fbea323-8834-452f-91bd-041187abaaf4
3.28584	-0.499635	7fe5b203-6bcc-4256-ba22-84c918bf6bbc
-2.24431	-0.489523	7fee7bed-64eb-4c38-84ae-fc869eea5974
-1.74011	0.157027	8023ef23-be9a-4d43-a813-01280d071e4d
8.49997	-0.802153	804e9070-ee99-4dce-bc88-88ffeb210ed8
-5.86548	-1.52161	8061900e-a7b9-4263-8c62-7ce453e56992
9.45316	-0.909776	807f4129-4c36-46c0-9719-483cfdd56b2c
11.8824	-1.34405	808c7410-5a51-4bcb-80a9-6542227eb9bf
-2.35617	-0.697276	8096598a-b924-4679-b9d4-2da0d54562db
7.99232	0.394367	80a13fdb-8fcf-4b02-815c-947fb87a2269
-5.59993	-0.13028	80d667c1-3d9e-4e8a-8976-a0d08ef21589
2.91854	-0.920328	80f1b518-53c8-414c-a96b-1d9b41b3bb62
0.768421	-2.52179	810f2667-8533-45d8-adf6-c20b4d51abdc
4.5948	5.61862	811558a6-61f2-4e1b-b237-4dc1f3a644b7
5.60431	-0.870501	81472e9d-4ebf-4f01-a566-a16ac438636d
2.31478	-0.887183	816483fe-4b41-4d23-8f01-ef206c19e342
-4.24155	-1.75867	81c061b7-9bea-4192-a95d-4d55f93bf45b
7.32571	0.104692	81d099d2-3868-4621-a01f-48e6c1068e1f
-3.93086	-2.12486	81f3a960-51df-4298-9821-2f76077885f5
8.85031	4.5114	825c4d19-d392-4221-84bf-0dc040dc18b8
4.31283	0.839378	82685a65-e370-41ae-b160-ee4250f8e32d
0.840127	-1.3991	82bd07b4-abdd-482d-8a13-dbcc114ed2c5
0.426825	-0.279653	82c86d78-cc5c-4236-a72a-d22930d6e2f8
3.35735	-0.628045	830b3651-8a2b-4081-83e1-2b546081eea9
-3.6557	1.75795	8327be54-4878-452e-8297-17e9e50a63e1
15.4718	-1.33706	83414e20-84b4-45d9-925e-1c08359e9777
-0.500442	-1.50181	8363a3da-0c80-478b-8453-e38329a2b1a6
-7.88814	-0.825426	8369462f-ca61-49ca-a17b-babed59e80c6
-7.06338	2.64091	838b5f2d-6461-472b-b670-3e828ee4537d
-0.842514	-1.39599	83b1693d-4d4b-4f9b-aa60-41f7a659c474
-7.48717	1.74208	83de67dd-85a7-4169-b92e-808a8e2375ba
-5.78505	-2.24108	841a30ce-ee05-4788-8d5b-89729ce2d25e
-4.10597	6.77622	846ac64a-3997-46df-abb6-1d54eb6cdbb8
15.2497	-0.927019	84bc7224-5b4b-4833-a7a6-ab742b96f9f4
15.5241	-1.58136	84f12794-196e-4104-9b18-b172173077ff
-1.39322	-1.27701	84fba047-82e5-484c-bb1b-86f8ba79abf3
-1.0178	-2.6141	854b11bd-6e08-418d-bb6b-2eb027284cad
-1.76781	1.3106	85804496-82e3-48ff-aca4-b8a66965af08
-0.16629	-1.47115	859cd04e-7890-407f-81aa-4a71019d0468
-3.42991	0.600301	85a41a39-55d5-4c8a-92ba-0b43114f76a3
-4.51628	0.0105983	85b7913a-b425-4ae1-bee3-5b4aba2d6b89
-8.19183	-1.28539	85c2509b-e2eb-4f0d-8827-7c31d29b8fb2
16.0089	-1.09328	85d91022-fb6e-4443-8a60-e6129be76a38
-5.49932	-1.59075	861f5b10-7a91-4311-9857-3bb63b4275cf
-5.26814	1.42311	863c8b51-0605-4fd5-a949-d407acc8c3d0
2.02952	-0.979274	86447233-422d-48d5-85a3-4232b1db7564
4.58108	-1.65879	86764a9e-abfe-4a9b-b48b-6df936659ca8
6.91789	-1.70394	868ca714-17bd-4fba-b144-1e51e3e64390
-5.73838	-0.293522	868e9d9b-a440-497f-9fbb-07ee7c767a7b
-4.67835	-0.783009	869510c0-fc85-4d9f-bc7b-0ea8c568617d
-2.6531	0.67161	86957969-70f2-45bf-9a1e-b75ef5aeeb6a
-5.22712	0.852633	86982d8f-36e6-4ae6-93ff-f72d31191bf4
-7.25425	0.301101	86a04aa6-7b48-42c8-ad3a-75ef9df5dcc1
2.10918	-0.948613	86af09c7-6749-435f-ac53-902728d315d2
-5.08855	0.796795	86bf7c94-050f-4f4e-b8d5-29cb0186351b
-5.51057	-1.77971	86d1b089-e728-480c-a1be-172e698fbb2c
0.631205	-0.602054	86f9d732-01b9-4b20-8bba-643cf3d2c2c9
8.13276	1.37016	87163eb6-1827-45fd-9f7d-91e6fcc579a2
6.9345	3.29695	87310fe3-9147-47dd-9eda-6e2b5dd276f7
-3.54563	3.1032	87960964-41a5-44aa-bbe7-241378daa15e
-1.30451	0.803141	87b402c2-03b6-431a-b1f2-085f8e2230a2
-4.14205	7.68595	87c09d1e-fb39-48f5-8d2e-ea427817fc89
12.4191	0.201135	87c3c186-6139-4429-ac02-1e591219bbc1
-4.76446	-1.64953	87c695ad-e56d-4ce3-a496-85f82b4c2393
-0.443392	1.67004	87fa6b60-0b16-41e8-a3b5-43b75efb3044
-1.24571	2.26395	88035ff1-f019-4ea9-af49-f27ccb565932
3.20009	-0.865812	881d02d8-3df3-46dd-99ed-999eaa58c3e4
-4.93223	4.49215	882db4e1-0f41-4565-bfcb-97aea469fcd4
-6.08405	1.16595	885a99b4-54f1-4e61-8ef5-b47183dae915
0.575554	-0.324541	8860a13e-699c-4dbf-a292-fbf7ca6a2e4d
3.40037	0.308028	8864f669-eb71-4770-9344-da03519ecaef
5.14903	-1.21078	88edf2b3-931c-4c38-a092-0b86e08716db
0.655902	7.10069	8910f612-6ed1-4305-acec-668c8ea0848e
-2.42068	-1.76517	8920fc85-82d6-4613-9d86-e80c3ac8d0e0
-6.06096	1.02389	894e4bd5-a989-4f85-b647-6b10304d0870
-0.59759	6.76141	898eeee0-1ab1-401e-b2c1-426e8a3b15b4
4.67657	1.68747	89ac078c-de11-497a-b5d1-6a07031b2485
-6.11526	-1.29784	89d846b6-8368-48b7-9dc1-8c32c1674d70
-3.60016	-0.256077	8a182e53-7904-4fd8-a09a-170998954f5a
-7.67774	-1.05763	8a306024-2826-47c2-83d1-268b1dc059dc
-3.39007	0.691195	8a4cf3c4-cc9c-4c5f-9a5a-7c209fb3f3c7
9.6553	0.137639	8a6ae594-6dc9-4cdd-9e85-ee20b3161e5a
8.62794	-0.746459	8ab6f95b-446f-42b7-914a-5006a116166f
-6.25424	-0.110267	8b0e0f8c-8798-4529-b8ca-fec18d0a7b8b
-3.65128	-0.386428	8b0eed5c-42dd-4ebf-8b6a-156b1d3cd272
3.15903	1.30357	8b5027b1-e817-4562-8a36-b01a770669cf
1.63777	5.45857	8b68e92e-b1b9-46fd-8f76-c26917e93c01
-2.33417	1.51937	8b73e3bc-2e75-4138-9ac5-c2494813cded
-8.28639	-1.36493	8ba97b46-9da5-4b55-83cf-460268b2f3cc
6.17718	-1.02883	8bb14558-30d0-4852-a5e2-dc90855e9e83
-4.93479	-1.85857	8bbb20f5-5390-4b4f-b93a-80a84dcdfe14
-3.01609	0.238718	8bc2494b-418d-434c-8e16-ff25e2933770
-3.15469	0.144818	8bc418fd-47db-402a-9290-4369f3cb7858
10.3971	-1.48911	8beea896-ce0f-4795-9167-b4fe89e26d82
-0.855261	-2.05201	8c0f4ac3-7d2b-44ef-a219-cd8e3058b9b8
-5.97839	-1.81906	8c125604-8ec5-4719-b00a-e11db3cfa55c
3.63529	-2.89413	8c1fa5cd-0ed8-4653-b65e-303277afa6c0
3.96726	1.78698	8c3c008d-4e8e-4fe3-9c6b-300c08387e5c
13.8257	-0.130357	8c45ba7b-ac6e-4def-ab83-6b0b6c7d94b8
-3.52367	2.77477	8c493432-0f57-47a7-864d-771318bc2488
5.95948	1.54005	8c556260-7426-48f0-9fea-fec4c2a2f93a
8.9204	-1.49804	8c5815dd-e084-4b64-b913-48a13d213311
-1.06134	3.84242	8c67e905-ca3a-4fb9-808b-bb3fdfb88a23
1.0572	0.205626	8c999a3b-a92c-4b45-a0fc-cbe37081555b
5.47443	-1.29915	8ca1d15f-c74b-4565-9587-35e0a13c1c67
-4.31858	1.30409	8cac97df-63ad-4ad6-8d2d-df56c0d04482
7.23469	-0.0203046	8cd392aa-805a-40af-aa24-967306e08afb
14.7482	-0.741979	8cf775de-aa1c-45a6-bae6-f9315371a27c
-4.57327	2.47728	8cf822c1-b46d-4b92-ad75-39f248d67524
-1.01157	-0.307425	8d324a47-aafa-46d6-b082-fa60c6420aee
-2.71774	-2.13373	8d529aa0-be26-4392-aab6-03b943d9199c
-3.66957	-0.725562	8d6e1753-30de-459e-9995-09d0ae6d4559
-5.45763	0.519091	8d853a25-ea94-48d8-b64d-e46672a85f0f
-6.72252	-0.866907	8d8711dc-72fd-41b0-b08e-949a42d1a525
-6.69973	0.500136	8d90d3dd-01b4-4d8f-8512-4fccdb68534a
14.0935	-1.90769	8d93648c-b18b-465c-9958-3cbf1d957993
-6.59892	-1.36936	8d9992b9-79ce-43b6-9c80-9cf5ea7644b8
3.93953	-1.22341	8da4d659-7a81-41a2-afa9-90ff158841d7
8.78381	-0.955538	8daca909-fc58-4a33-98df-4aa8ef36186e
-1.13676	-0.0229129	8e13d8e4-439e-44f1-865d-ed86bc650f37
-4.65059	-0.810351	8e689e20-ef6f-433f-9567-7ec559983850
8.36759	-1.12589	8e70b05d-be94-4710-b2ca-f441c9999f85
0.921187	5.38711	8e79d658-985d-4d96-8257-28e3433f1dc0
4.38435	-0.291915	8e7f3cfd-6979-458a-a6fc-b5d0d034cc72
5.63045	-1.08781	8e876ece-119b-43c2-8ced-478ca81279a0
-3.45655	3.78807	8eb5d621-d838-4230-9d99-2aef6caaabe1
3.98491	-1.61908	8f1f6456-bb5d-4976-a48a-9e13f5b891d7
5.53502	-0.202824	8f2a3019-896b-4dfc-8199-60baf9de7bde
3.59865	-1.59196	8f2ca1dd-7cbc-45da-a376-61e3bfa4bb89
13.475	-1.26272	8f7c3bb9-df82-4d1a-b9e3-2e087fbed0d3
-0.414563	0.39851	8fb22256-af71-42f9-9bcf-48783c8145de
11.8687	5.50639	8fb81321-8387-45bd-a89b-e5eaf88b8b1a
12.7585	1.33923	8fe344be-6a8f-49cc-abe5-7ee2c2fd48ce
0.292489	-2.03864	8fe7f9ff-8f4d-40bd-9ee9-ddec49d3f990
-7.05086	-1.56058	8fff0e79-2a75-4665-ba45-5179f19c8f96
-6.56478	-1.3737	9011c388-172b-4850-b323-f489211b421f
-0.173266	-0.684362	9021f7bf-46a7-47fb-be95-9150b0740d50
9.53871	1.06947	90308674-b1b5-40d2-b1db-3636b24a42c1
-1.51355	-0.0641011	9061b6d0-6a74-4c53-9979-1eda46eeff29
-5.76026	0.902145	90aee489-a8d3-42ba-8bfa-7fdf41249c4f
-3.50673	-1.39104	90d8f042-5187-46ff-9fa1-2e19e3821004
-0.382259	0.120143	90ec6c4f-286b-4536-b14c-2006e1a1d501
-5.33894	2.0642	90f46f2a-a957-420c-a1c0-3044a26f3359
9.60074	-0.529609	9160e31b-3bbb-4723-b106-546d8c48e5f9
-5.77036	-1.26307	91766b44-63ca-4761-94cc-1f350638a741
-6.95364	-1.85688	91827bd5-de8b-4261-a2f5-6a7e27331cd9
-3.88226	-1.37958	918cf919-315f-46f8-8186-51263e5efaf0
-6.11891	-1.59812	919e23d7-1edc-4fe2-b1bb-1f22714efb5e
-1.27347	0.153681	91d81a90-74b3-4cbf-ad27-b05f17a26bf2
2.10343	1.07174	91ed56c0-3631-4fb3-aafd-83df51886cd4
0.740228	-2.22215	921b3452-7a40-45d9-9d2a-c4c46f0e8e75
4.78045	0.571361	92255d1f-8d54-4ec8-9053-caeb162414c8
-3.79663	0.070522	927a1371-6d50-4056-842a-5cacd417e2cb
-2.94111	0.62762	9295fb1d-ce7b-41bb-afa4-dc94813751ea
-4.17827	-0.833601	929ced0b-e7a0-4e72-8087-7e50eb9e72e5
14.2151	-2.03058	92b5405c-e955-4301-b820-6988c0c53740
4.02596	-2.10738	92c4b83e-202e-4d0f-8d5d-34eb43915271
-1.03474	-0.280542	9301bf51-1e58-453b-af2a-f219b5cc15db
-5.49006	-0.0752566	9316e55c-8f10-4a42-8687-ec41a38cba9b
-6.61834	0.145096	9345df3e-4561-4534-98a7-26afcdf1b407
5.49938	-0.122032	9364016b-0efc-4c2c-86db-197a0eb57cdf
4.24905	-0.781259	93645339-e966-48ae-b289-06117d99238a
-3.01308	-1.07362	93694a04-4d66-4641-a608-ffb15f0a1b66
-5.12563	-0.195011	93a79b4e-ea1e-4312-be01-9459e57119a1
0.259218	-0.563601	93ba51f5-bbce-47de-a244-8a86e0e61bcf
8.86233	-0.458822	93ca069a-baa0-4aba-855a-d0059edea94c
-4.56218	1.94977	94002622-bc0a-45a3-8319-b1f2511e9225
0.370882	-0.394022	941b2ac4-a809-46de-8e4c-f704cc5659b0
3.19965	0.394934	9452a2fc-a49e-4321-af7b-9d5be0a64fd3
-1.33357	-0.242909	947258a4-6742-4390-981b-5a4f5045272c
-2.83541	0.32143	94c8ca7c-720f-472e-b8e2-3bc22343f69e
-1.23594	0.830021	950ba3dc-9b80-4e21-bdbe-f9a2bc3adf4d
-0.620742	-2.31182	954097fb-ca77-45e5-a625-6440e6393063
-3.5484	-2.16978	956dc4b2-f685-4e7b-835c-126454dbb4f9
3.47716	-1.88446	957dc6e7-eec9-4bcf-9acd-19b7e301bc00
6.86748	-1.27395	9588b94a-c0a6-471e-9ac7-ee738b59551f
2.28302	-0.536512	9598f028-5d44-465e-a22a-5f16d9ff77cd
9.73633	-1.86552	95b517c1-3670-42cf-b701-e13460310fff
-7.75648	-0.461053	95b98cfa-5939-4b62-aa46-48fb4a877509
5.20113	-0.681955	95bce01c-d257-4465-8bab-bf639e5a20fc
3.85033	-0.58414	95e793f7-f241-49cc-a33f-1cc70fe6766e
-5.96856	0.184702	95ef5dcd-1089-4c19-a612-6371911318aa
0.800901	-2.43135	95f04bdc-d462-4be0-94c6-b11e84f2a3ff
-3.24094	-0.753283	962cf6cc-f923-4374-bfe1-e577bdb278a1
4.41638	3.96782	964b4159-69ff-460b-95f5-2f2a45047a17
-6.67669	-0.609756	96553ce9-b46c-435d-bd7f-068119733a43
9.01687	-2.15002	9672c0cf-0f6b-4082-a02a-8cbd2c40ae14
-3.36391	1.74141	96784022-1f90-41b2-b4ae-c7739340f68f
-2.17386	-1.78899	967ddb19-f362-4998-823e-bf1a4fa92257
-5.98909	-0.766908	9696e8c4-0c20-45a9-b989-c194063ad7e4
-3.50653	2.29372	96994d3e-6e0e-4e98-8a0b-59836bf438e8
0.0210715	-2.32004	96a97f3d-e368-4f11-b986-2fbefcdcbe5f
-7.22935	-1.25824	96e7312e-4651-49f3-bfde-d6b494c464e7
-1.74296	-1.07919	96f0561e-1110-4d23-9606-a609dc366c88
-5.33753	-2.17043	97142de6-b50f-41a2-bb2c-ded830c24c9f
-5.81912	-0.462392	97169689-278c-4a9a-a5e2-f28b657a3648
-6.39318	0.615573	9746ce87-ca83-48c7-8a65-27fb0c1800b2
8.95645	-0.796784	97683c52-5d6a-4abb-95f9-a601218503b6
-7.46988	-0.486332	977847c3-cc95-4a9b-95d9-0b0ef505bb73
6.06635	-0.175387	9778d22c-94ee-4730-a50a-895d7dd5d4ae
-5.73601	-0.802655	97c5c676-80a3-414f-ae61-716057de7b02
4.47075	0.831318	97d9d1ae-9a12-48d2-a889-4c0ff89e2171
-2.88973	0.919428	97e40e88-a72e-4cda-b7e4-5e4e3a515f71
-1.62267	-0.565684	97e41e61-6a71-4d4f-9a87-868715ea1f40
-1.44689	-0.686989	97e9fe45-ff57-43ea-ae4d-bfcbf23b1f4d
-4.65471	-1.69509	980abc27-4122-409b-86fb-6bbc2c631237
6.41479	-1.00662	9818a789-763a-46f9-b2fb-3ffa16930835
-7.94678	-0.3985	984276cd-1d40-40fc-b6b9-6597206274ee
-6.04716	-0.918636	98969c2e-0575-4cd6-bc2c-287526459097
-5.17945	-0.574232	989a62e1-7fa7-4016-88fc-76cf72a13d71
8.10269	-0.384371	98aa11ae-cfe9-4e17-b72e-4af0d33c0379
-3.68938	-2.0004	98cb4e31-a8c7-42d2-b26d-d5bf74f40b5c
-5.18185	-0.647096	98ed797a-4a1e-481a-a7c1-508f86ba3630
-5.20673	2.99744	99713879-58bf-42c1-a1a0-1bdbf5b58053
1.62748	4.83687	997cb166-58cc-4b69-b759-326fb8528fca
10.4426	3.00094	999eac77-8570-46d7-9b8a-af8c02a77962
-1.34675	-1.78864	99a085a0-edf2-41ec-b5c1-dda62d71fd4f
-2.23994	3.99141	99b88b62-8757-4333-8110-5e7d3152db69
14.5779	-1.68269	99cf3090-180e-4f38-a4d4-cc5d88b124af
-3.99942	1.2617	99ec2eb4-8730-4873-9b04-dd38f2d85c70
-2.31306	-0.511478	9a0bac00-4999-4fba-b172-af6700e6cf1d
1.74019	-2.30164	9a260af0-a17e-4f52-9232-6bab685fc356
4.08917	-1.15619	9acfbf9f-85be-4f12-87b2-3a866bd9742f
-0.591351	0.0405013	9ad02f46-8211-4834-b970-b8e3f2bfca4e
-4.3811	6.11284	9ada22ce-8311-466a-b33e-66b4838816f3
4.44708	-0.427062	9afabafe-74d4-4a97-8e7c-f345e1abd276
1.6493	2.05338	9b255fcc-22d2-4813-a3bd-d4a876d6ae1b
0.937713	-1.13003	9b51f991-d35d-466e-993a-f5eb1327ef44
-2.69738	0.758231	9b675672-ac5c-4c5d-947b-11933bd37ad2
-2.65161	-0.76402	9b6984e0-671f-458a-ad72-040fccd0c282
-2.83834	-1.19995	9b83ee90-4af0-48e7-bc43-081cfae645ec
4.40089	-1.41775	9b84bd91-4c92-4976-9e09-2f0206a465f9
-4.45866	-0.837734	9ba6ea2e-b238-46ac-aa04-8b527d1c3db7
-5.45923	-1.92617	9bd768d2-c09e-4174-b0c8-8ec1973ba521
-6.07841	-1.49768	9bdbf2ec-ce89-4eb2-857f-1b11038ccd91
6.26481	-0.577409	9bfbfe72-b1d6-4b9b-a46a-7230110b59ad
-3.75171	-0.535216	9c1ff213-4e9e-4b73-a942-3baf9d37a50f
-7.0695	-1.8294	9c5643fa-b9e5-40dc-9568-5f88f54713d2
-4.52275	-1.28988	9c708fc1-fc21-44b7-9f0c-7f5e8a3877b3
-3.31225	-1.63914	9c8b6c44-3776-4a29-835b-3fc63c79210b
5.94559	0.696172	9c9750f9-1e43-4cc2-8998-07adbd13a6cb
-7.50851	-1.215	9c978b82-33d1-4b71-97aa-ee5602e82518
3.1827	2.49248	9ca3b694-80aa-4df3-86c1-afabd1cf488d
-6.97375	-0.903703	9ca63c4b-24e9-4ae1-8f2f-daffde43d92d
-5.78201	-1.77734	9cf3707f-56ee-4aa3-bc85-6ff805118d55
0.117048	-1.04963	9d00052b-a1d2-4502-a666-3c0523cc8ea3
8.16391	-1.03556	9d2cabd4-25a7-4c82-be7a-3ae128cbe694
13.3613	-1.71446	9d2db647-a6bb-4a0e-b13e-6d5b7f187eb6
-0.490307	1.5295	9d2e2b53-770c-4fa5-8fa5-42b127b5d3eb
-2.10519	0.117921	9d412354-c5b2-4448-9bf8-acb9eeef80ba
-0.457068	0.483228	9d7a56bb-21f7-444a-b5f5-4a691508905f
-3.27689	-1.00542	9d983f63-d7dd-4201-8fc5-1972c2a71bcd
4.52234	-1.26236	9dbbe7b3-321c-4c3e-9a62-04c9354e408c
-6.61473	-1.44486	9ddaa53a-3347-4f8d-8e06-038b8a941357
0.499758	1.82577	9de1fd9b-086e-493b-b6f4-519c73dd4701
-6.24334	1.82719	9df27dca-1f39-4534-bc44-223a7d6157e5
0.970431	3.51023	9e341d8c-3f1a-4e86-92b0-6b203400cddd
-4.86146	-1.40757	9e68ef08-e94f-4b43-83c8-fa83d90963c0
-5.40486	-0.815017	9e94fef8-b5a1-4b8a-8bbb-75d881bcf604
-0.775243	2.48063	9e960845-6393-4a90-8ffa-8188208b8600
9.34721	-1.67147	9ea9fae8-5a33-49ec-bcb8-eb7c9f2fd46c
9.29391	-1.09511	9ebd411c-a9bf-4efa-bc35-76c35a76a1f7
3.95318	-0.508197	9ed79122-ef52-492b-a549-b374f1b62952
-0.629466	-2.42127	9ee2693e-8147-43ce-8b7a-2b577d32b4c9
-1.26125	-2.11583	9ee9cf5d-ece5-48f5-8c2a-7f4515d8b9e5
7.01554	-0.823661	9efd183f-9923-4c80-9326-63d3e3de1975
1.08953	-0.763737	9f125854-6c37-4cff-9043-91ea592c7299
5.64035	-3.20211	9f277737-e1ef-46dc-83bd-4ff28adc3a41
-5.12568	0.071541	9f2e6d79-d89e-4c08-9b5b-6a7db8982e57
3.84962	-0.634	9f806027-5837-4141-823e-0af44179dd3c
8.79567	-0.342833	9f8e0519-f2bf-4f09-a960-ca7ee3b4c9e4
-3.80534	-0.912648	9feeb8c8-afe1-434d-881c-2166f337ba58
-1.69508	-2.46202	9fefc539-9c60-417d-bd22-af5a910453df
-4.09148	-2.05102	a0504448-568f-44d2-acb8-bb850cbdca73
-6.84653	1.95617	a05724dc-6b54-4da1-a39b-114d034a873f
-0.466295	-0.615575	a06d39da-0d6e-45b1-b2e8-21f80c9771ac
-6.35016	2.48397	a0a03a18-caa0-4966-be2f-d306490ad3f1
6.26787	-0.37202	a0a2f559-aa2d-49db-91f3-02deb4104995
-6.71626	-0.344653	a1111aae-5907-4009-9106-d735d0e3c8a9
1.85216	3.23384	a155a10c-5ac1-4f5c-b091-f1652442ef03
16.2508	0.179726	a185787f-d326-4da9-84ae-18a8cd3ff6df
6.34466	-0.714899	a1add505-5da2-4960-868b-4255f3e6bafa
6.88408	-1.15732	a1c9c0d6-fd93-463d-b6c3-52cab501416a
9.46045	-0.780493	a1ccc8c0-33db-4684-b767-ec956172b3a2
0.18606	0.598996	a1e4030e-b8f9-42de-a58f-3ff9975a48a9
-6.31818	-1.49535	a24d7cef-4772-47aa-96d5-9e760210f6ad
2.72667	-1.17064	a25672f4-5182-459a-a7ce-09ba51f73251
-3.26748	1.21171	a283edcd-98f3-4d69-aa86-78c7a3cd9c50
7.86907	7.37711	a28fc895-cec0-408d-a0b2-9e1b024c6afe
-6.89349	3.04689	a2a4612c-f529-47f5-8b8c-977635167d4d
10.7525	-0.832666	a2d134aa-ab4c-4652-b2dd-cfe6bbddf2c4
3.0906	-1.05284	a3123f87-9746-4a2a-8b90-e03900d47988
8.99996	-0.893537	a3395211-7533-4705-bd70-0260fc075156
-2.31032	-2.70825	a36cb830-d263-4d36-b1c9-f44996deb009
-5.17629	-2.11533	a370fc19-3059-481b-8396-61e96a7cde9a
7.12185	-0.587361	a3aa4c94-c329-4080-bb00-faa3a8fba58c
3.171	-2.91912	a3f17763-2562-4a7c-9d0e-935a0911219d
0.607172	0.607877	a410d002-4832-492c-b647-032318406e26
-0.483506	0.943118	a42d753e-c34c-4b41-9477-d9f8dcab53fd
-1.67714	-1.28681	a433dc31-9d63-4093-84c6-56e18b169f98
-4.39375	0.749182	a43c91c8-834f-41fd-8167-e755726d771a
2.01034	0.661449	a46777b2-d7d0-4905-af45-fa4446ac90aa
-1.31523	2.85157	a472b199-5c1e-4ec1-b231-efdd480ec233
0.959136	-0.348375	a57258c2-b70e-451c-9301-2a0a0f43f922
-4.04345	-1.81964	a57a031f-123e-42d0-b00f-9d18806f4f8b
1.11459	0.065203	a5f25115-ceeb-4620-a32c-065f844a4313
-7.44937	-1.74243	a60bacf6-a962-4fc1-aa20-dce493b0bff5
-4.66666	-0.293209	a611f164-1b89-42e0-9452-c7837a82f19c
-5.70867	-1.52886	a6b984a0-ec64-4894-901e-1368981a9b11
1.26948	-0.542233	a73267ba-a600-4122-ab21-ab41893db4a5
1.05419	0.776557	a79097bc-386e-4f57-9bd2-ae22067cf48e
-3.1748	1.95258	a792b36c-68ca-42a9-a21e-c09294f17eba
7.94142	-0.0411131	a7c4cd19-ef9b-463c-ae18-7ca8fd925a70
0.702322	3.76293	a7ca3654-ed06-415d-9673-5721e68227d7
-1.1925	-0.606054	a7fb892a-3fbc-48ea-a45a-358e8709173d
-2.10984	-1.51189	a817727c-4cbc-4e0b-bad5-1130f0cd1ce0
-3.25074	1.14503	a83d7d81-31ab-44f9-bb41-a98ac584d628
1.44669	6.57335	a85929b5-e99c-4710-8deb-2fe731d0503a
-7.22126	-1.88112	a85da7ec-35bd-44ed-8871-93574046d5b6
7.5049	0.438492	a872c8f3-bba6-4dd5-a1ff-4f5e4359822c
-1.52198	-2.21845	a87d6ef7-1434-4714-9919-a2f81e8a608b
-0.173972	0.986322	a89053a5-b2fc-4a8e-8f2e-0575371e6dfc
-2.43332	0.215801	a8dad679-17c9-4f32-9f3e-ee3530aa15ac
1.96092	-1.9618	a90ee1f0-840a-4395-97f7-5fa6d0312724
-2.54127	2.64601	a918cd39-e218-4403-bc6a-aa3ca439a113
7.91109	-1.79489	a9592900-bf25-4663-a429-392387d2959d
-1.31486	0.461828	a9715d0e-f208-4c8c-b67a-25f9b313a2fa
-3.46955	-0.758672	a9a7e586-f44f-49d8-8664-5278e2e3574d
-2.58368	-0.0270315	a9c7b7ec-dcff-44d5-b689-ada166607a35
-3.08865	-1.715	aa230af7-872a-4ffa-92f8-27e8bc18cfef
1.47754	-1.90054	aa3cee84-a8b7-4795-a06f-f133de2ebfdb
-5.78016	-0.231726	aa48af4a-fc2a-4774-8e0d-77087642a7ab
-3.35546	0.80149	aac8e31e-df79-4a2f-a001-62e551db70ff
-0.873453	0.858118	aad14e00-2788-4509-90d4-05d01f8ad044
0.0359555	-1.56836	ab032e18-6eb9-46be-8637-db345e4c4e96
-7.16946	-1.77035	ab34f509-a6fc-434a-9828-4e7225c90f6e
9.78206	-1.33915	ab72c05c-3de6-4aa1-bc05-d22d42dd6cb5
-7.24711	-1.0596	abc2dfc1-a788-45b5-b4da-8e63e06dcd63
-6.0654	-0.548008	abec9c5e-ae25-4fc9-808d-8771a009e992
1.11187	-0.393202	ac281f71-a680-44fd-87de-d49a06896148
5.29567	-0.974231	ac3a0ba4-e7ae-4e66-8c1f-8964e5268c7c
0.363659	-2.40429	ac46f3bf-33fc-404a-b320-d744317ebc05
2.32121	-0.427966	ac6de651-4290-4bfd-9737-03e84980a542
3.29857	1.19614	ac9eee25-61cc-401d-ac2c-5eedb437a07e
2.71187	-1.30866	acbafa17-a42d-434a-9aba-9be9b89cfb06
-4.88513	-0.586916	acf3c417-b4ca-4c60-97a8-2cef93052485
1.86619	-2.35744	acf48c2f-024a-4ff5-95be-08bc1503a327
-5.74991	6.77746	ad1d9128-35b7-4618-abd7-f8adb962e5fc
-3.89366	0.143124	ad3774d9-af2e-435d-832b-b122d8afef71
-1.1018	1.48163	ad379527-95ec-44c0-bf83-79c45aef4f80
-7.90324	-0.436429	ad5bf3fb-1f85-4635-8332-ce9c12b733e3
9.19879	-1.82538	ad5fcaba-353b-417d-bed7-b6707eb497bd
-3.35126	-0.386167	ad6c7777-ae04-4d3b-b7df-46421ed9ad08
2.9139	-1.29753	ad843b3a-b0de-4de1-94e5-3b2b79498303
-1.61543	0.882696	ad85d94c-0380-4ae0-8097-4175e6d0dc03
-1.01437	-2.23701	ad89fe8e-a879-40d0-a1e3-5171ec1b6e47
-5.36185	-1.55856	adc0b7e2-9b1e-4bad-bdef-a037988187d0
-2.79184	-0.171149	adf43ba6-b3f5-4ec6-87f1-bae5d89074c5
-4.44405	2.744	ae0fc27f-8b1c-4b7d-b7d9-e46a3f5b7e4b
-1.45441	0.575192	ae2079f1-6bea-4d98-962b-c285954d9daa
2.41514	0.144755	ae63cb67-95b7-4a41-91ed-58565359ae04
-3.40261	-0.754125	ae77c324-a2eb-4079-8f8d-159bb82988ba
2.14251	-0.843546	ae91e4da-d682-4749-a3a6-4d1990b78bfe
0.0226693	2.16086	aea09b30-8b90-4fe9-8799-3bce7af4bd5e
-3.06324	0.0559954	aea8adaa-9155-48cb-a8aa-8c8724ff78a7
9.22096	-1.99686	aee48860-3fa4-4416-b83f-0d0463924f07
4.82832	-0.387386	af27f4f3-f7e6-483f-acc5-a1cc88f3b035
9.30443	-1.56291	af2f5e35-c3cb-46f4-9c02-0d07d0b96c66
1.27256	5.39561	af4fd15f-29fc-44f7-90ef-60b6ef07e00f
-3.65567	4.69381	af6c1011-2c72-49d1-866f-453828b81769
-0.465698	0.0950401	af9cbd46-8ebc-400b-96fa-56410a499b59
-1.62168	-2.03678	af9f494b-0e6d-41c7-97d7-65b786a853da
-3.63497	-1.7548	afd6e394-5429-4d6f-9f60-d34548523d7c
2.19189	-0.427957	affd4863-da4f-4ef2-9526-b1b1b43998a2
-4.03667	0.749039	b009080c-8848-4d4f-ae73-2df74515453a
-7.93264	-0.975553	b06b6cc3-9145-4a10-922f-80458c24aa85
-3.89844	-1.30082	b0b96f92-4645-4d5f-9a52-09b3f52906e1
9.89779	-2.11599	b0cccd3d-d760-4920-aba9-5976abd3985c
5.46127	3.78728	b0ce0e18-1a08-4627-9b9f-fad28ed86ee0
-1.49973	-0.347847	b0cef261-ff11-4427-a659-4eff79af390d
2.44689	-1.27353	b0f20cb4-d1cf-4933-bcf8-84105d3fc9b6
-2.45311	-0.652604	b12a984d-7d14-43bf-b2d3-f015cc29f9e9
-4.99488	-2.03214	b13a1b95-6040-4ee2-a789-63cf250148d2
1.09893	-1.87993	b16ff1f4-6fdf-40ba-9d70-411b649283a3
0.295304	1.827	b17d5ab6-c58d-47ee-994f-d8ea2d9c79a6
-5.02468	0.511145	b1a6083d-4a2e-4703-867b-0a15a7d85253
-1.85186	-0.341597	b1e2be00-4ba6-4ba2-a2e1-eccbf41df4b2
-0.445881	-1.63134	b1f2caae-d6ed-4460-9106-4731b89f7bcd
11.1137	0.389057	b1fbcd08-5155-42b0-b538-d38f1fdbbefa
10.5164	-1.32923	b236ceec-0b55-45af-8989-c43817f4e748
-0.841769	-2.75327	b27a0c12-143f-4f24-b57a-038b83aa03cd
0.0947737	8.67901	b296b6d2-1a98-4315-b0b2-cbd6c7855925
3.69694	0.0118021	b29ecbaa-20a0-44fe-a367-3918e7664f47
-2.84822	-2.11963	b2a62c9c-05cf-4c84-91b1-0c943e7ad424
2.04199	3.09219	b2aa44df-f7e0-429c-826a-c08e5c818dfb
-6.43683	-1.46981	b3059f55-29dd-449b-98eb-3a898b2f4f65
-4.20443	5.62455	b32c38ce-66c4-4b76-9e3f-58b122aff345
1.33752	-2.74162	b36b27ed-29b9-4d33-b0b9-9a61715e7561
-1.5639	1.33051	b37df3f8-1eb4-4d2f-a8dc-716abf385977
-3.05775	-0.718824	b3a81e91-6237-41d0-b8a5-f7cb726aa28f
-4.8159	1.5833	b3c2538b-e79f-4995-9a4c-e90b0139c1e3
-4.01174	1.45926	b3c45594-3213-4ce2-ad47-ec10a0d8835c
-0.919239	-0.0337001	b3dcfadf-681b-47ce-a6e7-763acc9fdf77
2.15522	-1.41437	b44c1177-b468-4f3a-8d50-80d941d84cfd
0.673153	-2.33109	b46d7ac9-ee9f-4407-91ae-501e981ff857
7.14738	5.9296	b4df9a99-20c1-4fd3-838e-b25b70881600
3.11011	-0.489076	b57d11c3-f807-41e3-8cb2-33de5dfb4374
5.65325	-1.1694	b5b6826e-9de0-4d7b-aa8e-d129437daea9
0.519645	-0.765127	b5b7d554-687e-46de-9008-30977850717c
-1.22856	-1.61863	b5ed2831-e285-403a-851d-c9fdabd7084d
1.60325	6.33353	b5f2f034-3b8a-47f7-b3f3-85619bf207d4
4.9482	-2.36682	b63784dd-a9e5-4998-af08-6ad87293bff4
-1.49248	1.17927	b68681fd-4698-4066-aca3-6c43a2147990
-1.61899	-1.91421	b6869860-be4b-4c82-b59c-d4882855f95e
2.4899	-1.33721	b6892fc5-87e8-401e-a8d7-539c72cfad8d
0.550019	-1.1664	b6a6dce8-ee7a-446f-8d22-3dd64ce38ae3
-3.01433	-1.81196	b6d14a94-e5a2-4e98-b467-78c23a090674
-3.79259	0.699062	b6eacf99-6eb1-4074-a671-36d6e4305830
-6.44848	-0.220142	b6f68eeb-757b-40ce-b5e5-056dac90ca44
-2.83677	1.10941	b6fe31a2-f0d3-4b4b-9e95-ff4ad370ca0e
1.50893	6.03417	b70048b5-c2f2-42b0-9749-e43cac2bc67a
2.8069	-0.799103	b7142016-a7b7-4200-ba6d-1d3c1c59838b
6.74765	-0.849728	b75f17c1-0724-4d7c-b7f2-24929cc3794f
2.73981	3.17174	b773898f-9941-4b63-81ac-9252e8d53450
3.71386	-1.89226	b7a9c7ea-86af-40d1-9ca0-7c0e0a9b3927
-7.23481	-0.532384	b7b38c62-2c51-42c8-9d16-04d869f69285
-4.01029	-0.392763	b7e02117-0791-4a64-8033-d4ea0e180575
-5.23017	-1.1844	b82129b4-649c-447f-bfe7-88212c59eeb9
-4.62408	0.664035	b84db668-89c5-4a68-8810-60b6b74828cd
-2.81181	-1.81651	b8abce99-3682-4d35-9410-5ef71968c74a
6.803	-0.066324	b8b346f4-04dc-42d4-8118-2089a89e8967
0.824686	-0.811252	b8c32857-59c9-48d5-8a6c-e0b1c13b14d4
-0.47356	1.24505	b8db32a0-f189-4829-b172-1c42daf59a85
5.14089	1.31856	b8df68e7-71f2-4d08-a193-3a2f7577ed7b
-8.58221	-1.79142	b8f394f8-20b6-4695-8e0b-41450cc014c6
2.81509	-0.998339	b8f5b693-c8cd-40c0-a90b-5d0fdbb4988d
-1.59089	-0.800908	b8f97918-11eb-4df7-bdc1-e7c62ebe3a1b
-4.02467	2.03341	b9177a80-4b2e-4985-9392-716e185ca2dc
5.69001	-0.7848	b93f2824-2852-419f-a6bc-3abeeefac7ea
-1.86045	-2.6512	b9429d6d-e46b-4264-b6ac-53f121fd8ac3
-7.74635	-1.8469	b946803b-cd54-4ae8-b49b-4acb902f34a0
-7.73017	0.849226	b96ffb1a-9671-4f58-bca7-d59f9f8da974
-3.08435	-1.86903	b970f376-06a6-4a57-9f56-5b91b808abbd
-1.27031	0.170614	b973b9dc-b7be-43bf-8c39-389ca75e5732
1.11743	-0.0682354	b9953cb1-562b-4946-8278-0195209cdad3
-0.921064	0.859401	b998061f-13a6-4eae-9a42-10f4b88d0ffe
0.157514	-1.9582	ba209f77-aedd-408b-947b-165b3293a8e7
-5.52015	0.986695	ba210373-bbdf-4f6b-bcc4-e9bec7cfabf5
-6.00504	-0.346192	ba210452-6924-4a2b-8bd4-0b68fcb18d11
2.68217	-0.482421	ba763fa0-80f1-4154-a533-5a53a33238df
7.94266	-2.05896	baa48a25-92e0-457d-b843-42833b627100
13.3647	-0.842631	babeb43b-5c50-467d-a70f-c7af800a5e84
0.166871	-0.320268	bad36167-cadc-440c-bee6-a50a3826a525
-5.08445	3.67135	bad461d1-fc3c-4af0-b3fe-ef85638fd75d
-0.603256	-2.37232	bad46752-2f83-4d10-a39a-2e9039e8e1f2
1.37891	-1.47783	bae80cff-d5ac-4e57-b732-9450a5f42e75
-5.75897	-1.73865	bafd0d6e-cce0-4dad-aeba-cfc9a30a5e7e
-2.40705	1.2082	bb053ccf-e51c-4733-9547-339cab657733
2.62149	3.01713	bb3af75d-b5a8-45ce-922e-18172f708685
11.5953	0.997411	bb3b5d2d-d93f-49f4-90e4-a8e28204be0d
-5.59551	3.00231	bb3f182d-6add-4a55-b6b1-174875427735
1.99532	0.780518	bb4acff6-24b3-405c-bf87-c5e888824fd5
11.5164	-1.62246	bb5aa289-fc0a-41c8-9667-4e7d0ce2326e
-3.22667	0.219969	bbb34daa-2091-4e80-ad02-fe7a50072853
16.3824	-0.713299	bbb561cd-c7a7-4e7a-85cd-97ba55e7d748
-2.98505	0.669037	bbbe18e0-45fb-4a62-8be6-d7ec0ae77a12
-7.28142	-1.52817	bbbe79a0-d0ab-482f-ac4a-37c0e7b70394
-1.40162	0.426057	bc343316-3218-45cc-abe7-43f453dbc9cb
-3.94781	12.1546	bc4b5b01-79ba-4f9f-a67b-5e23e35b9194
-5.6572	-0.565807	bc56d34c-eca5-42b6-9cdf-afb6a7130574
9.18865	-1.43012	bc664abc-a022-4bc3-a2ff-579a3f97c137
-5.50114	0.212849	bc712e65-9d3d-468e-b59f-109bd274b4d7
-0.712452	-0.350597	bc71aff0-55c5-4f5d-81c2-32c4c5acd32d
12.011	-1.29985	bc7848ce-f57e-46cf-ac51-ab83e0c54be1
-0.870516	-2.46459	bc92f7d2-7e65-4be3-bd7f-c50563cf06de
2.51363	-0.481742	bcab28cf-b919-40f4-830e-615445bd43aa
-5.66948	0.579436	bcc46cba-1112-447c-ac36-d5b8cda5d56e
-6.54696	-0.758979	bcfb351a-754b-488d-94e8-ddb28778c801
6.2826	1.79852	bd0a7df9-783d-4b3a-9c49-dcd90b3fcc33
15.1051	0.541393	bd236123-ea1f-4421-bfc7-a63f385dd942
4.88691	6.5294	bd238a6a-de77-43df-bfbe-bd87aa63b9f6
2.36981	-2.16673	bd32804f-b17b-4104-a490-baf88f5fa210
-2.50215	3.01611	bd411d35-2453-490f-bfda-b4fb5965e494
-5.31299	-1.23755	bd51d7f7-0be8-4536-b6d1-33faff679d83
0.524008	0.194397	bd5f90dd-fa1d-4e0e-86b2-b824e877f894
-5.36623	0.250957	bd9ce377-8c70-4e58-a5d3-7ab38d1f19ca
3.14331	-1.19749	bdac3f03-870d-4855-a2c8-7b4bdb00c46e
-5.96624	4.27261	bdbe5a3e-81e7-410c-bd65-e3063ac8ded1
-2.67835	7.96969	bdcb1391-51bb-4e2e-a8db-b910c9f31e9f
-4.91632	-1.3874	bdda0ba1-16c7-4369-8ef9-85f5a6b4f584
3.37442	6.44431	be1bfba8-9cd8-4896-80f6-91f49be7f49a
4.76416	-1.73605	be2d30cd-23d5-4d91-bc6f-4e85792dc9a3
-2.5569	-1.94346	be2ec29b-b13d-4f07-903a-b4de7cd2d000
3.41801	0.00869093	be6ff550-becd-4157-8d7c-fa695cfdd50e
-0.357788	0.555803	be9a860d-dbd6-4ff6-b70d-74c2ea97d2d3
3.26725	-1.84505	beb48277-925f-410c-be7c-df67c304bdd3
-4.74887	-1.63297	bebcda40-3685-44e7-8a0b-9f5bc294e6bf
14.7885	7.32685	bedbf3e5-9cc0-4d49-b412-adbf11a89162
-4.10584	0.734869	bf04eb3e-04a5-4d8e-aea1-15892929f8ae
-2.5966	2.34807	bf0e8fe4-e9b7-41df-8c1f-9e2cd8690175
-8.36461	1.66701	bf2f06c8-b73a-49b9-a978-7c9efae3769a
-1.23906	0.545464	bf35f67b-f38a-445e-9984-0e215768c757
-2.35131	0.420698	bf9f21ee-42f7-4b83-9799-777efdf7caf6
7.80546	-1.23926	c01fbf38-1960-43b9-90f1-dac58a304c2f
-1.04871	-1.34391	c02f5a79-5439-4a0d-9ebb-33f7d34bf54a
-1.12998	-1.75868	c054e28f-a315-4f5b-ab81-2e067b604b83
-1.46306	-0.743165	c0713e0e-fb5b-448a-ae0b-9935559f419d
0.273238	-0.867348	c09a6cab-b4a4-49fd-bacb-0c1083e17258
-1.59165	-0.973072	c0cc39de-8d1f-48a2-9050-be37edd4641a
1.15262	-1.86896	c0cdda84-c011-4ff3-9734-4b763bfb1c33
-7.84749	-0.608379	c0e807b4-6977-4b61-8a23-69aee9a10f00
-3.08691	-1.01518	c0fa0db5-5400-4f3d-9cae-95a4c4b7c2c4
-2.50606	-1.34299	c1048f93-1cb8-4341-aa59-9597dc0b41e3
4.18249	-0.634228	c112d836-c931-4922-a2f4-eafc4fefc1dc
4.19024	-1.79484	c11603ae-666c-48d4-9e78-1e955c5ad76a
-6.47991	-0.0709987	c11a60c3-039d-4c2f-8a25-911cd0ac7358
-2.15589	-1.91765	c15b89a9-c484-40c0-8915-20464f5f5bee
1.9028	-0.239462	c15d95ce-af92-472c-97af-0e4f394c5479
6.12543	-1.00053	c178badf-9c86-483d-b038-4e0507dcb325
1.00289	1.409	c17ca006-e7b0-47a8-a2d1-9110569a6839
-4.0933	3.05729	c1b632c9-4cd7-47e1-be26-8c04d117351b
0.647579	2.98586	c1ee60bc-7252-4522-bbde-cdcc464c8f2c
-6.61311	3.42036	c1efa3a0-a4d1-4eec-8f1d-fef748cc053a
-2.92109	0.900707	c1fd16ad-15b5-47f9-acb6-754cb38b42b0
1.68799	-0.97057	c20623d8-0ccf-40d5-957e-72a85fa3e772
12.258	0.975074	c20d627d-aa64-44e1-beb3-c6422662332b
4.76075	2.17638	c22766bb-632a-4307-86db-d2be0d4fc35c
0.215274	1.75753	c239b2e6-c0a1-4b46-8da2-f03d9a3efcce
6.01881	-0.33766	c24fc229-0576-4261-a210-fa5d6347ab81
-3.33374	0.483533	c258cffa-f080-4303-9783-9c217b982e90
1.58674	0.0988388	c2735c1f-1e0b-49db-bc6b-6cf4d6d1901e
4.89327	-0.723406	c2c1654f-379b-4a78-aea3-fae044b86540
2.51398	-0.620743	c2e559db-9694-4f1b-aa6e-4d8cc3d4f0a7
-7.22492	-1.39551	c2e9c8d7-187b-43ec-aeb1-efee9ed1153e
4.92546	-1.60842	c33e0234-d7a2-4eb0-8f4c-ef139a87eeee
9.35795	-1.86674	c374480c-b085-4ea0-9180-609c7e9304d5
-2.76447	1.4435	c377e3a8-40b4-440c-be13-987353e8e5f0
-2.96521	1.37842	c3d819d8-698d-4086-a224-f8bd451bfd8b
-2.68043	-0.0826068	c3e52dea-d7be-42b5-9179-907de1600cc4
-3.58544	-0.761076	c3eebe7a-0287-4df7-a98c-7a6f147b998f
-6.55967	3.12675	c3fad795-6fa6-4c94-8b1f-02eff74751f2
-7.94553	-2.01578	c3fb1789-87e7-477b-a533-4d043505147a
12.9155	-1.78237	c40970a6-5eba-4a1a-9c3b-b1f721dfc257
-5.16627	1.74714	c4127bdb-04d8-489f-9878-92b197b16f05
1.93814	1.75934	c440967f-8f63-4e28-948c-32d9b6d56c8b
9.16718	3.64659	c44e7ac4-605e-497e-a035-d6f2c8e115eb
0.914937	-1.35173	c48b4ee4-938c-4661-ab8e-a0906dd9a3d3
4.05106	-1.37677	c4a908db-69db-4b98-9c3e-d9a78ba8ff7c
1.81519	-1.10263	c5054f75-35e2-45bc-96f3-9189c420f130
-5.25589	3.5314	c51827aa-ab6c-4ae3-b4e6-ba6b15ba37d2
0.165279	2.32746	c528ac44-7499-4d87-9713-46b14cbedf53
-6.51247	-0.617883	c534c36f-a75b-46aa-bbfa-867981527b66
-6.73485	-0.997571	c582a28b-b519-4786-83f3-aef8c5be3a35
-8.04074	-0.392444	c5c3e120-3b4a-49c8-a2a0-4b7794e9a311
-2.72524	-0.781044	c5c4f07b-42f2-478d-a969-8f4f50110d34
3.64527	-1.0606	c5cd93f4-9785-40ef-b314-4a52d91873c0
2.82596	-0.232847	c5e7d779-0dc5-4594-af1a-aa16bb0ae7e5
-6.07756	0.392541	c5f1ff8f-f32a-486b-b77d-06f924447c9c
-0.258572	0.464775	c602db3b-ce06-4c4a-bed2-3c2a68940d3d
8.07839	-1.90514	c657702e-2c85-4b7b-866c-0c8bea3a7a89
-2.34484	0.59686	c657cc50-b991-448a-9a9a-540dd05852bc
4.51235	2.17647	c67f79f9-fd12-45c2-a3b9-c0e810cada29
-0.91958	-1.17681	c697d56c-861e-49e8-a9f5-3d6e6066ae44
10.1789	-0.21329	c6b66235-554c-4fd3-b0a2-a1e5468afb64
-1.89208	-1.9078	c6c7a230-edbe-4359-8902-d15c8b9630a8
7.33699	-1.21947	c6d9e60d-6639-46b7-a160-c9c513bf6e58
8.15598	-1.38752	c6e1780b-12aa-4d31-a73e-b796f5ef9493
7.23678	-0.176608	c755c905-eca7-4d68-b2b5-1e9b501453e5
1.4544	-0.924798	c7b0852c-8eff-482d-b06a-1db353674a88
-0.867108	1.53606	c7caeb29-2df2-41c3-8e07-64386df5a4c3
3.78711	-0.125759	c827e9a8-f708-4b9e-80d3-cc10e201a007
-0.755067	2.07019	c8784e51-644e-4187-a60a-f788a4858ef3
7.68659	-1.00418	c89a6b42-79cf-4db1-94ed-99bd6d86ab85
-0.961413	-1.32421	c89afccf-693d-405e-97dd-aa3f91e1646a
3.50059	1.6936	c8c6771f-0f09-4301-956f-a48f8cbb13d2
4.70296	-2.94707	c8e7dab8-066f-4a23-b8f2-0689abc20ae4
3.91217	1.11619	c914c4c1-41dd-4528-ad4b-e2414cc3ae2f
12.1256	0.0906298	c9211818-7ce3-4e11-bc9b-bcfe66040cd0
-1.67912	-2.35221	c9306f65-9ab8-4e31-8b5d-db4756c23862
-8.71296	-1.33021	c9315cc2-5848-4194-8503-fe862f4a5279
0.346186	-1.53338	c9392033-c63c-4e87-b76a-8e8177b448b3
-3.1951	-1.70815	c98d0fb1-4024-4f33-b0b3-d53d89e092ec
-0.0881432	2.1398	c9be0132-da33-4707-b116-fe76054fe250
-7.44724	-1.14513	ca0907be-c499-4559-bb44-21bcc4e1736b
2.25103	1.95166	ca99e661-d869-4d89-9652-2283feae69dd
-7.57112	-0.989582	cab2b20f-8732-4f30-aa4a-147e92ff1444
-4.18387	1.55443	cabf639c-c7dc-4de6-8fa5-ef03909398c8
0.718846	-0.897321	cacd6a74-f6e5-43b9-a258-e22ddb9c2a26
-3.6964	-0.0500122	cafd59e4-d4bc-428e-8783-0912fd19636e
-4.19073	0.753543	cb0ecaa6-d752-4e6c-ad4f-c07ad204606c
-7.17122	-1.78584	cb1994a0-3531-448b-9ab1-5758eaf08bdb
-4.93908	2.46125	cb20b0ad-fd05-4348-81ba-811bff75e0db
-2.08521	-1.01917	cb6eba18-f1ce-4d0d-a1fe-3e4c3db0b3f7
-3.13354	0.608399	cb7e6ded-366e-4f99-9b4d-da64ea7ac8de
1.73342	0.231887	cbd77726-3d2b-4e3e-9668-49e8f372cd4d
-3.0811	1.41132	cbf826dd-a1a7-4ffd-a1a7-6ca5cd7af859
-4.09529	-1.35886	cbfd67d6-5d39-4b7c-a2aa-13c715f25bfb
-0.642959	0.263801	cc0aa82a-95ef-4fe0-b2da-2ea10abe26fb
9.72736	1.24005	cc339719-df12-4dad-b19d-b53238c7d36e
-5.4652	-0.948005	cc46127c-4efe-4a6b-90ee-973305e08ce0
-8.03052	-1.93404	cc47a180-00ae-4c03-9f0f-e52a6343d355
-6.86533	-1.47666	cc6fbf27-6273-4ba1-ae71-c7fb5aa26457
-2.78725	-2.40911	cc9f37fd-82ec-4c99-8f37-165240a6a46b
-3.85841	0.00177448	cd49a647-7189-4f67-bcec-e427b4e53532
1.77199	-0.86609	cd8d7535-9a53-47e4-b1bb-f9a71de3c5e0
7.19988	5.34494	cd8fa12e-2ff8-45eb-99f1-f9f211df0ea7
-2.08621	-2.45835	cd928565-549c-45eb-9372-ef73f9405c52
-7.11347	1.27214	cdbeaaef-d250-49fb-b89e-48dea0a23417
-1.51105	-1.81878	ce2f4edd-3674-4de9-8ca8-4f7800578a57
-4.07654	0.196876	ce4d7269-df68-4b63-bdc8-18d1ce6f790b
-4.19936	2.309	ce991f6b-2577-488c-82b3-9d5bacf50952
7.49701	0.155999	cebe5ea9-8e2f-4583-9d75-bf2467e144d7
-6.83258	0.116527	cec3473d-f737-4ac9-bd3a-9eda29c8c883
-5.77835	-1.24943	cecb7ed4-09b4-415b-b879-25207142b060
6.55024	-1.99978	cef8d915-f3e6-4858-be39-10bae6a8459e
11.0297	-1.68895	cf01bced-cba8-4448-9668-6f18987a65d3
1.5982	4.6927	cf0ac7c2-cca5-497e-b4ef-550eeee61df2
-4.97053	3.10356	cfae9107-95ae-4cfd-998c-5aa84b092511
-1.09136	1.41967	cfc2615d-aa17-4c9e-8277-5461021eac5c
-5.82904	-0.810914	cfc78200-5656-4a66-ad18-758ccb8582e3
-2.85561	-0.65314	d01b4654-adf3-48d6-9ef6-bd034ea9b4f3
0.426148	-0.62914	d0257d47-9b08-482c-b700-b3c4d93b300c
-2.26271	-0.616239	d03f1d40-44f6-451e-9b59-5b9f78e11e6c
-0.854015	0.538761	d042d81d-7d9e-4a40-a90c-a0a60da3383e
-2.10113	-0.0957793	d05c3216-2875-4baa-b82c-2856cc511a6c
-5.16945	-1.99934	d06702c1-d3c4-4046-b9d5-0e08d7c9f35d
-4.17645	-1.2342	d09b439f-5632-426b-8aa2-cea0cba3439a
3.75139	-0.006126	d0c61566-a005-4e50-832e-c172836650d5
-5.86979	-2.08003	d0f5353b-289f-47c6-9753-544107c58a72
1.17419	-0.77807	d11beb4e-4d3b-48ab-aa90-d4b0b62f5cdb
10.12	3.40307	d141a39b-67be-4c03-9e99-fb0db2dd36f1
-6.89365	-1.4517	d162b97b-e3d6-45a9-8022-aaf997ddc9d8
-3.86208	-0.316519	d188f88c-0621-40e9-92c0-1ee579a705f8
12.2632	-1.96726	d19b211c-3cb8-4ff5-941b-a6dcafd2924d
-2.58694	2.29842	d1b44791-5794-4350-bd6b-2a49baa02bde
-3.23685	0.801656	d1d1588e-bda0-40a4-baec-3114dfd8b27b
-3.62199	-1.58318	d1d45ee4-1835-4e24-9d27-4206322974dd
6.11451	0.170509	d1f54434-ba8d-42b0-bc2a-a344d29e68ed
-2.00025	-0.536349	d24cd117-ba15-4900-bbfd-212102012383
-5.03672	-0.0495708	d277147b-f990-4e19-bd98-59d1a69df75b
-3.57034	-1.96612	d289c93b-8b60-4721-ae33-c62716fa51e4
-0.115076	-0.919167	d29d51a2-635a-4c39-9ea2-bae8c582d7cf
-5.67696	-1.59868	d3656edb-6873-4823-af47-1589b6ccdd88
14.8122	0.821336	d3a7ab3a-1697-4783-beee-5da1cdec0e6a
2.47255	-2.69923	d41bfac3-2cbd-4a06-8248-cb36594fdd98
-3.65852	-1.15874	d4264c05-9d8d-42b9-928b-538d6e1420ee
2.58639	0.735045	d4279643-65de-4a88-be71-9fc07b72f4b0
-4.88783	-0.170856	d447ded2-308f-4db6-bf85-6a385b6b2397
8.33093	2.82621	d48868af-ca3d-418b-803d-20623681ac33
-2.89287	8.64171	d4c68e20-2fd5-407b-8c09-fc4e8107ec20
-0.718882	-0.758043	d4d13260-2b9f-40aa-b18a-3078204550bd
5.3182	-0.661836	d4d4727a-4530-40f5-8fbc-65f93a0ae994
4.18222	-0.690301	d50164bd-7abd-4517-89d5-9cec7244788f
2.53906	-1.37052	d5041897-2a14-409d-979d-f89b512cd07b
1.61457	-0.0258651	d50ffeda-3ad2-4411-812a-15bb1d803b5f
-1.82061	1.29155	d521fa75-9d88-4084-826d-faf1bc7bcadb
-2.64653	1.23603	d531a2f2-1ef2-418f-a834-011be59cd195
-6.89538	-2.03967	d569d0ae-d20a-4508-bab4-7a26d7d37fee
-3.90906	2.10621	d5d8c7f4-fd52-4914-ab78-7a293e0f065d
-3.64625	-1.95618	d5deedad-ff89-424a-bded-485d962dde0e
-5.20882	4.31255	d5ee3534-fa30-4337-93a9-6c0a9c5213f7
-6.85265	-1.78763	d5ef3a5d-c223-4c3a-b585-d251eacc9cff
8.52761	-1.26179	d5fae183-eb39-4dc9-a75d-84938318d00c
7.7901	-0.561938	d60bd26b-caa6-4bf3-8e21-807e4c08d015
-9.04237	-1.61249	d60f9bde-66fb-4bce-ab0d-60890974cef6
-6.57524	-1.47844	d67f9afe-257d-4ecd-81a3-fd20ede77b9c
-2.17111	1.99656	d69807e8-4d03-4c28-8d5a-5bd84180844a
-0.125928	-0.993507	d6997648-e159-4def-99e6-37dfe20d3fb9
8.58287	1.27375	d6e263b2-6085-449f-b00e-56b2aa4b8775
-4.95656	-2.04765	d7490e87-2f65-43ec-8296-b415f7be380d
-0.465238	1.44926	d7508cd0-5286-4108-9536-d50eb74206fb
-4.118	-2.03605	d75d70ad-91bc-443e-b997-bf408efd070c
-6.02489	-1.70448	d76c4efd-2edd-421b-965c-8460a29970c6
-8.73235	-1.41212	d787d22c-49b0-407c-b245-5c6fc8aa5279
-4.99763	2.15415	d7a18607-f35b-4934-8d94-17d3240b0a0b
-3.20431	-2.43172	d7a72824-8782-42e9-a0a4-93cdafe2c3d9
-5.4756	0.7006	d7cfe890-d6e0-4b5e-bf56-f4902de6b6d6
7.73796	-1.30332	d7fd286c-259a-4fc4-9efb-9539183471af
1.18326	7.32645	d815584a-c7ab-485d-a2ad-24869ffc5051
4.39752	-0.900135	d82db02d-4924-478b-9c4c-b11210395ed3
-5.91757	-1.3716	d8321226-a0e8-402a-a846-1c182e718522
-1.19591	-1.49627	d862ada8-8e65-4cd6-a538-dcb75fde1705
7.76622	-1.06454	d88c3560-80ae-4f5b-9d92-a46b2349adea
-0.656307	-1.36614	d897714b-0a20-411e-a97b-d7cb70c06843
-5.24961	-0.460827	d8c7bfc4-3a38-445d-90fd-eb2d3de9f361
-6.36049	-0.949641	d8d145ea-65d7-4356-8509-2bc2aa5cf2e2
1.18569	-0.285267	d8d49bac-30e1-4e20-8775-72a8f4e493dd
1.24137	-1.00124	d8e05efa-8e15-4a08-9926-af24d2fe6f0b
5.17585	-1.009	d901d55b-126b-4807-b9c2-07f9fe78ab9b
3.82803	11.0838	d9023330-9514-4fc7-8824-598b4468f897
0.435018	-0.118265	d9583c17-0c98-4250-8c9d-4ff911d26956
-2.16221	-1.95471	d9596a50-aecc-49b7-8e68-52b4969c624c
-4.77787	1.49996	d9643b0b-3986-40d0-92e5-b3d668eebfea
10.5326	1.07678	d98f5ba8-3f32-4a7b-bdcc-6d4899ad29b6
-2.64552	0.52846	d9a68172-0a61-4819-b1a0-3691757cc608
-6.22856	0.27795	d9a6a6aa-6169-4e8c-9d2d-237196c61162
-5.62922	0.602822	d9bf1e73-747e-46e5-b42c-cd6a28313bfb
-4.03203	-2.50253	da6f1d59-4a72-4e53-bc19-4fb4bdb3e81c
-5.75471	-0.198517	daa08918-5ca3-48bd-bfa2-ab95221b5779
-2.92376	-1.96764	dac826da-6693-49f1-a0f3-f42fa5da9c39
-3.43571	3.78409	daeb4860-e594-4ae6-808b-81a65162c7bf
-7.48266	-1.794	db7e79a2-bc36-4e6b-a9c2-2da1bba9aeaa
9.82556	-0.213418	dba3dd55-4b93-427e-a5ef-85922a0496b5
-4.46679	1.16884	dbb36bc1-7517-49e9-8acb-030a736e762d
13.3419	2.97819	dbb829ae-a208-41b1-8b9c-e00eb368789c
-6.02281	-0.65607	dbe0071b-78b7-43fb-a825-80cd63d0a2f4
0.0310853	-0.500601	dbe1071e-de74-4829-bac9-1f9c552fd3f1
-1.95912	-1.44606	dbeb17e9-dd45-48f9-9de7-e3d5b12b8768
-5.47142	-1.64926	dc066c27-f0bb-4a1e-81c9-7c403ddfe05c
-5.24514	-1.99727	dc161ccd-09dd-4ac0-90d9-bf66541af0ba
-3.06566	1.38138	dc3a2986-e471-4fbd-8d23-0a0f0175637b
-6.24951	-1.75697	dc437385-234b-421a-bc41-6c3741c16a9b
-3.26987	1.38245	dc5f4a2b-664f-4e1d-885e-23b836151abc
-3.80067	-2.08827	dc888f6f-e10f-4e43-9eb1-6c3796aa063f
-0.416603	0.225097	dc90944c-797f-48c9-b5f3-3d96a5229c35
-0.168923	0.920095	dc90f2d6-b802-42dd-8ee3-05d2ddcd755d
-2.76705	-1.01141	dd3bb149-62c6-48d5-a64f-cd41db5c7dad
4.87701	-0.872444	dd49db1b-5eef-4f58-a04d-b15fa9a5aabd
-0.233002	0.537005	dd78e09a-8aab-44d6-a726-64a5338efc52
-1.80417	0.232801	dd812ae8-56a5-410d-863f-4598bef79276
-2.90372	0.307933	ddb2d9f5-758b-4370-b07d-65d70859c610
3.61128	0.335709	ddcc65cf-88df-4e78-9ec2-5901c7c7be3a
4.50428	-1.97618	dddcc315-20f2-4297-9ae6-9223e0cde9e8
-7.26678	-0.279239	dde97ea5-66c8-4694-b7f1-5e1f2e8aae31
-3.87919	0.459075	ddef32f4-f3a8-456b-ac93-184599c5f234
-7.31254	-0.947376	de30b374-37ec-47af-b31d-3e490ed8af05
-7.62338	-0.0713187	de5c9a0a-1c3a-46a6-86d5-c5f9af8423f2
1.93429	-1.1734	dec9a4c5-21e9-414c-b845-72e64f86e73d
14.2407	-0.365302	ded6a54b-5610-43ac-8c35-ae121e853581
4.43006	6.46383	dedd0613-d077-42de-9c95-cb3053500b7a
-5.46521	4.4302	df0a29c1-542d-4ace-9105-61064d4352f0
-1.11727	5.23644	df1feb95-f0e3-4aa5-b951-45130962ee84
3.47645	-0.561501	df5e5770-e78f-414b-af55-35790b08c27c
3.27252	-2.56677	df8072d3-b6cd-4502-99d6-08114373f271
8.14868	0.351211	df90ebbd-6bc4-4bc4-998c-b17980b6c79b
-3.79017	-0.797016	dff123c4-06e6-4bf4-b209-ce5b5f3f03f4
-2.9579	-0.494813	e000d308-999b-40bb-b0d7-3a404dbd08f4
9.3495	-2.60015	e02346ad-2f1a-4030-aab4-6f47c0ed1f3f
1.90885	-2.12826	e04c6e42-9bfe-4f43-811c-d6f7685e0a22
-4.28761	-1.73671	e058cfb1-8a62-44a8-8e36-e508869dadd0
9.71521	4.49903	e0f4c411-7f08-4605-8cff-d177106b8b09
6.95521	-1.10322	e114c533-95b2-4756-88c1-737fbcd1d38d
-5.99553	-0.899435	e121acc4-521b-4920-9560-a453b97165bb
0.388622	0.3931	e151664c-fd1b-4d86-a4fd-977633843201
3.54696	1.3231	e16a0c1f-6d91-4e01-9f2f-46f4e3093bb5
5.67541	-1.71292	e17bfc70-588c-4940-96d9-768904f3ead1
-6.43694	-0.339026	e1a32f4d-6d4c-4110-b9c0-7444e20757ef
4.52884	-1.6802	e1ada701-cbfb-43a0-9c86-9ffffbbc4fb6
-7.33778	-0.693891	e1b3293f-f7e8-4aef-a107-dee1d508ce63
-3.98181	0.562278	e1bfd158-569c-4492-9217-dcb4546bc60d
0.448686	2.5489	e1c338f3-6390-4c00-afe9-d0b10aaa73e7
1.74336	4.97141	e1c9a79b-e5f3-4fe0-8d8a-b71dcfe8e513
-5.50123	-0.499723	e1de344e-e518-4880-b195-9f51dcce8674
9.94484	-1.50875	e254a096-6cc3-4022-8257-9c3c5384b218
-4.66537	-1.57433	e2579a99-a975-4820-86b3-bfa203d1bfa4
4.66741	-0.0966292	e26a5378-e79e-401b-9c23-47a7d5ff58b7
8.82252	12.791	e27501f2-8e38-4b80-9c0f-c84554c09c25
9.93806	-0.108813	e2ae6644-361d-4fa0-a42b-db9e4f43b6cb
-5.71536	4.44079	e2b59688-4d35-496b-91fe-70dd6fe3d073
-3.84399	-1.00384	e2c43844-3651-4c76-a0fa-34b52f53ac25
2.64575	-0.207593	e2c7f55f-00be-4ca9-9d46-9f0eeae6dbfa
7.34202	-1.67579	e2ff9dca-357a-4add-bd98-e3cb9176efa8
5.6436	-0.991466	e31912ea-e8ea-4afd-806d-c44be1e27cfe
0.452629	1.95158	e343a7fa-ecf3-4e9d-a58d-ff68a849fd2e
-1.67513	-2.0776	e35b4ec8-8bf6-432a-8807-172d06989cc8
0.295098	-0.924875	e365c3a0-a387-4cd9-9d39-a8f7ef47c82b
3.92101	-0.250233	e3acd265-bbd9-4116-afb2-ade9379ed606
-7.1345	-1.12686	e3b7d95b-1e3d-4230-ac7d-fb7fc188ead0
12.4104	0.31053	e3bae075-e40a-4ad6-9174-20e9fc8f4c1f
0.924342	-1.47675	e3e3039d-34eb-4f19-a4d1-8ef447e741e8
4.46072	-1.06629	e422f62f-89d5-4a58-a843-4434d8af309a
-0.0270389	-1.45075	e426b1e9-fc0a-4487-8554-c6dba39a47c6
3.57142	-0.491319	e43f20e0-ffd5-4a0d-96e5-5bef5b7f4482
-6.30191	2.03547	e4631e05-96ef-4bcb-b649-e90a967e804e
12.1091	-1.88098	e482cf6f-6c9f-41af-b1bb-d299ad4004b9
9.72906	-0.425099	e4958af3-b715-4c2b-ab97-59219cfe0926
-1.00474	-2.16051	e499c522-6c8a-48f4-b9f1-6f9184c15133
-7.07675	-0.207604	e49c5024-7331-47f5-b516-c1f88b2fd420
2.91965	-1.42647	e4b9abf6-5a77-4c02-bd0f-23818c84cdec
-0.137701	-2.14313	e4e75e93-1727-41ce-afb0-14de7205d344
-3.18491	-0.812613	e4f20084-9799-4e47-af68-86cbb06cc4ab
1.56772	-0.550941	e4f3c40b-9bf9-4468-a5cc-1e10ca4006e6
-7.22947	-0.500722	e513491c-6d2b-4108-9a07-d8dfae94072b
12.682	-1.03126	e55fa381-422e-420d-8008-11d461457472
8.62339	-2.66576	e5b4c52d-ad09-43a9-8464-a49a218e1982
17.8929	6.09705	e5c0776e-8af0-42e9-b432-301066c515fe
4.3185	-0.940676	e6307435-0b58-45c1-8140-c4370ae4e17d
-3.67156	3.46421	e633de93-4038-4ed5-9eee-d1892301e27f
0.471805	-0.526176	e67e0e29-e676-49d4-b353-5053b73658f8
-6.11022	-0.0559482	e680ad6e-7e4b-4ab8-a685-b8ef23938b16
-2.77705	1.15731	e68ef9d3-bd8b-47d0-b2cd-3a629addef0e
0.965188	3.49842	e7000363-b484-43b1-b669-7b8558a35f84
2.49921	1.58421	e71ef4d0-6d86-4995-91f9-df66d252cd45
-2.71331	-1.18274	e7243269-f9a0-401b-9566-9e79c4473685
-5.4914	-1.83134	e742cfda-3b7f-4df9-a79f-b2caad3f0085
2.4214	-0.405497	e76bfcf3-0c25-4886-9a32-182919144f04
9.24839	-0.368921	e79bf066-f575-48a4-aea4-36fd8a7c01e6
7.71888	-1.6216	e7ada2f9-71a4-45cc-92ff-5ab6b5e66e4b
0.758561	-1.55121	e7bdba51-87ec-4f79-9e7d-8a9b455f7251
5.44204	-1.41265	e7d03c5e-74fd-4b84-af88-e83ebdfa1dd3
2.61513	0.300621	e7d819cb-99a2-4698-80e7-4a3fe666117b
0.521922	-0.877699	e7e88fae-fd09-4478-9d4f-b7bfd426fac3
4.36385	-1.08951	e802268d-459b-49ff-a8e0-be489062ed26
2.13725	-0.528502	e81bfbcc-2718-43a9-8ded-09fc016c48d1
-4.16058	1.31356	e8284025-ca56-46d4-8241-4273660632e9
-5.1808	-0.556792	e8595725-c548-4968-b4d9-b516642dadf3
-7.42161	-0.477956	e8674f0a-a8af-45f7-96a2-68d705e15ea2
-2.92399	-0.456229	e872263a-ed61-45f5-a643-5ea8e5f72ebb
-1.06575	0.785944	e89427f1-f3bd-460b-a869-c34054991769
4.91429	-0.561339	e8a1d41e-99ee-4cfe-a9ce-9d8eecae6afd
8.13718	4.80427	e8d9b65e-d3eb-43c8-9c22-f48c65826636
-0.0036846	12.1301	e8e19442-8f18-4c34-9a7d-7b4282e7d175
-0.678863	-0.757433	e902213f-182e-4dc4-a6a8-da247ddbaeaa
-1.58639	2.61827	e91a7328-5249-4a57-93c9-ebb5c105ff95
-2.05291	-0.396051	e91aa6af-19a8-4775-9a77-1365acfbbada
2.65037	0.498476	e9518f2e-dde3-4962-9ac0-f3d7053d4a28
-5.79616	0.100085	e95d6425-5a8e-401b-9801-cd12845c951e
-5.46386	-1.27868	e96090ed-90fe-4cf0-a149-92a2aefe5928
-7.84706	0.40979	e997eab7-8b0d-4fc5-bd11-b099c3dd22ff
-0.645531	-1.24967	e9add93d-c563-4794-9611-dff6fc2e5eee
5.10093	-2.33237	e9b2c84f-c64c-4298-b288-187f20d2c582
-5.39408	-0.81804	e9f61647-60cc-47ac-b739-b128e16d4ecf
-3.74577	-0.647798	ea0d8469-9b12-47c0-b655-ba328f31838b
-2.47828	-0.219444	ea16f033-2179-40d4-b636-293e94d75ca7
-1.70935	0.709152	ea1fceb0-be6f-42bd-bb54-bb19ebd19911
-7.90364	-0.323392	ea550cbd-c37f-4fa5-9ba2-b42453921ac9
0.506714	-1.70049	ea73c330-f880-436b-9d4f-cb4084a0eafd
-7.6496	-0.348909	ea8ca174-913e-4d18-8f1d-089c1a996802
5.21246	1.26997	eab3278a-e507-459c-8053-7d6557de792a
1.95718	1.246	eacbe8ef-fd13-4265-ac98-81d713ce7299
2.36308	-2.69796	eb049817-6c12-4bc7-8b55-959288a1e174
-1.01479	-0.848497	eb280505-3812-48e4-a9c8-4e188c1d49be
-6.11661	1.05139	eb3d7308-ff75-4672-8c20-1ff29d3046e5
-4.43508	1.18272	eb8054da-dc71-465b-a762-39bb1ec0647b
0.568847	-0.692305	eb96dfaf-db69-48cc-90e5-04dad25f8704
-1.28469	-0.713718	eba4be36-94b4-48cb-a528-7cf3b4e41ca0
0.213467	-1.03861	ebb6504a-1e5c-4c1b-8584-053535c85f6f
2.33654	12.0376	ebdaa4c1-ec51-4e8c-89b3-4ef209778044
-3.56436	-1.90555	ebfa9620-119a-41d8-a86f-3d8594424ea0
-7.75132	-1.42358	ec020f1c-3b7b-45ca-a5a2-36ab22ae8651
0.649708	-0.711642	ec2f3aca-d7c3-430f-9463-77bb9dac4793
2.10006	-1.4396	ec2fe5c4-2292-4558-a101-c8d0a48de69d
7.51634	-2.26927	ec56e56e-1ff6-4957-ba88-83c8ff5571c4
-1.21552	0.471302	ec7d0125-f245-4384-b26a-b0b596171bf1
-4.51447	-1.28776	ec81f67f-114a-4cc1-90f2-cdcd4d28e508
3.94165	-1.25916	eca802b8-869c-4fb4-ab1e-f88619a41da4
5.03349	-0.638945	ecadc5dd-a41d-4e3a-abb7-bb925e76b89b
-5.60812	-2.16748	ecbe2e26-728d-4146-a9a0-84b040667c60
-4.70378	-1.77784	ececd39c-d725-4f1d-92cc-481352391855
-8.67359	-1.53631	ed0754f0-0fcf-4c80-be63-3f0538c5bf22
-3.50018	0.430669	ed21c518-e251-4f88-a520-564594542fc5
1.7229	-0.48752	ed242b98-10f0-43de-b882-91f22df4bcf9
3.75646	-0.944271	ed47370d-f4be-4c89-a76d-2908ab4af439
-3.21207	-1.89868	ed505983-1af9-47b7-8ebf-d6610ab6fdc2
-5.21594	-0.508557	ed5e90b8-e864-4e19-b046-b2bd550085bf
-0.344511	-1.74047	ed6131a4-dd50-4d91-9c9a-8dee603656db
0.54584	-0.169064	ed62611b-7b16-4a48-a627-9093d0f83299
-1.06968	-0.759713	ed62cc51-4da5-46de-9144-29bea94386f8
5.08867	-1.66098	ed6eec2d-e2b1-43d6-b866-2dcef14f109c
-1.85904	-0.709365	edd770d7-8c04-405d-805a-56af8dfa58e1
-7.85743	-1.07192	ede66d9d-ed2d-4c35-b177-55fef6aa24c2
6.16038	0.476848	ee246c3d-5f33-48ae-ad40-24d55a2814c5
-1.40204	-0.899911	ee29beb6-1f85-4672-8bc8-0d617b45010d
-8.00019	-0.151179	ee66a62d-da0a-4f28-bcb1-a0491fede009
13.2091	-1.60647	eea639ba-a553-431e-8240-aa66431a0e66
-1.42094	2.83527	eed86b95-5163-4354-95f3-a2e6659b066d
-5.55122	6.10618	eedc924e-fe62-4c6e-99a3-3d3ee5146f40
-6.29897	2.4087	eee33a8e-1ac2-4ad3-81b0-c433bec0c96e
5.705	-0.863426	ef40f27a-50b3-489e-bdfc-66f4cd95de38
6.82655	0.904252	ef49cbad-1b50-49bf-acbe-5825100cb2da
8.41331	5.14395	ef7adf2e-31ff-42b6-b100-82f8fc82c8cf
5.49582	0.390607	ef88888c-c539-4c4b-b85c-f36e07e32ab8
-2.40097	-1.12336	efbcf733-b75e-4122-a9bf-7bab581f3b64
2.35716	-2.69519	eff3c617-f2ee-4a7e-8b09-3844f54750e0
4.96701	-0.736041	f0232c95-4a47-4952-9154-aaa7a688dc27
-1.41442	0.0376927	f055a63b-c762-4d93-972d-3e4bf4d02105
-4.56657	-1.76335	f0589744-6403-40df-8cc9-e1286dfde727
6.22178	-1.42987	f063236b-ee4e-4ad9-ac99-97b6c1da32df
0.692905	2.44944	f0a230e1-2e19-46ee-b617-5960d64a72c0
4.34452	-0.487989	f0b85931-d5e6-4133-944d-7eb084cd4d1e
-5.19959	-0.807499	f0d5d7cc-7e00-4f77-bf1b-6c1dffd7b1b2
4.43873	-2.41467	f0df9fb5-1b99-43c6-8d0b-153c1596dd7e
-2.99045	-2.24226	f0e1343e-9534-45be-aacb-d0c8d97faab6
-5.5627	2.82661	f10e02e1-bbcd-4d6a-bb9d-fc2179222338
4.98728	-2.3084	f146a8c6-eedf-42bb-9869-7c2cf0f4630e
-6.10003	1.51772	f1608b7d-a38d-48a1-8dd5-95633fae2910
3.91791	-1.25678	f1697862-9457-49e7-89f8-9e2bea04e5bb
1.85515	6.04506	f1777163-8ea3-440f-ba2e-08d5524a92e0
5.85352	1.35118	f17cfd4a-9ecb-4bde-8fcb-523f4b5f08a6
-3.23956	1.25587	f1a5131a-86a6-4267-a2a7-80319561b309
-3.92897	0.393593	f1b286ac-bbd3-4c68-af86-91995e8735b0
7.22176	-0.769305	f1ddf107-0d47-46bc-befc-782a707b4943
3.4236	-0.120548	f1f26c21-f7c5-437a-a0c4-b5c125ba02f6
7.72219	-0.804619	f2318458-6bbd-4263-bfb6-1f231c71a55e
-4.90929	1.66235	f23b592b-c5e2-4566-806f-53370cee6f8b
-7.84068	-2.01746	f245b580-1893-414e-b491-4388bc084c57
-4.98536	1.67754	f27aa78b-2623-45a5-8090-c86aaff86f62
1.37594	-0.897163	f2d3109e-6d68-4f5c-8fe1-a75d251f11d6
-5.35791	-1.12648	f313968d-70cf-4cb3-967a-18df26b53b6e
-0.739966	-1.2186	f326198b-9347-41e7-9dc4-4c71709abede
2.5961	0.693462	f328e98c-d3fc-49f4-b741-4c1638821975
-2.87161	-2.23566	f335a12c-98de-40d5-afc7-0790d34ab30e
-6.65911	-0.401078	f36db1be-e60b-4c82-8598-8c847e02dc84
-2.64104	-2.52982	f370bb99-9116-4053-aa0b-0ea0206238b7
-2.93132	-0.777355	f37db926-6a69-4f63-8c2d-2f6f9097986c
-6.76884	5.77279	f39e03b7-19a1-4a34-bbf1-58249ce37cec
-3.08843	3.08959	f3d3ae2d-9f36-4316-8c20-9c1d5e7c2b9f
-4.89614	-0.964414	f4464215-ad68-463f-83c4-35934799dc88
-2.7935	-0.0618421	f44a79a0-ba7f-4be1-b64f-22fc11e21afa
6.61498	-0.987273	f45a133e-9626-4d84-b95c-d33ccdeb2c78
2.99339	-0.960066	f4697a79-c3ad-4986-8426-966524e0472c
-2.1721	1.04189	f484bdd2-e63d-4e86-bc3b-a4cc568f0898
-4.53141	-1.31645	f49d91dd-ab34-413a-a1dd-7aa316d2af11
0.0240982	-2.7495	f4ae13c7-4792-4c80-8e02-d48c0eb207db
-5.10944	-0.291256	f4e38015-4646-4f04-96b9-ab39559ec97f
-7.83961	-1.26177	f4fc522d-4ed4-43fa-ad0e-cd727bd252ba
5.28863	-1.69494	f507e3ac-96e4-4aef-a5e8-ca6baae5d634
1.07952	-2.74788	f50d0cb9-5c22-4c97-9c4d-a50a1b42c7a3
-5.57195	0.338889	f51fcf25-cae4-41ed-9e6b-ab4104e8d950
2.3103	-1.77728	f52f1fdf-5d07-4644-a765-0c68a03e0dc6
6.51367	0.151118	f544f80b-140c-4b97-8f01-53800466484d
1.46912	-0.879385	f55a377e-dafb-4b29-aac2-6e53367ec33b
0.224613	1.09753	f58c63b0-30fe-49a7-9b1f-fb0232b19f08
-3.01602	0.791584	f5ab9747-3be1-483b-9e5b-5bd4f7b8a701
0.874506	-0.7866	f5b1b9cd-96f7-4565-97a5-d0fd5f22c807
-5.36909	4.29736	f6064945-4038-467e-9d2a-29ceae93e941
-4.51391	7.88164	f608db0f-930f-419c-ad68-b07b9bb77ba8
-1.76434	-1.70797	f62afa85-0cc5-40c3-9572-17bb3007c399
-3.35024	-2.03663	f62f2072-a7fe-47ba-bbb3-63ca0f3254e5
0.259942	2.29214	f63fbba3-7ac1-45c8-8cb7-3ab12fddad2a
0.398685	2.0426	f662ffa7-a187-4d55-af80-39aabe6f9640
-0.907409	-0.71209	f6713acc-d355-4c3a-8c82-8511e956bffa
3.45389	-2.4932	f67ac1af-60ce-4068-aea1-fe1e547864e5
-1.37409	-2.1594	f6819936-bc38-434f-bc35-dd91574f47a3
5.79376	-2.10025	f68620cb-d399-4ff4-9e60-2d4de90dfcf3
-4.54846	-1.59173	f68d5137-61f0-4712-af6a-7696d21069c0
0.672812	-1.08937	f69445d2-3000-49d8-9478-f483299b1819
7.96095	-0.0186566	f6cdb619-a08b-4300-a2d7-13bec09632b6
-5.83667	-1.98564	f6ce8a88-d326-4487-bae5-97848fe8a10c
3.77594	-0.363654	f6dc246a-7ccc-4c50-b90d-55116d28f5d1
2.26195	-1.44307	f6e8e7c2-3ce0-4cbf-b058-2472c06d5e67
2.66265	0.940798	f7310457-b8c5-4492-9056-234b842a7fca
2.38997	-1.40326	f7391099-741d-48c4-8c87-4f211d438b97
-0.814605	-1.25081	f73a0084-b4dc-405e-8d22-7e60403ec065
-6.20205	-0.0852587	f7674500-98aa-49a2-9eec-c865d3a13663
1.25368	-1.41988	f7908e36-015f-401e-92b1-9abead71feb8
7.8852	1.31176	f7c62f3e-0c0a-4158-a9a3-473da93ce4b5
6.02928	0.269806	f7dcc9b8-2f5c-49a6-9dd2-8e4e8066327e
-6.9302	-1.5459	f7de7d5e-cda8-4f22-bb89-68ff89873b00
1.96971	1.0673	f852ff16-ac46-4b16-b3ab-b44777ada0ee
-5.61962	1.00775	f863a903-f22f-4654-a844-0daaf1e9c01f
-7.79934	0.28336	f88ec4ad-209d-40e1-ba4a-bbaea05c7402
7.96743	-1.63876	f899a886-12c9-47bd-812d-ade0d83721ef
5.07635	-1.02732	f8c327fe-ca5f-4422-9cd2-b811d8b984fc
4.34535	0.358185	f8d3716e-1c75-400d-b379-5ab09abffbfa
4.09244	6.46035	f8dbe76a-36ce-409b-be75-38791c84d36e
7.35333	-1.28149	f945206a-8df3-43e1-b445-3111b3403aa9
-6.7751	0.489948	f94775a7-5c19-4fb1-927b-dcc24f2c3812
-3.26544	-1.55235	f948dfe7-9848-44e6-ab2b-bb356a5dfca0
-3.67732	-1.81593	f95add45-7831-4b16-be96-52bed9b554eb
-5.8793	3.59246	f9926c49-c64e-48bb-8597-7dba01291dde
-1.83967	-0.558567	f999485d-6203-4b05-bbc5-0c54162c822c
-2.4086	-0.127248	f9a0a222-9efc-454f-8fd9-dfda199ca07d
11.8098	0.0867406	faa40299-0094-40bf-97bd-440500c84822
-1.35636	-1.76706	faabefd6-04a8-47a4-820b-8ba63ccb6af0
5.06781	1.51444	fab9172e-482c-4db3-80ad-21fae11f7f3f
4.73005	-0.156006	faea6223-5b42-4084-a0dc-66d1162fb8e0
2.48026	-1.47837	fafd4624-06f4-4ca5-a2eb-7df10a1552c2
-7.46636	-0.774813	fb0ae7ca-ec73-41e1-a803-c6ed9cc5aec7
-3.04587	-1.33873	fb2d4c4b-e736-4354-b134-be385eb7edc1
3.10404	-0.763577	fb4401c4-0b2b-4e55-9f63-aa7f09e87a92
12.0127	-0.647397	fb77bcab-76f8-47dc-9678-59e711eef9a3
-3.75317	-1.46811	fb7a7cc7-e640-4fe9-a0ea-d92a05fd47b3
-6.62327	0.689722	fb851ceb-42dc-40b5-a220-3dfc94e34616
-2.7607	-2.17489	fbd177a0-5734-4ae2-9d23-7f9a0d8d93cc
-6.64331	-0.769119	fbfedc9e-a07e-43df-8007-0f72ff87ef1e
-1.52884	-0.142511	fc3718d7-9473-4b2c-8444-c2889d40a370
8.08079	0.329563	fc3fb35c-fe12-4067-8390-15d51ba5620c
-1.67841	-2.24404	fc716a7a-82c1-4150-9b6b-fcccf473756f
-0.370647	-2.19183	fc74b6bf-2ef1-4d03-ad2d-63d0929be258
-6.93376	-0.0563803	fc82e92f-5fa0-4d85-af1d-12568eeb152b
12.378	1.86427	fc862135-ff47-42f2-b6bc-519e93d6b2a9
-2.48928	-0.952739	fc8c9274-badd-49a7-8ee8-8053837539e5
-5.52106	-0.754397	fc901ffc-2780-407b-b5ef-6db4ec468ce7
3.78457	4.9386	fc92039e-5ceb-4eda-87be-bdfba6e958d1
-6.80936	-0.87396	fcba5351-9e36-4665-86e4-65bf942db786
-3.5456	-1.30785	fd065e1f-095f-43e8-aecc-fc5304dade09
-6.09368	-1.62226	fd2955b2-1773-496c-af61-7c3157763d6b
[truncated: 256 more rows]

## Sheet: other_punctate
PC_1	PC_2	CellId
-5.98423	5.2888	443504
3.53087	-0.486933	657021
-2.14432	-1.90405	876961
-0.0337904	-1.54409	885264
-1.37244	-2.23235	909428
4.32787	-0.584344	902401
0.224392	-0.484974	712353
-2.51058	-2.24041	818720
-1.7663	-2.18357	668432
0.0540352	-1.90958	459032
-1.98333	-2.06683	796215
-1.81433	-2.4221	920610
-2.20883	-1.80369	808854
-6.21433	6.67424	415348
1.13468	-0.738884	706085
6.7766	0.405538	656248
0.635043	-1.73272	748647
-0.933492	-1.88528	580952
6.6572	3.89362	752190
0.656354	-1.24841	624930
-3.5074	3.35773	445894
7.25153	6.4274	847929
-6.04011	4.37852	436290
0.716442	0.746036	727421
12.4712	6.16532	822151
4.17604	-0.281738	865905
2.60143	-0.762903	866497
-0.426006	-1.92381	617557
-1.32234	-2.46104	809440
0.511869	-1.15851	651602
0.497175	-0.504803	674703
-2.95827	-2.64202	895343
0.290959	-0.775527	523660
-0.949717	-0.994889	818888
-2.18291	-2.67028	656436
-1.02538	-1.63926	880191
1.66431	0.336559	595362
1.32938	-0.355583	877058
0.268356	-1.43509	718374
-0.267693	-1.39704	723729
8.6792	4.21739	771619
-0.939777	-1.78997	858672
-0.444146	-1.87138	639413
5.88548	6.16733	763524
-1.72284	-1.86597	632570
-2.44199	-1.91529	762395
-0.920424	-2.04188	494235
0.213788	-1.33387	772085
-5.82524	1.20921	437688
0.514094	-1.37348	838980
-4.78085	7.62321	448677
-0.363325	-1.81717	856288
-2.1623	-1.76601	652773
-2.51925	-1.88076	786860
5.93161	5.34052	831904
3.36177	0.458367	850251
1.17684	2.52966	813639
-0.055876	-1.48079	523138
-1.50406	-2.29566	881340
-0.177395	-0.833436	606795
-5.9461	6.26601	443595
-1.12366	-2.12439	991236
0.665542	-1.20722	897091
5.4014	0.322089	843851
11.2736	4.04092	745998
3.03235	-1.13915	668530
-5.83545	3.01027	438791
-2.19626	-2.27756	640120
-1.53115	-2.59158	623667
-2.45941	-1.9766	719922
3.88126	-0.783052	667428
-6.03527	2.30235	963738
7.96624	3.96146	835905
1.65742	-1.19696	623274
-1.33014	-1.43303	997270
-1.23842	-1.91336	599722
-2.11475	-2.57256	874228
1.37006	-0.755025	648216
1.95794	-1.01905	656233
0.900225	-0.944334	856987
0.00417801	-1.14816	868997
-2.5108	-2.35557	699289
-4.24614	-0.12343	936440
-0.763421	-1.03897	918851
3.42785	2.73183	819135
7.07183	3.48791	796328
-1.33686	-1.80863	619922
0.416996	-1.57406	599712
-1.46487	-2.34083	995160
1.61051	-0.0893735	713993
1.2524	-1.23092	493943
-6.05733	5.41753	961315
1.12355	-1.35314	618808
3.94691	-0.252216	679528
2.3481	-0.610247	894903
1.31657	-1.69152	868661
-0.92101	-1.82942	897451
-0.874066	-1.97366	483216
3.23028	3.76845	770213
0.201789	-1.7444	787789
3.68526	-0.551139	842812
-2.38997	-2.81284	651606
7.15431	3.625	766352
3.62471	-0.857929	858475
0.28047	-2.06842	616337
-1.62662	-1.66344	653395
-2.15309	-2.68045	806977
-3.07598	6.58085	939430
-1.06258	-1.18765	779914
-2.33742	-1.85316	714212
-5.71299	3.77384	428938
5.40425	2.0666	746982
-5.79277	6.50797	447613
3.10858	0.515482	759517
1.7052	-0.801331	863539
0.597934	-1.59424	682031
-3.66279	1.84076	452234
-1.23522	-2.00206	805860
-0.166917	-1.72913	811762
4.25699	-0.559703	902672
1.47871	-0.855333	730714
-2.67566	-2.62406	994465
-5.53614	0.0213797	418592
1.9673	-0.84643	525497
4.18727	-0.51963	865190
-2.84423	-2.95933	616167
-5.99059	4.54939	441896
-5.19118	0.215362	436741
-0.207566	-1.82202	802908
-2.06751	-2.676	724929
0.468702	3.74959	768833
6.0406	0.869387	752907
-0.629164	-1.84591	789145
0.851069	-1.04638	642576
-2.63375	-2.93053	811264
-0.926528	11.2456	418866
-6.11367	5.55402	446754
-2.29979	-2.64896	868718
-0.226603	-2.29765	823326
0.380293	-1.87344	890960
-2.35999	-2.27299	890080
-0.0559706	-1.85418	891685
-2.37674	-2.95716	832413
-3.00801	-2.31188	651369
-0.784098	-2.34321	802363
-1.65861	3.36043	937622
0.876711	-0.511127	492082
-1.12451	-1.89991	648876
1.8891	-0.841053	907111
-0.945038	-1.95401	720763
-2.12265	-2.30365	634549
-6.17046	6.89292	940363
3.31621	0.450635	882790
0.00166589	-2.13498	824807
-5.66506	1.44319	422286
-5.93559	3.5318	969948
4.35228	-0.250546	802853
0.739827	-0.613446	674490
3.52833	-0.335553	986928
0.0610306	-1.55381	786909
4.77537	0.445962	483295
-0.693332	-1.6687	834871
-2.80557	-2.86561	745251
-2.64159	-2.67105	628572
-1.51121	-0.710898	844206
2.41039	-0.59937	493664
-2.97551	2.28645	444172
1.73972	-1.05087	675177
-3.36487	1.81243	428864
-0.79004	-2.10241	690079
3.12214	-0.419928	914428
3.84529	-0.136573	666388
-1.0519	-1.77551	882169
-0.895945	-1.01804	836909
-1.08236	-1.01136	1003700
-2.59683	-2.54713	623378
-6.25012	5.55045	969159
4.92964	-0.312513	828286
-1.48309	-1.82111	774749
-1.93268	-1.40181	773708
-0.662081	-1.50286	866613
2.69781	-0.586973	890479
2.81569	-0.331131	903857
-2.64943	3.11691	231200
-1.92386	-1.64018	829944
-0.645275	-1.58061	713200
-0.60929	-1.90461	727316
3.0266	-0.840659	795040
0.201649	1.21617	795752
-0.977288	-1.87148	595572
-1.03425	3.08898	451161
-5.37448	6.06988	417251
-1.8745	-2.42231	674853
-0.196934	-1.18389	785287
1.61607	-1.46997	801279
1.27922	-0.928396	662577
-1.36535	-0.552211	997047
-0.88234	-1.86704	593319
0.0444282	-1.35361	726832
-1.2087	-1.49021	611266
4.01539	-0.494448	883826
3.50754	5.82356	774607
1.02351	-0.527732	1002562
-2.34384	-2.7692	742095
-1.93986	-0.484455	815925
-5.34968	7.24659	426980
-0.927824	-1.96399	900629
1.81605	-0.566567	990170
-2.49364	-0.978066	995580
-5.86562	3.84937	421458
1.15238	-1.79863	902444
1.37286	-1.16149	916484
-0.898046	-1.49705	798399
-1.60277	-1.33713	902662
3.02336	5.4643	800657
2.15165	-0.485251	694978
-1.75366	-0.617463	714323
4.48891	-0.421229	430096
0.0830475	-1.55602	898938
-1.49005	-1.30555	891056
-0.586888	-1.87165	796412
-0.552094	-2.1821	804622
-0.652653	-1.42506	887351
4.38353	-0.187133	879003
-4.27402	0.800552	954771
0.609127	-0.640336	780573
2.11803	-0.467766	788956
2.12749	0.169489	991452
1.13346	-1.44699	884293
-5.74501	2.73895	936089
-0.400252	-1.84003	489929
0.731318	-1.16008	996502
-0.880336	-1.48081	447356
2.00358	-0.916715	697660
-0.757287	-2.05997	660376
-3.80277	4.5015	937647
-1.68594	-1.74838	876138
1.4639	-1.55004	809096
-2.92731	5.79679	976113
1.59007	-0.953384	593304
-0.97314	-2.01585	902156
1.53332	-0.985926	526141
-3.24517	-1.70351	427667
-6.22065	5.06242	447398
0.814087	-1.53156	648460
-0.977299	-1.59813	642044
-1.86006	-1.94449	665541
-1.14142	10.0913	939629
-3.44343	4.83753	423997
-2.85783	-2.19371	719252
-2.47409	-2.30641	525486
1.96793	0.378816	603518
-4.55546	4.95764	452162
3.52848	-0.711428	660624
-1.44732	-2.22746	662043
4.02871	-0.435604	657748
-4.32795	0.757985	453114
0.0632865	-1.49871	991903
8.29294	1.71539	826190
-5.78342	6.64747	420886
-1.161	-2.44349	798353
-2.44371	-1.26118	780288
0.795675	-1.44614	707498
1.82322	1.81922	831230
-2.98341	-1.987	708332
1.43341	-1.36035	925009
-0.856989	-1.53875	872864
-5.605	1.69551	952034
6.65807	0.569381	776154
0.483209	-1.25537	889127
-5.66893	1.35832	433751
2.08676	-1.34369	868013
0.790503	-2.06053	808915
1.34904	-0.664873	648769
-5.70637	2.27491	434550
0.202046	-1.25871	816625
0.4109	-1.43688	887622
4.54964	-0.688746	762643
0.247858	-1.39715	638224
-1.38301	-1.8556	456053
4.5628	2.65835	821098
-1.60729	-2.44133	744013
6.74217	0.811018	486434
0.452996	-1.264	995978
4.16734	3.36998	836106
7.24872	0.850949	785216
-2.14336	4.93306	931716
5.95284	0.321774	862299
1.12959	-1.56858	859871
3.72176	-0.24262	779538
-2.43508	-2.26628	670681
-0.223204	-1.13806	580960
2.03954	-1.47978	703859
4.7841	0.570454	801037
-0.959805	-2.4611	877902
-2.59027	-3.06164	725055
10.1912	4.59094	846865
-0.0616737	-1.30891	795361
0.526824	-1.5835	804435
-1.6942	-1.74754	647328
2.61468	-0.428171	868925
-3.89219	-0.0566089	418680
-0.499497	-1.95781	991083
-1.81214	-2.51617	446096
7.34099	3.65317	763513
1.52941	-0.884467	676757
0.574734	-1.16932	524232
-0.575127	-2.48293	725772
-2.24033	-2.93324	616773
-1.00701	-2.35765	454770
-1.13069	-1.81335	597791
-4.30969	0.917297	417843
2.66523	-0.812303	895110
2.99302	-1.01021	850756
-0.662315	-1.54451	623562
-1.74851	-2.21424	993724
0.986645	-0.937166	888829
-4.47388	2.04264	963360
-3.91028	2.83389	974910
-2.02523	-2.42215	883020
-1.71114	-2.13275	783068
0.8023	-0.465318	721854
2.19958	-0.468075	848261
3.00764	0.710291	994875
-1.37214	-1.25988	656066
5.42599	3.44273	834514
-4.86792	3.87591	454473
1.1098	-1.51175	731312
-2.39965	-2.83769	783904
1.28187	-1.65645	778365
2.67829	-0.540419	885585
-2.59332	-2.60399	895460
8.12331	1.35264	814772
-5.73876	5.2227	935239
-0.571422	-1.72103	849615
2.14584	0.945301	836372
2.28389	-1.09619	807488
1.07935	-1.14423	733457
-5.72286	2.62861	427877
-0.03668	-1.96646	635772
-5.10863	1.54061	439868
1.38905	-0.162873	904559
1.09961	3.06029	776008
3.35117	-0.559405	812032
-1.72939	-2.1681	628942
-1.28577	-2.04425	892961
-1.62601	-2.03345	619668
0.752864	0.174313	994258
2.04871	4.96125	772122
-1.516	-1.82269	656419
0.860663	-1.33583	652737
-5.50635	3.43721	452420
7.01175	0.603929	690419
0.951209	3.60574	840091
2.32525	-1.05247	880099
-1.68519	-1.86906	924862
5.28027	0.707192	888769
-2.21505	-2.28711	641819
12.3657	5.82824	844836
-6.00128	3.99811	422677
0.169492	-1.56904	682518
-3.07114	4.76421	832091
0.227496	-0.77256	712354
7.02847	4.35649	845285
4.48972	-0.26881	810209
-0.556845	-1.36073	809835
3.41759	-0.954216	895673
-1.88056	-2.75893	839809
-2.73481	-2.04732	596856
1.18603	-0.813602	621174
-2.9402	-2.71495	699267
-1.28416	-2.0294	994660
-1.46441	-1.9736	800471
1.43529	-1.09839	655543
5.66058	0.226479	786754
6.04533	3.72827	833012
-2.19623	-2.41277	895307
-1.85136	-1.73178	791090
-1.13351	-1.17162	715171
-4.86746	9.38943	416860
-2.51108	0.664641	418457
0.785223	-1.00981	811484
-5.73256	5.36232	940351
7.02871	6.06128	788033
0.894202	-1.59675	876389
-3.11342	-2.83027	804444
6.39906	0.697971	775973
-1.45584	-2.03969	866627
-5.92979	4.97426	940324
1.47166	-1.05091	441418
4.40057	2.80697	828628
8.61508	2.17512	743146
4.10384	0.234043	867485
2.64346	-0.548843	853679
-0.651332	-1.5195	920952
0.515689	-1.76073	792349
2.21021	-1.21268	634849
6.34068	0.705004	663925
-6.36546	11.042	936093
0.611305	-1.06439	877814
-0.598338	-1.92809	627035
-3.13787	-2.13714	996820
1.08842	-1.31392	522931
1.82116	-1.06261	639994
1.40874	-1.67671	649467
3.86099	-0.758374	786654
-0.944512	-0.947289	808267
-0.039334	-1.2051	814259
2.90518	-1.14836	919613
2.97023	0.245406	994378
-2.97781	-2.83907	633289
7.74411	1.10761	814029
-1.72418	-1.92247	795622
-1.22454	-1.69281	599913
4.69407	1.69759	780978
-1.61423	-1.71485	990367
2.68476	8.22741	827012
-0.257897	6.86113	431541
3.81012	0.233811	790506
-1.1252	-1.99201	918372
-1.58219	-2.30128	681382
2.76364	-0.632881	628321
0.652509	-1.32818	795864
-0.494788	-1.24862	676076
0.865643	-0.789228	995518
0.575229	-1.02495	631815
1.39916	13.7679	416428
-0.388524	5.82123	446161
-0.794287	5.81581	445056
-1.24803	-1.62923	656243
-2.23288	-2.27735	764947
0.2145	-1.38148	903197
-3.61535	-3.07472	827057
-0.121426	-2.00451	876243
-2.3792	-1.45233	991315
-3.77993	-2.28806	993796
-5.85027	5.37486	417157
4.86604	0.198861	890028
2.14942	-0.693566	780376
1.7147	-0.641979	859860
-1.00504	-1.8015	779354
-3.32217	5.09871	443492
-2.59073	-1.79451	761338
-1.54933	-2.10553	784521
-0.544672	-1.24699	588104
-2.16973	-2.5429	641312
-3.55052	0.889739	439428
-0.586384	-1.88216	923402
-2.07705	-1.51003	490194
3.63235	-0.282017	890957
-2.19605	-3.01204	821562
0.488699	-1.34334	889640
4.16222	6.88259	802248
-2.55004	5.06342	824381
-4.13326	5.52866	829820
-6.49178	7.29587	437570
0.874243	-0.775442	704250
0.541394	-1.85997	744970
1.51569	-0.726957	703960
-6.0972	5.28281	935838
-2.96332	-2.60996	618809
5.51356	3.95748	934260
-0.595324	-1.21238	442677
2.82458	3.57696	775138
2.75987	-0.526455	489642
0.0164395	-0.598854	711168
0.913879	-1.22592	627145
2.00861	-1.28854	878747
1.48332	-1.42645	456503
-4.21485	4.34474	431965
2.67199	-0.517327	447574
-0.841926	-1.21485	731824
3.00617	-0.598613	859404
-1.51115	-1.76003	822804
-5.42901	1.2218	427876
-0.7629	-1.30878	904129
-0.905286	-1.95629	797474
0.789533	-1.40089	796189
1.78516	-1.29994	908895
-3.11231	2.90441	441998
-0.120122	-0.829818	715431
-1.35788	-2.35415	864938
-0.457554	-1.12907	593087
3.28142	2.40695	752228
-1.44878	-2.16015	990918
-2.24904	-2.57513	715512
2.26997	-0.97419	679307
-1.02553	-2.00496	488233
1.275	-0.761847	1002376
1.91813	-0.838419	817975
-5.74649	2.9806	972360
2.03261	-0.639444	777569
0.192464	-1.90297	914340
3.76533	-0.470772	911618
2.24909	-1.12946	446597
-2.98598	-2.6266	763194
-1.97584	-2.5789	595564
0.119338	10.704	446351
-2.40591	-2.37673	444051
-0.20597	-1.73678	797489
0.471194	-0.711348	990651
3.2974	-0.14178	878545
2.05403	1.29752	848789
5.95431	0.459248	915004
-1.31602	-1.82224	994623
1.829	-1.39974	873059
-2.10813	-2.51916	431370
-0.0809698	5.40676	418949
0.627748	-0.722397	599395
-4.63444	2.77956	843129
1.43901	2.80879	815906
-0.255402	-2.09461	897087
4.68885	0.455871	488841
-1.37764	-1.86824	996512
5.25221	0.468778	823283
5.17934	4.81889	769369
0.797471	-1.60606	705594
7.82626	4.05189	765797
-1.93606	-1.63343	878038
-2.09099	-1.64781	838541
-2.40567	-2.75603	602612
0.678535	-0.645239	878709
-1.23522	-0.621447	704184
-0.616193	-0.281213	715240
-0.935875	-1.68341	994654
1.73982	2.11543	754466
3.92949	-0.323101	922228
-1.10312	-1.36705	911456
-1.11083	-1.84507	1001660
-0.833047	-2.26035	650022
0.081249	-1.42205	888988
-3.24021	-2.56664	614854
4.86875	-0.205658	802119
0.501699	-1.84728	910566
-5.01862	2.26531	962734
-0.00554862	-1.88846	589423
1.74541	-0.032211	1001394
2.36774	-1.1583	793861
0.947982	-1.3462	988010
-2.54188	-2.14774	584440
2.90795	-0.496208	660373
-5.05973	6.19398	453984
-2.90382	2.96217	935084
-0.6061	-2.10678	725674
3.24855	-0.490654	797134
1.26883	-1.41132	707509
6.46635	1.83819	689090
0.985103	-0.979392	878121
0.0785112	-1.43121	785343
-5.50702	0.7227	447296
7.39525	4.76563	765879
-6.36635	8.65888	451681
3.01855	-0.589381	664018
2.61703	1.91086	842746
-5.8741	1.90314	414322
0.715189	-1.68015	898116
-5.96989	3.58509	447707
-6.21653	5.35992	429787
-1.74315	-2.88451	456231
0.00867588	-2.3687	698034
-5.22117	0.779426	446863
0.0467939	5.75295	414855
2.6369	0.18458	598274
-5.64996	1.69916	451612
-0.57272	-1.83247	856946
0.387859	-1.66888	877619
1.50384	-0.70859	785044
-4.46645	4.09537	935216
2.72168	-0.159597	668866
-5.94098	7.78729	959769
-0.416113	-0.40763	729540
-5.9098	3.16014	434015
2.38407	-0.932704	913005
-4.68949	1.65745	442746
-5.97912	8.66167	428381
7.63294	6.56252	769716
-2.11833	-2.24108	603247
3.81678	-0.539975	913150
4.13682	-0.246806	834643
0.233675	-0.75907	601849
-2.97671	0.230154	414665
1.91324	-1.05684	881281
0.828811	-1.3382	790509
-1.23337	-1.67942	488997
2.27481	-0.713428	816265
0.941783	-1.13219	585298
3.44425	-0.599236	669874
-0.375824	-1.76785	634757
1.31012	-1.27548	1001803
4.08305	-0.413227	660749
-5.81858	3.70909	419774
2.36448	-0.537457	858020
3.6152	-0.474158	522930
-5.05736	1.62257	446748
-2.05949	-1.85996	487463
0.347674	-1.23457	587122
2.18348	-0.322778	1001853
-6.01925	7.48227	845986
4.1826	-0.28102	905005
5.23619	0.23364	851143
3.33945	-0.136637	916131
1.45987	-0.992727	654298
3.08831	0.801159	873679
-2.75986	-2.62373	1001090
-1.92623	-2.24805	579449
1.67066	3.09021	775427
-6.3499	11.5451	415483
1.45939	-0.974485	898742
-1.53691	-2.0489	721261
-0.598766	-2.04909	805147
2.60757	2.91027	825496
2.98501	-0.917661	888069
-6.50509	7.63181	430889
-1.35982	-2.08223	454562
-0.940844	-1.50875	676876
-4.14506	4.00052	439727
1.15689	-0.411808	810801
2.28206	-0.91086	810809
-1.47451	-2.06588	734188
-6.36632	6.95269	936703
-1.02674	-2.4477	839674
-4.96055	-0.193463	453679
1.86977	0.902167	838361
-1.19507	-1.14687	608882
-0.541867	-1.70186	864619
0.801648	-1.1757	650621
-5.58706	2.2819	446366
-2.51476	11.0271	825514
-2.07277	-2.40451	649118
0.464326	-0.888005	635960
-5.75929	2.45445	937548
-5.55412	5.33713	958366
1.44897	-0.774562	906685
-1.68451	-2.50747	922495
-2.45818	-2.32156	579247
-0.0989998	-1.76249	633053
-1.75392	6.15145	940349
-1.08732	-1.7561	995400
1.37077	0.0531674	607446
6.42165	5.29241	933365
2.85618	-0.508362	748355
5.52988	0.500763	880628
-1.11639	-1.69471	728452
-1.49456	-2.5508	429318
3.21904	-0.528187	430606
-2.8278	-2.19384	911878
-1.56343	-1.91558	1001902
4.62148	-0.443994	667462
-0.557168	-0.917185	792224
4.58222	0.592124	867783
-1.13994	8.95764	770232
7.04991	3.60139	933081
1.36792	-1.51001	842259
-2.22021	-2.83521	684300
-1.22453	-2.22431	913970
0.594689	-1.00759	996433
11.1412	8.37102	802244
-0.968054	-1.85468	719911
1.37661	-0.332315	831974
1.84635	-1.18791	460375
-1.40616	-2.58605	773127
-3.09242	-2.71349	654128
-0.493725	-1.20809	790195
1.83226	3.39582	840968
2.83286	-0.740082	986894
0.646887	-0.63216	635078
-2.5738	2.80379	430973
-1.22568	-1.49093	711363
-2.01192	-2.35378	802660
2.30222	-1.01135	904972
-0.66894	-1.93157	594650
2.98703	-0.501432	910595
1.18011	-0.211485	864497
-5.755	1.82835	937110
3.79033	1.32053	997120
0.147864	-1.80057	901534
1.24484	-1.03365	764948
-0.594841	3.52652	931604
-0.0095146	-0.885379	431170
1.23103	-0.461557	656527
-2.35376	-2.53699	690964
-1.1525	-2.07464	636571
-0.111151	-1.3355	639409
12.0635	6.62103	822333
-1.09459	-1.99741	866355
3.80917	0.0846003	692319
-0.194347	-1.70414	790312
-5.93565	3.69367	231295
-1.92476	-2.55931	986107
3.44263	-0.512256	745433
-5.80554	3.89569	955133
-6.03401	5.85044	934451
-2.17862	-2.39656	991389
2.20286	-0.317617	878546
4.63483	-0.431068	677940
-1.43166	-2.0753	838671
3.65592	-0.770904	622980
0.423738	-1.95789	803527
-5.3416	1.9343	446274
5.04171	0.0440339	804972
1.53405	-0.859767	1001628
-2.77825	-2.63497	650719
1.17967	-1.46988	580444
0.74537	-0.722447	458784
1.35253	-0.820778	995705
0.731874	-1.13114	491834
-0.107755	-1.95154	625731
1.14548	-1.68455	801021
-1.1025	-2.43932	589427
-0.146742	-2.22206	710097
4.30853	-0.0544876	815028
0.0883653	-1.71546	907120
-0.385409	-1.30966	894294
-2.48838	-2.65887	906234
-1.06063	-2.02491	661707
-6.2884	5.38844	449149
-2.5834	-2.45878	908886
-2.64904	3.55696	934450
0.0554633	-1.92073	461451
3.10382	-0.417757	816638
-2.47916	-2.44348	617352
-1.44321	-0.791218	795947
2.34227	-0.992293	855648
-5.7396	2.82699	446944
-0.767813	-1.87596	640232
0.784546	-1.43441	432133
-1.80239	-1.67392	683947
-2.34693	-1.96863	826582
1.88992	-0.870179	891121
-2.60865	5.15157	939227
0.206208	-1.09595	623272
-5.92169	4.53264	938216
-0.36364	-0.294088	825659
-2.75373	-2.25754	885591
-5.83793	2.63636	452430
-2.26035	-2.53776	494499
-2.01888	-2.82484	876449
-0.529282	-1.43307	882388
-0.261499	-2.07933	903450
0.464328	-0.490745	666868
-1.09889	-1.4209	841075
-0.565732	-1.99124	621610
5.19469	5.34125	933135
-0.803706	-1.68999	822584
-0.1755	-1.86438	921636
2.63244	-0.151623	772061
-2.87151	-2.56284	626018
1.19861	0.559317	619348
0.72124	-1.15497	903237
-1.87407	-2.00513	1002492
-4.09248	0.595818	421618
-1.67267	-1.41855	613369
-0.107851	-1.13676	904564
-0.782331	-1.89652	584674
0.117275	-1.7607	581536
2.33549	-1.13072	783069
2.1475	-0.321147	486443
-3.47341	-2.60217	637902
-1.74537	-2.46144	906054
-1.10582	-2.05215	659051
-3.18798	2.70636	446760
0.199804	-1.19202	990251
3.74923	-0.701813	891265
-5.7371	0.735224	974918
7.4191	1.48034	428835
0.249431	-1.83294	888086
-1.46184	-2.07948	991406
10.4909	5.17561	847062
3.88348	-0.0745572	754722
-1.33646	-2.30566	785792
4.34263	-0.360187	901029
-5.60269	0.0359799	447412
0.336199	-0.659341	798166
-0.594395	-2.04396	908114
-5.58952	1.32189	971932
1.72637	-0.842303	648670
-1.4221	-1.94044	680267
-0.823937	-2.21855	710212
-5.50283	2.62589	934830
-0.982148	-0.50542	494209
-2.4521	-2.62328	692088
5.7432	0.220525	867771
-0.369548	-1.73755	683961
-1.7854	-1.08563	1003254
2.17035	-0.653624	814210
-0.823853	-1.97664	902224
-2.31268	-1.41622	583037
-2.18149	-1.8238	730709
0.285489	3.66386	413098
12.9321	7.8911	788035
2.26948	-1.40346	905475
-0.0703262	-1.13464	909453
-1.93183	-2.54989	675194
5.87218	0.729002	526051
2.72168	-0.707456	716787
0.852279	-1.37061	772258
-1.98912	-2.2673	643047
-2.25081	-2.12791	762936
5.07654	0.204384	791627
-1.74863	5.52926	419416
-1.6652	-2.10838	858473
5.71281	0.459903	785887
-4.86556	4.44775	421962
5.55792	0.0894481	879546
0.576348	-1.36068	910096
-1.64085	-1.09238	786960
2.2096	-0.659669	847799
-1.83151	-1.09387	730706
-1.80027	-2.4913	625724
-3.321	-2.54858	690865
1.84946	2.2099	835461
-1.03243	-2.15785	785453
-1.15701	-1.25424	787013
1.76592	-1.24247	854340
1.26362	-1.38388	818501
0.473031	-1.70588	797509
-0.0389538	-1.91286	773728
0.932059	-1.26169	523239
-0.78036	-1.29793	703555
2.63475	-0.504813	665243
3.27958	-0.614235	779749
0.793867	-0.803239	646554
-6.06907	10.0027	419287
6.88719	5.85064	752652
3.13113	-0.208003	883535
2.9189	-0.617397	673839
-0.324886	-1.5292	637888
3.35302	-0.95614	799671
1.66911	2.76343	752462
-1.99915	-2.19235	684632
-2.23922	-2.02626	594662
4.17835	2.96432	836640
-2.87584	-2.98971	583502
-0.104939	-2.26442	631696
-6.22444	9.36121	421452
1.06211	-1.15349	908660
1.30709	-0.911675	911759
0.398278	-0.500647	605058
4.0316	1.35177	765081
0.0722083	-1.86667	488232
0.608309	-0.708604	1002226
2.66706	-0.930991	807271
-2.80892	-2.76259	728837
2.12935	-0.651549	783113
2.91704	4.43917	773268
-1.14724	-2.33484	805345
-0.393615	-0.802145	993921
-4.97355	4.51312	441774
-1.44828	-2.06714	708525
2.76247	-1.11328	777324
2.57144	-0.969014	830091
2.82914	-0.596606	656997
0.725345	-1.26253	794232
-3.03867	-2.48906	447158
2.03556	-0.634027	652240
1.26172	-1.27304	882151
3.94389	-0.089882	808346
-3.26897	11.2896	974580
4.70826	-0.339667	650092
1.05191	-1.27698	455633
-3.76293	-3.02424	763180
5.45096	0.51188	897849
2.86722	-1.00291	808066
-1.38509	-1.64324	833741
-6.43068	6.01408	453775
0.507517	-1.43652	655990
1.04706	-1.2027	918173
1.58707	-1.0975	742102
-0.488443	-1.76737	714099
-5.56054	2.02193	936081
7.86399	4.08583	834116
-0.122312	-1.11668	610444
2.17072	-0.79756	685321
-3.21746	-2.31554	879183
-2.00011	5.0563	935309
0.554807	-1.28899	841216
3.74334	0.770771	793491
-4.83633	2.28547	975052
1.85411	-0.705318	1002352
-2.92142	-3.03264	793852
-1.85168	-1.88052	594459
11.0703	4.25976	839859
-0.956389	-0.314153	642838
3.3184	-0.467061	593639
-4.33851	1.75054	414751
-3.69151	-2.95146	610975
-3.07354	-2.90726	909040
-0.952362	-1.42433	708997
-1.25984	-2.03215	990663
-5.83162	3.28394	230839
-1.69462	-2.33316	651386
0.0450757	-0.823777	599505
4.63867	0.249341	460823
-1.19289	-1.21176	1002821
-3.38394	-3.03233	795209
-1.18971	-2.17448	867947
-3.54799	3.07685	454157
1.99685	6.9699	768013
-3.13337	-2.91312	642851
1.11515	-0.628427	792179
2.6246	1.07584	489191
3.60082	-0.379523	876160
-1.12361	-1.51678	847894
2.71724	1.58576	846882
-2.6528	-2.84815	455415
-2.24409	-2.68837	675195
-1.84901	6.37695	431976
-0.0370574	-0.905062	787755
2.5859	-1.43698	809819
0.498827	-1.57021	682533
-1.2745	-2.13996	882642
-2.71877	-2.34686	461441
-2.90274	-2.38713	1002984
2.63491	0.188028	598671
1.64106	-1.0036	994451
-0.581292	-2.03876	818894
3.01659	-1.05403	879583
-1.75948	-1.5985	718177
-3.00004	-2.31526	777654
0.773157	-1.29473	990516
0.463588	-1.26694	679969
-2.77151	6.64578	843126
-6.50049	10.3541	412791
-0.895526	11.1623	453851
0.702048	-0.892127	715626
4.16914	2.76029	842747
3.0302	-1.12012	790145
-1.98364	2.01728	440321
1.2825	-1.71974	895694
-4.20494	3.04972	421805
-4.84646	1.05401	420463
1.9986	-0.831661	1001962
-1.58599	2.96766	426215
-0.379486	-1.86076	880412
-1.61927	4.09197	936466
9.1952	8.55596	848783
0.00693736	-1.39301	892565
0.958451	-1.1766	488748
-2.77697	-3.24954	809721
1.92997	-1.15857	671118
0.52328	2.51413	767601
-0.303531	-1.37747	847255
11.3258	5.64404	934051
6.71307	3.64469	743241
-0.778364	4.61801	445903
-1.10755	-0.997028	649208
8.05677	10.3963	837887
-1.15139	-0.0678592	579973
3.73758	-0.617879	878340
6.61407	4.99772	742983
-0.972092	-1.68763	628118
-3.86817	3.74262	436436
-3.09255	-2.05815	880830
-3.32656	-2.35996	696141
3.76607	-0.563127	883847
3.52412	-0.18324	997342
-6.1484	6.86508	935779
1.56069	-0.801829	700200
-2.81095	-2.47368	445644
-2.62602	-2.64292	830403
-2.45033	-1.662	709784
-1.99973	-2.37373	655977
-0.295143	-1.61204	610675
-1.21805	-1.66702	626024
-2.30488	-2.33727	734167
1.95639	-1.32429	730399
9.0485	3.01775	824009
2.63238	-1.15392	588926
0.0361322	-1.70519	795372
-3.49548	4.72546	449367
5.09837	-0.26772	905054
-0.391654	-1.67221	604308
2.71784	-0.581049	914535
-1.37703	-2.58493	773443
-2.95267	-2.96543	921008
-1.82948	-1.85314	708501
-1.57177	-2.44009	894069
-1.55284	-2.64648	784504
1.8376	0.00816436	457587
1.71697	-0.657283	752924
-5.74359	2.47379	935412
-1.07097	-2.20486	901073
-1.58188	-1.00929	588227
1.34863	-0.87058	787991
-2.20974	-2.22676	597708
1.72212	-1.13664	905254
0.216867	-1.71119	869592
0.46345	-1.58882	689976
-1.5252	-1.61747	883547
-0.681484	-1.2682	785060
-3.40346	-2.86003	613063
3.75718	-0.165863	850289
2.69691	-1.04905	922041
5.5116	0.375399	855424
-0.350114	-1.88316	1001772
3.47712	-0.561969	743854
2.45968	-1.16931	454645
-1.8326	-2.31355	636663
0.802617	-0.415279	996262
4.50097	-0.048163	790774
0.284536	0.417121	830512
-0.859546	-1.76367	882596
2.80876	-0.124948	914791
-0.174552	-2.01899	879398
2.43511	-0.336542	487042
-0.45095	-1.94908	604622
-2.45038	-2.85329	788854
-1.19549	-1.93481	795066
0.191417	-1.45299	799327
0.230475	-1.27963	705484
7.91442	1.07785	868119
3.12348	-0.647085	896397
-0.604363	6.20717	450754
5.15188	0.0297629	441420
-0.541896	-1.43094	728842
1.71133	-0.536342	614040
-0.0661917	2.78076	934468
1.03211	-0.873883	791079
-1.04766	-1.99763	690492
1.84036	0.0396297	1003364
3.02782	-0.695462	680477
-5.52003	10.625	962671
2.06162	-0.79126	838675
3.53862	0.225234	889599
-0.623249	-1.3881	824809
-0.198946	-2.0882	581987
-1.86024	-2.55948	919836
-5.0585	1.27194	940201
4.17253	-0.808608	789389
-0.779762	-1.57601	431356
-0.764347	-0.943693	795102
-1.06017	-1.85001	630656
-1.99136	-2.20442	586488
-5.41154	0.391056	938944
4.33738	2.56468	753949
4.30783	-0.618728	838265
-1.25921	-1.86568	440617
-6.08548	3.76733	433492
-0.3537	-1.79911	788117
3.27339	-0.614641	790925
1.39156	-1.38328	620095
4.56301	-0.58185	782791
3.0975	0.250448	997811
-1.77358	-2.53673	655349
3.55932	4.8372	767887
0.803778	-1.6792	679649
-6.22558	5.63579	429013
8.30102	5.10878	766828
-5.40361	1.57491	419756
2.89026	-0.544767	666044
1.1964	-1.51209	906225
0.184539	-1.63569	793233
-0.217461	-2.08071	629800
-0.337013	-1.75109	597996
3.05101	-0.536251	636495
3.06701	-0.783091	806380
-6.4302	8.01293	453976
4.66204	0.0233682	890812
-2.4026	-1.70998	710682
0.377836	-1.85508	877812
-0.409196	-1.68558	902788
3.74208	-0.667687	603056
7.20793	5.41406	795763
-1.50117	-2.19125	619242
-0.308571	-1.88098	491201
1.16962	-0.330667	986402
3.78743	-0.281838	662149
-0.0883019	-0.660541	683969
1.05237	-1.68681	743835
2.74585	-1.10274	524330
0.0701169	-1.55172	643399
-0.896852	-1.10873	589802
-2.38041	-1.91886	670062
1.83057	-0.730082	649117
-1.23278	-2.2792	656341
6.01042	0.714981	874688
2.16781	-0.942822	613551
1.0091	-0.258072	598990
2.27751	9.71545	755514
7.01996	3.9019	768616
5.5664	0.379562	916381
2.86931	-0.586058	884576
1.15562	-1.48282	860553
2.89156	-0.948207	859423
-5.17122	0.939448	429344
1.5743	0.476504	636485
-0.288991	-1.9341	829478
3.18962	2.59393	753969
1.77023	-0.673132	844525
0.171143	-1.4077	901771
6.45631	1.02767	855435
-0.220673	-1.38185	606378
-1.15337	-2.41749	710422
2.72635	-0.953153	689099
1.96369	-0.626276	847916
3.11976	-1.07982	841432
6.92614	0.737554	918256
0.699154	-1.51247	670984
5.28644	0.216835	729883
0.0566183	-1.37042	636304
-1.5759	-2.60324	871116
2.53718	2.03102	836382
7.62804	4.31627	820615
0.933504	0.901868	836647
-5.72867	6.17713	939160
-1.48057	-1.72517	587674
-1.11637	-2.55105	788014
-5.16209	2.24692	932987
0.378292	-0.996461	482926
-2.67177	-3.05747	525867
-1.17836	-2.39467	446683
-1.94461	4.79468	436034
3.09641	-0.704439	595256
-0.448451	-1.77538	906920
-0.663581	-1.94296	605640
-0.150932	-0.936561	672652
-1.72226	-2.34962	665524
-5.09492	5.15422	976515
0.768111	-1.56823	787861
-0.322862	-1.33299	786381
-4.0153	-2.53261	646689
-2.01106	-2.65251	786339
-0.35108	-1.57938	898835
0.127862	-1.85357	524808
-1.23735	-2.03412	814863
-0.432016	-1.99424	874442
4.39169	-0.496386	754721
0.452307	10.7771	975323
3.86005	-0.870861	806027
4.89888	0.199061	662458
1.48973	-1.30379	656434
1.10828	-1.03459	796955
5.06876	0.0106674	802140
1.65881	-0.955326	829886
-0.26126	-1.7128	617060
-0.784023	-2.00111	797794
-5.85108	7.14204	453855
-2.8689	-2.42293	651504
0.238189	-1.49386	913008
1.94998	-1.16916	819920
-6.14799	6.48	959436
-5.84113	3.74931	453688
-2.36291	-2.55728	885605
-4.97681	6.06377	983918
2.49116	-0.415408	432790
-0.190996	-1.15688	908685
-2.87987	-2.70138	444611
-2.16516	-2.29935	721844
1.99559	1.56495	827361
5.74789	2.47379	841481
2.3019	-0.877399	879866
-0.212557	-1.79078	913168
1.41658	-1.12683	893135
-5.79083	1.76507	445901
-0.126763	-1.23558	616953
0.0207361	-1.65021	910418
-1.87928	-1.93232	654144
-1.39567	-1.97704	787173
-0.020743	-1.41427	665749
0.0323752	-1.44763	712615
-6.1012	11.0682	952054
1.98292	-1.69444	888494
3.58307	-0.684591	863974
0.725195	-1.72711	790231
-2.34952	-2.99675	825348
0.187908	2.5783	788324
-1.94056	-2.12182	601456
1.62004	-1.33708	780360
-2.75736	0.122776	1003698
-0.930168	-1.20233	731906
0.941177	-1.23264	596227
3.91331	-0.226371	865276
1.17159	-1.14524	792884
1.18223	1.11776	774868
0.714791	-1.59416	666696
2.82366	-0.71475	808010
1.9448	-1.50919	786036
1.29563	-1.37608	921853
0.636284	-1.73166	671096
2.05613	-0.557149	783332
2.89497	-0.523085	909951
1.94699	-0.827164	493938
4.10502	0.00352616	454660
0.886809	-1.50206	887749
0.503485	-0.862828	602156
-1.45217	-2.37381	609537
-2.03682	-2.45455	634169
1.94936	0.036597	889187
-0.714166	-0.120067	913465
-1.7718	4.28106	938605
2.3601	-1.27697	923828
-4.31259	2.51266	939076
-2.24152	-2.37089	587455
0.922156	-1.91418	920061
-1.68725	-1.9334	646761
-3.9783	-0.461217	415364
0.249588	-1.17734	783575
6.37339	3.03764	752227
3.44312	-0.463701	898109
-2.14684	-2.74124	618580
-2.28268	-1.76548	526398
-2.98581	-2.97357	456414
-1.83946	-1.94228	921544
2.82703	-1.1384	686899
2.71349	-0.937099	810994
2.05459	-1.12261	895222
3.94915	-0.0203729	1003584
-0.201797	-1.27227	588931
2.21529	0.23934	623684
-5.88165	6.06399	438117
-0.172077	-1.58324	920370
1.08775	-1.43373	995472
2.81141	-0.710134	760242
0.396355	-1.58651	903863
-3.29395	-2.4626	1003050
3.49168	5.75768	848973
0.261455	-0.435877	874643
0.746072	-1.30575	525966
2.48696	-0.722435	777663
3.13125	-0.463783	889221
-6.08936	5.60089	959422
2.78012	-0.0152969	869582
-5.4251	4.73745	938357
0.505127	2.05215	825528
-2.7626	-1.82012	789442
2.53948	-0.198331	456602
0.0831626	-1.62543	818395
-0.688014	-2.45881	799112
0.155607	-1.91117	877417
4.45196	-0.266496	894074
2.57355	-0.977472	894883
-1.28464	-1.82472	623560
-1.49118	-1.85691	648997
-6.28232	4.8401	937067
-1.67587	-1.41849	730433
3.36845	-0.110197	490018
1.49418	-0.866074	440706
2.43825	-0.929009	901338
-0.855644	-1.07086	698452
-5.43073	1.93766	975054
1.29676	-1.32862	899852
-2.14968	-2.34562	584053
0.317693	-1.76026	883326
-0.309145	-1.11586	792968
8.83377	4.10196	752830
-0.34184	-1.78623	913472
-1.2722	11.5202	416088
-0.749183	-1.96678	488238
2.74978	-0.34617	810829
2.89342	-0.946201	594339
8.50076	4.54014	934167
-6.4394	10.1299	422837
1.48266	-1.20544	991689
0.234219	-1.67417	753434
-2.18489	-2.81462	690870
7.55667	0.53928	906749
-0.852414	-1.47818	895902
-1.52769	-1.46382	631822
-0.548108	-1.14451	707304
0.91511	-0.995551	1002301
-5.77673	1.30079	418063
-0.685056	-1.55111	817669
-1.55156	-0.930833	797551
-0.530536	-2.04155	795578
-1.77491	-1.40087	833964
-1.02144	-2.45048	806725
-1.35139	-2.01457	908545
-3.03861	-2.97849	612899
-0.265309	-0.71107	785867
-1.53922	-1.61242	631794
0.695607	-0.570437	459731
-3.29619	-2.79237	580848
4.09945	0.783273	867539
-0.137657	-1.76468	606460
0.0970074	-1.56075	459306
0.29063	-1.71377	858650
0.247953	-1.7095	791591
-1.57726	-1.77789	911438
-0.392607	-1.48295	692955
-3.97344	5.77451	420677
1.69305	-1.39826	780948
1.21596	0.718621	832980
-0.394833	-0.987848	664020
-3.2075	-1.95615	743775
0.492583	-0.990789	711161
-4.13605	2.21745	445802
0.314824	-1.38456	807743
-5.73256	4.3185	449050
8.56325	4.27428	747680
3.82168	-0.0302493	804963
2.267	1.17721	847372
-0.143979	-1.10153	587368
3.15397	0.0819507	859186
0.576738	10.4712	931894
2.23175	-0.126101	727707
-5.41826	0.862597	433391
-3.2569	1.46818	934548
-0.679995	-1.48493	742140
-4.63982	3.93531	438262
-2.19297	-2.1655	632561
2.04377	-1.04421	991096
4.62419	-0.537927	605644
-2.52939	5.37059	835230
3.12348	-0.952533	821129
1.56912	-1.04017	459120
1.93978	8.61169	809755
0.785311	-0.476888	1003293
2.20752	-0.857357	489649
-0.835332	-1.1342	523227
-0.274324	-1.92649	610214
-0.486188	-0.46805	993979
2.01308	-1.50374	889968
1.29358	-0.497481	783900
10.9652	5.07739	841284
-3.19542	-1.98909	755206
3.47207	-0.424831	866838
-6.31238	4.12	934551
-1.62061	-2.03404	640016
-0.89142	3.85801	934956
-2.14284	-2.17087	724747
1.12991	-0.887873	523449
-2.7115	-1.64329	996122
-2.36898	-1.8635	725297
1.00407	-0.808792	626428
-2.54641	-2.83613	811797
-0.670798	-1.57081	878030
0.901951	-1.6703	862737
3.86475	-0.51506	879810
0.669647	-0.691602	615240
3.45882	-0.340565	909315
11.2523	4.65545	742725
-3.20526	-2.78908	589412
-0.0845127	-0.422698	669054
0.55573	-1.80348	759110
3.14845	-0.0727325	657448
-3.22123	-3.19811	725041
1.63138	-0.943097	786656
-5.6275	2.41805	936242
5.61069	-0.361819	777826
4.67744	0.205193	595349
-1.37781	-2.29669	675610
0.903712	-0.698408	915289
4.43889	-0.163015	600027
-0.54294	-2.07452	484078
-0.980341	-2.13234	845697
-0.797555	-2.26875	654688
-0.266511	-2.16452	787171
-3.45119	5.55852	448177
-1.59921	-2.0195	921140
3.2849	5.82092	771598
2.40877	-0.36281	786037
-5.55543	2.27108	960973
-0.00954918	-1.03717	891522
2.25802	4.11011	412809
10.7162	6.21779	831917
0.377441	-1.18855	595340
0.427442	-1.45605	840536
1.63734	-1.00402	869771
-0.78666	-1.29967	646623
2.13027	-1.36691	671505
4.00134	-0.318048	888835
3.32309	-0.640561	883289
1.79733	-1.06523	782555
4.35669	-0.112248	853477
-0.625958	-2.08056	618801
1.51649	-1.11321	846302
2.38922	-1.1282	819683
-2.02763	-2.43022	753452
-6.87351	13.0402	974273
-3.24614	3.41708	437285
-2.32993	9.52136	938151
-1.19704	-1.79695	611966
3.54709	-0.568445	793492
-1.72334	-1.66797	834251
-2.01426	-2.15017	459999
3.90563	4.51612	849204
-2.36217	-2.31491	649481
-1.10437	-2.59583	793850
5.07419	-0.375973	823046
-1.9355	-2.41714	624400
-2.83812	-2.43834	446687
-6.00664	5.705	417053
-0.0642635	-1.28984	494223
5.30452	0.0785955	488081
-1.8895	-1.57459	880147
-2.31423	-2.02849	994613
-2.60639	-1.62768	461529
-2.48239	-2.03744	861561
0.564083	-0.422945	714398
-1.00937	-1.97158	587018
-2.6738	-1.73746	722542
-1.9288	-1.81339	903865
1.60982	-1.30047	802611
-3.3485	-3.06987	830908
-1.47393	-1.42356	991015
1.54135	0.503863	1003637
1.29294	-0.463132	611072
1.4207	-0.0422486	842522
1.28843	-2.08237	486537
1.45809	-0.506434	812230
-3.95649	2.22261	431456
-0.291603	-1.63981	654599
-1.38163	-1.38797	846396
-0.94988	-1.37608	681370
-2.46796	-2.83208	876504
0.179461	5.38043	431067
1.29438	-0.147817	991044
1.33796	-0.803421	666058
-2.81659	-2.44013	825316
1.73741	-0.644603	742090
3.70459	0.10329	804632
0.44147	7.96415	931556
4.14829	-0.505838	743824
-3.13448	-2.37415	845822
-1.42567	-1.93554	637674
0.954621	-1.36086	991433
-4.61782	0.331177	438686
-0.00184714	-1.007	994587
-2.47792	-2.49775	631825
0.609437	-1.76689	764417
-1.1397	-1.70591	794473
-1.62887	-1.34158	486183
-2.34466	9.35115	424981
-1.23498	-1.70012	879215
-1.31251	9.91484	450589
2.14262	0.369411	638088
-2.04852	-2.13446	904535
-1.28258	-1.68182	898595
-5.8532	1.99493	231211
2.76259	-0.78233	867010
8.44	3.54663	819365
-1.72355	-2.22334	791916
-1.22616	-2.31007	833794
-0.873071	2.21176	424379
-1.22384	-2.36701	623673
-0.768456	-0.886887	701380
7.14918	3.29068	833663
0.200339	-1.7067	846295
-2.05842	-1.68595	1001804
-1.54285	-1.11797	611159
-0.885449	-1.79119	803082
-5.76127	3.8206	955157
-0.581393	-1.73941	441506
0.358962	-1.63075	867855
6.54609	3.01528	756841
-1.14202	-2.04966	654021
1.18694	2.37096	750711
4.77051	2.0203	829271
-3.05893	9.10299	450397
0.0737732	-1.50206	703547
-1.24126	-1.91286	589337
-0.497104	-1.54791	440720
0.97947	-1.47425	607741
0.914436	-1.49126	804067
3.08596	-0.771298	883777
2.5296	-0.768451	427577
-2.40506	-1.73617	596138
4.56002	-0.30057	914026
-0.257986	-1.33218	722168
0.0697292	0.749495	701877
8.57754	4.18424	768303
-2.21559	-2.62912	808560
4.0275	-0.171008	781500
0.0710387	-0.790014	815369
-4.41135	5.54699	413202
0.697266	-1.19464	745684
6.02373	4.80037	934197
0.738153	-1.32568	784368
0.870398	-1.72009	843046
2.86463	-0.614285	920453
0.0683145	-1.87839	634540
0.442062	-1.17068	1001275
-0.352816	-2.0928	620765
-5.68463	5.73334	430877
-0.342195	-1.86734	910755
2.26089	-1.19479	926640
3.69162	-0.754956	865287
8.37489	7.74644	413038
1.47707	-1.23152	882836
-1.26797	-2.02267	703548
-0.161105	-1.98689	826596
-1.37018	-2.40384	884483
0.660063	-1.33638	609828
1.45971	-0.907519	1003703
0.53765	-1.39077	582618
4.67682	-0.361369	894728
-5.04327	3.80013	449273
4.40656	-0.180967	799728
-6.25415	6.55919	953539
2.06042	0.036767	908054
-0.790419	-2.33048	588215
1.00114	-1.54791	916620
1.97037	-1.04301	460170
2.92538	-0.95128	485605
1.81526	-1.15518	653085
-0.032943	-1.82882	658467
2.85683	0.082141	1001691
-5.11643	1.39905	940214
6.37757	0.612159	692305
-0.146146	-1.30173	993739
5.92822	0.185456	836699
5.5716	0.509076	454994
-1.90087	-2.8582	830637
2.89575	-0.314067	898189
5.0047	-0.542913	880213
-4.92587	1.47976	424142
-1.80786	-2.55378	780436
4.42481	1.6826	775122
1.64713	5.7623	822746
-2.6523	-2.14428	704384
3.43963	-0.819655	894927
0.243603	-1.80842	673086
7.20148	4.29073	768319
5.80168	0.876156	845578
0.619953	-1.0854	895679
2.62136	-0.917797	793847
1.65043	-0.536782	599610
4.35119	-0.492616	857762
-1.24219	-0.710286	642248
-1.39647	-2.12915	875402
2.75476	-0.895469	877156
-2.18718	8.61989	962673
0.246132	-0.535119	582447
0.313953	-1.4528	911776
-1.77585	-1.87066	589516
-1.27333	-1.00698	585726
-4.35483	2.98098	420669
-2.0192	-1.62219	635966
-1.52483	-1.21791	746163
-0.965964	-1.98206	809182
-1.07216	-2.33094	456063
4.2464	-0.405317	907306
-3.60282	1.78377	959783
2.1353	-0.659261	866342
0.0781219	0.310047	778849
3.65199	0.253073	526844
-5.83174	5.64287	412976
-0.254387	-2.22884	804640
4.39336	-0.456082	893623
-4.712	-0.0393691	934994
-5.60508	6.17746	937885
-4.97289	1.05928	937750
3.77974	0.256671	906065
-1.73992	-2.05293	891124
-1.57082	9.91763	839431
-3.47338	6.08868	446653
4.44697	0.434784	841511
-1.12163	-2.15893	818463
-0.2576	-2.03482	909129
-1.05766	-2.28298	661369
6.5749	1.18525	691992
-1.68662	-2.30148	743600
-5.58539	0.277695	414872
-1.10974	-2.05362	776953
-0.76077	-1.1888	721357
-5.61029	3.92339	453764
-1.65662	-2.24488	614928
2.04354	-0.64102	792888
-0.949821	-1.87908	594558
-2.46275	-2.1879	880650
3.96562	-0.101284	679511
-1.73092	-1.70622	900423
-1.64417	-2.04902	990443
-2.77385	-0.703891	724282
2.41211	-0.733932	525485
-1.84734	-1.75094	1002064
3.64616	-0.191738	803890
-5.05463	2.52823	445440
2.44405	0.578487	491655
-0.496409	-0.578915	783201
4.4988	-0.175867	875796
2.61688	-0.509388	920788
9.76	5.69252	765657
-0.715958	3.31218	769920
1.00919	-1.52396	627808
1.42429	-1.55672	843478
-3.37467	-3.22336	915175
-1.78331	-2.58575	696994
-0.59407	-0.785608	825278
7.435	5.34476	812918
-0.353686	-1.79656	659335
-2.1972	-2.36662	704366
3.80222	0.924717	494911
2.49241	-0.946199	455555
1.44943	-0.726351	656320
-3.06435	-3.06537	677668
-5.29515	1.93453	442185
-4.85565	6.29656	956071
-2.50983	3.7271	812273
-1.26428	-0.96252	990684
-0.837635	-2.31043	717832
0.869614	-1.76115	922386
0.275565	-1.16076	818014
-3.01626	1.876	423492
-5.58719	1.57908	421635
0.00760123	-1.98964	629568
8.07828	0.835694	744085
5.32672	0.0401881	907116
2.28961	-1.17054	605223
2.01193	-0.578669	848262
1.24978	-1.55837	887459
1.24461	-0.913354	749624
-2.58457	-1.8028	910960
-2.26557	-1.56882	728444
2.22215	-0.916689	886458
-2.62926	-2.44882	623271
6.71926	5.07396	824491
-2.60635	-2.45386	682548
-0.719994	-2.03195	619235
1.97243	0.237396	486195
-2.05715	5.57848	417997
-0.679051	4.17342	931641
0.598785	-1.03861	655884
8.0516	6.94079	934465
3.27617	-0.495234	826403
0.494008	-1.24019	859797
-5.94151	1.96891	419034
-1.40426	-0.779762	723730
-1.4445	-2.6792	491570
-5.32277	1.21013	437447
-0.20524	3.05024	932740
1.07074	-1.33166	796147
-2.77561	-2.38818	719637
5.34404	0.121825	657609
0.717979	-1.56523	888049
6.25396	4.88059	743004
-0.678615	-1.94087	748333
3.91807	-0.638654	810816
1.52753	-1.35698	460169
3.09662	3.00505	829278
-2.56792	-2.57402	632931
2.2211	-0.00344355	990308
-1.32798	-2.42945	721550
-1.54093	-2.50079	884569
-2.12765	-2.58608	628129
-0.101301	-0.709169	428292
-2.64013	-2.77501	895250
0.138715	-1.30756	994484
3.0905	-0.87656	485163
-3.17096	-2.64832	636164
-1.32356	-1.13016	883822
1.24047	9.14348	936379
1.95996	3.83538	842978
-0.765091	-1.77868	887614
0.686415	-1.37367	838674
5.70997	-0.259338	891562
0.162885	-1.33421	522333
-2.40747	-2.50317	635584
-4.29737	3.93015	449915
-5.38974	2.43752	416852
-5.54582	1.9076	939213
4.68453	0.930758	673845
-0.728311	-2.39048	743833
-1.99918	6.81465	444557
11.4355	3.84338	827693
3.44544	0.619959	915916
0.89502	-1.16313	494045
1.13046	-0.67677	843863
-1.28314	-2.46686	865527
1.54573	1.28224	848991
9.25098	8.39836	822957
0.175241	-1.01474	887174
0.0665492	-1.65906	609314
0.374539	-1.03039	454993
-2.80996	-2.23333	815382
1.54401	-0.817455	888638
2.04549	-1.13355	887320
-5.64635	2.79797	453850
-0.672418	-1.67116	522345
-2.15192	9.09419	952148
1.11527	-0.985018	1003401
9.17034	1.15996	800229
6.70064	0.852422	886585
1.13283	-1.57772	779744
-1.87523	4.04399	433750
-5.58639	2.51241	443503
3.63613	-0.538473	795931
2.65486	0.977237	771601
1.59038	-0.981366	846555
0.712913	-1.1099	672656
1.64838	-0.585595	864960
-6.42713	7.15804	423666
-6.13501	3.70044	935107
6.23979	10.5725	989538
-5.82288	3.16469	935021
4.92365	0.28636	923113
3.6983	1.37371	831473
-2.44052	-2.30823	784355
-1.89904	-2.24064	858440
-1.04969	-1.13315	884482
2.07656	-0.300731	1003588
2.39331	-0.226512	659967
3.11307	-0.204581	921973
1.41685	-0.991411	897993
4.96914	2.00772	842744
-2.31339	-1.54889	709014
-1.24606	-1.94825	604121
-0.423892	-1.58638	926132
4.631	0.684597	831734
-1.63399	-2.41921	874946
6.10932	0.463027	792607
2.36256	-0.0708303	990121
-2.97748	-2.73173	883727
-5.07252	0.750121	935168
-1.17626	-1.35431	815618
2.13615	-0.704921	790508
-0.752644	-1.88374	908532
10.9983	3.38794	810401
-6.23693	4.35663	422112
3.03144	1.34077	1001748
-3.00295	-3.15208	584582
-1.74086	-2.01843	624634
1.69692	-1.33763	883818
-2.29038	-1.32175	915166
-2.91453	8.5721	436426
0.51057	-1.57103	785888
4.73477	-0.177286	863316
-4.83686	3.28053	428941
-0.960119	-2.63557	890507
-1.8611	-1.74508	919845
-5.16639	9.51239	431141
-1.48926	-1.99902	490379
2.38412	3.64251	933186
-3.78605	3.8584	938404
-1.24589	-0.759184	847046
8.47939	4.60294	825176
1.51355	-0.622527	859796
6.66273	1.44915	859589
4.16936	1.66676	784202
-0.870634	-1.48236	859136
0.717849	-0.747715	1000978
-1.39913	-2.23703	892496
0.0448668	-1.48614	870744
-2.59843	-2.5853	994275
4.22371	6.60072	772384
1.6961	-1.08833	484639
-3.75929	1.51348	983905
0.154637	-1.21287	804647
-2.93065	-2.656	909978
-0.408796	-1.61856	919849
-0.687573	-1.60742	592868
-2.78069	-3.10931	986051
5.29205	-0.359526	428124
0.79489	-1.79196	897711
-2.23204	-1.91376	648348
2.27561	-0.969332	662254
-0.29812	-0.977137	784345
-1.79021	-1.80566	724191
-6.31029	5.51179	436105
-2.07467	-2.64745	703443
1.22747	-0.0927243	784776
-0.778717	-1.74868	790319
-0.269696	-1.41905	731306
-0.313601	-1.35977	706164
-2.26901	-2.69849	916495
-2.44537	-2.16732	611150
-0.62477	-0.699923	865776
-2.75027	7.44915	955407
-0.0562303	-1.04417	583293
-0.982699	-2.26535	624417
4.14247	-0.145596	786075
0.109248	-1.3464	654041
2.73225	-0.963634	810842
4.98709	-0.0830749	885058
-2.73747	0.308347	418587
0.191725	-1.04614	638645
-5.65565	1.87907	447039
1.84726	-0.818184	458439
-2.81341	1.51034	939003
0.504405	-1.25009	849855
1.07651	-0.43444	490094
-2.89564	-2.17892	727515
1.71239	-1.30651	800709
0.495625	-1.53495	913239
-3.30022	-2.91707	584580
-0.414278	-1.14723	700204
-1.6017	-2.04324	613829
-1.32255	-2.27046	587456
-3.99061	2.89763	423830
-4.42917	2.39466	443304
-2.24233	-2.85471	673944
0.445316	4.23892	831051
4.41788	-0.265909	609075
-3.32218	-2.70937	613550
-6.72783	8.21245	961782
-1.91094	-2.08377	1002274
-0.70285	-1.28736	483483
-1.88916	-2.66202	589439
-5.9546	2.47451	936329
-6.03276	4.84647	445608
-2.54079	-2.41185	642698
4.76375	-0.172913	1002914
1.55022	-1.14235	674051
5.65375	0.291441	924127
-3.05467	-2.65891	782814
-2.03346	-2.35403	734068
3.03998	-0.854667	800405
1.74977	-1.15196	893554
-1.33693	-1.99817	626611
1.73005	-1.65797	898806
-0.725696	-2.21852	585300
-6.09769	3.27955	937055
1.28111	-0.165498	1003149
-0.534069	-2.08063	621593
-1.42785	-1.74432	711163
8.15525	1.16586	876948
4.85481	2.56756	817193
-5.15427	0.791381	432328
0.542055	-1.74418	922397
-2.69203	-2.46573	805882
-2.85399	-1.80006	784359
-0.774898	-1.629	747343
-0.535398	-1.82444	598872
3.34849	-0.749906	913363
3.91135	-0.468379	888192
-2.95332	-2.02803	676895
-5.69742	1.7439	415490
-1.39056	-2.08632	625835
0.383873	-2.05618	794325
-2.72011	-2.93298	905222
-1.73114	-2.62253	752713
-0.0111945	-1.24851	825318
-1.5032	-2.05148	808013
-3.38865	-2.24423	652739
-1.65185	-2.33851	891722
-3.47099	6.14179	936761
3.86336	3.42506	837343
-5.08406	-0.0161453	439440
-1.5294	-2.02614	1001934
1.3282	-0.284639	704703
4.79093	0.165652	483746
0.43548	-1.18049	661586
4.73259	0.201189	892421
4.85595	0.552432	617356
7.85418	11.1481	822111
2.73551	-0.244926	791054
-1.83392	-1.83929	906237
-6.24995	8.14328	440737
-1.93055	-2.70769	742849
-0.00439152	-0.837546	710779
0.0289453	-1.61613	793845
0.946749	-1.96501	775202
-2.53991	-2.61774	703975
0.870805	-0.260409	583036
-2.08916	-2.03677	925130
2.22741	-0.246156	920646
-2.28908	4.57032	937845
5.08751	2.66932	752523
-0.911655	-1.52145	589011
-3.71345	3.33293	939311
-1.0164	-2.2406	799913
-1.8276	-1.91571	798262
-2.42357	-2.03387	651720
-5.92975	6.26939	450865
-1.89619	-1.87763	589517
-2.57284	-2.54298	694728
-1.43989	7.90304	745300
1.0524	-1.42593	587772
-2.20988	-2.71834	799135
0.253271	-1.69723	648451
1.62741	-1.26776	486098
2.31761	-0.0434742	912028
0.911518	-1.34617	665427
-0.666902	-2.21094	914774
1.46046	-1.33092	639423
2.21006	-0.728727	921182
0.272398	-0.934369	806124
0.971917	-1.33552	637985
1.43774	0.382456	828020
4.0627	-0.469674	873067
-0.268426	-1.79822	631707
-1.99521	-2.20531	788898
0.320076	-1.65828	698654
0.177884	-1.67956	805697
0.608309	-1.01472	601449
1.017	-0.309867	631465
-3.36596	2.2165	434654
-2.29285	-2.33708	648580
-0.928646	-1.55045	782337
-5.0454	4.4154	419930
-2.56196	-2.88621	722045
-1.38383	-1.55413	793999
-2.66214	-2.55268	697850
-0.915397	-1.97202	921336
-1.06706	4.10551	450205
-2.04839	5.28488	842105
-5.4833	3.24147	940081
-2.03695	-2.61936	717444
2.63916	-0.516823	990982
-2.90848	4.4526	840101
-0.181997	-1.73894	492598
-0.683021	-1.93123	597582
1.64065	-1.30624	921807
-2.00026	-2.70904	640965
6.64068	1.78183	752941
-6.19558	4.14859	449083
-2.6535	-2.79569	592973
3.22988	0.220404	883544
12.078	4.24273	816398
-1.18361	12.5102	965846
2.15049	-0.970716	490461
-1.15525	-0.522797	995944
-2.15618	4.78721	772140
8.20319	8.08808	810889
1.57892	-1.13207	991093
-2.51388	-2.74611	456675
2.58164	-0.363688	812753
1.98427	4.29656	417349
-1.39063	-0.458057	1003038
-2.72487	2.3792	937980
-1.11496	-2.22714	648887
1.91554	-0.746377	994580
2.5374	3.41202	933589
-0.706486	2.82214	784644
-1.06409	-1.6274	858666
2.50744	-0.572515	986977
0.610403	-2.09978	808641
-0.815104	-2.28408	805321
2.04403	-0.206212	669932
3.50768	-0.344351	886808
-6.40788	12.6822	453442
-1.18858	-1.82751	798079
-5.29389	2.47535	420382
-0.750939	-2.38436	867207
-3.59897	4.08761	936315
0.0718377	-1.66699	891467
4.13874	-0.148785	804965
5.76409	1.38612	863309
3.08752	-0.584189	649339
0.685788	-1.73013	881567
0.545491	1.77248	768869
-2.48105	-2.18364	729248
8.66409	4.96929	767591
8.98971	4.79583	838335
1.55597	-1.52319	851117
8.33265	3.21064	834144
0.26553	-1.11667	894191
-1.68663	-0.379544	1002439
-3.32807	-3.03839	642033
0.556636	-1.93672	991201
9.89693	2.67348	813151
-1.80829	-2.40193	627553
-0.861457	-1.19058	631582
-0.696329	-1.11962	643862
0.523557	-1.74201	809907
4.65508	3.22215	764188
-1.71528	-2.26767	628435
3.57222	-0.440627	991405
-2.27822	-1.80898	461008
-0.256752	-1.58207	582437
4.43134	1.22345	832360
-1.76152	-1.18067	730097
-1.57632	-1.68486	903921
0.139638	-1.3125	888035
3.50323	0.212504	997817
2.1448	-0.779658	922159
3.0438	-0.818374	808059
-0.731716	-1.53685	524700
5.95607	4.90028	814418
2.51411	-0.834939	904962
1.43835	0.382377	837173
1.16346	-0.855154	921222
4.35373	-0.382563	801274
-2.5535	-2.73386	889636
-1.07322	-1.48594	887471
0.825668	-0.878579	905058
7.1589	2.8478	822340
1.95952	-0.417263	816749
-0.909653	6.82598	932382
1.91042	-0.0848727	897465
9.2726	8.14054	822780
3.61492	-0.347875	749622
-1.89924	-2.52291	459997
1.35386	-0.399569	1003155
-1.09479	-2.08328	608540
4.42021	0.904296	877072
2.08329	-1.24761	859168
-4.2412	2.96615	454267
3.62658	-0.633229	661729
2.89437	-0.281044	805073
5.0432	0.343074	817255
6.3511	0.251732	482924
-3.33376	-2.13904	747119
1.06948	0.533228	784215
-2.99563	-1.8914	889437
-1.68243	-1.83896	792267
4.00159	-0.377725	807699
3.19393	-0.0510401	742847
-2.88865	-1.47945	909455
4.15235	0.312572	786607
-2.65088	-2.5171	598982
-0.377192	-1.75374	731914
1.12469	-1.4749	821127
-2.47428	1.9262	453439
1.15167	-0.898813	805961
0.706869	-2.0148	987897
-0.055156	-1.03524	696256
6.34878	5.44354	932750
0.470114	-1.50451	658567
[truncated: 46,410 more rows]

## Sheet: npm1
PC_1	PC_2	CellId
-0.0946369	-0.0779822	641253
0.18745	-0.10565	641260
-0.042881	0.106071	641262
0.279135	0.0223332	641265
0.0301371	0.253329	641272
0.00126758	0.035618	641273
0.0988314	-0.0635772	641279
0.0717524	-0.00530737	641281
-0.0469748	-0.0404967	641284
-0.0350044	0.0129684	641286
-0.180322	0.0117971	641292
-0.140586	-0.118579	641293
-0.204579	-0.109539	641354
0.12789	0.0737369	641356
-0.0770573	0.0572322	641357
-0.254812	0.0118337	641360
-0.133927	-0.0491739	641361
-0.0588292	-0.0703175	641367
-0.101239	-0.0900317	641376
-0.14512	0.0269384	641377
0.0914564	-0.134193	641383
-0.250927	-0.0224389	641384
0.0614988	-0.129435	641480
0.069413	0.0957976	641481
-0.00298604	0.00869378	641482
-0.170999	-0.0199296	641488
-0.13612	-0.107272	641493
0.155849	0.0436644	641495
0.0490144	-0.116247	641499
0.0502066	-0.0790377	641500
-0.245014	-0.0613393	641504
0.0872949	-0.222655	641505
0.149853	-0.00886805	641513
0.140767	-0.144381	641514
-0.0979021	0.0272453	641597
-0.168747	0.0416665	641598
0.194695	0.0598156	641599
0.234485	-0.0768697	641600
-0.161624	-0.0119281	641601
-0.0683902	-0.0145506	641603
0.163881	0.0848395	641604
0.183455	0.0528924	641607
0.0998124	-0.0355758	641609
-0.0398187	0.142448	641620
-0.226318	-0.0472577	641621
0.0103832	0.0401854	641623
0.101733	0.0323694	641624
-0.0308077	-0.0872388	641628
0.197775	0.0215204	641631
0.00138144	0.0746413	641632
-0.0184962	-0.100477	641634
-0.0287853	-0.0769361	641635
0.256809	0.0804882	641636
-0.0511852	0.0446145	641642
0.173336	0.12526	641720
0.0696111	-0.13151	641721
0.0167193	-0.0915289	641722
0.226913	-0.0345208	641723
0.134334	-0.0298368	641727
-0.110679	0.149673	641728
0.152201	-0.0475773	641729
0.130988	-0.0258448	641732
0.254502	-0.0414611	641734
0.279059	-0.146239	641736
0.0492881	0.223042	641737
-0.00892246	-0.0739339	641738
0.16329	-0.11724	641741
0.162959	-0.00680278	641742
0.157082	0.0597028	641743
0.0767367	-0.0939425	641745
-0.0349407	0.0150404	641749
-0.0501725	0.0937021	641752
-0.126705	-0.0289275	641758
0.0082282	0.167501	641765
0.00177009	0.0248111	641859
0.0308272	0.137499	641860
-0.104311	-0.0460968	641866
0.076833	0.00216359	641867
0.00386866	0.106655	641876
0.38856	0.0135549	641880
0.0657785	0.0257836	641882
0.0203069	0.205814	641884
0.167762	0.171551	641888
0.0611998	0.0391029	641889
0.22792	0.110814	641892
-0.202523	-0.0112693	641895
0.146984	0.116285	641899
-0.0473115	0.0250237	641902
-0.153629	0.0881169	641980
-0.141433	0.0969471	641981
0.106874	-0.0208012	641982
-0.0858675	0.0937707	641991
0.0190602	-0.0611846	641993
-0.0957306	-0.0536856	641994
-0.317599	-0.105162	641997
-0.0582385	-0.0586825	641998
-0.0674317	-0.0326479	642004
-0.0440027	-0.132126	642104
0.0104082	-0.0157436	642105
-0.0996305	-0.0531106	642111
-0.0446513	-0.102995	642113
-0.262037	-0.111071	642118
0.0825355	-0.0501652	642119
-0.117896	-0.0571294	642120
-0.0251794	0.0190903	642122
-0.1424	-0.0373971	642124
0.131441	0.0582258	642214
-0.127295	0.0312218	642215
0.0306748	0.059298	642217
-0.0517471	-0.135621	642218
-0.0777798	-0.100608	642220
-0.0515178	-0.0583569	642221
0.201339	0.00587544	642227
-0.192897	-0.024588	642228
-0.154584	0.0405911	642236
-0.109238	0.069921	642238
0.0292417	-0.135544	642304
-0.136514	-0.0486921	642305
-0.051346	-0.100757	642306
0.0439315	-0.037394	642308
0.200474	0.137152	642311
0.020373	0.0326158	642312
-0.100648	0.0990779	642313
0.023355	-0.104402	642314
0.05969	0.0984305	642315
0.235321	-0.0248775	642319
-0.138775	0.0591107	642320
0.123503	0.115195	642322
0.314878	0.0217322	642323
0.294659	-0.102117	642324
-0.00608911	0.191981	642329
-0.160931	0.0597099	642330
0.0711422	-0.065137	642334
0.224887	0.0339994	642335
0.16058	0.1047	642340
0.0732223	0.0152353	642341
0.0739285	-0.0531801	642421
-0.19514	0.00528878	642423
0.116396	-0.0837805	642424
0.0216292	-0.133941	642425
-0.0435721	0.075396	642430
-0.0392234	0.0625	642433
0.0634338	-0.027494	642434
-0.120519	-0.0519598	642438
-0.0775929	0.104082	642439
-0.0311877	-0.134284	642444
0.248629	-0.106633	642445
0.104096	0.0790482	642446
-0.0264202	-0.0733889	642447
-0.0247619	0.0176326	642452
-0.172982	0.0317359	642453
-0.0665515	-0.0326894	642455
-0.193162	-0.046785	642539
-0.0957425	-0.119116	642540
-0.0853068	-0.0335738	642541
-0.20427	0.00155009	642542
-0.223096	-0.0894541	642544
-0.0880627	-0.138996	642551
-0.256997	-0.0976554	642552
-0.19424	0.0301115	642554
-0.170862	-0.0815919	642555
-0.0567655	-0.14787	642557
-0.0231627	0.135421	642558
-0.0154452	0.0860685	642636
-0.0410739	0.0173725	642637
-0.207772	-0.152695	642638
-0.010254	-0.0361462	642639
-0.106832	-0.0372795	642646
-0.0784055	0.0375282	642648
-0.158486	0.0826302	642656
-0.0955625	-0.0681686	642659
0.0721426	0.0425111	642763
-0.0844435	0.0393298	642766
-0.112189	-0.101219	642768
-0.190904	0.0621811	642775
0.0796077	0.0508155	642777
0.0358487	0.102495	642778
-0.22006	-0.0397541	642780
0.0680082	-0.104683	642784
0.10585	0.025051	642786
0.183038	0.0210365	642787
-0.0852015	0.0178994	642790
0.00888706	-0.0443822	642792
0.204687	-0.186519	642794
-0.0537059	0.0271227	642797
-0.142217	0.104669	642798
-0.137037	-0.0298403	642799
-0.141529	-0.00474819	642803
-0.0144813	-0.0162706	642807
0.0712016	0.0412491	642808
-0.0818856	-0.0133717	642894
-0.128854	-0.0331694	642898
0.226209	0.119769	642899
-0.0726276	0.159356	642900
-0.111319	0.0550899	642902
0.0458654	0.0157548	642905
0.0316826	-0.0256992	642906
0.0524579	0.0181493	642907
0.0304729	-0.0941371	642909
-0.0894985	0.000499454	642917
0.147711	-0.135824	642919
-0.0999001	0.0926818	642920
0.0809909	0.0733357	642926
0.16608	0.0423932	642928
0.0278506	-0.106772	642934
-0.218248	-0.0482137	643018
-0.171179	0.0601245	643019
-0.13208	-0.0636591	643020
-0.205356	-0.143979	643022
-0.119596	-0.0863763	643024
-0.242928	-0.172761	643030
0.0114759	-0.157731	643032
0.0407556	-0.0343182	643035
0.153859	-0.134378	643036
-0.179511	0.000549145	643037
-0.178137	-0.020391	643114
-0.144558	-0.062481	643115
-0.0639077	0.0104681	643116
0.0122307	-0.202142	643120
0.00965511	-0.0996093	643121
-0.12512	0.0712868	643125
0.0117833	-0.0975949	643127
-0.0564842	-0.138471	643132
0.0114158	0.0197597	643134
-0.119591	-0.130087	643136
-0.18523	-0.0516837	643138
0.102699	0.0740587	643239
-0.237683	-0.0317168	643245
0.00598879	-0.0263361	643247
-0.0670562	0.00115318	643248
-0.133502	-0.0571143	643249
-0.0911524	0.0882615	643250
-0.15573	-0.0437088	643252
-0.111033	-0.070369	643253
-0.143912	0.0598604	643254
-0.162385	0.082163	643255
0.103733	-0.121674	643260
-0.169186	-0.0722495	643261
0.0289141	0.0559087	643264
0.0314602	-0.101358	643268
0.0994022	0.146463	643365
0.152434	-0.199559	643369
0.0660446	0.00806729	643370
0.00989414	-0.0867518	643372
-0.0435407	-0.0406275	643373
-0.168977	-8.01741e-05	643379
-0.066564	0.102662	643382
-0.07901	-0.127062	643384
-0.212677	-0.00375544	643465
0.0605477	-0.017285	643467
-0.196085	0.0169982	643468
-0.113157	0.0514158	643474
-0.117391	0.12283	643476
-0.163424	-0.0547365	643477
-0.133611	0.0744786	643478
0.0971802	-0.13972	643485
-0.25174	-0.0516761	643582
-0.147815	-0.0687	643586
-0.19608	-0.00532836	643587
-0.105815	-0.170831	643590
0.000483567	0.173083	643592
-0.0514422	0.00151433	643593
-0.121154	0.0370755	643594
-0.021863	-0.185048	643595
0.0286945	0.230121	643603
-0.168673	0.0268182	643605
-0.168712	-0.0422617	643606
0.103659	0.0341102	643608
-0.0554074	-0.152872	643611
0.152303	-0.157563	643612
-0.0181673	-0.0499386	643613
0.0444565	0.0856655	643616
-0.157355	0.133498	643693
0.105699	-0.162404	643694
0.202115	0.0357704	643695
0.0950893	-0.00256262	643696
-0.148019	0.0909567	643697
0.229364	0.0975556	643702
-0.0544229	-0.0246057	643703
-0.165052	0.0464482	643704
-0.222113	-0.132241	643705
0.0426016	-0.123296	643706
-0.0366609	-0.0399872	643713
0.241831	-0.0197222	643714
-0.0254996	-0.0397585	643715
-0.0258943	-0.178379	643719
-0.109082	0.0141924	643721
0.328949	-0.0167192	643726
-0.181544	-0.0246577	643814
-0.255007	-0.0302151	643818
0.0210929	-0.0607169	643819
-0.132432	-0.00910237	643820
-0.0347629	0.034411	643821
-0.033054	0.0468142	643823
-0.0755388	-0.00955751	643824
-0.0487004	0.0582862	643825
0.0921908	-0.0483565	643826
0.103962	-0.0919418	643831
-0.0279848	-0.0790168	643832
0.0737358	0.0561504	643834
-0.077612	-0.155492	643843
0.157357	-0.0226743	643883
-0.0214926	0.0341895	643884
-0.00526911	0.0143199	643891
-0.169314	0.0300589	643892
-0.0914579	0.11972	643894
0.208173	0.102887	643896
-0.0848327	0.0449753	643900
-0.104188	0.0459202	643901
-0.139509	0.0707651	643903
0.0172391	0.0941851	643906
0.0289263	0.179161	643909
0.111628	-0.0565983	643910
0.00683488	-0.0824294	643913
-0.053365	-0.0769848	643914
-0.0259627	-0.11923	643915
0.130032	-0.0141611	643917
0.31754	0.0256732	643926
0.0326396	0.0140647	643931
0.236673	0.0421748	643933
0.100878	-0.0629345	643934
-0.0736695	-0.0402589	643935
-0.0624175	-0.0670361	643936
-0.0921656	-0.0529937	643938
-0.119421	-0.082634	643945
-0.00265402	-0.0195285	643947
-0.228069	-0.0354927	643954
-0.257536	-0.0595449	643961
-0.233742	-0.0316752	643969
-0.165421	0.0203216	643970
-0.106182	-0.011963	643971
-0.167696	-0.0378825	643972
-0.14123	0.0103607	643974
-0.265461	-0.116074	643975
0.0129534	-0.15247	643984
-0.23864	-0.0709874	643985
-0.14784	0.0368739	643987
0.0904586	0.0400546	643989
-0.173962	-0.0280336	643994
0.00977903	-0.0285276	643997
-0.195477	-0.010846	643998
-0.0142699	0.153234	644005
-0.196481	0.077066	644006
0.0938683	0.133892	644009
-0.0852546	-0.0411544	644024
-0.0520198	-0.0987299	644025
-0.0245745	-0.1052	644026
0.00843754	-0.0879516	644027
0.246133	-0.0314956	644028
0.0213893	0.0528718	644029
-0.0697132	0.0807642	644031
-0.115389	0.173198	644032
-0.223842	0.0270556	644034
0.0167458	-0.0254102	644039
-0.26751	-0.0755563	644040
-0.0132036	0.158181	644047
-0.0638444	0.102541	644048
-0.0940344	0.115854	644051
-0.106313	0.090434	644054
-0.111228	-0.00244885	644057
0.149111	-0.0828991	644058
-0.0493972	0.0830063	644059
0.089065	0.112843	644061
0.0279405	0.0278963	644067
0.222132	0.115775	644068
0.122342	0.127455	644069
-0.15815	-0.0436959	644070
-0.0291503	-0.0161266	644071
0.0159879	-0.0492173	644072
-0.121097	-0.0337433	644077
0.225356	-0.0237846	644081
-0.208052	-0.112723	644082
0.155811	-0.0288812	644083
0.0112839	-0.0216876	644086
-0.102928	0.00225311	644091
-0.156816	0.047016	644092
-0.0163751	-0.1195	644098
-0.222905	-0.0786087	644104
0.0932401	-0.0731841	644105
-0.242235	-0.00440392	644106
-0.0401518	-0.0338026	644109
-0.25056	-0.0242925	644110
-0.0368494	-0.103155	644111
0.214997	-0.138043	644112
-0.0544315	-0.067972	644118
-0.101282	0.0386648	644120
-0.229234	-0.0406041	644122
-0.047321	0.00373887	644137
0.108592	-0.123081	644138
0.047895	0.0426187	644141
-0.264852	0.000801113	644143
-0.205686	-0.0846976	644145
0.00906093	-0.0451449	644150
-0.0966512	-0.0195259	644151
-0.0524026	-0.00489962	644152
-0.125661	-0.0854431	644155
-0.179993	0.102682	644156
-0.0794492	-0.160068	644157
-0.155867	0.000881443	644160
-0.18199	-0.0139497	644161
-0.0186631	-0.0917057	644162
0.0953379	-0.0367735	644166
0.0124495	-0.127071	644167
-0.105695	-0.043781	644169
0.00882823	-0.0510072	644179
0.14733	0.179449	644185
0.065445	0.0494002	644187
-0.0978259	-0.0306841	644188
-0.12391	-0.014168	644189
-0.0807621	-0.0373183	644190
-0.217699	0.0360119	644191
-0.0756432	0.0103831	644194
-0.178925	0.0795889	644198
0.112526	-0.164761	644199
-0.168496	0.0692597	644201
-0.147589	0.0509669	644205
0.173494	0.038467	644212
0.0380039	-0.00828614	644213
-0.117753	0.0386342	644214
-0.0488681	-0.0866216	644218
-0.161498	0.0806524	644219
0.164529	0.020184	644221
-0.110502	-0.0960821	644222
-0.101231	0.0192226	644225
0.062913	-0.046605	644230
-0.165636	0.0390802	644237
0.0731194	-0.0505737	644239
-0.227215	0.0239833	644244
-0.227593	-0.110564	644245
0.19846	-0.00188503	644246
-0.112896	-0.00839689	644260
-0.177704	-0.0131239	644261
-0.0487894	-0.036195	644262
-0.246656	-0.0840755	644263
0.077685	0.120887	644264
0.0703896	0.0248195	644265
-0.129684	-0.162259	644266
0.12864	-0.0106351	644268
0.00931549	-0.152133	644274
0.012336	0.0999396	644275
0.0979861	-0.233006	644277
-0.0558364	0.0399457	644285
-0.0971721	-0.0377378	644293
0.0914037	-0.0198138	644294
0.0541642	-0.0570287	644296
0.155792	-0.0517613	644297
-0.167634	0.0245565	644299
-0.156645	0.0336264	644307
0.000769936	-0.0276814	644308
-0.0639978	0.145857	644311
-0.0308838	0.0289991	644312
0.128901	0.0533899	644322
-0.0640545	-0.0159833	644323
-0.214582	-0.0473529	644331
-0.190342	-0.060575	644332
-0.0848576	-0.100703	644333
-0.12002	-0.0160953	644335
0.107366	-0.0157642	644336
-0.0920785	0.0418875	644339
-0.0230252	-0.0731615	644345
-0.174967	-0.0724063	644350
-0.0279818	0.0366712	644355
-0.0543271	0.0311893	644360
0.138731	-0.202861	644362
0.0938318	0.168718	644367
-0.115547	-0.0495347	644369
0.103663	0.0288129	644370
0.161647	0.115885	644372
0.115275	0.129266	644381
-0.0500676	-0.0193388	644384
-0.0921201	0.0741182	644389
-0.0772037	0.0563249	644390
0.195452	0.0563587	644391
0.0704925	-0.067919	644392
-0.204193	0.00141478	644396
0.178774	-0.0968955	644398
-0.158116	0.025149	644399
-0.134668	-0.00930199	644400
-0.190062	0.0427989	644401
-0.0633098	0.0104812	644409
-0.0293699	0.0282962	644416
-0.0321967	0.0491114	644423
-0.236017	-0.00194467	644424
-0.12775	0.160881	644425
-0.0432918	-0.00403935	644426
-0.116519	0.0619256	644435
0.0553786	-0.0392363	644437
-0.0324012	0.0486694	644448
-0.159945	0.0533508	644449
-0.0822211	0.0149781	644454
-0.0217085	0.0953642	644455
0.185217	-0.0385198	644458
0.00186241	-0.02527	644459
-0.25851	-0.0731802	644468
-0.248413	-0.0459911	644473
0.365666	-0.0256992	644478
-0.185446	0.0551535	644479
0.0860542	0.145266	644483
-0.139	0.0628728	644484
-0.0225337	0.0805361	644486
0.0956839	-0.0466983	644487
0.0303702	-0.0180111	644492
0.108408	-0.0908595	644493
0.0388017	-0.0837152	644494
0.191145	0.00534998	644501
0.0688054	0.155	644502
0.059544	0.140637	644504
0.0535085	-0.0378965	644505
0.048084	-0.0709215	644509
0.149088	-0.150402	644513
0.0464921	0.0314439	644516
-0.0378023	0.0771227	644519
0.0170591	0.138161	644522
-0.205052	0.0585568	644523
-0.21041	-0.00248985	644524
0.0769079	0.0678031	644525
0.0853733	0.0388486	644526
0.128386	-0.0205126	644527
0.216243	0.0153694	644535
0.0578137	-0.0354466	644537
0.161097	-0.0238786	644539
-0.159748	0.00680534	644546
-0.144907	-0.0649254	644547
0.0430047	-0.00247372	644549
-0.279606	-0.0963442	644556
-0.178695	0.0170198	644558
-0.108939	0.030718	644563
-0.126014	0.0778268	644564
-0.200925	-0.0790938	644565
-0.0288711	-0.10252	644568
-0.195758	-0.0556306	644570
-0.227443	-0.0281577	644576
-0.0528865	-0.0579747	644579
-0.157057	-0.0661433	644585
0.0304169	0.206267	644592
-0.0526675	0.0659052	644595
0.163172	-0.127536	644604
-0.136591	0.0300147	644605
0.0667409	0.0796342	644606
-0.106327	-0.051079	644613
0.183515	0.0584132	644620
-0.15273	-0.0751367	644628
0.0557726	0.0431647	644638
-0.194013	0.0892872	644642
-0.282249	-0.099109	644644
0.166323	0.0207317	644645
-0.129872	0.00774744	644646
0.111801	-0.0198806	644647
-0.029598	-0.0177621	644650
-0.218414	0.063334	644652
-0.0824897	-0.0670539	644656
0.0873018	0.0726255	644660
0.0811953	0.0334543	644664
0.0523567	-0.0637321	644665
-0.135998	0.0638744	644666
0.0656581	0.0615605	644667
0.0727403	0.0811671	644668
-0.117728	-0.082186	644670
0.119119	0.145366	644676
-0.133841	0.0123636	644677
-0.120264	-0.0434087	644678
-0.10903	-0.0268104	644679
-0.00976204	0.070049	644680
-0.109583	0.0912966	644690
0.0193426	-0.205177	644692
0.139624	-0.108139	644700
-0.0592012	-0.000599334	644711
-0.0877052	0.119188	644713
-0.136635	-0.00452811	644715
-0.151811	0.0130264	644716
-0.0708173	-0.0362323	644718
-0.167892	0.0589826	644719
-0.182977	0.000458141	644727
-0.130016	-0.0377592	644729
-0.0162963	-0.0491906	644733
-0.224505	-0.0413832	644736
-0.209566	-0.000364628	644737
-0.0266386	-0.186599	644738
0.0203071	-0.0150336	644740
-0.128671	-0.0396269	644749
-0.219951	-0.071942	644750
-0.145869	0.188751	644752
-0.143062	0.0354508	644753
-0.105018	-0.0908625	644761
-0.134077	-0.0413423	644766
-0.144393	-0.104939	644768
-0.264483	-0.134068	644770
-0.246232	0.00676039	644778
-0.170586	-0.133957	644779
-0.115454	-0.0516086	644780
-0.0949335	0.0781125	644781
-0.141435	-0.0450235	644783
-0.165677	0.121948	644785
0.256801	0.0440102	644786
0.0262318	-0.175038	644792
-0.207275	-0.10957	644793
-0.199019	0.0673386	644799
0.0276234	-0.114101	644800
-0.239023	-0.112742	644804
-0.0998478	-0.111588	644806
0.123122	-0.0152496	644808
-0.00571807	-0.0504079	644809
-0.128221	-0.0885271	644815
-0.154139	-0.0627695	644816
-0.107615	-0.0292468	644818
-0.199688	-0.0690341	644824
-0.240778	-0.034286	644828
-0.0347118	-0.0639303	644831
-0.197019	-0.0261721	644833
-0.179324	-0.162035	644835
-0.228178	0.00266338	644836
-0.169371	0.00742536	644845
-0.0605992	-0.0473855	644847
-0.0300831	0.0841239	644850
-0.202496	-0.0415318	644851
-0.0487472	0.0750916	644859
-0.0333324	0.0332411	644865
-0.0329889	-0.0266351	644867
0.0642562	0.127992	644868
0.2647	-0.0714176	644869
-0.238023	-0.143292	644870
0.156946	-0.00380317	644872
-0.100118	-0.0039978	644873
-0.126798	0.0477431	644880
0.0630325	-0.0277665	644881
0.0323393	0.109522	644883
-0.16105	0.0162561	644885
0.0191654	-0.0150527	644901
-0.115855	0.00416285	644902
-0.121083	0.0799879	644903
-0.0731379	-0.163124	644904
-0.093591	0.0447469	644905
0.0365986	-0.106048	644906
-0.035892	0.0262064	644913
-0.199212	-0.0644715	644923
0.0814941	-0.0397483	644924
0.0690675	0.114828	644925
-0.193867	0.0445372	644927
0.00845913	0.0387503	644929
0.0173111	0.152111	644930
0.191097	0.010775	644932
0.185915	-0.0308138	644934
-0.192249	-0.0562895	644938
-0.113027	-0.00933877	644939
0.000639235	0.176502	644940
-0.067195	-0.147996	644949
0.00922848	0.0299567	644950
-0.077512	0.0490153	644953
0.0319063	0.0384257	644957
0.272396	-0.0959905	644958
-0.0306341	-0.0185157	644962
0.068606	0.0901692	644963
0.214401	0.0314961	644964
0.0509887	0.0398333	644966
0.156852	0.0846704	644968
0.0228748	-0.0138672	644981
-0.0142904	-0.114863	644982
-0.155823	0.0447553	644983
0.300874	-0.0909471	644984
-0.0845623	0.066324	644985
-0.147169	-0.086175	644995
-0.129499	0.137253	645000
-0.201833	-0.024431	645002
0.165229	-0.174095	645003
0.0326525	-0.113329	645004
-0.197481	0.0622395	645005
-0.140462	-0.0751551	645013
-0.0701197	-0.0554556	645016
-0.0806122	0.0228757	645017
-0.0596529	-0.0359532	645018
-0.0883012	0.0183891	645025
-0.184135	-0.0308523	645032
-0.133867	0.0370659	645038
0.0829629	0.132122	645039
-0.12824	-0.0196988	645041
-0.227049	-0.0707331	645043
-0.254409	-0.10493	645044
0.141654	-0.120102	645045
0.0675123	0.0953867	645050
-0.0307854	-0.0596465	645051
0.0771898	-0.177005	645053
-0.124619	0.154675	645055
-0.108078	0.0123258	645058
-0.0673982	0.0456909	645059
0.0414515	0.258335	645062
0.255014	-0.103857	645080
-0.168931	0.0141484	645083
-0.0777949	0.0240238	645084
-0.0501953	0.0687853	645085
-0.158773	-0.111782	645086
-0.079675	-0.021204	645087
-0.0743285	0.0958767	645089
-0.0515663	0.0728895	645090
-0.292084	-0.0192988	645094
-0.102238	0.08243	645095
-0.11686	0.0625922	645096
-0.153653	-0.0147562	645131
0.00573795	-0.0839772	645132
-0.0656688	0.166429	645138
-0.244311	0.0108028	645140
-0.0188826	0.0718384	645141
-0.210768	-0.0361397	645142
-0.164165	-0.138191	645153
-0.130625	-0.0331918	645157
0.0432882	-0.024634	645158
-0.0960238	0.0684662	645161
-0.135022	-0.171561	645170
-0.0500893	-0.0801782	645172
-0.105392	-0.0976543	645173
-0.0635288	0.0236397	645180
0.184668	0.0726509	645181
-0.112323	0.0547296	645192
0.00282824	0.132244	645194
0.0941427	0.100976	645195
0.172303	0.0725412	645196
0.0182854	0.00273331	645197
-0.186191	-0.102611	645198
0.0996923	0.183031	645201
0.147071	0.0536775	645204
-0.0680479	-0.0513664	645205
0.293942	0.00766243	645212
0.0835138	0.0226763	645213
-0.100723	-0.0737096	645221
-0.258481	-0.15294	645223
0.0372664	0.023893	645224
-0.084653	-0.0135392	645238
0.156501	-0.026716	645239
-0.179549	-0.020238	645240
-0.0997471	-0.159351	645242
0.0214191	-0.0126697	645243
0.0161918	0.141525	645247
-0.138681	-0.057776	645250
0.11209	0.235217	645256
-0.067672	0.172569	645257
0.09419	-0.0423441	645259
0.0488949	0.0297726	645263
0.00687696	-0.0583009	645264
-0.131602	-0.042045	645265
0.21948	-0.135341	645266
0.252211	0.033734	645270
0.00372239	-0.0289436	645271
0.20993	0.00736949	645272
-0.0100919	-0.0500804	645274
-0.0125087	0.0495629	645275
0.127576	-0.189695	645276
-0.0945125	-0.115555	645286
0.00030747	-0.0867597	645287
0.113699	0.162144	645296
-0.121477	0.0141318	645297
0.0909021	-0.12093	645299
-0.134703	-0.0110684	645300
0.00428363	-0.0401625	645301
0.0360632	-0.0375379	645303
0.0223109	-0.202262	645304
0.16169	0.0142811	645313
-0.0338042	0.0076325	645314
0.0602218	-0.0845211	645318
-0.146957	0.0566497	645320
-0.22488	0.0184295	645326
-0.0102439	0.189404	645332
0.136921	-0.114756	645340
0.311887	-0.0521163	645341
-0.11397	0.0282589	645342
0.11959	0.0264442	645343
0.0275603	0.0438056	645344
0.261891	0.0171223	645346
0.129384	0.139701	645351
-0.0989262	-0.0439935	645352
0.0971153	0.108662	645353
0.198782	0.0376845	645355
0.0903007	-0.115473	645357
0.0303355	-0.110819	645364
-0.07294	0.0886225	645367
0.0706054	-0.0362276	645371
-0.262412	-0.0234855	645372
0.0699616	-0.15752	645380
-0.0784803	-0.00528337	645381
-0.0856301	-0.0225387	645383
0.0648247	0.0867002	645384
-0.0767596	-0.0169643	645385
-0.0530296	0.152905	645387
-0.122761	0.037876	645389
-0.106124	0.151191	645392
-0.0931991	0.0809088	645404
-0.207895	-0.0558152	645407
-0.0612215	0.0577106	645408
-0.149468	-0.148904	645410
-0.121501	0.0325731	645411
-0.176165	-0.049668	645421
-0.020091	-0.0816594	645423
-0.0330751	0.0250779	645426
-0.0700829	0.00189669	645427
0.109685	0.017707	645430
-0.109031	0.0205622	645431
0.0317439	-0.146252	645439
-0.109138	-0.0248433	645443
-0.00472849	0.00481511	645444
-0.274905	-0.00437085	645445
0.272107	-0.0112447	645446
-0.00957751	0.0771329	645448
0.00433795	-0.0503609	645449
-0.0142893	-0.148938	645451
-0.173601	-0.0268377	645457
-0.21887	0.025652	645458
-0.107977	0.0135632	645459
0.0600457	0.0458221	645460
0.0528135	0.201947	645461
0.187289	0.212659	645464
-0.182526	0.0342414	645475
-0.158675	-0.00638452	645480
-0.132788	0.0269192	645481
-0.130708	-0.075956	645484
-0.0814214	0.0546997	645485
-0.151161	-0.0839312	645488
-0.0940188	0.0258821	645491
0.00885534	0.00898929	645492
-0.197687	-0.0309985	645493
-0.202458	0.0359283	645494
0.0196154	-0.0215811	645507
-0.114697	0.0509083	645509
-0.136723	-0.00534812	645510
-0.0453668	-0.0889325	645513
-0.0299051	-0.0294654	645518
-0.210409	-0.0251501	645519
-0.0888417	0.142429	645529
0.0583201	0.00643598	645534
0.184525	-0.0106274	645535
-0.0831804	-0.0258926	645536
-0.100851	0.0277987	645540
-0.0118707	0.0297964	645541
0.169132	0.155088	645544
-0.20465	-0.019467	645545
-0.00795184	-0.01367	645546
0.0363519	0.182742	645547
0.0823125	-0.137447	645549
-0.0132852	-0.0561606	645558
0.1376	0.188227	645559
0.187723	-0.0109204	645561
0.200424	0.0275506	645562
0.0862873	-0.109292	645570
0.0554254	-0.199786	645577
-0.244498	-0.0188495	645579
-0.280597	-0.018022	645584
-0.263844	-0.0943949	645585
-0.220694	-0.0815026	645586
-0.121042	0.148136	645587
-0.203501	0.0650071	645589
0.0212154	-0.0145916	645593
-0.0568512	-0.0279989	645596
0.0225899	-0.00849723	645604
-0.240021	-0.0462432	645606
-0.176163	4.10315e-05	645611
-0.107414	-0.00116781	645612
-0.173543	-0.096444	645614
0.142392	0.100675	645615
-0.130601	0.0806045	645616
-0.116948	-0.0576385	645620
-0.0835232	-0.0539116	645626
-0.121779	-0.0668887	645630
-0.277454	-0.07905	645631
-0.204198	-0.0126093	645633
-0.227244	-0.000942071	645634
0.0313605	0.0251273	645635
-0.172614	-0.000757826	645636
-0.0632207	0.040641	645637
0.046097	-0.0331584	645639
-0.092566	-0.19183	645648
-0.0569127	-0.173613	645649
-0.144391	-0.0677402	645661
-0.0402799	0.0402783	645662
0.0402379	0.174301	645663
-0.0467631	0.00275534	645665
-0.23396	0.00346918	645668
-0.070945	0.0779712	645669
0.129059	0.0213242	645670
0.047688	-0.00133112	645676
0.0321364	0.0322349	645678
-0.17434	0.0368097	645692
-0.195126	-0.0715368	645693
0.105978	0.031659	645694
-0.204059	-0.000391812	645695
-0.0334413	-0.0339629	645701
-0.0622106	0.137638	645703
-0.126813	-0.100884	645705
-0.0135589	-0.0493232	645709
-0.0494587	-0.0299486	645712
0.0343968	-0.131064	645713
0.274164	-0.0918037	645721
0.124838	-0.068539	645727
-0.0159784	-0.111868	645729
0.0364158	0.097067	645730
0.175444	-0.00184584	645731
-0.122452	-0.0238331	645738
0.128595	0.0488678	645740
0.0899477	0.0429192	645752
0.0237842	0.123827	645754
-0.172009	0.0641978	645755
-0.194454	-0.0178026	645759
0.166075	0.0568483	645760
-0.0835336	0.100457	645761
0.0475182	0.00144662	645762
-0.0834172	0.0370525	645763
-0.171461	-0.031842	645771
0.243924	-0.012199	645773
-0.134291	-0.118823	645783
-0.152035	-0.0341909	645789
-0.119103	0.0534277	645790
-0.0980065	0.0498603	645791
-0.185565	-0.0497794	645798
0.0986869	-0.0383673	645799
0.0628045	-0.164417	645800
-0.0849136	-0.0296162	645801
0.248397	-0.062849	645807
-0.232469	-0.0727163	645811
-0.130964	-0.000969259	645813
0.279609	-0.108071	645817
-0.215151	-0.0343776	645819
-0.186361	-0.0580634	645823
-0.261743	-0.0203474	645825
-0.00597519	-0.10127	645826
-0.101362	0.112592	645832
-0.0819242	-0.0551098	645833
0.0711729	-0.132275	645834
0.051481	-0.12231	645835
0.0595683	-0.0796517	645837
-0.0569087	-0.0299826	645841
0.291257	-0.12144	645842
-0.0913861	-0.0541867	645853
-0.0527004	-0.0823063	645854
-0.218208	-0.00389498	645855
-0.238043	-0.0647509	645858
-0.330682	-0.150607	645860
-0.0941278	0.0884754	645861
0.0810409	0.0139169	645862
-0.0511914	0.0149869	645867
-0.235968	0.0854346	645870
-0.123754	0.108356	645871
-0.156551	0.00281032	645872
-0.0757456	0.0377039	645875
0.0164503	0.0148972	645885
-0.073357	0.0768935	645887
-0.207	0.00762286	645889
-0.0888033	0.0841321	645890
-0.174011	-0.00433322	645891
0.0118556	0.0421807	645892
-0.145967	0.012393	645893
-0.178319	0.0639947	645894
-0.254195	-0.0704743	645899
-0.120131	-0.0796594	645905
-0.0928688	-0.0813767	645910
0.224194	-0.0149226	645915
0.246944	0.0527029	645919
-0.135256	0.0210978	645920
0.272283	-0.027764	645923
0.169062	-0.00711207	645925
0.0128569	0.0053113	645931
0.1454	0.0284075	645933
-0.0405508	0.136649	645934
0.127529	0.103909	645935
-0.0762425	-0.0485805	645936
0.224933	0.204942	645938
-0.00352377	0.0830829	645945
0.272893	0.0456	645948
-0.15944	0.0281446	645959
-0.168951	-0.00909186	645961
0.0357042	0.104979	645964
0.00592535	-0.0160541	645965
-0.112027	-0.146485	645967
-0.237967	0.0136547	645968
0.0265668	0.037599	645970
-0.155695	-0.0794147	645971
-0.146553	0.110194	645985
0.102008	-0.0913015	645986
-0.132715	0.0165508	645989
0.0059173	0.0484137	645990
0.097357	-0.0303978	645991
-0.190883	-0.0333153	645993
0.179418	0.0303161	645994
-0.0672641	0.0964066	645995
-0.211895	0.000579277	645997
-0.0575091	0.0367753	646001
0.132251	-0.0271229	646002
0.0164405	0.0467715	646006
-0.0736825	-0.0609782	646007
-0.201788	-0.0284404	646008
0.060316	-0.000975746	646011
-0.127974	0.0853195	646016
-0.143867	0.028243	646022
-0.1383	0.0661425	646027
-0.0527004	-0.00206223	646034
-0.134881	-0.0180154	646035
-0.227602	-0.0220882	646038
-0.0831382	-0.0661967	646045
-0.191178	-0.135888	646046
-0.12392	-0.0522448	646047
-0.068355	-0.0935976	646060
0.255844	-0.042276	646061
-0.230295	-0.027981	646065
-0.214658	0.0340919	646066
0.0181897	-0.154316	646068
0.06409	0.0502454	646070
0.118055	-0.0580071	646073
-0.0294188	0.171379	646074
0.294526	-0.00415624	646077
-0.207325	-0.0350287	646092
0.0452947	-0.0409164	646096
-0.190214	-0.00281727	646097
0.00283351	-0.053867	646098
-0.151738	0.0796937	646099
0.0972121	0.144236	646100
0.393894	-0.0956397	646101
0.0476321	0.109609	646102
-0.227226	-0.0201853	646104
-0.0143341	-0.0458305	646111
-0.114712	-0.0697529	646114
-0.018631	-0.115619	646118
-0.000609055	0.00715124	646121
-0.0179119	0.0356765	646128
-0.0913289	-0.064091	646130
-0.219186	-0.00222606	646131
-0.155585	-0.105074	646132
-0.196768	-0.108601	646133
0.0687547	0.0602558	646134
-0.0267093	-0.0164976	646135
0.0526126	-0.257449	646140
-0.0806466	-0.0427369	646142
-0.0552279	0.169448	646153
-0.142208	0.0421598	646156
-0.035088	-0.0967599	646163
0.13908	0.0269374	646164
0.00612038	-0.098428	646172
-0.110598	-0.0299876	646173
0.0308748	0.0738384	646175
-0.0319541	-0.020877	646176
0.0211059	-0.079173	646177
-0.107317	-0.0893482	646181
-0.0818685	-0.0391437	646183
-0.0380529	-0.143614	646185
-0.0728299	0.0265697	646187
0.269588	0.178967	646188
-0.046127	0.0260241	646189
-0.106643	-0.0379844	646193
-0.0202782	-0.00665994	646195
-0.0576244	0.0663666	646196
0.0398637	-0.00593016	646197
0.0097675	0.124207	646198
-0.1734	0.102834	646199
0.0137057	0.108873	646200
-0.163241	0.0355686	646208
-0.307179	-0.0674203	646211
-0.131511	-0.0112435	646217
-0.0679925	-0.0599563	646220
0.163037	-0.0130825	646223
-0.00758123	0.0779513	646225
0.0215617	0.0146002	646227
0.108744	-0.0784666	646229
0.0156311	0.0453582	646235
-0.0526936	0.0939635	646237
-0.114921	-0.00140239	646239
-0.151825	0.055635	646250
-0.256655	-0.0497399	646256
-0.0520705	-0.154628	646258
0.303486	0.063455	646259
0.0180471	-0.0961152	646260
-0.0274683	-0.122824	646261
0.100144	-0.0787964	646262
-0.10499	-0.0650366	646266
-0.0464509	0.126193	646267
-0.00821105	0.0616294	646268
-0.218106	0.0724716	646269
0.0430978	0.127164	646272
-0.102399	0.103694	646274
0.0284608	0.0178383	646275
-0.158035	0.0150644	646291
0.0155745	-0.0484276	646292
-0.0534794	0.0282704	646295
-0.212309	-0.0163451	646297
-0.228272	-0.103426	646298
-0.156991	0.00460633	646300
-0.0897313	-0.0871198	646303
-0.00142546	-0.143961	646314
0.0369171	0.144888	646320
-0.0519057	0.00701997	646321
-0.196745	-0.043586	646322
-0.229701	0.0206272	646324
-0.144642	-0.0552086	646325
0.107379	-0.170358	646327
-0.0550103	0.123182	646332
0.0912791	0.209093	646335
-0.0216106	-0.100273	646336
0.0898206	0.0541921	646342
0.243943	-0.150671	646343
-0.0958984	-0.0223685	646344
-0.141679	-0.035674	646348
-0.0902962	-0.00271525	646353
-0.18346	-0.0911566	646357
-0.226958	-0.0156719	646362
-0.103163	0.12959	646363
0.0521309	0.0994776	646370
-0.0481475	0.0820104	646371
-0.0669522	0.072411	646377
-0.108391	0.0467216	646378
0.129949	-0.0102319	646379
-0.131569	0.0686448	646382
-0.202719	0.0257201	646384
-0.0416783	-0.086328	646385
-0.0970982	-0.0400824	646386
-0.143345	0.102886	646387
0.324932	-0.0266759	646388
-0.0285743	-0.0221966	646399
-0.222196	0.0229225	646406
-0.0867987	-0.0920142	646413
-0.051551	-0.0873187	646414
-0.0799345	-0.0375625	646420
0.112571	0.0760876	646421
0.137373	0.0320648	646422
-0.191706	-0.0227321	646424
0.120149	0.0776241	646426
-0.0547542	-0.0193273	646432
0.149711	0.178116	646433
0.024612	0.0491532	646434
0.310336	0.0268923	646435
0.0879666	0.00287708	646436
0.187264	0.124136	646441
-0.00575797	0.0414469	646444
0.0851302	0.0830063	646445
0.00292053	0.20083	646446
-0.149194	-0.0912409	646457
0.0205041	0.0628563	646458
-0.20539	-0.0247007	646460
0.0734844	-0.0309611	646463
-0.0444228	-0.101631	646464
-0.153164	-0.035983	646465
-0.0771552	0.054502	646466
-0.0134671	0.0957712	646467
0.133252	0.0224085	646468
-0.131697	-0.141941	646470
-0.0245976	0.0264262	646471
-0.215059	-0.0555555	646477
-0.0579506	0.0422713	646479
-0.181337	-0.0690518	646480
0.162988	-0.0620423	646489
-0.253335	0.0225274	646493
-0.187549	-0.0302741	646494
-0.0897626	-0.00604341	646495
-0.145466	0.094217	646503
-0.0295874	0.0519249	646506
-0.143316	-0.0474464	646507
-0.304904	-0.0586603	646520
-0.200404	0.000476326	646521
-0.123608	0.0093132	646522
-0.0690285	-0.00771458	646524
-0.177728	-0.0747002	646525
-0.16161	-0.0324986	646529
0.0687689	-0.088041	646530
-0.0204468	0.143638	646531
-0.262861	-0.0499338	646532
-0.0654072	-0.00534843	646534
0.185407	-0.0496749	646575
0.218767	-0.0689286	646578
0.142219	-0.00988761	646580
-0.0736036	-0.00672082	646582
0.000499158	0.072982	646583
0.0633318	-0.0941218	646584
0.273018	-0.0678802	646585
0.168573	0.0972503	646587
0.0587804	0.0907098	646588
0.131847	0.00100948	646589
0.184033	-0.137732	646595
-0.0738332	0.0867613	646596
0.195571	-0.0263453	646598
-0.193925	-0.0865002	646604
-0.0426217	-0.0683445	646607
0.00253551	-0.0223837	646655
-0.0202506	0.14015	646656
-0.0145306	0.122617	646657
0.257928	0.0866303	646659
-0.214281	0.0273264	646660
0.183701	0.076518	646661
-0.172498	-0.0944189	646662
-0.222077	-0.00819491	646663
0.0591588	-0.116823	646664
0.217139	0.0188846	646672
-0.157969	-0.00875638	646720
-0.20628	-0.0379127	646721
-0.012468	0.0794493	646722
0.0903783	0.0889298	646727
0.27612	0.00100205	646728
-0.0988652	0.00575289	646729
-0.180252	0.0190531	646730
0.0655446	-0.0441929	646732
0.2389	0.0203528	646734
0.11402	0.0231293	646735
0.0839019	0.00369926	646736
0.0594837	0.0913112	646738
-0.0177023	0.243364	646743
0.178122	0.231182	646744
0.11138	-0.0440699	646792
0.166215	0.184861	646793
-0.0672737	0.0146229	646794
-0.0198558	0.0360715	646796
-0.16025	-0.0433447	646799
-0.2532	0.0336567	646802
-0.120793	-0.0416128	646803
0.00818005	0.084795	646804
0.186651	0.00415981	646805
0.0177991	-0.0786389	646806
-0.0611649	0.107021	646807
0.0190094	0.139954	646808
-0.154658	-0.0245033	646812
-0.165734	-0.0967405	646813
-0.0252871	-0.0529209	646814
-0.0960724	-0.180845	646868
-0.119107	0.0256601	646869
-0.126801	-0.0423337	646870
-0.216306	0.0443285	646872
-0.0294956	0.054664	646873
0.112134	-0.0647949	646876
0.329437	0.0111239	646877
0.173632	0.00515605	646879
-0.150618	0.0653206	646880
0.283704	0.00281583	646881
-0.0094625	0.0736448	646882
0.0614149	0.0341338	646883
0.0850605	-0.00251647	646884
-0.105369	0.029632	646893
-0.0576617	0.0150533	646949
-0.238	-0.0100445	646951
0.0124047	0.00726461	646952
-0.224657	0.0325257	646958
-0.18901	-0.120571	646959
-0.142844	-0.120748	646960
-0.204791	0.0460011	646964
-0.0514075	-0.115859	647026
-0.100502	0.131455	647028
-0.123614	0.0559009	647037
-0.126457	-0.203026	647038
-0.0766232	0.0275077	647040
0.145623	-0.118452	647044
-0.234348	0.0517211	647122
-0.160801	0.0225734	647132
0.0733566	-0.0884834	647135
-0.141863	-0.0852669	647138
0.0038246	-0.223296	647141
-0.202421	0.0600733	647149
-0.2498	-0.112569	647151
-0.216878	0.0688831	647153
-0.148866	-0.0538509	647174
-0.092962	0.102357	647175
-0.00264158	-0.122316	647176
-0.137815	0.0480719	647255
-0.0918774	0.126653	647262
-0.158572	0.00322957	647266
0.0515502	-0.0944151	647268
-0.0720962	-0.0711763	647270
-0.0851877	0.0560499	647278
-0.242872	-0.0141673	647283
-0.0597878	0.0456235	647284
-0.101373	0.125862	647294
0.136758	-0.0151757	647295
-0.24982	-0.109734	647343
-0.186428	-0.0639259	647346
-0.0185148	0.107577	647353
-0.00781181	-0.135901	647357
-0.0995043	0.135475	647359
-0.158279	0.0617919	647361
0.0352617	-0.0259151	647374
0.124085	-0.0620001	647382
-0.0112096	0.104214	647384
0.138155	-0.132465	647386
0.0988929	0.174827	647389
-0.00925317	-0.107645	647466
0.231207	-0.118114	647467
-0.000252061	-0.016187	647470
0.236875	0.0075054	647471
0.213333	-0.0553012	647473
-0.0672809	0.008026	647476
0.0301062	-0.0576536	647478
0.0988003	0.0695703	647480
0.0189631	0.0748012	647483
-0.0634602	-0.0399434	647487
-0.120855	0.0505113	647489
0.0608444	0.163549	647499
-0.0238519	-0.176327	647503
-0.11939	-0.0771676	647505
0.032267	0.0024819	647514
-0.0605504	-0.00790619	647516
0.244588	-0.0708914	647519
-0.0863336	-0.103968	647533
-0.170827	-0.00850732	647599
-0.106803	-0.0570742	647613
-0.272465	-0.050824	647614
-0.127279	-0.0490862	647615
-0.0727642	-0.0106437	647616
0.0751295	-0.00276439	647617
0.0786214	-0.139671	647619
-0.148857	0.0129065	647624
0.156548	-0.0924704	647625
0.0565785	-0.109661	647626
0.0116817	-0.08294	647627
0.0492007	-0.0407568	647628
0.0651947	0.014771	647630
-0.184016	-0.0145381	647631
-0.129776	0.0872529	647682
0.00683063	-0.0832254	647683
-0.175156	-0.0393812	647684
-0.131934	-0.0560668	647687
-0.212509	-0.031656	647688
0.0106584	-0.0271198	647690
0.170993	-0.074761	647696
0.0236232	0.091198	647790
0.0996315	-0.0144628	647792
-0.113195	0.0687175	647793
-0.182784	0.0769341	647795
-0.16981	0.131998	647796
0.00159269	0.0578649	647797
-0.19177	-0.00375879	647798
0.0307655	0.0474997	647802
-0.159013	0.0563461	647811
0.0498487	0.0216764	647910
-0.00883817	0.0328364	647912
-0.153664	0.0733034	647913
-0.153139	0.0715957	647914
0.0289767	-0.021876	647916
0.00167175	-0.0400733	647917
0.0964137	-0.0867461	648024
-0.0475992	0.126056	648027
-0.169137	-0.0549408	648029
0.0950293	-0.0271865	648030
-0.133097	0.0359738	648032
-0.221768	0.0905473	648033
0.0202704	0.0457906	648036
-0.0442365	-0.0550385	648041
-0.0427237	0.108595	648042
0.109663	0.0785113	648046
-0.0178627	-0.050281	648052
-0.103022	0.096235	648136
0.132991	0.0662186	648137
-0.104205	-0.00860903	648138
-0.0441665	-0.0773164	648139
-0.110792	0.0760522	648144
0.0149624	-0.172451	648145
0.209554	0.0853349	648148
-0.0236812	-0.141745	648152
-0.0341233	0.0965597	648154
-0.0655671	0.0455377	648155
-0.0534862	-0.0231633	648156
-0.0744418	0.0322116	648163
-0.148327	0.0333873	648166
0.147896	-0.00973591	648167
0.0102138	0.105469	648169
-0.0711345	-0.0408834	648242
0.0146207	0.0860311	648243
-0.107484	-0.130742	648244
-0.171965	-0.0502334	648245
-0.07356	0.0805951	648251
0.162967	0.0227215	648252
0.0115229	-0.111292	648254
-0.0919337	0.0426328	648256
-0.229132	0.00906995	648265
0.157785	-0.115493	648274
-0.0863015	-0.0501213	648362
0.146233	0.00813379	648363
0.110829	-0.0268798	648364
-0.0604933	-0.194169	648366
-0.0846422	-0.0111646	648367
0.14249	0.0471514	648370
-0.111871	0.0387525	648371
0.156752	0.0900617	648372
-0.0777633	0.0564185	648373
0.33251	0.0639878	648374
0.135727	0.0771861	648375
-0.164242	0.01823	648376
-0.11689	-0.00467003	648381
0.11252	0.190409	648382
-0.0183057	0.190409	648383
-0.0603942	0.00934488	648384
0.0513223	-0.0975822	648385
0.110959	0.247667	648388
-0.0623767	0.201975	648389
-0.0224292	0.0390323	648486
0.139124	0.207857	648491
-0.155749	0.0179036	648492
-0.169601	0.026316	648494
0.163312	0.0547195	648496
-0.0208981	0.175367	648497
0.021189	-0.0487595	648498
-0.206927	0.0370168	648501
-0.104362	0.117678	648503
0.00350723	0.0936585	648601
0.0319569	0.0644792	648602
-0.12441	-0.0186409	648606
-0.0854816	0.0094804	648607
0.115582	0.0239115	648608
-0.143055	-0.0350783	648609
0.0496437	0.0878279	648612
-0.123145	0.0229368	648623
-0.147568	-0.0578112	648627
-0.183355	-0.0951238	648645
-0.132302	0.105137	648703
0.0758023	-0.0803023	648705
-0.156212	-0.165105	648709
-0.249977	-0.065825	648712
-0.102119	-0.0692808	648714
0.215405	0.0660413	648716
-0.154017	-0.0686986	648725
0.225843	0.0499213	648729
0.0734834	-0.00562893	648731
0.0972957	0.0438687	648733
-0.170435	0.106808	648740
-0.185398	-0.0720586	648748
-0.0389398	-0.108276	648816
-0.00555745	-0.126189	648818
-0.00793496	0.0156814	648822
0.0601252	-0.00625044	648824
-0.00798211	0.0968415	648833
0.0345383	0.0796857	648834
-0.110505	0.0122922	648841
0.147108	0.100458	648842
0.178892	-0.0995192	648843
0.199212	-0.0348728	648844
0.0741003	-0.000526127	648852
-0.0497165	0.0622776	648859
-0.239421	0.0140034	648905
-0.225413	0.033574	648906
-0.19732	-0.100176	648907
0.232509	0.0881256	648916
0.0614055	0.0203134	648917
0.0142383	0.134597	648919
-0.0206288	0.0169813	648920
-0.0969058	-0.115796	648926
-0.115853	-0.113473	648928
-0.0725905	0.136509	649030
0.101256	0.00301777	649034
-0.182608	0.0812359	649035
-0.164879	-0.0941555	649036
0.0117354	-0.0571247	649038
-0.0102064	0.167194	649039
-0.205319	-0.0226903	649040
-0.049225	-0.101678	649045
0.246488	-0.0291939	649046
-0.0136358	0.0832985	649047
0.20423	0.124592	649049
0.0474174	-0.0484104	649057
0.0656789	-0.0945171	649058
0.0450391	-0.15531	649140
0.0502114	0.00849782	649141
0.00755463	-0.0268871	649142
0.0902218	0.223322	649143
-0.036268	-0.0364047	649145
-0.189717	-0.0730904	649151
0.170949	-0.14147	649153
0.00637185	0.158554	649155
0.00429769	-0.0809952	649156
-0.134804	0.0286248	649166
0.108452	0.0499595	649238
-0.0221707	0.175093	649240
0.178185	0.0627263	649243
-0.17436	0.0258644	649245
0.108348	-0.0412521	649253
0.035445	0.211683	649257
-0.0142408	0.00380381	649261
0.0739908	-0.0270169	649263
-0.0321113	0.0586592	649278
0.0789944	0.130021	649283
-0.000765796	-0.0989396	649293
0.0409411	-0.00491603	649374
0.0821973	-0.0131286	649375
0.102796	-0.103544	649377
-0.126693	0.0498802	649380
0.0332096	-0.0782958	649383
0.0208298	-0.115077	649384
-0.0737361	0.0313689	649385
0.0671819	0.0977155	649393
0.0895015	0.0669324	649394
0.0250045	0.114658	649402
0.054909	0.0695843	649407
0.100147	0.0524901	649417
0.0804525	0.024075	649486
-0.0408524	-0.0521289	649487
-0.174192	-0.0939124	649488
-0.132899	-0.054438	649489
0.055984	-0.117958	649494
-0.12844	-0.00882583	649496
0.0340958	-0.0548531	649499
0.0490284	0.0718638	649580
-0.00305129	0.0285007	649582
0.209977	0.0593382	649583
0.224703	-0.0806098	649586
-0.123574	-0.0573071	649587
-0.127696	0.098454	649588
-0.12416	0.00740446	649590
-0.119202	0.0483444	649592
-0.165352	-0.0531505	649593
0.0291712	-0.0360379	649693
-0.216538	-0.0493014	649694
-0.235901	0.05582	649695
0.0450823	-0.10014	649697
-0.188826	0.00228355	649698
-0.201585	0.0100862	649702
0.130342	0.111616	649703
0.178443	0.00750641	649704
-0.133069	0.0778693	649705
-0.0121925	-0.0988632	649711
-0.189478	-0.01095	649712
0.199928	0.200529	649716
-0.183626	-0.016871	649719
-0.233451	-0.054097	649722
-0.183815	0.0846879	649824
-0.251398	-0.0624905	649825
-0.118535	-0.0356874	649826
0.0608696	-0.0950885	649827
-0.13632	-0.0455204	649835
-0.179555	0.051371	649930
0.134601	0.0760606	649933
-0.0448694	-0.120779	649934
0.000339179	-0.0580485	649935
-0.0318976	-0.0538255	649937
0.362416	-0.0036891	649944
-0.245224	-0.0716977	650026
-0.145703	0.139051	650029
-0.235664	-0.0426167	650030
0.0689138	0.0396781	650031
0.113432	-0.139437	650032
-0.133658	-0.152472	650034
-0.21108	-0.079673	650035
-0.247867	-0.0743491	650039
-0.0877906	0.189625	650040
-0.018327	0.0981243	650042
0.0599538	-0.132574	650043
0.0436749	0.0106273	650047
-0.182187	0.0210634	650048
-0.16999	0.0365681	650050
0.0235264	-0.100535	650133
0.222697	-0.0714068	650140
-0.00544941	-0.00759849	650142
0.192581	-0.0666053	650144
0.366999	0.0267537	650161
-0.22137	-0.0450384	650163
0.00298076	0.0110426	650166
0.204725	0.0790694	650168
0.279835	-0.0840881	650176
0.125279	0.0726478	650180
0.0210692	0.192583	650185
0.230079	0.0352635	650230
-0.103713	0.188314	650237
-0.0358001	-0.0477557	650238
-0.197667	0.0360951	650240
-0.216499	-0.0176265	650241
-0.0403395	0.0707781	650243
-0.155518	0.00200774	650250
0.228946	-0.0442208	650251
-0.211271	0.0362754	650252
-0.199392	-0.0199544	650253
0.137854	-0.0246019	650255
-0.0282406	0.0137165	650256
0.214212	0.0171257	650257
0.0374007	-0.0964691	650334
-0.124756	-0.0551005	650336
0.102407	-0.004404	650337
-0.181326	-0.0178953	650338
-0.0734185	-0.14998	650343
-0.126977	-0.00225463	650345
-0.0373587	-0.0179114	650349
0.18663	0.0561942	650352
-0.0169316	-0.0420459	650353
0.0497311	-0.107652	650358
-0.0930876	0.0597331	650359
0.129242	-0.14334	650452
0.11223	-0.0648478	650453
0.0870397	-0.103503	650455
0.0299913	-0.050539	650456
-0.0830537	0.0419798	650459
-0.117615	-0.0223398	650460
0.0897403	-0.00914587	650466
0.153846	-0.162699	650469
-0.0659596	0.0287041	650475
-0.152795	0.0498156	650552
-0.113759	-0.0797551	650555
-0.151504	-0.0259557	650556
-0.0503226	-0.0356279	650558
-0.174302	0.014787	650562
0.117386	0.0279646	650564
-0.206945	0.0135796	650569
0.0657697	0.0698176	650646
-0.0106124	0.00901546	650650
-0.0367412	0.00288332	650652
0.0483819	0.0837509	650655
0.119895	-0.00723447	650657
-0.0486656	0.0246081	650663
0.0927925	0.090309	650675
0.0371787	0.0562719	650677
-0.124738	0.0154193	650678
-0.0571926	0.0632605	650682
-0.145796	0.0813069	650687
0.0194723	-0.0793483	650689
-0.111665	-0.0250943	650749
-0.175825	0.0375459	650750
0.0179931	0.0646679	650755
0.0849009	-0.176742	650767
-0.193201	-0.00374592	650772
0.0465965	-0.0742678	650774
0.110679	0.0383538	650783
-0.117822	0.0776663	650784
0.0562786	0.0470298	650788
-0.0878839	0.050397	650791
0.0294713	-0.0106295	650860
0.234587	0.00964105	650870
-0.0330299	0.0531503	650872
0.134947	0.00552666	650874
-0.127119	-0.0109277	650876
-0.00448033	-0.146989	650880
0.22664	0.00749603	650892
0.163103	-0.0380664	650894
0.0982099	0.0196219	650896
-0.0987999	0.00575504	650902
-0.046231	0.0572628	650903
-0.0724867	0.0719984	650906
-0.189964	-0.0497683	650910
-0.201735	-0.00456214	650944
-0.0908735	-0.020108	650945
-0.247942	-0.0328052	650947
-0.104761	-0.0508777	650948
0.0946864	-0.0841268	650950
0.00737375	0.0532136	650960
0.0234053	-0.0126921	650962
-0.0655997	0.0945389	650973
0.356482	-0.160409	650975
0.157918	0.0373121	650981
-0.0532423	-0.16294	650983
0.048788	0.11804	651046
-0.125282	-0.00251615	651053
0.154128	0.0517941	651055
0.178847	0.0288431	651057
0.109986	0.0686954	651064
0.220136	0.0264825	651070
0.139153	-0.198268	651148
0.136878	-0.121018	651149
-0.0489135	-0.0197929	651152
-0.094878	0.0467815	651154
0.01358	0.143441	651155
-0.0296188	-0.0262093	651156
0.00182976	0.128544	651158
-0.156245	-0.0885987	651159
0.0155281	-0.0758961	651168
-0.0374141	-0.122816	651169
-0.0591687	-0.138981	651171
-0.0436107	0.062904	651176
-0.165026	0.0614587	651267
-0.151047	-0.0397033	651269
-0.117954	0.00798283	651273
0.180407	-0.0397738	651283
0.0971522	0.087541	651285
-0.00750153	0.129945	651287
-0.0102277	-0.164259	651291
-0.0154774	-0.111356	651297
0.174418	-0.00410302	651301
-0.0689125	-0.058207	651305
0.0826594	-0.172925	651314
-0.0997148	0.170648	651329
-0.0313222	-0.0106711	651431
0.000806254	-0.014447	651432
0.0522085	0.00142444	651433
-0.113614	0.0491532	651434
-0.0384969	0.0479521	651435
0.159337	0.127664	651439
-0.00997576	-0.0607989	651440
0.0661501	-0.00168146	651442
0.0430466	0.128095	651448
-0.0324034	0.10627	651451
-0.0194925	0.0556208	651518
-0.166561	0.0168934	651519
0.143833	-0.0789082	651522
-0.130994	0.0681494	651523
0.203938	0.0159596	651529
0.0487045	-0.128385	651542
0.00163796	0.161511	651543
-0.0369375	-0.0653178	651544
-0.251	0.00871188	651624
-0.12624	0.134802	651625
0.0524803	0.067409	651626
0.236883	0.142319	651627
0.00997175	0.0524814	651631
0.109689	0.187923	651632
0.142084	0.0367084	651633
0.103638	-0.0321838	651638
-0.025876	0.168453	651640
0.0413436	0.100311	651641
0.210769	-0.0978211	651642
-0.144156	0.0110562	651644
0.0250654	0.112755	651649
0.264686	0.11919	651652
0.305816	0.10462	651653
0.0825811	-0.165039	651655
-0.0244601	0.102567	651736
0.139653	-0.0800653	651737
-0.115545	0.00374442	651742
0.120548	0.0739825	651743
-0.160894	-0.00806848	651744
-0.0309327	0.0831109	651745
0.026982	-0.0763215	651750
-0.0084863	0.166998	651752
0.147919	-0.038014	651753
0.294713	-0.000854117	651754
-0.0767942	0.0376234	651756
-0.0886159	0.123729	651761
0.249466	-0.129571	651763
-0.00144866	-0.146251	651764
0.24605	-0.138175	651768
-0.232616	0.0181783	651847
-0.2584	0.050277	651848
0.196523	0.0543398	651849
0.0657741	-0.0683799	651851
-0.0852675	-0.0833658	651854
-0.159739	-0.0739287	651857
-0.0947639	-0.116197	651943
-0.151522	-0.0547276	651950
-0.166163	0.0361708	651952
-0.20283	-0.0232625	651953
0.0876236	0.0442987	651954
0.0701085	-0.0392912	651956
-0.0927533	0.0412901	651958
-0.167181	-0.00879759	651961
-0.159395	-0.013661	651966
0.232855	-0.0742626	651970
-0.0144054	-0.0857838	652040
-0.173907	0.0607137	652041
0.144773	-0.00957181	652042
-0.114537	-0.0687394	652043
0.348192	0.0307585	652044
0.00779318	-0.00705134	652048
0.0584913	0.0602965	652050
0.197435	-0.161502	652051
0.181013	0.0848857	652057
0.100787	-0.098806	652058
0.0251928	-0.036259	652060
0.0606159	-0.0377691	652062
-0.0823869	-0.118386	652064
0.276898	-0.0809064	652065
0.152543	0.0226433	652068
0.141154	-0.0112387	652073
0.174703	0.0551693	652074
0.156628	0.140611	652076
-0.162974	-0.0391242	652079
-0.208103	-0.0284526	652250
-0.144319	-0.0468398	652251
-0.198574	0.011033	652252
-0.151166	0.014127	652256
-0.0907196	0.0371908	652261
0.122669	-0.0978594	652262
0.0835897	-0.204235	652263
-0.0306249	0.0204003	652274
-0.0766516	0.0377937	652346
-0.0880815	-0.0350356	652351
-0.151896	-0.105284	652353
-0.0741918	0.0357526	652354
-0.143853	0.0238375	652355
-0.110712	-0.18278	652363
0.00283402	0.03182	652364
-0.129722	-0.0380618	652371
-0.136009	0.158312	652456
-0.222671	-0.0272899	652460
0.0975646	-0.0207677	652461
0.0279473	0.123317	652462
-0.173875	0.0521623	652463
0.162967	-0.165834	652468
0.12359	0.0747653	652469
-0.0125322	-0.0652741	652471
0.117123	0.0761845	652479
0.197492	-0.0647578	652480
0.028184	0.0306466	652483
-0.100492	-0.0185195	652484
-0.144919	0.0713841	652490
-0.0685973	-0.0690263	652492
0.0233491	0.123167	652568
0.303028	-0.0841732	652574
-0.0195207	0.0712771	652576
-0.0771836	0.145937	652577
-0.180366	-0.0867786	652579
-0.241709	-0.0379566	652580
0.143383	-0.0766592	652584
0.0604228	-0.0121931	652589
-0.0470392	-0.0904652	652590
0.0484969	-0.102857	652592
-0.0915971	-0.07069	652658
-0.0176726	-0.0104937	652661
-0.0474088	0.16342	652663
0.0432045	-0.0294455	652665
-0.00492232	0.161245	652669
0.0966855	0.0840049	652670
0.284365	-0.0380929	652673
-0.206599	0.0126366	652679
-0.0957032	0.0231159	652681
0.240591	-0.0657512	652682
0.17426	-0.0561553	652683
-0.0484005	0.013359	652692
0.0610501	0.10589	652693
0.0551114	0.020755	652695
-0.182759	-0.118899	652798
-0.0883288	0.0327172	652802
-0.215872	-0.0580118	652803
0.0189191	-0.152665	652805
-0.20933	0.0151503	652806
0.0366542	-0.0285842	652807
-0.123844	-0.0480771	652809
-0.0609767	-0.108502	652810
0.0629858	-0.20493	652816
-0.249335	-0.130555	652907
-0.228495	-0.043058	652912
-0.0970213	-0.208129	652913
0.107856	-0.0934688	652914
0.0460127	-0.0679684	652915
0.120918	-0.123233	652916
0.039875	-0.0515157	652917
-0.136636	-0.00416151	652918
-0.0164987	-0.146072	652919
-0.105912	-0.120776	652920
-0.214125	-0.079723	652926
-0.0610308	-0.0998644	653006
-0.230138	0.0112103	653008
-0.177492	-0.0455486	653009
-0.260325	-0.0983889	653010
-0.139382	-0.0340717	653011
-0.0255297	-0.116996	653012
0.0757223	-0.0458112	653013
-0.255496	0.0368828	653015
-0.131905	0.0994815	653016
-0.120771	0.0286762	653017
-0.184579	-0.0288575	653027
-0.192356	-0.065709	653028
0.0730394	0.0679242	653106
0.0400735	0.0250031	653107
-0.135377	0.0116769	653114
0.150889	-0.0547273	653116
-0.0134751	0.012201	653118
0.131774	-0.0716261	653119
-0.108691	0.146192	653120
-0.227029	-0.00656418	653122
-0.00359105	-0.035894	653123
0.00196762	-0.109462	653124
-0.177524	0.0419085	653129
0.0394855	0.0579643	653131
0.104114	0.00572656	653132
0.0239664	-0.09773	653133
-0.0192095	0.0295831	653218
-0.248815	-0.00125267	653220
0.186269	-0.055495	653224
0.072836	-0.0406219	653225
0.109896	0.124787	653226
-0.0362829	-0.0482708	653227
0.0193562	-0.0543392	653228
0.0752428	-0.101444	653230
0.10812	-0.108101	653233
-0.112254	-0.0427912	653236
0.173535	0.134536	653238
-0.0646773	-0.0855156	653244
0.147864	0.00918001	653245
-0.0406535	-0.0727212	653323
-0.127181	-0.0266772	653324
-0.0248579	-0.0393033	653325
-0.106574	-0.0512349	653326
0.0736893	-0.0479613	653332
-0.121424	0.058698	653335
0.0958972	0.135148	653336
-0.184108	0.0230595	653337
-0.0925871	0.0420528	653338
0.15565	-0.119889	653349
-0.116558	-0.0374727	653420
-0.07714	-0.00149108	653427
-0.171416	0.0568257	653428
0.10513	-0.104737	653429
0.209967	-0.198383	653430
0.163856	0.188768	653432
0.0690302	0.052913	653438
0.0322112	-0.0461764	653442
-0.00840267	0.13648	653443
0.104379	0.0131107	653449
0.194523	-0.0382508	653450
0.11548	-0.0657902	653452
0.0190712	-0.0603278	653458
0.0144783	-0.0609691	653534
0.14183	0.0692275	653539
0.253706	0.0768273	653541
0.0408365	0.000468943	653543
0.0351272	-0.0243747	653544
0.2033	0.0167723	653550
0.130371	0.00938356	653551
0.0487838	-0.0820922	653552
0.230169	-0.14272	653559
0.00628658	-0.0803907	653560
0.0124198	0.163887	653563
0.208466	0.0307047	653565
-0.0908845	-0.0603835	653573
0.0770404	-0.0461802	653577
-0.273965	-0.0690488	653647
-0.149363	0.115425	653648
0.140318	-0.0428957	653649
-0.0993812	0.0901905	653655
-0.122363	-0.041267	653659
-0.0259865	-0.00532299	653660
-0.142764	0.00109302	653665
0.099291	-0.0757277	653667
-0.137969	0.0247576	653669
0.258898	-0.053726	653671
-0.24235	-0.128082	653675
-0.0855142	-0.0281576	653740
-0.119263	-0.0132989	653741
-0.216911	0.00173803	653743
-0.113287	-0.0678923	653744
-0.0383866	0.079176	653745
-0.219873	0.0064627	653746
0.0917453	-0.0332639	653747
0.0142856	0.162835	653756
0.111007	-0.145656	653757
-0.00108274	0.133812	653758
-0.0319581	0.0504133	653759
-0.0313668	0.11746	653760
0.0372318	-0.04019	653765
0.275215	0.135567	653770
0.268478	-0.021264	653845
0.0710629	0.210553	653846
0.0296824	-0.119421	653847
-0.122849	0.103784	653848
0.10818	-0.0593832	653849
0.00158803	-0.0390021	653855
-0.117539	0.0828361	653857
0.0591765	-0.0609833	653858
0.140764	-0.0827576	653859
0.00693968	0.0615611	653870
0.20203	0.0745959	653872
0.153798	0.0593832	653873
-0.0746587	-0.0797725	653949
0.0732672	0.177144	653950
-0.0494043	0.0344143	653955
-0.0443681	-0.113269	653958
-0.270817	-0.029617	653960
-0.0208234	-0.0323952	653961
0.0528281	0.0403036	653967
0.0624176	0.112424	653969
0.0483206	-0.0703564	653970
-0.0560224	-0.0106065	653971
-0.0651018	-0.00380078	653972
-0.155908	0.0569717	653974
-0.078942	0.0431781	653975
-0.0679917	0.0738291	653977
-0.210082	0.0334829	653978
-0.0264573	-0.0965374	653979
-0.212539	-0.0554014	653984
-0.00721219	0.0103223	653986
-0.0744098	0.210686	654086
0.0635183	0.167444	654097
-0.0422869	0.00297141	654098
0.238197	0.166472	654100
-0.1586	-0.0194245	654102
-0.205137	-0.0167131	654103
-0.180475	0.0311987	654106
-0.0364443	-0.0290293	654107
-0.232771	-0.0531059	654108
-0.192302	-0.0172816	654109
0.174717	-0.0717322	654201
0.23053	-0.00200309	654202
-0.133344	0.0602709	654203
0.130513	-0.04184	654206
0.0734864	-0.105608	654207
0.199848	0.00975442	654209
0.0676837	-0.0291096	654210
0.0666916	0.0979034	654211
0.227961	-0.0261384	654212
-0.0922822	0.0466877	654214
-0.140324	0.071942	654215
-0.145275	-0.153896	654224
0.0646108	0.215428	654232
-0.0610644	0.00955629	654238
0.230972	0.00786116	654312
0.159533	-0.0777478	654313
0.092412	0.224018	654318
-0.0246061	-0.0231005	654320
-0.0329843	-0.105803	654321
-0.0296411	0.100642	654323
-0.0173227	-0.0566757	654324
-0.0419748	0.0586449	654325
0.0967667	-0.0141612	654330
0.163631	-0.0215803	654331
-0.0683693	-0.0586387	654332
0.0891971	-0.123522	654334
-0.176073	0.0266217	654340
-0.0309341	0.101098	654341
0.157607	0.0548566	654433
0.09877	0.0947172	654439
0.0824276	0.0908509	654442
-0.196037	-0.00547267	654443
-0.178543	-0.0227871	654444
-0.0418377	-0.111437	654446
-0.0337582	0.212113	654448
0.189493	0.0665858	654450
-0.00226826	0.0690821	654451
-0.0633853	0.0621724	654455
-0.149963	-0.102561	654456
0.0262897	0.0109316	654461
[truncated: 9,815 more rows]

## Sheet: other_polymorphic
PC_1	PC_2	CellId
-0.0734263	0.0597771	417469
-0.0302437	-0.00863688	417472
-0.0144342	-0.0278449	417473
-0.0511326	0.117252	417478
-0.0503724	-0.0599139	417480
0.0160748	0.0032298	417481
0.0671992	0.0765833	417482
-0.0115492	0.139084	417483
-0.0894094	0.0385332	417485
-0.0635261	-0.0222542	417488
0.0521921	-0.0589635	417491
-0.121877	0.0447022	417492
-0.0792279	-0.0329873	417551
-0.015444	0.0214337	417555
-0.182658	-0.0169177	417561
-0.104147	-0.0460177	417628
-0.0137535	0.0647955	417631
0.162995	-0.0696937	417632
0.10701	-0.0142198	417633
-0.0393323	0.0334174	417636
-0.0732724	-0.0433005	417637
-0.0470546	-0.0853423	417638
-0.0399131	-0.00489633	417643
-0.0299748	-0.0575992	417645
-0.0437856	0.0245721	417647
-0.0827736	-0.0465064	417648
0.032098	-0.00886537	417649
-0.0734077	0.0375401	417719
-0.0872743	0.0634848	417720
-0.0571278	0.0273955	417721
-0.025732	-0.0491427	417722
-0.0282377	0.00999929	417724
-0.100197	-0.0323067	417725
-0.113534	0.00634033	417731
-0.00186357	-0.101051	417736
0.0232121	-0.137235	417737
-0.0334697	-0.0143619	417787
0.00898844	0.00926247	417788
0.0523489	0.021758	417789
-0.0255652	0.0157172	417791
0.0807826	0.0892737	417792
0.0210118	0.0455294	417794
-0.0842553	0.0439135	417797
-0.128756	0.00243542	417798
-0.0511041	0.0304093	417802
0.115843	-0.0315305	417806
0.101147	0.0937779	417807
-0.0973201	0.0630189	417809
0.0916396	-0.0386938	417811
0.136404	0.0799927	417813
-0.0940117	-0.0511863	417814
-0.148223	0.0449227	417819
-0.128018	0.0826337	417873
-0.0510119	0.0129998	417874
-0.0810793	-0.00736521	417875
-0.0769538	-0.0535766	417876
-0.0274073	0.0503504	417880
-0.109929	0.0260596	417881
0.0368613	-0.036298	417882
-0.14386	0.0165875	417883
-0.146965	-0.0549994	417884
0.0213181	0.0708228	417885
-0.0299476	0.0130403	417889
-0.0423484	-0.0302052	417942
0.0131266	0.0397351	417943
-0.150758	0.00250526	417948
-0.00810192	-0.0659803	417950
-0.164709	0.0227591	417952
-0.0627317	-0.00666393	417953
-0.0433746	-0.0261086	417954
-0.0792043	0.0743216	417955
-0.00354301	0.0182687	417960
-0.139494	0.0287727	417963
0.0086816	-0.124799	418015
-0.0986264	0.0477621	418019
0.0704906	-0.0928294	418020
-0.0582606	0.0144209	418021
-0.0904936	0.116643	418023
-0.155736	0.0268944	418026
-0.0733994	-0.0671384	418028
-0.0310563	0.066604	418029
0.064584	0.144014	418036
-0.116826	0.0512187	418037
-0.105676	0.0975782	418085
-0.150583	0.0733554	418089
-0.0286217	-0.0512623	418093
0.0943535	-0.0244165	418095
-0.00896737	-0.0612063	418097
-0.0519014	0.12376	418098
-0.0647427	-0.0428257	418099
-0.0875159	-0.0174701	418100
0.0319392	0.0395211	418101
0.133272	0.0365939	418104
-0.0196215	-0.0266815	418107
0.0462267	-0.0521449	418108
-0.121969	0.0452494	418109
-0.0916917	-0.00940457	418110
0.0244741	-0.0198868	418115
0.05283	-0.122103	418116
0.0794342	0.0780825	418166
-0.00612799	-0.0100702	418167
-0.0830348	-0.0475686	418168
-0.103507	0.0290077	418170
-0.0889289	0.0582848	418173
-0.0232089	0.0109078	418180
0.00943467	0.0408646	418183
-0.0733577	0.0131512	418230
-0.0962323	0.0107018	418231
-0.033652	0.0139621	418232
-0.0823306	0.116047	418236
-0.0170173	0.133812	418237
-0.0739174	0.0166824	418239
-0.0835106	-0.00584872	418240
-0.12727	-0.0100826	418242
-0.0360133	0.0160895	418245
0.00255134	0.00672125	418255
-0.0092012	-0.0660898	418310
-0.141789	0.0787986	418311
-0.0319606	0.0330752	418314
-0.075587	0.000526705	418315
-0.019575	0.0901682	418320
-0.00436258	0.0147245	418323
-0.0728039	-0.00136965	418324
0.013202	0.0332674	418387
-0.0165948	0.0360563	418390
-0.0358008	-0.0590683	418391
0.0144891	0.065061	418392
-0.154313	-0.0367242	418401
-0.00105303	0.0201598	418402
0.115067	0.0740562	418403
-0.00574568	-0.0401005	418404
-0.0936909	-0.0403434	418406
-0.115964	-0.0709343	418412
-0.0603281	0.0890424	418414
-0.00104424	0.0681881	418415
-0.0704023	-0.0152868	418472
-0.035413	-0.0948513	418475
-0.121291	0.0646954	418483
0.0121494	0.000528588	418484
-0.0594057	0.0838455	418485
-0.0414477	-0.018528	418486
-0.0390989	0.0173474	418487
-0.137603	-0.0123262	418489
-0.0428092	0.0134528	418490
0.0788787	-0.00307749	418544
-0.0849784	-0.0267087	418546
-0.0413801	0.111372	418547
-0.0344507	-0.0416441	418553
-0.115882	0.11332	418563
0.0568957	-0.03684	418566
0.0935641	0.141026	418612
0.12854	-0.115409	418613
0.00344661	0.0261319	418618
0.00504508	0.0540537	418619
-0.0709374	0.0234589	418620
0.127506	0.026156	418622
-0.107557	0.0624314	418623
0.0945496	-0.043975	418624
0.0193694	-0.0520838	418626
-0.13905	-0.100947	418627
0.112131	-0.0100476	418628
-0.0473232	-0.00342617	418630
-0.102705	-0.0277517	418631
0.105372	0.0228804	418639
-0.0171232	-0.0925418	418640
0.0776403	0.0590877	418645
0.137313	-0.0476148	418646
-0.081014	-0.00414865	418652
-0.130344	0.0126671	418656
-0.0356128	-0.00828601	418716
0.0227602	-0.0879482	418718
-0.163702	-0.00800781	418719
-0.0353795	0.0543681	418720
-0.127465	0.00143978	418721
-0.000811904	0.00864721	418726
-0.0953212	0.0249265	418727
0.0139867	-0.118294	418729
-0.00825726	0.0371517	418732
0.00796946	0.0567273	418733
-0.102513	-0.0297771	418740
-0.0366602	0.143915	418744
0.0565111	-0.00629492	418800
0.109304	-0.0249976	418804
-0.146825	-0.0133593	418807
0.101656	0.0111241	418808
-0.00965939	0.0394416	418812
-0.0621293	0.044257	418813
0.0693866	0.0910434	418814
-0.120067	0.0363241	418818
-0.0396735	-0.0245441	418834
-0.131026	-0.0225153	418895
-0.111832	-0.00598684	418896
0.0542105	-0.0734534	418900
-0.0821159	-0.0280685	418901
-0.100262	0.0328941	418905
-0.218012	-0.0120322	418914
-0.087888	-0.0176817	418916
-0.124208	-0.0616351	419044
-0.0936875	0.104799	419047
-0.139058	-0.00773116	419048
0.0546926	0.02334	419049
-0.0533661	-0.031089	419051
0.0111608	0.00282869	419057
-0.0352161	-0.0194834	419059
0.0467641	-0.0585409	419060
-0.0911254	0.0331615	419066
-0.0681183	-0.0441214	419138
-0.0440141	0.0359695	419139
-0.0979378	0.0216194	419140
-0.086036	-0.0192401	419147
-0.0883821	0.0153142	419148
0.0731171	-0.0562029	419151
-0.0489178	0.012355	419160
-0.0153182	0.0258382	419224
-0.0369562	0.0591215	419225
-0.0641322	-0.0220667	419226
0.0181757	0.0317406	419227
0.053725	-0.0555861	419229
-0.122138	0.0424134	419231
-0.0519294	-0.000914137	419232
-0.0973527	0.0556782	419234
-0.0272373	-0.0692857	419235
0.126736	-0.0460359	419240
-0.0357791	0.0106473	419241
-0.0816646	0.0152783	419246
-0.135432	-0.0256083	419301
-0.0165278	-0.0956266	419302
-0.0900335	0.0418435	419303
-0.0279569	0.0929813	419306
-0.0781911	0.0882731	419307
-0.0113181	-0.139563	419308
-0.00923646	0.0491124	419310
-0.00789755	-0.0364906	419318
-0.0580884	0.117192	419369
-0.0285408	-0.00081909	419370
-0.0171348	-0.135739	419371
-0.137969	0.0318705	419377
-0.0340424	-0.0962644	419379
-0.024978	0.065333	419445
-0.120448	0.000628691	419446
0.0747854	-0.0655598	419454
-0.220719	-0.0386899	419455
-0.115693	0.0162881	419461
-0.081845	-0.0465645	419462
-0.0313174	0.0892212	419465
-0.0676374	-0.0574789	419522
-0.0117854	0.0295355	419524
-0.0601458	0.00564378	419525
-0.0401853	-0.00743403	419527
-0.0572154	0.0636389	419528
-0.0328607	0.0303989	419529
-0.0976572	0.109881	419533
0.0717675	0.0235471	419534
-0.0175561	0.0290345	419537
-0.0690441	-0.0389279	419538
2.08476e-05	0.106435	419539
-0.093521	-0.0169718	419547
-0.0724407	0.13272	419548
0.0404927	-0.0553447	419615
-0.00306966	0.0356679	419616
-0.0232	-0.0588399	419622
-0.0449495	0.0288892	419624
-0.0132558	-0.0716708	419626
-0.101763	0.0488888	419690
-0.136469	0.0221692	419691
0.026961	-0.0509146	419692
-0.0322694	0.058221	419696
-0.196088	-0.0603933	419697
8.65874e-05	-0.0684162	419699
-0.0712267	0.0335528	419706
-0.0090368	-0.0880977	419707
-0.0917632	-0.0372119	419708
-0.0339102	0.0427264	419781
0.157281	0.0816839	419783
0.0242007	0.0475997	419784
0.182718	-0.0364783	419790
0.153739	-0.0450286	419791
0.0830152	-0.0166497	419793
-0.0442038	-0.00171798	419794
-0.0706099	-0.00231761	419795
-0.147571	0.0653618	419803
0.0997092	0.118416	419873
0.0328061	0.0481701	419878
-0.00317344	0.00992042	419879
-0.0384881	0.0313452	419880
0.0860513	-0.058042	419881
0.205243	-0.0269299	419882
0.00816793	-0.0548821	419883
-0.060837	0.00764299	419884
-0.0549502	0.0480128	419885
0.0152069	0.0692626	419886
0.0727582	0.0514675	419891
-0.0738502	0.0285343	419899
-0.078714	0.037277	419946
-0.0254917	-0.0365248	419947
-0.0325514	-0.118081	419952
0.0816637	-0.0550745	419955
-0.0315041	0.12969	419962
-0.073808	0.0413545	419963
-0.0601254	-0.00600737	420010
-0.0786366	-0.00535598	420014
-0.139246	0.0294334	420015
-0.0812607	0.0660557	420016
-0.126424	-0.00947025	420017
-0.113176	0.0490407	420025
-0.137608	-0.00502856	420081
0.0540103	0.0613696	420082
-0.00965492	0.046568	420083
0.0861252	-0.0208247	420084
-0.0999661	-0.00375416	420085
0.106218	0.00794807	420086
-0.0383139	0.0220542	420087
0.175232	-0.0335429	420088
-0.135775	0.0670867	420096
0.0257972	0.0235856	420101
-0.0693234	0.0438552	420105
-0.129982	-0.00831821	420106
-0.114652	0.0508679	420107
-0.0383814	0.0878772	420108
0.0937737	0.0591653	420111
0.0278107	-0.0400683	420168
-0.10156	-0.00829992	420170
0.0249757	-0.109145	420172
0.0124197	-0.0292086	420173
-0.0100302	0.0233649	420174
-0.0751269	-0.112747	420175
-0.0664961	0.0613585	420178
-0.0625424	-0.0462495	420179
0.0340614	-0.0874071	420180
-0.164637	0.0520739	420181
-0.0564592	0.0430847	420185
-0.0669219	0.0895083	420187
-0.0430501	0.0903003	420189
-0.0713941	-0.0661047	420240
-0.0313501	-0.0655119	420241
-0.0387028	-0.0163801	420253
-0.0819157	0.010483	420254
-0.0513047	-0.0257791	420255
-0.032741	0.014036	420263
-0.102303	-0.0389608	420313
-0.0323369	0.0484706	420316
0.0835234	-0.0575975	420318
-0.0486502	-0.0405109	420319
-0.0367538	-0.0764217	420322
-0.0147082	0.0111287	420323
0.0021419	-0.109575	420325
-0.111705	0.000368573	420332
-0.190201	-0.0304576	420333
-0.00405152	0.0879059	420341
0.0859545	0.0582651	420399
0.0208866	0.00292258	420400
-0.104764	-0.00404186	420401
-0.15598	-0.0225639	420402
-0.00528672	0.0662388	420406
-0.0539645	0.0353991	420409
-0.0509696	0.0542856	420411
-0.0606866	-0.0187646	420414
0.0560299	-0.0319762	420419
0.070423	-0.0405136	420420
-0.126421	-0.025483	420426
-0.0356943	0.0772716	420475
-0.0346499	0.0150409	420477
-0.118438	0.0786708	420478
0.0547792	-0.0721458	420479
-0.119474	-0.00779794	420480
-0.0991103	-0.0840035	420481
0.141745	0.0188305	420482
-0.00465452	0.0443141	420484
-0.0871299	-0.0516793	420486
-0.11289	-0.0220635	420538
-0.0415162	0.0570421	420539
-0.108427	0.00705394	420544
-0.108945	-0.0328864	420545
0.03876	-0.0638618	420548
-0.0693977	0.099515	420549
-0.0702918	0.038281	420550
-0.0309056	-0.000351238	420551
-0.111305	0.0456355	420552
-0.0866739	0.0635763	420553
-0.0330521	0.00743837	420555
-0.00385682	0.00706178	420560
-0.0898131	0.12371	420626
-0.0190256	-0.0503346	420630
-0.110813	-0.0117657	420631
-0.0805153	0.00930881	420632
-0.153933	0.0505911	420635
-0.0389	-0.0455865	420637
0.118276	0.00303376	420717
0.105277	0.134974	420718
0.00484513	-0.0487562	420719
-0.0255351	0.0785857	420722
0.0321649	0.0243941	420723
0.0566575	-0.0362125	420724
-0.00421218	0.00346572	420738
0.0443075	-0.0925032	420807
-0.0921225	-0.00661043	420810
0.0170426	-0.0377963	420811
-0.0481379	-0.0145209	420812
-0.187419	-0.0219924	420817
-0.13665	0.0134122	420818
-0.0838553	-0.0190479	420821
-0.11185	0.0258536	420822
0.0012235	0.0127152	420823
-0.0988695	0.0779279	420835
-0.0335746	0.0598997	420902
-0.0932565	-0.01092	420907
-0.0766447	0.0692876	420908
-0.165023	0.0875698	420909
-0.0234925	0.00358992	420917
0.00430518	0.0210776	420919
-0.0596914	-0.0698602	420921
-0.103901	-0.0583632	420983
-0.0565132	0.0869611	420987
-0.0487076	-0.0356746	420988
-0.107709	-0.0531427	420989
-0.0737998	-0.0232944	420990
-0.0456788	0.0249437	421001
-0.0520768	-0.0436023	421055
0.105596	-0.114696	421056
-0.00448746	0.0599824	421059
0.0734615	0.0681341	421060
0.0488083	0.101795	421066
-0.0455559	0.04376	421073
0.0171442	0.0629451	421074
-0.0860904	0.036873	421077
0.136563	0.111945	421079
-0.065735	-0.0777118	421084
-0.109423	-0.0203925	421088
0.00859595	-0.0360191	421089
-0.149735	0.00808779	421091
-0.0849323	-0.0328592	421093
-0.0775961	-0.0182208	421145
-0.0864916	-0.0589249	421146
-0.0904283	0.0732968	421153
-0.0535769	0.070047	421155
-0.0584444	0.000201822	421215
-0.0992432	0.0711396	421216
-0.0256407	0.0866531	421217
-0.0824992	-0.0948515	421218
-0.0195859	0.00336045	421220
0.0227168	-0.0206034	421228
-0.110295	-0.00461143	421231
-0.0932727	0.0488157	421234
-0.0571775	0.0605616	421235
-0.163499	-0.0157854	421236
-0.0496783	0.10808	421237
-0.0395055	-0.0392905	421305
-0.0372701	-0.0764293	421306
0.0244881	-0.0587694	421308
-0.0382115	-0.0382553	421310
0.000142513	-0.0691975	421313
0.0462351	-0.0472921	421314
-0.0201139	-0.0256149	421319
-0.188346	-0.00833521	421391
0.116632	0.0458377	421394
-0.0392252	0.109037	421395
-0.128642	0.0707056	421396
-0.14148	-0.0795382	421397
-0.0759639	0.0562113	421398
-0.0471811	0.0671089	421400
0.0810256	-0.07819	421402
-0.0447264	-0.00738476	421405
-0.0809321	0.0283429	421407
-0.11175	-0.0123993	421408
0.0168452	0.0647279	421412
-0.125309	0.0304993	421413
0.000119639	0.0915372	421478
-0.0579412	-0.0734051	421479
-0.0751088	-0.0533184	421480
-0.0216714	0.063218	421482
0.0307608	-0.011373	421485
-0.00688816	0.0544603	421487
-0.0621577	0.0267549	421488
-0.0384022	0.0318942	421490
-0.0794983	-0.0464873	421491
0.0368596	-0.0139631	421496
-0.0512859	-0.029026	421497
-0.12427	0.0334999	421498
-0.00458315	0.00401445	421499
0.104723	0.114173	421503
-0.0589671	0.0934549	421504
0.00680465	-0.0144645	421576
0.016619	0.041513	421581
-0.163858	0.0729298	421582
-0.0825529	-0.0275058	421584
-0.0446374	-0.0201823	421586
-0.106491	-0.0877746	421588
-0.0633635	-0.0541997	421662
-0.111997	-0.0157731	421663
0.107338	-0.016067	421664
-0.175164	0.00839847	421666
-0.146566	0.10624	421668
-0.124294	0.0154895	421669
-0.105771	-0.0398589	421674
0.00792665	0.047886	421676
0.0161524	-0.0693184	421677
-0.0996732	-0.0299573	421681
0.018464	0.0291355	421727
-0.0354382	-0.0393715	421728
-0.0697955	-0.0362161	421729
0.0665813	0.00645943	421734
-0.0343587	0.063911	421735
-0.0510477	-0.0778357	421736
-0.134775	-0.0681859	421740
-0.0477963	0.0396133	421741
-0.120203	0.0614052	421742
-0.0783672	0.0925201	421810
-0.0223196	0.0695204	421815
-0.139431	0.0373033	421817
-0.0305767	-0.044094	421818
0.105872	-0.0173209	421819
-0.12388	0.0189942	421820
0.0523838	-0.0164301	421821
0.0476061	0.00970457	421822
-0.0942348	0.107829	421823
-0.0264569	0.0628863	421824
0.0225446	0.034791	421828
0.0132787	0.0855665	421830
0.0206816	-0.0831571	421832
-0.0982677	0.0467345	421884
-0.0320238	0.00643708	421886
-0.00285742	0.0293355	421887
-0.0873062	0.0132336	421888
-0.062503	-0.0412154	421889
0.0241805	0.000158065	421895
0.0678265	-0.0270716	421896
-0.102893	0.0111056	421897
-0.0858123	-0.00890635	421898
-0.0341822	0.0650524	421901
-0.0831747	0.0174082	421907
-0.0600756	-0.0477485	421971
-0.103671	0.0923058	421974
-0.125533	0.00480651	421976
0.0408385	0.0140274	421978
-0.0200864	-0.052584	421979
0.00179529	-0.0259618	421981
0.0763243	0.0235049	422054
-0.0644599	-0.00412576	422055
0.130631	0.120637	422057
0.121023	0.0267014	422058
0.034786	-0.0438386	422059
-0.0776232	-0.0735255	422060
-0.0639203	0.0144276	422067
-0.0597805	0.0678265	422071
-0.0569589	0.000578055	422072
0.0833479	-0.0441776	422073
-0.159326	0.0201902	422074
-0.116947	-0.00724999	422136
-0.00299487	0.0962671	422138
2.94971e-05	-0.0668655	422139
-0.0095478	-0.0678447	422140
-0.0852777	0.040221	422144
-0.0711606	0.00332711	422145
-0.0986183	0.0245599	422146
-0.107043	-0.03776	422156
-0.164387	0.0229711	422159
-0.0358908	0.0227283	422212
0.0109986	0.096289	422214
-0.0748705	-0.00637158	422218
0.136395	0.0260223	422220
0.0401215	-0.02246	422221
0.0299208	0.0934467	422228
-0.122454	0.0227029	422230
-0.0627882	0.0173855	422232
-0.131142	0.0348874	422235
0.176885	-0.0653326	422239
0.00316504	0.0287072	422310
-0.126301	0.020666	422311
-0.0748334	0.0552709	422315
-0.133397	0.000110507	422318
-0.0228789	0.0281103	422319
-0.0312925	-0.040154	422320
-0.122228	-0.0226978	422322
0.0184303	-0.0634968	422388
-0.0834924	-0.0163157	422389
-0.0912126	0.0290831	422393
-0.00732074	-0.0794598	422395
0.00410806	-0.0606263	422396
-0.0214135	-0.0139343	422397
-0.0449284	-0.0513928	422398
-0.0758759	-0.0117978	422459
0.00636026	0.0810156	422464
0.000773929	0.0572291	422465
-0.171676	-0.016644	422466
-0.149202	0.0885715	422470
-0.050837	-0.0319313	422471
-0.031884	-0.0539653	422472
-0.0413002	0.0162787	422477
0.036109	-0.0758185	422544
0.133709	0.0845314	422546
0.0162359	0.0569893	422547
0.101842	-0.0120699	422548
-0.0553882	-0.0384858	422549
-0.0738577	0.0820034	422550
0.064022	0.087237	422551
0.00750982	0.0527815	422553
-0.0186438	0.0313436	422555
0.0553925	-0.0366685	422556
-0.0049728	-0.0298434	422558
0.0175845	0.0667034	422564
-0.0386443	0.0205045	422566
-0.0740099	-0.00683869	422567
0.00355819	-0.0518605	422572
0.132526	-0.0100837	422573
-0.177727	0.0155888	422639
-0.140267	0.0667584	422640
-0.166016	-0.0230556	422642
-0.0568888	-0.0407371	422644
-0.117962	-0.00498393	422711
-0.115134	-0.0139661	422715
-0.0355433	0.0946008	422717
-0.0426916	0.0227623	422718
-0.126847	-0.0372042	422719
0.0388043	0.00600422	422720
-0.0901039	0.0534115	422723
-0.0944924	0.0102122	422724
-0.007178	0.0210791	422726
0.0595112	0.00202794	422796
-0.0649019	0.0133559	422797
0.0722835	0.0251519	422798
-0.0737928	0.0517484	422799
-0.00671172	0.0906462	422800
-0.00428119	-0.0606593	422801
-0.076236	0.0591252	422804
0.0054212	-0.0307664	422810
-0.150275	-0.0209165	422863
0.0576974	-0.0408238	422864
-0.0396274	-0.047869	422869
-0.0838387	-0.0592081	422876
0.0279883	0.0247528	422945
-0.0647448	-0.0633217	422946
-0.0494214	-0.0541356	422952
-0.156777	-0.00223776	422954
-0.110639	-0.0148364	422955
-0.00339786	0.0207807	422959
-0.0857016	-0.0847087	422960
0.00726304	0.028789	422961
-0.0501604	0.0842779	423031
-0.105123	0.0472448	423034
-0.139652	0.0283149	423035
-0.0834776	-0.0307757	423036
-0.0530024	0.00668254	423037
-0.100789	-0.0416152	423039
-0.163822	0.0177002	423040
-0.117138	-0.000276772	423049
-0.135592	-0.00823199	423055
-0.0549124	0.0432024	423060
-0.0601052	-0.125242	423128
0.0141239	-0.0263663	423129
-0.0585432	0.0507477	423130
-0.153006	0.0281148	423131
-0.00390409	-0.0437197	423132
-0.0700686	-0.0190023	423133
-0.0889958	0.0225603	423135
0.0667191	0.127303	423137
-0.117107	-0.0391793	423142
-0.0801682	-0.0383441	423206
0.00483401	-0.0376545	423207
0.00236886	0.00561401	423208
-0.10354	0.0447134	423209
0.0517867	-0.017092	423210
-0.0957874	-0.0457645	423212
-0.171138	-0.0465493	423215
-0.0553245	-0.0928436	423216
-0.112751	0.00125793	423217
-0.001085	-0.032016	423220
-0.0718881	0.00541448	423221
0.00396777	-0.0081598	423291
-0.0567641	-0.139466	423292
-0.0174459	-0.0930468	423293
-0.0676144	0.0956986	423300
-0.0562009	0.0844779	423301
-0.0994969	0.0406423	423302
-0.0564135	0.0323023	423303
-0.0496711	-0.0243547	423305
-0.153364	0.00866334	423306
-0.146446	-0.00713457	423368
-0.0181143	0.0280634	423373
-0.0543602	0.0732413	423379
0.0492601	0.0395034	423380
0.0815988	0.0724655	423381
-0.0902663	-0.0278686	423388
0.022773	-0.0755757	423445
0.00897693	-0.019324	423447
-0.0305018	-0.032239	423449
0.00750115	0.0191302	423454
0.0390863	-0.0301697	423455
0.0273569	0.0193822	423516
0.0445848	0.0462755	423517
-0.0935679	-0.002561	423519
-0.12788	0.0509836	423520
-0.128404	-0.0356256	423522
-0.108932	-0.0237063	423524
-0.084391	0.0217774	423528
-0.0889821	0.0782714	423529
-0.11458	0.00331318	423594
-0.147166	0.0846492	423596
-0.0447012	-0.0231807	423597
-0.12665	0.048291	423598
0.0879731	0.0420741	423600
-0.0467037	-0.0509422	423608
-0.0878047	0.112569	423610
-0.136874	0.0505865	423612
0.0436192	-0.0493324	423617
-0.133524	-0.0067806	423620
-0.0334666	-0.0693223	423685
-0.0889892	0.0504239	423686
-0.129656	-0.0223066	423690
-0.0562279	0.0246027	423691
-0.0489913	0.0284298	423692
0.00207823	-0.0380967	423694
-0.211633	-0.0147516	423695
-0.0436904	-0.0559011	423697
-0.0512595	0.0280671	423698
-0.0998677	0.00697457	423699
-0.135407	0.0437918	423703
-0.0132436	0.0115827	423705
0.0768569	0.00160263	423766
-0.0281724	-0.0515752	423776
-0.0589339	0.0813882	423777
-0.0694089	-0.0721863	423778
-0.0443437	-0.0337758	423779
-0.0870326	-0.0315764	423780
-0.0673119	0.0316418	423785
-0.108761	0.05315	423786
0.00523348	-0.0414869	423787
-0.131634	0.0450961	423790
-0.172997	-0.0845824	423793
0.015452	0.000292078	423854
-0.0866841	0.0345256	423855
0.0401864	-0.0681597	423857
-0.137877	0.0707629	423859
-0.0219604	0.047998	423860
-0.108049	0.0350267	423861
-0.0736535	0.0410355	423865
-0.0836857	0.0557034	423866
-0.0419302	0.0428391	423867
-0.0365671	-0.0242796	423868
0.0384091	0.0793235	423936
-0.0180363	0.0503893	423937
0.0157536	0.0412292	423938
-0.0752791	0.0398162	423939
-0.031433	0.018249	423941
-0.0851757	-0.0123636	423946
-0.0244034	0.0463086	424023
-0.125667	-0.0284499	424025
-0.0879646	-0.0317872	424026
-0.163287	0.00843988	424030
0.0363797	-0.0928882	424031
-0.0112595	-0.0726003	424033
-0.0177773	0.036569	424038
-0.0979053	0.0211083	424039
-0.0806791	0.0266497	424093
0.00443	-0.0344986	424096
-0.0280776	-0.0424562	424098
-0.108066	-0.0487284	424099
-0.175057	-0.00950939	424100
-0.110872	-0.0830847	424101
-0.0869403	-0.00536488	424102
0.0437872	0.0451797	424103
-0.00580824	-0.0622983	424104
-0.0505775	0.0879719	424170
-0.144219	0.0503249	424177
-0.119375	0.0359203	424178
0.129295	0.0650599	424179
-0.039948	0.00860787	424180
0.0569077	-0.0869324	424182
-0.030997	0.0202406	424183
-0.0427761	0.00558069	424194
-0.0343145	0.0376883	424199
-0.0211854	-0.0446137	424254
0.0265837	-0.0947912	424255
-0.0312831	-0.0271552	424256
-0.100579	0.0901484	424257
-0.00808134	0.0204892	424258
-0.0253519	0.0171366	424259
0.0772443	-0.0823304	424260
-0.106362	0.0232729	424261
-0.0232848	0.166367	424262
0.00943645	-0.0494282	424264
0.0102603	-0.027917	424265
-0.104723	-0.0115666	424266
-0.0270511	-0.0807704	424271
-0.170515	0.0548043	424276
-0.0950273	0.0195131	424331
0.00771325	0.0336387	424333
-0.153656	-0.00772981	424335
-0.0782668	0.0631343	424337
0.0112263	0.00574444	424339
-0.0669855	0.0813507	424340
-0.00553224	-0.0494547	424341
-0.109883	0.0223116	424342
-0.0604901	-0.0371403	424349
0.00729084	-0.0538173	424350
-0.180463	-0.0634417	424407
0.0291558	-0.0655094	424416
0.0963289	-0.00446217	424418
-0.110044	0.1166	424419
-0.100356	0.112723	424424
-0.0797161	-0.0099296	424497
-0.0305607	-0.0728571	424498
-0.00526891	0.0372544	424499
-0.0312881	0.0314852	424500
-0.0201871	-0.0886811	424501
-0.079458	0.000648666	424502
-0.209743	-0.0548771	424510
-0.037223	-0.0528089	424511
0.0250599	0.0198738	424578
0.000509012	-0.0569458	424579
-0.0279277	0.0759308	424584
-0.0279074	-0.0375454	424585
-0.0308703	0.131241	424586
-0.140568	-0.0366871	424590
0.00852791	0.00810591	424591
-0.0330769	-0.0802656	424593
-0.0731699	0.0737435	424594
-0.0182139	0.0180798	424595
-0.0811004	-0.00518507	424602
0.0068324	0.0246303	424685
0.0711173	0.042524	424688
0.136735	0.09819	424695
0.0205812	0.0483414	424699
0.0519679	0.116045	424700
-0.0272781	-0.0760547	424703
-0.0666454	0.0120468	424704
-0.0662084	-0.0139748	424709
-0.128631	0.0390884	424711
0.000533773	0.158904	424716
0.0143093	0.0415945	424717
-0.0259421	-0.0638505	424719
-0.0285133	0.0228288	424720
0.00348232	-0.0411337	424721
0.0604441	0.0709731	424725
-0.145033	-0.0351046	424780
-0.0361884	-0.0756442	424781
-0.0132712	-0.0222235	424782
-0.0925041	-0.037495	424784
-0.11795	-0.0530983	424785
0.0491589	-0.0782856	424786
0.0339546	0.0355167	424788
-0.000466031	0.0235311	424789
-0.00935341	-0.0360182	424852
0.0140964	-0.043634	424857
0.00247386	-0.0190189	424859
-0.0427964	-0.0454914	424860
0.0330814	0.12437	424861
-0.160776	0.00869066	424862
-0.0196468	-0.0329581	424869
-0.0629507	0.0245408	424928
-0.0252497	-0.0599942	424933
-0.132395	-0.0521302	424934
-0.202207	-0.0445227	424935
-0.0257774	-0.123027	424937
-0.118141	0.00335316	424943
-0.0568669	-0.0129557	425009
-0.0289632	-0.0405973	425011
0.0516006	-0.021637	425012
-0.0710138	-0.00920059	425014
-0.0478189	-0.0170416	425015
-0.0893429	0.0757462	425016
-0.0592537	0.0439318	425017
0.0163596	-0.0810596	425019
-0.0776273	-0.0439388	425021
-0.0697569	0.0296989	425088
-0.0958091	0.0455937	425089
-0.0545011	-0.0889135	425094
-0.0531387	0.0346455	425095
-0.0549308	-0.103273	425096
-0.0347368	0.0412945	425097
-0.0964299	0.0607224	425102
-0.0620122	-0.0467797	425105
0.00146789	0.0639979	425107
-0.11177	0.000977698	425108
0.00416295	0.0470868	425109
-0.0736807	-0.0799111	425176
-0.0866912	0.070169	425177
-0.0760096	-0.0644098	425178
-0.103822	-0.00318893	425179
0.0694212	-0.0151055	425184
-0.140681	0.0172877	425234
-0.147453	-0.0187632	425236
-0.068622	-0.0477809	425240
-0.0555478	0.0486639	425243
-0.151564	0.0829706	425245
-0.0245425	-0.0170328	425246
-0.00016976	-0.0780621	425247
-0.108872	0.0143937	425249
-0.0126885	-0.0478057	425250
-0.0965488	-0.00790911	425251
-0.0349561	-0.0273526	425324
-0.0546364	-0.0209238	425332
-0.137691	0.0499298	425334
-0.127344	0.0685419	425335
0.0091686	-0.0776684	425341
-0.0528599	0.04557	425348
-0.00939129	-0.0617239	425349
0.0971023	0.026076	425417
0.0387598	-0.0422274	425420
0.037034	-0.0962365	425422
0.0269905	-0.0618527	425425
-0.162211	0.00127744	425427
-0.14073	0.00403662	425428
-0.213058	-0.058637	425429
-0.165033	0.0152081	425431
-0.109924	-0.0208685	425432
-0.0205003	-0.0229643	425437
-0.151639	0.0745277	425501
-0.0191646	-0.0469233	425502
-0.184414	0.0205941	425503
0.0435244	0.113642	425504
-0.00463682	-0.119215	425505
-0.00984883	0.041671	425510
-0.0634514	0.0284608	425511
-0.085483	0.0417609	425512
-0.145565	-0.0702989	425513
-0.0503354	-0.0463466	425514
0.101479	0.0133012	425515
-0.147067	-0.0702518	425516
0.0532725	-0.00173867	425517
-0.124007	-0.0206253	425518
-0.118906	0.0159234	425521
-0.149954	0.0260472	425523
-0.0397998	-0.0423458	425534
-0.163147	-0.0394541	425586
-0.100007	0.0300248	425589
-0.0261685	-0.0783477	425594
-0.105286	0.0283939	425595
0.00629442	-0.0214125	425598
-0.138906	-0.0398666	425600
-0.159026	-0.0239069	425602
-0.0693762	-0.0444336	425664
-0.0249819	-0.0447563	425667
-0.0850616	0.00399212	425668
-0.0242029	-0.0702183	425669
-0.0808598	0.0448835	425670
0.0101571	-0.0245193	425677
0.0529969	0.128046	425678
-0.066922	0.0520819	425681
0.00204755	-0.0523335	425686
-0.151568	0.0689752	425743
-0.0250742	0.00103108	425744
-0.136316	-0.0100876	425746
-0.0296433	-0.0621678	425747
-0.0222892	0.0870433	425754
-0.110936	-0.0494021	425809
-0.103413	0.00505485	425813
-0.0361813	-0.0811664	425814
-0.132196	0.0261193	425815
-0.0665622	0.000793231	425816
-0.124276	0.0452043	425823
-0.0708481	-0.0352187	425824
-0.029775	-0.0510635	425828
-0.106846	0.0313206	426830
0.0939855	0.00957715	426831
-0.035761	-0.0564015	426832
-0.128717	0.0694816	426833
-0.196618	0.0218765	426834
-0.0541102	0.0101107	426836
0.00540531	0.034757	426841
-0.0649475	0.048157	426843
0.0216124	0.123506	426844
-4.64391e-05	-0.02062	426992
0.0198438	0.0834044	426993
-0.0743263	0.0749257	426994
-0.0390517	-0.0241282	426995
0.0714219	-0.0723203	426999
-0.0754136	-0.020903	427001
-0.0936142	-0.0266535	427002
0.0178315	-0.0879538	427009
-0.0296195	0.0203799	427010
0.0420946	0.0677449	427012
0.0519788	-0.0351332	427013
-0.0282961	-0.0703423	427014
-0.117803	0.00748266	427018
-0.050491	-0.0972482	427197
-0.112477	-0.00546036	427198
-0.0389605	-0.0091157	427202
-0.105516	0.00648077	427204
-0.0589069	0.00821808	427205
-0.085264	0.00630646	427206
-0.0177307	-0.0386406	427207
-0.103054	0.00182724	427208
-0.0428259	0.0111581	427210
0.105946	0.0799722	427211
0.0898686	-0.0309612	427212
0.0823664	0.0331072	427216
0.0163145	-0.0812383	427219
-0.108842	-0.0400831	427223
-0.129773	0.0899037	427397
-0.0377503	-0.0464816	427398
-0.0989884	-0.0342425	427399
-0.0502279	0.00720721	427402
0.0151229	-0.0699977	427403
0.0452009	0.0931889	427405
-0.0313903	0.0318342	427406
0.0440725	0.0643263	427407
-0.0782844	-0.0477707	427415
-0.108786	0.0897841	427416
-0.165609	-0.0499816	427417
0.0112502	0.0315449	427418
0.035113	-0.0277164	427421
-0.124865	0.0581124	427478
-0.125753	0.0156301	427479
-0.0978649	0.0138729	427481
-0.151609	0.0122325	427482
0.12336	0.091801	427483
-0.161067	0.00133892	427490
-0.0890405	-0.0332621	427491
-0.0738724	-0.00700112	427493
-0.0503948	-0.0962581	427553
-0.11865	-0.0067097	427554
-0.16268	-0.0475996	427558
-0.0271521	-0.0279426	427560
-0.0511452	-0.0152713	427562
-0.0229211	0.0184065	427563
-0.0491436	0.0361955	427564
-0.0599039	-0.0386008	427574
-0.0324087	-0.0780689	427625
-0.103568	-0.040482	427628
0.00105452	0.0146287	427631
-0.0683426	-0.0789009	427632
-0.0385244	0.00183718	427635
-0.0604777	-0.0200899	427636
0.0223798	-0.130348	427644
-0.0458564	0.00534987	427652
0.0217368	0.0209196	427712
0.0308903	-0.0215788	427713
-0.0353789	0.0188191	427714
-0.0221788	-0.0425991	427719
0.0259124	0.0477767	427720
0.0831529	0.1045	427721
0.0232706	0.113574	427726
0.00761381	0.0510968	427727
0.0378366	0.137823	427730
0.0535727	-0.12812	427733
-0.0313325	-0.0504661	427734
-0.059845	-0.00517907	427740
-0.132451	-0.0268151	427742
-0.121348	-0.0423517	427795
-0.0360252	0.0306197	427796
-0.0514795	0.101872	427797
-0.10631	-0.0250805	427798
-0.0152078	-0.101157	427800
0.0594981	0.0436174	427802
-0.119598	0.0345067	427803
-0.118815	-0.0216846	427806
-0.0443559	0.0297065	427807
-0.0513686	-0.0872557	427808
-0.100609	-0.0327673	427810
-0.154106	0.0541474	427815
-0.0694332	-0.052376	427818
0.0331695	-0.0463749	427822
-0.0192182	-0.0857428	427902
-0.137247	-0.064201	427904
-0.0435648	0.0126533	427905
0.0107873	-0.0344537	427914
0.0696511	0.0358082	427916
-0.0114948	-0.0258529	427918
-0.106781	0.0475731	427923
0.0994754	0.00643896	427924
-0.0418996	0.0203195	427925
0.0425446	-0.0619668	427929
-0.0190234	-0.0360646	427931
-0.14288	-0.0390551	427990
-0.00548627	-0.0314046	427992
-0.0489045	-0.012416	427997
-0.146104	-0.00391811	427999
0.00177782	-0.0930657	428000
0.0422043	-0.00405445	428004
-0.101088	0.0499171	428006
-0.00845674	0.0965045	428010
-0.0483436	-0.00658137	428014
0.0172948	0.032188	428015
-0.0691986	-0.0756307	428074
-0.0408101	-0.0164598	428076
-0.0676201	0.0935711	428077
-0.0085905	-0.036793	428078
-0.120649	0.0151156	428079
-0.100405	-0.0689712	428080
-0.117703	0.0354208	428081
-0.0961565	-0.00824269	428090
0.0873369	-0.0131663	428091
-0.0108239	-0.0702148	428095
-0.109202	0.0244086	428167
0.0470939	0.0531161	428168
0.0206182	-0.103574	428169
-0.034498	0.0962481	428175
-0.0373243	0.045313	428176
-0.0953725	0.0302014	428178
0.192257	0.0436853	428179
-0.00988345	0.148829	428180
-0.112887	0.0636114	428181
0.0925382	-0.112648	428188
0.0649571	-0.0193444	428189
-0.052296	-0.0806911	428191
0.00848235	0.00591711	428192
-0.00134657	-0.00785441	428193
-0.0323181	-0.0782118	428267
-0.0633691	-0.0282617	428268
-0.123085	-0.000991822	428269
-0.0921369	-0.0456214	428270
-0.137266	-0.0740517	428273
-0.103003	-0.0360674	428276
-0.0058779	0.124172	428343
-0.0283729	0.00235606	428344
-0.106344	-0.0133261	428345
-0.028935	0.0667587	428347
0.0143274	0.0291382	428349
0.0597196	0.0138858	428350
0.12603	-0.0137881	428405
0.0422969	-0.00840838	428406
-0.0453412	0.000322079	428407
0.0375124	0.0493664	428408
-0.0889737	-0.0178636	428413
-0.023148	0.0377127	428415
-0.0586363	-0.0286908	428422
-0.0248864	-0.0448695	428423
-0.184772	0.0327424	428425
0.0759797	-0.0928885	428427
0.0408963	-0.0317639	428430
0.0846302	0.176405	428435
-0.02145	-0.0288012	428493
-0.013329	0.138781	428494
-0.104691	-0.0654815	428495
-0.13453	-0.0296858	428496
-0.222429	-0.0123197	428502
-0.0367084	-0.0385511	428505
-0.0131427	0.0585527	428507
-0.144942	-0.0364727	428508
-0.0302837	-0.0738638	428509
-0.140567	-0.0039353	428510
-0.118228	0.0118555	428512
-0.0453845	-0.0409059	428516
-0.026177	0.0256235	428517
-0.0190823	-0.0664011	428518
-0.0472243	-0.0233386	428519
-0.155216	-0.00420287	428576
-0.0573261	0.0203514	428578
-0.100328	-0.00613068	428581
-0.0558686	-0.0182173	428582
-0.14557	-0.0608698	428583
-0.038167	-0.0199512	428593
-0.0259756	0.0187006	428594
-0.0140109	0.0682548	428653
-0.0814724	0.040236	428654
-0.00893104	-0.0785888	428656
0.030097	-0.0248899	428657
0.103074	0.0251163	428661
0.0982106	0.0140961	428662
0.00972868	0.00545374	428664
0.189565	0.0135581	428665
0.0666925	-0.0245868	428666
0.0658473	0.044964	428667
-0.0416803	-0.0643787	428669
-0.0292588	-0.0161811	428670
0.00972514	-0.00859812	428679
-0.0250074	0.103533	428733
-0.0219819	-0.0403784	428734
-0.0298904	-0.0938703	428735
-0.1557	-0.118002	428736
0.0174984	0.00347049	428737
-0.0767106	0.0119663	428738
-0.0224157	0.0024688	428741
-0.0125875	-0.151367	428742
0.0536682	-0.117979	428744
-0.129781	0.0232087	428746
0.0539023	0.0674685	428752
0.00913455	-0.0495325	428753
0.117323	-0.00400144	428761
-0.0219099	-0.0753533	428803
-0.045945	0.00525723	428804
0.0332665	-0.016007	428805
-0.149033	-0.0166906	428806
-0.00590607	0.0207539	428807
-0.0552622	-0.0177267	428808
-0.0648742	0.0904942	428810
-0.0955141	-0.0907986	428813
0.029188	0.0347124	428815
-0.140683	-0.0390765	428817
-0.0805515	-0.0113017	428818
-0.0516724	-0.0204248	428821
-0.100162	0.0445243	428882
-0.0795499	-0.0263267	428886
0.0559148	-0.0532647	428887
-0.035839	-0.0182974	428888
-0.135471	-0.0374202	428889
-0.139847	-0.0358325	428890
-0.0623909	0.0298537	428892
-0.0677263	-0.109659	428895
0.0589419	-0.0908447	428961
-0.0249742	-0.0674623	428968
-0.0741012	-0.010727	428970
-0.00094918	-0.0127305	428971
-0.0152156	0.0263763	428972
-0.153785	0.00321612	428975
-0.0422841	-0.048546	428976
0.0666145	0.0103874	428977
0.0228994	-0.0429043	428978
-0.0919219	0.0352985	428979
0.0288301	-0.0137136	428983
-0.162621	-0.0174541	428991
-0.106956	0.103114	429040
-0.00291559	-0.0387526	429041
-0.0374463	0.0314817	429042
-0.11551	-0.0190781	429043
-0.111949	0.0471586	429045
-0.0408351	0.101735	429046
-0.0358936	0.0226359	429048
-0.0896046	-0.0326844	429054
-0.0377841	-0.0884096	429056
0.00462109	0.0198731	429212
-0.0545328	-0.0133985	429216
-0.00517455	0.140269	429219
0.0621277	0.00527142	429220
0.0880513	-0.0160969	429222
-0.0800863	-0.0939872	429223
-0.0551947	-0.0454652	429227
0.0664567	0.0116616	429228
-0.0449013	-0.0218124	429286
-0.04855	-0.115684	429287
-0.0978152	0.023697	429288
-0.0701492	0.0673534	429289
-0.106637	0.0434306	429291
-0.0710625	-0.0312979	429297
-0.103816	0.0401576	429298
-0.0831058	0.0111888	429299
-0.0403265	0.0433047	429300
-0.0709777	0.103772	429301
0.0385774	0.0300111	429471
0.0179139	-0.0250246	429472
0.0259188	-0.0407507	429473
-0.0481552	0.0465411	429474
-0.0370051	0.00143794	429475
-0.0901374	0.0240333	429482
0.0168611	0.0205898	429483
-0.0807514	-0.0257826	429484
-0.0351321	-0.0951788	429487
-0.121876	-0.00663332	429496
-0.0104619	-0.0566937	429630
0.0690565	-0.0695466	429635
-0.0731515	-0.00760591	429637
-0.0942399	-0.00910102	429638
-0.12355	-0.0766264	429639
-0.110639	0.0734117	429640
0.00630617	-0.0556714	429641
-0.123299	0.0413548	429822
-0.135106	-0.02349	429827
-0.032365	0.0387352	429828
0.0304739	-0.0145873	429829
-0.101522	0.0064933	429830
-0.0463014	0.0444159	429831
-0.0650186	-0.0750085	429832
-0.106783	0.0289542	429838
0.0178857	0.0471621	429841
-0.0178465	-0.016871	429848
-0.0033626	0.0968285	430030
-0.10644	-0.0141748	430031
0.0261619	-0.0523576	430033
-0.014361	0.0134678	430036
-0.0114049	0.0916223	430038
0.0103552	0.100973	430039
-0.0444735	0.0627598	430040
-0.0919616	-0.0451453	430041
-0.0711014	-0.0584981	430043
-0.063988	0.0137586	430045
-0.0660816	0.0104135	430047
0.000407733	-0.11295	430201
-0.0295084	0.0405951	430203
-0.08776	0.0571682	430204
-0.0489519	0.0363102	430206
0.0619571	-0.0464187	430207
0.040192	-0.0198568	430218
-0.0373289	-0.0455314	430220
-0.167942	-0.0330375	430339
-0.0307697	0.00597374	430345
-0.0735425	0.00330111	430346
-0.0152075	-0.0467478	430347
-0.0486462	0.0306125	430348
0.0392033	0.0519721	430349
-0.091981	0.005947	430350
-0.0144786	-0.00394054	430353
-0.0610318	-0.0331524	430355
-0.0342699	-0.0488456	430356
-0.0425532	-0.0811254	430359
0.0139212	0.0527404	430547
-0.00593811	-0.00880547	430548
-0.100473	0.036239	430550
-0.0383782	-0.144103	430551
-0.0368371	-0.0459111	430552
-0.180555	-0.018872	430554
-0.0854422	-0.0594813	430555
-0.0607503	-0.0155647	430560
0.078374	0.0636336	430565
-0.0897454	-0.00718059	430724
-0.10923	0.024796	430725
-0.107183	-0.0170896	430726
0.00555129	-0.00569136	430727
-0.073401	-0.0164613	430729
-0.101896	0.0238078	430731
0.0285945	-0.0230502	430733
-0.0757593	-0.0192553	430735
0.0130833	-0.024366	430742
0.123282	-0.0920312	430743
-0.0688388	-0.000236486	430917
-0.106733	0.0437002	430918
-0.0785657	-0.0532311	430922
0.0413126	-0.12507	430927
0.0225594	0.0136112	430928
-0.0252032	-0.00649064	430930
0.049607	-0.0655824	430931
-0.0611355	-0.0319114	430932
-0.041098	0.000706173	430933
-0.0364606	0.0308054	430934
0.0434736	0.0309144	430935
0.158858	0.0817666	430937
0.0113304	-0.0393775	430943
-0.141395	0.0323251	431094
0.0334402	0.0789752	431096
-0.0223736	0.0263972	431099
-0.00712478	0.00794257	431102
-0.058427	0.0431412	431103
-0.039646	0.003786	431104
0.0384776	-0.0785623	431105
0.0933144	-0.0630733	431107
0.0377394	0.0661996	431108
0.108423	-0.0923522	431109
0.0194098	-0.0430194	431111
-0.00069235	-0.0716223	431112
0.0355139	0.0359869	431113
-0.00470545	0.0481432	431118
0.0386205	0.0182989	431119
-0.102248	0.0433606	431124
-0.104198	-0.0199636	431129
-0.184089	0.00989727	431285
0.21628	0.00585371	431286
-0.0766685	0.0594568	431292
-0.0120532	-0.0636193	431293
0.0580553	-0.12977	431294
0.0325953	0.108261	431296
0.0321777	0.0395244	431299
0.0475485	-0.00399529	431300
-0.140382	-0.0155802	431301
0.0255903	0.0298136	431302
-0.0628121	-0.0434275	431303
0.0634753	-0.121317	431304
0.0559202	-0.0346619	431305
0.117276	0.144852	431307
0.0477352	-0.0785317	431309
0.0631481	0.0205251	431310
-0.0991454	0.013767	431316
-0.0334921	-0.0133536	431500
0.0330017	0.0277684	431501
0.00215027	-0.00164914	431503
-0.0978493	0.029222	431504
-0.109488	-0.0194654	431505
-0.0456983	0.0660752	431507
-0.105433	-0.0466743	431508
-0.112821	-0.0255534	431509
0.0688198	0.00311212	431511
-0.0101666	-0.00138926	431517
-0.150638	-0.0040618	431524
-0.0285617	0.0195217	431530
-0.000661049	0.128239	431691
-0.118827	0.0451546	431693
-0.0271963	-0.0451622	431695
0.0156197	-0.0120631	431696
-0.0531107	0.0135724	431697
0.0576391	0.0566681	431698
-0.197164	0.0138069	431704
0.0648845	0.0297259	431707
0.0831436	-0.128329	431708
0.0635396	0.0217227	431709
0.0181826	-0.0807563	431711
-0.101561	0.000747956	431715
-0.0913004	0.031409	431716
-0.140544	0.0401259	431718
-0.0402916	-0.0417865	431721
-0.0102574	-0.07727	431921
-0.0172284	0.0719638	431922
0.0178311	0.0627776	431923
-0.00675395	-0.0648007	431924
-0.0796385	-0.0400634	431925
-0.0384511	0.13072	431926
0.0246322	-0.0350904	431927
0.0410449	0.0665729	431929
0.0696245	0.0947919	431930
0.0674896	0.0111864	431931
0.0303683	0.0303973	431933
-0.0288371	0.0377908	431939
0.143527	-0.00107949	431942
0.0618401	-0.00517014	431946
0.0482252	0.0521558	431955
-0.0995907	-0.0308605	431957
-0.0240949	0.0763371	431959
0.032591	0.0419938	432385
-0.0611427	0.0147756	432387
-0.00849098	-0.116728	432392
-0.0187968	-0.0549177	432393
0.00331214	0.0405116	432395
0.116047	0.0695067	432397
0.0127878	-0.0374251	432398
-0.120718	-0.0245106	432399
0.0642893	0.0483878	432400
-0.121068	-0.0471585	432401
-0.0149928	-0.0144514	432402
-0.0944758	-0.0417239	432408
-0.014531	-0.0794979	432410
0.0531962	-0.0699807	432412
-0.112414	-0.0362056	432413
0.0574544	-0.123165	432489
-0.0453839	-0.0769593	432494
-0.095671	0.0139916	432495
-0.0137394	0.0107855	432497
-0.0311164	0.116051	432498
-0.0296217	0.0104973	432499
-0.0359826	-0.00701618	432500
0.0561735	0.0104876	432503
-0.0663093	0.0233331	432508
-0.0341651	-0.0349914	432509
0.0208248	-0.022078	432510
-0.174979	0.0245915	432512
0.0500674	-0.0133193	432517
-0.135386	0.0777369	432519
-0.017906	0.0325533	432524
0.0219966	-0.00958266	432805
-0.050659	0.103795	432808
-0.0354966	0.0350804	432810
0.0908664	0.0788757	432811
0.0454793	-0.052372	432812
0.019717	0.0252021	432814
-0.127204	0.0115967	432816
0.00537904	-0.140399	432817
-0.0380968	0.0723197	432820
-0.0557439	-0.0789463	432822
0.0185188	0.0470866	432828
-0.127682	0.0171667	432829
-0.0279049	-0.0361112	432990
0.0180246	-0.0335942	432991
-0.00488171	0.00372446	432992
0.0349318	0.0159923	432993
0.0345343	-0.0140162	432996
0.000832744	0.0270908	432998
-0.0219871	0.0125604	433000
0.0963933	0.0318397	433003
0.0129687	0.0438535	433004
0.00472923	-0.0172782	433005
0.0144048	0.0712747	433010
0.147901	-0.104087	433015
-0.00154323	-0.0130099	433016
0.0509533	0.0545278	433017
-0.16947	-0.0199984	433019
-0.0738065	0.00552661	433021
0.0287985	0.013535	433026
-0.118241	0.0800949	433031
0.103164	0.0528335	433034
-0.00360526	0.0500295	433037
-0.141588	0.0440077	433354
-0.0334562	-0.0343604	433355
-0.142457	-0.0500931	433356
-0.0780531	-0.00010422	433358
0.0246541	0.0330863	433359
0.0391969	-0.101631	433360
0.10386	0.0640693	433361
-0.0572686	0.00752041	433363
-0.0875912	-0.0569904	433365
-0.0416274	-0.0582632	433609
-0.117048	-0.0224037	433612
0.000981135	-0.00288365	433617
-0.100923	0.0545039	433618
-0.157254	-0.073802	433620
0.0672133	-0.0101171	433622
-0.0126458	-0.0836807	433623
-0.0951763	0.00160562	433627
-0.00695696	-0.128447	433628
0.0201725	-0.0477329	433629
0.0207693	-0.00211873	433631
-0.110024	-0.0163544	433635
-0.0552179	-0.0478478	433782
-0.110658	0.0332357	433783
-0.06191	0.027973	433791
-0.0608261	0.152616	433792
-0.0975119	0.0381998	433793
0.0988266	0.0568895	433794
-0.0700525	-0.00326964	433795
0.0430019	-0.0355594	433796
-0.026866	-0.00732842	433797
-0.0623588	-0.0401786	433803
0.0661996	-0.0904292	433804
-0.0531562	-0.0653015	433805
0.108449	-0.0221976	433806
-0.0290756	-0.0299947	433813
0.0100788	-0.0361919	434065
-0.00235189	0.03159	434067
-0.148469	0.0246041	434068
-0.101978	-0.071988	434069
-0.092628	-0.097005	434073
-0.00720373	-0.0243021	434074
-0.0437134	-0.0414422	434077
-0.165477	0.00780415	434080
-0.0106105	-0.0468094	434084
-0.0505539	-0.0616323	434085
-0.158054	-0.0202756	434086
0.0087176	0.101372	434092
-0.0278815	-0.0366211	434285
-0.0271383	0.012168	434287
-0.0754074	-0.00685206	434288
-0.0663222	0.0644995	434289
-0.146838	-0.0338581	434290
-0.0651161	0.0058924	434291
-0.0854467	-0.0743386	434299
-0.00028006	-0.085305	434306
-0.138985	0.0218667	434309
-0.131439	-0.0136194	434310
-0.0855086	0.0117163	434311
-0.0994592	0.0303534	434312
0.0187994	0.0433795	434317
-0.0886773	0.0801033	434595
-0.0866132	-0.0122084	434598
-0.105775	0.0714957	434599
0.0264383	0.0793669	434601
0.0848353	-0.034893	434602
0.0592171	-0.105487	434603
-0.0827147	-0.0635083	434607
-0.0292018	-0.0803945	434608
0.0676857	-0.00416706	434609
0.0822211	-0.00511937	434611
0.104811	0.142063	434612
-0.00604462	0.119905	434620
-0.112777	-0.00100941	434622
0.155359	-0.0745757	434624
-0.118189	-0.0339868	434628
-0.0566359	0.0607727	434919
-0.061344	-0.0762549	434920
-0.181296	0.0278817	434921
-0.0594706	0.127101	434922
-0.0753028	-0.0592617	434923
-0.0908455	0.0220915	434925
-0.0981196	-0.0510717	434928
-0.114204	0.0403517	434930
0.0149074	-0.0302412	434931
-0.0291263	-0.0773043	434935
0.0246614	0.010261	434936
0.00895665	-0.116827	434937
-0.0261164	-0.0287078	435219
-0.0514231	0.0052708	435223
0.0410407	0.073693	435226
-0.097668	-0.00149278	435229
-0.048288	0.0557511	435230
-0.101008	-0.00754695	435233
-0.0540374	-0.0589076	435235
-0.0457424	-0.0960198	435238
-0.0675698	0.00148851	435239
0.0837479	-0.0556119	435507
-0.0317076	0.039393	435508
0.0469969	0.0509399	435509
0.0265228	0.0917997	435510
0.00569333	0.0430776	435514
0.129647	0.0558696	435516
-0.140743	0.0634193	435517
-0.0544581	0.122324	435519
-0.011482	0.0597075	435523
0.0524493	-0.0419203	435525
0.229515	-0.0639727	435529
0.013694	0.108785	435530
-0.127251	-0.0330311	435534
0.00106371	-0.115663	435713
-0.0135589	0.00872641	435714
-0.0961659	0.00643126	435721
0.0208687	0.0244775	435723
0.0465223	0.0054928	435727
-0.0339204	0.0324689	436055
-0.166578	-0.0331012	436060
-0.0543793	0.0387296	436066
0.00695489	0.10174	436068
-0.103167	0.0933498	436069
-0.0494689	-0.0295601	436235
0.0420786	-0.0321886	436237
0.0132309	0.00305664	436238
-0.0364395	-0.0664348	436240
0.109848	-0.0570852	436248
-0.0843389	0.0428949	436249
-0.0371702	0.0101196	436250
0.0366777	0.00238304	436561
-0.0394231	-0.0334756	436568
-0.0526105	0.0285387	436570
-0.075013	-0.00553586	436571
-0.142065	0.0204151	436578
0.00748791	-0.00911829	436585
-0.151544	-0.0398605	436586
0.0160928	-0.0927267	436587
-0.0879647	-0.0130459	436591
-0.150336	0.00813597	436592
-0.0605807	0.0780539	436882
-0.206024	-0.021915	436888
0.0516966	-0.040294	436889
-0.0976292	0.0868427	436890
-0.0888006	-0.00146819	436891
-0.00584417	-0.0481536	436892
0.188088	-0.0234005	436896
-0.0475106	-0.0329548	436897
0.0117525	-0.0497835	436899
-0.0673687	0.10317	436906
-0.0465735	-0.106352	437292
-0.0737526	0.0108107	437293
0.00343753	-0.052143	437294
-0.0860791	-0.042632	437298
-0.000526567	-0.0418469	437299
-0.132631	-0.0683394	437301
-0.0831864	0.111033	437304
-0.0559339	0.00178565	437305
-0.124428	-0.0218497	437306
-0.0362907	-0.032266	437307
-0.0856637	-0.00489733	437483
0.04392	0.014374	437490
-0.129284	-0.00614644	437491
0.0135219	0.108078	437492
-0.0321539	0.0101663	437493
-0.0152835	0.0253011	437495
0.0682311	0.0629944	437496
-0.155477	0.00209181	437501
-0.042345	-0.091256	437502
-0.0186755	0.0780374	437507
-0.0322726	-0.0232373	437508
-0.0138004	0.0119067	437510
-0.0878057	0.0750662	437516
-0.00401482	0.104016	437937
0.105335	-0.0374581	437939
0.0196488	0.00164324	437940
0.118078	-0.0107914	437944
0.0855437	0.0782166	437945
0.0533911	-0.060307	437946
0.108186	-0.0516394	437950
0.0615785	0.128376	437951
0.0528749	0.108566	437952
0.050138	0.0244054	437953
-0.0261149	-0.0186845	437954
0.142792	0.036978	437955
0.221428	0.00438932	437957
0.0911262	0.131821	437958
0.127989	-0.094887	437963
0.0377002	0.00871488	437965
0.0746035	0.024566	437967
0.0141968	-0.0990417	437968
-0.0507847	0.0169984	437972
0.0396954	0.0995979	437973
0.0399555	0.0621797	437974
-0.0266394	0.0653646	437975
-0.00488999	0.143288	437976
-0.0412651	-0.0377811	437980
0.0262951	-0.0267724	437981
-0.0365045	-0.0204322	437982
0.0328322	0.106552	437988
-0.142032	-0.00805562	437989
0.036604	-0.0529672	438058
-0.102698	0.0264558	438060
0.0542038	0.0404199	438061
-0.0415731	-0.0318689	438062
0.0320859	0.0360194	438063
-0.0299837	0.00112565	438064
-0.0914218	-0.0566604	438068
0.0750218	0.0615805	438071
0.057117	0.0370623	438075
0.00563013	0.0662624	438077
-0.0742562	-0.0538983	438080
-0.131913	-0.0234468	438299
-0.0231537	-0.0714652	438301
-0.0611598	-0.0625416	438302
-0.0225297	0.0844152	438303
-0.0404664	-0.0535982	438305
-0.0716331	0.117919	438308
-0.141835	0.0182886	438309
0.065112	-0.0394558	438314
-0.0943283	0.0454462	438494
-0.0104342	0.0402635	438498
-0.0225633	0.0172865	438499
-0.0058756	0.0194175	438500
-0.0449361	-0.0105495	438502
-0.0973765	0.0175954	438508
-0.10511	0.0508305	438509
-0.138453	-0.0162566	438510
-0.0471561	0.0129636	438511
-0.0475333	-0.00746387	438514
-0.0119415	0.0410668	438515
0.0657762	-0.0259446	438516
-0.0665822	0.106373	438527
-0.055496	-0.00753848	438826
0.0250282	0.0733223	438837
-0.0232445	-0.0909433	438838
-0.126024	-0.00774718	438839
-0.0947917	-0.0163673	438842
0.018315	0.0429641	438843
0.0165827	0.0982287	438845
-0.0125265	-0.0260806	438846
-0.116283	0.015652	438852
0.0409265	-0.0915402	438856
-0.115847	0.0144913	439043
0.0530558	0.0816757	439049
0.0414611	0.0186464	439050
0.00832283	-0.0250729	439052
-0.0203449	0.0354412	439061
-0.0213716	0.0161422	439234
-0.092294	0.0525953	439237
-0.0490337	-0.0464958	439238
-0.16548	0.0148031	439244
-0.0779392	-0.0110156	439245
0.0691609	-0.0574992	439246
-0.103924	0.0189002	439247
-0.162194	-0.0407795	439248
-0.0670807	0.0746762	439249
-0.0834361	-0.107245	439251
-0.0792531	-0.0339579	439252
-0.113356	0.0622726	439257
-0.00666094	0.0583461	439447
-0.167835	0.0158975	439452
-0.00430506	-0.0306286	439456
-0.0543943	-0.0578777	439458
-0.04259	-0.00516476	439459
-0.0401499	-0.0195461	439460
-0.153367	0.0454693	439461
-0.0132601	-0.0343271	439462
0.069985	-0.00119684	439463
-0.0456616	0.00559485	439464
-0.100493	0.0565365	439466
0.012538	-0.0347201	439468
0.10417	-0.0452472	439469
-0.00736992	0.0401522	439471
0.0552461	-0.022108	439473
-0.0170426	-0.081514	439474
-0.138352	0.00411576	439475
0.0538589	-0.0435428	439477
-0.015975	-0.0451632	439481
-0.0568113	0.0795914	439483
0.0757696	-0.00453004	439488
-0.0120193	-0.0374124	439654
0.0391799	-0.105435	439655
0.0540868	-0.0130845	439661
-0.068683	0.0789647	439664
0.0513605	-0.0603841	439665
-0.083399	0.023831	439667
-0.0856586	-0.00914422	439669
-0.0355325	-0.0117	439671
0.0242948	0.141847	439673
0.00550783	-0.0177848	439675
-0.120266	0.0486573	439680
0.0202275	-0.00964541	439681
0.0416749	-0.0279113	439686
-0.199381	-0.0199323	439687
0.0468395	0.0268193	439688
-0.0279479	-0.0281511	441237
-0.049295	-0.0048499	441238
0.00847987	-0.0136024	441243
0.0871484	0.115011	441244
0.0989325	0.0295975	441246
-0.0475495	-0.0440274	441247
-0.0232478	-0.0601175	441248
-0.0204923	-0.076116	441249
-0.0510182	0.068961	441250
-0.0564841	0.00761499	441259
-0.0941629	0.055633	441260
-0.0437955	-0.00607272	441261
-0.0110034	-0.0377725	441267
-0.0229527	-0.12832	441271
-0.00812679	0.0884697	441354
-0.0617915	-0.0281834	441355
-0.126218	0.0553	441356
-0.0631292	-0.0205649	441360
-0.0513542	0.0456808	441361
-0.0877976	0.0402337	441362
-0.0722003	-0.02085	441363
-0.135662	0.0379143	441369
-0.0485749	0.0131398	441371
-0.0766663	0.0467309	441373
-0.124393	-0.0393862	441376
-0.0298253	-0.0829575	441440
-0.100882	-0.0363669	441441
-0.107074	-0.0221739	441445
-0.118286	-0.0509343	441447
-0.196327	0.00188047	441448
-0.0719191	-0.0499251	441450
-0.0751313	-0.0602416	441458
-0.0428268	-0.0343653	441459
-0.167183	0.00521166	441460
-0.00664922	-0.0307384	441461
0.146199	0.0359955	441463
-0.047718	0.0115625	441625
-0.0821084	0.0414893	441627
0.0931508	0.0157405	441628
-0.00552207	0.0288837	441629
0.143467	0.0885695	441633
-0.0623246	0.053133	441634
-0.0361082	-0.0128671	441636
0.0190543	0.0146231	441637
-0.123609	-0.0512294	441638
-0.0810083	0.0168046	441639
-0.0570452	0.0172879	441640
0.0395027	0.0710622	441646
0.00299475	-0.0583358	441648
0.128736	-0.0686988	441649
0.0639351	0.012904	441653
-0.02132	-0.00276029	441657
-0.0130711	0.0155271	441728
-0.150831	0.0262629	441729
-0.0610423	-0.08992	441730
0.0313961	-0.0158182	441734
-0.0270502	0.0342949	441735
-0.0254085	0.0757906	441736
0.0141391	0.0310184	441738
-0.089827	-0.0256385	441739
-0.0154826	0.117389	441740
-0.12399	0.0372082	441741
-0.00902571	0.0813983	441748
-0.0449001	0.0470627	441838
0.00808774	-0.0134469	441843
0.0557415	0.00869188	441844
0.0131423	-0.0029871	441845
-0.0834754	0.0414594	441850
0.0202491	0.095596	441853
0.0160273	-0.0331968	441857
-0.0030914	-0.0620771	441858
0.0175321	-0.0271324	441859
0.00228443	0.0237457	441860
-0.0616923	0.0137583	441861
-0.13121	0.0046736	441948
0.0288527	0.0408248	441952
0.148047	0.0344954	441954
-0.0657684	0.00114758	441955
-0.0574145	0.101308	441956
-0.125577	-0.00450118	441957
0.0730726	0.153577	441958
0.0406016	-0.0909079	441959
-0.0879764	0.0179027	441960
-0.131852	0.00543783	441965
-0.0403135	-0.00635344	441967
-0.0770956	0.0173542	441968
-0.0170927	0.0555591	442046
-0.0318447	0.102969	442047
-0.0185529	-0.100605	442051
0.038721	-0.0115289	442053
-0.0262866	-0.0218193	442054
-0.0637532	0.000799288	442057
-0.0209968	-0.0503007	442065
-0.00957823	-0.0560115	442068
-0.133025	0.0277628	442134
-0.13526	-0.0434756	442135
-0.00703838	-0.0299769	442137
-0.12698	0.00694223	442138
0.016011	-0.0197884	442140
-0.0289946	0.0118081	442142
0.0118692	0.0149721	442144
0.0867786	0.0996674	442146
-0.0426948	0.0730751	442151
-0.0353384	0.0137585	442153
-0.0707361	0.0100055	442154
-0.09276	-0.0488231	442155
0.0118313	-0.0463128	442156
0.0992179	0.0134307	442233
-0.0292481	-0.0522197	442234
0.205191	0.0824935	442236
-0.0375247	-0.0372525	442240
0.0744446	0.15515	442242
-0.0725416	0.111569	442243
-0.0843345	0.0767406	442244
0.0107713	-0.0329727	442246
-0.0738414	0.0379341	442313
0.00530753	-0.0554561	442315
-0.00280288	0.0761059	442317
-0.116944	-0.0259837	442318
-0.0446814	-0.00923031	442325
-0.0378647	0.00709069	442328
-0.00517673	-0.102915	442329
-0.120964	-0.0359313	442330
-0.0472576	0.0277631	442337
0.0289946	0.0121145	442400
0.0132961	-0.00556483	442406
0.00529713	-0.0183292	442407
0.0435533	-0.0292204	442409
-0.0769976	0.0222744	442419
-0.113199	0.0560492	442422
-0.0134782	-0.0462036	442425
-0.105087	0.0274805	442427
-0.000655768	0.10177	442497
0.00238075	0.0411517	442498
0.0876092	0.171336	442500
-0.00876455	-0.0869708	442501
-0.0502462	0.028135	442502
-0.0297553	-0.142448	442505
0.081282	0.0684298	442506
0.0195538	0.0391491	442507
-0.106482	0.0120066	442509
-0.0126449	-0.0632196	442510
-0.0441367	0.0140362	442512
0.0285291	0.00290102	442517
-0.12256	-0.0335745	442519
0.0676692	0.05969	442523
-0.113254	0.0322443	442524
-0.0230814	-0.0574856	442789
-0.051797	0.0149465	442799
-0.0877416	-0.0432057	442804
0.00290235	-0.0443831	442806
0.0683795	-0.0828346	442807
-0.0539553	-0.031368	442811
-0.137405	0.0416762	442815
-0.0803181	0.00211163	442888
0.00134993	-0.0236458	442889
0.0810177	-0.0113569	442890
0.0143139	0.0361728	442896
-0.0347933	-0.0499833	442897
-0.0229746	-0.0227389	442899
-0.0791062	0.00229971	442911
0.0566601	-0.128749	442913
-0.0546878	-0.0275891	442950
0.00964446	-0.00630919	442951
-0.0159205	0.00849977	442952
-0.0265118	0.0291986	442955
-0.115687	0.000662582	442958
0.0064088	0.04148	442959
-0.0866258	-0.0130884	442966
0.0534111	0.0865306	442968
-0.0369662	0.00545175	442969
0.02666	0.213775	442973
-0.0822368	-0.0878183	442981
-0.0621693	0.0191116	443047
0.142934	-0.0821944	443049
0.100579	-0.00103135	443050
0.0872405	0.0117216	443052
0.00446009	0.15301	443054
0.00188502	-0.118392	443055
-0.0835276	0.0773707	443057
-0.0440365	0.15008	443060
-0.113365	0.0429403	443061
-0.141617	-0.0532469	443063
-0.00896632	0.0555517	443064
-0.0620778	-0.0522348	443065
-0.154276	0.0236378	443068
-0.117809	0.00898706	443143
-0.158648	-0.0184502	443145
0.114166	0.0413391	443146
0.0271629	0.0347439	443147
-0.0394058	0.0476364	443148
0.0400432	0.00400714	443149
0.172211	-0.00716787	443152
-0.185029	-0.0316177	443161
-0.119077	0.0893486	443165
-0.027083	-0.092594	443171
0.0123073	-0.063397	443174
-0.00278096	0.0386023	443229
0.123478	0.0752251	443230
-0.012392	0.0214013	443231
-0.0966936	0.0843655	443240
0.146686	0.102761	443241
0.0280742	0.041605	443243
-0.0956068	0.0127011	443244
-0.0336333	0.00749098	443245
-0.0446113	0.0265773	443247
-0.094796	0.0232042	443252
0.00922583	-0.0446298	443257
-0.0322535	0.0536477	443323
0.0235518	-0.053134	443325
-0.091778	-0.00092758	443326
-0.132301	0.0266089	443328
-0.0980073	0.0047451	443329
-0.0542118	-0.0217963	443338
0.0643979	-0.0899192	443339
-0.0314136	-0.121317	443340
0.0248887	-0.0231161	443346
0.0246338	-0.0107826	443417
-0.00544574	-0.0345907	443419
0.16018	-0.0287318	443422
0.0359345	0.0205777	443423
-0.038679	0.0376417	443425
-0.1155	0.00498912	443432
-0.0668647	0.0731941	443433
-0.0424612	0.0669867	443438
-0.0811403	0.0578054	443439
-0.0559081	-0.0469179	443444
0.00942286	-0.0360703	443445
-0.0325215	0.0168059	443450
-0.0890307	-0.11399	443451
-0.0520798	-0.0818699	443519
-0.090859	-0.0946155	443523
-0.0792495	0.00949018	443524
-0.0800419	-0.103343	443526
-0.0995971	-0.0234159	443529
-0.0895817	0.000810281	443530
-0.0700704	-0.0519112	443534
-0.0548154	-0.0571008	443535
-0.0361667	-0.033979	443621
-0.13732	-0.0398924	443622
0.00882375	0.062572	443624
-0.0585565	-0.0485404	443625
-0.00791536	-0.0312163	443626
-0.0632366	-0.0930475	443627
-0.160743	0.000592762	443630
-0.142026	-0.03078	443631
0.00580879	-0.00655665	443632
-0.103204	-0.00180229	443634
-0.0199686	0.0199343	443635
-0.0248659	0.010658	443636
-0.111643	0.0723448	443639
[truncated: 36,027 more rows]
